# Supplementary material for: Data set for the proteomics analysis of the endomembrane system from the unicellular Entamoeba histolytica
Source: Data Brief. 2014 Sep 3;1:29–36. doi: 10.1016/j.dib.2014.08.007 (PMC4459567; doi:10.1016/j.dib.2014.08.007)
Supplement: Supplementary file 1 — Supplementary data [file mmc1.zip]

Archive with 7 entries (7 files):
- Supplemental Table 1.xlsx
- Supplemental Table 2.xlsx
- Supplemental Table 3.xlsx
- Supplemental Table 4.xlsx
- Supplemental Table 5.xlsx
- Supplemental Table 6.xlsx
- Supplemental Table 7.xlsx
