# Supplementary material for: Data set for the proteomics analysis of the endomembrane system from the unicellular Entamoeba histolytica
Source: Data Brief. 2014 Sep 3;1:29–36. doi: 10.1016/j.dib.2014.08.007 (PMC4459567; doi:10.1016/j.dib.2014.08.007)
Supplement: Supplementary file 1 — Supplementary data [file mmc1.zip › Supplemental Table 1.xlsx]

## Sheet: 1198 protein group & peptides 
	Sheet1
Perdomo et al., 2014. Data in brief associated to Journal of Proteomics
Supplementary Table 1: Protein groups identified in the three internal membrane samples
	PSM - peptide spectrum matches
	sample1,2 and 3 represents the three biological replicates runs of internal membrane
Accession	Description	Total ΣCoverage	Σ# Proteins group	Σ# Unique Peptides	Σ# Peptides	Σ# PSMs	Molecular Function	Cellular Component	Biological Process	Pfam IDs	Gene IDs	GO Terms	Score sample 1	Coverage sample1	# Peptides sample1	# PSM sample1	Score sample2	Coverage sample2	# Peptides sample2	# PSM sample2	Score sample3	Coverage sample3	# Peptides sample3	# PSM sample3	# AAs	MW [kDa]	calc. pI
C4LZ75	60S acidic ribosomal protein P1, putative OS=Entamoeba histolytica GN=EHI_104660 PE=4 SV=1 - [C4LZ75_ENTHI]	97.17	1	5	5	17	structural molecule activity	cytoplasm; ribosome	metabolic process	Pf00428	3404880	[GO:0003735]; GO:0005198; GO:0003674 [GO:0005622]; GO:0044464; GO:0005575; GO:0005623 [GO:0005840]; GO:0030529; GO:0043232; GO:0044444; GO:0032991; GO:0044424; GO:0043228; GO:0043229; GO:0005737; GO:0005575; GO:0005622; GO:0044464; GO:0043226; GO:0005623 [GO:0006414]; GO:0006412; GO:0034645; GO:0010467; GO:0044267; GO:0009059; GO:0044249; GO:0044260; GO:0043170; GO:0019538; GO:0009058; GO:0044237…	19.6871	65.09	4	5	28.6168	49.06	3	6	25.7956	81.13	4	6	106	11.4497	4.56396
	Sequence	# PSMs	# Proteins	# Protein Groups	Protein Group Accessions	Modifications	MH+ [Da]	q-Value	PEP	A3	XCorr A3	Probability A3	B3	XCorr B3	Probability B3	C3	XCorr C3	Probability C3	# Missed Cleavages
	MEAAHQHQELAVALAALLIHEAGK	7	1	1	C4LZ75	N-Term(Acetyl)	2593.35	0	6.96656e-11	High	6.47981	0	High	6.4543	0	High	6.25511	0	0
	EITAEHINTVLHHANIK	5	1	1	C4LZ75		1940.03	0	4.3333e-06	High	4.30379	0	High	3.70295	0	High	3.67827	0	0
	VEGFWPIIMAK	3	1	1	C4LZ75		1290.69	0	6.60277e-05	High	3.04155	0	High	2.63521	0	High	2.5182	0	0
	ALTNANIEDLIMDAGSAPVAAAPAAQNEATEEKK	1	1	1	C4LZ75		3424.68	0	2.88315e-10							High	4.64341	0	1
	KEEEEAEEDFGGFGDLF	1	1	1	C4LZ75		1947.81	0.003179	0.102784	High	1.9188	0							1
C4M4I3	60S acidic ribosomal protein P2, putative OS=Entamoeba histolytica GN=EHI_138770 PE=4 SV=1 - [C4M4I3_ENTHI]	94.29	1	5	8	22	structural molecule activity	cytoplasm; ribosome	metabolic process	Pf00428	3404438	[GO:0003735]; GO:0005198; GO:0003674 [GO:0005622]; GO:0044464; GO:0005575; GO:0005623 [GO:0005840]; GO:0030529; GO:0043232; GO:0044444; GO:0032991; GO:0044424; GO:0043228; GO:0043229; GO:0005737; GO:0005575; GO:0005622; GO:0044464; GO:0043226; GO:0005623 [GO:0006414]; GO:0006412; GO:0034645; GO:0010467; GO:0044267; GO:0009059; GO:0044249; GO:0044260; GO:0043170; GO:0019538; GO:0009058; GO:0044237…	13.3672	43.81	4	4	34.2414	69.52	6	12	18.2726	55.24	4	6	105	11.4186	4.55127
	Sequence	# PSMs	# Proteins	# Protein Groups	Protein Group Accessions	Modifications	MH+ [Da]	q-Value	PEP	A3	XCorr A3	Probability A3	B3	XCorr B3	Probability B3	C3	XCorr C3	Probability C3	# Missed Cleavages
	MQYIAAYILCTIGHEHAEEAK	5	2	1	C4M4I3	N-Term(Acetyl); C10(Carbamidomethyl)	2490.18	0	1.8497e-11	High	4.61103	0	High	5.33185	0	High	5.56244	0	0
	EILSAAGAEIDEAK	3	1	1	C4M4I3		1416.72	0	9.18885e-05	High	3.50471	0	High	3.65146	0				0
	NVWEVIEAGKK	8	3	2	C4LVQ0;C4M4I3		1272.69	0	0.00597372	High	2.75375	0	High	3.01571	0	High	2.98598	0	1
	NVWEVIEAGK	2	3	2	C4LVQ0;C4M4I3		1144.6	0	0.00994478	High	2.49765	0	High	1.40217	0				0
	IKEVFDAMNGK	1	1	1	C4M4I3		1251.64	0	0.00176732				High	2.71949	0				1
	QMGSMAVAAAAPAATTAQTETKAEEK	1	1	1	C4M4I3		2564.23	0	1.44325e-07							High	3.63526	0	1
	QMGSMAVAAAAPAATTAQTETK	1	1	1	C4M4I3		2107.02	0	1.42049e-08							High	3.14968	0	0
	KEEEEEEDFGGFGDLF	1	5	4	C4LVQ0;C4M4I3;C4M660;C4M661		1876.78	0.002536	0.0983278				High	3.84328	0				1
C4LVQ0	60S acidic ribosomal protein P2, putative OS=Entamoeba histolytica GN=EHI_186830 PE=4 SV=1 - [C4LVQ0_ENTHI]	90.57	1	5	8	21	structural molecule activity	cytoplasm; ribosome	metabolic process	Pf00428	3410756	[GO:0003735]; GO:0005198; GO:0003674 [GO:0005622]; GO:0044464; GO:0005575; GO:0005623 [GO:0005840]; GO:0030529; GO:0043232; GO:0044444; GO:0032991; GO:0044424; GO:0043228; GO:0043229; GO:0005737; GO:0005575; GO:0005622; GO:0044464; GO:0043226; GO:0005623 [GO:0006414]; GO:0006412; GO:0034645; GO:0010467; GO:0044267; GO:0009059; GO:0044249; GO:0044260; GO:0043170; GO:0019538; GO:0009058; GO:0044237…	10.8615	45.28	4	4	20.6685	60.38	5	9	21.7982	75.47	6	8	106	11.4056	4.52588
	Sequence	# PSMs	# Proteins	# Protein Groups	Protein Group Accessions	Modifications	MH+ [Da]	q-Value	PEP	A3	XCorr A3	Probability A3	B3	XCorr B3	Probability B3	C3	XCorr C3	Probability C3	# Missed Cleavages
	VKEILTAAGAEIDEAK	3	2	1	C4LVQ0		1657.9	0	6.46997e-08	High	3.75787	0	High	1.99978	0	High	4.85843	0	1
	NVWEVIEAGKK	8	3	2	C4LVQ0;C4M4I3		1272.69	0	0.00597372	High	2.75375	0	High	3.01571	0	High	2.98598	0	1
	NVWEVIEAGK	2	3	2	C4LVQ0;C4M4I3		1144.6	0	0.00994478	High	2.49765	0	High	1.40217	0				0
	MQYIAAYILCTIGHENAEEAK	4	1	1	C4LVQ0	N-Term(Acetyl); C10(Carbamidomethyl)	2467.16	0	2.66846e-08	High	1.85223	0	High	4.31101	0	High	2.27313	0	0
	EILTAAGAEIDEAK	1	2	1	C4LVQ0		1430.74	0	2.92247e-06							High	3.52358	0	0
	QMGSMAVAAAAPAAGAAAQTETK	1	1	1	C4LVQ0		2104.02	0	3.22454e-06							High	2.7065	0	0
	QVFDAMNGK	1	2	1	C4LVQ0		1009.48	0.000344	0.0060463							High	2.51134	0	0
	KEEEEEEDFGGFGDLF	1	5	4	C4LVQ0;C4M4I3;C4M660;C4M661		1876.78	0.002536	0.0983278				High	3.84328	0				1
C4M660	60S acidic riboomal protein P1, putative OS=Entamoeba histolytica GN=EHI_042920 PE=4 SV=1 - [C4M660_ENTHI]	87.74	1	5	6	20	structural molecule activity	cytoplasm; ribosome	metabolic process		3406942	[GO:0003735]; GO:0005198; GO:0003674 [GO:0005622]; GO:0044464; GO:0005575; GO:0005623 [GO:0005840]; GO:0030529; GO:0043232; GO:0044444; GO:0032991; GO:0044424; GO:0043228; GO:0043229; GO:0005737; GO:0005575; GO:0005622; GO:0044464; GO:0043226; GO:0005623 [GO:0006414]; GO:0006412; GO:0034645; GO:0010467; GO:0044267; GO:0009059; GO:0044249; GO:0044260; GO:0043170; GO:0019538; GO:0009058; GO:0044237…	11.243	55.66	3	3	33.0093	73.58	5	8	34.6791	72.64	5	9	106	11.1846	4.53857
	Sequence	# PSMs	# Proteins	# Protein Groups	Protein Group Accessions	Modifications	MH+ [Da]	q-Value	PEP	A3	XCorr A3	Probability A3	B3	XCorr B3	Probability B3	C3	XCorr C3	Probability C3	# Missed Cleavages
	MEADHQQLAIAFAALLIHGCGK	4	1	1	C4M660	N-Term(Acetyl); C20(Carbamidomethyl)	2436.22	0	5.57799e-08	High	5.46952	0	High	6.04853	0	High	2.96322	0	0
	EVNAESILAVTK	3	1	1	C4M660		1273.7	0	0.00103451	High	3.13292	0	High	3.20587	0	High	3.07047	0	0
	LLEGFSSAAPVAAPAAAVAAPTETK	6	1	1	C4M660		2340.24	0	4.77556e-10	High	2.64051	0	High	4.10913	0	High	5.05008	0	0
	LLEGFSSAAPVAAPAAAVAAPTETKEEK	4	1	1	C4M660		2726.43	0	2.32489e-09				High	5.01387	0	High	5.05356	0	1
	AAGIQLEGWANAMAK	2	1	1	C4M660		1530.77	0	1.75258e-06							High	4.01624	0	0
	KEEEEEEDFGGFGDLF	1	5	4	C4LVQ0;C4M4I3;C4M660;C4M661		1876.78	0.002536	0.0983278				High	3.84328	0				1
C4MBJ7	Copine, putative OS=Entamoeba histolytica GN=EHI_163260 PE=4 SV=1 - [C4MBJ7_ENTHI]	85.11	1	15	18	45	protein binding			Pf07002	3402098	[GO:0005515]; GO:0005488; GO:0003674	51.9149	61.83	12	16	63.1893	67.56	10	16	40.3817	44.27	9	13	262	28.8143	5.05908
	Sequence	# PSMs	# Proteins	# Protein Groups	Protein Group Accessions	Modifications	MH+ [Da]	q-Value	PEP	A3	XCorr A3	Probability A3	B3	XCorr B3	Probability B3	C3	XCorr C3	Probability C3	# Missed Cleavages
	AVFDLSPENKPFLGMAAAIEQYKK	3	1	1	C4MBJ7		2667.38	0	1.27553e-07	High	5.48341	0				High	4.98917	0	1
	VCEGHVENPDVAFACAAMNEIPEQYAIMK	2	1	1	C4MBJ7	C2(Carbamidomethyl); C15(Carbamidomethyl)	3293.48	0	7.92882e-08	High	4.87969	0							0
	TVPSLTLSGPTSFAPLIK	5	1	1	C4MBJ7		1829.04	0	1.19947e-06	High	4.83863	0	High	4.85804	0	High	4.11028	0	0
	LTDPIMTTYETLEDLQTALTK	7	1	1	C4MBJ7		2397.21	0	3.61275e-06	High	4.58092	0	High	4.59322	0	High	4.42331	0	0
	AGLESSNLIVGIDFTGSNASSGK	2	1	1	C4MBJ7		2224.11	0	2.55202e-06	High	4.1868	0							0
	AGLESSNLIVGIDFTGSNASSGKK	3	1	1	C4MBJ7		2352.2	0	1.06108e-07	High	4.0259	0	High	5.56441	0				1
	AVFDLSPENKPFLGMAAAIEQYK	2	1	1	C4MBJ7		2539.29	0	2.50853e-06	High	3.92034	0	High	4.7479	0				0
	ALAPYDDDGLIPVFGFGDK	4	1	1	C4MBJ7		2009.99	0	9.8187e-07	High	3.13459	0	High	3.23289	0	High	2.62587	0	0
	FDNFNFVNYYK	4	2	2	C4LWI9;C4MBJ7		1470.67	0	8.24526e-05	High	3.04625	0	High	3.31334	0	High	3.45044	0	0
	TVPSLTLSGPTSFAPLIKK	2	1	1	C4MBJ7		1957.14	0	6.10679e-07	High	2.63655	0				High	3.56971	0	1
	NMHTIDPSNPNPYMR	2	1	1	C4MBJ7		1786.8	0	0.000726677	High	2.29021	0				High	3.35183	0	0
	KTVPSLTLSGPTSFAPLIK	1	1	1	C4MBJ7		1957.14	0	0.00214795	High	2.02304	0							1
	QYHILVIICDGQVSDVDVNRK	1	1	1	C4MBJ7	C9(Carbamidomethyl)	2471.28	0	1.69323e-07				High	5.60308	0				1
	AIEEASKYPISIICVGVGDGPFGVMENFDDVVK	2	1	1	C4MBJ7	C14(Carbamidomethyl)	3555.74	0	6.23192e-07				High	5.01658	0				1
	QYHILVIICDGQVSDVDVNR	1	1	1	C4MBJ7	C9(Carbamidomethyl)	2343.19	0	9.95342e-07				High	4.56833	0				0
	LTDPIMTTYETLEDLQTALTK	1	1	1	C4MBJ7	M6(Oxidation)	2413.21	0	0.00196602				High	1.95766	0				0
	ALAPYDDDGLIPVFGFGDKR	1	1	1	C4MBJ7		2166.09	0	4.06995e-09							High	3.33299	0	1
	KAIEIVK	1	2	2	C4LWI9;C4MBJ7		800.524	0.001743	0.0774235				High	3.25186	0				1
	AIEIVK	1	2	2	C4LWI9;C4MBJ7		672.429	0.005287	0.112718							High	1.65346	0	0
C4M296	Calreticulin, putative OS=Entamoeba histolytica GN=EHI_136160 PE=3 SV=1 - [C4M296_ENTHI]	82.52	1	37	37	226	metal ion binding; protein binding	cytoplasm; endoplasmic reticulum	metabolic process	Pf00262	3409565	[GO:0005509]; GO:0046872; GO:0043169; GO:0043167; GO:0005488; GO:0003674 [GO:0005783]; GO:0043231; GO:0044444; GO:0043227; GO:0043229; GO:0005737; GO:0044424; GO:0043226; GO:0005622; GO:0044464; GO:0005575; GO:0005623 [GO:0006457]; GO:0044267; GO:0019538; GO:0044260; GO:0043170; GO:0044238; GO:0044237; GO:0008152; GO:0009987; GO:0008150 [GO:0051082]; GO:0005515; GO:0005488; GO:0003674	240.405	73.78	28	87	250.957	79.69	27	85	152.17	70.69	27	54	389	45.0523	4.77979
	Sequence	# PSMs	# Proteins	# Protein Groups	Protein Group Accessions	Modifications	MH+ [Da]	q-Value	PEP	A3	XCorr A3	Probability A3	B3	XCorr B3	Probability B3	C3	XCorr C3	Probability C3	# Missed Cleavages
	CESDDISHLYTLIIRPNNTYVVK	5	1	1	C4M296	C1(Carbamidomethyl)	2750.38	0	3.97889e-06	High	5.6067	0	High	6.59414	0	High	3.50522	0	0
	AGTIYDDILITDDIEEAEK	58	1	1	C4M296		2124.02	0	4.59956e-07	High	5.16262	0	High	5.37198	0	High	4.54215	0	0
	GLQTSEDNKFYIAAAK	9	1	1	C4M296		1755.89	0	8.2713e-06	High	5.01086	0	High	3.42036	0	High	2.49716	0	1
	KPEEWNDEDDGEWEAPTIENPEYKGEWKPK	3	1	1	C4M296		3645.63	0	5.14037e-08	High	4.8971	0				High	4.04641	0	1
	GEWVHPQIANPDYVYDPELYK	7	1	1	C4M296		2533.2	0	1.05199e-06	High	3.93466	0	High	4.25731	0	High	4.67858	0	0
	EIDDPNVSKPADWVDEK	7	1	1	C4M296		1956.92	0	1.00308e-07	High	3.92674	0	High	3.72754	0	High	3.38144	0	0
	FEQGIDCGGGYIK	4	1	1	C4M296	C7(Carbamidomethyl)	1443.66	0	3.693e-05	High	3.66945	0	High	4.04448	0	High	3.44864	0	0
	EIKCESDDISHLYTLIIRPNNTYVVK	1	1	1	C4M296	C4(Carbamidomethyl)	3120.6	0	2.51139e-05	High	3.53622	0							1
	EIDDPNDKKPEGWDDIPK	13	1	1	C4M296		2110.99	0	7.52979e-06	High	3.5291	0	High	3.0371	0	High	2.92688	0	1
	KPEGWDDIPK	1	1	1	C4M296		1184.6	0	0.00167551	High	3.50597	0							0
	YDSFAYIGIDVWQVK	17	1	1	C4M296		1803.89	0	8.48825e-05	High	3.4592	0	High	3.75531	0	High	3.73254	0	0
	MRDEIKEAEK	3	1	1	C4M296		1248.62	0	0.00499102	High	3.38813	0				High	3.67973	0	2
	AGTIYDDILITDDIEEAEKEAK	5	1	1	C4M296		2452.2	0	9.84916e-07	High	3.36285	0	High	4.81433	0	High	4.55016	0	1
	KPEEWNDEDDGEWEAPTIENPEYK	8	1	1	C4M296		2920.25	0	2.44985e-07	High	3.30562	0	High	5.06957	0	High	4.79942	0	0
	FTPESEYNIMFGPDVCGGSK	4	1	1	C4M296	C16(Carbamidomethyl)	2234.97	0	2.11546e-06	High	3.29389	0	High	2.68367	0	High	2.58925	0	0
	VYFHETFENR	4	1	1	C4M296		1341.62	0	0.000171447	High	3.27525	0	High	2.79269	0	High	2.96297	0	0
	LDEEFSNKDK	8	1	1	C4M296		1224.58	0	0.00996118	High	3.21802	0	High	3.13491	0	High	3.25378	0	1
	RIPNPAYK	7	1	1	C4M296		958.546	0	0.0064738	High	3.10725	0	High	2.79657	0	High	2.95946	0	1
	DEIKEAEK	6	1	1	C4M296		961.484	0	0.0168476	High	3.10621	0	High	2.21318	0	High	1.85629	0	1
	DKWIDSTSSGK	5	1	1	C4M296		1223.59	0	0.00209591	High	3.04497	0	High	2.92755	0	High	3.02665	0	1
	FDEDWDMLAPK	1	1	1	C4M296		1366.6	0	9.17098e-05	High	3.02874	0							0
	KSIESEEK	5	1	1	C4M296		949.484	0	0.00685061	High	2.97039	0	High	2.75718	0				1
	QEGKFDEDWDMLAPK	4	1	1	C4M296		1808.81	0	0.00020351	High	2.88942	0	High	3.39503	0				1
	LDEEFSNK	2	1	1	C4M296		981.453	0	0.016322	High	2.49617	0							0
	WYGDANNK	5	1	1	C4M296		967.428	0	0.0370009	High	2.44168	0	High	2.50267	0	High	2.44566	0	0
	NLIVQYNLK	4	1	1	C4M296		1104.64	0	0.00930959	High	2.3119	0	High	2.24529	0	High	2.40287	0	0
	GLQTSEDNK	10	1	1	C4M296		991.47	0	0.028886	High	2.3035	0	High	2.32412	0	High	2.4299	0	0
	FTPESEYNIMFGPDVCGGSKR	1	1	1	C4M296	C16(Carbamidomethyl)	2391.07	0	0.000195419				High	3.96743	0				1
	QKEEETKEEIK	2	1	1	C4M296		1390.71	0	0.000218643				High	3.74836	0				2
	THVIMNYK	3	1	1	C4M296		1005.52	0	0.0163081				High	2.98653	0	High	2.57794	0	0
	TIVDPNAK	1	1	1	C4M296		857.473	0	0.0492607				High	2.02484	0				0
	WIDSTSSGK	1	1	1	C4M296		980.469	0.000194	0.00220724							High	2.38009	0	0
	LDEEFSNKDKNLIVQYNLK	1	1	1	C4M296		2310.2	0.000194	0.00217182							High	1.8322	0	2
	IPNPAYK	6	1	1	C4M296		802.446	0.001402	0.0293556	High	1.93032	0	High	1.91895	0	High	2.0376	0	0
	FTPESEYNIMFGPDVCGGSK	1	1	1	C4M296	N-Term(Acetyl); M10(Oxidation); C16(Carbamidomethyl)	2293	0.002157	0.0850423	High	0.949326	0							0
	FYIAAAK	1	1	1	C4M296		783.44	0.006325	0.125665							High	1.77423	0	0
	QEGKFDEDWDMLAPK	1	1	1	C4M296	M11(Oxidation)	1824.81	0.006483	0.173658				High	1.22675	0				1
	ALGPFK	1	1	1	C4M296		632.376	0.007392	0.149376							High	1.66307	0	0
	GEWKPK	1	1	1	C4M296		744.404	0.008442	0.196281				High	1.32513	0				0
C4M3S9	90 kDa heat shock protein, putative OS=Entamoeba histolytica GN=EHI_163480 PE=3 SV=1 - [C4M3S9_ENTHI]	74.82	5	55	55	146	nucleotide binding; protein binding		metabolic process; response to stimulus	Pf00183; Pf02518	3404268	[GO:0005524]; GO:0032559; GO:0035639; GO:0030554; GO:0032555; GO:1901265; GO:0017076; GO:0032553; GO:0097159; GO:1901363; GO:0000166; GO:0005488; GO:0036094; GO:0003674 [GO:0006457]; GO:0044267; GO:0019538; GO:0044260; GO:0043170; GO:0044238; GO:0044237; GO:0008152; GO:0009987; GO:0008150 [GO:0006950]; GO:0050896; GO:0008150 [GO:0051082]; GO:0005515; GO:0005488; GO:0003674	170.887	61.88	41	56	215.818	65.96	40	62	92.0857	50.49	25	28	711	81.15	5.07178
	Sequence	# PSMs	# Proteins	# Protein Groups	Protein Group Accessions	Modifications	MH+ [Da]	q-Value	PEP	A3	XCorr A3	Probability A3	B3	XCorr B3	Probability B3	C3	XCorr C3	Probability C3	# Missed Cleavages
	KEEEEVEDTEAMKQEAQEK	5	1	1	C4M3S9		2280.02	0	2.03709e-09	High	6.00285	0	High	5.93335	0	High	5.70414	0	2
	IEEGETSKTEEELIEEELKNVEVK	4	1	1	C4M3S9		2804.39	0	2.64579e-09	High	5.88733	0	High	5.71236	0	High	5.06654	0	2
	DGFGVENDDKEYDELK	4	1	1	C4M3S9		1872.81	0	7.95776e-06	High	4.89358	0	High	4.38478	0				1
	LMHLIIHSLYTNK	6	1	1	C4M3S9		1582.88	0	4.35289e-06	High	4.853	0	High	4.39493	0	High	4.57579	0	0
	LKENQTEIYYVCADSLEEAK	7	1	1	C4M3S9	C12(Carbamidomethyl)	2403.14	0	1.79412e-06	High	4.64329	0	High	4.7992	0	High	2.25677	0	1
	KYSEFIQFPIEMEITK	4	1	1	C4M3S9		2003.02	0	2.74006e-05	High	4.38518	0	High	4.42483	0	High	2.62087	0	1
	AGLEESYAWESNGEGFVVR	1	1	1	C4M3S9		2099.96	0	1.01966e-06	High	4.28796	0							0
	VFVSGDFYTTLPDYLTFIR	9	1	1	C4M3S9		2254.14	0	2.42872e-06	High	4.26445	0	High	4.73809	0	High	3.72095	0	0
	TEEELIEEELKNVEVK	5	1	1	C4M3S9		1930.99	0	6.99872e-06	High	4.17325	0	High	4.46767	0	High	3.79849	0	1
	EDKKEQAIEFVK	2	1	1	C4M3S9		1463.78	0	6.73602e-05	High	4.09089	0	High	3.67377	0				2
	GMYNTALIQSGYTVTDSNEYAQWVQR	6	1	1	C4M3S9		2995.39	0	7.80653e-07	High	3.99457	0	High	4.2096	0	High	2.93386	0	0
	GVIDSDDLPLNVGR	3	1	1	C4M3S9		1469.76	0	1.54771e-05	High	3.96838	0	High	3.61885	0	High	3.74452	0	0
	NITSWEAINVNKPIWMR	3	1	1	C4M3S9		2072.08	0	2.30318e-07	High	3.70626	0	High	4.44645	0	High	3.74709	0	0
	ELISNASDAIDKLR	4	1	1	C4M3S9		1544.83	0	1.71314e-05	High	3.63143	0	High	4.32233	0	High	4.257	0	1
	GSIYIIDNGIGMTK	1	1	1	C4M3S9		1481.76	0	1.36148e-05	High	3.58348	0							0
	DGFGVENDDKEYDELKEFIQENIK	6	1	1	C4M3S9		2874.33	0	3.96794e-07	High	3.51064	0	High	3.94992	0	High	4.11727	0	2
	TVGVDDIVNQK	2	1	1	C4M3S9		1187.63	0	0.000874345	High	3.50712	0	High	3.26612	0				0
	LGNVAGVVISGK	4	1	1	C4M3S9		1113.66	0	0.000189653	High	3.39234	0	High	3.76354	0	High	3.23923	0	0
	YSEFIQFPIEMEITKK	2	1	1	C4M3S9		2003.02	0	0.000229766	High	3.15362	0	High	3.77331	0				1
	IGAITDVPNR	3	1	1	C4M3S9		1055.58	0	0.000199756	High	3.08973	0	High	2.98616	0				0
	ELKEDEVPMEEQGTK	4	1	1	C4M3S9		1761.82	0	1.65117e-07	High	3.0182	0	High	2.43509	0	High	3.12538	0	1
	TEEELIEEELK	1	1	1	C4M3S9		1361.67	0	0.000189371	High	3.01167	0							0
	GSIYIIDNGIGMTKEELGK	2	1	1	C4M3S9		2038.05	0	1.3849e-10	High	2.98899	0				High	4.33685	0	1
	VLIINGEHDIIIK	4	1	1	C4M3S9		1476.88	0	1.88941e-05	High	2.91187	0	High	3.13353	0	High	3.4156	0	0
	IHFNTEGDSVFR	3	1	1	C4M3S9		1421.68	0	0.000297027	High	2.90736	0	High	2.78848	0	High	2.76094	0	0
	VLQLIQDLSENNSTVFEAFMK	4	1	1	C4M3S9		2426.23	0	3.12892e-05	High	2.90186	0				High	1.97027	0	0
	KNFDVEVSR	2	1	1	C4M3S9		1093.56	0	0.0049177	High	2.78939	0	High	2.91359	0				1
	ALLYIPAEGPNPFAPKDPEK	3	1	1	C4M3S9		2167.14	0	4.14324e-05	High	2.78151	0	High	3.79646	0	High	2.8876	0	1
	DGLTANMEK	2	1	1	C4M3S9		978.457	0	0.00701601	High	2.7428	0	High	3.11923	0				0
	EEEEVEDTEAMK	1	1	1	C4M3S9		1438.59	0	0.000892408	High	2.42945	0							0
	SLNIDPSSFK	1	1	1	C4M3S9		1107.57	0	0.00368943	High	2.40264	0							0
	EEEEVEDTEAMKQEAQEK	3	1	1	C4M3S9		2151.92	0	2.06075e-07	High	2.39077	0	High	4.78552	0				1
	YFLDINVLK	1	1	1	C4M3S9		1124.63	0	0.00440339	High	2.13948	0							0
	IGIDAAK	2	1	1	C4M3S9		687.404	0	0.0444712	High	1.99276	0	High	2.00641	0				0
	DGFGVENDDK	1	1	1	C4M3S9		1095.46	0	0.00687408	High	1.81709	0							0
	NSPVAQSAVNAGYEVIYMTDPVDEAASR	3	1	1	C4M3S9		2954.38	0	5.31511e-08				High	5.24984	0				0
	IEEGETSKTEEELIEEELK	1	1	1	C4M3S9		2235.08	0	6.80714e-07				High	5.14339	0				1
	KVLQLIQDLSENNSTVFEAFMK	1	1	1	C4M3S9		2554.32	0	7.06486e-06				High	4.98716	0				1
	SDVTDEEYNQFYK	2	1	1	C4M3S9		1637.7	0	0.000123383				High	4.3884	0				0
	ALLYIPAEGPNPFAPK	2	1	1	C4M3S9		1697.93	0	0.0003448				High	3.42143	0				0
	ELISNASDAIDK	1	1	1	C4M3S9		1275.64	0	0.000708436				High	3.40496	0				0
	DKYFLDINVLK	2	1	1	C4M3S9		1367.76	0	0.0245115				High	3.30581	0	High	2.99796	0	1
	ELSEIEEVEKKEEK	2	1	1	C4M3S9		1718.87	0	7.37692e-05				High	2.89972	0	High	4.0768	0	2
	EISKVEVSNK	2	1	1	C4M3S9		1132.62	0	0.0139125				High	2.17851	0				1
	ALLYIPAEGPNPFAPKDPEKLK	1	1	1	C4M3S9		2408.32	0	2.63026e-07							High	3.23067	0	2
	ELSEIEEVEK	1	1	1	C4M3S9		1204.59	0.000194	0.0022064							High	3.01506	0	0
	SGTAEFIK	2	1	1	C4M3S9		852.446	0.000344	0.00882073				High	2.59664	0	High	2.29845	0	0
	EYSVQMK	1	1	1	C4M3S9		884.418	0.000541	0.0610222				High	1.60954	0				0
	EQAIEFVK	1	1	1	C4M3S9		963.515	0.000685	0.0331642	High	2.34452	0							0
	NLGTIAK	2	1	1	C4M3S9		716.43	0.002157	0.0902217	High	1.96091	0	High	1.86408	0				0
	INMLIKEDK	1	1	1	C4M3S9		1103.61	0.002157	0.0847154	High	1.30145	0							1
	FLCITDK	1	1	1	C4M3S9	C3(Carbamidomethyl)	896.454	0.002234	0.0925567				High	1.52068	0				0
	IILELK	2	5	1	C4M3S9		728.492	0.003688	0.122584	High	1.93421	0	High	1.90747	0				0
	TLVDLGK	1	1	1	C4M3S9		745.446	0.004763	0.134196	High	1.72366	0							0
	INMLIK	2	1	1	C4M3S9		731.45	0.005023	0.106382	High	2.3667	0				High	2.24957	0	0
C4M5Y9	Putative uncharacterized protein OS=Entamoeba histolytica GN=EHI_137110 PE=4 SV=1 - [C4M5Y9_ENTHI]	74.36	1	10	10	29	protein binding			Pf07002	3406897	[GO:0005515]; GO:0005488; GO:0003674	20.0529	36.26	5	6	38.2115	50.92	7	11	38.6063	68.13	9	12	273	30.4691	5.05908
	Sequence	# PSMs	# Proteins	# Protein Groups	Protein Group Accessions	Modifications	MH+ [Da]	q-Value	PEP	A3	XCorr A3	Probability A3	B3	XCorr B3	Probability B3	C3	XCorr C3	Probability C3	# Missed Cleavages
	HSIPDQFSTMEELQQALR	5	1	1	C4M5Y9		2130.03	0	1.88749e-07	High	5.7954	0	High	5.69395	0	High	5.78984	0	0
	VSFGGQCLHYINPQYPIFNPYQR	4	1	1	C4M5Y9	C7(Carbamidomethyl)	2798.34	0	2.09276e-07	High	4.52029	0	High	3.29395	0	High	3.38114	0	0
	NAGLESSNLLIGIDYTK	2	1	1	C4M5Y9		1807.94	0	9.41168e-06	High	4.49583	0	High	4.68124	0				0
	YNEITPSVQMSGPTNFAPLIR	4	1	1	C4M5Y9		2335.18	0	2.98351e-05	High	2.78247	0	High	3.95883	0	High	3.76357	0	0
	SIFSFMPNEAPCAGVAEVLR	5	1	1	C4M5Y9	C12(Carbamidomethyl)	2195.06	0	4.05269e-07	High	2.45896	0	High	4.07493	0	High	2.28991	0	0
	FDNFQFVNFYEVVSARPDLQDIVFAVK	3	1	1	C4M5Y9		3207.62	0	2.92755e-06				High	3.18436	0	High	4.00875	0	0
	ALQEIPDQYAFIK	2	1	1	C4M5Y9		1535.81	0	0.000589783				High	3.1259	0	High	3.06439	0	0
	ALEPFDDDRLIPTYGFGDVTTTNK	2	1	1	C4M5Y9		2685.31	0	6.87461e-08							High	4.41148	0	1
	MENYDDNLTESK	1	1	1	C4M5Y9		1458.61	0	7.89788e-06							High	3.60679	0	0
	DTTAAIIEASNYPLSIVAIGVGDGPFDK	1	1	1	C4M5Y9		2834.46	0	8.44247e-06							High	1.92075	0	0
Q9BLE4	Small GTPase Rab11B OS=Entamoeba histolytica GN=EhRab11B PE=2 SV=1 - [Q9BLE4_ENTHI]	71.56	1	15	18	36	nucleotide binding		cell communication; regulation of biological process; response to stimulus; transport	Pf00025; Pf00071; Pf08477		[GO:0000166]; GO:0036094; GO:1901265; GO:0005488; GO:0097159; GO:1901363; GO:0003674 [GO:0005525]; GO:0032561; GO:0035639; GO:0019001; GO:0032555; GO:1901265; GO:0017076; GO:0032553; GO:0097159; GO:1901363; GO:0000166; GO:0005488; GO:0036094; GO:0003674 [GO:0005622]; GO:0044464; GO:0005575; GO:0005623 [GO:0007264]; GO:0035556; GO:0007165; GO:0007154; GO:0044700; GO:0050794; GO:0051716; GO:0009987…	23.9063	27.01	7	9	45.4916	45.5	13	17	31.1461	50.24	9	10	211	23.7718	5.08447
	Sequence	# PSMs	# Proteins	# Protein Groups	Protein Group Accessions	Modifications	MH+ [Da]	q-Value	PEP	A3	XCorr A3	Probability A3	B3	XCorr B3	Probability B3	C3	XCorr C3	Probability C3	# Missed Cleavages
	GALGALVVYDITKK	2	1	1	Q9BLE4		1447.85	0	0.000181472	High	4.27198	0							1
	STIGVEFATR	4	3	2	O15785;Q9BLE4		1080.57	0	9.58347e-05	High	3.15563	0	High	2.82099	0	High	3.32032	0	0
	KTSFESVEK	2	1	1	Q9BLE4		1054.54	0	0.0012736	High	2.92313	0				High	2.58281	0	1
	VVQMVIGNK	1	1	1	Q9BLE4		987.565	0	0.0101094	High	2.80221	0							0
	KIYDDSSK	2	1	1	Q9BLE4		955.472	0	0.0127423	High	2.5736	0	High	2.61527	0				1
	NEFDPDKR	6	1	1	Q9BLE4		1020.47	0	0.0134656	High	2.45129	0	High	2.76619	0	High	2.50398	0	1
	TSFESVEK	3	1	1	Q9BLE4		926.447	0	0.0260012	High	2.13556	0	High	2.41219	0	High	2.37719	0	0
	KNNAFFFETSALDGSNVEEAFMTLLK	2	1	1	Q9BLE4		2923.42	0	6.47785e-08				High	5.45435	0	High	5.11463	0	1
	NNAFFFETSALDGSNVEEAFMTLLK	2	1	1	Q9BLE4		2795.32	0	1.70099e-05				High	3.85913	0	High	1.89025	0	0
	NNAFFFETSALDGSNVEEAFMTLLKK	1	1	1	Q9BLE4		2923.42	0	6.0141e-06				High	3.64743	0				1
	EVQTSEGEELAKK	2	1	1	Q9BLE4		1447.73	0	0.00134343				High	3.2891	0	High	3.05366	0	1
	EVQTSEGEELAK	1	1	1	Q9BLE4		1319.63	0	0.000918201				High	3.04969	0				0
	KNNAFFFETSALDGSNVEEAFMTLLKK	1	1	1	Q9BLE4		3051.51	0	0.000208164				High	3.00769	0				2
	AQIWDTAGQER	1	3	2	O15785;Q9BLE4		1274.61	0	0.000562615				High	2.86968	0				0
	SVDGEQSNTNEIKPATEPIDLGSQNNKPEEK	2	1	1	Q9BLE4		3368.6	0	6.70539e-07							High	5.12741	0	0
	KVVQMVIGNK	1	1	1	Q9BLE4		1115.66	0	6.63437e-05							High	2.83965	0	1
	SNLLLR	2	6	4	C4M2S0;Q5NT42;O15785;Q9BLE4		715.446	0.008296	0.194144				High	1.79776	0				0
	SINYCDK	1	1	1	Q9BLE4	C5(Carbamidomethyl)	899.393	0.008725	0.201956				High	1.66868	0				0
Q5NT41	Rab family GTPase (Fragment) OS=Entamoeba histolytica GN=EhRabC3 PE=3 SV=1 - [Q5NT41_ENTHI]	70.67	2	11	13	29	nucleotide binding; catalytic activity	nucleus; cytoplasm	metabolic process; cell communication; regulation of biological process; response to stimulus; transport	Pf00009; Pf00025; Pf00071; Pf04670; Pf08477; Pf09439; Pf10662		[GO:0000166]; GO:0036094; GO:1901265; GO:0005488; GO:0097159; GO:1901363; GO:0003674 [GO:0003924]; GO:0017111; GO:0016462; GO:0016818; GO:0016817; GO:0016787; GO:0003824; GO:0003674 [GO:0005524]; GO:0032559; GO:0035639; GO:0030554; GO:0032555; GO:1901265; GO:0017076; GO:0032553; GO:0097159; GO:1901363; GO:0000166; GO:0005488; GO:0036094; GO:0003674 [GO:0005525]; GO:0032561; GO:0035639; GO:0019001…	18.9683	26.44	4	5	38.1704	47.12	7	12	27.2953	53.85	9	12	208	22.6174	7.7085
	Sequence	# PSMs	# Proteins	# Protein Groups	Protein Group Accessions	Modifications	MH+ [Da]	q-Value	PEP	A3	XCorr A3	Probability A3	B3	XCorr B3	Probability B3	C3	XCorr C3	Probability C3	# Missed Cleavages
	DGSGIDEVFNALTQAIISK	6	1	1	Q5NT41		1978.01	0	2.20592e-06	High	4.85861	0	High	3.41837	0	High	4.70844	0	0
	DRTENDPPVIILVGNK	4	1	1	Q5NT41		1779.96	0	1.0527e-06	High	4.51405	0	High	5.36294	0				1
	VSSWFTEVR	4	1	1	Q5NT41		1110.56	0	0.00956547	High	2.86972	0	High	2.46737	0	High	2.49037	0	0
	ILIIGESGVGK	2	8	4	Q963D1;Q5NT41;Q6AW62;Q9BLF2		1085.66	0	0.000911612	High	2.86189	0	High	2.68781	0				0
	FCENTFEPVYISTVGVDFKPK	4	1	1	Q5NT41	C2(Carbamidomethyl)	2477.2	0	2.25496e-06				High	4.59196	0	High	2.99071	0	0
	QLGGVQTFTCSAK	1	1	1	Q5NT41	C10(Carbamidomethyl)	1396.69	0	0.000159055				High	2.92518	0				0
	QEAVEQLAR	1	1	1	Q5NT41		1043.55	0	0.0184655				High	2.59601	0				0
	GTQGVLIVYDVTDR	1	1	1	Q5NT41		1535.81	0	4.47888e-06							High	3.88122	0	0
	TENDPPVIILVGNK	1	1	1	Q5NT41		1508.83	0	1.33662e-06							High	3.61792	0	0
	MQLWDTAGQDR	1	1	1	Q5NT41		1320.6	0	7.73395e-05							High	2.84358	0	0
	TDLMDHAAVK	1	1	1	Q5NT41		1100.54	0.000344	0.00870536							High	1.94134	0	0
	GNYDHLFK	2	1	1	Q5NT41		993.481	0.001118	0.0232812							High	1.93878	0	0
	TAIMQR	1	2	2	Q5NT41;Q9BLF2		719.387	0.006325	0.129181							High	1.57817	0	0
B1N2F9	Type A flavoprotein, putative OS=Entamoeba histolytica GN=EHI_096710 PE=4 SV=1 - [B1N2F9_ENTHI]	69.7	2	23	23	43	nucleotide binding; catalytic activity; metal ion binding			Pf00258; Pf00753; Pf03358; Pf12724	3411262	[GO:0009055]; GO:0003674 [GO:0010181]; GO:0000166; GO:0050662; GO:0036094; GO:1901265; GO:0048037; GO:0005488; GO:0097159; GO:1901363; GO:0003674 [GO:0016491]; GO:0003824; GO:0003674 [GO:0016787]; GO:0003824; GO:0003674 [GO:0046872]; GO:0043169; GO:0043167; GO:0005488; GO:0003674	33.639	44.33	11	12	77.614	58.87	19	24	23.0547	19.7	6	7	406	45.9972	6.29053
	Sequence	# PSMs	# Proteins	# Protein Groups	Protein Group Accessions	Modifications	MH+ [Da]	q-Value	PEP	A3	XCorr A3	Probability A3	B3	XCorr B3	Probability B3	C3	XCorr C3	Probability C3	# Missed Cleavages
	LDYIVLNHTEPDHSGSLVHILEK	2	1	1	B1N2F9		2629.36	0	5.78867e-08	High	4.88007	0	High	4.66219	0				0
	HYFDCIFGPFK	2	1	1	B1N2F9	C5(Carbamidomethyl)	1430.66	0	7.45127e-05	High	4.14415	0							0
	YPEATVIGTMAALNNIK	4	1	1	B1N2F9		1805.96	0	2.96805e-06	High	3.64969	0	High	5.33591	0	High	5.11031	0	0
	MFNIVESSVGDVLKEFEDAK	3	1	1	B1N2F9		2257.1	0	4.22916e-09	High	3.63558	0	High	5.21054	0	High	5.33812	0	1
	FQPNSNELQTCFEWGK	2	1	1	B1N2F9	C11(Carbamidomethyl)	1984.89	0	2.31374e-06	High	3.35114	0	High	3.03215	0				0
	VLVSCDVFGGHYADER	1	1	1	B1N2F9	C5(Carbamidomethyl)	1823.84	0	1.47799e-06	High	3.2657	0							0
	GLDMIETQMGFPSDELK	3	1	1	B1N2F9		1910.88	0	4.78579e-07	High	3.13327	0	High	3.03507	0	High	3.31437	0	0
	AICCSHGPVLR	2	1	1	B1N2F9	C3(Carbamidomethyl); C4(Carbamidomethyl)	1269.62	0	0.00123681	High	2.74499	0	High	2.68947	0				0
	GNVLFETCKENFAGECLER	3	1	1	B1N2F9	C8(Carbamidomethyl); C16(Carbamidomethyl)	2273.03	0	3.48174e-06	High	2.44359	0	High	4.14131	0				1
	TLDLGNYHLK	1	1	1	B1N2F9		1173.63	0	0.00167936	High	2.39085	0							0
	VFDIIMTTPYGTSYNSFLLK	2	1	1	B1N2F9		2310.17	0	6.72398e-06	High	1.34329	0	High	3.07238	0				0
	EGKLDYIVLNHTEPDHSGSLVHILEK	1	1	1	B1N2F9		2943.52	0	3.84986e-07				High	5.50189	0				1
	VHQPVEPLSIK	1	1	1	B1N2F9		1246.71	0	0.00798122				High	3.60098	0				0
	FVQCFGSFGWSGEGVK	1	1	1	B1N2F9	C4(Carbamidomethyl)	1791.82	0	1.86136e-05				High	3.49924	0				0
	THIKENIER	2	1	1	B1N2F9		1139.62	0	0.00309692				High	3.32246	0				1
	MFNIVESSVGDVLK	1	1	1	B1N2F9		1537.79	0	0.00011587				High	3.04275	0				0
	DLYWVGVFDK	3	1	1	B1N2F9		1241.62	0	0.00164448				High	2.89549	0	High	3.09112	0	0
	VFNDQMMER	2	1	1	B1N2F9		1169.51	0	0.0086376				High	2.14788	0	High	2.41524	0	0
	VVIAYGSAYGYTQK	1	1	1	B1N2F9		1519.79	0	0.00347948				High	2.10183	0				0
	IKDMDDAYK	2	1	1	B1N2F9		1098.51	0	0.00933454				High	2.01462	0				1
	QWAQPIALK	1	1	1	B1N2F9		1054.61	0.000183	0.0495036				High	2.14225	0				0
	MFNIVESSVGDVLKEFEDAK	1	1	1	B1N2F9	M1(Oxidation)	2273.09	0.000194	0.00170459							High	2.17934	0	1
	IEDVIGK	1	1	1	B1N2F9		773.44	0.001961	0.0519923							High	1.6062	0	0
	ALEVVK	1	2	1	B1N2F9		658.413	0.006169	0.171042				High	1.73214	0				0
B1N3X3	Putative uncharacterized protein OS=Entamoeba histolytica GN=EHI_117690 PE=4 SV=1 - [B1N3X3_ENTHI]	69.05	1	8	8	15				Pf08806	6219874		17.3953	59.52	6	6	13.7236	30.95	3	4	14.1735	49.21	5	5	126	14.8386	5.52881
	Sequence	# PSMs	# Proteins	# Protein Groups	Protein Group Accessions	Modifications	MH+ [Da]	q-Value	PEP	A3	XCorr A3	Probability A3	B3	XCorr B3	Probability B3	C3	XCorr C3	Probability C3	# Missed Cleavages
	SEFPNYPMLIHTNSDR	2	1	1	B1N3X3		1920.89	0	4.44657e-06	High	3.78339	0				High	3.3075	0	0
	QSQIENILEK	1	1	1	B1N3X3		1201.64	0	0.000506098	High	2.951	0							0
	GFYNENPSQFK	2	1	1	B1N3X3		1330.61	0	0.00251618	High	2.91567	0	High	2.77775	0				0
	AAFVFYNIIGQK	2	1	1	B1N3X3		1370.75	0	0.00259666	High	2.82519	0				High	2.70908	0	0
	IEEISLLGLK	2	1	1	B1N3X3		1114.67	0	0.000416467	High	2.78295	0				High	2.85156	0	0
	KFEELFNDEFVMNLIK	2	1	1	B1N3X3		2016.01	0	5.65335e-06	High	2.13714	0	High	4.52831	0				1
	NQYFVCEFHTPR	3	1	1	B1N3X3	C6(Carbamidomethyl)	1597.72	0	1.02218e-05				High	3.27082	0	High	3.59691	0	0
	GFYNENPSQFKK	1	1	1	B1N3X3		1458.7	0	0.000132107							High	1.70846	0	1
C4M8B0	Ras family GTPase OS=Entamoeba histolytica GN=EHI_058090 PE=4 SV=1 - [C4M8B0_ENTHI]	69.02	1	5	13	45	catalytic activity; nucleotide binding	membrane	metabolic process; cell communication; regulation of biological process; response to stimulus	Pf00009; Pf00071; Pf08477	3405467	[GO:0003924]; GO:0017111; GO:0016462; GO:0016818; GO:0016817; GO:0016787; GO:0003824; GO:0003674 [GO:0005525]; GO:0032561; GO:0035639; GO:0019001; GO:0032555; GO:1901265; GO:0017076; GO:0032553; GO:0097159; GO:1901363; GO:0000166; GO:0005488; GO:0036094; GO:0003674 [GO:0005622]; GO:0044464; GO:0005575; GO:0005623 [GO:0006184]; GO:0009154; GO:0009207; GO:0046039; GO:1901069; GO:0006195; GO:0009150…	43.8029	60.33	8	13	67.4777	63.59	8	17	52.5245	69.02	13	15	184	20.5237	6.21436
	Sequence	# PSMs	# Proteins	# Protein Groups	Protein Group Accessions	Modifications	MH+ [Da]	q-Value	PEP	A3	XCorr A3	Probability A3	B3	XCorr B3	Probability B3	C3	XCorr C3	Probability C3	# Missed Cleavages
	QLDLDGQQYVLEILDTAGTEQFTAMR	5	2	2	C4M8B0;Q24804		2955.44	0	1.16488e-08	High	5.0654	0	High	6.66409	0	High	5.32491	0	0
	TGQGFVLVYSIIAQSTYNDLDPIHDQIVR	9	2	2	C4M8B0;Q24804		3262.68	0	2.01641e-10	High	4.73484	0	High	6.25651	0	High	5.22515	0	0
	VRDTENVPIIVVGNK	5	1	1	C4M8B0		1652.93	0	0.000254093	High	4.03843	0	High	4.43176	0	High	4.62501	0	1
	INAMNQTKPK	6	1	1	C4M8B0		1144.61	0	0.00116591	High	3.30051	0	High	2.73968	0	High	3.16801	0	0
	KQLDLDGQQYVLEILDTAGTEQFTAMR	2	2	2	C4M8B0;Q24804		3083.54	0	1.21275e-09	High	3.22219	0				High	5.59245	0	1
	YGAEFLEVSAK	3	1	1	C4M8B0		1213.61	0	0.000551449	High	3.17565	0				High	3.07759	0	0
	ISDIFTTLIK	3	2	2	C4M8B0;Q24804		1150.67	0	0.00382928	High	2.82563	0	High	3.19745	0	High	3.11045	0	0
	FVQGIFLVK	2	2	2	C4M8B0;Q24804		1050.63	0	0.0146292	High	2.32546	0				High	2.27116	0	0
	ALADKYGAEFLEVSAK	2	1	1	C4M8B0		1711.89	0	2.36384e-06				High	4.89415	0	High	4.529	0	1
	DTENVPIIVVGNK	2	1	1	C4M8B0		1397.76	0	9.31905e-05				High	3.62366	0	High	3.41718	0	0
	QLDLDGQQYVLEILDTAGTEQFTAMR	2	2	2	C4M8B0;Q24804	M25(Oxidation)	2971.43	0	8.75545e-06				High	3.03054	0	High	2.32009	0	0
	YDPTIEDSYRK	2	2	2	C4M8B0;Q24804		1386.65	0	0.00223244				High	2.22414	0	High	2.3581	0	1
	ISDIFTTLIKR	1	2	2	C4M8B0;Q24804		1306.77	0	1.8124e-05							High	3.3161	0	1
	YDPTIEDSYR	1	2	2	C4M8B0;Q24804		1258.56	0.000194	0.0016768							High	2.34939	0	0
C4LXM0	40S ribosomal protein S15a, putative OS=Entamoeba histolytica GN=EHI_073600 PE=3 SV=1 - [C4LXM0_ENTHI]	68.46	1	8	8	14	structural molecule activity	cytoplasm; ribosome	metabolic process	Pf00410	3408234	[GO:0003735]; GO:0005198; GO:0003674 [GO:0005622]; GO:0044464; GO:0005575; GO:0005623 [GO:0005840]; GO:0030529; GO:0043232; GO:0044444; GO:0032991; GO:0044424; GO:0043228; GO:0043229; GO:0005737; GO:0005575; GO:0005622; GO:0044464; GO:0043226; GO:0005623 [GO:0006412]; GO:0010467; GO:0034645; GO:0044267; GO:0043170; GO:0009059; GO:0044249; GO:0044260; GO:0019538; GO:0008152; GO:0009058; GO:0044237…					13.6401	33.85	3	4	36.3172	60	7	10	130	14.6607	9.80322
	Sequence	# PSMs	# Proteins	# Protein Groups	Protein Group Accessions	Modifications	MH+ [Da]	q-Value	PEP	A3	XCorr A3	Probability A3	B3	XCorr B3	Probability B3	C3	XCorr C3	Probability C3	# Missed Cleavages
	FNVTLSEFDKWEANLLPSR	3	1	1	C4LXM0		2266.15	0	3.50802e-06				High	4.75815	0	High	4.54582	0	1
	HQYITDYTVVDTHR	3	1	1	C4LXM0		1747.84	0	2.05855e-08				High	4.11328	0	High	4.96558	0	0
	VICEFLNVMMK	1	1	1	C4LXM0	C3(Carbamidomethyl)	1383.69	0	0.00183992				High	2.19357	0				0
	HFGALVLTTSYGILDNTEAR	3	1	1	C4LXM0		2178.12	0	2.38065e-09							High	5.50566	0	0
	VNVLADALK	1	1	1	C4LXM0		942.562	0.000194	0.00105072							High	2.81117	0	0
	QVMIRPASK	1	1	1	C4LXM0		1029.59	0.000194	0.0007129							High	2.44537	0	0
	SITNAEK	1	1	1	C4LXM0		762.399	0.001267	0.0279362							High	1.87872	0	0
	VNVLADALKSITNAEK	1	1	1	C4LXM0		1685.94	0.00339	0.0751987							High	1.17987	0	1
C4M474	Copine, putative OS=Entamoeba histolytica GN=EHI_140260 PE=4 SV=1 - [C4M474_ENTHI]	67.51	1	8	9	16	protein binding			Pf00092; Pf07002	3411077	[GO:0005515]; GO:0005488; GO:0003674	32.1002	67.51	9	10	14.9957	34.3	4	4	4.60398	16.25	2	2	277	30.6392	5.32568
	Sequence	# PSMs	# Proteins	# Protein Groups	Protein Group Accessions	Modifications	MH+ [Da]	q-Value	PEP	A3	XCorr A3	Probability A3	B3	XCorr B3	Probability B3	C3	XCorr C3	Probability C3	# Missed Cleavages
	SIFSFLPNDAPCNGFGHVLQR	3	1	1	C4M474	C12(Carbamidomethyl)	2376.15	0	1.39417e-08	High	4.94674	0				High	2.77747	0	0
	VENPDIAFAVAALQEVPIQYMCCK	2	1	1	C4M474	C22(Carbamidomethyl); C23(Carbamidomethyl)	2766.33	0	1.17711e-06	High	4.06237	0	High	4.53609	0				0
	AAIEQASNYPISIICIGVGDGPFDK	2	1	1	C4M474	C15(Carbamidomethyl)	2635.3	0	2.39055e-06	High	4.03741	0	High	3.4008	0				0
	EAGLESSNLILGIDYTK	1	1	1	C4M474		1822.94	0	5.92665e-06	High	3.9578	0							0
	YNEITPSVQMSGPTNFAPLINK	2	1	1	C4M474		2421.21	0	4.10856e-05	High	3.27356	0	High	2.58779	0				0
	MIPDNYQTMEELQQGLR	1	1	1	C4M474		2065.98	0	0.000127542	High	2.86303	0							0
	SNTWTGQHSFGGQCLHTINPQDPIFNPYQK	1	1	1	C4M474	C14(Carbamidomethyl)	3472.63	0	5.51855e-05	High	2.85367	0							0
	TLDPFDDDHLIPVYGFGDITTTNK	3	1	1	C4M474		2694.29	0	2.14629e-06	High	1.90272	0	High	4.47105	0	High	1.82651	0	0
	VIDIIGR	1	2	2	C4M474;C4M916		785.488	0.001557	0.068419	High	1.83321	0							0
C4M1Y9	Short chain dehydrogenase family protein OS=Entamoeba histolytica GN=EHI_165070 PE=3 SV=1 - [C4M1Y9_ENTHI]	67.49	1	18	18	43	nucleotide binding; catalytic activity		metabolic process	Pf00106; Pf08659	3406535	[GO:0000166]; GO:0036094; GO:1901265; GO:0005488; GO:0097159; GO:1901363; GO:0003674 [GO:0008152]; GO:0008150 [GO:0016491]; GO:0003824; GO:0003674	49.9631	27.55	10	17	43.64	40.56	9	15	28.0585	39.94	8	11	323	36.6452	9.0415
	Sequence	# PSMs	# Proteins	# Protein Groups	Protein Group Accessions	Modifications	MH+ [Da]	q-Value	PEP	A3	XCorr A3	Probability A3	B3	XCorr B3	Probability B3	C3	XCorr C3	Probability C3	# Missed Cleavages
	IRENAIYALTPSDFVDYAFR	6	1	1	C4M1Y9		2361.19	0	8.10279e-07	High	4.39452	0	High	4.46727	0	High	3.62106	0	1
	ENAIYALTPSDFVDYAFR	8	1	1	C4M1Y9		2092	0	1.04646e-06	High	4.37759	0	High	4.02698	0	High	4.35687	0	0
	DINNMISLNIR	1	1	1	C4M1Y9		1302.68	0	0.000753041	High	3.62682	0							0
	YNVTVVDYVADFIAMDK	7	1	1	C4M1Y9		1962.95	0	5.58575e-06	High	3.1376	0	High	4.11884	0	High	4.02813	0	0
	EGFNLIIMDR	1	1	1	C4M1Y9		1207.61	0	0.00319881	High	3.09161	0							0
	LAEPLAELKK	1	1	1	C4M1Y9		1111.67	0	0.00896181	High	3.06875	0							1
	GKIDVIAYTPWYIK	2	1	1	C4M1Y9		1666.92	0	0.000277482	High	2.98889	0	High	2.2411	0				1
	LAEPLAELK	1	1	1	C4M1Y9		983.577	0	0.00459647	High	2.90493	0							0
	IDVIAYTPWYIK	3	1	1	C4M1Y9		1481.8	0	0.000149315	High	2.79251	0				High	3.08565	0	0
	NNEWNKVEELIANYDIGVLVNNVGMCNYLPGK	1	1	1	C4M1Y9	C26(Carbamidomethyl)	3679.79	0	1.77481e-05				High	4.54526	0				1
	YFGQQNHINPYWFHYLMDIGTSTIPEAIFSK	3	1	1	C4M1Y9		3717.78	0	3.21805e-07				High	4.40608	0	High	1.62335	0	0
	QFTDSIYAEYK	1	1	1	C4M1Y9		1364.64	0	0.000681553				High	3.05141	0				0
	YNVTVVDYVADFIAMDKNNEWNK	1	1	1	C4M1Y9		2748.3	0	0.0068381				High	2.00965	0				1
	LEQQMAEAASK	1	1	1	C4M1Y9		1205.58	0	8.42343e-05							High	3.01318	0	0
	VIIKPLLFPTNTK	1	1	1	C4M1Y9		1483.93	0	8.83463e-05							High	2.85791	0	0
	GLIVNMSSSTSGYPHPLIQVYSSTK	1	1	1	C4M1Y9		2666.36	0.000194	0.00139415							High	0.894608	0	0
	YNVTVVDYVADFIAMDK	1	1	1	C4M1Y9	M15(Oxidation)	1978.95	0.000685	0.0318023	High	1.24827	0							0
	FGQLELK	1	1	1	C4M1Y9		834.472	0.001557	0.0686809	High	2.32234	0							0
	QQTFVR	2	1	1	C4M1Y9		778.421	0.006627	0.176347				High	2.3081	0				0
Q5XWD1	Protein disulfide isomerase OS=Entamoeba histolytica GN=PDI PE=2 SV=1 - [Q5XWD1_ENTHI]	67.36	2	31	32	136	catalytic activity	cytoplasm; endoplasmic reticulum	metabolic process; cellular homeostasis; regulation of biological process	Pf00085; Pf07749		[GO:0005783]; GO:0043231; GO:0044444; GO:0043227; GO:0043229; GO:0005737; GO:0044424; GO:0043226; GO:0005622; GO:0044464; GO:0005575; GO:0005623 [GO:0006662]; GO:0018904; GO:0044281; GO:0044710; GO:0008152; GO:0008150 [GO:0009055]; GO:0003674 [GO:0015035]; GO:0015036; GO:0016667; GO:0016491; GO:0003824; GO:0003674 [GO:0016853]; GO:0003824; GO:0003674 [GO:0045454]; GO:0019725; GO:0050794; GO:00099…	133.666	57.27	20	44	162.257	53.71	22	51	126.369	48.07	21	41	337	38.0264	7.34229
	Sequence	# PSMs	# Proteins	# Protein Groups	Protein Group Accessions	Modifications	MH+ [Da]	q-Value	PEP	A3	XCorr A3	Probability A3	B3	XCorr B3	Probability B3	C3	XCorr C3	Probability C3	# Missed Cleavages
	KAEAIEGGAYYVK	8	2	1	Q5XWD1		1398.73	0	3.95117e-05	High	6.13893	0	High	5.73677	0	High	5.74875	0	1
	DKQDIVIAELDCDNKDHK	3	2	1	Q5XWD1	C12(Carbamidomethyl)	2156.03	0	7.70746e-09	High	5.64196	0	High	2.2642	0				2
	APSNVVSVTTATFDSIVMDPTK	2	2	1	Q5XWD1	M18(Oxidation)	2296.14	0	6.67652e-08	High	4.83752	0							0
	DFVTYFNTNYGYDRDENGK	5	2	1	Q5XWD1		2318	0	1.51995e-08	High	4.72674	0	High	4.00367	0	High	4.44697	0	1
	APSNVVSVTTATFDSIVMDPTK	26	2	1	Q5XWD1		2280.14	0	1.40283e-07	High	4.57923	0	High	5.0132	0	High	5.03694	0	0
	TVEDLSHFIQEK	4	2	1	Q5XWD1		1445.73	0	2.22099e-05	High	4.36501	0				High	4.38269	0	0
	KGTTEPIEYEGGR	7	2	1	Q5XWD1		1436.7	0	3.04656e-06	High	3.4234	0	High	4.35585	0	High	3.91413	0	1
	GENKKPIAYEGGR	9	2	1	Q5XWD1		1418.74	0	0.000221788	High	3.19634	0	High	3.0377	0	High	3.21859	0	1
	KLAPEYIK	3	2	1	Q5XWD1		961.573	0	0.00865622	High	3.14725	0	High	3.09104	0				1
	EVKDFVTYFNTNYGYDRDENGK	3	2	1	Q5XWD1		2674.2	0	3.9321e-06	High	3.03196	0	High	5.10468	0				2
	KPIAYEGGR	12	2	1	Q5XWD1		990.537	0	0.000637977	High	2.98512	0	High	2.91625	0	High	2.98485	0	0
	ENKDEIIKK	7	2	1	Q5XWD1		1116.63	0	0.0143073	High	2.91649	0	High	2.07265	0	High	2.70253	0	2
	GADYVEKEK	5	2	1	Q5XWD1		1038.51	0	0.0237566	High	2.8369	0	High	2.81702	0	High	2.89104	0	1
	EVKDFVTYFNTNYGYDR	2	2	1	Q5XWD1		2130.97	0	3.66079e-06	High	2.78719	0				High	3.38253	0	1
	FGISGFPTLK	5	2	1	Q5XWD1		1066.59	0	0.0112739	High	2.62113	0	High	2.61878	0	High	3.08848	0	0
	LADAYKDK	3	2	1	Q5XWD1		923.483	0	0.046267	High	2.50669	0	High	2.46492	0				1
	FFAPWCGHCK	5	4	3	C4M5V0;C4M7K9;Q5XWD1	C6(Carbamidomethyl); C9(Carbamidomethyl)	1309.56	0	0.00227019	High	2.28987	0	High	2.70834	0				0
	DFVTYFNTNYGYDR	1	2	1	Q5XWD1		1774.77	0	9.30137e-05				High	3.91283	0				0
	QDIVIAELDCDNKDHK	1	2	1	Q5XWD1	C10(Carbamidomethyl)	1912.9	0	0.00165528				High	2.74138	0				1
	IAELDDLAK	1	2	1	Q5XWD1		987.535	0	0.025372				High	2.73074	0				0
	GTTEPIEYEGGR	4	2	1	Q5XWD1		1308.61	0	0.00059012				High	2.51743	0	High	2.78744	0	0
	AEAIEGGAYYVK	1	2	1	Q5XWD1		1270.63	0	6.44406e-05							High	3.18792	0	0
	YEVHGYPTLK	1	2	1	Q5XWD1		1206.62	0.000194	0.000799805							High	3.04748	0	0
	SFPKGENKKPIAYEGGR	1	2	1	Q5XWD1		1877.99	0.000194	0.00151014							High	2.15182	0	2
	ILENPSMK	2	2	1	Q5XWD1		931.492	0.000344	0.00766791	High	2.31831	0				High	2.33768	0	0
	APSNVVSVTTATFDSIVMDPTKNVFVK	1	2	1	Q5XWD1		2867.49	0.000344	0.00317832							High	2.17079	0	1
	ENKDEIIK	6	2	1	Q5XWD1		988.531	0.000685	0.0348992	High	2.58208	0	High	2.60611	0	High	2.63024	0	1
	GFANKENKDEIIK	1	2	1	Q5XWD1		1505.79	0.000685	0.0466707	High	2.11816	0							2
	GADYVEK	2	2	1	Q5XWD1		781.373	0.001402	0.0290877				High	1.64707	0	High	1.79291	0	0
	LAPEYIK	1	2	1	Q5XWD1		833.477	0.001961	0.0524482							High	1.78866	0	0
	SFPKGENK	1	2	1	Q5XWD1		906.468	0.004327	0.132153				High	1.83008	0				1
	IDDFTR	2	2	1	Q5XWD1		766.373	0.007258	0.147794	High	1.71022	0				High	1.58821	0	0
	YIEVSK	1	2	1	Q5XWD1		738.403	0.009461	0.219073				High	1.72961	0				0
C4LWS0	40S ribosomal protein S19, putative OS=Entamoeba histolytica GN=EHI_198740 PE=4 SV=1 - [C4LWS0_ENTHI]	67.1	3	13	13	22	structural molecule activity	cytoplasm; ribosome	metabolic process	Pf01090	3409493	[GO:0003735]; GO:0005198; GO:0003674 [GO:0005622]; GO:0044464; GO:0005575; GO:0005623 [GO:0005840]; GO:0030529; GO:0043232; GO:0044444; GO:0032991; GO:0044424; GO:0043228; GO:0043229; GO:0005737; GO:0005575; GO:0005622; GO:0044464; GO:0043226; GO:0005623 [GO:0006412]; GO:0010467; GO:0034645; GO:0044267; GO:0043170; GO:0009059; GO:0044249; GO:0044260; GO:0019538; GO:0008152; GO:0009058; GO:0044237…	9.57849	19.35	3	4	18.8701	44.52	7	8	26.5603	41.29	8	10	155	17.7343	9.67139
	Sequence	# PSMs	# Proteins	# Protein Groups	Protein Group Accessions	Modifications	MH+ [Da]	q-Value	PEP	A3	XCorr A3	Probability A3	B3	XCorr B3	Probability B3	C3	XCorr C3	Probability C3	# Missed Cleavages
	SGKLEIPEWVDTVK	3	3	1	C4LWS0		1600.86	0	0.000578553	High	4.03757	0	High	3.78607	0				1
	VYLNNGIGVMALR	1	3	1	C4LWS0		1419.78	0	0.00118377				High	3.20213	0				0
	ELAPLNPDWIYIR	2	3	1	C4LWS0		1599.85	0	3.53956e-06				High	3.15067	0	High	3.21086	0	0
	DVVAIDFIK	3	3	1	C4LWS0		1019.58	0	0.0212826				High	2.25603	0	High	2.22362	0	0
	MHHFSNIKDVVAIDFIK	1	3	1	C4LWS0	N-Term(Acetyl)	2056.07	0	3.88619e-06							High	4.43561	0	1
	MHHFSNIK	3	3	1	C4LWS0	N-Term(Acetyl)	1055.51	0.000194	0.0019113	High	1.9001	0				High	3.30804	0	0
	IAFQVYKEHEAK	1	2	1	C4LWS0		1462.77	0.000194	0.000477918							High	2.63816	0	1
	AYAEHLKK	3	3	1	C4LWS0		959.531	0.000344	0.00725994				High	2.52418	0	High	2.43137	0	1
	YILQQLEK	1	3	1	C4LWS0		1034.59	0.000652	0.0191616							High	2.16947	0	0
	AYGDQYNK	1	3	1	C4LWS0		958.427	0.000685	0.0395192	High	1.69027	0							0
	IAFQVYK	1	2	1	C4LWS0		868.494	0.002536	0.103978				High	1.99902	0				0
	MGIVAK	1	2	1	C4LWS0		618.364	0.00408	0.0862533							High	1.66792	0	0
	TGMCKELAPLNPDWIYIR	1	3	1	C4LWS0	N-Term(Acetyl); M3(Oxidation); C4(Carbamidomethyl)	2235.1	0.00633	0.171433				High	1.84316	0				1
C4LT47	Gal/GalNAc lectin light subunit OS=Entamoeba histolytica GN=EHI_148790 PE=4 SV=1 - [C4LT47_ENTHI]	65.93	1	11	15	43					3411766		57.2553	61.11	13	19	51.7078	54.07	12	16	23.9977	36.3	8	8	270	31.5623	8.25049
	Sequence	# PSMs	# Proteins	# Protein Groups	Protein Group Accessions	Modifications	MH+ [Da]	q-Value	PEP	A3	XCorr A3	Probability A3	B3	XCorr B3	Probability B3	C3	XCorr C3	Probability C3	# Missed Cleavages
	FDHDFTSDVNSYQIQK	4	1	1	C4LT47		1943.88	0	3.9278e-06	High	4.7355	0	High	5.18821	0	High	2.63652	0	0
	FAESGVFSANQENYVR	7	1	1	C4LT47		1817.85	0	2.29244e-08	High	4.2919	0	High	4.83411	0	High	5.08737	0	0
	MGNELQFFEFAPYK	4	1	1	C4LT47		1720.8	0	0.000155343	High	3.48444	0	High	3.7934	0	High	3.65826	0	0
	FYQGNYEQNILLRPLK	2	2	2	C4LT47;C4M5G9		1996.06	0	4.96105e-07	High	3.46724	0				High	3.82718	0	0
	VIFASDYNYETQK	3	1	1	C4LT47		1577.75	0	1.91919e-05	High	3.17168	0	High	1.68669	0	High	3.05656	0	0
	LANSYQIEAASCVANEPR	2	1	1	C4LT47	C12(Carbamidomethyl)	1992.95	0	1.15553e-06	High	2.83633	0	High	4.20738	0				0
	YVMDMEFDDKR	5	7	5	B1N2L3;C4LT47;C4LXZ9;C4M5G9;B1N419		1448.62	0	8.42668e-05	High	2.75822	0	High	3.07529	0	High	3.10479	0	1
	MYTSFAIPR	3	1	1	C4LT47		1085.54	0	0.00750386	High	2.63736	0	High	2.70189	0	High	2.62698	0	0
	APLDPGTNNQR	3	2	2	C4LT47;C4M5G9		1182.59	0	0.000683266	High	2.59598	0	High	2.02584	0				0
	QFTTDDDVKGTTR	1	1	1	C4LT47		1483.7	0	0.00329085	High	2.50978	0							1
	KAPLDPGTNNQR	2	2	2	C4LT47;C4M5G9		1310.68	0	0.000128684	High	2.24168	0	High	2.36769	0				1
	MGNELQFFEFAPYK	1	1	1	C4LT47	M1(Oxidation)	1736.8	0	0.000555697	High	2.17268	0							0
	YPYGMDNR	2	1	1	C4LT47		1015.43	0	0.0238225	High	1.97824	0	High	1.98702	0				0
	FVYVHPYPTSYYQNSNQNK	2	1	1	C4LT47		2349.09	0	1.21805e-05	High	1.75565	0	High	3.73555	0				0
	STWTGNAHLK	1	1	1	C4LT47		1114.56	0	0.0140598				High	2.18827	0				0
	NTKFDHDFTSDVNSYQIQK	1	1	1	C4LT47		2287.07	0.001961	0.0487191							High	1.26647	0	1
Q9BLF3	Rab family GTPase OS=Entamoeba histolytica GN=EhRab1A PE=2 SV=1 - [Q9BLF3_ENTHI]	65.85	2	10	13	29	nucleotide binding	nucleus; cytoplasm	cell communication; regulation of biological process; response to stimulus; transport	Pf00025; Pf00071; Pf00735; Pf04670; Pf08477		[GO:0000166]; GO:0036094; GO:1901265; GO:0005488; GO:0097159; GO:1901363; GO:0003674 [GO:0005525]; GO:0032561; GO:0035639; GO:0019001; GO:0032555; GO:1901265; GO:0017076; GO:0032553; GO:0097159; GO:1901363; GO:0000166; GO:0005488; GO:0036094; GO:0003674 [GO:0005622]; GO:0044464; GO:0005575; GO:0005623 [GO:0005634]; GO:0043231; GO:0043227; GO:0043229; GO:0043226; GO:0044424; GO:0005575; GO:0005622…	8.01591	14.15	3	3	38.0177	48.78	11	14	31.1029	55.61	10	12	205	22.8819	6.23975
	Sequence	# PSMs	# Proteins	# Protein Groups	Protein Group Accessions	Modifications	MH+ [Da]	q-Value	PEP	A3	XCorr A3	Probability A3	B3	XCorr B3	Probability B3	C3	XCorr C3	Probability C3	# Missed Cleavages
	SLNVDELFIR	4	1	1	Q9BLF3		1205.65	0	0.00467852	High	2.96617	0	High	2.90168	0	High	2.7963	0	0
	LQIWDTAGQER	3	10	6	B1N3J0;Q5NT35;C4MA07;Q963D1;Q9BLF3;Q6AW59		1316.66	0	0.00012245	High	2.86173	0	High	2.9286	0	High	3.22715	0	0
	QWLQEIER	2	1	1	Q9BLF3		1101.57	0	0.0183661	High	2.18801	0	High	2.43534	0				0
	FADDTYTDTHIATIGVDFK	3	1	1	Q9BLF3		2130	0	3.3596e-07				High	4.9782	0	High	2.74834	0	0
	NIQPANTSKPSEQADLKK	3	1	1	Q9BLF3		1969.04	0	1.48604e-07				High	3.36615	0	High	3.89793	0	1
	NIQPANTSKPSEQADLK	3	1	1	Q9BLF3		1840.94	0	2.40451e-07				High	3.09883	0	High	3.76043	0	0
	YASETVIK	2	1	1	Q9BLF3		910.489	0	0.0449065				High	1.74902	0	High	1.41648	0	0
	LLLIGDSGVGK	1	3	3	Q6AW67;Q9BLF3;Q9NDI3		1071.64	0	0.000127546							High	2.48164	0	0
	AVTVEQGQELANSLNVSFMEASAK	1	1	1	Q9BLF3		2523.26	0	7.70832e-05							High	2.2939	0	0
	CDLDDER	1	1	1	Q9BLF3	C1(Carbamidomethyl)	922.358	0.001068	0.0695176				High	1.96682	0				0
	TVQIDGK	3	1	1	Q9BLF3		760.42	0.001961	0.0459713				High	2.23872	0	High	1.69062	0	0
	LLIGNK	2	1	1	Q9BLF3		657.43	0.00339	0.0730311				High	1.63455	0	High	1.64579	0	0
	SCLLLR	1	2	2	C4MA07;Q9BLF3	C2(Carbamidomethyl)	761.434	0.004164	0.127434				High	1.92288	0				0
C4M5A0	40S ribosomal protein SA, putative OS=Entamoeba histolytica GN=EHI_081410 PE=3 SV=1 - [C4M5A0_ENTHI]	64.96	1	17	17	40	structural molecule activity	cytoplasm; ribosome	metabolic process	Pf00318	3411121	[GO:0003735]; GO:0005198; GO:0003674 [GO:0005622]; GO:0044464; GO:0005575; GO:0005623 [GO:0005840]; GO:0030529; GO:0043232; GO:0044444; GO:0032991; GO:0044424; GO:0043228; GO:0043229; GO:0005737; GO:0005575; GO:0005622; GO:0044464; GO:0043226; GO:0005623 [GO:0006412]; GO:0010467; GO:0034645; GO:0044267; GO:0043170; GO:0009059; GO:0044249; GO:0044260; GO:0019538; GO:0008152; GO:0009058; GO:0044237…	16.4089	30.31	5	5	54.8378	58.66	11	17	64.1418	60.63	16	18	254	28.5765	8.04541
	Sequence	# PSMs	# Proteins	# Protein Groups	Protein Group Accessions	Modifications	MH+ [Da]	q-Value	PEP	A3	XCorr A3	Probability A3	B3	XCorr B3	Probability B3	C3	XCorr C3	Probability C3	# Missed Cleavages
	VIAGISNETPSDVVAVAGR	4	1	1	C4M5A0		1854.99	0	2.09765e-07	High	5.37176	0	High	5.45683	0	High	5.11141	0	0
	TNFPDILKPSAEDIK	4	1	1	C4M5A0		1687.89	0	4.32798e-06	High	3.84133	0	High	3.88437	0	High	3.79216	0	0
	YTGCTAVAGR	4	1	1	C4M5A0	C4(Carbamidomethyl)	1055.49	0	0.00471835	High	2.63437	0	High	2.80076	0	High	2.35932	0	0
	VHIGATNLNFAMEEYVYER	4	1	1	C4M5A0		2256.07	0	1.94777e-07	High	2.48453	0	High	1.94136	0	High	5.5791	0	0
	DEKWDVMVDLFLHR	5	1	1	C4M5A0		1802.89	0	1.80468e-05	High	2.07687	0	High	4.48316	0	High	2.53914	0	1
	KDAPVIAGEEK	2	1	1	C4M5A0		1156.62	0	7.08063e-05				High	4.42914	0	High	4.21802	0	1
	AASDATVASTEWDDQKKN	2	1	1	C4M5A0		1936.89	0	1.75199e-06				High	4.2668	0	High	4.56697	0	2
	ESGYINVPTIAFCNSDNSLK	2	1	1	C4M5A0	C13(Carbamidomethyl)	2229.05	0	4.26318e-07				High	4.15691	0	High	3.8487	0	0
	FTPGSFTNQIQK	2	1	1	C4M5A0		1367.7	0	0.000114813				High	3.43771	0	High	3.44756	0	0
	NVDIAIPCNNR	1	1	1	C4M5A0	C8(Carbamidomethyl)	1285.63	0	0.00131502				High	3.36627	0				0
	DAPVIAGEEK	2	1	1	C4M5A0		1028.53	0	0.00444344				High	2.69995	0	High	2.51556	0	0
	VHIGATNLNFAMEEYVYER	1	1	1	C4M5A0	N-Term(Acetyl); M12(Oxidation)	2314.08	0	0.00596409				High	1.95373	0				0
	KAASDATVASTEWDDQKK	1	1	1	C4M5A0		1950.94	0	5.44253e-06							High	4.13062	0	2
	AASDATVASTEWDDQKK	2	1	1	C4M5A0		1822.84	0	1.58756e-06							High	3.59649	0	1
	KAASDATVASTEWDDQK	1	1	1	C4M5A0		1822.85	0	1.48547e-06							High	3.56327	0	1
	AASDATVASTEWDDQK	1	1	1	C4M5A0		1694.75	0	1.03892e-06							High	3.26279	0	0
	LIIVSDPSVDHQALR	1	1	1	C4M5A0		1662.92	0	1.33419e-06							High	3.2374	0	0
	WDVMVDLFLHR	1	1	1	C4M5A0		1430.72	0.000194	0.00057577							High	2.67499	0	0
C4M146	Putative uncharacterized protein OS=Entamoeba histolytica GN=EHI_107050 PE=4 SV=1 - [C4M146_ENTHI]	64.8	1	6	6	16				Pf00686	3404966	[GO:0030246]; GO:0005488; GO:0003674 [GO:2001070]; GO:0030247; GO:0001871; GO:0030246; GO:0005488; GO:0003674	15.0285	41.6	3	4	22.4431	47.2	4	7	13.6038	32	3	5	125	14.3491	6.7417
	Sequence	# PSMs	# Proteins	# Protein Groups	Protein Group Accessions	Modifications	MH+ [Da]	q-Value	PEP	A3	XCorr A3	Probability A3	B3	XCorr B3	Probability B3	C3	XCorr C3	Probability C3	# Missed Cleavages
	QADEIVVESVWNYPDGTK	7	1	1	C4M146		2049.98	0	9.3539e-06	High	4.24961	0	High	4.45899	0	High	4.32749	0	0
	FQVYNCDGHYVEQWESCANR	4	1	1	C4M146	C6(Carbamidomethyl); C17(Carbamidomethyl)	2562.06	0	1.56482e-06	High	4.08422	0	High	3.80434	0				0
	ELGSWTEGYTMTYK	2	1	1	C4M146		1665.75	0	2.33431e-06	High	2.79739	0				High	3.39682	0	0
	CIAEVDINTIPFEYK	1	1	1	C4M146	C1(Carbamidomethyl)	1811.89	0	2.75367e-05				High	3.52018	0				0
	THPGQVVR	1	1	1	C4M146		893.495	0.002961	0.0679172							High	1.55435	0	0
	LFILCK	1	1	1	C4M146	C5(Carbamidomethyl)	793.464	0.006627	0.174781				High	1.57792	0				0
Q6AW64	EhRab7E protein OS=Entamoeba histolytica GN=EhRAB7E PE=3 SV=1 - [Q6AW64_ENTHI]	64.73	1	9	10	19	nucleotide binding; catalytic activity	nucleus; cytoplasm	cell communication; regulation of biological process; response to stimulus; transport	Pf00009; Pf00025; Pf00071; Pf01926; Pf03193; Pf04670; Pf08477		[GO:0000166]; GO:0036094; GO:1901265; GO:0005488; GO:0097159; GO:1901363; GO:0003674 [GO:0003924]; GO:0017111; GO:0016462; GO:0016818; GO:0016817; GO:0016787; GO:0003824; GO:0003674 [GO:0005525]; GO:0032561; GO:0035639; GO:0019001; GO:0032555; GO:1901265; GO:0017076; GO:0032553; GO:0097159; GO:1901363; GO:0000166; GO:0005488; GO:0036094; GO:0003674 [GO:0005622]; GO:0044464; GO:0005575; GO:0005623…	11.2279	20.29	3	3	33.2544	59.9	9	10	19.7367	36.23	5	6	207	22.6362	5.94775
	Sequence	# PSMs	# Proteins	# Protein Groups	Protein Group Accessions	Modifications	MH+ [Da]	q-Value	PEP	A3	XCorr A3	Probability A3	B3	XCorr B3	Probability B3	C3	XCorr C3	Probability C3	# Missed Cleavages
	EVNNTPSGSINIETTSPEKK	2	1	1	Q6AW64		2145.07	0	2.48613e-06	High	5.09118	0	High	2.88797	0				1
	EVNNTPSGSINIETTSPEK	3	1	1	Q6AW64		2016.97	0	2.6058e-08	High	3.25241	0	High	4.10259	0	High	4.16296	0	0
	EFLNGANVTNPNDFPFVVLVNK	4	1	1	Q6AW64		2448.26	0	1.48942e-07	High	2.8843	0	High	3.48925	0	High	4.38139	0	0
	TGAQVDTAFLDVATK	2	1	1	Q6AW64		1536.79	0	7.59826e-07				High	4.61927	0	High	4.67393	0	0
	EVTINGTATTLQIWDTAGHEK	1	1	1	Q6AW64		2285.13	0	1.03987e-05				High	4.04764	0				0
	HVVSVSDVK	2	1	1	Q6AW64		969.536	0	0.00352596				High	3.56581	0	High	3.70623	0	0
	QWCENNGNIPLYETSAK	1	1	1	Q6AW64	C3(Carbamidomethyl)	2023.92	0	9.16784e-05				High	2.94582	0				0
	ATIGADFLTK	2	6	3	C4M717;Q6AW64;Q9BLE8		1036.57	0	0.00579926				High	2.74708	0				0
	FMSFGAAFYR	1	1	1	Q6AW64		1196.56	0	0.00173015				High	2.69425	0				0
	SSLMNQFIEK	1	1	1	Q6AW64		1196.6	0.000344	0.00696889							High	0.984039	0	0
C4M7U0	40S ribosomal protein S2, putative OS=Entamoeba histolytica GN=EHI_020280 PE=3 SV=1 - [C4M7U0_ENTHI]	64.71	1	18	18	54	RNA binding; structural molecule activity	cytoplasm; ribosome	metabolic process	Pf00333; Pf03719	3403252	[GO:0003723]; GO:0003676; GO:0097159; GO:1901363; GO:0005488; GO:0003674 [GO:0003735]; GO:0005198; GO:0003674 [GO:0005622]; GO:0044464; GO:0005575; GO:0005623 [GO:0005840]; GO:0030529; GO:0043232; GO:0044444; GO:0032991; GO:0044424; GO:0043228; GO:0043229; GO:0005737; GO:0005575; GO:0005622; GO:0044464; GO:0043226; GO:0005623 [GO:0006412]; GO:0010467; GO:0034645; GO:0044267; GO:0043170; GO:000905…	30.4014	34.51	8	11	65.0064	51.76	13	22	68.3923	48.24	13	21	255	27.6698	10.1401
	Sequence	# PSMs	# Proteins	# Protein Groups	Protein Group Accessions	Modifications	MH+ [Da]	q-Value	PEP	A3	XCorr A3	Probability A3	B3	XCorr B3	Probability B3	C3	XCorr C3	Probability C3	# Missed Cleavages
	KFLILAGIEDVFTQTTGHTK	8	1	1	C4M7U0		2219.21	0	8.77018e-07	High	5.16473	0	High	6.26589	0	High	5.57379	0	1
	IKEYQIVDHLLPGLKEEVMTMQSVQK	3	1	1	C4M7U0		3056.62	0	4.92588e-09	High	4.77858	0	High	4.96547	0	High	5.70115	0	2
	IKEYQIVDHLLPGLK	8	1	1	C4M7U0		1766.02	0	4.01875e-07	High	3.96955	0	High	4.74471	0	High	4.8715	0	1
	SIDQIFEFGIK	5	1	1	C4M7U0		1296.68	0	0.00329184	High	2.56677	0	High	2.70207	0	High	2.8009	0	0
	AYVAIGDHNGHAGLGVK	4	1	1	C4M7U0		1678.87	0	2.87416e-07	High	2.3686	0	High	5.02266	0	High	4.82934	0	0
	FLILAGIEDVFTQTTGHTK	5	1	1	C4M7U0		2091.11	0	1.53551e-08	High	2.15842	0	High	3.19718	0	High	4.17509	0	0
	DGASDGWTPVTK	1	1	1	C4M7U0		1233.57	0	0.000203986				High	2.98155	0				0
	LTGACGSVR	3	1	1	C4M7U0	C5(Carbamidomethyl)	920.462	0	0.007188				High	2.72922	0	High	2.76053	0	0
	QSYGFQTK	1	1	1	C4M7U0		958.463	0	0.0278279				High	2.17954	0				0
	EYQIVDHLLPGLKEEVMTMQSVQK	1	1	1	C4M7U0		2815.44	0	2.95565e-06							High	3.64786	0	1
	GYWGATIGEVHTVPCK	1	1	1	C4M7U0	C15(Carbamidomethyl)	1774.86	0	3.29091e-07							High	3.62434	0	0
	GTGIVAAPTPK	1	1	1	C4M7U0		1011.59	0.000194	0.000391032							High	2.88608	0	0
	EYQIVDHLLPGLK	1	1	1	C4M7U0		1524.84	0.000194	0.00151626							High	2.32645	0	0
	ATYDAVR	5	1	1	C4M7U0		795.399	0.000541	0.0584577	High	1.6323	0	High	1.65647	0	High	1.75925	0	0
	EVAEAIK	4	1	1	C4M7U0		759.424	0.001743	0.0790732	High	1.62913	0	High	1.64126	0				0
	LAMVPVRR	1	1	1	C4M7U0		941.572	0.002536	0.104627				High	2.31453	0				1
	LVPAPR	1	1	1	C4M7U0		652.414	0.006325	0.13079							High	1.14906	0	0
	TLGNFVK	1	1	1	C4M7U0		778.446	0.00931	0.217198				High	1.35034	0				0
C4LVR9	Glyceraldehyde-3-phosphate dehydrogenase, putative OS=Entamoeba histolytica GN=EHI_008200 PE=3 SV=1 - [C4LVR9_ENTHI]	64.67	1	16	16	64	nucleotide binding; catalytic activity		metabolic process	Pf00044; Pf01113; Pf02800	3408672	[GO:0000166]; GO:0036094; GO:1901265; GO:0005488; GO:0097159; GO:1901363; GO:0003674 [GO:0006006]; GO:0019318; GO:0005996; GO:0005975; GO:0044238; GO:0008152; GO:0008150 [GO:0008839]; GO:0016628; GO:0016627; GO:0016491; GO:0003824; GO:0003674 [GO:0009089]; GO:0009085; GO:0046451; GO:0006553; GO:0009067; GO:0006807; GO:0043648; GO:0009066; GO:0008652; GO:0044710; GO:0019752; GO:0006520; GO:0046394…	42.2468	34.13	9	16	80.4124	50.3	13	25	77.1044	45.51	12	23	334	35.9907	7.43018
	Sequence	# PSMs	# Proteins	# Protein Groups	Protein Group Accessions	Modifications	MH+ [Da]	q-Value	PEP	A3	XCorr A3	Probability A3	B3	XCorr B3	Probability B3	C3	XCorr C3	Probability C3	# Missed Cleavages
	SSIFDAAATILLNPHFVK	11	1	1	C4LVR9		1944.06	0	5.87324e-07	High	4.55339	0	High	3.53579	0	High	3.86719	0	0
	GILGYTEDLVVSSDFVHDNR	12	1	1	C4LVR9		2236.09	0	1.74904e-07	High	4.3662	0	High	4.90149	0	High	4.76092	0	0
	VGTPDVSCVDLTCR	3	1	1	C4LVR9	C8(Carbamidomethyl); C13(Carbamidomethyl)	1578.72	0	4.48039e-05	High	3.67595	0	High	3.06555	0	High	3.53089	0	0
	KDFELVAINDPFMDPK	1	1	1	C4LVR9		1878.93	0	0.000791016	High	3.08153	0							1
	CACANIIPASTGAAK	2	1	1	C4LVR9	C1(Carbamidomethyl); C3(Carbamidomethyl)	1504.72	0	0.0020704	High	2.91198	0	High	2.97637	0				0
	LVDLIQIISK	4	1	1	C4LVR9		1141.72	0	0.00104579	High	2.78974	0	High	2.93777	0	High	3.20983	0	0
	AERDPAQIGWGALGVDYVVESTGVFTTIPK	10	1	1	C4LVR9		3176.63	0	3.38013e-09				High	7.01905	0	High	6.48284	0	1
	QFEGTVEAGENAIIVNGHK	1	1	1	C4LVR9		2013	0	2.166e-06				High	4.17473	0				0
	LVSWYDNEWGYSNR	1	1	1	C4LVR9		1788.8	0	3.84554e-05				High	3.60372	0				0
	DPAQIGWGALGVDYVVESTGVFTTIPK	2	1	1	C4LVR9		2820.44	0	2.07824e-05				High	1.90146	0	High	2.39936	0	0
	VINNEFGIVEGLMTTIHATTATQK	2	1	1	C4LVR9		2588.34	0	5.84078e-09							High	5.01476	0	0
	LTGMSFR	4	1	1	C4LVR9		811.414	0.000183	0.0540146	High	1.91526	0	High	2.08715	0	High	1.94526	0	0
	EVTVESIK	4	1	1	C4LVR9		904.499	0.000344	0.0071318	High	2.26642	0	High	2.19675	0	High	1.9114	0	0
	VGINGFGR	1	1	1	C4LVR9		819.447	0.000344	0.00698448							High	2.1818	0	0
	YMVYLLK	2	1	1	C4LVR9		929.516	0.002234	0.0922471				High	2.12211	0	High	1.9648	0	0
	YDTVHR	4	1	1	C4LVR9		790.384	0.004887	0.0994897	High	2.07064	0	High	2.0749	0	High	2.09284	0	0
B1N2Z3	60S acidic ribosomal protein P0, putative OS=Entamoeba histolytica GN=EHI_090400 PE=3 SV=1 - [B1N2Z3_ENTHI]	64.56	1	15	15	46				Pf00466	6219515	[GO:0005622]; GO:0044464; GO:0005575; GO:0005623 [GO:0042254]; GO:0022613; GO:0071843; GO:0044085; GO:0071841; GO:0071840; GO:0009987; GO:0008150	29.5916	29.11	8	12	51.6634	49.68	13	16	47.243	56.01	11	18	316	34.3242	6.0874
	Sequence	# PSMs	# Proteins	# Protein Groups	Protein Group Accessions	Modifications	MH+ [Da]	q-Value	PEP	A3	XCorr A3	Probability A3	B3	XCorr B3	Probability B3	C3	XCorr C3	Probability C3	# Missed Cleavages
	VGVSQAVLLQK	6	1	1	B1N2Z3		1141.69	0	0.00059299	High	3.64939	0	High	3.76758	0	High	3.73818	0	0
	NQAETQPELEELLPHIK	4	1	1	B1N2Z3		1989.03	0	1.80963e-05	High	3.46676	0	High	3.88174	0	High	3.90805	0	0
	GQIEITSETLLIK	5	1	1	B1N2Z3		1444.82	0	0.000129965	High	3.22215	0				High	2.91835	0	0
	ALDLTESDIVK	2	1	1	B1N2Z3		1203.65	0	0.00160238	High	2.87845	0	High	2.88562	0				0
	GNVGFIFTK	3	1	1	B1N2Z3		982.535	0	0.0041458	High	2.73283	0	High	2.52064	0				0
	ALDLTESDIVKK	3	1	1	B1N2Z3		1331.74	0	0.00120584	High	1.84867	0	High	2.06072	0	High	1.4952	0	1
	KEEAPAAKEEEEEEDFGGFGDLF	4	1	1	B1N2Z3		2573.12	0	0.0013633	High	1.71907	0	High	3.87892	0	High	3.68898	0	2
	IFNNMTAVAATAVATESK	5	1	1	B1N2Z3		1838.93	0	8.31064e-08				High	4.12623	0	High	4.2922	0	0
	CDNVGSSQFQTIR	2	1	1	B1N2Z3	C1(Carbamidomethyl)	1511.69	0	1.89369e-05				High	4.0011	0	High	3.29356	0	0
	YGAVIDVVYDNGIVYDAK	2	1	1	B1N2Z3		1973.99	0	7.71141e-06				High	3.48755	0	High	2.97863	0	0
	ESGVVFPLAEK	2	1	1	B1N2Z3		1175.63	0	0.00124376				High	3.05916	0				0
	LTELKAPSPAK	2	1	1	B1N2Z3		1154.68	0	0.00169083				High	2.63077	0	High	1.64809	0	1
	AGVIAPNDVIVPAGDTGLDPTQTNFVQALNIASK	2	1	1	B1N2Z3		3406.79	0	1.64087e-09							High	4.87865	0	0
	KEAYLVK	2	1	1	B1N2Z3		850.503	0.001743	0.0811865	High	3.13837	0	High	3.24266	0				1
	LKINPFK	2	1	1	B1N2Z3		859.54	0.002395	0.0624454				High	2.17802	0	High	2.07291	0	1
B1N2I3	40S ribosomal protein S14, putative OS=Entamoeba histolytica GN=EHI_012360 PE=3 SV=1 - [B1N2I3_ENTHI]	64.38	2	9	9	23	structural molecule activity	cytoplasm; ribosome	metabolic process	Pf00411	3407871	[GO:0003735]; GO:0005198; GO:0003674 [GO:0005622]; GO:0044464; GO:0005575; GO:0005623 [GO:0005840]; GO:0030529; GO:0043232; GO:0044444; GO:0032991; GO:0044424; GO:0043228; GO:0043229; GO:0005737; GO:0005575; GO:0005622; GO:0044464; GO:0043226; GO:0005623 [GO:0006412]; GO:0010467; GO:0034645; GO:0044267; GO:0043170; GO:0009059; GO:0044249; GO:0044260; GO:0019538; GO:0008152; GO:0009058; GO:0044237…	14.9496	23.97	4	4	37.8402	43.84	4	10	31.4038	60.96	6	9	146	15.6312	10.0962
	Sequence	# PSMs	# Proteins	# Protein Groups	Protein Group Accessions	Modifications	MH+ [Da]	q-Value	PEP	A3	XCorr A3	Probability A3	B3	XCorr B3	Probability B3	C3	XCorr C3	Probability C3	# Missed Cleavages
	VKADRDESSPYAAMTAAQDVAK	1	2	1	B1N2I3		2324.12	0	9.85723e-06	High	4.63036	0							2
	DESSPYAAMTAAQDVAK	3	2	1	B1N2I3		1754.79	0	1.12625e-05	High	4.24596	0	High	4.24641	0	High	4.14538	0	0
	ADRDESSPYAAMTAAQDVAK	1	2	1	B1N2I3		2096.96	0	0.000165575	High	3.16666	0							1
	IEDVTPIPTDCTK	1	1	1	B1N2I3	C11(Carbamidomethyl)	1488.72	0	0.000540982	High	2.90665	0							0
	DAFGVAHIYATFNDTFVHVTDISGK	10	2	1	B1N2I3		2725.32	0	1.44379e-09				High	6.02302	0	High	6.55043	0	0
	SNVPEVIPGSTK	3	2	1	B1N2I3		1227.66	0	9.9793e-05				High	2.44164	0	High	2.37897	0	0
	DLGVTSLHIK	2	2	1	B1N2I3		1082.62	0	0.0226538				High	2.18218	0	High	2.31266	0	0
	TPGPGAQAALR	1	1	1	B1N2I3		1038.57	0	1.35218e-05							High	3.36714	0	0
	IEDVTPIPTDCTKR	1	1	1	B1N2I3	C11(Carbamidomethyl)	1644.83	0.000194	0.000521132							High	3.06422	0	1
C4LU72	Myosin heavy chain OS=Entamoeba histolytica GN=EHI_110180 PE=4 SV=1 - [C4LU72_ENTHI]	63.83	1	12	157	364	catalytic activity; motor activity; nucleotide binding; protein binding; transporter activity	chromosome; nucleus; organelle lumen; cytoplasm; Golgi; membrane; cytoskeleton	cell organization and biogenesis; metabolic process; transport; reproduction	Pf00038; Pf00063; Pf01496; Pf01576; Pf02029; Pf02463; Pf04111; Pf04615; Pf05483; Pf05557; Pf05622; Pf05667; Pf05701; Pf05911; Pf07246; Pf07888; Pf08172; Pf08317; Pf09726; Pf09728; Pf09730; Pf10174; Pf12128; Pf12252; Pf12718	3411356	[GO:0000226]; GO:0007010; GO:0007017; GO:0006996; GO:0009987; GO:0071842; GO:0008150; GO:0016043; GO:0071841; GO:0071840 [GO:0000795]; GO:0000794; GO:0044454; GO:0000228; GO:0000793; GO:0005634; GO:0044427; GO:0044428; GO:0005694; GO:0031981; GO:0043231; GO:0044446; GO:0043232; GO:0070013; GO:0043227; GO:0043229; GO:0044422; GO:0044424; GO:0043228; GO:0043233; GO:0043226; GO:0005575; GO:0005622; …	330.863	39.05	84	110	406.916	48.81	99	126	416.944	52.25	102	128	2151	246.424	5.31299
	Sequence	# PSMs	# Proteins	# Protein Groups	Protein Group Accessions	Modifications	MH+ [Da]	q-Value	PEP	A3	XCorr A3	Probability A3	B3	XCorr B3	Probability B3	C3	XCorr C3	Probability C3	# Missed Cleavages
	DKTIAEMQESIDEKEDEITK	2	2	2	C4LU72;Q07569		2352.11	0	6.44882e-08	High	5.61017	0	High	6.39497	0				2
	IENLEEDKEELKETIDK	4	1	1	C4LU72		2075.04	0	1.05571e-07	High	5.28122	0	High	4.34503	0	High	6.09666	0	2
	AKYEAEIEELTTEAEDALK	7	2	2	C4LU72;Q07569		2153.05	0	1.13119e-07	High	5.2385	0	High	4.73805	0	High	4.68674	0	1
	DKLNAAIAEKDSIFTAK	2	2	2	C4LU72;Q07569		1834.99	0	4.08624e-07	High	5.07671	0	High	4.39285	0				2
	HLSKEEAEFNTTATLK	5	2	2	C4LU72;Q07569		1818.93	0	7.04371e-06	High	4.66101	0	High	3.93101	0	High	1.48441	0	1
	LDETEVEKEDAEKK	6	2	2	C4LU72;Q07569		1662.81	0	1.35994e-05	High	4.6588	0	High	4.72137	0	High	4.14877	0	2
	IGGDGVYEFDILHYAGTVTYNAK	4	2	2	C4LU72;Q07569		2503.21	0	3.51473e-06	High	4.62385	0	High	4.99207	0	High	4.54815	0	0
	ITEGIAGSSGDDMGTGK	4	2	2	C4LU72;Q07569		1595.72	0	3.25804e-06	High	4.61446	0	High	4.40785	0	High	3.23357	0	0
	DLEAQLNEVQDNHEK	3	2	2	C4LU72;Q07569		1781.83	0	5.31792e-06	High	4.48212	0	High	4.29536	0	High	3.43205	0	0
	AKDLEAQLNEVQDNHEK	1	2	2	C4LU72;Q07569		1980.96	0	2.99231e-06	High	4.46485	0							1
	LLEEEKDDLEQDR	4	2	2	C4LU72;Q07569		1631.78	0	9.3267e-07	High	4.29963	0	High	4.16513	0	High	3.83669	0	1
	AQSDKELNSLK	4	2	2	C4LU72;Q07569		1232.65	0	5.83762e-05	High	4.28367	0	High	4.0784	0	High	4.12079	0	1
	FQINAPSSVAQEEEK	4	2	2	C4LU72;Q07569		1676.81	0	1.62668e-07	High	4.22556	0	High	3.88971	0	High	4.06205	0	0
	INTLSAQKDDLQK	4	2	2	C4LU72;Q07569		1473.79	0	2.74586e-05	High	4.21935	0	High	3.39062	0	High	3.67379	0	1
	EADLEEANENLDIEK	4	2	2	C4LU72;Q07569		1731.79	0	4.00269e-05	High	4.19986	0	High	3.93852	0	High	3.32053	0	0
	AGAHSIGILDIAGFEIFR	7	2	2	C4LU72;Q07569		1887.01	0	2.69958e-07	High	4.16157	0	High	4.58448	0	High	4.97322	0	0
	NYHIFYQLLAGATAQQK	5	2	2	C4LU72;Q07569		1966.02	0	4.94345e-09	High	4.13677	0				High	5.18475	0	0
	KQSDADLEELNK	4	2	2	C4LU72;Q07569		1389.69	0	2.1753e-06	High	4.07691	0	High	4.91862	0	High	4.9541	0	1
	LQELQENDNDFEEYKETADKR	3	2	2	C4LU72;Q07569		2614.2	0	1.03204e-07	High	4.06227	0	High	3.95622	0	High	3.30199	0	2
	LEQDKDEADKAVSEQTIK	4	2	2	C4LU72;Q07569		2047.02	0	3.78002e-07	High	4.03676	0	High	3.37985	0	High	4.89048	0	2
	AAELFGVDAESLRK	2	2	2	C4LU72;Q07569		1505.8	0	8.27667e-05	High	3.9876	0	High	4.13429	0				1
	KLDDMTADNEK	5	2	2	C4LU72;Q07569		1279.58	0	1.56619e-05	High	3.9292	0	High	4.45212	0	High	4.61646	0	1
	DGAELANPETFAK	3	1	1	C4LU72		1362.65	0	0.000372408	High	3.81877	0	High	3.64493	0	High	3.64318	0	0
	FDGVDDMSQLTHLSEATVLYNLR	4	2	2	C4LU72;Q07569		2624.26	0	4.92961e-08	High	3.78951	0	High	4.87749	0	High	4.29116	0	0
	VAEVGGANVSIAK	3	2	2	C4LU72;Q07569		1214.67	0	0.000216966	High	3.76407	0				High	3.51872	0	0
	TVEEHDEVVAK	4	2	2	C4LU72;Q07569		1255.62	0	6.09401e-05	High	3.70941	0	High	2.89515	0	High	3.78367	0	0
	KALEDEIEK	3	2	2	C4LU72;Q07569		1074.57	0	0.00179798	High	3.58896	0	High	3.04453	0	High	3.48922	0	1
	DKLNAAIAEK	3	2	2	C4LU72;Q07569		1072.6	0	0.000921871	High	3.57175	0	High	3.19034	0	High	2.97271	0	1
	DDLQKELEKER	1	2	2	C4LU72;Q07569		1402.72	0	0.00221555	High	3.55914	0							2
	RLEQDKDEADK	2	2	2	C4LU72;Q07569		1346.65	0	0.000950005	High	3.52997	0							2
	IQEMQEQLDLEK	3	2	2	C4LU72;Q07569		1503.74	0	1.0566e-05	High	3.51124	0	High	3.5826	0	High	3.80703	0	0
	VGILAEIEEVR	1	2	2	C4LU72;Q07569		1227.69	0	1.93894e-05	High	3.50222	0							0
	ENSFEQLCINLTNEK	3	2	2	C4LU72;Q07569	C8(Carbamidomethyl)	1838.86	0	4.35606e-05	High	3.40589	0	High	3.71656	0				0
	EEAEFNTTATLK	1	2	2	C4LU72;Q07569		1353.65	0	4.64338e-05	High	3.38233	0							0
	QLELDKVNK	2	2	2	C4LU72;Q07569		1086.62	0	0.00733669	High	3.35263	0	High	3.25686	0				1
	GADVSQYLQK	3	2	2	C4LU72;Q07569		1108.56	0	0.00496233	High	3.29805	0	High	3.08855	0	High	3.15745	0	0
	KLEDNLKDTQK	5	2	2	C4LU72;Q07569		1331.72	0	9.66708e-05	High	3.298	0	High	3.50916	0	High	3.93311	0	2
	AAELFGVDAESLR	2	2	2	C4LU72;Q07569		1377.7	0	9.56499e-07	High	3.28787	0				High	3.34407	0	0
	NSENDAEIDSLKEEK	4	2	2	C4LU72;Q07569		1720.79	0	5.14788e-06	High	3.2841	0	High	3.48181	0	High	3.71828	0	1
	KLQELQENDNDFEEYK	1	2	2	C4LU72;Q07569		2041.93	0	0.000194483	High	3.25886	0							1
	LDETEVEKEDAEK	7	2	2	C4LU72;Q07569		1534.71	0	2.02818e-05	High	3.19905	0	High	4.67575	0	High	3.73233	0	1
	DTLSQNLENEK	1	2	2	C4LU72;Q07569		1290.62	0	0.00019001	High	3.16153	0							0
	TIAEMQESIDEKEDEITK	2	2	2	C4LU72;Q07569		2108.99	0	1.48108e-06	High	3.03788	0	High	3.58299	0				1
	ATADLQEANEK	4	2	2	C4LU72;Q07569		1189.57	0	0.000434514	High	3.02482	0	High	3.39268	0	High	3.21314	0	0
	GEDLEDEITELNSQINTLNATVDKK	1	1	1	C4LU72		2789.36	0	1.25929e-06	High	2.99195	0							1
	YEAEIEELTTEAEDALK	1	2	2	C4LU72;Q07569		1953.92	0	2.70625e-06	High	2.91377	0							0
	FGEGSQADYEK	2	1	1	C4LU72		1230.53	0	0.000607097	High	2.90111	0				High	2.508	0	0
	LDDMTADNEK	1	2	2	C4LU72;Q07569		1151.49	0	0.000169315	High	2.90073	0							0
	MSSLEDEIKK	1	2	2	C4LU72;Q07569		1179.59	0	0.00122716	High	2.64355	0							1
	FLTVGSNHK	6	2	2	C4LU72;Q07569		1002.54	0	0.00973536	High	2.61324	0	High	2.67695	0	High	2.63223	0	0
	DALETEKK	6	2	2	C4LU72;Q07569		933.489	0	0.0483056	High	2.57971	0	High	2.53153	0	High	2.39113	0	1
	AELEALTK	2	2	2	C4LU72;Q07569		874.488	0	0.0249109	High	2.57855	0	High	2.61078	0				0
	INTLSAQK	3	2	2	C4LU72;Q07569		874.499	0	0.0241297	High	2.57499	0	High	2.64158	0	High	2.66572	0	0
	NLDLAQQEK	3	2	2	C4LU72;Q07569		1058.55	0	0.00958294	High	2.54918	0	High	2.53492	0	High	2.60999	0	0
	EQDYDEFYTAK	2	2	2	C4LU72;Q07569		1408.59	0	0.000482847	High	2.47637	0				High	2.46306	0	0
	AVADAELLNK	2	2	2	C4LU72;Q07569		1043.57	0	0.0183413	High	2.45634	0				High	2.49347	0	0
	YNALLDSK	3	2	2	C4LU72;Q07569		923.484	0	0.0321104	High	2.40203	0	High	2.48166	0	High	2.2668	0	0
	LFVFIVNK	4	2	2	C4LU72;Q07569		979.597	0	0.0412375	High	2.39283	0	High	2.37862	0	High	2.29889	0	0
	DSSSLISR	1	2	2	C4LU72;Q07569		864.442	0	0.00730683	High	2.38058	0							0
	EAAEVQVR	6	2	2	C4LU72;Q07569		901.474	0	0.0186643	High	2.25941	0	High	2.56325	0	High	2.4919	0	0
	KGLEEEVKK	1	2	2	C4LU72;Q07569		1059.6	0	0.00413294	High	2.144	0							2
	FFPIYTPFIVSK	3	2	2	C4LU72;Q07569		1458.8	0	0.000855604	High	2.13455	0	High	2.536	0	High	1.92999	0	0
	DEENTYKVENYEK	2	2	2	C4LU72;Q07569		1660.73	0	0.000106855	High	2.06484	0	High	3.58888	0				1
	MTNPHFIR	3	2	2	C4LU72;Q07569		1015.51	0	0.0323849	High	2.04204	0	High	2.27738	0	High	2.35842	0	0
	EAIGNDVK	5	2	2	C4LU72;Q07569		845.437	0	0.0362573	High	2.02281	0	High	2.19759	0	High	2.25401	0	0
	EADLEEANENLDIEKK	3	2	2	C4LU72;Q07569		1859.89	0	2.3316e-05	High	1.97784	0	High	3.82888	0	High	2.97165	0	1
	IKELDDEITK	3	2	2	C4LU72;Q07569		1203.65	0	0.00858813	High	1.81321	0	High	2.84311	0				1
	YFVDSTVLK	2	2	2	C4LU72;Q07569		1071.57	0	0.0120217	High	1.68292	0	High	2.17161	0				0
	SLAAQVAATK	1	2	2	C4LU72;Q07569		959.553	0	0.00622324	High	1.64113	0							0
	LEQELEDEENKNK	4	2	2	C4LU72;Q07569		1617.76	0	7.42221e-06	High	1.44621	0	High	4.23732	0	High	4.23978	0	1
	IQAELDEVKFNLEDVTNQR	5	2	2	C4LU72;Q07569		2261.14	0	1.53501e-08	High	1.39459	0	High	4.58951	0	High	4.73465	0	1
	LKGEDLEDEITELNSQINTLNATVDKK	3	1	1	C4LU72		3030.55	0	5.16459e-08				High	6.28072	0	High	6.23539	0	2
	KSPQELNVEYMDDAEEFKNTIK	1	2	2	C4LU72;Q07569		2628.25	0	2.69317e-07				High	5.90172	0				2
	KQSDADLEELNKTVEEHDEVVAK	2	2	2	C4LU72;Q07569		2626.28	0	5.87008e-08				High	5.84025	0	High	5.15608	0	2
	INTLSAQKDDLQKELEK	2	2	2	C4LU72;Q07569		1973.06	0	1.72878e-06				High	5.63076	0	High	5.27354	0	2
	AQDDLADKEDELATLDQK	3	2	2	C4LU72;Q07569		2017.96	0	4.70164e-07				High	5.39666	0	High	4.59255	0	1
	LESDIAELKEQLEQER	4	2	2	C4LU72;Q07569		1929.98	0	1.03e-07				High	4.78992	0	High	5.00548	0	1
	ITDDNNKLNEEIDSLDR	3	1	1	C4LU72		2003.95	0	1.9755e-06				High	4.5491	0	High	4.00904	0	1
	LSAAELDKQELNLK	1	2	2	C4LU72;Q07569		1571.86	0	4.92545e-05				High	4.52551	0				1
	IPAGILAMLDEQSFVASGSDENFHANICNTFGR	1	2	2	C4LU72;Q07569	C28(Carbamidomethyl)	3581.68	0	5.74213e-07				High	4.38846	0				0
	QDYEDLEDDKNKIEGDLR	2	2	2	C4LU72;Q07569		2195.01	0	3.04542e-05				High	4.22608	0	High	3.44439	0	2
	ASDERDTLSQNLENEK	2	2	2	C4LU72;Q07569		1848.86	0	0.000216658				High	4.20955	0	High	4.47601	0	1
	ADVSATKDDIAK	3	2	2	C4LU72;Q07569		1233.63	0	1.08979e-06				High	4.20054	0	High	4.28784	0	1
	KAQSDKELNSLK	1	2	2	C4LU72;Q07569		1360.74	0	5.49379e-05				High	3.84195	0				2
	EKELEIQSLQEK	1	2	2	C4LU72;Q07569		1473.78	0	0.000186982				High	3.82674	0				1
	DDLQKELEK	1	2	2	C4LU72;Q07569		1117.57	0	0.0138246				High	3.66939	0				1
	DNQSAEEELNELR	2	2	2	C4LU72;Q07569		1546.7	0	4.06697e-06				High	3.59972	0	High	3.69405	0	0
	IVGCIMSSYLLEK	1	2	2	C4LU72;Q07569	C4(Carbamidomethyl)	1512.78	0	8.56446e-05				High	3.49728	0				0
	QKEEYESQIAK	3	2	2	C4LU72;Q07569		1352.67	0	0.00147376				High	3.43496	0				1
	ARDEENTYKVENYEK	2	2	2	C4LU72;Q07569		1887.87	0	0.00117397				High	3.41472	0	High	2.85334	0	2
	IVAGMLHLGNVEYSQGR	2	2	2	C4LU72;Q07569		1843.95	0	1.11458e-08				High	3.37122	0	High	4.70609	0	0
	LEQELEDEENKNKDLTNELQQTQLK	1	2	2	C4LU72;Q07569		3029.5	0	0.000104583				High	3.13513	0				2
	LQELQENDNDFEEYKETADK	1	2	2	C4LU72;Q07569		2458.09	0	5.5358e-06				High	3.11967	0				1
	KGLEEEVK	2	2	2	C4LU72;Q07569		931.51	0	0.010596				High	3.05332	0	High	2.6531	0	1
	AKEGDYQFGK	3	1	1	C4LU72		1142.55	0	0.00548172				High	2.87611	0	High	2.04522	0	1
	FNLEDVTNQR	2	2	2	C4LU72;Q07569		1235.6	0	0.00021961				High	2.78532	0	High	2.87439	0	0
	QSDADLEELNK	1	2	2	C4LU72;Q07569		1261.59	0	0.0272184				High	2.65802	0				0
	LNAAIAEK	1	2	2	C4LU72;Q07569		829.477	0	0.0202962				High	2.63956	0				0
	DQYILDTER	3	2	2	C4LU72;Q07569		1152.55	0	0.0131133				High	2.63238	0	High	2.45181	0	0
	NSENDAEIDSLKEEKK	1	2	2	C4LU72;Q07569		1848.88	0	4.268e-05				High	2.62762	0				2
	ATASTLMR	1	2	2	C4LU72;Q07569		850.446	0	0.0264377				High	2.59164	0				0
	DAQIADLNK	2	2	2	C4LU72;Q07569		987.512	0	0.0137729				High	2.48621	0	High	2.90258	0	0
	ELEIQSLQEK	2	2	2	C4LU72;Q07569		1216.64	0	0.0160401				High	2.41716	0	High	1.75762	0	0
	QDYEDLEDDKNK	1	2	2	C4LU72;Q07569		1511.65	0	0.0067452				High	2.2685	0				1
	AMLDPASK	3	2	2	C4LU72;Q07569		832.423	0	0.0221687				High	2.20485	0	High	2.20315	0	0
	TMNITDDEQNQIFK	1	2	2	C4LU72;Q07569	M2(Oxidation)	1712.78	0	0.0110115				High	2.19959	0				0
	AGQLGELEEQLIDLNPMLEAFGNAK	1	2	2	C4LU72;Q07569	M17(Oxidation)	2716.34	0	0.00120412				High	2.17916	0				0
	ALEDEIEK	1	2	2	C4LU72;Q07569		946.474	0	0.0388304				High	2.1631	0				0
	ISELEEQVNELESRPVGTGNADENEIK	1	2	2	C4LU72;Q07569		2999.44	0	0.0115933				High	1.97793	0				0
	MIYSEFLK	2	2	2	C4LU72;Q07569		1030.53	0	0.0255822				High	1.67269	0	High	1.82312	0	0
	LQELQENDNDFEEYK	1	2	2	C4LU72;Q07569		1913.84	0	0.00238445				High	1.59957	0				0
	FQINAPSSVAQEEEKQR	2	2	2	C4LU72;Q07569		1960.98	0	1.09883e-08				High	0.528124	0	High	3.84899	0	1
	KAGQLGELEEQLIDLNPMLEAFGNAK	1	2	2	C4LU72;Q07569		2828.46	0	3.58797e-10							High	6.91946	0	1
	KISELEEQVNELESRPVGTGNADENEIK	1	2	2	C4LU72;Q07569		3127.54	0	6.03163e-08							High	5.23359	0	1
	EDRNYHIFYQLLAGATAQQK	1	2	2	C4LU72;Q07569		2366.18	0	1.46703e-05							High	4.57771	0	1
	AGQLGELEEQLIDLNPMLEAFGNAK	2	2	2	C4LU72;Q07569		2700.35	0	6.26868e-08							High	4.49992	0	0
	RREDVAPHVYAIADGAYR	1	2	2	C4LU72;Q07569		2059.05	0	6.64388e-06							High	4.49803	0	2
	AQSDKELNSLKAELEALTK	2	2	2	C4LU72;Q07569		2088.12	0	3.7123e-10							High	4.40364	0	2
	NQSILITGESGAGK	2	2	2	C4LU72;Q07569		1374.72	0	2.76473e-06							High	3.76678	0	0
	REDVAPHVYAIADGAYR	1	2	2	C4LU72;Q07569		1902.95	0	5.02752e-05							High	3.71034	0	1
	GDQNNQLQATNK	2	1	1	C4LU72		1330.64	0	0.000102947							High	3.67236	0	0
	EDVAPHVYAIADGAYR	1	2	2	C4LU72;Q07569		1746.84	0	3.76179e-06							High	3.64389	0	0
	DLTNELQQTQLK	1	2	2	C4LU72;Q07569		1430.75	0	3.29172e-05							High	3.54564	0	0
	SLAAQVAATKK	1	2	2	C4LU72;Q07569		1087.65	0	0.000116506							High	3.49235	0	1
	SEMHLDRPESYK	1	2	2	C4LU72;Q07569		1491.69	0	3.13665e-05							High	3.45077	0	0
	KSPQELNVEYMDDAEEFK	1	2	2	C4LU72;Q07569		2171.97	0	1.94145e-06							High	3.28474	0	1
	VIQFLAMTAGQSK	1	2	2	C4LU72;Q07569		1393.75	0	1.38528e-05							High	3.24411	0	0
	GVPAGETWVWYTNPNPRPK	1	1	1	C4LU72		2169.09	0	5.67113e-06							High	3.11525	0	0
	TTAANAEAER	1	2	2	C4LU72;Q07569		1033.49	0	0.000180828							High	3.07047	0	0
	IVAGMLHLGNVEYSQGR	1	2	2	C4LU72;Q07569	M5(Oxidation)	1859.95	0	8.35154e-06							High	2.57047	0	0
	IEITENEMK	1	2	2	C4LU72;Q07569		1106.54	0.000194	0.000945219							High	2.54648	0	0
	ITEGIAGSSGDDMGTGK	1	2	2	C4LU72;Q07569	M13(Oxidation)	1611.72	0.000194	0.00223557							High	1.76755	0	0
	KLDELQK	4	2	2	C4LU72;Q07569		873.504	0.00025	0.025029	High	3.14967	0	High	3.10035	0	High	2.79528	0	1
	AGLEIIER	1	2	2	C4LU72;Q07569		900.514	0.00025	0.0256119	High	2.68165	0							0
	DIQQVFIGK	1	2	2	C4LU72;Q07569		1047.58	0.00025	0.025783	High	2.55346	0							0
	VNEVMGK	1	2	2	C4LU72;Q07569		776.396	0.000344	0.00931509							High	2.27151	0	0
	AIYHRLFVFIVNKVNEVMGK	1	2	2	C4LU72;Q07569		2377.32	0.000344	0.0053434							High	2.22827	0	2
	ELDDEITK	1	2	2	C4LU72;Q07569		962.469	0.000344	0.00619313							High	2.11277	0	0
	KLEGELK	4	2	2	C4LU72;Q07569		816.483	0.000685	0.052146	High	3.04697	0	High	2.89703	0	High	2.80085	0	1
	LEQELEDEENK	1	2	2	C4LU72;Q07569		1375.62	0.000685	0.0357956	High	2.01007	0							0
	EGDYQFGK	1	1	1	C4LU72		943.415	0.000685	0.0487503	High	1.86475	0							0
	CQELETK	2	2	2	C4LU72;Q07569	C1(Carbamidomethyl)	907.419	0.000904	0.0602624	High	1.71844	0							0
	LLEEEKDDLEQDRADVSATK	1	2	2	C4LU72;Q07569		2304.11	0.000967	0.0200351							High	1.80311	0	2
	AIIQPK	3	2	2	C4LU72;Q07569		669.429	0.00168	0.0438689				High	1.59214	0	High	1.51761	0	0
	LNEEIDSLDR	1	1	1	C4LU72		1203.58	0.001961	0.0483981							High	1.82369	0	0
	GLEEEVKK	2	2	2	C4LU72;Q07569		931.51	0.002067	0.0894391	High	1.75562	0	High	1.8297	0				1
	KHFSVLR	1	2	2	C4LU72;Q07569		886.526	0.002107	0.0544505							High	2.44506	0	1
	NFEEEGK	2	2	2	C4LU72;Q07569		852.373	0.002157	0.0915264	High	1.71471	0							0
	KLTTEIQALK	1	2	2	C4LU72;Q07569		1144.69	0.002395	0.0620633							High	2.5145	0	1
	ISELESK	1	2	2	C4LU72;Q07569		805.43	0.002582	0.0972729	High	1.73306	0							0
	KNRDPLER	3	2	2	C4LU72;Q07569		1027.56	0.003	0.10016	High	2.26346	0	High	2.36898	0	High	2.42372	0	2
	LEALQK	1	2	2	C4LU72;Q07569		701.419	0.003949	0.0841501							High	2.02886	0	0
	DSIFTAK	1	2	2	C4LU72;Q07569		781.408	0.004763	0.136148	High	1.61143	0							0
	IGELEAK	1	1	1	C4LU72		759.424	0.005167	0.13709	High	2.09123	0							0
	FQDELK	1	2	2	C4LU72;Q07569		779.393	0.005698	0.115637							High	1.88769	0	0
	NWAWWK	1	2	2	C4LU72;Q07569		890.431	0.006715	0.139427							High	1.68762	0	0
	QELNLK	1	2	2	C4LU72;Q07569		744.425	0.006774	0.18019				High	1.63133	0				0
	SWVTFR	1	2	2	C4LU72;Q07569		795.415	0.006774	0.1791				High	1.39278	0				0
	SVFDSR	1	2	2	C4LU72;Q07569		710.347	0.00753	0.149955							High	1.24472	0	0
	LIYQNK	1	2	2	C4LU72;Q07569		778.445	0.008823	0.166871							High	1.47102	0	0
C4M770	70 kDa heat shock protein, putative OS=Entamoeba histolytica GN=EHI_199590 PE=3 SV=1 - [C4M770_ENTHI]	63.69	1	3	43	195	catalytic activity		cell organization and biogenesis	Pf00012; Pf01968; Pf06723	3409051	[GO:0000902]; GO:0032989; GO:0009653; GO:0016043; GO:0048869; GO:0032502; GO:0048856; GO:0071840; GO:0009987; GO:0008150 [GO:0016787]; GO:0003824; GO:0003674	208.473	56.28	38	71	220.633	58.09	31	71	174.132	51.89	28	53	661	73.4489	5.14795
	Sequence	# PSMs	# Proteins	# Protein Groups	Protein Group Accessions	Modifications	MH+ [Da]	q-Value	PEP	A3	XCorr A3	Probability A3	B3	XCorr B3	Probability B3	C3	XCorr C3	Probability C3	# Missed Cleavages
	VLLDAVQDVTSFLENNATPTKEECDDKYK	6	2	2	C4M770;O77164	C24(Carbamidomethyl)	3342.6	0	2.53705e-08	High	6.16425	0	High	6.92277	0	High	6.35253	0	2
	NQIAQNPENTIFEIKR	3	1	1	C4M770		1915	0	2.66876e-06	High	4.62212	0	High	4.49054	0				1
	VLLDAVQDVTSFLENNATPTKEECDDK	3	2	2	C4M770;O77164	C24(Carbamidomethyl)	3051.45	0	4.43971e-08	High	4.54718	0	High	2.91363	0				1
	HAVITVPAYFNDAQR	8	2	2	C4M770;O77164		1701.87	0	8.16878e-06	High	4.4159	0	High	4.50855	0	High	4.7835	0	0
	KEYSPEEISAMVIKK	1	2	2	C4M770;O77164		1751.93	0	2.77534e-05	High	4.35636	0							2
	SQTFSTYQDNQPSVTIQVFEGER	10	2	2	C4M770;O77164		2661.24	0	1.53153e-06	High	4.18484	0	High	3.99629	0	High	4.03611	0	0
	GSIHEVVLVGGSTR	8	2	2	C4M770;O77164		1410.77	0	0.000502755	High	4.01744	0	High	3.40101	0	High	4.00368	0	0
	ITPSVVAFTDTEILVGEAAK	30	2	2	C4M770;O77164		2061.11	0	4.67637e-09	High	4.01215	0	High	4.08108	0	High	4.19492	0	0
	VLLDAVQDVTSFLENNATPTK	6	2	2	C4M770;O77164		2275.18	0	1.85666e-05	High	3.99192	0	High	4.17836	0	High	3.70669	0	0
	GRLTEEEIER	2	2	2	C4M770;O77164		1231.63	0	0.00192155	High	3.93796	0							1
	QLEQIAQPILAK	5	2	2	C4M770;O77164		1351.79	0	0.000166635	High	3.88111	0	High	3.96483	0	High	3.90214	0	0
	NQIAQNPENTIFEIK	4	1	1	C4M770		1758.9	0	4.00278e-07	High	3.68189	0	High	3.26324	0	High	3.80294	0	0
	VTEYLVDVFKR	4	2	2	C4M770;O77164		1368.75	0	2.79344e-05	High	3.66112	0	High	3.55903	0				1
	KMADTASTYLGK	3	2	2	C4M770;O77164		1285.65	0	1.25008e-06	High	3.33649	0	High	2.53939	0	High	4.92875	0	1
	AKFEELNLELFK	8	2	2	C4M770;O77164		1480.8	0	0.000449346	High	3.32342	0	High	4.03018	0	High	3.8787	0	1
	MADTASTYLGK	1	2	2	C4M770;O77164		1157.55	0	0.00109046	High	3.28253	0							0
	GINPDEAVAYGAAVQGGVLSNIK	6	2	2	C4M770;O77164		2243.17	0	3.44213e-07	High	3.2334	0	High	4.90818	0	High	4.56737	0	0
	NQLENYAYQIK	3	2	2	C4M770;O77164		1383.69	0	0.000127628	High	3.16865	0				High	3.35582	0	0
	EYSPEEISAMVIK	3	2	2	C4M770;O77164		1495.74	0	1.46783e-05	High	3.15988	0	High	2.8842	0	High	3.19496	0	0
	VTEYLVDVFK	3	2	2	C4M770;O77164		1212.65	0	0.00192717	High	3.07327	0	High	3.29314	0				0
	LTEEEIER	2	2	2	C4M770;O77164		1018.51	0	0.0126252	High	2.88908	0				High	2.84527	0	0
	GTEDIVLLDTTPLTLGIETVGGVMTSLIK	3	2	2	C4M770;O77164		2986.63	0	9.30077e-06	High	2.85367	0	High	4.34656	0				0
	ALSVQQQDR	5	2	2	C4M770;O77164		1044.54	0	0.00619351	High	2.84264	0	High	2.65559	0	High	2.79316	0	0
	FEELNLELFK	2	2	2	C4M770;O77164		1281.67	0	0.00356944	High	2.82357	0				High	2.76539	0	0
	EYSPEEISAMVIKK	1	2	2	C4M770;O77164		1623.83	0	0.00265778	High	2.57862	0							1
	IEIENLADGIDFSFTLTR	3	2	2	C4M770;O77164		2054.04	0	1.97074e-08	High	2.46068	0	High	2.32407	0	High	3.66765	0	0
	STIAPVKK	8	2	2	C4M770;O77164		843.53	0	0.0405012	High	2.35438	0	High	2.47665	0	High	2.06763	0	1
	LKEQVEAK	8	2	2	C4M770;O77164		944.541	0	0.0313496	High	2.34653	0	High	2.46477	0	High	2.55273	0	1
	NNKPFIEVK	6	2	2	C4M770;O77164		1088.61	0	0.0355145	High	2.34294	0	High	2.34109	0	High	2.61448	0	0
	TFDDKEVQR	9	2	2	C4M770;O77164		1137.55	0	0.0468217	High	2.32968	0	High	2.42253	0	High	2.82708	0	1
	ILNEPTAAAMAYGLNK	3	1	1	C4M770		1676.87	0	1.50992e-05	High	2.04344	0	High	3.34547	0				0
	EFFNGKEPSR	3	2	2	C4M770;O77164		1210.59	0	0.0187653	High	1.90391	0	High	2.10772	0	High	2.30394	0	1
	VLEDSGMSK	5	2	2	C4M770;O77164		965.46	0	0.0132903	High	1.57873	0	High	2.40803	0	High	2.32344	0	0
	DNHFLGKFDLDGIQPAPR	1	2	2	C4M770;O77164		2040.03	0	0.0044563	High	1.52108	0							1
	YGGGAQQQAPGYDNNQQYGNYEEYEK	3	2	2	C4M770;O77164		2971.24	0	2.70981e-06				High	3.63363	0	High	3.87571	0	0
	FDLDGIQPAPR	1	2	2	C4M770;O77164		1228.63	0	0.000362372				High	2.77923	0				0
	GVEIIVNDQGNR	1	2	2	O77164;C4M770		1313.68	0	4.0855e-05							High	3.29017	0	0
	NTHIPISK	2	2	2	C4M770;O77164		909.516	0.000183	0.0562887				High	2.66992	0	High	2.70539	0	0
	YGGGAQQQAPGYDNNQQYGNYEEYEKDEL	1	2	2	C4M770;O77164		3328.39	0.000194	0.00203449							High	3.95022	0	1
	ITITSEK	4	2	2	C4M770;O77164		791.451	0.000685	0.0361269	High	1.97132	0	High	1.7258	0	High	1.95149	0	0
	DNHFLGK	3	2	2	C4M770;O77164		830.416	0.001587	0.0736038	High	2.39634	0	High	2.80572	0				0
	STIAPVK	2	2	2	C4M770;O77164		715.434	0.002157	0.0898254	High	1.6488	0							0
	EECDDKYK	1	2	2	C4M770;O77164	C3(Carbamidomethyl)	1086.44	0.004763	0.12062	High	1.86304	0							1
	ILNEPTAAAMAYGLNK	1	1	1	C4M770	M10(Oxidation)	1692.86	0.004763	0.134595	High	1.05202	0							0
P31018	Elongation factor 1-alpha OS=Entamoeba histolytica PE=2 SV=1 - [EF1A_ENTHI]	63.49	3	3	25	139	nucleotide binding; RNA binding; catalytic activity	nucleus; cytoplasm	metabolic process	Pf00009; Pf03143; Pf03144; Pf04670		[GO:0000166]; GO:0036094; GO:1901265; GO:0005488; GO:0097159; GO:1901363; GO:0003674 [GO:0003746]; GO:0008135; GO:0003723; GO:0003676; GO:0097159; GO:1901363; GO:0005488; GO:0003674 [GO:0003924]; GO:0017111; GO:0016462; GO:0016818; GO:0016817; GO:0016787; GO:0003824; GO:0003674 [GO:0005525]; GO:0032561; GO:0035639; GO:0019001; GO:0032555; GO:1901265; GO:0017076; GO:0032553; GO:0097159; GO:1901363…	64.8252	39.07	15	26	87.8174	49.3	16	32	217.876	60.23	22	81	430	47.2336	8.60205
	Sequence	# PSMs	# Proteins	# Protein Groups	Protein Group Accessions	Modifications	MH+ [Da]	q-Value	PEP	A3	XCorr A3	Probability A3	B3	XCorr B3	Probability B3	C3	XCorr C3	Probability C3	# Missed Cleavages
	GPTLIGALDSVTPPERPVDKPLRLPLQDVYK	5	3	2	P31018;C4MAC9		3384.89	0	2.11372e-07	High	5.96206	0				High	6.34513	0	1
	GPTLIGALDSVTPPERPVDKPLR	10	3	2	P31018;C4MAC9		2428.35	0	9.1658e-06	High	4.56232	0	High	3.97546	0	High	4.28758	0	0
	GYTPVLDCHTSHIACK	3	3	2	P31018;C4MAC9	C8(Carbamidomethyl); C15(Carbamidomethyl)	1858.86	0	1.18932e-05	High	4.02496	0				High	3.80022	0	0
	EHILLSYTLGVK	11	3	2	P31018;C4MAC9		1372.78	0	9.90454e-06	High	4.01656	0	High	3.81447	0	High	3.87261	0	0
	YYFTIIDAPGHR	12	3	2	P31018;C4MAC9		1452.73	0	1.97759e-05	High	3.32612	0	High	3.2299	0	High	3.29177	0	0
	ISGIGTVPVGR	3	2	1	P31018		1055.62	0	4.86578e-05	High	3.18753	0	High	2.68396	0	High	2.46219	0	0
	IVPTKPLCVEEFAK	6	3	2	P31018;C4MAC9	C8(Carbamidomethyl)	1630.89	0	5.2369e-05	High	2.89812	0	High	3.46116	0	High	3.43787	0	0
	QTVAVGVVK	5	3	2	P31018;C4MAC9		900.551	0	0.0155483	High	2.81321	0	High	2.84581	0	High	2.84312	0	0
	YAWVLDNLK	4	3	2	P31018;C4MAC9		1121.6	0	0.00415157	High	2.49269	0	High	2.27039	0	High	2.48538	0	0
	SMEGGEPEYIK	3	3	2	P31018;C4MAC9		1239.56	0	0.00229861	High	2.2027	0	High	2.28863	0	High	2.28366	0	0
	NQPAVGCEDFTAQVIVMNHPGQIR	2	3	2	P31018;C4MAC9	C7(Carbamidomethyl); M17(Oxidation)	2697.29	0	8.66434e-11	High	2.10236	0				High	4.27238	0	0
	KGYTPVLDCHTSHIACK	2	3	2	P31018;C4MAC9	C9(Carbamidomethyl); C16(Carbamidomethyl)	1986.95	0	7.32985e-08				High	4.57226	0				1
	THINIVVIGHVDSGK	34	3	2	P31018;C4MAC9		1588.88	0	1.97037e-07				High	3.74198	0	High	4.62079	0	0
	VETGILKPGTIVQFAPSGVSSECK	2	2	1	P31018	C23(Carbamidomethyl)	2504.31	0	3.74457e-08				High	3.2479	0	High	3.44652	0	0
	NQPAVGCEDFTAQVIVMNHPGQIR	5	3	2	P31018;C4MAC9	C7(Carbamidomethyl)	2681.29	0	1.78552e-07				High	2.70302	0	High	4.02681	0	0
	FEKESAEMGK	3	3	2	P31018;C4MAC9		1155.54	0	0.00563798				High	2.14403	0	High	2.11814	0	1
	SIEMHHTALAQAIPGDNVGFNVR	2	2	1	P31018		2477.23	0	5.72745e-09							High	6.52964	0	0
	SIEMHHTALAQAIPGDNVGFNVR	1	2	1	P31018	M4(Oxidation)	2493.23	0	3.77943e-08							High	5.51822	0	0
	SIEMHHTALAQAIPGDNVGFNVR	1	2	1	P31018	N-Term(Acetyl); M4(Oxidation)	2535.24	0	1.7007e-05							High	2.671	0	0
	STTTGHLIYK	2	3	2	P31018;C4MAC9		1120.6	0.000194	0.000884543							High	3.62094	0	0
	YAWVLDNLKAER	1	3	2	P31018;C4MAC9		1477.78	0.000194	0.000662876							High	3.02158	0	1
	NGDSALVK	4	3	2	P31018;C4MAC9		803.426	0.000344	0.00431117				High	1.56844	0	High	2.34598	0	0
	LPLQDVYK	4	3	2	P31018;C4MAC9		975.551	0.000652	0.0115286	High	2.47905	0				High	2.50288	0	0
	MDAIQYK	2	3	2	P31018;C4MAC9		868.423	0.001126	0.0648163	High	1.7737	0	High	1.95677	0				0
	FEELLSK	2	3	2	P31018;C4MAC9		865.467	0.001267	0.0275008							High	2.24227	0	0
	MDAIQYK	1	3	2	P31018;C4MAC9	M1(Oxidation)	884.418	0.001913	0.0815744				High	1.96442	0				0
	YEEIKK	1	4	2	P31018;C4MAC9		809.44	0.003179	0.105412	High	1.74126	0							1
	FPPLGR	7	3	2	P31018;C4MAC9		686.398	0.00463	0.13936	High	1.54048	0	High	1.54633	0	High	1.65475	0	0
	TIEKFEK	1	3	2	P31018;C4MAC9		894.493	0.005814	0.120505							High	2.29937	0	1
Q9TYD6	Actin (Fragment) OS=Entamoeba histolytica PE=2 SV=1 - [Q9TYD6_ENTHI]	63.27	4	21	21	71	nucleotide binding	cytoplasm; cytoskeleton		Pf00022		[GO:0000166]; GO:0036094; GO:1901265; GO:0005488; GO:0097159; GO:1901363; GO:0003674 [GO:0005524]; GO:0032559; GO:0035639; GO:0030554; GO:0032555; GO:1901265; GO:0017076; GO:0032553; GO:0097159; GO:1901363; GO:0000166; GO:0005488; GO:0036094; GO:0003674 [GO:0005737]; GO:0044424; GO:0005622; GO:0044464; GO:0005575; GO:0005623 [GO:0005856]; GO:0043232; GO:0043228; GO:0043229; GO:0043226; GO:0044424…	34.011	20.91	7	11	72.5454	45.04	15	25	103.121	60.32	18	35	373	41.6997	5.40186
	Sequence	# PSMs	# Proteins	# Protein Groups	Protein Group Accessions	Modifications	MH+ [Da]	q-Value	PEP	A3	XCorr A3	Probability A3	B3	XCorr B3	Probability B3	C3	XCorr C3	Probability C3	# Missed Cleavages
	KDLYGNIVLSGGTSMYPGINTR	1	3	1	Q9TYD6		2356.19	0	2.90203e-06	High	4.47478	0							1
	EEYDESGPAIVHR	6	3	1	Q9TYD6		1501.69	0	0.000181293	High	4.10711	0	High	3.92735	0	High	3.88955	0	0
	DLYGNIVLSGGTSMYPGINTR	4	3	1	Q9TYD6		2228.11	0	2.42024e-09	High	4.06867	0	High	4.7266	0	High	4.82294	0	0
	SYELPDGQVITVGNER	5	3	1	Q9TYD6		1776.88	0	4.04619e-06	High	3.83812	0	High	3.63947	0	High	3.60157	0	0
	GYAFTTTAER	3	3	1	Q9TYD6		1116.53	0	0.00164297	High	2.55126	0	High	2.08059	0				0
	AASSSELEK	10	3	1	Q9TYD6		921.453	0	0.00549753	High	2.53775	0	High	2.59895	0	High	2.58086	0	0
	YPIEHGIVNNWDDMEK	2	4	1	Q9TYD6		1959.89	0	7.65727e-09				High	6.13321	0	High	6.59947	0	0
	VAPEEHPVLLTEAPMNPK	5	3	1	Q9TYD6		1972.02	0	3.09059e-09				High	4.47861	0	High	5.49027	0	0
	IWHHTFYNELR	5	3	1	Q9TYD6		1515.75	0	0.000807884				High	3.1647	0	High	3.82943	0	0
	EMIQLAPPTMK	2	3	1	Q9TYD6		1258.65	0	0.000215602				High	2.65887	0	High	2.83019	0	0
	AVFPSIVGRPR	3	3	1	Q9TYD6		1198.71	0	5.71315e-05				High	2.6409	0	High	3.10076	0	0
	AGFAGDDAPR	4	3	1	Q9TYD6		976.45	0	0.00104621				High	2.41541	0	High	2.25121	0	0
	VIAPPERK	3	3	1	Q9TYD6		909.552	0	0.0223432				High	2.12247	0	High	2.00946	0	1
	VIAPPER	1	3	1	Q9TYD6		781.457	0	0.0378365				High	2.1042	0				0
	TTGIVMDSGDGVSHTVPIYEGFSLPHAILR	2	3	1	Q9TYD6		3169.6	0	2.39738e-09							High	3.94854	0	0
	LCYVAEDFNEEMQK	1	3	1	Q9TYD6	C2(Carbamidomethyl)	1775.76	0	1.85216e-06							High	3.68739	0	0
	DAYVGDEAQSK	3	4	1	Q9TYD6		1182.53	0	0.000183455							High	2.92232	0	0
	DAYVGDEAQSKR	1	4	1	Q9TYD6		1338.63	0	0.000131313							High	2.71142	0	1
	DLYGNIVLSGGTSMYPGINTR	1	3	1	Q9TYD6	M14(Oxidation)	2244.1	0.000194	0.000844194							High	2.46753	0	0
	HVSVMAGMGQK	1	3	1	Q9TYD6		1144.56	0.000194	0.000305771							High	2.24914	0	0
	DLTDYLMK	5	3	1	Q9TYD6		998.487	0.001402	0.029769	High	1.85284	0	High	1.73031	0	High	2.00831	0	0
	LDLAGR	3	3	1	Q9TYD6		644.373	0.00408	0.0891784				High	1.91315	0	High	1.95006	0	0
C4MAC9	Elongation factor 1-alpha OS=Entamoeba histolytica GN=EHI_052400 PE=3 SV=1 - [C4MAC9_ENTHI]	61.76	2	3	25	149	RNA binding; catalytic activity; nucleotide binding	nucleus; cytoplasm	metabolic process	Pf00009; Pf03143; Pf03144; Pf04670	3402602	[GO:0003746]; GO:0008135; GO:0003723; GO:0003676; GO:0097159; GO:1901363; GO:0005488; GO:0003674 [GO:0003924]; GO:0017111; GO:0016462; GO:0016818; GO:0016817; GO:0016787; GO:0003824; GO:0003674 [GO:0005525]; GO:0032561; GO:0035639; GO:0019001; GO:0032555; GO:1901265; GO:0017076; GO:0032553; GO:0097159; GO:1901363; GO:0000166; GO:0005488; GO:0036094; GO:0003674 [GO:0005634]; GO:0043231; GO:0043227…	70.7055	43.44	16	27	94.419	47.96	16	33	259.738	58.6	22	89	442	48.3911	8.92432
	Sequence	# PSMs	# Proteins	# Protein Groups	Protein Group Accessions	Modifications	MH+ [Da]	q-Value	PEP	A3	XCorr A3	Probability A3	B3	XCorr B3	Probability B3	C3	XCorr C3	Probability C3	# Missed Cleavages
	VETGVLRPGTIVQFAPSGVSSECK	7	1	1	C4MAC9	C23(Carbamidomethyl)	2518.3	0	1.28782e-09	High	5.98118	0	High	5.8008	0	High	5.73523	0	0
	GPTLIGALDSVTPPERPVDKPLRLPLQDVYK	5	3	2	P31018;C4MAC9		3384.89	0	2.11372e-07	High	5.96206	0				High	6.34513	0	1
	GPTLIGALDSVTPPERPVDKPLR	10	3	2	P31018;C4MAC9		2428.35	0	9.1658e-06	High	4.56232	0	High	3.97546	0	High	4.28758	0	0
	GYTPVLDCHTSHIACK	3	3	2	P31018;C4MAC9	C8(Carbamidomethyl); C15(Carbamidomethyl)	1858.86	0	1.18932e-05	High	4.02496	0				High	3.80022	0	0
	EHILLSYTLGVK	11	3	2	P31018;C4MAC9		1372.78	0	9.90454e-06	High	4.01656	0	High	3.81447	0	High	3.87261	0	0
	YYFTIIDAPGHR	12	3	2	P31018;C4MAC9		1452.73	0	1.97759e-05	High	3.32612	0	High	3.2299	0	High	3.29177	0	0
	ISGIGTVPCGR	3	1	1	C4MAC9	C9(Carbamidomethyl)	1116.58	0	9.35258e-05	High	3.08659	0	High	3.07263	0	High	3.05145	0	0
	IVPTKPLCVEEFAK	6	3	2	P31018;C4MAC9	C8(Carbamidomethyl)	1630.89	0	5.2369e-05	High	2.89812	0	High	3.46116	0	High	3.43787	0	0
	QTVAVGVVK	5	3	2	P31018;C4MAC9		900.551	0	0.0155483	High	2.81321	0	High	2.84581	0	High	2.84312	0	0
	YAWVLDNLK	4	3	2	P31018;C4MAC9		1121.6	0	0.00415157	High	2.49269	0	High	2.27039	0	High	2.48538	0	0
	SMEGGEPEYIK	3	3	2	P31018;C4MAC9		1239.56	0	0.00229861	High	2.2027	0	High	2.28863	0	High	2.28366	0	0
	NQPAVGCEDFTAQVIVMNHPGQIR	2	3	2	P31018;C4MAC9	C7(Carbamidomethyl); M17(Oxidation)	2697.29	0	8.66434e-11	High	2.10236	0				High	4.27238	0	0
	KGYTPVLDCHTSHIACK	2	3	2	P31018;C4MAC9	C9(Carbamidomethyl); C16(Carbamidomethyl)	1986.95	0	7.32985e-08				High	4.57226	0				1
	THINIVVIGHVDSGK	34	3	2	P31018;C4MAC9		1588.88	0	1.97037e-07				High	3.74198	0	High	4.62079	0	0
	NQPAVGCEDFTAQVIVMNHPGQIR	5	3	2	P31018;C4MAC9	C7(Carbamidomethyl)	2681.29	0	1.78552e-07				High	2.70302	0	High	4.02681	0	0
	FEKESAEMGK	3	3	2	P31018;C4MAC9		1155.54	0	0.00563798				High	2.14403	0	High	2.11814	0	1
	SVEMHHTALAQAIPGDNVGFNVR	6	1	1	C4MAC9		2463.22	0	2.86348e-08							High	6.39539	0	0
	SVEMHHTALAQAIPGDNVGFNVR	3	1	1	C4MAC9	M4(Oxidation)	2479.22	0	2.5138e-08							High	5.60182	0	0
	STTTGHLIYK	2	3	2	P31018;C4MAC9		1120.6	0.000194	0.000884543							High	3.62094	0	0
	YAWVLDNLKAER	1	3	2	P31018;C4MAC9		1477.78	0.000194	0.000662876							High	3.02158	0	1
	NGDSALVK	4	3	2	P31018;C4MAC9		803.426	0.000344	0.00431117				High	1.56844	0	High	2.34598	0	0
	LPLQDVYK	4	3	2	P31018;C4MAC9		975.551	0.000652	0.0115286	High	2.47905	0				High	2.50288	0	0
	MDAIQYK	2	3	2	P31018;C4MAC9		868.423	0.001126	0.0648163	High	1.7737	0	High	1.95677	0				0
	FEELLSK	2	3	2	P31018;C4MAC9		865.467	0.001267	0.0275008							High	2.24227	0	0
	MDAIQYK	1	3	2	P31018;C4MAC9	M1(Oxidation)	884.418	0.001913	0.0815744				High	1.96442	0				0
	YEEIKK	1	4	2	P31018;C4MAC9		809.44	0.003179	0.105412	High	1.74126	0							1
	FPPLGR	7	3	2	P31018;C4MAC9		686.398	0.00463	0.13936	High	1.54048	0	High	1.54633	0	High	1.65475	0	0
	TIEKFEK	1	3	2	P31018;C4MAC9		894.493	0.005814	0.120505							High	2.29937	0	1
Q5NT05	Rab family GTPase (Fragment) OS=Entamoeba histolytica GN=EhRabX11 PE=3 SV=1 - [Q5NT05_ENTHI]	61.72	1	13	13	25	nucleotide binding	nucleus; cytoplasm	cell communication; regulation of biological process; response to stimulus; transport	Pf00025; Pf00071; Pf04670; Pf08477		[GO:0000166]; GO:0036094; GO:1901265; GO:0005488; GO:0097159; GO:1901363; GO:0003674 [GO:0005525]; GO:0032561; GO:0035639; GO:0019001; GO:0032555; GO:1901265; GO:0017076; GO:0032553; GO:0097159; GO:1901363; GO:0000166; GO:0005488; GO:0036094; GO:0003674 [GO:0005622]; GO:0044464; GO:0005575; GO:0005623 [GO:0005634]; GO:0043231; GO:0043227; GO:0043229; GO:0043226; GO:0044424; GO:0005575; GO:0005622…	18.7167	35.41	6	6	32.8167	44.02	9	12	20.2322	24.88	6	7	209	23.3648	5.24951
	Sequence	# PSMs	# Proteins	# Protein Groups	Protein Group Accessions	Modifications	MH+ [Da]	q-Value	PEP	A3	XCorr A3	Probability A3	B3	XCorr B3	Probability B3	C3	XCorr C3	Probability C3	# Missed Cleavages
	VYYNGAHGAIIMYDLTNPDTFAATDR	1	1	1	Q5NT05		2889.35	0	1.40652e-07	High	4.06653	0							0
	YCHGVFDQLYR	1	1	1	Q5NT05	C2(Carbamidomethyl)	1457.66	0	0.00017253	High	3.58058	0							0
	SGLAVEEAMAK	1	1	1	Q5NT05		1105.56	0	0.000203724	High	3.32451	0							0
	ADCLSEEELK	2	1	1	Q5NT05	C3(Carbamidomethyl)	1193.54	0	0.0012698	High	2.86119	0	High	3.0306	0				0
	WKEDLENK	5	1	1	Q5NT05		1061.53	0	0.049167	High	2.53882	0	High	2.90377	0	High	2.84643	0	1
	AQEDLMAK	3	1	1	Q5NT05		905.44	0	0.0228529	High	2.34506	0	High	2.26044	0	High	2.45531	0	0
	QFSDLVNPKPDANNVDISK	2	1	1	Q5NT05		2101.06	0	2.78806e-06				High	4.02209	0				0
	FNEQSIPALLVGNK	2	1	1	Q5NT05		1529.83	0	2.42149e-06				High	3.55118	0	High	3.85558	0	0
	KYCHGVFDQLYR	1	1	1	Q5NT05	C3(Carbamidomethyl)	1585.76	0	0.000522589				High	3.35305	0				1
	ADCLSEEELKK	3	1	1	Q5NT05	C3(Carbamidomethyl)	1321.63	0	0.00358679				High	2.5107	0	High	2.84645	0	1
	LWDIAGQEK	1	1	1	Q5NT05		1059.55	0	0.00918507				High	2.28305	0				0
	IIVIGEPSVGK	2	1	1	Q5NT05		1111.67	0	0.000206812				High	2.05496	0	High	2.44493	0	0
	KAQEDLMAK	1	1	1	Q5NT05		1033.53	0.000194	0.000472464							High	3.69852	0	1
C4LT02	40S ribosomal protein S3, putative OS=Entamoeba histolytica GN=EHI_146340 PE=3 SV=1 - [C4LT02_ENTHI]	61.48	1	16	16	42	RNA binding; structural molecule activity	cytoplasm; ribosome	metabolic process	Pf00189	3404218	[GO:0003723]; GO:0003676; GO:0097159; GO:1901363; GO:0005488; GO:0003674 [GO:0003735]; GO:0005198; GO:0003674 [GO:0005622]; GO:0044464; GO:0005575; GO:0005623 [GO:0005840]; GO:0030529; GO:0043232; GO:0044444; GO:0032991; GO:0044424; GO:0043228; GO:0043229; GO:0005737; GO:0005575; GO:0005622; GO:0044464; GO:0043226; GO:0005623 [GO:0006412]; GO:0010467; GO:0034645; GO:0044267; GO:0043170; GO:000905…	19.1415	36.89	9	11	35.3431	36.89	9	13	55.408	46.72	12	18	244	26.9175	9.84717
	Sequence	# PSMs	# Proteins	# Protein Groups	Protein Group Accessions	Modifications	MH+ [Da]	q-Value	PEP	A3	XCorr A3	Probability A3	B3	XCorr B3	Probability B3	C3	XCorr C3	Probability C3	# Missed Cleavages
	IHELTNLLIAR	5	1	1	C4LT02		1292.77	0	0.010017	High	3.05326	0	High	3.45745	0	High	3.65298	0	0
	VTIMLDTDPSGK	1	1	1	C4LT02		1276.63	0	9.6292e-05	High	2.71766	0							0
	GCEVSISGK	2	1	1	C4LT02	C2(Carbamidomethyl)	936.446	0	0.00482244	High	2.58422	0				High	2.69266	0	0
	IPDVVEIK	4	1	1	C4LT02		912.541	0	0.00839098	High	2.55497	0	High	2.16592	0	High	2.41384	0	0
	TPKDESTTVK	2	1	1	C4LT02		1105.57	0	0.00424539	High	2.24452	0	High	2.63458	0				1
	FVADGVFYAELNELLQR	8	1	1	C4LT02		1984.02	0	7.95205e-09	High	2.23156	0	High	4.18326	0	High	4.49184	0	0
	ALNVDVLK	3	1	1	C4LT02		871.525	0	0.0490855	High	1.87846	0	High	2.16903	0	High	1.84503	0	0
	TEVIPANKQ	5	1	1	C4LT02		999.546	0	0.0436008	High	1.59218	0	High	2.03111	0	High	2.62016	0	1
	ELSADGYSGVEVR	3	1	1	C4LT02		1381.66	0	0.00023301				High	3.30593	0	High	3.25791	0	0
	GLCPVSQAESIK	1	1	1	C4LT02	C3(Carbamidomethyl)	1288.66	0	9.23576e-05							High	2.87971	0	0
	QFYSSAVR	1	1	1	C4LT02		957.477	0.000183	0.0507671				High	2.42438	0				0
	IAEGLPVRR	1	1	1	C4LT02		1010.61	0.000194	0.000523329							High	2.46689	0	1
	RIHELTNLLIAR	1	1	1	C4LT02		1448.87	0.000344	0.00317318							High	4.01133	0	1
	DKIELYVEK	2	1	1	C4LT02		1136.62	0.000344	0.00753655							High	3.37956	0	1
	LIMDSGAK	1	1	1	C4LT02		834.439	0.000344	0.00480361							High	2.09472	0	0
	FQIIIR	2	1	1	C4LT02		789.499	0.007396	0.182146	High	1.87688	0	High	1.92001	0				0
Q7JN53	Ubiquitin (Fragment) OS=Entamoeba histolytica PE=2 SV=1 - [Q7JN53_ENTHI]	61.43	3	4	4	12	protein binding			Pf00240; Pf11976		[GO:0005515]; GO:0005488; GO:0003674	11.1689	48.57	3	4	5.16671	48.57	3	3	8.83225	38.57	3	5	70	7.84523	6.02393
	Sequence	# PSMs	# Proteins	# Protein Groups	Protein Group Accessions	Modifications	MH+ [Da]	q-Value	PEP	A3	XCorr A3	Probability A3	B3	XCorr B3	Probability B3	C3	XCorr C3	Probability C3	# Missed Cleavages
	TITLEVEPNDSIDAIK	2	3	1	Q7JN53		1757.92	0	2.71256e-07	High	3.44038	0	High	3.31399	0				0
	ESTLHLVLR	4	3	1	Q7JN53		1067.62	0	0.0132342	High	2.93334	0				High	2.98779	0	0
	TLSDYNIQK	3	3	1	Q7JN53		1081.55	0	0.00477396	High	2.40987	0	High	1.85272	0	High	2.01375	0	0
	EGIPPDQQR	3	3	1	Q7JN53		1039.52	0.000652	0.0168423				High	1.5495	0	High	1.93149	0	0
B1N2I7	60S ribosomal protein L10a, putative OS=Entamoeba histolytica GN=EHI_012480 PE=4 SV=1 - [B1N2I7_ENTHI]	61.21	1	17	17	36	RNA binding; structural molecule activity	cytoplasm; ribosome	metabolic process	Pf00687	6219348	[GO:0003723]; GO:0003676; GO:0097159; GO:1901363; GO:0005488; GO:0003674 [GO:0003735]; GO:0005198; GO:0003674 [GO:0005622]; GO:0044464; GO:0005575; GO:0005623 [GO:0005840]; GO:0030529; GO:0043232; GO:0044444; GO:0032991; GO:0044424; GO:0043228; GO:0043229; GO:0005737; GO:0005575; GO:0005622; GO:0044464; GO:0043226; GO:0005623 [GO:0006412]; GO:0010467; GO:0034645; GO:0044267; GO:0043170; GO:000905…	10.6943	19.63	5	6	37.0026	44.86	10	13	42.3672	38.79	12	17	214	23.8412	9.75928
	Sequence	# PSMs	# Proteins	# Protein Groups	Protein Group Accessions	Modifications	MH+ [Da]	q-Value	PEP	A3	XCorr A3	Probability A3	B3	XCorr B3	Probability B3	C3	XCorr C3	Probability C3	# Missed Cleavages
	SISFLVSLLK	4	1	1	B1N2I7		1106.68	0	0.00272818	High	2.606	0	High	2.85189	0	High	2.43877	0	0
	ILGPGLNK	3	1	1	B1N2I7		811.503	0	0.0139211	High	2.1784	0				High	2.40533	0	0
	INELQCQVK	3	1	1	B1N2I7	C6(Carbamidomethyl)	1131.58	0	0.00969891	High	1.82975	0	High	2.96827	0	High	3.0408	0	0
	KYNAFLASDSVLR	4	1	1	B1N2I7		1483.79	0	1.98252e-05				High	4.34917	0	High	3.52616	0	1
	LTEDQLVANIER	2	1	1	B1N2I7		1400.74	0	5.74e-05				High	3.96071	0				0
	VCVLGDAQACEAAQK	1	1	1	B1N2I7	C2(Carbamidomethyl); C10(Carbamidomethyl)	1619.75	0	3.6484e-06				High	3.49228	0				0
	AGKFPTLLGK	3	1	1	B1N2I7		1031.63	0	0.00939021				High	2.70362	0	High	2.45353	0	1
	ENIPFMDVDALK	1	1	1	B1N2I7		1391.69	0	0.000536401				High	2.65749	0				0
	NYDPDKDKR	1	1	1	B1N2I7		1150.55	0	0.0143271				High	2.50158	0				2
	YNAFLASDSVLR	1	1	1	B1N2I7		1355.69	0	1.04472e-05							High	3.20686	0	0
	SISFLVSLLKKGWQNIK	1	1	1	B1N2I7		1961.16	0	4.29925e-06							High	2.79151	0	2
	KFVETVELQIALK	2	1	1	B1N2I7		1517.89	0.000194	0.000396726							High	3.81818	0	1
	VSSAVLR	1	1	1	B1N2I7		731.44	0.000344	0.0083059							High	2.45992	0	0
	KGWQNIK	1	1	1	B1N2I7		873.494	0.00051	0.00973561							High	2.43115	0	1
	FPTLLGK	4	1	1	B1N2I7		775.47	0.001118	0.0223728	High	2.16594	0	High	2.0642	0	High	2.07067	0	0
	NYDPDKDK	1	1	1	B1N2I7		994.449	0.002157	0.0844359	High	1.54319	0							1
	FAGSVK	3	1	1	B1N2I7		608.34	0.004887	0.0967101				High	1.48448	0	High	1.64999	0	0
O15612	40S ribosomal protein S9 OS=Entamoeba histolytica GN=2.t00127 PE=2 SV=2 - [RS9_ENTHI]	61.08	2	16	16	29	RNA binding; structural molecule activity	cytoplasm; ribosome	metabolic process	Pf00163; Pf01479		[GO:0003723]; GO:0003676; GO:0097159; GO:1901363; GO:0005488; GO:0003674 [GO:0003735]; GO:0005198; GO:0003674 [GO:0005622]; GO:0044464; GO:0005575; GO:0005623 [GO:0005840]; GO:0030529; GO:0043232; GO:0044444; GO:0032991; GO:0044424; GO:0043228; GO:0043229; GO:0005737; GO:0005575; GO:0005622; GO:0044464; GO:0043226; GO:0005623 [GO:0006412]; GO:0010467; GO:0034645; GO:0044267; GO:0043170; GO:000905…	20.9054	35.14	6	6	25.4041	37.3	6	7	49.2933	50.27	13	16	185	21.4888	10.3452
	Sequence	# PSMs	# Proteins	# Protein Groups	Protein Group Accessions	Modifications	MH+ [Da]	q-Value	PEP	A3	XCorr A3	Probability A3	B3	XCorr B3	Probability B3	C3	XCorr C3	Probability C3	# Missed Cleavages
	DQNKLEFVLALKEENLLER	5	2	1	O15612		2301.25	0	1.19305e-06	High	5.22583	0	High	5.63606	0	High	5.26841	0	2
	RLHNLGILPR	1	2	1	O15612		1188.73	0	5.44293e-05	High	4.25604	0							1
	RLQTLVYR	2	2	1	O15612		1048.63	0	0.0153392	High	3.45067	0				High	3.4549	0	1
	QVVDVPSFLVR	1	2	1	O15612		1258.71	0	0.000402307	High	3.26072	0							0
	LLEGAALLR	3	2	1	O15612		955.594	0	0.00137775	High	2.7447	0	High	2.49134	0	High	2.79563	0	0
	LVGQFGLK	2	2	1	O15612		861.519	0	0.0281633	High	1.96744	0	High	1.97552	0				0
	VESEPLIQLADNTPLTNPEINGR	2	2	1	O15612		2520.29	0	1.54073e-08				High	3.77767	0	High	4.50523	0	0
	LHNLGILPR	3	2	1	O15612		1032.63	0	0.00978357				High	3.06257	0	High	3.05754	0	0
	RLLEGAALLR	2	1	1	O15612		1111.69	0	0.000176782				High	2.86722	0	High	3.89519	0	1
	DQNKLEFVLALK	1	2	1	O15612		1417.81	0.000194	0.00049815							High	3.81044	0	1
	VHYMLGHMR	2	2	1	O15612		1143.55	0.000194	0.00118193							High	3.01429	0	0
	LEFVLALK	1	2	1	O15612		932.579	0.000652	0.0128262							High	1.83662	0	0
	EENLLER	1	2	1	O15612		902.458	0.001118	0.0243562							High	2.33191	0	0
	NHSITYK	1	2	1	O15612		862.442	0.001267	0.0269278							High	2.65575	0	0
	ERFDAELK	1	2	1	O15612		1007.52	0.00168	0.0452044							High	2.13624	0	1
	FDAELK	1	2	1	O15612		722.372	0.008959	0.170357							High	1.71509	0	0
O15785	GTP-binding protein (Fragment) OS=Entamoeba histolytica GN=Rab11 PE=2 SV=1 - [O15785_ENTHI]	60.68	2	7	10	24	nucleotide binding	nucleus; cytoplasm	cell communication; regulation of biological process; response to stimulus; transport	Pf00025; Pf00071; Pf04670; Pf08477		[GO:0000166]; GO:0036094; GO:1901265; GO:0005488; GO:0097159; GO:1901363; GO:0003674 [GO:0005525]; GO:0032561; GO:0035639; GO:0019001; GO:0032555; GO:1901265; GO:0017076; GO:0032553; GO:0097159; GO:1901363; GO:0000166; GO:0005488; GO:0036094; GO:0003674 [GO:0005622]; GO:0044464; GO:0005575; GO:0005623 [GO:0005634]; GO:0043231; GO:0043227; GO:0043229; GO:0043226; GO:0044424; GO:0005575; GO:0005622…	12.6954	17.96	4	5	34.9848	47.09	9	13	10.058	35.92	5	6	206	23.1788	5.16064
	Sequence	# PSMs	# Proteins	# Protein Groups	Protein Group Accessions	Modifications	MH+ [Da]	q-Value	PEP	A3	XCorr A3	Probability A3	B3	XCorr B3	Probability B3	C3	XCorr C3	Probability C3	# Missed Cleavages
	WLSELKDNADPK	2	2	1	O15785		1415.72	0	0.000922765	High	3.41512	0	High	3.06983	0				1
	STIGVEFATR	4	3	2	O15785;Q9BLE4		1080.57	0	9.58347e-05	High	3.15563	0	High	2.82099	0	High	3.32032	0	0
	SLLVEIFK	4	2	1	O15785		948.577	0	0.0180916	High	2.0301	0	High	2.01337	0	High	2.00778	0	0
	QNLFFFETSALDGTNVETAFK	5	2	1	O15785		2379.15	0	1.71629e-07				High	4.50921	0	High	2.80375	0	0
	GAVGALVVYDITK	1	2	1	O15785		1305.74	0	0.000351583				High	3.54378	0				0
	AQIWDTAGQER	1	3	2	O15785;Q9BLE4		1274.61	0	0.000562615				High	2.86968	0				0
	IVIMIIGNK	1	2	1	O15785		1000.62	0	0.00883267				High	2.17964	0				0
	ADLAQTR	3	2	1	O15785		774.41	0.000183	0.0520195	High	2.20297	0	High	2.2635	0	High	1.9262	0	0
	QNASAVEESSNDKPAEKPDVVPIEPSPK	1	2	1	O15785		2962.47	0.000344	0.00728628							High	1.69964	0	0
	SNLLLR	2	6	4	C4M2S0;Q5NT42;O15785;Q9BLE4		715.446	0.008296	0.194144				High	1.79776	0				0
B1N4V3	60S ribosomal protein L35a, putative OS=Entamoeba histolytica GN=EHI_014110 PE=4 SV=1 - [B1N4V3_ENTHI]	60.19	1	8	8	24	structural molecule activity	cytoplasm; ribosome	metabolic process	Pf01247	3405371	[GO:0003735]; GO:0005198; GO:0003674 [GO:0005622]; GO:0044464; GO:0005575; GO:0005623 [GO:0005840]; GO:0030529; GO:0043232; GO:0044444; GO:0032991; GO:0044424; GO:0043228; GO:0043229; GO:0005737; GO:0005575; GO:0005622; GO:0044464; GO:0043226; GO:0005623 [GO:0006412]; GO:0010467; GO:0034645; GO:0044267; GO:0043170; GO:0009059; GO:0044249; GO:0044260; GO:0019538; GO:0008152; GO:0009058; GO:0044237…	4.57512	26.85	3	3	6.42538	15.74	2	4	43.4493	60.19	7	17	108	12.1146	10.5942
	Sequence	# PSMs	# Proteins	# Protein Groups	Protein Group Accessions	Modifications	MH+ [Da]	q-Value	PEP	A3	XCorr A3	Probability A3	B3	XCorr B3	Probability B3	C3	XCorr C3	Probability C3	# Missed Cleavages
	LHVNAVFMGFQR	2	1	1	B1N4V3		1418.74	0	0.00366475	High	2.53951	0				High	2.84242	0	0
	EDTPFYIGK	2	1	1	B1N4V3		1069.52	0	0.0104965	High	2.03561	0	High	2.34986	0				0
	GSNKPAIR	5	1	1	B1N4V3		842.484	0	0.0248934	High	1.56976	0	High	2.12748	0	High	1.7104	0	0
	IVAPHGNHGVVK	5	1	1	B1N4V3		1227.7	0	9.57891e-05							High	3.30583	0	0
	EDTPFYIGKR	1	1	1	B1N4V3		1225.62	0	0.000221466							High	2.84253	0	1
	FLHNLPPK	7	1	1	B1N4V3		965.557	0.000194	0.00137432							High	3.05587	0	0
	AMGQNLK	1	1	1	B1N4V3		761.397	0.003811	0.0823468							High	1.28833	0	0
	VFLYPSNI	1	1	1	B1N4V3		952.515	0.004887	0.0964593							High	1.67209	0	0
C4LXZ9	Galactose-inhibitable lectin 35 kDa subunit OS=Entamoeba histolytica GN=EHI_035690 PE=4 SV=1 - [C4LXZ9_ENTHI]	59.72	2	8	14	41					3410451		47.1314	42.71	11	17	33.1557	15.97	4	11	43.912	43.4	9	13	288	33.5737	9.17334
	Sequence	# PSMs	# Proteins	# Protein Groups	Protein Group Accessions	Modifications	MH+ [Da]	q-Value	PEP	A3	XCorr A3	Probability A3	B3	XCorr B3	Probability B3	C3	XCorr C3	Probability C3	# Missed Cleavages
	TNTQFTDEDDKKGDER	15	2	1	C4LXZ9		1898.84	0	3.85695e-06	High	5.28086	0	High	4.83589	0	High	4.93356	0	2
	TQDGKDQLSPNYPYGK	1	2	1	C4LXZ9		1810.86	0	0.000206967	High	3.79768	0							1
	FVYVHPYPTEWYPEYNSTTK	4	2	1	C4LXZ9		2521.17	0	2.57876e-05	High	3.62888	0				High	3.90184	0	0
	GGANEGATLIIWPK	1	1	1	C4LXZ9		1426.77	0	0.000670642	High	3.13915	0							0
	VIFASDYNYK	2	6	4	B1N2L3;B1N419;C4LXZ9;C4M5G9		1219.6	0	0.000818036	High	2.78289	0				High	2.87561	0	0
	YVMDMEFDDKR	5	7	5	B1N2L3;C4LT47;C4LXZ9;C4M5G9;B1N419		1448.62	0	8.42668e-05	High	2.75822	0	High	3.07529	0	High	3.10479	0	1
	NPPLSDAPGTR	4	2	1	C4LXZ9		1124.57	0	0.00254208	High	2.72184	0	High	2.66855	0	High	2.7726	0	0
	SYQIIASR	3	2	1	C4LXZ9		937.51	0	0.0148638	High	2.32713	0	High	1.95595	0	High	1.86383	0	0
	MYTSYAIPK	1	4	2	B1N2L3;C4LXZ9		1073.53	0	0.0107812	High	2.15336	0							0
	QGNELQFFEFAPYR	1	4	2	B1N2L3;C4LXZ9		1745.83	0	5.37599e-07							High	4.1592	0	0
	DVNFNKPFTSAVDSYQIQQYAENGVFSANQENYVR	1	2	1	C4LXZ9		4042.88	0	1.54426e-06							High	3.11838	0	0
	TNTQFTDEDDK	1	2	1	C4LXZ9		1313.55	0.000194	0.00112089							High	1.9823	0	0
	RHFYLPYR	1	5	3	B1N2L3;B1N419;C4LXZ9		1151.61	0.000685	0.0303476	High	2.72305	0							1
	HFYLPYR	1	5	3	B1N2L3;B1N419;C4LXZ9		995.509	0.000685	0.0331315	High	2.40832	0							0
C4M727	60S ribosomal protein L27, putative OS=Entamoeba histolytica GN=EHI_183480 PE=4 SV=1 - [C4M727_ENTHI]	59.71	1	6	9	18	structural molecule activity	cytoplasm; ribosome	metabolic process	Pf01777	3408641	[GO:0003735]; GO:0005198; GO:0003674 [GO:0005622]; GO:0044464; GO:0005575; GO:0005623 [GO:0005840]; GO:0030529; GO:0043232; GO:0044444; GO:0032991; GO:0044424; GO:0043228; GO:0043229; GO:0005737; GO:0005575; GO:0005622; GO:0044464; GO:0043226; GO:0005623 [GO:0006412]; GO:0010467; GO:0034645; GO:0044267; GO:0043170; GO:0009059; GO:0044249; GO:0044260; GO:0019538; GO:0008152; GO:0009058; GO:0044237…	11.1377	28.06	4	4	14.2726	35.97	5	6	25.7961	48.92	7	8	139	15.7487	10.4331
	Sequence	# PSMs	# Proteins	# Protein Groups	Protein Group Accessions	Modifications	MH+ [Da]	q-Value	PEP	A3	XCorr A3	Probability A3	B3	XCorr B3	Probability B3	C3	XCorr C3	Probability C3	# Missed Cleavages
	AISSQFAEEYRK	5	2	2	C4M727;C4M9C4		1428.71	0	0.00106309	High	3.63831	0	High	3.01559	0	High	3.40754	0	1
	YTVNLEQFNLIK	3	1	1	C4M727		1481.8	0	0.000863233	High	3.44516	0	High	3.60161	0	High	3.00162	0	0
	INNFEAGK	2	1	1	C4M727		892.452	0	0.013092	High	2.38173	0	High	2.47596	0				0
	VINVNHVMPTK	2	2	2	C4M727;C4M9C4		1251.69	0	0.00242478				High	2.49793	0	High	2.98681	0	0
	KAVVSSVNLQGTK	1	1	1	C4M727		1330.77	0	5.24947e-08							High	4.95174	0	1
	YGFVTVVGVER	1	1	1	C4M727		1225.66	0	1.27729e-05							High	2.95777	0	0
	KYGFVTVVGVER	1	1	1	C4M727		1353.75	0.000344	0.00434423							High	3.16062	0	1
	VVIILSGR	1	1	1	C4M727		856.561	0.000344	0.00545367							High	2.31874	0	0
	VYPISQK	2	2	2	C4M727;C4M9C4		834.472	0.001743	0.0812731	High	1.6725	0	High	1.32861	0				0
C4M9C4	60S ribosomal protein L27, putative OS=Entamoeba histolytica GN=EHI_146370 PE=4 SV=1 - [C4M9C4_ENTHI]	59.71	1	6	9	15	structural molecule activity	cytoplasm; ribosome	metabolic process	Pf01777	3404215	[GO:0003735]; GO:0005198; GO:0003674 [GO:0005622]; GO:0044464; GO:0005575; GO:0005623 [GO:0005840]; GO:0030529; GO:0043232; GO:0044444; GO:0032991; GO:0044424; GO:0043228; GO:0043229; GO:0005737; GO:0005575; GO:0005622; GO:0044464; GO:0043226; GO:0005623 [GO:0006412]; GO:0010467; GO:0034645; GO:0044267; GO:0043170; GO:0009059; GO:0044249; GO:0044260; GO:0019538; GO:0008152; GO:0009058; GO:0044237…	8.83417	22.3	3	3	10.1584	27.34	4	5		0			139	15.7087	10.4331
	Sequence	# PSMs	# Proteins	# Protein Groups	Protein Group Accessions	Modifications	MH+ [Da]	q-Value	PEP	A3	XCorr A3	Probability A3	B3	XCorr B3	Probability B3	C3	XCorr C3	Probability C3	# Missed Cleavages
	AISSQFAEEYRK	5	2	2	C4M727;C4M9C4		1428.71	0	0.00106309	High	3.63831	0	High	3.01559	0	High	3.40754	0	1
	YTVSLEQFNLIK	1	1	1	C4M9C4		1454.79	0	2.91544e-05	High	3.52336	0							0
	VINVNHVMPTK	2	2	2	C4M727;C4M9C4		1251.69	0	0.00242478				High	2.49793	0	High	2.98681	0	0
	INTFEAGK	1	1	1	C4M9C4		879.457	0	0.0382226				High	1.9634	0				0
	KAVVSSVNLQGTK	1	1	1	C4M727		1330.77	0	5.24947e-08							High	4.95174	0	1
	YGFVTVVGVER	1	1	1	C4M727		1225.66	0	1.27729e-05							High	2.95777	0	0
	KYGFVTVVGVER	1	1	1	C4M727		1353.75	0.000344	0.00434423							High	3.16062	0	1
	VVIILSGR	1	1	1	C4M727		856.561	0.000344	0.00545367							High	2.31874	0	0
	VYPISQK	2	2	2	C4M727;C4M9C4		834.472	0.001743	0.0812731	High	1.6725	0	High	1.32861	0				0
C4MAF9	Grainin 1 OS=Entamoeba histolytica GN=EHI_167300 PE=4 SV=1 - [C4MAF9_ENTHI]	59.53	1	13	16	78	metal ion binding				3404672	[GO:0005509]; GO:0046872; GO:0043169; GO:0043167; GO:0005488; GO:0003674	57.6628	54.42	11	24	99.4263	58.6	13	34	55.0441	55.81	13	20	215	24.2694	6.771
	Sequence	# PSMs	# Proteins	# Protein Groups	Protein Group Accessions	Modifications	MH+ [Da]	q-Value	PEP	A3	XCorr A3	Probability A3	B3	XCorr B3	Probability B3	C3	XCorr C3	Probability C3	# Missed Cleavages
	SGNLDEQEIYAALPELGFDLNMK	10	1	1	C4MAF9		2567.23	0	2.37734e-07	High	4.81738	0	High	5.54444	0	High	4.91371	0	0
	IQISQFISCAAYLGQIR	7	1	1	C4MAF9	C9(Carbamidomethyl)	1968.04	0	1.82887e-07	High	3.66087	0	High	4.61029	0	High	3.47015	0	0
	EWWYPLATSISGTEFK	8	1	1	C4MAF9		1914.93	0	1.8361e-05	High	3.54667	0	High	3.7162	0	High	3.61041	0	0
	SGSLELDELKK	5	1	1	C4MAF9		1218.66	0	0.00157409	High	3.08209	0	High	3.3756	0	High	3.20038	0	1
	AKFPGGIK	10	2	2	C4MAF9;Q9NJW1		817.493	0	0.0208056	High	2.4586	0	High	2.50629	0	High	2.52548	0	1
	LATAVFTKFDK	3	1	1	C4MAF9		1240.69	0	0.00114461	High	2.42111	0	High	3.14085	0	High	2.31707	0	1
	LATAVFTK	2	1	1	C4MAF9		850.503	0	0.0432654	High	2.3794	0	High	2.25992	0				0
	ILIQLCGK	5	1	1	C4MAF9	C6(Carbamidomethyl)	944.56	0	0.0212782	High	2.18115	0	High	2.21688	0	High	2.35418	0	0
	ELQDFFVK	3	1	1	C4MAF9		1025.53	0	0.0182611	High	2.13735	0	High	1.76327	0	High	2.1553	0	0
	TIYQHGFK	7	2	2	B1N4A1;C4MAF9		993.516	0	0.0178361	High	2.08703	0	High	2.15954	0	High	2.14408	0	0
	KIQISQFISCAAYLGQIR	1	1	1	C4MAF9	C10(Carbamidomethyl)	2096.13	0	2.22256e-05				High	3.68596	0				1
	QAQGDFNR	5	1	1	C4MAF9		935.433	0	0.0197014				High	2.94033	0	High	2.9778	0	0
	SGNLDEQEIYAALPELGFDLNMK	1	1	1	C4MAF9	M22(Oxidation)	2583.23	0	0.00989545				High	1.44907	0				0
	DKSGSLELDELKK	1	1	1	C4MAF9		1461.78	0	0.000111241							High	3.90961	0	2
	SGSLELDELK	1	1	1	C4MAF9		1090.56	0.000194	0.000597163							High	2.79125	0	0
	LDENACR	8	1	1	C4MAF9	C6(Carbamidomethyl)	877.384	0.000541	0.0617489	High	2.35377	0	High	2.22149	0				0
	FPGGIK	1	2	2	C4MAF9;Q9NJW1		618.361	0.005287	0.11327							High	1.28593	0	0
Q9NCC1	Enhancer binding protein-1 OS=Entamoeba histolytica GN=Ebp1 PE=4 SV=1 - [Q9NCC1_ENTHI]	59.51	1	9	16	32	nucleotide binding			Pf00076		[GO:0000166]; GO:0036094; GO:1901265; GO:0005488; GO:0097159; GO:1901363; GO:0003674 [GO:0003676]; GO:0097159; GO:1901363; GO:0005488; GO:0003674	21.4822	25.51	8	8		0				0			247	28.5563	9.90576
	Sequence	# PSMs	# Proteins	# Protein Groups	Protein Group Accessions	Modifications	MH+ [Da]	q-Value	PEP	A3	XCorr A3	Probability A3	B3	XCorr B3	Probability B3	C3	XCorr C3	Probability C3	# Missed Cleavages
	KITVAAAYK	1	1	1	Q9NCC1		964.583	0	0.00328526	High	3.34413	0							1
	NLPFTLTDEGFKK	5	2	2	C4M5C4;Q9NCC1		1509.8	0	1.95206e-05	High	2.99564	0	High	3.30884	0	High	3.97695	0	1
	FGVVEITLIK	2	2	2	C4M5C4;Q9NCC1		1118.68	0	0.00224077	High	2.94967	0	High	3.20409	0				0
	NLPFTLTDEGFK	3	2	2	C4M5C4;Q9NCC1		1381.7	0	0.000418842	High	2.85982	0	High	3.12358	0	High	3.09398	0	0
	YDVVEATIVK	1	2	2	Q9NCC1;C4M5C4		1136.62	0	0.000780775	High	2.64578	0							0
	KITVTSAYQR	4	2	2	C4M5C4;Q9NCC1		1166.65	0	0.000103988	High	2.2787	0	High	3.62814	0	High	3.70462	0	1
	SLSETNVFVK	1	1	1	Q9NCC1		1123.6	0	0.0103517	High	2.25379	0							0
	KITVAAAYKK	2	2	2	Q9NCC1;C4M5C4		1092.68	0	0.000674887	High	2.15471	0				High	2.86081	0	2
	NLPFAITEEK	2	1	1	C4M5C4		1161.61	0	0.00598896				High	2.40065	0	High	2.03906	0	0
	NNGIAFITVK	2	1	1	C4M5C4		1076.61	0	0.00773263				High	1.62028	0	High	2.9444	0	0
	AIAEMDNFEVEGR	1	1	1	C4M5C4		1480.67	0	5.5415e-06							High	3.58587	0	0
	YDVVEATIVKR	1	1	1	C4M5C4		1292.72	0	0.000190658							High	3.15195	0	1
	TNEVTDNMLFIK	1	1	1	C4M5C4		1424.71	0	3.18509e-05							High	2.92467	0	0
	ALPKEETTTER	3	1	1	C4M5C4		1274.66	0.000194	0.00025486							High	3.11519	0	1
	AIAEMDNFEVEGR	1	1	1	C4M5C4	N-Term(Acetyl); M5(Oxidation)	1538.68	0.000194	0.00153814							High	1.33214	0	0
	GYGFVTFK	1	1	1	C4M5C4		918.473	0.003671	0.0781125							High	1.65959	0	0
	KLNVDR	1	1	1	C4M5C4		744.441	0.007396	0.182447				High	2.06678	0				1
Q9BLF2	Rab family GTPase OS=Entamoeba histolytica GN=EhRabC1 PE=2 SV=1 - [Q9BLF2_ENTHI]	59.31	2	7	9	15	nucleotide binding	nucleus; cytoplasm	cell communication; regulation of biological process; response to stimulus; transport	Pf00006; Pf00025; Pf00071; Pf04670; Pf08477		[GO:0000166]; GO:0036094; GO:1901265; GO:0005488; GO:0097159; GO:1901363; GO:0003674 [GO:0005524]; GO:0032559; GO:0035639; GO:0030554; GO:0032555; GO:1901265; GO:0017076; GO:0032553; GO:0097159; GO:1901363; GO:0000166; GO:0005488; GO:0036094; GO:0003674 [GO:0005525]; GO:0032561; GO:0035639; GO:0019001; GO:0032555; GO:1901265; GO:0017076; GO:0032553; GO:0097159; GO:1901363; GO:0000166; GO:0005488;…	6.78604	23.04	3	3	11.2026	21.57	3	3	25.9024	53.92	8	9	204	22.4152	7.1958
	Sequence	# PSMs	# Proteins	# Protein Groups	Protein Group Accessions	Modifications	MH+ [Da]	q-Value	PEP	A3	XCorr A3	Probability A3	B3	XCorr B3	Probability B3	C3	XCorr C3	Probability C3	# Missed Cleavages
	TGANPPVVFLVGNK	4	1	1	Q9BLF2		1412.79	0	4.77213e-06	High	3.92414	0	High	3.71918	0	High	3.51321	0	0
	ILIIGESGVGK	2	8	4	Q963D1;Q5NT41;Q6AW62;Q9BLF2		1085.66	0	0.000911612	High	2.86189	0	High	2.68781	0				0
	SNQGGNGSTKPNELTNLTDKPK	2	1	1	Q9BLF2		2300.15	0	2.00218e-06	High	1.37401	0				High	2.59959	0	0
	EGTGVNEIFNALAEAMMDK	2	1	1	Q9BLF2		2039.94	0	2.60964e-06				High	4.79566	0	High	4.24031	0	0
	NAQGVIIVYDVNDIGTLEK	1	1	1	Q9BLF2		2061.09	0	6.94068e-09							High	4.08643	0	0
	MQIWDTAGQER	1	1	1	Q9BLF2		1334.62	0	6.31746e-05							High	2.86444	0	0
	SDSPNPTVSK	1	1	1	Q9BLF2		1031.5	0.000194	0.000241563							High	3.0261	0	0
	VDSWFNEVK	1	1	1	Q9BLF2		1123.54	0.000344	0.00363828							High	2.12194	0	0
	TAIMQR	1	2	2	Q5NT41;Q9BLF2		719.387	0.006325	0.129181							High	1.57817	0	0
C4M5C4	Enhancer binding protein-1 OS=Entamoeba histolytica GN=EHI_121780 PE=4 SV=1 - [C4M5C4_ENTHI]	59.15	1	12	19	44	nucleotide binding			Pf00076	3406091	[GO:0000166]; GO:0036094; GO:1901265; GO:0005488; GO:0097159; GO:1901363; GO:0003674 [GO:0003676]; GO:0097159; GO:1901363; GO:0005488; GO:0003674		0			30.8773	23.53	8	12	69.0437	50.65	15	25	306	35.2637	9.72998
	Sequence	# PSMs	# Proteins	# Protein Groups	Protein Group Accessions	Modifications	MH+ [Da]	q-Value	PEP	A3	XCorr A3	Probability A3	B3	XCorr B3	Probability B3	C3	XCorr C3	Probability C3	# Missed Cleavages
	NLPFTLTDEGFKK	5	2	2	C4M5C4;Q9NCC1		1509.8	0	1.95206e-05	High	2.99564	0	High	3.30884	0	High	3.97695	0	1
	FGVVEITLIK	2	2	2	C4M5C4;Q9NCC1		1118.68	0	0.00224077	High	2.94967	0	High	3.20409	0				0
	NLPFTLTDEGFK	3	2	2	C4M5C4;Q9NCC1		1381.7	0	0.000418842	High	2.85982	0	High	3.12358	0	High	3.09398	0	0
	YDVVEATIVK	1	2	2	Q9NCC1;C4M5C4		1136.62	0	0.000780775	High	2.64578	0							0
	KITVTSAYQR	4	2	2	C4M5C4;Q9NCC1		1166.65	0	0.000103988	High	2.2787	0	High	3.62814	0	High	3.70462	0	1
	SLSETNVFVK	1	1	1	Q9NCC1		1123.6	0	0.0103517	High	2.25379	0							0
	KITVAAAYKK	2	2	2	Q9NCC1;C4M5C4		1092.68	0	0.000674887	High	2.15471	0				High	2.86081	0	2
	AIAEMNNFEVEGR	5	1	1	C4M5C4		1479.69	0	0.000138873				High	3.43045	0	High	3.43291	0	0
	NLPFAITEEK	2	1	1	C4M5C4		1161.61	0	0.00598896				High	2.40065	0	High	2.03906	0	0
	NNGIAFITVK	2	1	1	C4M5C4		1076.61	0	0.00773263				High	1.62028	0	High	2.9444	0	0
	AIAEMNNFEVEGR	2	1	1	C4M5C4	N-Term(Acetyl); M5(Oxidation)	1537.7	0	0.0367379				High	1.38994	0	High	1.87796	0	0
	GFAFIEFATPQEAEK	2	1	1	C4M5C4		1684.82	0	2.53421e-06							High	3.58868	0	0
	AIAEMDNFEVEGR	1	1	1	C4M5C4		1480.67	0	5.5415e-06							High	3.58587	0	0
	YDVVEATIVKR	1	1	1	C4M5C4		1292.72	0	0.000190658							High	3.15195	0	1
	TNEVTDNMLFIK	1	1	1	C4M5C4		1424.71	0	3.18509e-05							High	2.92467	0	0
	IISTPIGYSR	2	1	1	C4M5C4		1106.62	0	0.000169811							High	2.49073	0	0
	ALPKEETTTER	3	1	1	C4M5C4		1274.66	0.000194	0.00025486							High	3.11519	0	1
	VEDVQNAFK	1	1	1	C4M5C4		1049.53	0.000194	0.00169337							High	2.99243	0	0
	AIAEMNNFEVEGR	1	1	1	C4M5C4	M5(Oxidation)	1495.69	0.000194	0.000607867							High	1.97187	0	0
	AIAEMDNFEVEGR	1	1	1	C4M5C4	N-Term(Acetyl); M5(Oxidation)	1538.68	0.000194	0.00153814							High	1.33214	0	0
	GYGFVTFK	1	1	1	C4M5C4		918.473	0.003671	0.0781125							High	1.65959	0	0
	KLNVDR	1	1	1	C4M5C4		744.441	0.007396	0.182447				High	2.06678	0				1
C4LVZ9	60S ribosomal protein L9, putative OS=Entamoeba histolytica GN=EHI_126140 PE=4 SV=1 - [C4LVZ9_ENTHI]	58.88	1	3	14	26	structural molecule activity; RNA binding	cytoplasm; ribosome	metabolic process	Pf00347	3406771	[GO:0003735]; GO:0005198; GO:0003674 [GO:0005840]; GO:0030529; GO:0043232; GO:0044444; GO:0032991; GO:0044424; GO:0043228; GO:0043229; GO:0005737; GO:0005575; GO:0005622; GO:0044464; GO:0043226; GO:0005623 [GO:0006412]; GO:0010467; GO:0034645; GO:0044267; GO:0043170; GO:0009059; GO:0044249; GO:0044260; GO:0019538; GO:0008152; GO:0009058; GO:0044237; GO:0044238; GO:0008150; GO:0009987 [GO:0019843]…	15.7881	30.96	6	7	24.6348	41.12	8	8	36.9743	45.69	9	11	197	22.2999	9.37842
	Sequence	# PSMs	# Proteins	# Protein Groups	Protein Group Accessions	Modifications	MH+ [Da]	q-Value	PEP	A3	XCorr A3	Probability A3	B3	XCorr B3	Probability B3	C3	XCorr C3	Probability C3	# Missed Cleavages
	TEHVVIPEGVNIEINRK	2	1	1	C4LVZ9		1947.07	0	7.08936e-06	High	4.11971	0	High	3.71997	0				1
	TEHVVIPEGVNIEINR	2	1	1	C4LVZ9		1818.97	0	8.77241e-06	High	3.07074	0	High	4.05656	0				0
	VSQSAANIHAANLVR	5	2	2	C4LVZ9;C4M9B0		1550.84	0	1.11235e-06	High	2.65727	0	High	4.34227	0	High	4.43729	0	0
	LGKDEICLEGNDVEK	2	2	2	C4LVZ9;C4M9B0	C7(Carbamidomethyl)	1718.83	0	5.89921e-08	High	2.23843	0				High	4.45157	0	1
	KLGKDEICLEGNDVEK	2	2	2	C4LVZ9;C4M9B0	C8(Carbamidomethyl)	1846.92	0	8.63185e-07				High	6.2472	0	High	4.11738	0	2
	KTEHVVIPEGVNIEINR	1	1	1	C4LVZ9		1947.06	0	0.000116089				High	3.82048	0				1
	SIQVQNFLGEK	2	2	2	C4LVZ9;C4M9B0		1262.67	0	0.00255246				High	3.11507	0	High	3.11407	0	0
	ENVVVIDMWYGNRR	1	2	2	C4LVZ9;C4M9B0		1750.87	0	0.00206649				High	3.05324	0				1
	HIEMYDGVVVK	1	2	2	C4LVZ9;C4M9B0		1289.66	0	0.000190831							High	4.42412	0	0
	ENVVVIDMWYGNR	1	2	2	C4LVZ9;C4M9B0		1594.77	0	6.958e-05							High	3.34886	0	0
	QFLDGVYVSEK	1	2	2	C4LVZ9;C4M9B0		1284.65	0	0.000139181							High	3.00382	0	0
	TIASHIK	4	2	2	C4LVZ9;C4M9B0		769.457	0.000183	0.0517846	High	1.74264	0	High	1.69827	0	High	1.76343	0	0
	VDIYASK	1	2	2	C4LVZ9;C4M9B0		795.425	0.003179	0.104978	High	1.97011	0							0
	EFQHPK	1	2	2	C4LVZ9;C4M9B0		785.394	0.006325	0.132575							High	2.09908	0	0
C4M9B0	60S ribosomal protein L9, putative OS=Entamoeba histolytica GN=EHI_193080 PE=4 SV=1 - [C4M9B0_ENTHI]	58.88	1	1	12	23	structural molecule activity; RNA binding	cytoplasm; ribosome	metabolic process	Pf00347	3403665	[GO:0003735]; GO:0005198; GO:0003674 [GO:0005840]; GO:0030529; GO:0043232; GO:0044444; GO:0032991; GO:0044424; GO:0043228; GO:0043229; GO:0005737; GO:0005575; GO:0005622; GO:0044464; GO:0043226; GO:0005623 [GO:0006412]; GO:0010467; GO:0034645; GO:0044267; GO:0043170; GO:0009059; GO:0044249; GO:0044260; GO:0019538; GO:0008152; GO:0009058; GO:0044237; GO:0044238; GO:0008150; GO:0009987 [GO:0019843]…	13.1448	31.47	5	6	22.0551	41.12	6	6	36.9743	45.69	9	11	197	22.2729	9.36377
	Sequence	# PSMs	# Proteins	# Protein Groups	Protein Group Accessions	Modifications	MH+ [Da]	q-Value	PEP	A3	XCorr A3	Probability A3	B3	XCorr B3	Probability B3	C3	XCorr C3	Probability C3	# Missed Cleavages
	KTEHVVIPEGVTIEINKK	2	1	1	C4M9B0		2034.16	0	4.61645e-06	High	4.54713	0	High	5.29729	0				2
	VSQSAANIHAANLVR	5	2	2	C4LVZ9;C4M9B0		1550.84	0	1.11235e-06	High	2.65727	0	High	4.34227	0	High	4.43729	0	0
	LGKDEICLEGNDVEK	2	2	2	C4LVZ9;C4M9B0	C7(Carbamidomethyl)	1718.83	0	5.89921e-08	High	2.23843	0				High	4.45157	0	1
	KLGKDEICLEGNDVEK	2	2	2	C4LVZ9;C4M9B0	C8(Carbamidomethyl)	1846.92	0	8.63185e-07				High	6.2472	0	High	4.11738	0	2
	SIQVQNFLGEK	2	2	2	C4LVZ9;C4M9B0		1262.67	0	0.00255246				High	3.11507	0	High	3.11407	0	0
	ENVVVIDMWYGNRR	1	2	2	C4LVZ9;C4M9B0		1750.87	0	0.00206649				High	3.05324	0				1
	HIEMYDGVVVK	1	2	2	C4LVZ9;C4M9B0		1289.66	0	0.000190831							High	4.42412	0	0
	ENVVVIDMWYGNR	1	2	2	C4LVZ9;C4M9B0		1594.77	0	6.958e-05							High	3.34886	0	0
	QFLDGVYVSEK	1	2	2	C4LVZ9;C4M9B0		1284.65	0	0.000139181							High	3.00382	0	0
	TIASHIK	4	2	2	C4LVZ9;C4M9B0		769.457	0.000183	0.0517846	High	1.74264	0	High	1.69827	0	High	1.76343	0	0
	VDIYASK	1	2	2	C4LVZ9;C4M9B0		795.425	0.003179	0.104978	High	1.97011	0							0
	EFQHPK	1	2	2	C4LVZ9;C4M9B0		785.394	0.006325	0.132575							High	2.09908	0	0
O77164	70 kDa heat shock protein Hsp70-Bip OS=Entamoeba histolytica GN=BiP PE=3 SV=1 - [O77164_ENTHI]	58.85	1	1	41	188	nucleotide binding; catalytic activity		cell organization and biogenesis; response to stimulus	Pf00012; Pf01968; Pf06723		[GO:0000166]; GO:0036094; GO:1901265; GO:0005488; GO:0097159; GO:1901363; GO:0003674 [GO:0000902]; GO:0032989; GO:0009653; GO:0016043; GO:0048869; GO:0032502; GO:0048856; GO:0071840; GO:0009987; GO:0008150 [GO:0005524]; GO:0032559; GO:0035639; GO:0030554; GO:0032555; GO:1901265; GO:0017076; GO:0032553; GO:0097159; GO:1901363; GO:0000166; GO:0005488; GO:0036094; GO:0003674 [GO:0006950]; GO:0050896…	196.854	51.44	36	66	212.27	53.4	29	68	177.147	49.77	28	54	661	73.501	5.23682
	Sequence	# PSMs	# Proteins	# Protein Groups	Protein Group Accessions	Modifications	MH+ [Da]	q-Value	PEP	A3	XCorr A3	Probability A3	B3	XCorr B3	Probability B3	C3	XCorr C3	Probability C3	# Missed Cleavages
	VLLDAVQDVTSFLENNATPTKEECDDKYK	6	2	2	C4M770;O77164	C24(Carbamidomethyl)	3342.6	0	2.53705e-08	High	6.16425	0	High	6.92277	0	High	6.35253	0	2
	KEYSPEEISAMVIK	4	1	1	O77164		1623.83	0	2.83069e-07	High	5.65439	0	High	5.827	0	High	3.80976	0	1
	VLLDAVQDVTSFLENNATPTKEECDDK	3	2	2	C4M770;O77164	C24(Carbamidomethyl)	3051.45	0	4.43971e-08	High	4.54718	0	High	2.91363	0				1
	HAVITVPAYFNDAQR	8	2	2	C4M770;O77164		1701.87	0	8.16878e-06	High	4.4159	0	High	4.50855	0	High	4.7835	0	0
	KEYSPEEISAMVIKK	1	2	2	C4M770;O77164		1751.93	0	2.77534e-05	High	4.35636	0							2
	SQTFSTYQDNQPSVTIQVFEGER	10	2	2	C4M770;O77164		2661.24	0	1.53153e-06	High	4.18484	0	High	3.99629	0	High	4.03611	0	0
	GSIHEVVLVGGSTR	8	2	2	C4M770;O77164		1410.77	0	0.000502755	High	4.01744	0	High	3.40101	0	High	4.00368	0	0
	ITPSVVAFTDTEILVGEAAK	30	2	2	C4M770;O77164		2061.11	0	4.67637e-09	High	4.01215	0	High	4.08108	0	High	4.19492	0	0
	VLLDAVQDVTSFLENNATPTK	6	2	2	C4M770;O77164		2275.18	0	1.85666e-05	High	3.99192	0	High	4.17836	0	High	3.70669	0	0
	GRLTEEEIER	2	2	2	C4M770;O77164		1231.63	0	0.00192155	High	3.93796	0							1
	QLEQIAQPILAK	5	2	2	C4M770;O77164		1351.79	0	0.000166635	High	3.88111	0	High	3.96483	0	High	3.90214	0	0
	VTEYLVDVFKR	4	2	2	C4M770;O77164		1368.75	0	2.79344e-05	High	3.66112	0	High	3.55903	0				1
	KMADTASTYLGK	3	2	2	C4M770;O77164		1285.65	0	1.25008e-06	High	3.33649	0	High	2.53939	0	High	4.92875	0	1
	AKFEELNLELFK	8	2	2	C4M770;O77164		1480.8	0	0.000449346	High	3.32342	0	High	4.03018	0	High	3.8787	0	1
	MADTASTYLGK	1	2	2	C4M770;O77164		1157.55	0	0.00109046	High	3.28253	0							0
	GINPDEAVAYGAAVQGGVLSNIK	6	2	2	C4M770;O77164		2243.17	0	3.44213e-07	High	3.2334	0	High	4.90818	0	High	4.56737	0	0
	NQLENYAYQIK	3	2	2	C4M770;O77164		1383.69	0	0.000127628	High	3.16865	0				High	3.35582	0	0
	EYSPEEISAMVIK	3	2	2	C4M770;O77164		1495.74	0	1.46783e-05	High	3.15988	0	High	2.8842	0	High	3.19496	0	0
	VTEYLVDVFK	3	2	2	C4M770;O77164		1212.65	0	0.00192717	High	3.07327	0	High	3.29314	0				0
	LTEEEIER	2	2	2	C4M770;O77164		1018.51	0	0.0126252	High	2.88908	0				High	2.84527	0	0
	GTEDIVLLDTTPLTLGIETVGGVMTSLIK	3	2	2	C4M770;O77164		2986.63	0	9.30077e-06	High	2.85367	0	High	4.34656	0				0
	ALSVQQQDR	5	2	2	C4M770;O77164		1044.54	0	0.00619351	High	2.84264	0	High	2.65559	0	High	2.79316	0	0
	FEELNLELFK	2	2	2	C4M770;O77164		1281.67	0	0.00356944	High	2.82357	0				High	2.76539	0	0
	EYSPEEISAMVIKK	1	2	2	C4M770;O77164		1623.83	0	0.00265778	High	2.57862	0							1
	IEIENLADGIDFSFTLTR	3	2	2	C4M770;O77164		2054.04	0	1.97074e-08	High	2.46068	0	High	2.32407	0	High	3.66765	0	0
	STIAPVKK	8	2	2	C4M770;O77164		843.53	0	0.0405012	High	2.35438	0	High	2.47665	0	High	2.06763	0	1
	LKEQVEAK	8	2	2	C4M770;O77164		944.541	0	0.0313496	High	2.34653	0	High	2.46477	0	High	2.55273	0	1
	NNKPFIEVK	6	2	2	C4M770;O77164		1088.61	0	0.0355145	High	2.34294	0	High	2.34109	0	High	2.61448	0	0
	TFDDKEVQR	9	2	2	C4M770;O77164		1137.55	0	0.0468217	High	2.32968	0	High	2.42253	0	High	2.82708	0	1
	EFFNGKEPSR	3	2	2	C4M770;O77164		1210.59	0	0.0187653	High	1.90391	0	High	2.10772	0	High	2.30394	0	1
	VLEDSGMSK	5	2	2	C4M770;O77164		965.46	0	0.0132903	High	1.57873	0	High	2.40803	0	High	2.32344	0	0
	DNHFLGKFDLDGIQPAPR	1	2	2	C4M770;O77164		2040.03	0	0.0044563	High	1.52108	0							1
	YGGGAQQQAPGYDNNQQYGNYEEYEK	3	2	2	C4M770;O77164		2971.24	0	2.70981e-06				High	3.63363	0	High	3.87571	0	0
	FDLDGIQPAPR	1	2	2	C4M770;O77164		1228.63	0	0.000362372				High	2.77923	0				0
	GVEILVNDQGNR	1	2	2	O77164;C4M770		1313.68	0	4.0855e-05							High	3.29017	0	0
	NTHIPISK	2	2	2	C4M770;O77164		909.516	0.000183	0.0562887				High	2.66992	0	High	2.70539	0	0
	YGGGAQQQAPGYDNNQQYGNYEEYEKDEL	1	2	2	C4M770;O77164		3328.39	0.000194	0.00203449							High	3.95022	0	1
	ITITSEK	4	2	2	C4M770;O77164		791.451	0.000685	0.0361269	High	1.97132	0	High	1.7258	0	High	1.95149	0	0
	DNHFLGK	3	2	2	C4M770;O77164		830.416	0.001587	0.0736038	High	2.39634	0	High	2.80572	0				0
	STIAPVK	2	2	2	C4M770;O77164		715.434	0.002157	0.0898254	High	1.6488	0							0
	EECDDKYK	1	2	2	C4M770;O77164	C3(Carbamidomethyl)	1086.44	0.004763	0.12062	High	1.86304	0							1
C4LW09	60S ribosomal protein L3, putative OS=Entamoeba histolytica GN=EHI_005890 PE=3 SV=1 - [C4LW09_ENTHI]	58.71	1	24	24	70	structural molecule activity	cytoplasm; ribosome	metabolic process	Pf00297	3407756	[GO:0003735]; GO:0005198; GO:0003674 [GO:0005622]; GO:0044464; GO:0005575; GO:0005623 [GO:0005840]; GO:0030529; GO:0043232; GO:0044444; GO:0032991; GO:0044424; GO:0043228; GO:0043229; GO:0005737; GO:0005575; GO:0005622; GO:0044464; GO:0043226; GO:0005623 [GO:0006412]; GO:0010467; GO:0034645; GO:0044267; GO:0043170; GO:0009059; GO:0044249; GO:0044260; GO:0019538; GO:0008152; GO:0009058; GO:0044237…	47.7923	31.09	9	13	76.3171	49.25	18	23	114.206	54.23	21	34	402	45.4954	10.2866
	Sequence	# PSMs	# Proteins	# Protein Groups	Protein Group Accessions	Modifications	MH+ [Da]	q-Value	PEP	A3	XCorr A3	Probability A3	B3	XCorr B3	Probability B3	C3	XCorr C3	Probability C3	# Missed Cleavages
	TTTGLKPITAVFAEHIADEFKR	3	1	1	C4LW09		2445.31	0	6.33787e-11	High	5.26666	0	High	4.63339	0	High	6.11033	0	1
	KAEVMEIQINGGSIAEK	3	1	1	C4LW09		1816.95	0	1.25195e-06	High	4.92732	0	High	4.4098	0	High	4.29598	0	1
	TTTGLKPITAVFAEHIADEFK	4	1	1	C4LW09		2289.21	0	2.83395e-08	High	4.55263	0	High	6.46023	0	High	6.25723	0	0
	VIAHTQMALVPLK	3	1	1	C4LW09		1420.84	0	5.755e-05	High	4.00932	0	High	3.68634	0	High	4.11576	0	0
	DNAAEKPHLTGFLGFK	8	1	1	C4LW09		1744.9	0	3.18768e-08	High	3.86935	0	High	4.63293	0	High	5.25117	0	0
	DGVLEPVTIIETPPMVVAGFVGYK	12	1	1	C4LW09		2531.35	0	6.05355e-07	High	3.52621	0	High	5.57012	0	High	5.44928	0	0
	VDFAVSLLEK	4	1	1	C4LW09		1120.62	0	0.00200031	High	3.17117	0	High	3.21244	0	High	3.07054	0	0
	GITPMGGFPHYGVVK	3	1	1	C4LW09		1559.8	0	0.00021012	High	3.07602	0	High	2.83139	0	High	3.56549	0	0
	TEFDITEK	3	1	1	C4LW09		982.474	0	0.0356474	High	2.18165	0	High	2.20467	0	High	2.27798	0	0
	TAQEQIVLK	3	1	1	C4LW09		1029.6	0	0.00723046				High	2.6999	0	High	2.85249	0	0
	AGMTHVIR	2	1	1	C4LW09		884.476	0	0.0255427				High	2.49235	0	High	2.53081	0	0
	ACFPSTTR	2	1	1	C4LW09	C2(Carbamidomethyl)	939.435	0	0.0116046				High	2.21087	0	High	1.66748	0	0
	AGQMGFFK	1	1	1	C4LW09		885.43	0	0.0297926				High	1.81634	0				0
	KTTTGLKPITAVFAEHIADEFKR	1	1	1	C4LW09		2573.42	0	5.29062e-09							High	5.71298	0	2
	HGSLAFHPR	3	1	1	C4LW09		1021.53	0	0.000169667							High	3.69933	0	0
	KVACVGAWHPAR	1	1	1	C4LW09	C4(Carbamidomethyl)	1351.71	0.000194	0.00268403							High	3.35381	0	1
	GHGYNGVIK	2	1	1	C4LW09		944.495	0.000194	0.00250872							High	3.28572	0	0
	ATVSAFPK	2	1	1	C4LW09		820.456	0.000194	0.00199857							High	2.60338	0	0
	VSWTVAR	2	1	1	C4LW09		818.453	0.001267	0.0270652				High	2.11153	0	High	2.09843	0	0
	LGCGDLK	2	1	1	C4LW09	C3(Carbamidomethyl)	762.382	0.001402	0.0292824				High	2.35534	0	High	2.29045	0	0
	GTVAGIR	3	1	1	C4LW09		673.399	0.001402	0.0331847				High	1.82015	0	High	1.83095	0	0
	FQTTTEKK	1	1	1	C4LW09		982.52	0.00168	0.0452639							High	2.2181	0	1
	GHGYNGVIKR	1	1	1	C4LW09		1100.59	0.002536	0.0962178				High	2.84565	0				1
	NQFAVHTEK	1	1	1	C4LW09		1073.54	0.00477	0.143134				High	2.2852	0				0
Q07569	Myosin heavy chain OS=Entamoeba histolytica GN=mhcA PE=4 SV=2 - [Q07569_ENTHI]	58.63	1	3	148	349	nucleotide binding; catalytic activity; motor activity; protein binding; transporter activity	chromosome; nucleus; organelle lumen; cytoplasm; Golgi; membrane; cytoskeleton	cell organization and biogenesis; metabolic process; transport; reproduction	Pf00038; Pf00063; Pf01496; Pf01576; Pf02029; Pf02463; Pf04615; Pf05483; Pf05557; Pf05622; Pf05667; Pf05701; Pf05911; Pf07246; Pf07888; Pf08172; Pf08317; Pf09726; Pf09730; Pf10174; Pf12128; Pf12252; Pf12718		[GO:0000166]; GO:0036094; GO:1901265; GO:0005488; GO:0097159; GO:1901363; GO:0003674 [GO:0000226]; GO:0007010; GO:0007017; GO:0006996; GO:0009987; GO:0071842; GO:0008150; GO:0016043; GO:0071841; GO:0071840 [GO:0000795]; GO:0000794; GO:0044454; GO:0000228; GO:0000793; GO:0005634; GO:0044427; GO:0044428; GO:0005694; GO:0031981; GO:0043231; GO:0044446; GO:0043232; GO:0070013; GO:0043227; GO:0043229;…	318.293	36.09	80	106	384.034	45.77	95	121	394.798	47.31	95	122	2139	245.077	5.35107
	Sequence	# PSMs	# Proteins	# Protein Groups	Protein Group Accessions	Modifications	MH+ [Da]	q-Value	PEP	A3	XCorr A3	Probability A3	B3	XCorr B3	Probability B3	C3	XCorr C3	Probability C3	# Missed Cleavages
	DKTIAEMQESIDEKEDEITK	2	2	2	C4LU72;Q07569		2352.11	0	6.44882e-08	High	5.61017	0	High	6.39497	0				2
	AKYEAEIEELTTEAEDALK	7	2	2	C4LU72;Q07569		2153.05	0	1.13119e-07	High	5.2385	0	High	4.73805	0	High	4.68674	0	1
	DKLNAAIAEKDSIFTAK	2	2	2	C4LU72;Q07569		1834.99	0	4.08624e-07	High	5.07671	0	High	4.39285	0				2
	HLSKEEAEFNTTATLK	5	2	2	C4LU72;Q07569		1818.93	0	7.04371e-06	High	4.66101	0	High	3.93101	0	High	1.48441	0	1
	LDETEVEKEDAEKK	6	2	2	C4LU72;Q07569		1662.81	0	1.35994e-05	High	4.6588	0	High	4.72137	0	High	4.14877	0	2
	IGGDGVYEFDILHYAGTVTYNAK	4	2	2	C4LU72;Q07569		2503.21	0	3.51473e-06	High	4.62385	0	High	4.99207	0	High	4.54815	0	0
	ITEGIAGSSGDDMGTGK	4	2	2	C4LU72;Q07569		1595.72	0	3.25804e-06	High	4.61446	0	High	4.40785	0	High	3.23357	0	0
	DLEAQLNEVQDNHEK	3	2	2	C4LU72;Q07569		1781.83	0	5.31792e-06	High	4.48212	0	High	4.29536	0	High	3.43205	0	0
	AKDLEAQLNEVQDNHEK	1	2	2	C4LU72;Q07569		1980.96	0	2.99231e-06	High	4.46485	0							1
	LLEEEKDDLEQDR	4	2	2	C4LU72;Q07569		1631.78	0	9.3267e-07	High	4.29963	0	High	4.16513	0	High	3.83669	0	1
	AQSDKELNSLK	4	2	2	C4LU72;Q07569		1232.65	0	5.83762e-05	High	4.28367	0	High	4.0784	0	High	4.12079	0	1
	FQINAPSSVAQEEEK	4	2	2	C4LU72;Q07569		1676.81	0	1.62668e-07	High	4.22556	0	High	3.88971	0	High	4.06205	0	0
	INTLSAQKDDLQK	4	2	2	C4LU72;Q07569		1473.79	0	2.74586e-05	High	4.21935	0	High	3.39062	0	High	3.67379	0	1
	EADLEEANENLDIEK	4	2	2	C4LU72;Q07569		1731.79	0	4.00269e-05	High	4.19986	0	High	3.93852	0	High	3.32053	0	0
	AGAHSIGILDIAGFEIFR	7	2	2	C4LU72;Q07569		1887.01	0	2.69958e-07	High	4.16157	0	High	4.58448	0	High	4.97322	0	0
	NYHIFYQLLAGATAQQK	5	2	2	C4LU72;Q07569		1966.02	0	4.94345e-09	High	4.13677	0				High	5.18475	0	0
	KQSDADLEELNK	4	2	2	C4LU72;Q07569		1389.69	0	2.1753e-06	High	4.07691	0	High	4.91862	0	High	4.9541	0	1
	LQELQENDNDFEEYKETADKR	3	2	2	C4LU72;Q07569		2614.2	0	1.03204e-07	High	4.06227	0	High	3.95622	0	High	3.30199	0	2
	LEQDKDEADKAVSEQTIK	4	2	2	C4LU72;Q07569		2047.02	0	3.78002e-07	High	4.03676	0	High	3.37985	0	High	4.89048	0	2
	AAELFGVDAESLRK	2	2	2	C4LU72;Q07569		1505.8	0	8.27667e-05	High	3.9876	0	High	4.13429	0				1
	KLDDMTADNEK	5	2	2	C4LU72;Q07569		1279.58	0	1.56619e-05	High	3.9292	0	High	4.45212	0	High	4.61646	0	1
	FDGVDDMSQLTHLSEATVLYNLR	4	2	2	C4LU72;Q07569		2624.26	0	4.92961e-08	High	3.78951	0	High	4.87749	0	High	4.29116	0	0
	VAEVGGANVSIAK	3	2	2	C4LU72;Q07569		1214.67	0	0.000216966	High	3.76407	0				High	3.51872	0	0
	TVEEHDEVVAK	4	2	2	C4LU72;Q07569		1255.62	0	6.09401e-05	High	3.70941	0	High	2.89515	0	High	3.78367	0	0
	KALEDEIEK	3	2	2	C4LU72;Q07569		1074.57	0	0.00179798	High	3.58896	0	High	3.04453	0	High	3.48922	0	1
	DKLNAAIAEK	3	2	2	C4LU72;Q07569		1072.6	0	0.000921871	High	3.57175	0	High	3.19034	0	High	2.97271	0	1
	DDLQKELEKER	1	2	2	C4LU72;Q07569		1402.72	0	0.00221555	High	3.55914	0							2
	RLEQDKDEADK	2	2	2	C4LU72;Q07569		1346.65	0	0.000950005	High	3.52997	0							2
	IQEMQEQLDLEK	3	2	2	C4LU72;Q07569		1503.74	0	1.0566e-05	High	3.51124	0	High	3.5826	0	High	3.80703	0	0
	VGILAEIEEVR	1	2	2	C4LU72;Q07569		1227.69	0	1.93894e-05	High	3.50222	0							0
	ENSFEQLCINLTNEK	3	2	2	C4LU72;Q07569	C8(Carbamidomethyl)	1838.86	0	4.35606e-05	High	3.40589	0	High	3.71656	0				0
	EEAEFNTTATLK	1	2	2	C4LU72;Q07569		1353.65	0	4.64338e-05	High	3.38233	0							0
	QLELDKVNK	2	2	2	C4LU72;Q07569		1086.62	0	0.00733669	High	3.35263	0	High	3.25686	0				1
	GADVSQYLQK	3	2	2	C4LU72;Q07569		1108.56	0	0.00496233	High	3.29805	0	High	3.08855	0	High	3.15745	0	0
	KLEDNLKDTQK	5	2	2	C4LU72;Q07569		1331.72	0	9.66708e-05	High	3.298	0	High	3.50916	0	High	3.93311	0	2
	AAELFGVDAESLR	2	2	2	C4LU72;Q07569		1377.7	0	9.56499e-07	High	3.28787	0				High	3.34407	0	0
	NSENDAEIDSLKEEK	4	2	2	C4LU72;Q07569		1720.79	0	5.14788e-06	High	3.2841	0	High	3.48181	0	High	3.71828	0	1
	KLQELQENDNDFEEYK	1	2	2	C4LU72;Q07569		2041.93	0	0.000194483	High	3.25886	0							1
	LDETEVEKEDAEK	7	2	2	C4LU72;Q07569		1534.71	0	2.02818e-05	High	3.19905	0	High	4.67575	0	High	3.73233	0	1
	ALQEEKENVESSK	7	1	1	Q07569		1490.73	0	2.04418e-05	High	3.18661	0	High	3.59338	0	High	3.82153	0	1
	DTLSQNLENEK	1	2	2	C4LU72;Q07569		1290.62	0	0.00019001	High	3.16153	0							0
	TIAEMQESIDEKEDEITK	2	2	2	C4LU72;Q07569		2108.99	0	1.48108e-06	High	3.03788	0	High	3.58299	0				1
	ATADLQEANEK	4	2	2	C4LU72;Q07569		1189.57	0	0.000434514	High	3.02482	0	High	3.39268	0	High	3.21314	0	0
	YEAEIEELTTEAEDALK	1	2	2	C4LU72;Q07569		1953.92	0	2.70625e-06	High	2.91377	0							0
	LDDMTADNEK	1	2	2	C4LU72;Q07569		1151.49	0	0.000169315	High	2.90073	0							0
	MSSLEDEIKK	1	2	2	C4LU72;Q07569		1179.59	0	0.00122716	High	2.64355	0							1
	FLTVGSNHK	6	2	2	C4LU72;Q07569		1002.54	0	0.00973536	High	2.61324	0	High	2.67695	0	High	2.63223	0	0
	DALETEKK	6	2	2	C4LU72;Q07569		933.489	0	0.0483056	High	2.57971	0	High	2.53153	0	High	2.39113	0	1
	AELEALTK	2	2	2	C4LU72;Q07569		874.488	0	0.0249109	High	2.57855	0	High	2.61078	0				0
	INTLSAQK	3	2	2	C4LU72;Q07569		874.499	0	0.0241297	High	2.57499	0	High	2.64158	0	High	2.66572	0	0
	NLDLAQQEK	3	2	2	C4LU72;Q07569		1058.55	0	0.00958294	High	2.54918	0	High	2.53492	0	High	2.60999	0	0
	EQDYDEFYTAK	2	2	2	C4LU72;Q07569		1408.59	0	0.000482847	High	2.47637	0				High	2.46306	0	0
	AVADAELLNK	2	2	2	C4LU72;Q07569		1043.57	0	0.0183413	High	2.45634	0				High	2.49347	0	0
	LDETEVEK	1	1	1	Q07569		962.466	0	0.00792413	High	2.44061	0							0
	YNALLDSK	3	2	2	C4LU72;Q07569		923.484	0	0.0321104	High	2.40203	0	High	2.48166	0	High	2.2668	0	0
	LFVFIVNK	4	2	2	C4LU72;Q07569		979.597	0	0.0412375	High	2.39283	0	High	2.37862	0	High	2.29889	0	0
	DSSSLISR	1	2	2	C4LU72;Q07569		864.442	0	0.00730683	High	2.38058	0							0
	EAAEVQVR	6	2	2	C4LU72;Q07569		901.474	0	0.0186643	High	2.25941	0	High	2.56325	0	High	2.4919	0	0
	KGLEEEVKK	1	2	2	C4LU72;Q07569		1059.6	0	0.00413294	High	2.144	0							2
	FFPIYTPFIVSK	3	2	2	C4LU72;Q07569		1458.8	0	0.000855604	High	2.13455	0	High	2.536	0	High	1.92999	0	0
	DEENTYKVENYEK	2	2	2	C4LU72;Q07569		1660.73	0	0.000106855	High	2.06484	0	High	3.58888	0				1
	MTNPHFIR	3	2	2	C4LU72;Q07569		1015.51	0	0.0323849	High	2.04204	0	High	2.27738	0	High	2.35842	0	0
	EAIGNDVK	5	2	2	C4LU72;Q07569		845.437	0	0.0362573	High	2.02281	0	High	2.19759	0	High	2.25401	0	0
	EADLEEANENLDIEKK	3	2	2	C4LU72;Q07569		1859.89	0	2.3316e-05	High	1.97784	0	High	3.82888	0	High	2.97165	0	1
	IKELDDEITK	3	2	2	C4LU72;Q07569		1203.65	0	0.00858813	High	1.81321	0	High	2.84311	0				1
	YFVDSTVLK	2	2	2	C4LU72;Q07569		1071.57	0	0.0120217	High	1.68292	0	High	2.17161	0				0
	SLAAQVAATK	1	2	2	C4LU72;Q07569		959.553	0	0.00622324	High	1.64113	0							0
	LEQELEDEENKNK	4	2	2	C4LU72;Q07569		1617.76	0	7.42221e-06	High	1.44621	0	High	4.23732	0	High	4.23978	0	1
	IQAELDEVKFNLEDVTNQR	5	2	2	C4LU72;Q07569		2261.14	0	1.53501e-08	High	1.39459	0	High	4.58951	0	High	4.73465	0	1
	KSPQELNVEYMDDAEEFKNTIK	1	2	2	C4LU72;Q07569		2628.25	0	2.69317e-07				High	5.90172	0				2
	KQSDADLEELNKTVEEHDEVVAK	2	2	2	C4LU72;Q07569		2626.28	0	5.87008e-08				High	5.84025	0	High	5.15608	0	2
	INTLSAQKDDLQKELEK	2	2	2	C4LU72;Q07569		1973.06	0	1.72878e-06				High	5.63076	0	High	5.27354	0	2
	AQDDLADKEDELATLDQK	3	2	2	C4LU72;Q07569		2017.96	0	4.70164e-07				High	5.39666	0	High	4.59255	0	1
	LESDIAELKEQLEQER	4	2	2	C4LU72;Q07569		1929.98	0	1.03e-07				High	4.78992	0	High	5.00548	0	1
	LSAAELDKQELNLK	1	2	2	C4LU72;Q07569		1571.86	0	4.92545e-05				High	4.52551	0				1
	IPAGILAMLDEQSFVASGSDENFHANICNTFGR	1	2	2	C4LU72;Q07569	C28(Carbamidomethyl)	3581.68	0	5.74213e-07				High	4.38846	0				0
	QDYEDLEDDKNKIEGDLR	2	2	2	C4LU72;Q07569		2195.01	0	3.04542e-05				High	4.22608	0	High	3.44439	0	2
	ASDERDTLSQNLENEK	2	2	2	C4LU72;Q07569		1848.86	0	0.000216658				High	4.20955	0	High	4.47601	0	1
	ADVSATKDDIAK	3	2	2	C4LU72;Q07569		1233.63	0	1.08979e-06				High	4.20054	0	High	4.28784	0	1
	KAQSDKELNSLK	1	2	2	C4LU72;Q07569		1360.74	0	5.49379e-05				High	3.84195	0				2
	EKELEIQSLQEK	1	2	2	C4LU72;Q07569		1473.78	0	0.000186982				High	3.82674	0				1
	DDLQKELEK	1	2	2	C4LU72;Q07569		1117.57	0	0.0138246				High	3.66939	0				1
	DNQSAEEELNELR	2	2	2	C4LU72;Q07569		1546.7	0	4.06697e-06				High	3.59972	0	High	3.69405	0	0
	IVGCIMSSYLLEK	1	2	2	C4LU72;Q07569	C4(Carbamidomethyl)	1512.78	0	8.56446e-05				High	3.49728	0				0
	QKEEYESQIAK	3	2	2	C4LU72;Q07569		1352.67	0	0.00147376				High	3.43496	0				1
	ARDEENTYKVENYEK	2	2	2	C4LU72;Q07569		1887.87	0	0.00117397				High	3.41472	0	High	2.85334	0	2
	IVAGMLHLGNVEYSQGR	2	2	2	C4LU72;Q07569		1843.95	0	1.11458e-08				High	3.37122	0	High	4.70609	0	0
	LEQELEDEENKNKDLTNELQQTQLK	1	2	2	C4LU72;Q07569		3029.5	0	0.000104583				High	3.13513	0				2
	LQELQENDNDFEEYKETADK	1	2	2	C4LU72;Q07569		2458.09	0	5.5358e-06				High	3.11967	0				1
	KGLEEEVK	2	2	2	C4LU72;Q07569		931.51	0	0.010596				High	3.05332	0	High	2.6531	0	1
	FNLEDVTNQR	2	2	2	C4LU72;Q07569		1235.6	0	0.00021961				High	2.78532	0	High	2.87439	0	0
	QSDADLEELNK	1	2	2	C4LU72;Q07569		1261.59	0	0.0272184				High	2.65802	0				0
	LNAAIAEK	1	2	2	C4LU72;Q07569		829.477	0	0.0202962				High	2.63956	0				0
	DQYILDTER	3	2	2	C4LU72;Q07569		1152.55	0	0.0131133				High	2.63238	0	High	2.45181	0	0
	NSENDAEIDSLKEEKK	1	2	2	C4LU72;Q07569		1848.88	0	4.268e-05				High	2.62762	0				2
	ATASTLMR	1	2	2	C4LU72;Q07569		850.446	0	0.0264377				High	2.59164	0				0
	DAQIADLNK	2	2	2	C4LU72;Q07569		987.512	0	0.0137729				High	2.48621	0	High	2.90258	0	0
	ELEIQSLQEK	2	2	2	C4LU72;Q07569		1216.64	0	0.0160401				High	2.41716	0	High	1.75762	0	0
	QDYEDLEDDKNK	1	2	2	C4LU72;Q07569		1511.65	0	0.0067452				High	2.2685	0				1
	AMLDPASK	3	2	2	C4LU72;Q07569		832.423	0	0.0221687				High	2.20485	0	High	2.20315	0	0
	TMNITDDEQNQIFK	1	2	2	C4LU72;Q07569	M2(Oxidation)	1712.78	0	0.0110115				High	2.19959	0				0
	AGQLGELEEQLIDLNPMLEAFGNAK	1	2	2	C4LU72;Q07569	M17(Oxidation)	2716.34	0	0.00120412				High	2.17916	0				0
	ALEDEIEK	1	2	2	C4LU72;Q07569		946.474	0	0.0388304				High	2.1631	0				0
	ISELEEQVNELESRPVGTGNADENEIK	1	2	2	C4LU72;Q07569		2999.44	0	0.0115933				High	1.97793	0				0
	MIYSEFLK	2	2	2	C4LU72;Q07569		1030.53	0	0.0255822				High	1.67269	0	High	1.82312	0	0
	LQELQENDNDFEEYK	1	2	2	C4LU72;Q07569		1913.84	0	0.00238445				High	1.59957	0				0
	FQINAPSSVAQEEEKQR	2	2	2	C4LU72;Q07569		1960.98	0	1.09883e-08				High	0.528124	0	High	3.84899	0	1
	KAGQLGELEEQLIDLNPMLEAFGNAK	1	2	2	C4LU72;Q07569		2828.46	0	3.58797e-10							High	6.91946	0	1
	KISELEEQVNELESRPVGTGNADENEIK	1	2	2	C4LU72;Q07569		3127.54	0	6.03163e-08							High	5.23359	0	1
	EDRNYHIFYQLLAGATAQQK	1	2	2	C4LU72;Q07569		2366.18	0	1.46703e-05							High	4.57771	0	1
	AGQLGELEEQLIDLNPMLEAFGNAK	2	2	2	C4LU72;Q07569		2700.35	0	6.26868e-08							High	4.49992	0	0
	RREDVAPHVYAIADGAYR	1	2	2	C4LU72;Q07569		2059.05	0	6.64388e-06							High	4.49803	0	2
	AQSDKELNSLKAELEALTK	2	2	2	C4LU72;Q07569		2088.12	0	3.7123e-10							High	4.40364	0	2
	KATADLQEANEK	2	1	1	Q07569		1317.66	0	3.16679e-06							High	4.19433	0	1
	NQSILITGESGAGK	2	2	2	C4LU72;Q07569		1374.72	0	2.76473e-06							High	3.76678	0	0
	REDVAPHVYAIADGAYR	1	2	2	C4LU72;Q07569		1902.95	0	5.02752e-05							High	3.71034	0	1
	EDVAPHVYAIADGAYR	1	2	2	C4LU72;Q07569		1746.84	0	3.76179e-06							High	3.64389	0	0
	DLTNELQQTQLK	1	2	2	C4LU72;Q07569		1430.75	0	3.29172e-05							High	3.54564	0	0
	SLAAQVAATKK	1	2	2	C4LU72;Q07569		1087.65	0	0.000116506							High	3.49235	0	1
	SEMHLDRPESYK	1	2	2	C4LU72;Q07569		1491.69	0	3.13665e-05							High	3.45077	0	0
	KSPQELNVEYMDDAEEFK	1	2	2	C4LU72;Q07569		2171.97	0	1.94145e-06							High	3.28474	0	1
	VIQFLAMTAGQSK	1	2	2	C4LU72;Q07569		1393.75	0	1.38528e-05							High	3.24411	0	0
	TTAANAEAER	1	2	2	C4LU72;Q07569		1033.49	0	0.000180828							High	3.07047	0	0
	IVAGMLHLGNVEYSQGR	1	2	2	C4LU72;Q07569	M5(Oxidation)	1859.95	0	8.35154e-06							High	2.57047	0	0
	IEITENEMK	1	2	2	C4LU72;Q07569		1106.54	0.000194	0.000945219							High	2.54648	0	0
	ITEGIAGSSGDDMGTGK	1	2	2	C4LU72;Q07569	M13(Oxidation)	1611.72	0.000194	0.00223557							High	1.76755	0	0
	KLDELQK	4	2	2	C4LU72;Q07569		873.504	0.00025	0.025029	High	3.14967	0	High	3.10035	0	High	2.79528	0	1
	AGLEIIER	1	2	2	C4LU72;Q07569		900.514	0.00025	0.0256119	High	2.68165	0							0
	DIQQVFIGK	1	2	2	C4LU72;Q07569		1047.58	0.00025	0.025783	High	2.55346	0							0
	VNEVMGK	1	2	2	C4LU72;Q07569		776.396	0.000344	0.00931509							High	2.27151	0	0
	AIYHRLFVFIVNKVNEVMGK	1	2	2	C4LU72;Q07569		2377.32	0.000344	0.0053434							High	2.22827	0	2
	ELDDEITK	1	2	2	C4LU72;Q07569		962.469	0.000344	0.00619313							High	2.11277	0	0
	KLEGELK	4	2	2	C4LU72;Q07569		816.483	0.000685	0.052146	High	3.04697	0	High	2.89703	0	High	2.80085	0	1
	LEQELEDEENK	1	2	2	C4LU72;Q07569		1375.62	0.000685	0.0357956	High	2.01007	0							0
	CQELETK	2	2	2	C4LU72;Q07569	C1(Carbamidomethyl)	907.419	0.000904	0.0602624	High	1.71844	0							0
	LLEEEKDDLEQDRADVSATK	1	2	2	C4LU72;Q07569		2304.11	0.000967	0.0200351							High	1.80311	0	2
	AIIQPK	3	2	2	C4LU72;Q07569		669.429	0.00168	0.0438689				High	1.59214	0	High	1.51761	0	0
	GLEEEVKK	2	2	2	C4LU72;Q07569		931.51	0.002067	0.0894391	High	1.75562	0	High	1.8297	0				1
	KHFSVLR	1	2	2	C4LU72;Q07569		886.526	0.002107	0.0544505							High	2.44506	0	1
	NFEEEGK	2	2	2	C4LU72;Q07569		852.373	0.002157	0.0915264	High	1.71471	0							0
	KLTTEIQALK	1	2	2	C4LU72;Q07569		1144.69	0.002395	0.0620633							High	2.5145	0	1
	ISELESK	1	2	2	C4LU72;Q07569		805.43	0.002582	0.0972729	High	1.73306	0							0
	KNRDPLER	3	2	2	C4LU72;Q07569		1027.56	0.003	0.10016	High	2.26346	0	High	2.36898	0	High	2.42372	0	2
	LEALQK	1	2	2	C4LU72;Q07569		701.419	0.003949	0.0841501							High	2.02886	0	0
	DSIFTAK	1	2	2	C4LU72;Q07569		781.408	0.004763	0.136148	High	1.61143	0							0
	FQDELK	1	2	2	C4LU72;Q07569		779.393	0.005698	0.115637							High	1.88769	0	0
	NWAWWK	1	2	2	C4LU72;Q07569		890.431	0.006715	0.139427							High	1.68762	0	0
	QELNLK	1	2	2	C4LU72;Q07569		744.425	0.006774	0.18019				High	1.63133	0				0
	SWVTFR	1	2	2	C4LU72;Q07569		795.415	0.006774	0.1791				High	1.39278	0				0
	SVFDSR	1	2	2	C4LU72;Q07569		710.347	0.00753	0.149955							High	1.24472	0	0
	LIYQNK	1	2	2	C4LU72;Q07569		778.445	0.008823	0.166871							High	1.47102	0	0
C4M8B5	Putative uncharacterized protein OS=Entamoeba histolytica GN=EHI_101240 PE=4 SV=1 - [C4M8B5_ENTHI]	58.36	1	47	47	91	catalytic activity			Pf00565; Pf00567	3411319	[GO:0003676]; GO:0097159; GO:1901363; GO:0005488; GO:0003674 [GO:0016788]; GO:0016787; GO:0003824; GO:0003674	64.375	28.35	19	21	86.3428	30.6	22	28	135.213	40.09	30	42	843	95.5543	8.5874
	Sequence	# PSMs	# Proteins	# Protein Groups	Protein Group Accessions	Modifications	MH+ [Da]	q-Value	PEP	A3	XCorr A3	Probability A3	B3	XCorr B3	Probability B3	C3	XCorr C3	Probability C3	# Missed Cleavages
	KEEEKNPVIVIAYLELPR	7	1	1	C4M8B5		2140.2	0	1.46434e-07	High	5.30853	0	High	3.83452	0	High	4.88439	0	2
	NSQLIVHLQNCFVPK	1	1	1	C4M8B5	C11(Carbamidomethyl)	1796.95	0	2.39753e-05	High	4.77474	0							0
	HFHDNSEWGVDLVAAQLQAK	1	1	1	C4M8B5		2265.1	0	1.05391e-07	High	4.48757	0							0
	IEKDGEVLNVNFASIKPLYK	1	1	1	C4M8B5		2277.25	0	2.35372e-07	High	4.09313	0							1
	KGEETVTEVYYDVYADK	4	1	1	C4M8B5		2008.94	0	1.1089e-06	High	3.72624	0	High	5.0691	0	High	3.97104	0	1
	TKDQFYQSFDYSK	2	1	1	C4M8B5		1656.75	0	2.68761e-05	High	3.64237	0				High	2.95005	0	1
	QNKEETFAYECGELLR	4	1	1	C4M8B5	C11(Carbamidomethyl)	1986.92	0	9.04398e-05	High	3.43046	0	High	3.5082	0	High	2.93657	0	1
	VTGIITVDKK	3	1	1	C4M8B5		1073.66	0	0.00166544	High	3.34204	0	High	3.33861	0	High	3.54508	0	1
	FVNFDQAAEDAAK	1	1	1	C4M8B5		1425.67	0	0.000587405	High	3.25504	0							0
	FEVVSEATENVPK	2	1	1	C4M8B5		1448.73	0	2.08687e-05	High	3.09474	0				High	3.03766	0	0
	VFMNAIVTGITEK	4	1	1	C4M8B5		1422.76	0	1.28869e-05	High	2.77265	0	High	3.05912	0	High	3.17465	0	0
	IGYYDNAEDAK	1	1	1	C4M8B5		1258.56	0	0.000464823	High	2.72226	0							0
	DMLIGNNFK	2	1	1	C4M8B5		1051.53	0	0.0117441	High	2.67269	0	High	2.68	0				0
	AFNELIEFR	1	1	1	C4M8B5		1138.59	0	0.00207689	High	2.52122	0							0
	EVVVDFKR	2	1	1	C4M8B5		991.556	0	0.0362705	High	2.43065	0	High	2.35049	0				1
	DVDFAAAVEAVAAYYK	7	1	1	C4M8B5		1702.83	0	7.86848e-06				High	4.33434	0	High	3.94768	0	0
	EEEKNPVIVIAYLELPR	1	1	1	C4M8B5		2012.11	0	1.39535e-05				High	4.29583	0				1
	DGEVLNVNFASIKPLYK	3	1	1	C4M8B5		1907.03	0	1.48079e-07				High	4.08776	0	High	4.3081	0	0
	VVVGDVCINNHLVQLGLAFVDK	2	1	1	C4M8B5	C7(Carbamidomethyl)	2409.3	0	5.82528e-06				High	3.67268	0				0
	VSLFGINQHATFNVEK	3	1	1	C4M8B5		1803.94	0	3.44774e-07				High	3.48159	0	High	4.88172	0	0
	AEFVEVATGANVLK	1	1	1	C4M8B5		1447.78	0	0.000307269				High	3.46958	0				0
	EGSLFVSGEEAK	2	1	1	C4M8B5		1252.61	0	2.88714e-05				High	3.07902	0	High	3.22707	0	0
	QVYEECEAVAK	2	1	1	C4M8B5	C6(Carbamidomethyl)	1325.6	0	0.000701011				High	2.96865	0				0
	CIDTGAVIICGK	1	1	1	C4M8B5	C1(Carbamidomethyl); C10(Carbamidomethyl)	1306.65	0	0.000248972				High	2.72894	0				0
	QVYEECEAVAKK	1	1	1	C4M8B5	C6(Carbamidomethyl)	1453.7	0	0.0284322				High	2.58624	0				1
	MVIPFVNGENIAITLLENGYAVLK	1	1	1	C4M8B5	M1(Oxidation)	2634.42	0	0.00189441				High	2.4555	0				0
	TVGLVGLK	2	1	1	C4M8B5		786.509	0	0.014243				High	1.9159	0	High	1.95001	0	0
	KGEETVTEVYYDVYADKTNIAIPLLK	2	1	1	C4M8B5		2972.55	0	2.4806e-09							High	5.77142	0	2
	KVDAPGQFIIETPERK	1	1	1	C4M8B5		1827.99	0	5.84179e-06							High	4.86247	0	2
	KVDAPGQFIIETPER	2	1	1	C4M8B5		1699.9	0	2.49046e-07							High	4.08511	0	1
	YNVSSEIEQMKENMTQIYQFDTQK	1	1	1	C4M8B5		2954.34	0	3.50014e-07							High	3.87982	0	1
	MVIPFVNGENIAITLLENGYAVLK	1	1	1	C4M8B5		2618.43	0	2.11307e-08							High	3.83058	0	0
	KTYKPVPITNYSNLDNVK	1	1	1	C4M8B5		2094.12	0	3.44288e-06							High	3.60805	0	1
	YGEVADEEEKN	2	1	1	C4M8B5		1282.54	0	5.5634e-05							High	3.03075	0	1
	NPVIVIAYLELPR	1	1	1	C4M8B5		1496.89	0	3.77577e-06							High	2.68401	0	0
	KQFEFDDIAK	1	1	1	C4M8B5		1240.62	0.000194	0.000384988							High	3.2341	0	1
	EGLVVVDER	1	1	1	C4M8B5		1015.54	0.000194	0.00081943							High	3.09316	0	0
	TNIAIPLLK	1	1	1	C4M8B5		982.63	0.000194	0.00201189							High	2.50009	0	0
	EVTEVIEK	1	1	1	C4M8B5		946.51	0.000344	0.0048811							High	2.86108	0	0
	GGNILFIGK	1	1	1	C4M8B5		918.543	0.000344	0.00748179							High	2.42267	0	0
	ELDFYVMK	1	1	1	C4M8B5		1044.51	0.000344	0.00792357							High	2.13914	0	0
	EVVVDFK	2	1	1	C4M8B5		835.455	0.000685	0.047377	High	1.88463	0	High	1.80919	0				0
	DIAEELLK	4	1	1	C4M8B5		930.515	0.001402	0.0301074	High	1.84779	0	High	1.83352	0	High	1.89028	0	0
	GKEIAEYIK	2	1	1	C4M8B5		1050.58	0.001548	0.0353434	High	2.69904	0				High	2.81885	0	1
	EIAEYIK	1	1	1	C4M8B5		865.466	0.00168	0.0411707							High	1.78637	0	0
	QLCEYR	1	1	1	C4M8B5	C3(Carbamidomethyl)	868.398	0.002536	0.105365				High	1.83064	0				0
	TYKPVPITNYSNLDNVK	1	1	1	C4M8B5		1966.04	0.004763	0.124575	High	1.01931	0							0
	FVESAK	1	1	1	C4M8B5		680.361	0.00623	0.122343							High	1.76471	0	0
C4M9F8	60S ribosomal protein L6, putative OS=Entamoeba histolytica GN=EHI_067520 PE=4 SV=1 - [C4M9F8_ENTHI]	58.33	1	3	14	29	structural molecule activity	cytoplasm; ribosome	metabolic process	Pf01159	3411447	[GO:0003735]; GO:0005198; GO:0003674 [GO:0005622]; GO:0044464; GO:0005575; GO:0005623 [GO:0005840]; GO:0030529; GO:0043232; GO:0044444; GO:0032991; GO:0044424; GO:0043228; GO:0043229; GO:0005737; GO:0005575; GO:0005622; GO:0044464; GO:0043226; GO:0005623 [GO:0006412]; GO:0010467; GO:0034645; GO:0044267; GO:0043170; GO:0009059; GO:0044249; GO:0044260; GO:0019538; GO:0008152; GO:0009058; GO:0044237…		0			21.2145	41.67	8	8	33.6189	50.98	11	13	204	22.9017	9.90576
	Sequence	# PSMs	# Proteins	# Protein Groups	Protein Group Accessions	Modifications	MH+ [Da]	q-Value	PEP	A3	XCorr A3	Probability A3	B3	XCorr B3	Probability B3	C3	XCorr C3	Probability C3	# Missed Cleavages
	ITALDKPAWNLEK	4	3	3	C4LTE3;C4LYF9;C4M9F8		1498.83	0	2.44289e-06	High	3.90435	0	High	3.00098	0	High	3.37282	0	0
	SGALIVTGPFK	3	3	3	C4LTE3;C4LYF9;C4M9F8		1089.63	0	0.000410383	High	3.37895	0	High	3.60086	0				0
	VDTTGVDVK	5	3	3	C4LTE3;C4LYF9;C4M9F8		933.489	0	0.00682733	High	3.27452	0	High	3.19892	0	High	3.24948	0	0
	IPAYYPTDDMIQEQK	2	1	1	C4M9F8		1811.85	0	2.39883e-06				High	3.48545	0	High	3.62791	0	0
	KSIVPGAVLIIVAGK	2	1	1	C4M9F8		1464.95	0	0.00644373				High	3.39726	0	High	3.39093	0	1
	EYMASYFTLK	3	3	3	C4LTE3;C4LYF9;C4M9F8		1252.59	0	0.00522661				High	2.53072	0	High	2.32064	0	0
	SIVPGAVLIIVAGKYAGK	1	1	1	C4M9F8		1756.08	0	0.0189199				High	1.59203	0				1
	TVEEDFAKK	1	3	3	C4LTE3;C4LYF9;C4M9F8		1066.54	0.000194	0.00282002							High	2.34555	0	1
	NGDHPHLLK	1	3	3	C4LTE3;C4LYF9;C4M9F8		1030.54	0.000194	0.00246474							High	2.22762	0	0
	TVEEDFAK	2	3	3	C4LTE3;C4LYF9;C4M9F8		938.447	0.00025	0.0241873	High	1.81896	0	High	2.00033	0				0
	YVIATSQK	1	3	3	C4LTE3;C4LYF9;C4M9F8		909.504	0.000344	0.00592231							High	2.54014	0	0
	INGVPLMR	1	3	3	C4LTE3;C4LYF9;C4M9F8		899.513	0.000344	0.00372051							High	2.48125	0	0
	KALIVEK	2	3	3	C4LTE3;C4LYF9;C4M9F8		800.524	0.001961	0.0474231	High	2.73421	0				High	2.88148	0	1
	NGDHPHLLKF	1	3	3	C4LTE3;C4LYF9;C4M9F8		1177.61	0.007663	0.150881							High	1.66007	0	1
C4LT56	Calmodulin, putative OS=Entamoeba histolytica GN=EHI_148890 PE=4 SV=1 - [C4LT56_ENTHI]	58.22	2	7	7	17	metal ion binding				3411881	[GO:0005509]; GO:0046872; GO:0043169; GO:0043167; GO:0005488; GO:0003674	9.46809	32.19	2	3	26.8064	45.89	5	7	22.4615	58.22	6	7	146	16.8616	4.79248
	Sequence	# PSMs	# Proteins	# Protein Groups	Protein Group Accessions	Modifications	MH+ [Da]	q-Value	PEP	A3	XCorr A3	Probability A3	B3	XCorr B3	Probability B3	C3	XCorr C3	Probability C3	# Missed Cleavages
	DLYDDMFGVFTALDKEENGQIHEAELR	6	2	1	C4LT56		3155.46	0	1.0409e-09	High	4.10894	0	High	5.3939	0	High	5.68036	0	1
	QILSVLGRPLSNSEVEAIMR	4	2	1	C4LT56		2212.21	0	4.57179e-07	High	2.71417	0	High	4.27178	0	High	2.89753	0	0
	APTQQQEEAIMR	2	2	1	C4LT56		1401.68	0	2.90061e-06				High	3.89987	0	High	4.19961	0	0
	DLYDDMFGVFTALDK	1	2	1	C4LT56		1749.8	0	0.000410203				High	1.87512	0				0
	DQVIELLR	2	2	1	C4LT56		985.569	0.000183	0.0526013				High	2.36344	0	High	2.09198	0	0
	EVKEDLVGVEK	1	2	1	C4LT56		1244.67	0.000194	0.000512136							High	3.217	0	1
	EGYVDYK	1	2	1	C4LT56		873.398	0.002961	0.0701083							High	0.99073	0	0
C4M982	Inorganic pyrophosphatase, putative OS=Entamoeba histolytica GN=EHI_124880 PE=4 SV=1 - [C4M982_ENTHI]	58.2	1	10	10	12	metal ion binding; catalytic activity	cytoplasm	metabolic process	Pf00719	3403741	[GO:0000287]; GO:0046872; GO:0043169; GO:0043167; GO:0005488; GO:0003674 [GO:0004427]; GO:0016462; GO:0016818; GO:0016817; GO:0016787; GO:0003824; GO:0003674 [GO:0005737]; GO:0044424; GO:0005622; GO:0044464; GO:0005575; GO:0005623 [GO:0006796]; GO:0006793; GO:0044237; GO:0008152; GO:0009987; GO:0008150	1.86577	2.87	1	1	11.9908	25	4	4	23.7899	34.02	6	7	244	27.5645	8.90967
	Sequence	# PSMs	# Proteins	# Protein Groups	Protein Group Accessions	Modifications	MH+ [Da]	q-Value	PEP	A3	XCorr A3	Probability A3	B3	XCorr B3	Probability B3	C3	XCorr C3	Probability C3	# Missed Cleavages
	VIGINVNDPLAQTITSANDIEK	1	1	1	C4M982		2325.23	0	1.46255e-06				High	4.37161	0				0
	GEIVQIKPICALALLDGGETDWK	1	1	1	C4M982	C10(Carbamidomethyl)	2526.33	0	1.73331e-06				High	4.0444	0				0
	HGNVLNHYGAVPQTWEDLFER	2	1	1	C4M982		2482.19	0	2.3396e-08							High	5.51277	0	0
	STLDIINETHLQYR	1	1	1	C4M982		1702.88	0	5.62158e-06							High	3.83751	0	0
	DSIVGIPGDNDPIDIIDISQK	1	1	1	C4M982		2224.13	0	5.32913e-06							High	2.98902	0	0
	TEPVGTLGK	2	1	1	C4M982		901.5	0.000183	0.0493577				High	1.8426	0	High	2.05131	0	0
	MEISTTNK	1	1	1	C4M982		923.452	0.000344	0.00564771							High	2.46506	0	0
	IPAFVSK	1	1	1	C4M982		761.455	0.000685	0.0469699	High	1.86577	0							0
	TVDEIREWYR	1	1	1	C4M982		1366.68	0.004887	0.100189							High	2.16982	0	1
	KISPWHK	1	1	1	C4M982		895.516	0.007853	0.187848				High	1.73221	0				1
C4M609	40S ribosomal protein S3a, putative OS=Entamoeba histolytica GN=EHI_065270 PE=4 SV=1 - [C4M609_ENTHI]	57.03	1	2	16	27	structural molecule activity	cytoplasm; ribosome	metabolic process	Pf01015	3407761	[GO:0003735]; GO:0005198; GO:0003674 [GO:0005622]; GO:0044464; GO:0005575; GO:0005623 [GO:0005840]; GO:0030529; GO:0043232; GO:0044444; GO:0032991; GO:0044424; GO:0043228; GO:0043229; GO:0005737; GO:0005575; GO:0005622; GO:0044464; GO:0043226; GO:0005623 [GO:0006412]; GO:0010467; GO:0034645; GO:0044267; GO:0043170; GO:0009059; GO:0044249; GO:0044260; GO:0019538; GO:0008152; GO:0009058; GO:0044237…	11.3052	7.03	2	4	22.2888	25	7	10	37.1051	38.67	11	13	256	29.0187	9.84717
	Sequence	# PSMs	# Proteins	# Protein Groups	Protein Group Accessions	Modifications	MH+ [Da]	q-Value	PEP	A3	XCorr A3	Probability A3	B3	XCorr B3	Probability B3	C3	XCorr C3	Probability C3	# Missed Cleavages
	VFSMDNVYIR	4	2	2	C4LTQ5;C4M609		1243.61	0	0.000209016	High	3.19957	0	High	3.11164	0	High	3.22652	0	0
	TTDGHLIR	3	2	2	C4LTQ5;C4M609		912.49	0	0.00544456	High	2.58744	0				High	2.66593	0	0
	WCTLIETSVDVK	2	2	2	C4LTQ5;C4M609	C2(Carbamidomethyl)	1450.73	0	0.000133125				High	3.19929	0				0
	IFCIGFTSR	2	2	2	C4LTQ5;C4M609	C3(Carbamidomethyl)	1100.56	0	0.00667207				High	2.63199	0				0
	FKCEDVNGK	1	2	2	C4LTQ5;C4M609	C3(Carbamidomethyl)	1096.51	0	0.0278775				High	2.5689	0				1
	DCLMIFHGLK	1	2	2	C4LTQ5;C4M609	C2(Carbamidomethyl)	1233.61	0	0.00872632				High	2.40359	0				0
	LLDQHQDTSAPVEAAPVAEEKGEVVEA	2	1	1	C4M609		2832.39	0	1.48607e-06							High	5.01061	0	1
	LLDQHQDTSAPVEAAPVAEEK	2	1	1	C4M609		2248.11	0	1.17642e-07							High	3.97566	0	0
	VVEVNLADLMENEK	1	2	2	C4LTQ5;C4M609		1602.8	0	1.93123e-06							High	3.92567	0	0
	FGAYNYK	3	2	2	C4LTQ5;C4M609		862.411	0.000183	0.0520525				High	2.11755	0	High	2.07082	0	0
	KIMNNLITK	1	2	2	C4LTQ5;C4M609		1074.63	0.000194	0.00243746							High	2.91963	0	1
	ELTQFVDYLR	1	2	2	C4LTQ5;C4M609		1283.66	0.000194	0.000959345							High	2.28741	0	0
	IAEPFSK	1	2	2	C4LTQ5;C4M609		791.43	0.000967	0.0209406							High	1.78303	0	0
	LTTDKLR	1	2	2	C4LTQ5;C4M609		846.504	0.001402	0.0338568							High	1.98904	0	1
	IMNNLITK	1	2	2	C4LTQ5;C4M609		946.538	0.00168	0.0434552							High	1.9197	0	0
	IASEQLK	1	2	2	C4LTQ5;C4M609		788.451	0.00477	0.143482				High	2.11672	0				0
O76156	Sulfate adenylyltransferase OS=Entamoeba histolytica PE=3 SV=1 - [SAT_ENTHI]	56.97	1	23	23	52	nucleotide binding; catalytic activity		metabolic process	Pf01747		[GO:0000103]; GO:0006790; GO:0044237; GO:0008152; GO:0009987; GO:0008150 [GO:0000166]; GO:0036094; GO:1901265; GO:0005488; GO:0097159; GO:1901363; GO:0003674 [GO:0004781]; GO:0004779; GO:0070566; GO:0016779; GO:0016772; GO:0016740; GO:0003824; GO:0003674 [GO:0005524]; GO:0032559; GO:0035639; GO:0030554; GO:0032555; GO:1901265; GO:0017076; GO:0032553; GO:0097159; GO:1901363; GO:0000166; GO:0005488…	36.7325	27.19	12	14	56.3621	42.08	16	20	51.7825	43.26	14	18	423	47.8966	9.0708
	Sequence	# PSMs	# Proteins	# Protein Groups	Protein Group Accessions	Modifications	MH+ [Da]	q-Value	PEP	A3	XCorr A3	Probability A3	B3	XCorr B3	Probability B3	C3	XCorr C3	Probability C3	# Missed Cleavages
	IAVEVCDGVFIHSLVGNLKPGDIPAEVR	6	1	1	O76156	C6(Carbamidomethyl)	3004.59	0	8.91709e-07	High	4.55928	0	High	5.08828	0	High	4.66993	0	0
	DHAGVGDYYGPFDAQK	3	1	1	O76156		1739.77	0	2.87039e-09	High	3.74112	0	High	5.85438	0	High	5.95678	0	0
	KEDWFSVCK	1	1	1	O76156	C8(Carbamidomethyl)	1198.56	0	0.000332163	High	3.55981	0							1
	ILADYYQHLDK	4	1	1	O76156		1378.7	0	0.00071737	High	3.10208	0	High	3.0451	0	High	2.95758	0	0
	VMEQKPFNVAGK	3	1	1	O76156		1347.71	0	9.61213e-05	High	2.70749	0	High	2.85479	0				0
	SHEFLAK	3	1	1	O76156		831.436	0	0.0449692	High	2.6734	0	High	2.72544	0				0
	TLPDHFGR	2	1	1	O76156		942.48	0	0.00881332	High	2.4579	0	High	2.43058	0				0
	KVMEQKPFNVAGK	2	1	1	O76156		1475.81	0	0.00625505	High	2.14628	0	High	1.73932	0				1
	YGAERDECIK	4	1	1	O76156	C8(Carbamidomethyl)	1240.56	0	0.00141713	High	1.97689	0	High	3.06396	0	High	2.47459	0	1
	NFTLADGTFWPIPITMSVSEEEAKK	1	1	1	O76156		2811.39	0	3.5941e-06				High	4.56205	0				1
	DIFTTTDSDHPGVK	2	1	1	O76156		1532.72	0	2.66854e-06				High	3.36261	0	High	3.6756	0	0
	NFTLADGTFWPIPITMSVSEEEAK	2	1	1	O76156		2683.3	0	6.34833e-08				High	3.2151	0	High	4.35119	0	0
	IFDKIPYNADPK	1	1	1	O76156		1420.75	0	0.000926869				High	2.87738	0				1
	NVLQGGYPLDMR	3	1	1	O76156		1362.68	0	2.2219e-05				High	2.55385	0	High	2.93405	0	0
	CIDALVDK	1	1	1	O76156	C1(Carbamidomethyl)	933.472	0	0.0324089				High	2.30752	0				0
	EFGDLVMMGIGGFSPLNGFMK	1	1	1	O76156		2247.07	0	0.000110612							High	2.82107	0	0
	EDWFSVCK	2	1	1	O76156	C7(Carbamidomethyl)	1070.46	0.000183	0.0504171	High	1.40993	0	High	2.07885	0				0
	GIYMTPEESR	1	1	1	O76156		1182.55	0.000194	0.00176712							High	2.4075	0	0
	TIAALQLR	1	1	1	O76156		885.552	0.000344	0.00891706							High	2.1395	0	0
	LLTQPMK	1	1	1	O76156		830.481	0.001402	0.0301464							High	1.64637	0	0
	IDISSR	4	1	1	O76156		690.378	0.001743	0.0787654	High	1.94739	0	High	2.17657	0	High	2.07006	0	0
	EALLHATFR	1	1	1	O76156		1057.58	0.001961	0.0500369							High	1.71527	0	0
	KMLSEGK	3	1	1	O76156		792.428	0.002157	0.0890573	High	2.3822	0				High	2.4955	0	1
B1N336	40S ribosomal protein S4, putative OS=Entamoeba histolytica GN=EHI_118170 PE=4 SV=1 - [B1N336_ENTHI]	56.92	3	21	21	53	RNA binding; structural molecule activity	cytoplasm; ribosome	metabolic process	Pf00900; Pf08071	6219557	[GO:0003723]; GO:0003676; GO:0097159; GO:1901363; GO:0005488; GO:0003674 [GO:0003735]; GO:0005198; GO:0003674 [GO:0005622]; GO:0044464; GO:0005575; GO:0005623 [GO:0005840]; GO:0030529; GO:0043232; GO:0044444; GO:0032991; GO:0044424; GO:0043228; GO:0043229; GO:0005737; GO:0005575; GO:0005622; GO:0044464; GO:0043226; GO:0005623 [GO:0006412]; GO:0010467; GO:0034645; GO:0044267; GO:0043170; GO:000905…	33.985	26.1	8	12	40.942	37.74	11	15	81.7147	54.72	20	26	318	35.7387	10.4038
	Sequence	# PSMs	# Proteins	# Protein Groups	Protein Group Accessions	Modifications	MH+ [Da]	q-Value	PEP	A3	XCorr A3	Probability A3	B3	XCorr B3	Probability B3	C3	XCorr C3	Probability C3	# Missed Cleavages
	YPHPELQANDTIK	7	2	1	B1N336		1525.76	0	1.93947e-05	High	4.01789	0	High	3.43453	0	High	4.10179	0	0
	EVHPGSFEIVHIK	6	2	1	B1N336		1491.8	0	1.53833e-05	High	3.97615	0	High	3.89443	0	High	4.15788	0	0
	GTETLVNLPLDK	4	2	1	B1N336		1299.71	0	2.27195e-05	High	3.3146	0	High	3.25899	0	High	3.29509	0	0
	LNNVFVIGK	3	2	1	B1N336		1003.59	0	0.0010481	High	3.03671	0	High	2.44344	0	High	3.07948	0	0
	ECLPLILILR	6	2	1	B1N336	C2(Carbamidomethyl)	1239.75	0	0.000614423	High	2.54251	0	High	2.71714	0	High	2.68226	0	0
	KPLLQQVNETIK	2	2	1	B1N336		1410.83	0	2.61991e-06	High	2.35631	0				High	3.52093	0	0
	LNYALNGR	3	2	1	B1N336		920.495	0	0.0215946	High	1.96909	0	High	2.60859	0	High	2.47421	0	0
	KPLLQQVNETIKK	2	2	1	B1N336		1538.93	0	5.95858e-08				High	4.62422	0	High	5.85973	0	1
	VLGTGAIPYIVTHDGR	2	2	1	B1N336		1668.91	0	3.9983e-05				High	3.89489	0	High	3.69161	0	0
	YPVGFMDVLSIPR	2	2	1	B1N336		1493.78	0	3.3585e-07				High	3.81115	0	High	4.07336	0	0
	REVHPGSFEIVHIK	1	2	1	B1N336		1647.9	0	2.98448e-07							High	4.7901	0	1
	LGGTFAPKPSHGPHGMK	1	2	1	B1N336		1718.88	0	2.53389e-08							High	3.74742	0	0
	TDTRYPVGFMDVLSIPR	1	2	1	B1N336		1967	0	6.95183e-06							High	3.71244	0	1
	LNAPHHWMLSK	2	2	1	B1N336		1333.68	0	3.92567e-05							High	3.54593	0	0
	GIKKPLLQQVNETIKK	2	2	1	B1N336		1837.12	0	0.000126002							High	3.26162	0	2
	FCLVPLTAEQAK	1	2	1	B1N336	C2(Carbamidomethyl)	1376.72	0	1.78365e-05							High	2.95959	0	0
	GIKKPLLQQVNETIK	1	2	1	B1N336		1709.03	0	2.57512e-05							High	2.89473	0	1
	LNLETGK	1	2	1	B1N336		774.436	0.000652	0.014987							High	2.15129	0	0
	VGVIVK	4	3	1	B1N336		614.424	0.002961	0.0679748	High	2.17421	0	High	2.1495	0	High	2.20484	0	0
	LMYNTK	1	2	1	B1N336		769.391	0.00516	0.107752							High	1.39788	0	0
	GNTFTTR	1	2	1	B1N336		796.395	0.005235	0.159168				High	2.14891	0				0
C4M4P4	Actin-binding protein, cofilin/tropomyosin family OS=Entamoeba histolytica GN=EHI_168340 PE=4 SV=1 - [C4M4P4_ENTHI]	56.76	1	7	7	16	protein binding			Pf00241	3405224	[GO:0003779]; GO:0008092; GO:0005515; GO:0005488; GO:0003674 [GO:0005622]; GO:0044464; GO:0005575; GO:0005623	2.61392	12.84	2	2	11.4961	27.03	4	4	25.7801	48.65	6	10	148	16.1704	5.10986
	Sequence	# PSMs	# Proteins	# Protein Groups	Protein Group Accessions	Modifications	MH+ [Da]	q-Value	PEP	A3	XCorr A3	Probability A3	B3	XCorr B3	Probability B3	C3	XCorr C3	Probability C3	# Missed Cleavages
	FVFISWAGEGIK	1	1	1	C4M4P4		1353.72	0	7.46976e-05	High	2.61392	0							0
	AALKEDALQFAYYR	4	1	1	C4M4P4		1658.85	0	3.35203e-07				High	4.45494	0	High	4.77927	0	1
	TISGDEESKR	2	1	1	C4M4P4		1121.54	0	0.00183924				High	2.84071	0	High	2.33966	0	1
	GKGGLEEVK	3	1	1	C4M4P4		916.511	0	0.0298478				High	2.20394	0	High	2.4391	0	1
	NVINNFHIELHATSLDDLVEDEIAAK	1	1	1	C4M4P4		2920.47	0	3.88873e-08							High	4.60827	0	0
	AVMSILK	3	1	1	C4M4P4		761.459	0.000652	0.0175139	High	1.38838	0	High	1.99652	0	High	1.87265	0	0
	LVVDAK	2	1	1	C4M4P4		644.397	0.007663	0.150286							High	1.58076	0	0
C4LWQ4	Putative uncharacterized protein OS=Entamoeba histolytica GN=EHI_198580 PE=4 SV=1 - [C4LWQ4_ENTHI]	56.44	1	12	12	30					3409517		27.1974	45.05	10	13	21.9701	34.65	6	9	24.6133	50.99	8	8	202	22.5755	5.50342
	Sequence	# PSMs	# Proteins	# Protein Groups	Protein Group Accessions	Modifications	MH+ [Da]	q-Value	PEP	A3	XCorr A3	Probability A3	B3	XCorr B3	Probability B3	C3	XCorr C3	Probability C3	# Missed Cleavages
	SNPGDKGSYEEFAK	3	1	1	C4LWQ4		1528.69	0	5.17723e-07	High	3.3684	0	High	3.37185	0	High	4.08481	0	1
	YLGCQEDYYAAGSLKDK	1	1	1	C4LWQ4	C4(Carbamidomethyl)	1980.9	0	1.13713e-05	High	2.99255	0							1
	TEVFSNTEQYK	4	1	1	C4LWQ4		1345.63	0	0.000583534	High	2.88529	0	High	3.03419	0	High	2.866	0	0
	NACNEVVKK	2	1	1	C4LWQ4	C3(Carbamidomethyl)	1061.54	0	0.0110412	High	2.70554	0	High	2.82224	0				1
	YLGCQEDYYAAGSLK	2	1	1	C4LWQ4	C4(Carbamidomethyl)	1737.78	0	7.22885e-06	High	2.50007	0				High	2.56408	0	0
	ADQHVFLALSFAGK	2	1	1	C4LWQ4		1503.8	0	1.15498e-05	High	2.47032	0				High	3.76453	0	0
	SVGLPELK	5	1	1	C4LWQ4		842.498	0	0.0156197	High	2.10851	0	High	1.89601	0	High	2.02829	0	0
	AIIFIGPVWWWGLNAPIK	6	1	1	C4LWQ4		2081.17	0	8.08137e-05	High	1.12085	0	High	3.70462	0	High	3.36065	0	0
	VITFENEVLK	2	1	1	C4LWQ4		1191.66	0	0.0062339				High	2.61977	0	High	2.68133	0	0
	IANDIAAVIPADK	1	1	1	C4LWQ4		1310.73	0	7.52468e-05							High	3.26358	0	0
	GSYEEFAK	1	1	1	C4LWQ4		930.421	0.002157	0.0869315	High	1.63376	0							0
	NACNEVVK	1	1	1	C4LWQ4	C3(Carbamidomethyl)	933.449	0.008677	0.188549	High	1.72689	0							0
C4LWJ6	LIM zinc finger domain containing protein OS=Entamoeba histolytica GN=EHI_069060 PE=4 SV=1 - [C4LWJ6_ENTHI]	56.41	1	5	5	5	metal ion binding			Pf00412	3409593	[GO:0008270]; GO:0046914; GO:0046872; GO:0043169; GO:0043167; GO:0005488; GO:0003674	4.16413	28.21	3	3	8.15886	28.21	2	2					117	13.2891	5.38916
	Sequence	# PSMs	# Proteins	# Protein Groups	Protein Group Accessions	Modifications	MH+ [Da]	q-Value	PEP	A3	XCorr A3	Probability A3	B3	XCorr B3	Probability B3	C3	XCorr C3	Probability C3	# Missed Cleavages
	VLCMACADKQ	1	1	1	C4LWJ6	C3(Carbamidomethyl); C6(Carbamidomethyl)	1195.53	0	0.00570919	High	2.21809	0							1
	VCGEAIEGK	1	1	1	C4LWJ6	C2(Carbamidomethyl)	962.461	0	0.00200432	High	1.94603	0							0
	KPFADDEDPIEIMK	1	1	1	C4LWJ6		1647.79	0	6.05685e-06				High	4.84826	0				0
	YLVHEDCFVCAECGEPLEK	1	1	1	C4LWJ6	C7(Carbamidomethyl); C10(Carbamidomethyl); C13(Carbamidomethyl)	2355.01	0	1.26031e-05				High	3.3106	0				0
	CPECGNVIGTNDYK	1	1	1	C4LWJ6	C1(Carbamidomethyl); C4(Carbamidomethyl)	1626.69	0.00025	0.0244913	High	1.06289	0							0
C4LWI9	Putative uncharacterized protein OS=Entamoeba histolytica GN=EHI_096790 PE=4 SV=1 - [C4LWI9_ENTHI]	56.27	1	8	11	17	protein binding			Pf07002	3410021	[GO:0005515]; GO:0005488; GO:0003674	15.2562	31.56	5	5	25.9293	34.6	7	8	12.8956	22.43	4	4	263	29.0735	5.13525
	Sequence	# PSMs	# Proteins	# Protein Groups	Protein Group Accessions	Modifications	MH+ [Da]	q-Value	PEP	A3	XCorr A3	Probability A3	B3	XCorr B3	Probability B3	C3	XCorr C3	Probability C3	# Missed Cleavages
	VCEGHVENPEVAFACAAMNEIPEQYAYIK	1	1	1	C4LWI9	C2(Carbamidomethyl); C15(Carbamidomethyl)	3339.51	0	5.51257e-10	High	5.54172	0							0
	SVFDLSPESKPFLGMAAAVER	3	1	1	C4LWI9		2251.14	0	7.78542e-08	High	4.31736	0	High	3.47463	0	High	4.26722	0	0
	FDNFNFVNYYK	4	2	2	C4LWI9;C4MBJ7		1470.67	0	8.24526e-05	High	3.04625	0	High	3.31334	0	High	3.45044	0	0
	NMHTIDESDPNPYIK	2	1	1	C4LWI9		1773.82	0	0.00245523	High	2.35089	0	High	2.30807	0				0
	QYHILIIICDGQVSDVGPNRR	1	1	1	C4LWI9	C9(Carbamidomethyl)	2453.27	0	0.000414418				High	4.32137	0				1
	FDDDRLIPVFGFGDSK	1	1	1	C4LWI9		1827.89	0	0.000247505				High	3.85377	0				1
	LIPVFGFGDSK	1	1	1	C4LWI9		1179.64	0	0.00524284				High	2.36198	0				0
	ITQPIMTTYDSVEDLQAALQK	1	1	1	C4LWI9		2365.2	0	1.81564e-06							High	3.52447	0	0
	KAIEIVK	1	2	2	C4LWI9;C4MBJ7		800.524	0.001743	0.0774235				High	3.25186	0				1
	VMEIMGK	1	1	1	C4LWI9		807.41	0.004763	0.119652	High	1.46786	0							0
	AIEIVK	1	2	2	C4LWI9;C4MBJ7		672.429	0.005287	0.112718							High	1.65346	0	0
C4LV48	Enhancer binding protein-2, putative OS=Entamoeba histolytica GN=EHI_182670 PE=4 SV=1 - [C4LV48_ENTHI]	55.46	1	16	16	41	nucleotide binding			Pf00076	3403389	[GO:0000166]; GO:0036094; GO:1901265; GO:0005488; GO:0097159; GO:1901363; GO:0003674 [GO:0003676]; GO:0097159; GO:1901363; GO:0005488; GO:0003674	17.1057	24.89	6	8	45.4705	36.68	10	15	50.3098	47.6	12	18	229	26.3	9.81787
	Sequence	# PSMs	# Proteins	# Protein Groups	Protein Group Accessions	Modifications	MH+ [Da]	q-Value	PEP	A3	XCorr A3	Probability A3	B3	XCorr B3	Probability B3	C3	XCorr C3	Probability C3	# Missed Cleavages
	EVPTEFSDNLIFVK	6	1	1	C4LV48		1637.84	0	3.43682e-06	High	3.67188	0	High	3.67108	0	High	3.55624	0	0
	NLAYAIKDEDLK	5	1	1	C4LV48		1392.74	0	0.000130007	High	3.1443	0	High	4.26399	0	High	2.66515	0	1
	THFESFGK	2	1	1	C4LV48		952.453	0	0.0126842	High	2.91189	0	High	3.45056	0				0
	VEIARPPK	4	1	1	C4LV48		909.552	0	0.00360168	High	2.06523	0				High	2.26445	0	0
	EFNVVSAK	3	1	1	C4LV48		893.472	0	0.0367302	High	1.74715	0	High	1.9453	0	High	1.63813	0	0
	KQEQKEETPVTK	5	1	1	C4LV48		1444.76	0	0.000185962				High	4.98302	0	High	4.76113	0	2
	EIFKEFNVVSAK	4	1	1	C4LV48		1410.76	0	4.7946e-05				High	3.52543	0	High	3.85314	0	1
	LKVEIARPPK	1	1	1	C4LV48		1150.73	0	0.0158249				High	2.51187	0				1
	KEVPTEFSDNLIFVK	1	1	1	C4LV48		1765.94	0	0.00474834				High	2.16385	0				1
	GFAFVEYETEEDAK	1	1	1	C4LV48		1634.72	0	8.87452e-07							High	4.02604	0	0
	GFAFVEYETEEDAKK	1	1	1	C4LV48		1762.81	0	7.1733e-06							High	3.84864	0	1
	AVAANGVEFEGR	1	1	1	C4LV48		1219.61	0	1.38458e-05							High	3.31549	0	0
	LYIGNLSYK	1	1	1	C4LV48		1070.59	0.000194	0.00209441							High	2.55014	0	0
	VVTYNHR	3	1	1	C4LV48		888.469	0.000685	0.0444609	High	1.86433	0	High	2.11694	0				0
	TTEENLK	1	1	1	C4LV48		834.42	0.00339	0.0741633							High	1.96815	0	0
	GYGFVEVK	2	1	1	C4LV48		898.467	0.006774	0.178184				High	1.53894	0	High	1.59098	0	0
C4M261	Skp1 protein, putative OS=Entamoeba histolytica GN=EHI_066770 PE=4 SV=1 - [C4M261_ENTHI]	55.06	1	8	8	12			metabolic process	Pf01466; Pf03931	3406804	[GO:0006511]; GO:0019941; GO:0043632; GO:0051603; GO:0044265; GO:0006508; GO:0044257; GO:0009057; GO:0044248; GO:0044260; GO:0019538; GO:0030163; GO:0044267; GO:0009056; GO:0043170; GO:0044237; GO:0044238; GO:0008152; GO:0009987; GO:0008150	9.73306	34.18	5	5	6.85649	22.78	3	3	11.8217	37.97	4	4	158	18.2141	4.66553
	Sequence	# PSMs	# Proteins	# Protein Groups	Protein Group Accessions	Modifications	MH+ [Da]	q-Value	PEP	A3	XCorr A3	Probability A3	B3	XCorr B3	Probability B3	C3	XCorr C3	Probability C3	# Missed Cleavages
	EYLNEENDYTPEEIEELK	3	1	1	C4M261		2257	0	0.000358826	High	2.74028	0	High	3.16953	0	High	3.04108	0	0
	VEGAVLEK	2	1	1	C4M261		844.477	0	0.00872867	High	2.6976	0				High	2.68341	0	0
	FCDDLEKDMLFEMLK	1	1	1	C4M261	C2(Carbamidomethyl)	1933.88	0	0.000277105	High	2.22902	0							1
	VIQWLLFHNEHPLMYPDFVIGDR	1	1	1	C4M261		2839.44	0	3.43482e-07							High	4.04901	0	0
	DMLFEMLK	1	1	1	C4M261		1026.5	0.000183	0.0525654				High	1.6347	0				0
	ENADEPVPILK	2	1	1	C4M261		1224.65	0.000685	0.0557816	High	1.31347	0				High	2.04823	0	0
	NADLHPWDVK	1	1	1	C4M261		1194.59	0.001241	0.072964				High	2.05225	0				0
	DRENADEPVPILK	1	1	1	C4M261		1495.78	0.002582	0.0964638	High	2.06616	0							1
Q24804	Rap homologue 1 OS=Entamoeba histolytica GN=EhRAP1 PE=4 SV=1 - [Q24804_ENTHI]	54.89	1	1	9	28	nucleotide binding; catalytic activity	membrane	metabolic process; cell communication; regulation of biological process; response to stimulus	Pf00071; Pf08477		[GO:0000166]; GO:0036094; GO:1901265; GO:0005488; GO:0097159; GO:1901363; GO:0003674 [GO:0003924]; GO:0017111; GO:0016462; GO:0016818; GO:0016817; GO:0016787; GO:0003824; GO:0003674 [GO:0005525]; GO:0032561; GO:0035639; GO:0019001; GO:0032555; GO:1901265; GO:0017076; GO:0032553; GO:0097159; GO:1901363; GO:0000166; GO:0005488; GO:0036094; GO:0003674 [GO:0005622]; GO:0044464; GO:0005575; GO:0005623…		0				0			35.1407	54.89	9	10	184	20.5466	5.42725
	Sequence	# PSMs	# Proteins	# Protein Groups	Protein Group Accessions	Modifications	MH+ [Da]	q-Value	PEP	A3	XCorr A3	Probability A3	B3	XCorr B3	Probability B3	C3	XCorr C3	Probability C3	# Missed Cleavages
	QLDLDGQQYVLEILDTAGTEQFTAMR	5	2	2	C4M8B0;Q24804		2955.44	0	1.16488e-08	High	5.0654	0	High	6.66409	0	High	5.32491	0	0
	TGQGFVLVYSIIAQSTYNDLDPIHDQIVR	9	2	2	C4M8B0;Q24804		3262.68	0	2.01641e-10	High	4.73484	0	High	6.25651	0	High	5.22515	0	0
	KQLDLDGQQYVLEILDTAGTEQFTAMR	2	2	2	C4M8B0;Q24804		3083.54	0	1.21275e-09	High	3.22219	0				High	5.59245	0	1
	ISDIFTTLIK	3	2	2	C4M8B0;Q24804		1150.67	0	0.00382928	High	2.82563	0	High	3.19745	0	High	3.11045	0	0
	FVQGIFLVK	2	2	2	C4M8B0;Q24804		1050.63	0	0.0146292	High	2.32546	0				High	2.27116	0	0
	QLDLDGQQYVLEILDTAGTEQFTAMR	2	2	2	C4M8B0;Q24804	M25(Oxidation)	2971.43	0	8.75545e-06				High	3.03054	0	High	2.32009	0	0
	YDPTIEDSYRK	2	2	2	C4M8B0;Q24804		1386.65	0	0.00223244				High	2.22414	0	High	2.3581	0	1
	ISDIFTTLIKR	1	2	2	C4M8B0;Q24804		1306.77	0	1.8124e-05							High	3.3161	0	1
	VRDTEDVPIIVVGNK	1	1	1	Q24804		1653.92	0	0.000190749							High	3.27295	0	1
	YDPTIEDSYR	1	2	2	C4M8B0;Q24804		1258.56	0.000194	0.0016768							High	2.34939	0	0
C4LTQ5	40S ribosomal protein S3a, putative OS=Entamoeba histolytica GN=EHI_050280 PE=4 SV=1 - [C4LTQ5_ENTHI]	54.69	1	1	15	24	structural molecule activity	cytoplasm; ribosome	metabolic process	Pf01015		[GO:0003735]; GO:0005198; GO:0003674 [GO:0005622]; GO:0044464; GO:0005575; GO:0005623 [GO:0005840]; GO:0030529; GO:0043232; GO:0044444; GO:0032991; GO:0044424; GO:0043228; GO:0043229; GO:0005737; GO:0005575; GO:0005622; GO:0044464; GO:0043226; GO:0005623 [GO:0006412]; GO:0010467; GO:0034645; GO:0044267; GO:0043170; GO:0009059; GO:0044249; GO:0044260; GO:0019538; GO:0008152; GO:0009058; GO:0044237…	11.3052	7.03	2	4	22.2888	25	7	10	24.4206	36.33	10	10	256	29.0768	9.84717
	Sequence	# PSMs	# Proteins	# Protein Groups	Protein Group Accessions	Modifications	MH+ [Da]	q-Value	PEP	A3	XCorr A3	Probability A3	B3	XCorr B3	Probability B3	C3	XCorr C3	Probability C3	# Missed Cleavages
	VFSMDNVYIR	4	2	2	C4LTQ5;C4M609		1243.61	0	0.000209016	High	3.19957	0	High	3.11164	0	High	3.22652	0	0
	TTDGHLIR	3	2	2	C4LTQ5;C4M609		912.49	0	0.00544456	High	2.58744	0				High	2.66593	0	0
	WCTLIETSVDVK	2	2	2	C4LTQ5;C4M609	C2(Carbamidomethyl)	1450.73	0	0.000133125				High	3.19929	0				0
	IFCIGFTSR	2	2	2	C4LTQ5;C4M609	C3(Carbamidomethyl)	1100.56	0	0.00667207				High	2.63199	0				0
	FKCEDVNGK	1	2	2	C4LTQ5;C4M609	C3(Carbamidomethyl)	1096.51	0	0.0278775				High	2.5689	0				1
	DCLMIFHGLK	1	2	2	C4LTQ5;C4M609	C2(Carbamidomethyl)	1233.61	0	0.00872632				High	2.40359	0				0
	VVEVNLADLMENEK	1	2	2	C4LTQ5;C4M609		1602.8	0	1.93123e-06							High	3.92567	0	0
	LLDQHQDTSAPVEATPVVEEK	1	1	1	C4LTQ5		2306.16	0	1.53389e-05							High	3.62193	0	0
	FGAYNYK	3	2	2	C4LTQ5;C4M609		862.411	0.000183	0.0520525				High	2.11755	0	High	2.07082	0	0
	KIMNNLITK	1	2	2	C4LTQ5;C4M609		1074.63	0.000194	0.00243746							High	2.91963	0	1
	ELTQFVDYLR	1	2	2	C4LTQ5;C4M609		1283.66	0.000194	0.000959345							High	2.28741	0	0
	IAEPFSK	1	2	2	C4LTQ5;C4M609		791.43	0.000967	0.0209406							High	1.78303	0	0
	LTTDKLR	1	2	2	C4LTQ5;C4M609		846.504	0.001402	0.0338568							High	1.98904	0	1
	IMNNLITK	1	2	2	C4LTQ5;C4M609		946.538	0.00168	0.0434552							High	1.9197	0	0
	IASEQLK	1	2	2	C4LTQ5;C4M609		788.451	0.00477	0.143482				High	2.11672	0				0
C4LZG9	60S ribosomal protein L11, putative OS=Entamoeba histolytica GN=EHI_124300 PE=3 SV=1 - [C4LZG9_ENTHI]	54.6	2	8	8	13	structural molecule activity	cytoplasm; ribosome	metabolic process	Pf00281; Pf00673	3409153	[GO:0003735]; GO:0005198; GO:0003674 [GO:0005622]; GO:0044464; GO:0005575; GO:0005623 [GO:0005840]; GO:0030529; GO:0043232; GO:0044444; GO:0032991; GO:0044424; GO:0043228; GO:0043229; GO:0005737; GO:0005575; GO:0005622; GO:0044464; GO:0043226; GO:0005623 [GO:0006412]; GO:0010467; GO:0034645; GO:0044267; GO:0043170; GO:0009059; GO:0044249; GO:0044260; GO:0019538; GO:0008152; GO:0009058; GO:0044237…	2.57992	5.75	1	1	16.2686	40.23	5	6	17.502	33.91	6	6	174	19.6244	9.53955
	Sequence	# PSMs	# Proteins	# Protein Groups	Protein Group Accessions	Modifications	MH+ [Da]	q-Value	PEP	A3	XCorr A3	Probability A3	B3	XCorr B3	Probability B3	C3	XCorr C3	Probability C3	# Missed Cleavages
	ETYEGIVLNK	3	2	1	C4LZG9		1165.61	0	0.00921253	High	2.57992	0	High	2.65209	0	High	2.32271	0	0
	VLETLTGQTPVLSEAR	2	2	1	C4LZG9		1713.94	0	7.88199e-08				High	4.54985	0	High	4.58847	0	0
	LVLNISVGESGDR	1	2	1	C4LZG9		1358.73	0	0.0001904				High	3.82309	0				0
	ANNFSATGNFGFGIEEHIDLGLK	2	2	1	C4LZG9		2451.2	0	1.83141e-05				High	2.92445	0				0
	EDAINWFK	2	2	1	C4LZG9		1022.49	0	0.0489443				High	2.31908	0	High	2.62248	0	0
	RNDQIACHVTVR	1	2	1	C4LZG9	C7(Carbamidomethyl)	1468.74	0.000344	0.00590993							High	3.80139	0	1
	VKEFELK	1	2	1	C4LZG9		892.514	0.004887	0.103773							High	2.29183	0	1
	DHLLTK	1	2	1	C4LZG9		726.414	0.007663	0.150903							High	1.87508	0	0
Q9NJW1	Grainin 2 OS=Entamoeba histolytica GN=grainin 2 PE=2 SV=1 - [Q9NJW1_ENTHI]	54.46	1	16	18	83	metal ion binding					[GO:0005509]; GO:0046872; GO:0043169; GO:0043167; GO:0005488; GO:0003674	66.9104	53.99	16	30	85.1922	51.17	13	29	71.0051	51.17	14	24	213	24.0493	8.22119
	Sequence	# PSMs	# Proteins	# Protein Groups	Protein Group Accessions	Modifications	MH+ [Da]	q-Value	PEP	A3	XCorr A3	Probability A3	B3	XCorr B3	Probability B3	C3	XCorr C3	Probability C3	# Missed Cleavages
	REEIDNAEFDK	3	1	1	Q9NJW1		1365.63	0	0.000976903	High	3.95861	0	High	4.07318	0	High	4.08477	0	1
	DLQNLQSWFISVDK	5	1	1	Q9NJW1		1692.86	0	6.78618e-05	High	3.8338	0	High	3.95263	0	High	3.9536	0	0
	NQFISTAAYLGQCR	7	1	1	Q9NJW1	C13(Carbamidomethyl)	1628.79	0	4.08568e-05	High	3.31876	0	High	3.87832	0	High	3.92351	0	0
	SGSLDVNELIK	5	1	1	Q9NJW1		1174.63	0	0.0058357	High	3.31674	0	High	3.08034	0	High	3.28496	0	0
	DLQNLQSWFISVDKDK	10	1	1	Q9NJW1		1935.98	0	7.04032e-06	High	3.27021	0	High	3.63501	0	High	3.68456	0	1
	ALPMLGFNCNKR	1	1	1	Q9NJW1	C9(Carbamidomethyl)	1420.72	0	9.98384e-05	High	3.19742	0							1
	SGTLEIGELK	3	1	1	Q9NJW1		1046.57	0	0.00339869	High	2.84902	0	High	2.7555	0	High	3.03025	0	0
	FQWWFPLVER	11	1	1	Q9NJW1		1407.72	0	0.00669002	High	2.80403	0	High	2.80201	0	High	2.72413	0	0
	EEIDNAEFDKFVNLVLALSG	1	1	1	Q9NJW1		2223.12	0	0.0139563	High	2.63021	0							1
	EEIDNAEFDK	3	1	1	Q9NJW1		1209.53	0	0.00697542	High	2.60903	0	High	2.71331	0	High	2.64771	0	0
	ALPMLGFNCNK	3	1	1	Q9NJW1	C9(Carbamidomethyl)	1264.62	0	0.000143875	High	2.58684	0	High	2.74745	0	High	3.03692	0	0
	AKFPGGIK	10	2	2	C4MAF9;Q9NJW1		817.493	0	0.0208056	High	2.4586	0	High	2.50629	0	High	2.52548	0	1
	HFDADKSGSLDVNELIK	1	1	1	Q9NJW1		1887.96	0	0.0160959	High	2.08461	0							1
	REEIDNAEFDKFVNLVLALSG	6	1	1	Q9NJW1		2379.22	0	0.000384478	High	1.32355	0	High	4.8488	0	High	5.0307	0	2
	SGTLEIGELKK	7	1	1	Q9NJW1		1174.67	0	0.00162568				High	3.42313	0	High	3.387	0	1
	SVDVLLK	4	1	1	Q9NJW1		773.476	0.001743	0.080309	High	1.87786	0	High	2.17636	0	High	1.88487	0	0
	HFDADK	2	1	1	Q9NJW1		732.331	0.004763	0.134878	High	2.40347	0							0
	FPGGIK	1	2	2	C4MAF9;Q9NJW1		618.361	0.005287	0.11327							High	1.28593	0	0
C4LYF9	60S ribosomal protein L6, putative OS=Entamoeba histolytica GN=EHI_093580 PE=4 SV=1 - [C4LYF9_ENTHI]	54.41	1	1	14	34	structural molecule activity	cytoplasm; ribosome	metabolic process	Pf01159		[GO:0003735]; GO:0005198; GO:0003674 [GO:0005622]; GO:0044464; GO:0005575; GO:0005623 [GO:0005840]; GO:0030529; GO:0043232; GO:0044444; GO:0032991; GO:0044424; GO:0043228; GO:0043229; GO:0005737; GO:0005575; GO:0005622; GO:0044464; GO:0043226; GO:0005623 [GO:0006412]; GO:0010467; GO:0034645; GO:0044267; GO:0043170; GO:0009059; GO:0044249; GO:0044260; GO:0019538; GO:0008152; GO:0009058; GO:0044237…	31.374	30.88	7	11	26.392	37.75	8	9	35.2837	43.63	11	14	204	22.8877	9.90576
	Sequence	# PSMs	# Proteins	# Protein Groups	Protein Group Accessions	Modifications	MH+ [Da]	q-Value	PEP	A3	XCorr A3	Probability A3	B3	XCorr B3	Probability B3	C3	XCorr C3	Probability C3	# Missed Cleavages
	ITALDKPAWNLEK	4	3	3	C4LTE3;C4LYF9;C4M9F8		1498.83	0	2.44289e-06	High	3.90435	0	High	3.00098	0	High	3.37282	0	0
	SGALIVTGPFK	3	3	3	C4LTE3;C4LYF9;C4M9F8		1089.63	0	0.000410383	High	3.37895	0	High	3.60086	0				0
	VDTTGVDVK	5	3	3	C4LTE3;C4LYF9;C4M9F8		933.489	0	0.00682733	High	3.27452	0	High	3.19892	0	High	3.24948	0	0
	KSIVPGAILIIVAGK	3	2	2	C4LTE3;C4LYF9		1478.97	0	0.000879128	High	2.95185	0	High	3.93655	0	High	3.35379	0	1
	SIVPGAILIIVAGK	6	2	2	C4LTE3;C4LYF9		1350.87	0	2.9904e-06	High	2.51849	0	High	2.5593	0	High	2.82149	0	0
	QVDESVVAEIK	1	1	1	C4LYF9		1216.64	0	0.000627804				High	3.10504	0				0
	EYMASYFTLK	3	3	3	C4LTE3;C4LYF9;C4M9F8		1252.59	0	0.00522661				High	2.53072	0	High	2.32064	0	0
	TVEEDFAKK	1	3	3	C4LTE3;C4LYF9;C4M9F8		1066.54	0.000194	0.00282002							High	2.34555	0	1
	NGDHPHLLK	1	3	3	C4LTE3;C4LYF9;C4M9F8		1030.54	0.000194	0.00246474							High	2.22762	0	0
	TVEEDFAK	2	3	3	C4LTE3;C4LYF9;C4M9F8		938.447	0.00025	0.0241873	High	1.81896	0	High	2.00033	0				0
	YVIATSQK	1	3	3	C4LTE3;C4LYF9;C4M9F8		909.504	0.000344	0.00592231							High	2.54014	0	0
	INGVPLMR	1	3	3	C4LTE3;C4LYF9;C4M9F8		899.513	0.000344	0.00372051							High	2.48125	0	0
	KALIVEK	2	3	3	C4LTE3;C4LYF9;C4M9F8		800.524	0.001961	0.0474231	High	2.73421	0				High	2.88148	0	1
	NGDHPHLLKF	1	3	3	C4LTE3;C4LYF9;C4M9F8		1177.61	0.007663	0.150881							High	1.66007	0	1
P51555	Enolase 1 OS=Entamoeba histolytica GN=ENL-1 PE=1 SV=1 - [ENO1_ENTHI]	54.13	1	17	17	46	metal ion binding; catalytic activity	cytoplasm; cytosol; extracellular; cell surface	metabolic process	Pf00113; Pf03952		[GO:0000015]; GO:0043234; GO:0044445; GO:0032991; GO:0005829; GO:0044444; GO:0005575; GO:0005737; GO:0044424; GO:0005622; GO:0044464; GO:0005623 [GO:0000287]; GO:0046872; GO:0043169; GO:0043167; GO:0005488; GO:0003674 [GO:0004634]; GO:0016836; GO:0016835; GO:0016829; GO:0003824; GO:0003674 [GO:0005576]; GO:0005575 [GO:0005737]; GO:0044424; GO:0005622; GO:0044464; GO:0005575; GO:0005623 [GO:000609…	49.7768	35.78	11	15	62.0043	28.44	8	16	56.0779	31.19	10	15	436	47.2967	6.21436
	Sequence	# PSMs	# Proteins	# Protein Groups	Protein Group Accessions	Modifications	MH+ [Da]	q-Value	PEP	A3	XCorr A3	Probability A3	B3	XCorr B3	Probability B3	C3	XCorr C3	Probability C3	# Missed Cleavages
	HYPIASIEDPFAEDDWAAWNK	6	1	1	P51555		2475.12	0	7.54639e-09	High	5.0429	0	High	4.98092	0	High	5.0597	0	0
	YGQDATNVGDEGGFAPNVSGAR	9	1	1	P51555		2181.98	0	6.41895e-11	High	4.53307	0	High	4.96327	0	High	5.13721	0	0
	AVENVNTIIGPALLGK	3	1	1	P51555		1608.93	0	1.88866e-06	High	3.94651	0	High	4.12798	0				0
	NVLNQAELDEMMIK	1	1	1	P51555		1647.81	0	3.17103e-06	High	3.64027	0							0
	SGETEDTFIADLVVGLNCK	4	1	1	P51555	C18(Carbamidomethyl)	2067.99	0	6.19762e-07	High	3.55395	0	High	4.38813	0				0
	DVDGLIAEYVDYGK	2	1	1	P51555		1556.75	0	1.10773e-06	High	3.49411	0				High	3.81673	0	0
	MAAETYQCLK	1	1	1	P51555	C8(Carbamidomethyl)	1214.55	0	0.0031133	High	3.1424	0							0
	NACNSVLIK	2	1	1	P51555	C3(Carbamidomethyl)	1018.53	0	0.00961625	High	2.78075	0				High	2.43973	0	0
	YLAELTGHK	1	1	1	P51555		1031.55	0	0.00241958	High	2.73523	0							0
	GWGVMASHR	2	1	1	P51555		1000.48	0	0.00270598	High	2.31866	0				High	2.14017	0	0
	GNPTIEVEITTGK	1	1	1	P51555		1358.71	0	0.00274581	High	1.78422	0							0
	EALDLLVEAIAK	5	1	1	P51555		1284.74	0	0.00095339				High	3.83717	0	High	3.83366	0	0
	IEEELGNIPYAGK	2	1	1	P51555		1432.73	0	0.000112755				High	3.62555	0	High	2.78219	0	0
	AKYGQDATNVGDEGGFAPNVSGAR	2	1	1	P51555		2381.12	0	1.2935e-05				High	3.61848	0	High	2.97293	0	1
	IEIAMDCAASEFYNEETKK	1	1	1	P51555	C7(Carbamidomethyl)	2249.01	0	2.87951e-06				High	2.97235	0				1
	FTVEHGNFQIVGDDLLVTNPAR	3	1	1	P51555		2442.24	0	9.61359e-08							High	5.7982	0	0
	VNQIGTLTETFK	1	1	1	P51555		1350.73	0	5.38007e-05							High	3.48892	0	0
Q5NT28	Rab family GTPase (Fragment) OS=Entamoeba histolytica GN=EhRab2B PE=3 SV=1 - [Q5NT28_ENTHI]	53.52	1	2	9	17	nucleotide binding		cell communication; regulation of biological process; response to stimulus; transport	Pf00025; Pf00071; Pf08477		[GO:0000166]; GO:0036094; GO:1901265; GO:0005488; GO:0097159; GO:1901363; GO:0003674 [GO:0005525]; GO:0032561; GO:0035639; GO:0019001; GO:0032555; GO:1901265; GO:0017076; GO:0032553; GO:0097159; GO:1901363; GO:0000166; GO:0005488; GO:0036094; GO:0003674 [GO:0005622]; GO:0044464; GO:0005575; GO:0005623 [GO:0007264]; GO:0035556; GO:0007165; GO:0007154; GO:0044700; GO:0050794; GO:0051716; GO:0009987…		0			24.2608	38.97	5	7	20.5311	41.78	8	8	213	23.7651	6.22705
	Sequence	# PSMs	# Proteins	# Protein Groups	Protein Group Accessions	Modifications	MH+ [Da]	q-Value	PEP	A3	XCorr A3	Probability A3	B3	XCorr B3	Probability B3	C3	XCorr C3	Probability C3	# Missed Cleavages
	LQIWDTAGSEK	4	2	2	Q5NT27;Q5NT28		1247.63	0	5.11465e-05	High	2.5211	0	High	2.7067	0	High	2.88331	0	0
	TIPIQGQSVK	2	2	2	Q5NT27;Q5NT28		1070.62	0	0.012555	High	2.04068	0				High	2.15401	0	0
	DATNVDNCFLQTAEVIFENVK	3	2	2	Q5NT27;Q5NT28	C8(Carbamidomethyl)	2427.15	0	2.75978e-06				High	4.70789	0	High	3.03971	0	0
	TENITTLPIVDSNKPVDSQYQYVFK	1	1	1	Q5NT28		2899.47	0	5.47138e-05				High	4.1796	0				0
	FQPIHDLTIGVEFGTK	2	2	2	Q5NT27;Q5NT28		1801.95	0	8.7281e-07				High	3.73666	0	High	4.15133	0	0
	IPIWLEECRK	2	2	2	Q5NT27;Q5NT28	C8(Carbamidomethyl)	1343.71	0	0.00104519				High	3.2163	0	High	2.0448	0	1
	VTLENADGR	1	1	1	Q5NT28		974.491	0.000194	0.000752921							High	2.15892	0	0
	EEGEAFAK	1	2	2	Q5NT27;Q5NT28		880.405	0.000344	0.00408037							High	2.22855	0	0
	QVTKEEGEAFAK	1	2	2	Q5NT27;Q5NT28		1336.67	0.001402	0.0320301							High	1.87052	0	1
Q9XYW0	Ribosomal protein L23A (Fragment) OS=Entamoeba histolytica GN=RP23A PE=2 SV=1 - [Q9XYW0_ENTHI]	52.94	2	8	8	12	nucleotide binding; structural molecule activity	cytoplasm; ribosome	metabolic process	Pf00276		[GO:0000166]; GO:0036094; GO:1901265; GO:0005488; GO:0097159; GO:1901363; GO:0003674 [GO:0003735]; GO:0005198; GO:0003674 [GO:0005622]; GO:0044464; GO:0005575; GO:0005623 [GO:0005840]; GO:0030529; GO:0043232; GO:0044444; GO:0032991; GO:0044424; GO:0043228; GO:0043229; GO:0005737; GO:0005575; GO:0005622; GO:0044464; GO:0043226; GO:0005623 [GO:0006412]; GO:0010467; GO:0034645; GO:0044267; GO:004317…	15.007	27.73	4	5		0			18.5573	41.18	5	7	119	13.4555	10.1548
	Sequence	# PSMs	# Proteins	# Protein Groups	Protein Group Accessions	Modifications	MH+ [Da]	q-Value	PEP	A3	XCorr A3	Probability A3	B3	XCorr B3	Probability B3	C3	XCorr C3	Probability C3	# Missed Cleavages
	KIEDHNTLVFLCEQK	2	2	1	Q9XYW0	C12(Carbamidomethyl)	1873.94	0	2.89389e-06	High	5.36463	0							1
	FPLATETALKK	1	2	1	Q9XYW0		1218.71	0	0.000162206	High	3.0181	0							1
	MDEFSIIKFPLATETALK	2	2	1	Q9XYW0		2054.09	0	0.0118806	High	2.00404	0				High	2.09299	0	1
	LAPDVEAMEVATK	2	2	1	Q9XYW0		1373.7	0	1.28127e-05							High	3.07545	0	0
	YTTAFHRPATK	2	2	1	Q9XYW0		1292.67	0	0.000146618							High	3.07494	0	0
	MDEFSIIKFPLATETALKK	1	2	1	Q9XYW0		2182.18	0.000194	0.00155336							High	2.41683	0	2
	MDEFSIIK	1	2	1	Q9XYW0		982.492	0.000685	0.0393102	High	2.21239	0							0
	VNTLVR	1	2	1	Q9XYW0		701.43	0.008823	0.166427							High	2.15841	0	0
Q5NT27	Rab family GTPase (Fragment) OS=Entamoeba histolytica GN=EhRab2C PE=3 SV=1 - [Q5NT27_ENTHI]	52.81	1	3	10	20	nucleotide binding		cell communication; regulation of biological process; response to stimulus; transport	Pf00025; Pf00071; Pf08477		[GO:0000166]; GO:0036094; GO:1901265; GO:0005488; GO:0097159; GO:1901363; GO:0003674 [GO:0005525]; GO:0032561; GO:0035639; GO:0019001; GO:0032555; GO:1901265; GO:0017076; GO:0032553; GO:0097159; GO:1901363; GO:0000166; GO:0005488; GO:0036094; GO:0003674 [GO:0005622]; GO:0044464; GO:0005575; GO:0005623 [GO:0007264]; GO:0035556; GO:0007165; GO:0007154; GO:0044700; GO:0050794; GO:0051716; GO:0009987…	7.91748	17.75	3	3	22.3466	33.77	5	7	29.3803	52.81	10	10	231	25.9622	6.99072
	Sequence	# PSMs	# Proteins	# Protein Groups	Protein Group Accessions	Modifications	MH+ [Da]	q-Value	PEP	A3	XCorr A3	Probability A3	B3	XCorr B3	Probability B3	C3	XCorr C3	Probability C3	# Missed Cleavages
	VIPVIDSNKPAESQYQYVFK	3	1	1	Q5NT27		2325.21	0	1.86811e-08	High	3.3557	0	High	2.26542	0	High	4.14376	0	0
	LQIWDTAGSEK	4	2	2	Q5NT27;Q5NT28		1247.63	0	5.11465e-05	High	2.5211	0	High	2.7067	0	High	2.88331	0	0
	TIPIQGQSVK	2	2	2	Q5NT27;Q5NT28		1070.62	0	0.012555	High	2.04068	0				High	2.15401	0	0
	DATNVDNCFLQTAEVIFENVK	3	2	2	Q5NT27;Q5NT28	C8(Carbamidomethyl)	2427.15	0	2.75978e-06				High	4.70789	0	High	3.03971	0	0
	FQPIHDLTIGVEFGTK	2	2	2	Q5NT27;Q5NT28		1801.95	0	8.7281e-07				High	3.73666	0	High	4.15133	0	0
	IPIWLEECRK	2	2	2	Q5NT27;Q5NT28	C8(Carbamidomethyl)	1343.71	0	0.00104519				High	3.2163	0	High	2.0448	0	1
	GASGALLVYDISR	1	1	1	Q5NT27		1321.71	0	3.34522e-06							High	4.24918	0	0
	VTLDNGDGR	1	1	1	Q5NT27		946.459	0.000194	0.0012739							High	2.61511	0	0
	EEGEAFAK	1	2	2	Q5NT27;Q5NT28		880.405	0.000344	0.00408037							High	2.22855	0	0
	QVTKEEGEAFAK	1	2	2	Q5NT27;Q5NT28		1336.67	0.001402	0.0320301							High	1.87052	0	1
C4LSZ3	60S ribosomal protein L37a, putative OS=Entamoeba histolytica GN=EHI_148230 PE=4 SV=1 - [C4LSZ3_ENTHI]	52.69	2	7	7	14	structural molecule activity	cytoplasm; ribosome	metabolic process	Pf01780	3411807	[GO:0003735]; GO:0005198; GO:0003674 [GO:0005622]; GO:0044464; GO:0005575; GO:0005623 [GO:0005840]; GO:0030529; GO:0043232; GO:0044444; GO:0032991; GO:0044424; GO:0043228; GO:0043229; GO:0005737; GO:0005575; GO:0005622; GO:0044464; GO:0043226; GO:0005623 [GO:0006412]; GO:0010467; GO:0034645; GO:0044267; GO:0043170; GO:0009059; GO:0044249; GO:0044260; GO:0019538; GO:0008152; GO:0009058; GO:0044237…	4.92184	17.2	2	2	13.8131	45.16	4	5	19.2567	41.94	5	7	93	10.2345	10.2866
	Sequence	# PSMs	# Proteins	# Protein Groups	Protein Group Accessions	Modifications	MH+ [Da]	q-Value	PEP	A3	XCorr A3	Probability A3	B3	XCorr B3	Probability B3	C3	XCorr C3	Probability C3	# Missed Cleavages
	TACGIWECK	2	2	1	C4LSZ3	C3(Carbamidomethyl); C8(Carbamidomethyl)	1124.49	0	0.00616802	High	2.75648	0	High	2.71873	0				0
	QIAGGAYTLSTISGATVR	3	2	1	C4LSZ3		1765.95	0	1.84555e-07				High	4.68756	0	High	4.39651	0	0
	KIEIAQHSK	4	2	1	C4LSZ3		1053.61	0	0.00504176				High	2.64428	0	High	2.82079	0	1
	IEIAQHSK	1	2	1	C4LSZ3		925.51	0.000344	0.00414051							High	2.17732	0	0
	VGIVGK	2	2	1	C4LSZ3		572.377	0.00463	0.142479				High	1.66971	0	High	1.9635	0	0
	KVGIVGK	1	2	1	C4LSZ3		700.47	0.004763	0.124326	High	2.16536	0							1
	YGASLR	1	2	1	C4LSZ3		666.357	0.008047	0.159975							High	1.68455	0	0
C4M1E1	60S ribosomal protein L12, putative OS=Entamoeba histolytica GN=EHI_030710 PE=3 SV=1 - [C4M1E1_ENTHI]	52.69	1	8	8	22	structural molecule activity	cytoplasm; ribosome	metabolic process	Pf00298; Pf03946	3403297	[GO:0003735]; GO:0005198; GO:0003674 [GO:0005840]; GO:0030529; GO:0043232; GO:0044444; GO:0032991; GO:0044424; GO:0043228; GO:0043229; GO:0005737; GO:0005575; GO:0005622; GO:0044464; GO:0043226; GO:0005623 [GO:0006412]; GO:0010467; GO:0034645; GO:0044267; GO:0043170; GO:0009059; GO:0044249; GO:0044260; GO:0019538; GO:0008152; GO:0009058; GO:0044237; GO:0044238; GO:0008150; GO:0009987	14.534	28.14	4	6	18.4419	28.14	4	7	27.3753	39.52	6	9	167	17.7516	9.59814
	Sequence	# PSMs	# Proteins	# Protein Groups	Protein Group Accessions	Modifications	MH+ [Da]	q-Value	PEP	A3	XCorr A3	Probability A3	B3	XCorr B3	Probability B3	C3	XCorr C3	Probability C3	# Missed Cleavages
	VVAGDAAAGASLGPK	3	1	1	C4M1E1		1283.69	0	1.40523e-05	High	3.86995	0	High	4.02277	0				0
	VATYEVIPSAAALILK	7	1	1	C4M1E1		1658.97	0	8.04317e-08	High	3.15389	0	High	3.02242	0	High	3.20372	0	0
	VGPLGLNPK	2	1	1	C4M1E1		894.541	0	0.0107858	High	2.76527	0				High	2.57401	0	0
	ALKEPPKDR	4	1	1	C4M1E1		1053.6	0	0.00366526				High	3.44484	0	High	2.72723	0	2
	GIPTVHSGSISMDDVYEIAR	2	1	1	C4M1E1		2147.04	0	3.91014e-09							High	5.06831	0	0
	ITVVNR	1	1	1	C4M1E1		701.43	0.004642	0.0911744							High	1.71852	0	0
	TFAGTVK	2	1	1	C4M1E1		723.404	0.005235	0.154794	High	1.49613	0	High	1.38728	0				0
	STLAWK	1	1	1	C4M1E1		705.393	0.005814	0.12044							High	1.9248	0	0
C4LXZ0	60S ribosomal protein L18a OS=Entamoeba histolytica GN=EHI_035600 PE=3 SV=1 - [C4LXZ0_ENTHI]	52.6	1	10	10	21	structural molecule activity	cytoplasm; ribosome	metabolic process	Pf01775	3410442	[GO:0003735]; GO:0005198; GO:0003674 [GO:0005840]; GO:0030529; GO:0043232; GO:0044444; GO:0032991; GO:0044424; GO:0043228; GO:0043229; GO:0005737; GO:0005575; GO:0005622; GO:0044464; GO:0043226; GO:0005623 [GO:0006412]; GO:0010467; GO:0034645; GO:0044267; GO:0043170; GO:0009059; GO:0044249; GO:0044260; GO:0019538; GO:0008152; GO:0009058; GO:0044237; GO:0044238; GO:0008150; GO:0009987	4.82981	18.5	3	3	13.0359	30.06	5	5	34.5999	52.6	10	13	173	20.0798	10.1548
	Sequence	# PSMs	# Proteins	# Protein Groups	Protein Group Accessions	Modifications	MH+ [Da]	q-Value	PEP	A3	XCorr A3	Probability A3	B3	XCorr B3	Probability B3	C3	XCorr C3	Probability C3	# Missed Cleavages
	YVSAGGIHNITK	4	1	1	C4LXZ0		1259.68	0	9.62102e-07	High	2.79095	0	High	2.55325	0	High	3.47419	0	0
	NPVLHQFVGHHVK	3	1	1	C4LXZ0		1511.83	0	0.000130855	High	1.54133	0				High	4.24849	0	0
	INAELLQCQPIFEK	2	1	1	C4LXZ0	C8(Carbamidomethyl)	1702.88	0	1.78483e-05				High	3.56366	0	High	2.86153	0	0
	AHNPNEIFR	2	1	1	C4LXZ0		1097.55	0	0.00372199				High	2.78553	0	High	2.70339	0	0
	VFAPNYVVAK	3	1	1	C4LXZ0		1107.62	0	0.00021918				High	1.87078	0	High	2.51332	0	0
	IQLISITTVGDK	1	1	1	C4LXZ0		1287.75	0	1.21741e-05							High	3.0606	0	0
	NYQIFLR	3	1	1	C4LXZ0		953.52	0.000685	0.0430196	High	2.03886	0	High	2.26273	0	High	2.33467	0	0
	SKFWMMLK	1	1	1	C4LXZ0		1070.55	0.003671	0.0779398							High	1.87059	0	1
	FNLPIK	1	1	1	C4LXZ0		731.445	0.00646	0.135302							High	1.82725	0	0
	FWMMLK	1	1	1	C4LXZ0		855.426	0.008169	0.16473							High	1.69477	0	0
C4LU56	60S ribosomal protein L5, putative OS=Entamoeba histolytica GN=EHI_006860 PE=3 SV=1 - [C4LU56_ENTHI]	52.1	1	17	17	42	structural molecule activity; RNA binding	cytoplasm; ribosome	metabolic process	Pf00861	3404805	[GO:0003735]; GO:0005198; GO:0003674 [GO:0005622]; GO:0044464; GO:0005575; GO:0005623 [GO:0005840]; GO:0030529; GO:0043232; GO:0044444; GO:0032991; GO:0044424; GO:0043228; GO:0043229; GO:0005737; GO:0005575; GO:0005622; GO:0044464; GO:0043226; GO:0005623 [GO:0006412]; GO:0010467; GO:0034645; GO:0044267; GO:0043170; GO:0009059; GO:0044249; GO:0044260; GO:0019538; GO:0008152; GO:0009058; GO:0044237…	43.0185	30.77	8	12	39.1422	31.12	9	12	56.2239	34.97	12	18	286	32.3563	9.80322
	Sequence	# PSMs	# Proteins	# Protein Groups	Protein Group Accessions	Modifications	MH+ [Da]	q-Value	PEP	A3	XCorr A3	Probability A3	B3	XCorr B3	Probability B3	C3	XCorr C3	Probability C3	# Missed Cleavages
	FIAAGIAPEALENIYIEAHKK	6	1	1	C4LU56		2298.25	0	2.55202e-07	High	5.13064	0	High	4.7172	0	High	5.12994	0	1
	FIAAGIAPEALENIYIEAHK	3	1	1	C4LU56		2170.15	0	1.76989e-08	High	4.49826	0	High	3.84445	0	High	4.58233	0	0
	LGEDYTPEEVDER	3	1	1	C4LU56		1551.68	0	1.14982e-07	High	3.77895	0				High	3.99697	0	0
	YLSGEDADLYKK	6	1	1	C4LU56		1401.69	0	8.44004e-05	High	3.68469	0	High	3.37886	0	High	3.35346	0	1
	ILCAAYSHELPR	2	1	1	C4LU56	C3(Carbamidomethyl)	1429.72	0	6.361e-05	High	3.60547	0	High	4.14355	0				0
	ILGGHVAAYMK	6	1	1	C4LU56		1159.63	0	7.4347e-06	High	3.38656	0	High	3.21104	0	High	3.40796	0	0
	TVIAQIAYSEIIGDK	3	1	1	C4LU56		1620.88	0	8.81622e-08				High	3.38229	0	High	4.03908	0	0
	FAGAGENEEALR	1	1	1	C4LU56		1263.6	0	0.000146388				High	3.3801	0				0
	YLSGEDADLYK	2	1	1	C4LU56		1273.6	0	2.233e-05				High	2.86082	0	High	2.91416	0	0
	MIFQDKDK	1	1	1	C4LU56		1024.51	0.000652	0.018728							High	2.1576	0	1
	IRENPAAEKK	1	1	1	C4LU56		1155.65	0.000685	0.0305377	High	2.85717	0							2
	CILDVGLAR	1	1	1	C4LU56	C1(Carbamidomethyl)	1016.56	0.000904	0.0606443	High	2.58151	0							0
	KLTLEQR	2	1	1	C4LU56		887.531	0.001402	0.0320245							High	2.42433	0	1
	LTLEQR	1	1	1	C4LU56		759.436	0.002961	0.0713517							High	1.96037	0	0
	VFAVLK	2	1	1	C4LU56		676.439	0.004887	0.104764							High	1.86076	0	0
	TDYYAR	1	1	1	C4LU56		788.358	0.005538	0.164627				High	1.876	0				0
	KYQTQFR	1	1	1	C4LU56		970.51	0.005814	0.11816							High	2.11448	0	1
Q8I890	Rho-like small GTPase OS=Entamoeba histolytica GN=Rho PE=2 SV=1 - [Q8I890_ENTHI]	51.9	8	8	9	14	nucleotide binding	membrane	cell communication; regulation of biological process; response to stimulus	Pf00025; Pf00071; Pf08477		[GO:0000166]; GO:0036094; GO:1901265; GO:0005488; GO:0097159; GO:1901363; GO:0003674 [GO:0005525]; GO:0032561; GO:0035639; GO:0019001; GO:0032555; GO:1901265; GO:0017076; GO:0032553; GO:0097159; GO:1901363; GO:0000166; GO:0005488; GO:0036094; GO:0003674 [GO:0005622]; GO:0044464; GO:0005575; GO:0005623 [GO:0007264]; GO:0035556; GO:0007165; GO:0007154; GO:0044700; GO:0050794; GO:0051716; GO:0009987…	1.78174	3.33	1	1	13.7711	29.52	5	5	20.9191	45.24	7	8	210	23.5492	7.25439
	Sequence	# PSMs	# Proteins	# Protein Groups	Protein Group Accessions	Modifications	MH+ [Da]	q-Value	PEP	A3	XCorr A3	Probability A3	B3	XCorr B3	Probability B3	C3	XCorr C3	Probability C3	# Missed Cleavages
	DGSDDVTKQEGDDLCQK	1	7	1	Q8I890	C15(Carbamidomethyl)	1909.81	0	0.00106898				High	3.81029	0				1
	SVDCIFSNKPVPK	2	8	1	Q8I890	C4(Carbamidomethyl)	1490.77	0	6.05845e-06				High	2.95254	0	High	3.10814	0	0
	LGCVAYIEASSVAK	1	8	1	Q8I890	C3(Carbamidomethyl)	1467.75	0	0.000136167				High	2.29666	0				0
	IVVVGDGAVGK	3	11	4	Q8I890;C4LX92;C4M5T0;Q24816		1013.6	0	3.32292e-05				High	2.27218	0	High	2.60941	0	0
	NEEFILHLWDTAGQEEYDR	1	8	1	Q8I890		2365.07	0	1.41056e-07							High	4.57463	0	0
	KDGSDDVTKQEGDDLCQK	1	7	1	Q8I890	C16(Carbamidomethyl)	2037.9	0	4.44197e-05							High	2.76314	0	2
	GEIPTAYVPTVFENFSHVMK	1	7	1	Q8I890		2266.12	0	8.46316e-07							High	2.7626	0	0
	HYIDTAK	3	8	1	Q8I890		847.431	0.000652	0.0177241	High	1.78174	0	High	2.43943	0	High	2.78368	0	0
	TVLVGLK	1	8	1	Q8I890		729.487	0.005698	0.116508							High	1.52707	0	0
Q5NSY5	Rab family GTPase (Fragment) OS=Entamoeba histolytica GN=EhRabX31 PE=3 SV=1 - [Q5NSY5_ENTHI]	51.81	1	7	7	17	nucleotide binding		cell communication; regulation of biological process; response to stimulus; transport	Pf00025; Pf00071; Pf08477		[GO:0000166]; GO:0036094; GO:1901265; GO:0005488; GO:0097159; GO:1901363; GO:0003674 [GO:0005525]; GO:0032561; GO:0035639; GO:0019001; GO:0032555; GO:1901265; GO:0017076; GO:0032553; GO:0097159; GO:1901363; GO:0000166; GO:0005488; GO:0036094; GO:0003674 [GO:0005622]; GO:0044464; GO:0005575; GO:0005623 [GO:0007264]; GO:0035556; GO:0007165; GO:0007154; GO:0044700; GO:0050794; GO:0051716; GO:0009987…	12.8479	24.35	3	4	15.0395	38.86	5	5	22.1434	38.34	5	8	193	21.2485	5.66846
	Sequence	# PSMs	# Proteins	# Protein Groups	Protein Group Accessions	Modifications	MH+ [Da]	q-Value	PEP	A3	XCorr A3	Probability A3	B3	XCorr B3	Probability B3	C3	XCorr C3	Probability C3	# Missed Cleavages
	GADCAIIVYDVTR	1	1	1	Q5NSY5	C4(Carbamidomethyl)	1452.71	0	1.17261e-06	High	3.97727	0							0
	ETFESLDYWIDLTR	5	1	1	Q5NSY5		1787.85	0	2.73824e-05	High	3.09778	0	High	3.94971	0	High	3.54299	0	0
	LSQNFFDTQHNPTIGASFLK	3	1	1	Q5NSY5		2265.13	0	1.00449e-09	High	2.90117	0	High	4.04602	0	High	4.58047	0	0
	SAVTVSNNSGVSINDPSPNK	4	1	1	Q5NSY5		1986.98	0	3.6594e-06				High	2.63979	0	High	3.49961	0	0
	VEMNLWDTSGDER	1	1	1	Q5NSY5		1551.68	0	0.000710017				High	2.52636	0				0
	SVMPVYFR	2	1	1	Q5NSY5		998.514	0	0.0362879				High	1.87761	0	High	1.9846	0	0
	EVSDEEAQNYSK	1	1	1	Q5NSY5		1398.6	0	0.000207851							High	1.59435	0	0
C4M9F9	40S ribosomal protein S7, putative OS=Entamoeba histolytica GN=EHI_067530 PE=4 SV=1 - [C4M9F9_ENTHI]	51.74	1	9	14	26	structural molecule activity	cytoplasm; ribosome	metabolic process	Pf01251	3411446	[GO:0003735]; GO:0005198; GO:0003674 [GO:0005622]; GO:0044464; GO:0005575; GO:0005623 [GO:0005840]; GO:0030529; GO:0043232; GO:0044444; GO:0032991; GO:0044424; GO:0043228; GO:0043229; GO:0005737; GO:0005575; GO:0005622; GO:0044464; GO:0043226; GO:0005623 [GO:0006412]; GO:0010467; GO:0034645; GO:0044267; GO:0043170; GO:0009059; GO:0044249; GO:0044260; GO:0019538; GO:0008152; GO:0009058; GO:0044237…	14.0971	17.91	4	6	16.2673	26.87	7	8	34.9894	48.26	11	12	201	21.9413	10.1841
	Sequence	# PSMs	# Proteins	# Protein Groups	Protein Group Accessions	Modifications	MH+ [Da]	q-Value	PEP	A3	XCorr A3	Probability A3	B3	XCorr B3	Probability B3	C3	XCorr C3	Probability C3	# Missed Cleavages
	KLNGPVFIIGK	4	1	1	C4M9F9		1185.73	0	0.000453292	High	4.15148	0				High	3.50394	0	1
	KPGFDAYSK	3	2	2	B1N3K9;C4M9F9		1012.51	0	0.00644481	High	3.37012	0	High	3.53382	0	High	3.08932	0	0
	ATVIFIPLR	5	1	1	C4M9F9		1029.64	0	0.00344236	High	2.30391	0	High	2.35773	0	High	2.32633	0	0
	LNGPVFIIGK	2	1	1	C4M9F9		1057.64	0	0.00351737				High	3.08961	0	High	3.0374	0	0
	EAVAGIPELK	2	2	2	B1N3K9;C4M9F9		1026.58	0	0.00522367				High	2.81238	0	High	2.19018	0	0
	LPIYSAVYK	2	2	2	B1N3K9;C4M9F9		1053.6	0	0.00362587				High	2.4613	0	High	2.47175	0	0
	KATVIFIPLR	1	1	1	C4M9F9		1157.74	0	0.0240597				High	1.90035	0				1
	AVHEAYLNEMLYPVEVAGQR	1	1	1	C4M9F9		2289.13	0	9.00443e-08							High	5.41612	0	0
	TVFVAVDDAK	1	1	1	C4M9F9		1064.56	0.000194	0.00141695							High	2.74071	0	0
	AQVSTEVVVK	1	1	1	C4M9F9		1059.6	0.000194	0.00110986							High	2.1943	0	0
	VIEALEKK	1	1	1	C4M9F9		929.567	0.000685	0.031778	High	1.97616	0							1
	AKLPIYSAVYK	1	1	1	C4M9F9		1252.73	0.001961	0.0462309							High	2.90911	0	1
	VIEALEK	1	2	2	C4M9F9;B1N3K9		801.471	0.001961	0.0508461							High	1.92335	0	0
	TDYKPR	1	2	2	B1N3K9;C4M9F9		779.405	0.002536	0.108145				High	1.39703	0				0
C4M0A8	Putative uncharacterized protein OS=Entamoeba histolytica GN=EHI_005150 PE=4 SV=1 - [C4M0A8_ENTHI]	51.68	1	50	50	109	catalytic activity			Pf00567	3407148	[GO:0003676]; GO:0097159; GO:1901363; GO:0005488; GO:0003674 [GO:0016788]; GO:0016787; GO:0003824; GO:0003674	85.4302	28.8	25	34	107.612	37.51	30	39	97.6472	31.82	28	36	861	98.8296	8.80713
	Sequence	# PSMs	# Proteins	# Protein Groups	Protein Group Accessions	Modifications	MH+ [Da]	q-Value	PEP	A3	XCorr A3	Probability A3	B3	XCorr B3	Probability B3	C3	XCorr C3	Probability C3	# Missed Cleavages
	KNDKEFNDLVQFR	2	1	1	C4M0A8		1652.84	0	0.00021176	High	4.00559	0	High	4.24407	0				2
	KFDLCDLVLSK	2	1	1	C4M0A8	C5(Carbamidomethyl)	1337.71	0	0.000553219	High	3.93326	0	High	2.90367	0				1
	TRDEFYQSFDYK	4	1	1	C4M0A8		1598.71	0	0.000778314	High	3.90529	0	High	2.96342	0	High	4.54831	0	1
	ENIVCTLIESGYASLK	2	1	1	C4M0A8	C5(Carbamidomethyl)	1796.91	0	3.10695e-06	High	3.89967	0	High	3.80327	0				0
	ESIKDVFLNNSFNCIVER	2	1	1	C4M0A8	C14(Carbamidomethyl)	2184.07	0	1.31064e-05	High	3.79823	0	High	3.2288	0				1
	KEEAFAYETNEILR	1	1	1	C4M0A8		1712.85	0	0.00028218	High	3.72466	0							1
	TIEEVFYDVYASGK	5	1	1	C4M0A8		1620.78	0	1.3108e-06	High	3.36986	0	High	3.47441	0	High	3.59409	0	0
	DVFLNNSFNCIVER	1	1	1	C4M0A8	C10(Carbamidomethyl)	1726.82	0	2.98332e-05	High	3.09167	0							0
	LLSETPKGEYK	3	1	1	C4M0A8		1264.68	0	0.00490793	High	3.01937	0	High	2.41439	0	High	2.13444	0	1
	YVIYIPEKDCR	3	1	1	C4M0A8	C10(Carbamidomethyl)	1455.73	0	0.000839554	High	2.97756	0	High	3.03021	0	High	2.87134	0	1
	DIPENIAEMKENQEGIYK	3	1	1	C4M0A8		2121.02	0	2.29025e-05	High	2.97278	0	High	3.48238	0	High	3.16211	0	1
	LENATEEIK	3	1	1	C4M0A8		1046.54	0	0.00576724	High	2.77095	0	High	2.96202	0				0
	DDENEELKK	7	1	1	C4M0A8		1119.52	0	0.0125946	High	2.45101	0	High	2.4613	0	High	2.67126	0	1
	SNNSLTLSSK	4	1	1	C4M0A8		1050.54	0	0.00420443	High	2.41125	0	High	2.78137	0				0
	GKEFSQYFDAEQK	2	1	1	C4M0A8		1576.73	0	1.87488e-05	High	2.36494	0							1
	VVTQYPAEK	4	1	1	C4M0A8		1034.55	0	0.00200077	High	2.32897	0	High	2.27175	0	High	2.28972	0	0
	ENQEGIYK	2	1	1	C4M0A8		980.47	0	0.00801263	High	2.25771	0				High	2.25597	0	0
	YVIYIPEK	2	1	1	C4M0A8		1024.57	0	0.00896776	High	2.20714	0				High	1.82036	0	0
	AYAQFSGR	6	1	1	C4M0A8		899.431	0	0.00848595	High	2.19049	0	High	2.19931	0	High	2.16408	0	0
	AVPTANVVK	3	1	1	C4M0A8		898.536	0	0.0221827	High	1.47321	0	High	1.89682	0	High	1.75201	0	0
	GKDVDFDAMINAVSSFFNK	3	1	1	C4M0A8		2104.99	0	2.91498e-05	High	1.09402	0	High	3.60789	0	High	2.68672	0	1
	KENIVCTLIESGYASLK	1	1	1	C4M0A8	C6(Carbamidomethyl)	1925	0	2.42231e-06				High	5.15044	0				1
	VVVGDVCINNMLIEEGLSILDR	1	1	1	C4M0A8	C7(Carbamidomethyl)	2458.27	0	3.58578e-07				High	4.60854	0				0
	KRPENIFFNEK	1	1	1	C4M0A8		1421.75	0	0.0475577				High	4.00986	0				1
	EEAFAYETNEILR	1	1	1	C4M0A8		1584.75	0	6.39918e-05				High	3.96796	0				0
	EKKEEAFAYETNEILR	3	1	1	C4M0A8		1969.99	0	0.000697945				High	3.59077	0	High	3.39539	0	2
	ALFGLNEVTVDFR	2	1	1	C4M0A8		1480.78	0	0.000119174				High	3.36151	0				0
	KEGESKPVRPVK	1	1	1	C4M0A8		1353.78	0	0.0238397				High	3.14302	0				1
	IPRDDENEELKK	2	1	1	C4M0A8		1485.76	0	0.0297425				High	2.80188	0				2
	VAYAQLSVEK	1	1	1	C4M0A8		1107.6	0	0.00361752				High	2.80034	0				0
	VVTQYPAEKR	3	1	1	C4M0A8		1190.65	0	0.00447233				High	2.65701	0	High	2.5817	0	1
	GNEEYNIHLASVRPVFK	1	1	1	C4M0A8		1973.03	0	0.0184629				High	1.67688	0				0
	YNTEKDVFDFDDDAK	1	1	1	C4M0A8		1821.78	0	2.97588e-07							High	4.20631	0	1
	YGEIDDDEEKDKH	2	1	1	C4M0A8		1592.67	0	6.47256e-05							High	4.16186	0	2
	IISGAEIIYIGNHIK	1	1	1	C4M0A8		1640.93	0	2.44315e-07							High	3.95987	0	0
	STVVLAYVDLPR	1	1	1	C4M0A8		1332.75	0	1.09738e-05							High	3.401	0	0
	RVEAPSHYIIEDTNR	2	1	1	C4M0A8		1799.9	0	1.43478e-05							High	3.37883	0	1
	EGESKPVRPVK	2	1	1	C4M0A8		1225.69	0	4.41611e-05							High	3.10483	0	0
	LENATEEIKQK	1	1	1	C4M0A8		1302.69	0	8.36475e-05							High	2.51969	0	1
	YGEIDDDEEK	1	1	1	C4M0A8		1212.49	0	9.30815e-05							High	2.50879	0	0
	DVDFDAMINAVSSFFNK	1	1	1	C4M0A8		1919.88	0	6.56906e-05							High	1.78422	0	0
	FEVVSEHQGIPK	1	1	1	C4M0A8		1369.71	0.000194	0.000486841							High	3.49836	0	0
	EFSQYFDAEQK	1	1	1	C4M0A8		1391.61	0.000194	0.000614474							High	2.58692	0	0
	SIALAGVK	1	1	1	C4M0A8		758.477	0.000652	0.0142109							High	1.67389	0	0
	KDVAEELLR	1	1	1	C4M0A8		1072.6	0.000685	0.0395822	High	2.28054	0							1
	DVAEELLR	1	1	1	C4M0A8		944.505	0.000685	0.0356855	High	1.88539	0							0
	NVAVTLIK	1	1	1	C4M0A8		857.545	0.001351	0.0651368	High	2.09449	0							0
	LKELEDR	7	1	1	C4M0A8		902.495	0.001548	0.0354615	High	2.18429	0	High	2.43481	0	High	2.19741	0	1
	TIQGHIK	2	1	1	C4M0A8		796.467	0.001548	0.0356006				High	1.7669	0	High	1.88576	0	0
	VINVCK	1	1	1	C4M0A8	C5(Carbamidomethyl)	732.407	0.004481	0.13662				High	1.71231	0				0
C4M2R6	Putative uncharacterized protein OS=Entamoeba histolytica GN=EHI_160980 PE=4 SV=1 - [C4M2R6_ENTHI]	51.64	1	20	20	68					3403531		54.37	30.26	10	20	71.2302	42.11	13	24	67.1335	47.7	17	24	304	33.8129	10.1108
	Sequence	# PSMs	# Proteins	# Protein Groups	Protein Group Accessions	Modifications	MH+ [Da]	q-Value	PEP	A3	XCorr A3	Probability A3	B3	XCorr B3	Probability B3	C3	XCorr C3	Probability C3	# Missed Cleavages
	HVGLEDEGNFVDER	5	1	1	C4M2R6		1615.74	0	3.82748e-08	High	5.01006	0	High	5.00382	0	High	5.25102	0	0
	VAAQPSVEAADK	4	1	1	C4M2R6		1185.61	0	1.55147e-05	High	3.52533	0	High	3.30627	0	High	3.53656	0	0
	KVTSQLANK	10	1	1	C4M2R6		988.58	0	0.0465477	High	3.37345	0	High	3.36682	0	High	3.59138	0	1
	IRADEQQER	6	1	1	C4M2R6		1144.57	0	0.0122976	High	3.3254	0	High	3.19164	0	High	3.0408	0	1
	INTITAQTK	4	1	1	C4M2R6		989.563	0	0.018366	High	3.04617	0	High	2.90104	0	High	2.8445	0	0
	TAIEQIVDK	2	1	1	C4M2R6		1016.56	0	0.0130018	High	2.91917	0							0
	YATVAEDR	5	1	1	C4M2R6		924.443	0	0.0170383	High	2.40366	0	High	2.80005	0	High	2.80275	0	0
	NNVETVAK	7	1	1	C4M2R6		874.463	0	0.0253551	High	1.215	0	High	2.57349	0	High	2.49729	0	0
	VAAQPSVEAADKVAQNIVK	2	1	1	C4M2R6		1938.07	0	1.62547e-07				High	4.43871	0				1
	ARLELEIEAIQK	1	1	1	C4M2R6		1412.81	0	0.0107572				High	3.91196	0				1
	NLNDSLYYLYR	3	1	1	C4M2R6		1433.71	0	0.00012368				High	3.32576	0	High	3.37031	0	0
	IAAQSNVAK	5	1	1	C4M2R6		901.51	0	0.0120158				High	2.56855	0	High	2.5858	0	0
	TAIEQIVDKLMMK	2	1	1	C4M2R6		1519.82	0	7.86184e-06				High	2.0863	0	High	3.51697	0	1
	AISAAVENGVAR	1	1	1	C4M2R6		1157.63	0	8.04369e-05							High	3.01123	0	0
	VAQNIVK	4	1	1	C4M2R6		771.472	0.00168	0.0436328	High	2.46822	0				High	2.33069	0	0
	YATLAAK	2	1	1	C4M2R6		737.419	0.001913	0.0818519				High	1.80877	0	High	1.74891	0	0
	VQAFVAK	2	1	1	C4M2R6		762.452	0.002107	0.0537248	High	2.26232	0				High	2.07028	0	0
	ETDKITAPFR	1	1	1	C4M2R6		1177.62	0.002961	0.067989							High	2.18066	0	1
	ITAPFR	1	1	1	C4M2R6		704.409	0.005814	0.118868							High	1.61757	0	0
	VTSQLANK	1	1	1	C4M2R6		860.483	0.008047	0.161495							High	1.62519	0	0
C4LTE3	60S ribosomal protein L6, putative OS=Entamoeba histolytica GN=EHI_045300 PE=4 SV=1 - [C4LTE3_ENTHI]	51.47	1	1	14	34	structural molecule activity	cytoplasm; ribosome	metabolic process	Pf01159		[GO:0003735]; GO:0005198; GO:0003674 [GO:0005622]; GO:0044464; GO:0005575; GO:0005623 [GO:0005840]; GO:0030529; GO:0043232; GO:0044444; GO:0032991; GO:0044424; GO:0043228; GO:0043229; GO:0005737; GO:0005575; GO:0005622; GO:0044464; GO:0043226; GO:0005623 [GO:0006412]; GO:0010467; GO:0034645; GO:0044267; GO:0043170; GO:0009059; GO:0044249; GO:0044260; GO:0019538; GO:0008152; GO:0009058; GO:0044237…	31.374	30.88	7	11	26.2199	34.8	8	9	35.2837	43.63	11	14	204	22.9017	9.90576
	Sequence	# PSMs	# Proteins	# Protein Groups	Protein Group Accessions	Modifications	MH+ [Da]	q-Value	PEP	A3	XCorr A3	Probability A3	B3	XCorr B3	Probability B3	C3	XCorr C3	Probability C3	# Missed Cleavages
	ITALDKPAWNLEK	4	3	3	C4LTE3;C4LYF9;C4M9F8		1498.83	0	2.44289e-06	High	3.90435	0	High	3.00098	0	High	3.37282	0	0
	SGALIVTGPFK	3	3	3	C4LTE3;C4LYF9;C4M9F8		1089.63	0	0.000410383	High	3.37895	0	High	3.60086	0				0
	VDTTGVDVK	5	3	3	C4LTE3;C4LYF9;C4M9F8		933.489	0	0.00682733	High	3.27452	0	High	3.19892	0	High	3.24948	0	0
	KSIVPGAILIIVAGK	3	2	2	C4LTE3;C4LYF9		1478.97	0	0.000879128	High	2.95185	0	High	3.93655	0	High	3.35379	0	1
	SIVPGAILIIVAGK	6	2	2	C4LTE3;C4LYF9		1350.87	0	2.9904e-06	High	2.51849	0	High	2.5593	0	High	2.82149	0	0
	SIVPGAILIIVAGKYAGKK	1	1	1	C4LTE3		1898.19	0	0.00328255				High	2.93289	0				2
	EYMASYFTLK	3	3	3	C4LTE3;C4LYF9;C4M9F8		1252.59	0	0.00522661				High	2.53072	0	High	2.32064	0	0
	TVEEDFAKK	1	3	3	C4LTE3;C4LYF9;C4M9F8		1066.54	0.000194	0.00282002							High	2.34555	0	1
	NGDHPHLLK	1	3	3	C4LTE3;C4LYF9;C4M9F8		1030.54	0.000194	0.00246474							High	2.22762	0	0
	TVEEDFAK	2	3	3	C4LTE3;C4LYF9;C4M9F8		938.447	0.00025	0.0241873	High	1.81896	0	High	2.00033	0				0
	YVIATSQK	1	3	3	C4LTE3;C4LYF9;C4M9F8		909.504	0.000344	0.00592231							High	2.54014	0	0
	INGVPLMR	1	3	3	C4LTE3;C4LYF9;C4M9F8		899.513	0.000344	0.00372051							High	2.48125	0	0
	KALIVEK	2	3	3	C4LTE3;C4LYF9;C4M9F8		800.524	0.001961	0.0474231	High	2.73421	0				High	2.88148	0	1
	NGDHPHLLKF	1	3	3	C4LTE3;C4LYF9;C4M9F8		1177.61	0.007663	0.150881							High	1.66007	0	1
C4LWN1	Dolichyl-di-phosphooligosaccharide-protein glycotransferase, putative OS=Entamoeba histolytica GN=EHI_069430 PE=4 SV=1 - [C4LWN1_ENTHI]	51.2	2	17	17	25	catalytic activity	cytoplasm; endoplasmic reticulum; membrane	metabolic process	Pf03345	3403230	[GO:0004579]; GO:0004576; GO:0016758; GO:0016757; GO:0016740; GO:0003824; GO:0003674 [GO:0005789]; GO:0031090; GO:0042175; GO:0044425; GO:0044432; GO:0016020; GO:0043227; GO:0044422; GO:0012505; GO:0044464; GO:0005575; GO:0005783; GO:0044444; GO:0044446; GO:0043226; GO:0005623; GO:0043231; GO:0005737; GO:0044424; GO:0043229; GO:0005622 [GO:0018279]; GO:0006487; GO:0018196; GO:0006486; GO:0018193;…	13.2518	10.82	4	5	35.5336	45.19	13	13	19.4866	20.43	6	7	416	48.0821	7.10791
	Sequence	# PSMs	# Proteins	# Protein Groups	Protein Group Accessions	Modifications	MH+ [Da]	q-Value	PEP	A3	XCorr A3	Probability A3	B3	XCorr B3	Probability B3	C3	XCorr C3	Probability C3	# Missed Cleavages
	YSNVILLTPHYTFK	2	2	1	C4LWN1		1695.91	0	5.60722e-06	High	4.16884	0				High	3.28786	0	0
	FTENIIDWVLQR	4	2	1	C4LWN1		1533.81	0	6.15872e-07	High	3.88008	0	High	1.7911	0	High	4.12413	0	0
	FGVYTMIINYR	1	2	1	C4LWN1		1376.7	0	0.000248583	High	3.1004	0							0
	LLDPVIVK	1	2	1	C4LWN1		896.582	0	0.0142678	High	2.10249	0							0
	IGEFEMIFSNNVHNNQNIFNQR	2	2	1	C4LWN1		2665.26	0	2.12031e-09				High	4.55915	0	High	6.04779	0	0
	IIVSGSSLLFSNIAFDSVIEHPSLNLIK	1	2	1	C4LWN1		3013.66	0	2.80345e-06				High	4.05873	0				0
	IDNGKYEVIVQTPDK	1	2	1	C4LWN1		1718.9	0	4.33429e-05				High	3.6832	0				1
	NGDEVEIINK	1	2	1	C4LWN1		1130.57	0	0.000958491				High	3.45069	0				0
	KYSNVILLTPHYTFK	1	2	1	C4LWN1		1824.01	0	0.000140546				High	3.24609	0				1
	MTLFQLFENGEK	1	2	1	C4LWN1		1456.71	0	0.000768531				High	2.99061	0				0
	FSQFIELLKK	1	2	1	C4LWN1		1252.73	0	0.0214004				High	2.82457	0				1
	IQNILFSGIGLYLPPSPFTSSLLK	3	2	1	C4LWN1		2605.46	0	0.00173857				High	2.50811	0	High	2.02455	0	0
	TLVILER	2	2	1	C4LWN1		843.53	0	0.0451265				High	2.18333	0	High	2.24814	0	0
	FSQFIELLK	1	2	1	C4LWN1		1124.64	0	0.00755241				High	2.17947	0				0
	VNVELEQLDQGNYVPFNVDDLQIEFK	1	1	1	C4LWN1		3065.54	0	0.000989473				High	2.05706	0				0
	KYEDGYK	1	2	1	C4LWN1		902.424	0.002234	0.0922024				High	1.7926	0				1
	NIHWEK	1	2	1	C4LWN1		826.42	0.004887	0.104239							High	1.75417	0	0
C4M230	Alcohol dehydrogenase, putative OS=Entamoeba histolytica GN=EHI_150490 PE=4 SV=1 - [C4M230_ENTHI]	51.03	4	33	34	72	catalytic activity; metal ion binding		metabolic process	Pf00171; Pf00465; Pf01761		[GO:0003856]; GO:0016838; GO:0016835; GO:0016829; GO:0003824; GO:0003674 [GO:0004022]; GO:0016616; GO:0016614; GO:0016491; GO:0003824; GO:0003674 [GO:0006066]; GO:0044281; GO:0044710; GO:0008152; GO:0008150 [GO:0008152]; GO:0008150 [GO:0008774]; GO:0016620; GO:0016903; GO:0016491; GO:0003824; GO:0003674 [GO:0009073]; GO:0008652; GO:0009072; GO:0019438; GO:1901362; GO:0006520; GO:0046394; GO:00067…	54.3981	25.63	18	21	70.6762	34.94	23	27	62.5552	33.79	22	24	870	95.5114	7.25439
	Sequence	# PSMs	# Proteins	# Protein Groups	Protein Group Accessions	Modifications	MH+ [Da]	q-Value	PEP	A3	XCorr A3	Probability A3	B3	XCorr B3	Probability B3	C3	XCorr C3	Probability C3	# Missed Cleavages
	LMNHPGVATILATGGNAMVK	2	4	1	C4M230		1995.05	0	1.19047e-05	High	4.77242	0				High	3.98994	0	0
	VPEMALLAFEDQCSPANPR	3	4	1	C4M230	C13(Carbamidomethyl)	2145.01	0	3.46344e-07	High	4.5899	0	High	3.25841	0	High	3.91724	0	0
	VPEDCNIICAVCK	2	4	1	C4M230	C5(Carbamidomethyl); C9(Carbamidomethyl); C12(Carbamidomethyl)	1577.71	0	1.88e-05	High	4.48083	0	High	3.89346	0				0
	AAYSSGKPALGVGAGNVPTYIEK	4	4	1	C4M230		2250.18	0	2.6457e-06	High	4.26214	0	High	1.85695	0	High	3.26659	0	0
	CPGMSPQWFAEQVGIK	1	4	1	C4M230	C1(Carbamidomethyl)	1834.86	0	3.06525e-06	High	3.57854	0							0
	TLGAYFINEEEK	1	4	1	C4M230		1413.69	0	0.000605835	High	3.13697	0							0
	ATETITGFK	2	3	1	C4M230		967.509	0	0.0189685	High	2.72131	0	High	2.55012	0				0
	NPIVFSFHPSALK	2	4	1	C4M230		1456.8	0	4.66045e-05	High	2.46805	0				High	1.93497	0	0
	LSPVLAILK	5	4	1	C4M230		953.64	0	0.00206676	High	2.38518	0	High	2.39122	0	High	2.26668	0	0
	GLAVMNTFGPDNIIAIGGGSAMDAAK	4	4	1	C4M230		2491.23	0	4.87587e-09	High	2.29213	0				High	4.46737	0	0
	SYNGDLEAR	3	4	1	C4M230		1024.47	0	0.010097	High	2.26904	0	High	2.25828	0				0
	EVGPNEPLTR	3	4	1	C4M230		1111.57	0	0.00340177	High	2.23272	0	High	2.37662	0	High	2.1289	0	0
	ACEELMK	3	3	1	C4M230	C2(Carbamidomethyl)	880.39	0	0.0455289	High	2.21161	0	High	1.92289	0	High	1.21674	0	0
	EKLSPVLAILK	4	4	1	C4M230		1210.78	0	0.038589	High	2.18764	0	High	2.39911	0	High	3.06032	0	1
	IFFEPHSIR	2	4	1	C4M230		1145.61	0	0.00720839	High	2.17248	0	High	2.39327	0				0
	EYLKPEYTQEK	2	4	1	C4M230		1427.71	0	0.00437916	High	1.99301	0				High	1.38104	0	0
	ASVAALDQHCALAAAAVEETGR	2	3	1	C4M230	C10(Carbamidomethyl)	2211.08	0	5.33241e-09				High	5.61728	0				0
	TRNPIVFSFHPSALK	2	4	1	C4M230		1713.94	0	1.60979e-05				High	4.29198	0	High	3.34004	0	1
	FMFGVNAYSADVNNAR	1	3	1	C4M230		1775.81	0	4.28975e-06				High	4.27866	0				0
	AIADTGLDVLVHATEAYVSVMANEYTDGLAR	2	4	1	C4M230		3265.6	0	4.60938e-06				High	3.52484	0				0
	AENTQDGIDKAEAMVEFNGR	2	4	1	C4M230		2194.99	0	1.48435e-08				High	3.49998	0	High	4.77731	0	1
	CVAVLLPHVIR	2	4	1	C4M230	C1(Carbamidomethyl)	1276.75	0	3.26915e-05				High	3.17613	0	High	3.2559	0	0
	YPLADYSLTPSVAIVDPMFTMSLPK	1	4	1	C4M230		2756.39	0	4.11426e-05				High	3.0168	0				0
	IMWLLYEHPEADFFAMK	2	4	1	C4M230		2141.03	0	1.20615e-08				High	1.52498	0	High	3.96459	0	0
	KYPLADYSLTPSVAIVDPMFTMSLPK	1	4	1	C4M230		2884.49	0	2.67613e-08							High	4.35309	0	1
	DAAIAAGAPENCIQWIEFGGIEASNK	1	3	1	C4M230	C12(Carbamidomethyl)	2732.28	0	3.47337e-06							High	3.46381	0	0
	QAANDVVMSK	1	4	1	C4M230		1062.53	0	0.000161359							High	2.78482	0	0
	LVFENLLK	3	4	1	C4M230		975.588	0.000183	0.0517768	High	2.10919	0	High	2.16744	0	High	2.07426	0	0
	IFIVSDR	1	5	2	C4M230;C4M7F5		849.483	0.000183	0.0527663				High	1.89784	0				0
	VGAAFHLPHGR	1	4	1	C4M230		1161.63	0.000194	0.000630819							High	2.29576	0	0
	AFKFPTMGK	2	4	1	C4M230		1026.55	0.000344	0.004074				High	1.5927	0	High	1.95122	0	1
	VMDVLKR	1	4	1	C4M230		860.502	0.000967	0.0216501							High	1.88046	0	1
	NNLQWFR	3	4	1	C4M230		977.495	0.001402	0.0304167	High	2.3079	0	High	2.29605	0	High	2.37426	0	0
	YALTMK	1	4	1	C4M230		726.385	0.008583	0.199081				High	1.56933	0				0
C4M8M3	60S ribosomal protein L16-B, putative OS=Entamoeba histolytica GN=EHI_095610 PE=4 SV=1 - [C4M8M3_ENTHI]	50.99	2	2	12	23	structural molecule activity	cytoplasm; ribosome	metabolic process	Pf00572	3404023	[GO:0003735]; GO:0005198; GO:0003674 [GO:0005840]; GO:0030529; GO:0043232; GO:0044444; GO:0032991; GO:0044424; GO:0043228; GO:0043229; GO:0005737; GO:0005575; GO:0005622; GO:0044464; GO:0043226; GO:0005623 [GO:0006412]; GO:0010467; GO:0034645; GO:0044267; GO:0043170; GO:0009059; GO:0044249; GO:0044260; GO:0019538; GO:0008152; GO:0009058; GO:0044237; GO:0044238; GO:0008150; GO:0009987 [GO:0015934]…	2.58973	5.45	1	1	28.2308	39.11	9	12	20.2232	31.19	7	10	202	22.7654	10.0962
	Sequence	# PSMs	# Proteins	# Protein Groups	Protein Group Accessions	Modifications	MH+ [Da]	q-Value	PEP	A3	XCorr A3	Probability A3	B3	XCorr B3	Probability B3	C3	XCorr C3	Probability C3	# Missed Cleavages
	CFEGCPAPYDK	3	3	2	C4M3F3;C4M8M3	C1(Carbamidomethyl); C5(Carbamidomethyl)	1343.54	0	0.000295214	High	2.58973	0	High	2.93464	0	High	2.83262	0	0
	VIVIDCHGHVLGR	1	2	1	C4M8M3	C6(Carbamidomethyl)	1474.79	0	1.97006e-05				High	4.08231	0				0
	TLLGELGTAVGWK	1	3	2	C4M3F3;C4M8M3		1344.75	0	0.000109367				High	3.10975	0				0
	CEDLQVCGTLK	1	3	2	C4M3F3;C4M8M3	C1(Carbamidomethyl); C7(Carbamidomethyl)	1322.61	0	0.0014055				High	2.88689	0				0
	LVQWELYQR	2	3	2	C4M3F3;C4M8M3		1234.66	0	0.00476438				High	2.79222	0				0
	RTLLGELGTAVGWK	1	3	2	C4M3F3;C4M8M3		1500.85	0	0.000175234							High	3.69267	0	1
	SSIPAAAAIYSFNPTR	2	2	1	C4M8M3		1665.86	0	1.55588e-05							High	3.25188	0	0
	ILADEKYK	2	2	2	C4M3F3;C4M8M3		979.548	0.000541	0.0588262				High	1.58699	0	High	1.76947	0	1
	SPADMVR	1	3	2	C4M3F3;C4M8M3		775.377	0.000652	0.0165712							High	1.96578	0	0
	YADVVAK	3	2	2	C4M3F3;C4M8M3		765.414	0.001241	0.0708735				High	2.09074	0	High	2.064	0	0
	VASVVAK	2	3	2	C4M3F3;C4M8M3		673.424	0.002536	0.106228				High	2.25681	0				0
	ILADEK	4	2	2	C4M3F3;C4M8M3		688.387	0.00408	0.0885567				High	1.70189	0	High	1.69109	0	0
C4M3F3	60S ribosomal protein L13, putative OS=Entamoeba histolytica GN=EHI_017700 PE=4 SV=1 - [C4M3F3_ENTHI]	50.73	1	3	13	23	structural molecule activity	cytoplasm; ribosome	metabolic process	Pf00572	3405096	[GO:0003735]; GO:0005198; GO:0003674 [GO:0005840]; GO:0030529; GO:0043232; GO:0044444; GO:0032991; GO:0044424; GO:0043228; GO:0043229; GO:0005737; GO:0005575; GO:0005622; GO:0044464; GO:0043226; GO:0005623 [GO:0006412]; GO:0010467; GO:0034645; GO:0044267; GO:0043170; GO:0009059; GO:0044249; GO:0044260; GO:0019538; GO:0008152; GO:0009058; GO:0044237; GO:0044238; GO:0008150; GO:0009987 [GO:0015934]…	2.58973	5.37	1	1	28.2452	38.54	9	12	21.0336	31.22	8	10	205	23.1155	10.0522
	Sequence	# PSMs	# Proteins	# Protein Groups	Protein Group Accessions	Modifications	MH+ [Da]	q-Value	PEP	A3	XCorr A3	Probability A3	B3	XCorr B3	Probability B3	C3	XCorr C3	Probability C3	# Missed Cleavages
	CFEGCPAPYDK	3	3	2	C4M3F3;C4M8M3	C1(Carbamidomethyl); C5(Carbamidomethyl)	1343.54	0	0.000295214	High	2.58973	0	High	2.93464	0	High	2.83262	0	0
	VTVIDCHGHVLGR	1	1	1	C4M3F3	C6(Carbamidomethyl)	1462.76	0	2.52921e-05				High	4.09668	0				0
	TLLGELGTAVGWK	1	3	2	C4M3F3;C4M8M3		1344.75	0	0.000109367				High	3.10975	0				0
	CEDLQVCGTLK	1	3	2	C4M3F3;C4M8M3	C1(Carbamidomethyl); C7(Carbamidomethyl)	1322.61	0	0.0014055				High	2.88689	0				0
	LVQWELYQR	2	3	2	C4M3F3;C4M8M3		1234.66	0	0.00476438				High	2.79222	0				0
	KSSIPEAAAIYSFNPTR	1	1	1	C4M3F3		1851.96	0	2.92418e-06							High	3.74646	0	1
	RTLLGELGTAVGWK	1	3	2	C4M3F3;C4M8M3		1500.85	0	0.000175234							High	3.69267	0	1
	SSIPEAAAIYSFNPTR	1	1	1	C4M3F3		1723.86	0	1.61901e-05							High	3.40622	0	0
	ILADEKYK	2	2	2	C4M3F3;C4M8M3		979.548	0.000541	0.0588262				High	1.58699	0	High	1.76947	0	1
	SPADMVR	1	3	2	C4M3F3;C4M8M3		775.377	0.000652	0.0165712							High	1.96578	0	0
	YADVVAK	3	2	2	C4M3F3;C4M8M3		765.414	0.001241	0.0708735				High	2.09074	0	High	2.064	0	0
	VASVVAK	2	3	2	C4M3F3;C4M8M3		673.424	0.002536	0.106228				High	2.25681	0				0
	ILADEK	4	2	2	C4M3F3;C4M8M3		688.387	0.00408	0.0885567				High	1.70189	0	High	1.69109	0	0
C4LWZ3	60S ribosomal protein L2/L8, putative OS=Entamoeba histolytica GN=EHI_127200 PE=3 SV=1 - [C4LWZ3_ENTHI]	50.58	1	10	10	28	RNA binding; structural molecule activity	cytoplasm; ribosome	metabolic process	Pf00181; Pf03947	3406482	[GO:0003723]; GO:0003676; GO:0097159; GO:1901363; GO:0005488; GO:0003674 [GO:0003735]; GO:0005198; GO:0003674 [GO:0005622]; GO:0044464; GO:0005575; GO:0005623 [GO:0005840]; GO:0030529; GO:0043232; GO:0044444; GO:0032991; GO:0044424; GO:0043228; GO:0043229; GO:0005737; GO:0005575; GO:0005622; GO:0044464; GO:0043226; GO:0005623 [GO:0006412]; GO:0010467; GO:0034645; GO:0044267; GO:0043170; GO:000905…	5.76458	10.12	3	3	41.446	37.35	8	14	29.6366	36.58	8	11	257	27.7766	10.6968
	Sequence	# PSMs	# Proteins	# Protein Groups	Protein Group Accessions	Modifications	MH+ [Da]	q-Value	PEP	A3	XCorr A3	Probability A3	B3	XCorr B3	Probability B3	C3	XCorr C3	Probability C3	# Missed Cleavages
	AMVGIIAGGGR	3	1	1	C4LWZ3		1001.56	0	0.0045587	High	2.97793	0	High	2.23866	0	High	2.53524	0	0
	IRLPSGAK	5	1	1	C4LWZ3		841.525	0	0.0441631	High	2.78665	0	High	2.97184	0	High	2.96639	0	1
	ASLHIGNVLPIGQCPEGTVVCNVESKPGDR	2	1	1	C4LWZ3	C14(Carbamidomethyl); C21(Carbamidomethyl)	3203.59	0	2.74813e-09				High	5.67829	0				0
	ASGNYATVISHNADNETTR	5	1	1	C4LWZ3		2020.93	0	1.74167e-08				High	4.24569	0	High	4.80872	0	0
	SIEHDPGR	2	1	1	C4LWZ3		910.437	0	0.0126928				High	2.01445	0	High	1.95694	0	0
	GVAMNPVDHPHGGGNHQHVGHPTTLKR	1	1	1	C4LWZ3		2850.41	0	1.56713e-08							High	5.12183	0	1
	TEKPILK	5	1	1	C4LWZ3		828.519	0.001267	0.027957	High	1.48592	0	High	2.69812	0	High	2.73246	0	0
	LGVAQHR	1	1	1	C4LWZ3		780.447	0.001548	0.0363945							High	2.12043	0	0
	AIDFFER	2	1	1	C4LWZ3		897.447	0.001913	0.0826878				High	2.23543	0	High	2.22128	0	0
	AGVAYR	2	1	1	C4LWZ3		636.346	0.002536	0.106717				High	2.04842	0				0
C4M0Z2	40S ribosomal protein S17, putative OS=Entamoeba histolytica GN=EHI_135060 PE=3 SV=1 - [C4M0Z2_ENTHI]	50.43	2	8	8	13	structural molecule activity	cytoplasm; ribosome	metabolic process	Pf00833		[GO:0003735]; GO:0005198; GO:0003674 [GO:0005622]; GO:0044464; GO:0005575; GO:0005623 [GO:0005840]; GO:0030529; GO:0043232; GO:0044444; GO:0032991; GO:0044424; GO:0043228; GO:0043229; GO:0005737; GO:0005575; GO:0005622; GO:0044464; GO:0043226; GO:0005623 [GO:0006412]; GO:0010467; GO:0034645; GO:0044267; GO:0043170; GO:0009059; GO:0044249; GO:0044260; GO:0019538; GO:0008152; GO:0009058; GO:0044237…	8.8097	25.64	3	4	6.19322	18.8	2	2	20.5599	50.43	7	7	117	13.5824	10.0962
	Sequence	# PSMs	# Proteins	# Protein Groups	Protein Group Accessions	Modifications	MH+ [Da]	q-Value	PEP	A3	XCorr A3	Probability A3	B3	XCorr B3	Probability B3	C3	XCorr C3	Probability C3	# Missed Cleavages
	VVDEVAVVETK	1	2	1	C4M0Z2		1187.65	0	0.000429731	High	3.183	0							0
	IAGFITHLMR	4	2	1	C4M0Z2		1158.64	0	0.000619919	High	2.94313	0	High	3.26331	0	High	3.2732	0	0
	ITADPVTLK	2	2	1	C4M0Z2		957.562	0	0.00210363	High	2.68358	0				High	2.95847	0	0
	VVDEVAVVETKR	2	1	1	C4M0Z2		1343.75	0	4.20225e-05				High	2.92991	0	High	3.09621	0	1
	YYPLLTLDFHTNKR	1	2	1	C4M0Z2		1780.94	0	1.11053e-07							High	4.26132	0	1
	YYPLLTLDFHTNK	1	2	1	C4M0Z2		1624.83	0	1.6904e-05							High	2.86377	0	0
	DNYVPEKSEVNIDK	1	1	1	C4M0Z2		1649.81	0	0.000126249							High	2.17922	0	1
	DNYVPEK	1	2	1	C4M0Z2		864.41	0.001118	0.025416							High	1.92768	0	0
Q9NH04	Malic enzyme OS=Entamoeba histolytica GN=EHI_044970 PE=1 SV=1 - [Q9NH04_ENTHI]	50.31	2	17	17	28	nucleotide binding; catalytic activity; metal ion binding		metabolic process	Pf00390; Pf03949		[GO:0000166]; GO:0036094; GO:1901265; GO:0005488; GO:0097159; GO:1901363; GO:0003674 [GO:0004470]; GO:0016615; GO:0016614; GO:0016491; GO:0003824; GO:0003674 [GO:0006108]; GO:0043648; GO:0019752; GO:0043436; GO:0006082; GO:0042180; GO:0044237; GO:0044281; GO:0008152; GO:0009987; GO:0044710; GO:0008150 [GO:0016491]; GO:0003824; GO:0003674 [GO:0016616]; GO:0016614; GO:0016491; GO:0003824; GO:000367…	30.0968	33.47	9	9	28.9225	26.28	8	9	27.9139	26.9	10	10	487	53.2862	6.29053
	Sequence	# PSMs	# Proteins	# Protein Groups	Protein Group Accessions	Modifications	MH+ [Da]	q-Value	PEP	A3	XCorr A3	Probability A3	B3	XCorr B3	Probability B3	C3	XCorr C3	Probability C3	# Missed Cleavages
	HIVDFPQETLNECLAYAINK	3	1	1	Q9NH04	C13(Carbamidomethyl)	2375.17	0	9.64517e-06	High	4.80914	0	High	4.01245	0				0
	IQHTFGAINLEDISQPNCYK	1	1	1	Q9NH04	C18(Carbamidomethyl)	2348.13	0	1.03395e-05	High	4.56261	0							0
	VTDLTWQQVYDIAEHDIK	2	1	1	Q9NH04		2174.08	0	2.45609e-05	High	4.26133	0				High	4.04471	0	0
	KITDNMAIAASR	1	1	1	Q9NH04		1290.68	0	7.47272e-05	High	3.47771	0							1
	ADLSNLEECLPSTLSQEQR	3	1	1	Q9NH04	C9(Carbamidomethyl)	2190.04	0	3.76206e-07	High	2.85181	0	High	4.88479	0	High	4.15531	0	0
	ESCDIPVWHDDQQGTASVTLAGLLNALK	1	1	1	Q9NH04	C3(Carbamidomethyl)	3038.49	0	8.83312e-05	High	2.75171	0							0
	GINPDNIIGTMDEPGIFPK	2	1	1	Q9NH04		2028.02	0	0.000113826	High	2.64759	0	High	3.13245	0				0
	VLGDGDVTPPGGLGVMEGK	3	1	1	Q9NH04		1797.91	0	4.73427e-05	High	2.59032	0	High	3.39804	0	High	2.75431	0	0
	CTLAGFNWFNAYYTPGVSR	2	1	1	Q9NH04	C1(Carbamidomethyl)	2224.02	0	0.000287134				High	3.46908	0	High	2.47271	0	0
	WEICETTNPSK	1	1	1	Q9NH04	C4(Carbamidomethyl)	1364.62	0	0.00683703				High	3.24577	0				0
	YLGGIDAVPICIDSK	1	1	1	Q9NH04	C11(Carbamidomethyl)	1620.83	0	9.03076e-05				High	2.97016	0				0
	ESAQLLQDSK	1	1	1	Q9NH04		1118.57	0	9.99766e-05							High	3.09974	0	0
	ITDNMAIAASR	1	1	1	Q9NH04		1162.59	0	7.62873e-05							High	2.8257	0	0
	LIVTAGADPK	1	1	1	Q9NH04		984.573	0	0.000150228							High	2.48133	0	0
	EAADVAMQAIK	1	1	1	Q9NH04		1146.58	0.000194	0.000481962							High	2.18419	0	0
	ALAEFAEK	2	1	1	Q9NH04		878.462	0.000344	0.0036607	High	2.14461	0				High	2.18916	0	0
	ILDVLR	2	2	1	Q9NH04		728.466	0.005088	0.153977				High	1.53531	0	High	1.70671	0	0
C4M0Q2	40S ribosomal protein S8 OS=Entamoeba histolytica GN=EHI_009870 PE=3 SV=1 - [C4M0Q2_ENTHI]	50.21	3	10	10	20	structural molecule activity	cytoplasm; ribosome	metabolic process	Pf01201	3401734	[GO:0003735]; GO:0005198; GO:0003674 [GO:0005622]; GO:0044464; GO:0005575; GO:0005623 [GO:0005840]; GO:0030529; GO:0043232; GO:0044444; GO:0032991; GO:0044424; GO:0043228; GO:0043229; GO:0005737; GO:0005575; GO:0005622; GO:0044464; GO:0043226; GO:0005623 [GO:0006412]; GO:0010467; GO:0034645; GO:0044267; GO:0043170; GO:0009059; GO:0044249; GO:0044260; GO:0019538; GO:0008152; GO:0009058; GO:0044237…	7.9661	18.57	3	3	19.4044	27	4	5	41.2889	35.44	8	12	237	26.9634	10.0229
	Sequence	# PSMs	# Proteins	# Protein Groups	Protein Group Accessions	Modifications	MH+ [Da]	q-Value	PEP	A3	XCorr A3	Probability A3	B3	XCorr B3	Probability B3	C3	XCorr C3	Probability C3	# Missed Cleavages
	GAIIEIDPAPFR	1	3	1	C4M0Q2		1298.71	0	1.91758e-05	High	3.33178	0							0
	DIASTDYYK	2	3	1	C4M0Q2		1075.5	0	0.00888671	High	2.4928	0				High	2.38161	0	0
	VLACISSRPGQTGSVEGYILEGK	2	3	1	C4M0Q2	C4(Carbamidomethyl)	2421.24	0	3.04008e-05	High	2.14152	0	High	4.09935	0				0
	TIAQQIAETQVALMNPSK	4	3	1	C4M0Q2		1943.03	0	1.16076e-06				High	4.825	0	High	5.05579	0	0
	ILNVVYNASDNDFVR	4	3	1	C4M0Q2		1738.88	0	4.81757e-06				High	4.33714	0	High	3.89986	0	0
	FDEALLEGFQSGR	1	3	1	C4M0Q2		1468.71	0	2.68735e-06							High	3.88053	0	0
	NMKFDEALLEGFQSGR	1	3	1	C4M0Q2		1841.88	0	1.91994e-05							High	3.76791	0	1
	TIAQQIAETQVALMNPSK	1	3	1	C4M0Q2	M14(Oxidation)	1959.02	0	1.07043e-05							High	3.62974	0	0
	SLESATFK	2	3	1	C4M0Q2		882.457	0.000183	0.0558344				High	2.05739	0	High	1.80036	0	0
	VVLPKEEENKEK	1	1	1	C4M0Q2		1441.79	0.000194	0.000754443							High	2.36346	0	2
	TNTLVK	1	3	1	C4M0Q2		675.404	0.006715	0.136381							High	1.89745	0	0
C4LXD7	Fructose-1,6-bisphosphate aldolase, putative OS=Entamoeba histolytica GN=EHI_098570 PE=4 SV=1 - [C4LXD7_ENTHI]	50	3	13	13	23	catalytic activity; metal ion binding		metabolic process	Pf01116	3404675	[GO:0003824]; GO:0003674 [GO:0004332]; GO:0016832; GO:0016830; GO:0016829; GO:0003824; GO:0003674 [GO:0005975]; GO:0044238; GO:0008152; GO:0008150 [GO:0006096]; GO:0006007; GO:0006091; GO:0006006; GO:0019320; GO:0044237; GO:0019318; GO:0046365; GO:0008152; GO:0009987; GO:0005996; GO:0016052; GO:0008150; GO:0005975; GO:0009056; GO:0044238 [GO:0008270]; GO:0046914; GO:0046872; GO:0043169; GO:004316…	16.756	17.58	5	6	13.2541	17.88	4	4	38.9342	42.42	11	13	330	36.1935	6.53662
	Sequence	# PSMs	# Proteins	# Protein Groups	Protein Group Accessions	Modifications	MH+ [Da]	q-Value	PEP	A3	XCorr A3	Probability A3	B3	XCorr B3	Probability B3	C3	XCorr C3	Probability C3	# Missed Cleavages
	LESAIGIPEDQIR	3	2	1	C4LXD7		1440.77	0	2.61259e-05	High	4.01229	0	High	4.1099	0	High	3.67578	0	0
	IRLDILHEVEKR	2	2	1	C4LXD7		1520.89	0	3.52559e-06	High	3.52388	0				High	3.78231	0	2
	GVPISLNLDHGANFQICK	1	1	1	C4LXD7	C17(Carbamidomethyl)	1983.01	0	2.00392e-05	High	2.92213	0							0
	VNIDSDGR	4	2	1	C4LXD7		875.421	0	0.0160575	High	2.36093	0	High	2.32457	0	High	2.36702	0	0
	FGVTVEGELGVLSGVEDDVAAAEHVFTDPK	2	2	1	C4LXD7		3087.52	0	3.61184e-06				High	4.47205	0	High	3.86781	0	0
	FKPGMHPR	2	2	1	C4LXD7		969.507	0	0.00781078				High	2.34756	0	High	2.76365	0	0
	IPGFPIVLHGSSSVPQEWVAVINQYGGK	3	2	1	C4LXD7		2979.57	0	9.99028e-08							High	4.9583	0	0
	DTGVDALAISIGTSHGAYK	1	2	1	C4LXD7		1875.95	0	1.8227e-08							High	4.5353	0	0
	SPVILQVSK	1	2	1	C4LXD7		970.595	0.000194	0.00247845							High	2.62064	0	0
	IRLDILHEVEK	1	2	1	C4LXD7		1364.79	0.000652	0.0113587							High	2.54497	0	1
	EIDPEHK	1	2	1	C4LXD7		867.42	0.001548	0.0351673							High	1.81089	0	0
	YLAEHPK	1	2	1	C4LXD7		857.452	0.006146	0.143035	High	1.77214	0							0
	ELYLHK	1	3	1	C4LXD7		802.446	0.008823	0.166699							High	1.6601	0	0
C4M525	Peptidyl-prolyl cis-trans isomerase OS=Entamoeba histolytica GN=EHI_128100 PE=3 SV=1 - [C4M525_ENTHI]	50	1	8	8	12	catalytic activity		metabolic process	Pf00160	3402503	[GO:0003755]; GO:0016859; GO:0016853; GO:0003824; GO:0003674 [GO:0006457]; GO:0044267; GO:0019538; GO:0044260; GO:0043170; GO:0044238; GO:0044237; GO:0008152; GO:0009987; GO:0008150	7.89393	15.98	3	3	8.91112	18.04	3	3	13.3603	30.41	5	6	194	21.213	8.60205
	Sequence	# PSMs	# Proteins	# Protein Groups	Protein Group Accessions	Modifications	MH+ [Da]	q-Value	PEP	A3	XCorr A3	Probability A3	B3	XCorr B3	Probability B3	C3	XCorr C3	Probability C3	# Missed Cleavages
	FDGTGGESIYGAK	2	1	1	C4M525		1301.6	0	0.000121217	High	3.48921	0	High	3.60701	0				0
	GILSMANAGK	1	1	1	C4M525		961.512	0	0.00834715	High	2.26868	0							0
	IVMDLFGK	2	1	1	C4M525		922.506	0	0.00646853	High	2.13604	0				High	2.22794	0	0
	VYFDVIIGDEEKPSR	1	1	1	C4M525		1766.89	0	6.49567e-06				High	3.50169	0				0
	DTNGSQFFITLVPTAWLDGR	2	1	1	C4M525		2238.12	0	9.07827e-06							High	3.39082	0	0
	VIPGFMIQGGDFTR	1	1	1	C4M525		1537.78	0	4.8038e-06							High	3.00429	0	0
	IAAVGSQSGK	1	1	1	C4M525		917.505	0	6.22849e-05							High	2.8694	0	0
	FEDENFK	2	1	1	C4M525		928.406	0.001743	0.0815225				High	1.80242	0	High	1.8678	0	0
C4M192	Phosphoglycerate kinase OS=Entamoeba histolytica GN=EHI_188180 PE=3 SV=1 - [C4M192_ENTHI]	49.88	4	13	13	21	catalytic activity		metabolic process	Pf00162	3407985	[GO:0004618]; GO:0016301; GO:0016774; GO:0016772; GO:0016740; GO:0003824; GO:0003674 [GO:0006096]; GO:0006007; GO:0006091; GO:0006006; GO:0019320; GO:0044237; GO:0019318; GO:0046365; GO:0008152; GO:0009987; GO:0005996; GO:0016052; GO:0008150; GO:0005975; GO:0009056; GO:0044238	29.4311	28.19	7	9	26.1976	21.2	6	8	14.4404	12.05	4	4	415	44.8374	6.78564
	Sequence	# PSMs	# Proteins	# Protein Groups	Protein Group Accessions	Modifications	MH+ [Da]	q-Value	PEP	A3	XCorr A3	Probability A3	B3	XCorr B3	Probability B3	C3	XCorr C3	Probability C3	# Missed Cleavages
	AVVLASHLGRPDGHVVPELTLKPVAEK	1	1	1	C4M192		2832.61	0	1.00332e-06	High	4.3449	0							0
	ALCEAVAAATQAGVLTIVGGGDTPTALKK	1	1	1	C4M192	C3(Carbamidomethyl)	2783.5	0	1.72519e-06	High	4.16595	0							1
	RIDATIPSIQYCLDHGCK	1	1	1	C4M192	C12(Carbamidomethyl); C17(Carbamidomethyl)	2147.04	0	2.8641e-05	High	3.78576	0							1
	VADKIPIINNFLEK	6	1	1	C4M192		1613.93	0	8.60619e-06	High	3.30056	0	High	3.63295	0	High	3.84874	0	1
	VIFLNDCVGEEVIK	2	1	1	C4M192	C7(Carbamidomethyl)	1634.84	0	6.13941e-05	High	3.19755	0	High	3.50533	0				0
	KVEILLPFDFVACDK	1	1	1	C4M192	C13(Carbamidomethyl)	1793.95	0	0.000113518	High	2.79891	0							1
	ALCEAVAAATQAGVLTIVGGGDTPTALK	1	1	1	C4M192	C3(Carbamidomethyl)	2655.41	0	0.000452376	High	2.72314	0							0
	AFDHINRPYLGILGGAK	2	1	1	C4M192		1842	0	3.87472e-05				High	4.31594	0				0
	FGEDANTQICTLEEGIPEGWEGVDCGPK	1	1	1	C4M192	C10(Carbamidomethyl); C25(Carbamidomethyl)	3108.37	0	0.000240627				High	3.46607	0				0
	VDFNVPMEK	1	1	1	C4M192		1078.52	0	0.00750013				High	2.64651	0				0
	FHPEEEGSSIVDGKK	1	1	1	C4M192		1658.8	0	2.5247e-07							High	4.93225	0	1
	LGDVYVNDAFGTVHR	1	1	1	C4M192		1662.82	0	1.90928e-06							High	3.61869	0	0
	LEEILK	2	5	1	C4M192		744.449	0.004642	0.0894754				High	2.01422	0	High	2.04073	0	0
C4MAZ9	N-acetylmuraminidase, putative OS=Entamoeba histolytica GN=EHI_176820 PE=4 SV=1 - [C4MAZ9_ENTHI]	49.77	1	8	8	11					3404129		13.3446	10.7	3	4	18.1033	46.51	6	6	3.59307	7.44	1	1	215	24.0342	6.52197
	Sequence	# PSMs	# Proteins	# Protein Groups	Protein Group Accessions	Modifications	MH+ [Da]	q-Value	PEP	A3	XCorr A3	Probability A3	B3	XCorr B3	Probability B3	C3	XCorr C3	Probability C3	# Missed Cleavages
	VRTEDLPHHGVILEIR	3	1	1	C4MAZ9		1884.05	0	2.48755e-05	High	4.46609	0	High	4.49046	0	High	3.59307	0	1
	TEDLPHHGVILEIR	2	1	1	C4MAZ9		1628.87	0	3.0235e-05	High	3.96817	0							0
	TLNQQTFNELMGATINLGEPIMILTGK	1	1	1	C4MAZ9		2947.52	0	3.01886e-05				High	4.0869	0				0
	HALAALVAFTNDGK	1	1	1	C4MAZ9		1427.77	0	1.82603e-05				High	3.38514	0				0
	SDDIEFIFRPCVTCGNIGGQLQTYK	1	1	1	C4MAZ9	C11(Carbamidomethyl); C14(Carbamidomethyl)	2918.36	0	0.000213108				High	3.24309	0				0
	NVPVAVCDASIK	1	1	1	C4MAZ9	C7(Carbamidomethyl)	1272.66	0	0.0010608				High	2.89767	0				0
	FNFNSLK	1	1	1	C4MAZ9		869.452	0.007095	0.152525	High	1.96579	0							0
	DLITPK	1	1	1	C4MAZ9		686.409	0.009177	0.208055				High	1.18188	0				0
Q9BLE8	Small GTPase Rab7A OS=Entamoeba histolytica GN=EhRab7A PE=2 SV=1 - [Q9BLE8_ENTHI]	49.51	3	7	9	12	nucleotide binding	nucleus; cytoplasm	cell communication; regulation of biological process; response to stimulus; transport	Pf00025; Pf00071; Pf04670; Pf08477		[GO:0000166]; GO:0036094; GO:1901265; GO:0005488; GO:0097159; GO:1901363; GO:0003674 [GO:0005525]; GO:0032561; GO:0035639; GO:0019001; GO:0032555; GO:1901265; GO:0017076; GO:0032553; GO:0097159; GO:1901363; GO:0000166; GO:0005488; GO:0036094; GO:0003674 [GO:0005622]; GO:0044464; GO:0005575; GO:0005623 [GO:0005634]; GO:0043231; GO:0043227; GO:0043229; GO:0043226; GO:0044424; GO:0005575; GO:0005622…	10.0742	9.71	2	3	13.5253	23.79	3	4	14.3461	25.24	5	5	206	22.9222	5.41455
	Sequence	# PSMs	# Proteins	# Protein Groups	Protein Group Accessions	Modifications	MH+ [Da]	q-Value	PEP	A3	XCorr A3	Probability A3	B3	XCorr B3	Probability B3	C3	XCorr C3	Probability C3	# Missed Cleavages
	KAEQWCSEHFNIPFFETSAK	2	3	1	Q9BLE8	C6(Carbamidomethyl)	2456.13	0	9.81852e-06	High	3.46199	0							1
	AEQWCSEHFNIPFFETSAK	2	3	1	Q9BLE8	C5(Carbamidomethyl)	2328.06	0	1.66754e-05	High	3.36703	0	High	4.23661	0				0
	NATNVDAAFQSIAQAAIAQK	1	2	1	Q9BLE8		2032.05	0	1.15301e-06				High	4.38698	0				0
	ATIGADFLTK	2	6	3	C4M717;Q6AW64;Q9BLE8		1036.57	0	0.00579926				High	2.74708	0				0
	VDTYEGSPDAIK	1	3	1	Q9BLE8		1294.62	0	1.53613e-05							High	3.19745	0	0
	TFESLNNWREEFLVQASPK	1	3	1	Q9BLE8		2295.14	0	0.000179386							High	2.99149	0	1
	VIILGDSGVGK	1	4	2	Q4QT07;Q9BLE8		1057.63	0	3.07048e-05							High	2.7097	0	0
	FQSLGVAFYR	1	3	1	Q9BLE8		1187.62	0.000194	0.000256343							High	2.93935	0	0
	TFESLNNWR	1	3	1	Q9BLE8		1166.56	0.000194	0.00087507							High	2.50807	0	0
C4LT49	40S ribosomal protein S24, putative OS=Entamoeba histolytica GN=EHI_148820 PE=4 SV=1 - [C4LT49_ENTHI]	49.29	2	9	9	25	nucleotide binding; structural molecule activity	cytoplasm; ribosome	metabolic process	Pf01282		[GO:0000166]; GO:0036094; GO:1901265; GO:0005488; GO:0097159; GO:1901363; GO:0003674 [GO:0003735]; GO:0005198; GO:0003674 [GO:0005622]; GO:0044464; GO:0005575; GO:0005623 [GO:0005840]; GO:0030529; GO:0043232; GO:0044444; GO:0032991; GO:0044424; GO:0043228; GO:0043229; GO:0005737; GO:0005575; GO:0005622; GO:0044464; GO:0043226; GO:0005623 [GO:0006412]; GO:0010467; GO:0034645; GO:0044267; GO:004317…	11.2854	22.14	3	3	31.732	31.43	6	9	41.2463	48.57	8	13	140	16.2642	10.3892
	Sequence	# PSMs	# Proteins	# Protein Groups	Protein Group Accessions	Modifications	MH+ [Da]	q-Value	PEP	A3	XCorr A3	Probability A3	B3	XCorr B3	Probability B3	C3	XCorr C3	Probability C3	# Missed Cleavages
	VKDVQTIVLNGFVTK	3	2	1	C4LT49		1660.96	0	2.92836e-08	High	3.99783	0				High	5.20231	0	1
	TSGFALIYDTLSALKK	5	2	1	C4LT49		1727.96	0	2.43182e-05	High	3.73148	0	High	4.44582	0	High	4.26846	0	1
	TSGFALIYDTLSALK	6	2	1	C4LT49		1599.86	0	6.67465e-06	High	3.55611	0	High	4.26098	0	High	4.2528	0	0
	KQVVVDIYHPGIVQPK	1	2	1	C4LT49		1820.04	0	3.64103e-08				High	5.80264	0				1
	QVVVDIYHPGIVQPK	3	2	1	C4LT49		1691.95	0	2.8359e-08				High	4.05767	0	High	4.70435	0	0
	DVQTIVLNGFVTK	1	2	1	C4LT49		1433.8	0	2.81905e-06							High	3.40595	0	0
	NLIVNPLLCR	1	2	1	C4LT49	C9(Carbamidomethyl)	1211.69	0.000194	0.00180225							High	2.48883	0	0
	MCHSFK	2	2	1	C4LT49	C2(Carbamidomethyl)	809.345	0.004887	0.0982443				High	1.71816	0	High	1.42638	0	0
	SEVTIR	3	2	1	C4LT49		704.394	0.005387	0.160203				High	1.67348	0	High	1.85716	0	0
C4M4A8	Protein transport protein SEC61 gamma subunit, putative OS=Entamoeba histolytica GN=EHI_048170 PE=4 SV=1 - [C4M4A8_ENTHI]	49.28	1	3	3	5	transporter activity	membrane	transport	Pf00584	3407018	[GO:0006605]; GO:0006886; GO:0015031; GO:0034613; GO:0046907; GO:0006810; GO:0045184; GO:0008104; GO:0070727; GO:0051649; GO:0051234; GO:0033036; GO:0051641; GO:0008150; GO:0051179; GO:0009987 [GO:0006886]; GO:0015031; GO:0034613; GO:0046907; GO:0006810; GO:0045184; GO:0008104; GO:0070727; GO:0051649; GO:0051234; GO:0033036; GO:0051641; GO:0008150; GO:0051179; GO:0009987 [GO:0015031]; GO:0006810;…					4.7666	47.83	2	2	10.6678	30.43	2	3	69	7.99722	5.96045
	Sequence	# PSMs	# Proteins	# Protein Groups	Protein Group Accessions	Modifications	MH+ [Da]	q-Value	PEP	A3	XCorr A3	Probability A3	B3	XCorr B3	Probability B3	C3	XCorr C3	Probability C3	# Missed Cleavages
	MDTLEQYVLEPTEEFISDSK	2	1	1	C4M4A8	N-Term(Acetyl)	2416.12	0	0.0036926				High	2.27884	0	High	1.81058	0	0
	MDTLEQYVLEPTEEFISDSKR	2	1	1	C4M4A8	N-Term(Acetyl)	2572.21	0	1.42538e-07							High	5.10284	0	1
	LIHIPIIEILMSS	1	1	1	C4M4A8		1478.87	0.00463	0.140956				High	2.48776	0				0
B1N4P1	GTP-binding protein OS=Entamoeba histolytica GN=EHI_075040 PE=3 SV=1 - [B1N4P1_ENTHI]	48.95	2	6	6	17	nucleotide binding; signal transducer activity	cytoplasm; endoplasmic reticulum; Golgi	transport; cell communication; regulation of biological process; response to stimulus	Pf00025; Pf00503; Pf01926; Pf08477; Pf09439		[GO:0000166]; GO:0036094; GO:1901265; GO:0005488; GO:0097159; GO:1901363; GO:0003674 [GO:0004871]; GO:0060089; GO:0003674 [GO:0005525]; GO:0032561; GO:0035639; GO:0019001; GO:0032555; GO:1901265; GO:0017076; GO:0032553; GO:0097159; GO:1901363; GO:0000166; GO:0005488; GO:0036094; GO:0003674 [GO:0005622]; GO:0044464; GO:0005575; GO:0005623 [GO:0005783]; GO:0043231; GO:0044444; GO:0043227; GO:004322…	6.41991	33.16	4	4	21.5134	48.95	6	7	17.9419	44.74	5	6	190	21.4598	5.85889
	Sequence	# PSMs	# Proteins	# Protein Groups	Protein Group Accessions	Modifications	MH+ [Da]	q-Value	PEP	A3	XCorr A3	Probability A3	B3	XCorr B3	Probability B3	C3	XCorr C3	Probability C3	# Missed Cleavages
	FNTYDLGGHTPAR	3	2	1	B1N4P1		1448.69	0	0.000680115	High	3.9744	0	High	4.05626	0	High	3.23501	0	0
	VSQHIPTQQPTMEELVMGNIK	3	2	1	B1N4P1		2380.2	0	3.39668e-06	High	2.44551	0	High	5.43876	0	High	4.66805	0	0
	TTLLHLLK	5	2	1	B1N4P1		938.602	0	0.00643295	High	1.61557	0	High	2.07505	0	High	2.29535	0	0
	GNVTCEGIRPIEVFMSSIVNR	3	2	1	B1N4P1	C5(Carbamidomethyl)	2378.19	0	5.60067e-06	High	1.30202	0	High	5.23144	0	High	5.03689	0	0
	ELDSLLNDEMLQNTPFLILGNK	2	2	1	B1N4P1		2517.29	0	6.94739e-05				High	2.88119	0	High	2.70662	0	0
	QGYPEGFK	1	2	1	B1N4P1		925.442	0	0.0161091				High	1.83072	0				0
C4M6Z7	Triosephosphate isomerase OS=Entamoeba histolytica GN=EHI_056480 PE=3 SV=1 - [C4M6Z7_ENTHI]	48.66	3	8	9	15	catalytic activity		metabolic process	Pf00121	3405023	[GO:0003824]; GO:0003674 [GO:0004807]; GO:0016861; GO:0016860; GO:0016853; GO:0003824; GO:0003674 [GO:0008152]; GO:0008150	7.99144	21.46	4	4	14.8659	26.05	4	4	21.0223	35.25	6	7	261	28.0806	6.55127
	Sequence	# PSMs	# Proteins	# Protein Groups	Protein Group Accessions	Modifications	MH+ [Da]	q-Value	PEP	A3	XCorr A3	Probability A3	B3	XCorr B3	Probability B3	C3	XCorr C3	Probability C3	# Missed Cleavages
	NIILAYEPVWAIGTGK	3	3	1	C4M6Z7		1744.96	0	0.000169004	High	2.98661	0				High	2.9248	0	0
	IQYGGSVNPANCNELAK	3	3	1	C4M6Z7	C12(Carbamidomethyl)	1834.88	0	2.07005e-05	High	2.51452	0	High	2.79286	0	High	1.83841	0	0
	VAIDAGLK	1	3	1	C4M6Z7		786.471	0	0.00707456	High	2.49032	0							0
	KVEVIVGVPFIYIPK	2	3	1	C4M6Z7		1701.04	0	0.00326343	High	1.43811	0	High	3.0161	0				1
[truncated: 6,762 more rows]

## Sheet: 1198 protein groups
	Sheet2
	List of all the protein groups identified in the three internal membrane samples
Accession	Description	Total ΣCoverage	Σ# Proteins group	Σ# Unique Peptides	Σ# Peptides	Σ# PSMs	Molecular Function	Cellular Component	Biological Process	Pfam IDs	Gene IDs	GO Terms	Score sample 1	Coverage sample1	# Peptides sample1	# PSM sample1	Score sample2	Coverage sample2	# Peptides sample2	# PSM sample2	Score sample3	Coverage sample3	# Peptides sample3	# PSM sample3	# AAs	MW [kDa]	calc. pI
C4LZ75	60S acidic ribosomal protein P1, putative OS=Entamoeba histolytica GN=EHI_104660 PE=4 SV=1 - [C4LZ75_ENTHI]	97.17	1	5	5	17	structural molecule activity	cytoplasm; ribosome	metabolic process	Pf00428	3404880	[GO:0003735]; GO:0005198; GO:0003674 [GO:0005622]; GO:0044464; GO:0005575; GO:0005623 [GO:0005840]; GO:0030529; GO:0043232; GO:0044444; GO:0032991; GO:0044424; GO:0043228; GO:0043229; GO:0005737; GO:0005575; GO:0005622; GO:0044464; GO:0043226; GO:0005623 [GO:0006414]; GO:0006412; GO:0034645; GO:0010467; GO:0044267; GO:0009059; GO:0044249; GO:0044260; GO:0043170; GO:0019538; GO:0009058; GO:0044237…	19.6871	65.09	4	5	28.6168	49.06	3	6	25.7956	81.13	4	6	106	11.4497	4.56396
C4M4I3	60S acidic ribosomal protein P2, putative OS=Entamoeba histolytica GN=EHI_138770 PE=4 SV=1 - [C4M4I3_ENTHI]	94.29	1	5	8	22	structural molecule activity	cytoplasm; ribosome	metabolic process	Pf00428	3404438	[GO:0003735]; GO:0005198; GO:0003674 [GO:0005622]; GO:0044464; GO:0005575; GO:0005623 [GO:0005840]; GO:0030529; GO:0043232; GO:0044444; GO:0032991; GO:0044424; GO:0043228; GO:0043229; GO:0005737; GO:0005575; GO:0005622; GO:0044464; GO:0043226; GO:0005623 [GO:0006414]; GO:0006412; GO:0034645; GO:0010467; GO:0044267; GO:0009059; GO:0044249; GO:0044260; GO:0043170; GO:0019538; GO:0009058; GO:0044237…	13.3672	43.81	4	4	34.2414	69.52	6	12	18.2726	55.24	4	6	105	11.4186	4.55127
C4LVQ0	60S acidic ribosomal protein P2, putative OS=Entamoeba histolytica GN=EHI_186830 PE=4 SV=1 - [C4LVQ0_ENTHI]	90.57	1	5	8	21	structural molecule activity	cytoplasm; ribosome	metabolic process	Pf00428	3410756	[GO:0003735]; GO:0005198; GO:0003674 [GO:0005622]; GO:0044464; GO:0005575; GO:0005623 [GO:0005840]; GO:0030529; GO:0043232; GO:0044444; GO:0032991; GO:0044424; GO:0043228; GO:0043229; GO:0005737; GO:0005575; GO:0005622; GO:0044464; GO:0043226; GO:0005623 [GO:0006414]; GO:0006412; GO:0034645; GO:0010467; GO:0044267; GO:0009059; GO:0044249; GO:0044260; GO:0043170; GO:0019538; GO:0009058; GO:0044237…	10.8615	45.28	4	4	20.6685	60.38	5	9	21.7982	75.47	6	8	106	11.4056	4.52588
C4M660	60S acidic riboomal protein P1, putative OS=Entamoeba histolytica GN=EHI_042920 PE=4 SV=1 - [C4M660_ENTHI]	87.74	1	5	6	20	structural molecule activity	cytoplasm; ribosome	metabolic process		3406942	[GO:0003735]; GO:0005198; GO:0003674 [GO:0005622]; GO:0044464; GO:0005575; GO:0005623 [GO:0005840]; GO:0030529; GO:0043232; GO:0044444; GO:0032991; GO:0044424; GO:0043228; GO:0043229; GO:0005737; GO:0005575; GO:0005622; GO:0044464; GO:0043226; GO:0005623 [GO:0006414]; GO:0006412; GO:0034645; GO:0010467; GO:0044267; GO:0009059; GO:0044249; GO:0044260; GO:0043170; GO:0019538; GO:0009058; GO:0044237…	11.243	55.66	3	3	33.0093	73.58	5	8	34.6791	72.64	5	9	106	11.1846	4.53857
C4MBJ7	Copine, putative OS=Entamoeba histolytica GN=EHI_163260 PE=4 SV=1 - [C4MBJ7_ENTHI]	85.11	1	15	18	45	protein binding			Pf07002	3402098	[GO:0005515]; GO:0005488; GO:0003674	51.9149	61.83	12	16	63.1893	67.56	10	16	40.3817	44.27	9	13	262	28.8143	5.05908
C4M296	Calreticulin, putative OS=Entamoeba histolytica GN=EHI_136160 PE=3 SV=1 - [C4M296_ENTHI]	82.52	1	37	37	226	metal ion binding; protein binding	cytoplasm; endoplasmic reticulum	metabolic process	Pf00262	3409565	[GO:0005509]; GO:0046872; GO:0043169; GO:0043167; GO:0005488; GO:0003674 [GO:0005783]; GO:0043231; GO:0044444; GO:0043227; GO:0043229; GO:0005737; GO:0044424; GO:0043226; GO:0005622; GO:0044464; GO:0005575; GO:0005623 [GO:0006457]; GO:0044267; GO:0019538; GO:0044260; GO:0043170; GO:0044238; GO:0044237; GO:0008152; GO:0009987; GO:0008150 [GO:0051082]; GO:0005515; GO:0005488; GO:0003674	240.405	73.78	28	87	250.957	79.69	27	85	152.17	70.69	27	54	389	45.0523	4.77979
C4M3S9	90 kDa heat shock protein, putative OS=Entamoeba histolytica GN=EHI_163480 PE=3 SV=1 - [C4M3S9_ENTHI]	74.82	5	55	55	146	nucleotide binding; protein binding		metabolic process; response to stimulus	Pf00183; Pf02518	3404268	[GO:0005524]; GO:0032559; GO:0035639; GO:0030554; GO:0032555; GO:1901265; GO:0017076; GO:0032553; GO:0097159; GO:1901363; GO:0000166; GO:0005488; GO:0036094; GO:0003674 [GO:0006457]; GO:0044267; GO:0019538; GO:0044260; GO:0043170; GO:0044238; GO:0044237; GO:0008152; GO:0009987; GO:0008150 [GO:0006950]; GO:0050896; GO:0008150 [GO:0051082]; GO:0005515; GO:0005488; GO:0003674	170.887	61.88	41	56	215.818	65.96	40	62	92.0857	50.49	25	28	711	81.15	5.07178
C4M5Y9	Putative uncharacterized protein OS=Entamoeba histolytica GN=EHI_137110 PE=4 SV=1 - [C4M5Y9_ENTHI]	74.36	1	10	10	29	protein binding			Pf07002	3406897	[GO:0005515]; GO:0005488; GO:0003674	20.0529	36.26	5	6	38.2115	50.92	7	11	38.6063	68.13	9	12	273	30.4691	5.05908
Q9BLE4	Small GTPase Rab11B OS=Entamoeba histolytica GN=EhRab11B PE=2 SV=1 - [Q9BLE4_ENTHI]	71.56	1	15	18	36	nucleotide binding		cell communication; regulation of biological process; response to stimulus; transport	Pf00025; Pf00071; Pf08477		[GO:0000166]; GO:0036094; GO:1901265; GO:0005488; GO:0097159; GO:1901363; GO:0003674 [GO:0005525]; GO:0032561; GO:0035639; GO:0019001; GO:0032555; GO:1901265; GO:0017076; GO:0032553; GO:0097159; GO:1901363; GO:0000166; GO:0005488; GO:0036094; GO:0003674 [GO:0005622]; GO:0044464; GO:0005575; GO:0005623 [GO:0007264]; GO:0035556; GO:0007165; GO:0007154; GO:0044700; GO:0050794; GO:0051716; GO:0009987…	23.9063	27.01	7	9	45.4916	45.5	13	17	31.1461	50.24	9	10	211	23.7718	5.08447
Q5NT41	Rab family GTPase (Fragment) OS=Entamoeba histolytica GN=EhRabC3 PE=3 SV=1 - [Q5NT41_ENTHI]	70.67	2	11	13	29	nucleotide binding; catalytic activity	nucleus; cytoplasm	metabolic process; cell communication; regulation of biological process; response to stimulus; transport	Pf00009; Pf00025; Pf00071; Pf04670; Pf08477; Pf09439; Pf10662		[GO:0000166]; GO:0036094; GO:1901265; GO:0005488; GO:0097159; GO:1901363; GO:0003674 [GO:0003924]; GO:0017111; GO:0016462; GO:0016818; GO:0016817; GO:0016787; GO:0003824; GO:0003674 [GO:0005524]; GO:0032559; GO:0035639; GO:0030554; GO:0032555; GO:1901265; GO:0017076; GO:0032553; GO:0097159; GO:1901363; GO:0000166; GO:0005488; GO:0036094; GO:0003674 [GO:0005525]; GO:0032561; GO:0035639; GO:0019001…	18.9683	26.44	4	5	38.1704	47.12	7	12	27.2953	53.85	9	12	208	22.6174	7.7085
B1N2F9	Type A flavoprotein, putative OS=Entamoeba histolytica GN=EHI_096710 PE=4 SV=1 - [B1N2F9_ENTHI]	69.7	2	23	23	43	nucleotide binding; catalytic activity; metal ion binding			Pf00258; Pf00753; Pf03358; Pf12724	3411262	[GO:0009055]; GO:0003674 [GO:0010181]; GO:0000166; GO:0050662; GO:0036094; GO:1901265; GO:0048037; GO:0005488; GO:0097159; GO:1901363; GO:0003674 [GO:0016491]; GO:0003824; GO:0003674 [GO:0016787]; GO:0003824; GO:0003674 [GO:0046872]; GO:0043169; GO:0043167; GO:0005488; GO:0003674	33.639	44.33	11	12	77.614	58.87	19	24	23.0547	19.7	6	7	406	45.9972	6.29053
B1N3X3	Putative uncharacterized protein OS=Entamoeba histolytica GN=EHI_117690 PE=4 SV=1 - [B1N3X3_ENTHI]	69.05	1	8	8	15				Pf08806	6219874		17.3953	59.52	6	6	13.7236	30.95	3	4	14.1735	49.21	5	5	126	14.8386	5.52881
C4M8B0	Ras family GTPase OS=Entamoeba histolytica GN=EHI_058090 PE=4 SV=1 - [C4M8B0_ENTHI]	69.02	1	5	13	45	catalytic activity; nucleotide binding	membrane	metabolic process; cell communication; regulation of biological process; response to stimulus	Pf00009; Pf00071; Pf08477	3405467	[GO:0003924]; GO:0017111; GO:0016462; GO:0016818; GO:0016817; GO:0016787; GO:0003824; GO:0003674 [GO:0005525]; GO:0032561; GO:0035639; GO:0019001; GO:0032555; GO:1901265; GO:0017076; GO:0032553; GO:0097159; GO:1901363; GO:0000166; GO:0005488; GO:0036094; GO:0003674 [GO:0005622]; GO:0044464; GO:0005575; GO:0005623 [GO:0006184]; GO:0009154; GO:0009207; GO:0046039; GO:1901069; GO:0006195; GO:0009150…	43.8029	60.33	8	13	67.4777	63.59	8	17	52.5245	69.02	13	15	184	20.5237	6.21436
C4LXM0	40S ribosomal protein S15a, putative OS=Entamoeba histolytica GN=EHI_073600 PE=3 SV=1 - [C4LXM0_ENTHI]	68.46	1	8	8	14	structural molecule activity	cytoplasm; ribosome	metabolic process	Pf00410	3408234	[GO:0003735]; GO:0005198; GO:0003674 [GO:0005622]; GO:0044464; GO:0005575; GO:0005623 [GO:0005840]; GO:0030529; GO:0043232; GO:0044444; GO:0032991; GO:0044424; GO:0043228; GO:0043229; GO:0005737; GO:0005575; GO:0005622; GO:0044464; GO:0043226; GO:0005623 [GO:0006412]; GO:0010467; GO:0034645; GO:0044267; GO:0043170; GO:0009059; GO:0044249; GO:0044260; GO:0019538; GO:0008152; GO:0009058; GO:0044237…					13.6401	33.85	3	4	36.3172	60	7	10	130	14.6607	9.80322
C4M474	Copine, putative OS=Entamoeba histolytica GN=EHI_140260 PE=4 SV=1 - [C4M474_ENTHI]	67.51	1	8	9	16	protein binding			Pf00092; Pf07002	3411077	[GO:0005515]; GO:0005488; GO:0003674	32.1002	67.51	9	10	14.9957	34.3	4	4	4.60398	16.25	2	2	277	30.6392	5.32568
C4M1Y9	Short chain dehydrogenase family protein OS=Entamoeba histolytica GN=EHI_165070 PE=3 SV=1 - [C4M1Y9_ENTHI]	67.49	1	18	18	43	nucleotide binding; catalytic activity		metabolic process	Pf00106; Pf08659	3406535	[GO:0000166]; GO:0036094; GO:1901265; GO:0005488; GO:0097159; GO:1901363; GO:0003674 [GO:0008152]; GO:0008150 [GO:0016491]; GO:0003824; GO:0003674	49.9631	27.55	10	17	43.64	40.56	9	15	28.0585	39.94	8	11	323	36.6452	9.0415
Q5XWD1	Protein disulfide isomerase OS=Entamoeba histolytica GN=PDI PE=2 SV=1 - [Q5XWD1_ENTHI]	67.36	2	31	32	136	catalytic activity	cytoplasm; endoplasmic reticulum	metabolic process; cellular homeostasis; regulation of biological process	Pf00085; Pf07749		[GO:0005783]; GO:0043231; GO:0044444; GO:0043227; GO:0043229; GO:0005737; GO:0044424; GO:0043226; GO:0005622; GO:0044464; GO:0005575; GO:0005623 [GO:0006662]; GO:0018904; GO:0044281; GO:0044710; GO:0008152; GO:0008150 [GO:0009055]; GO:0003674 [GO:0015035]; GO:0015036; GO:0016667; GO:0016491; GO:0003824; GO:0003674 [GO:0016853]; GO:0003824; GO:0003674 [GO:0045454]; GO:0019725; GO:0050794; GO:00099…	133.666	57.27	20	44	162.257	53.71	22	51	126.369	48.07	21	41	337	38.0264	7.34229
C4LWS0	40S ribosomal protein S19, putative OS=Entamoeba histolytica GN=EHI_198740 PE=4 SV=1 - [C4LWS0_ENTHI]	67.1	3	13	13	22	structural molecule activity	cytoplasm; ribosome	metabolic process	Pf01090	3409493	[GO:0003735]; GO:0005198; GO:0003674 [GO:0005622]; GO:0044464; GO:0005575; GO:0005623 [GO:0005840]; GO:0030529; GO:0043232; GO:0044444; GO:0032991; GO:0044424; GO:0043228; GO:0043229; GO:0005737; GO:0005575; GO:0005622; GO:0044464; GO:0043226; GO:0005623 [GO:0006412]; GO:0010467; GO:0034645; GO:0044267; GO:0043170; GO:0009059; GO:0044249; GO:0044260; GO:0019538; GO:0008152; GO:0009058; GO:0044237…	9.57849	19.35	3	4	18.8701	44.52	7	8	26.5603	41.29	8	10	155	17.7343	9.67139
C4LT47	Gal/GalNAc lectin light subunit OS=Entamoeba histolytica GN=EHI_148790 PE=4 SV=1 - [C4LT47_ENTHI]	65.93	1	11	15	43					3411766		57.2553	61.11	13	19	51.7078	54.07	12	16	23.9977	36.3	8	8	270	31.5623	8.25049
Q9BLF3	Rab family GTPase OS=Entamoeba histolytica GN=EhRab1A PE=2 SV=1 - [Q9BLF3_ENTHI]	65.85	2	10	13	29	nucleotide binding	nucleus; cytoplasm	cell communication; regulation of biological process; response to stimulus; transport	Pf00025; Pf00071; Pf00735; Pf04670; Pf08477		[GO:0000166]; GO:0036094; GO:1901265; GO:0005488; GO:0097159; GO:1901363; GO:0003674 [GO:0005525]; GO:0032561; GO:0035639; GO:0019001; GO:0032555; GO:1901265; GO:0017076; GO:0032553; GO:0097159; GO:1901363; GO:0000166; GO:0005488; GO:0036094; GO:0003674 [GO:0005622]; GO:0044464; GO:0005575; GO:0005623 [GO:0005634]; GO:0043231; GO:0043227; GO:0043229; GO:0043226; GO:0044424; GO:0005575; GO:0005622…	8.01591	14.15	3	3	38.0177	48.78	11	14	31.1029	55.61	10	12	205	22.8819	6.23975
C4M5A0	40S ribosomal protein SA, putative OS=Entamoeba histolytica GN=EHI_081410 PE=3 SV=1 - [C4M5A0_ENTHI]	64.96	1	17	17	40	structural molecule activity	cytoplasm; ribosome	metabolic process	Pf00318	3411121	[GO:0003735]; GO:0005198; GO:0003674 [GO:0005622]; GO:0044464; GO:0005575; GO:0005623 [GO:0005840]; GO:0030529; GO:0043232; GO:0044444; GO:0032991; GO:0044424; GO:0043228; GO:0043229; GO:0005737; GO:0005575; GO:0005622; GO:0044464; GO:0043226; GO:0005623 [GO:0006412]; GO:0010467; GO:0034645; GO:0044267; GO:0043170; GO:0009059; GO:0044249; GO:0044260; GO:0019538; GO:0008152; GO:0009058; GO:0044237…	16.4089	30.31	5	5	54.8378	58.66	11	17	64.1418	60.63	16	18	254	28.5765	8.04541
C4M146	Putative uncharacterized protein OS=Entamoeba histolytica GN=EHI_107050 PE=4 SV=1 - [C4M146_ENTHI]	64.8	1	6	6	16				Pf00686	3404966	[GO:0030246]; GO:0005488; GO:0003674 [GO:2001070]; GO:0030247; GO:0001871; GO:0030246; GO:0005488; GO:0003674	15.0285	41.6	3	4	22.4431	47.2	4	7	13.6038	32	3	5	125	14.3491	6.7417
Q6AW64	EhRab7E protein OS=Entamoeba histolytica GN=EhRAB7E PE=3 SV=1 - [Q6AW64_ENTHI]	64.73	1	9	10	19	nucleotide binding; catalytic activity	nucleus; cytoplasm	cell communication; regulation of biological process; response to stimulus; transport	Pf00009; Pf00025; Pf00071; Pf01926; Pf03193; Pf04670; Pf08477		[GO:0000166]; GO:0036094; GO:1901265; GO:0005488; GO:0097159; GO:1901363; GO:0003674 [GO:0003924]; GO:0017111; GO:0016462; GO:0016818; GO:0016817; GO:0016787; GO:0003824; GO:0003674 [GO:0005525]; GO:0032561; GO:0035639; GO:0019001; GO:0032555; GO:1901265; GO:0017076; GO:0032553; GO:0097159; GO:1901363; GO:0000166; GO:0005488; GO:0036094; GO:0003674 [GO:0005622]; GO:0044464; GO:0005575; GO:0005623…	11.2279	20.29	3	3	33.2544	59.9	9	10	19.7367	36.23	5	6	207	22.6362	5.94775
C4M7U0	40S ribosomal protein S2, putative OS=Entamoeba histolytica GN=EHI_020280 PE=3 SV=1 - [C4M7U0_ENTHI]	64.71	1	18	18	54	RNA binding; structural molecule activity	cytoplasm; ribosome	metabolic process	Pf00333; Pf03719	3403252	[GO:0003723]; GO:0003676; GO:0097159; GO:1901363; GO:0005488; GO:0003674 [GO:0003735]; GO:0005198; GO:0003674 [GO:0005622]; GO:0044464; GO:0005575; GO:0005623 [GO:0005840]; GO:0030529; GO:0043232; GO:0044444; GO:0032991; GO:0044424; GO:0043228; GO:0043229; GO:0005737; GO:0005575; GO:0005622; GO:0044464; GO:0043226; GO:0005623 [GO:0006412]; GO:0010467; GO:0034645; GO:0044267; GO:0043170; GO:000905…	30.4014	34.51	8	11	65.0064	51.76	13	22	68.3923	48.24	13	21	255	27.6698	10.1401
C4LVR9	Glyceraldehyde-3-phosphate dehydrogenase, putative OS=Entamoeba histolytica GN=EHI_008200 PE=3 SV=1 - [C4LVR9_ENTHI]	64.67	1	16	16	64	nucleotide binding; catalytic activity		metabolic process	Pf00044; Pf01113; Pf02800	3408672	[GO:0000166]; GO:0036094; GO:1901265; GO:0005488; GO:0097159; GO:1901363; GO:0003674 [GO:0006006]; GO:0019318; GO:0005996; GO:0005975; GO:0044238; GO:0008152; GO:0008150 [GO:0008839]; GO:0016628; GO:0016627; GO:0016491; GO:0003824; GO:0003674 [GO:0009089]; GO:0009085; GO:0046451; GO:0006553; GO:0009067; GO:0006807; GO:0043648; GO:0009066; GO:0008652; GO:0044710; GO:0019752; GO:0006520; GO:0046394…	42.2468	34.13	9	16	80.4124	50.3	13	25	77.1044	45.51	12	23	334	35.9907	7.43018
B1N2Z3	60S acidic ribosomal protein P0, putative OS=Entamoeba histolytica GN=EHI_090400 PE=3 SV=1 - [B1N2Z3_ENTHI]	64.56	1	15	15	46				Pf00466	6219515	[GO:0005622]; GO:0044464; GO:0005575; GO:0005623 [GO:0042254]; GO:0022613; GO:0071843; GO:0044085; GO:0071841; GO:0071840; GO:0009987; GO:0008150	29.5916	29.11	8	12	51.6634	49.68	13	16	47.243	56.01	11	18	316	34.3242	6.0874
B1N2I3	40S ribosomal protein S14, putative OS=Entamoeba histolytica GN=EHI_012360 PE=3 SV=1 - [B1N2I3_ENTHI]	64.38	2	9	9	23	structural molecule activity	cytoplasm; ribosome	metabolic process	Pf00411	3407871	[GO:0003735]; GO:0005198; GO:0003674 [GO:0005622]; GO:0044464; GO:0005575; GO:0005623 [GO:0005840]; GO:0030529; GO:0043232; GO:0044444; GO:0032991; GO:0044424; GO:0043228; GO:0043229; GO:0005737; GO:0005575; GO:0005622; GO:0044464; GO:0043226; GO:0005623 [GO:0006412]; GO:0010467; GO:0034645; GO:0044267; GO:0043170; GO:0009059; GO:0044249; GO:0044260; GO:0019538; GO:0008152; GO:0009058; GO:0044237…	14.9496	23.97	4	4	37.8402	43.84	4	10	31.4038	60.96	6	9	146	15.6312	10.0962
C4LU72	Myosin heavy chain OS=Entamoeba histolytica GN=EHI_110180 PE=4 SV=1 - [C4LU72_ENTHI]	63.83	1	12	157	364	catalytic activity; motor activity; nucleotide binding; protein binding; transporter activity	chromosome; nucleus; organelle lumen; cytoplasm; Golgi; membrane; cytoskeleton	cell organization and biogenesis; metabolic process; transport; reproduction	Pf00038; Pf00063; Pf01496; Pf01576; Pf02029; Pf02463; Pf04111; Pf04615; Pf05483; Pf05557; Pf05622; Pf05667; Pf05701; Pf05911; Pf07246; Pf07888; Pf08172; Pf08317; Pf09726; Pf09728; Pf09730; Pf10174; Pf12128; Pf12252; Pf12718	3411356	[GO:0000226]; GO:0007010; GO:0007017; GO:0006996; GO:0009987; GO:0071842; GO:0008150; GO:0016043; GO:0071841; GO:0071840 [GO:0000795]; GO:0000794; GO:0044454; GO:0000228; GO:0000793; GO:0005634; GO:0044427; GO:0044428; GO:0005694; GO:0031981; GO:0043231; GO:0044446; GO:0043232; GO:0070013; GO:0043227; GO:0043229; GO:0044422; GO:0044424; GO:0043228; GO:0043233; GO:0043226; GO:0005575; GO:0005622; …	330.863	39.05	84	110	406.916	48.81	99	126	416.944	52.25	102	128	2151	246.424	5.31299
C4M770	70 kDa heat shock protein, putative OS=Entamoeba histolytica GN=EHI_199590 PE=3 SV=1 - [C4M770_ENTHI]	63.69	1	3	43	195	catalytic activity		cell organization and biogenesis	Pf00012; Pf01968; Pf06723	3409051	[GO:0000902]; GO:0032989; GO:0009653; GO:0016043; GO:0048869; GO:0032502; GO:0048856; GO:0071840; GO:0009987; GO:0008150 [GO:0016787]; GO:0003824; GO:0003674	208.473	56.28	38	71	220.633	58.09	31	71	174.132	51.89	28	53	661	73.4489	5.14795
P31018	Elongation factor 1-alpha OS=Entamoeba histolytica PE=2 SV=1 - [EF1A_ENTHI]	63.49	3	3	25	139	nucleotide binding; RNA binding; catalytic activity	nucleus; cytoplasm	metabolic process	Pf00009; Pf03143; Pf03144; Pf04670		[GO:0000166]; GO:0036094; GO:1901265; GO:0005488; GO:0097159; GO:1901363; GO:0003674 [GO:0003746]; GO:0008135; GO:0003723; GO:0003676; GO:0097159; GO:1901363; GO:0005488; GO:0003674 [GO:0003924]; GO:0017111; GO:0016462; GO:0016818; GO:0016817; GO:0016787; GO:0003824; GO:0003674 [GO:0005525]; GO:0032561; GO:0035639; GO:0019001; GO:0032555; GO:1901265; GO:0017076; GO:0032553; GO:0097159; GO:1901363…	64.8252	39.07	15	26	87.8174	49.3	16	32	217.876	60.23	22	81	430	47.2336	8.60205
Q9TYD6	Actin (Fragment) OS=Entamoeba histolytica PE=2 SV=1 - [Q9TYD6_ENTHI]	63.27	4	21	21	71	nucleotide binding	cytoplasm; cytoskeleton		Pf00022		[GO:0000166]; GO:0036094; GO:1901265; GO:0005488; GO:0097159; GO:1901363; GO:0003674 [GO:0005524]; GO:0032559; GO:0035639; GO:0030554; GO:0032555; GO:1901265; GO:0017076; GO:0032553; GO:0097159; GO:1901363; GO:0000166; GO:0005488; GO:0036094; GO:0003674 [GO:0005737]; GO:0044424; GO:0005622; GO:0044464; GO:0005575; GO:0005623 [GO:0005856]; GO:0043232; GO:0043228; GO:0043229; GO:0043226; GO:0044424…	34.011	20.91	7	11	72.5454	45.04	15	25	103.121	60.32	18	35	373	41.6997	5.40186
C4MAC9	Elongation factor 1-alpha OS=Entamoeba histolytica GN=EHI_052400 PE=3 SV=1 - [C4MAC9_ENTHI]	61.76	2	3	25	149	RNA binding; catalytic activity; nucleotide binding	nucleus; cytoplasm	metabolic process	Pf00009; Pf03143; Pf03144; Pf04670	3402602	[GO:0003746]; GO:0008135; GO:0003723; GO:0003676; GO:0097159; GO:1901363; GO:0005488; GO:0003674 [GO:0003924]; GO:0017111; GO:0016462; GO:0016818; GO:0016817; GO:0016787; GO:0003824; GO:0003674 [GO:0005525]; GO:0032561; GO:0035639; GO:0019001; GO:0032555; GO:1901265; GO:0017076; GO:0032553; GO:0097159; GO:1901363; GO:0000166; GO:0005488; GO:0036094; GO:0003674 [GO:0005634]; GO:0043231; GO:0043227…	70.7055	43.44	16	27	94.419	47.96	16	33	259.738	58.6	22	89	442	48.3911	8.92432
Q5NT05	Rab family GTPase (Fragment) OS=Entamoeba histolytica GN=EhRabX11 PE=3 SV=1 - [Q5NT05_ENTHI]	61.72	1	13	13	25	nucleotide binding	nucleus; cytoplasm	cell communication; regulation of biological process; response to stimulus; transport	Pf00025; Pf00071; Pf04670; Pf08477		[GO:0000166]; GO:0036094; GO:1901265; GO:0005488; GO:0097159; GO:1901363; GO:0003674 [GO:0005525]; GO:0032561; GO:0035639; GO:0019001; GO:0032555; GO:1901265; GO:0017076; GO:0032553; GO:0097159; GO:1901363; GO:0000166; GO:0005488; GO:0036094; GO:0003674 [GO:0005622]; GO:0044464; GO:0005575; GO:0005623 [GO:0005634]; GO:0043231; GO:0043227; GO:0043229; GO:0043226; GO:0044424; GO:0005575; GO:0005622…	18.7167	35.41	6	6	32.8167	44.02	9	12	20.2322	24.88	6	7	209	23.3648	5.24951
C4LT02	40S ribosomal protein S3, putative OS=Entamoeba histolytica GN=EHI_146340 PE=3 SV=1 - [C4LT02_ENTHI]	61.48	1	16	16	42	RNA binding; structural molecule activity	cytoplasm; ribosome	metabolic process	Pf00189	3404218	[GO:0003723]; GO:0003676; GO:0097159; GO:1901363; GO:0005488; GO:0003674 [GO:0003735]; GO:0005198; GO:0003674 [GO:0005622]; GO:0044464; GO:0005575; GO:0005623 [GO:0005840]; GO:0030529; GO:0043232; GO:0044444; GO:0032991; GO:0044424; GO:0043228; GO:0043229; GO:0005737; GO:0005575; GO:0005622; GO:0044464; GO:0043226; GO:0005623 [GO:0006412]; GO:0010467; GO:0034645; GO:0044267; GO:0043170; GO:000905…	19.1415	36.89	9	11	35.3431	36.89	9	13	55.408	46.72	12	18	244	26.9175	9.84717
Q7JN53	Ubiquitin (Fragment) OS=Entamoeba histolytica PE=2 SV=1 - [Q7JN53_ENTHI]	61.43	3	4	4	12	protein binding			Pf00240; Pf11976		[GO:0005515]; GO:0005488; GO:0003674	11.1689	48.57	3	4	5.16671	48.57	3	3	8.83225	38.57	3	5	70	7.84523	6.02393
B1N2I7	60S ribosomal protein L10a, putative OS=Entamoeba histolytica GN=EHI_012480 PE=4 SV=1 - [B1N2I7_ENTHI]	61.21	1	17	17	36	RNA binding; structural molecule activity	cytoplasm; ribosome	metabolic process	Pf00687	6219348	[GO:0003723]; GO:0003676; GO:0097159; GO:1901363; GO:0005488; GO:0003674 [GO:0003735]; GO:0005198; GO:0003674 [GO:0005622]; GO:0044464; GO:0005575; GO:0005623 [GO:0005840]; GO:0030529; GO:0043232; GO:0044444; GO:0032991; GO:0044424; GO:0043228; GO:0043229; GO:0005737; GO:0005575; GO:0005622; GO:0044464; GO:0043226; GO:0005623 [GO:0006412]; GO:0010467; GO:0034645; GO:0044267; GO:0043170; GO:000905…	10.6943	19.63	5	6	37.0026	44.86	10	13	42.3672	38.79	12	17	214	23.8412	9.75928
O15612	40S ribosomal protein S9 OS=Entamoeba histolytica GN=2.t00127 PE=2 SV=2 - [RS9_ENTHI]	61.08	2	16	16	29	RNA binding; structural molecule activity	cytoplasm; ribosome	metabolic process	Pf00163; Pf01479		[GO:0003723]; GO:0003676; GO:0097159; GO:1901363; GO:0005488; GO:0003674 [GO:0003735]; GO:0005198; GO:0003674 [GO:0005622]; GO:0044464; GO:0005575; GO:0005623 [GO:0005840]; GO:0030529; GO:0043232; GO:0044444; GO:0032991; GO:0044424; GO:0043228; GO:0043229; GO:0005737; GO:0005575; GO:0005622; GO:0044464; GO:0043226; GO:0005623 [GO:0006412]; GO:0010467; GO:0034645; GO:0044267; GO:0043170; GO:000905…	20.9054	35.14	6	6	25.4041	37.3	6	7	49.2933	50.27	13	16	185	21.4888	10.3452
O15785	GTP-binding protein (Fragment) OS=Entamoeba histolytica GN=Rab11 PE=2 SV=1 - [O15785_ENTHI]	60.68	2	7	10	24	nucleotide binding	nucleus; cytoplasm	cell communication; regulation of biological process; response to stimulus; transport	Pf00025; Pf00071; Pf04670; Pf08477		[GO:0000166]; GO:0036094; GO:1901265; GO:0005488; GO:0097159; GO:1901363; GO:0003674 [GO:0005525]; GO:0032561; GO:0035639; GO:0019001; GO:0032555; GO:1901265; GO:0017076; GO:0032553; GO:0097159; GO:1901363; GO:0000166; GO:0005488; GO:0036094; GO:0003674 [GO:0005622]; GO:0044464; GO:0005575; GO:0005623 [GO:0005634]; GO:0043231; GO:0043227; GO:0043229; GO:0043226; GO:0044424; GO:0005575; GO:0005622…	12.6954	17.96	4	5	34.9848	47.09	9	13	10.058	35.92	5	6	206	23.1788	5.16064
B1N4V3	60S ribosomal protein L35a, putative OS=Entamoeba histolytica GN=EHI_014110 PE=4 SV=1 - [B1N4V3_ENTHI]	60.19	1	8	8	24	structural molecule activity	cytoplasm; ribosome	metabolic process	Pf01247	3405371	[GO:0003735]; GO:0005198; GO:0003674 [GO:0005622]; GO:0044464; GO:0005575; GO:0005623 [GO:0005840]; GO:0030529; GO:0043232; GO:0044444; GO:0032991; GO:0044424; GO:0043228; GO:0043229; GO:0005737; GO:0005575; GO:0005622; GO:0044464; GO:0043226; GO:0005623 [GO:0006412]; GO:0010467; GO:0034645; GO:0044267; GO:0043170; GO:0009059; GO:0044249; GO:0044260; GO:0019538; GO:0008152; GO:0009058; GO:0044237…	4.57512	26.85	3	3	6.42538	15.74	2	4	43.4493	60.19	7	17	108	12.1146	10.5942
C4LXZ9	Galactose-inhibitable lectin 35 kDa subunit OS=Entamoeba histolytica GN=EHI_035690 PE=4 SV=1 - [C4LXZ9_ENTHI]	59.72	2	8	14	41					3410451		47.1314	42.71	11	17	33.1557	15.97	4	11	43.912	43.4	9	13	288	33.5737	9.17334
C4M727	60S ribosomal protein L27, putative OS=Entamoeba histolytica GN=EHI_183480 PE=4 SV=1 - [C4M727_ENTHI]	59.71	1	6	9	18	structural molecule activity	cytoplasm; ribosome	metabolic process	Pf01777	3408641	[GO:0003735]; GO:0005198; GO:0003674 [GO:0005622]; GO:0044464; GO:0005575; GO:0005623 [GO:0005840]; GO:0030529; GO:0043232; GO:0044444; GO:0032991; GO:0044424; GO:0043228; GO:0043229; GO:0005737; GO:0005575; GO:0005622; GO:0044464; GO:0043226; GO:0005623 [GO:0006412]; GO:0010467; GO:0034645; GO:0044267; GO:0043170; GO:0009059; GO:0044249; GO:0044260; GO:0019538; GO:0008152; GO:0009058; GO:0044237…	11.1377	28.06	4	4	14.2726	35.97	5	6	25.7961	48.92	7	8	139	15.7487	10.4331
C4M9C4	60S ribosomal protein L27, putative OS=Entamoeba histolytica GN=EHI_146370 PE=4 SV=1 - [C4M9C4_ENTHI]	59.71	1	6	9	15	structural molecule activity	cytoplasm; ribosome	metabolic process	Pf01777	3404215	[GO:0003735]; GO:0005198; GO:0003674 [GO:0005622]; GO:0044464; GO:0005575; GO:0005623 [GO:0005840]; GO:0030529; GO:0043232; GO:0044444; GO:0032991; GO:0044424; GO:0043228; GO:0043229; GO:0005737; GO:0005575; GO:0005622; GO:0044464; GO:0043226; GO:0005623 [GO:0006412]; GO:0010467; GO:0034645; GO:0044267; GO:0043170; GO:0009059; GO:0044249; GO:0044260; GO:0019538; GO:0008152; GO:0009058; GO:0044237…	8.83417	22.3	3	3	10.1584	27.34	4	5		0			139	15.7087	10.4331
C4MAF9	Grainin 1 OS=Entamoeba histolytica GN=EHI_167300 PE=4 SV=1 - [C4MAF9_ENTHI]	59.53	1	13	16	78	metal ion binding				3404672	[GO:0005509]; GO:0046872; GO:0043169; GO:0043167; GO:0005488; GO:0003674	57.6628	54.42	11	24	99.4263	58.6	13	34	55.0441	55.81	13	20	215	24.2694	6.771
Q9NCC1	Enhancer binding protein-1 OS=Entamoeba histolytica GN=Ebp1 PE=4 SV=1 - [Q9NCC1_ENTHI]	59.51	1	9	16	32	nucleotide binding			Pf00076		[GO:0000166]; GO:0036094; GO:1901265; GO:0005488; GO:0097159; GO:1901363; GO:0003674 [GO:0003676]; GO:0097159; GO:1901363; GO:0005488; GO:0003674	21.4822	25.51	8	8		0				0			247	28.5563	9.90576
Q9BLF2	Rab family GTPase OS=Entamoeba histolytica GN=EhRabC1 PE=2 SV=1 - [Q9BLF2_ENTHI]	59.31	2	7	9	15	nucleotide binding	nucleus; cytoplasm	cell communication; regulation of biological process; response to stimulus; transport	Pf00006; Pf00025; Pf00071; Pf04670; Pf08477		[GO:0000166]; GO:0036094; GO:1901265; GO:0005488; GO:0097159; GO:1901363; GO:0003674 [GO:0005524]; GO:0032559; GO:0035639; GO:0030554; GO:0032555; GO:1901265; GO:0017076; GO:0032553; GO:0097159; GO:1901363; GO:0000166; GO:0005488; GO:0036094; GO:0003674 [GO:0005525]; GO:0032561; GO:0035639; GO:0019001; GO:0032555; GO:1901265; GO:0017076; GO:0032553; GO:0097159; GO:1901363; GO:0000166; GO:0005488;…	6.78604	23.04	3	3	11.2026	21.57	3	3	25.9024	53.92	8	9	204	22.4152	7.1958
C4M5C4	Enhancer binding protein-1 OS=Entamoeba histolytica GN=EHI_121780 PE=4 SV=1 - [C4M5C4_ENTHI]	59.15	1	12	19	44	nucleotide binding			Pf00076	3406091	[GO:0000166]; GO:0036094; GO:1901265; GO:0005488; GO:0097159; GO:1901363; GO:0003674 [GO:0003676]; GO:0097159; GO:1901363; GO:0005488; GO:0003674		0			30.8773	23.53	8	12	69.0437	50.65	15	25	306	35.2637	9.72998
C4LVZ9	60S ribosomal protein L9, putative OS=Entamoeba histolytica GN=EHI_126140 PE=4 SV=1 - [C4LVZ9_ENTHI]	58.88	1	3	14	26	structural molecule activity; RNA binding	cytoplasm; ribosome	metabolic process	Pf00347	3406771	[GO:0003735]; GO:0005198; GO:0003674 [GO:0005840]; GO:0030529; GO:0043232; GO:0044444; GO:0032991; GO:0044424; GO:0043228; GO:0043229; GO:0005737; GO:0005575; GO:0005622; GO:0044464; GO:0043226; GO:0005623 [GO:0006412]; GO:0010467; GO:0034645; GO:0044267; GO:0043170; GO:0009059; GO:0044249; GO:0044260; GO:0019538; GO:0008152; GO:0009058; GO:0044237; GO:0044238; GO:0008150; GO:0009987 [GO:0019843]…	15.7881	30.96	6	7	24.6348	41.12	8	8	36.9743	45.69	9	11	197	22.2999	9.37842
C4M9B0	60S ribosomal protein L9, putative OS=Entamoeba histolytica GN=EHI_193080 PE=4 SV=1 - [C4M9B0_ENTHI]	58.88	1	1	12	23	structural molecule activity; RNA binding	cytoplasm; ribosome	metabolic process	Pf00347	3403665	[GO:0003735]; GO:0005198; GO:0003674 [GO:0005840]; GO:0030529; GO:0043232; GO:0044444; GO:0032991; GO:0044424; GO:0043228; GO:0043229; GO:0005737; GO:0005575; GO:0005622; GO:0044464; GO:0043226; GO:0005623 [GO:0006412]; GO:0010467; GO:0034645; GO:0044267; GO:0043170; GO:0009059; GO:0044249; GO:0044260; GO:0019538; GO:0008152; GO:0009058; GO:0044237; GO:0044238; GO:0008150; GO:0009987 [GO:0019843]…	13.1448	31.47	5	6	22.0551	41.12	6	6	36.9743	45.69	9	11	197	22.2729	9.36377
O77164	70 kDa heat shock protein Hsp70-Bip OS=Entamoeba histolytica GN=BiP PE=3 SV=1 - [O77164_ENTHI]	58.85	1	1	41	188	nucleotide binding; catalytic activity		cell organization and biogenesis; response to stimulus	Pf00012; Pf01968; Pf06723		[GO:0000166]; GO:0036094; GO:1901265; GO:0005488; GO:0097159; GO:1901363; GO:0003674 [GO:0000902]; GO:0032989; GO:0009653; GO:0016043; GO:0048869; GO:0032502; GO:0048856; GO:0071840; GO:0009987; GO:0008150 [GO:0005524]; GO:0032559; GO:0035639; GO:0030554; GO:0032555; GO:1901265; GO:0017076; GO:0032553; GO:0097159; GO:1901363; GO:0000166; GO:0005488; GO:0036094; GO:0003674 [GO:0006950]; GO:0050896…	196.854	51.44	36	66	212.27	53.4	29	68	177.147	49.77	28	54	661	73.501	5.23682
C4LW09	60S ribosomal protein L3, putative OS=Entamoeba histolytica GN=EHI_005890 PE=3 SV=1 - [C4LW09_ENTHI]	58.71	1	24	24	70	structural molecule activity	cytoplasm; ribosome	metabolic process	Pf00297	3407756	[GO:0003735]; GO:0005198; GO:0003674 [GO:0005622]; GO:0044464; GO:0005575; GO:0005623 [GO:0005840]; GO:0030529; GO:0043232; GO:0044444; GO:0032991; GO:0044424; GO:0043228; GO:0043229; GO:0005737; GO:0005575; GO:0005622; GO:0044464; GO:0043226; GO:0005623 [GO:0006412]; GO:0010467; GO:0034645; GO:0044267; GO:0043170; GO:0009059; GO:0044249; GO:0044260; GO:0019538; GO:0008152; GO:0009058; GO:0044237…	47.7923	31.09	9	13	76.3171	49.25	18	23	114.206	54.23	21	34	402	45.4954	10.2866
Q07569	Myosin heavy chain OS=Entamoeba histolytica GN=mhcA PE=4 SV=2 - [Q07569_ENTHI]	58.63	1	3	148	349	nucleotide binding; catalytic activity; motor activity; protein binding; transporter activity	chromosome; nucleus; organelle lumen; cytoplasm; Golgi; membrane; cytoskeleton	cell organization and biogenesis; metabolic process; transport; reproduction	Pf00038; Pf00063; Pf01496; Pf01576; Pf02029; Pf02463; Pf04615; Pf05483; Pf05557; Pf05622; Pf05667; Pf05701; Pf05911; Pf07246; Pf07888; Pf08172; Pf08317; Pf09726; Pf09730; Pf10174; Pf12128; Pf12252; Pf12718		[GO:0000166]; GO:0036094; GO:1901265; GO:0005488; GO:0097159; GO:1901363; GO:0003674 [GO:0000226]; GO:0007010; GO:0007017; GO:0006996; GO:0009987; GO:0071842; GO:0008150; GO:0016043; GO:0071841; GO:0071840 [GO:0000795]; GO:0000794; GO:0044454; GO:0000228; GO:0000793; GO:0005634; GO:0044427; GO:0044428; GO:0005694; GO:0031981; GO:0043231; GO:0044446; GO:0043232; GO:0070013; GO:0043227; GO:0043229;…	318.293	36.09	80	106	384.034	45.77	95	121	394.798	47.31	95	122	2139	245.077	5.35107
C4M8B5	Putative uncharacterized protein OS=Entamoeba histolytica GN=EHI_101240 PE=4 SV=1 - [C4M8B5_ENTHI]	58.36	1	47	47	91	catalytic activity			Pf00565; Pf00567	3411319	[GO:0003676]; GO:0097159; GO:1901363; GO:0005488; GO:0003674 [GO:0016788]; GO:0016787; GO:0003824; GO:0003674	64.375	28.35	19	21	86.3428	30.6	22	28	135.213	40.09	30	42	843	95.5543	8.5874
C4M9F8	60S ribosomal protein L6, putative OS=Entamoeba histolytica GN=EHI_067520 PE=4 SV=1 - [C4M9F8_ENTHI]	58.33	1	3	14	29	structural molecule activity	cytoplasm; ribosome	metabolic process	Pf01159	3411447	[GO:0003735]; GO:0005198; GO:0003674 [GO:0005622]; GO:0044464; GO:0005575; GO:0005623 [GO:0005840]; GO:0030529; GO:0043232; GO:0044444; GO:0032991; GO:0044424; GO:0043228; GO:0043229; GO:0005737; GO:0005575; GO:0005622; GO:0044464; GO:0043226; GO:0005623 [GO:0006412]; GO:0010467; GO:0034645; GO:0044267; GO:0043170; GO:0009059; GO:0044249; GO:0044260; GO:0019538; GO:0008152; GO:0009058; GO:0044237…		0			21.2145	41.67	8	8	33.6189	50.98	11	13	204	22.9017	9.90576
C4LT56	Calmodulin, putative OS=Entamoeba histolytica GN=EHI_148890 PE=4 SV=1 - [C4LT56_ENTHI]	58.22	2	7	7	17	metal ion binding				3411881	[GO:0005509]; GO:0046872; GO:0043169; GO:0043167; GO:0005488; GO:0003674	9.46809	32.19	2	3	26.8064	45.89	5	7	22.4615	58.22	6	7	146	16.8616	4.79248
C4M982	Inorganic pyrophosphatase, putative OS=Entamoeba histolytica GN=EHI_124880 PE=4 SV=1 - [C4M982_ENTHI]	58.2	1	10	10	12	metal ion binding; catalytic activity	cytoplasm	metabolic process	Pf00719	3403741	[GO:0000287]; GO:0046872; GO:0043169; GO:0043167; GO:0005488; GO:0003674 [GO:0004427]; GO:0016462; GO:0016818; GO:0016817; GO:0016787; GO:0003824; GO:0003674 [GO:0005737]; GO:0044424; GO:0005622; GO:0044464; GO:0005575; GO:0005623 [GO:0006796]; GO:0006793; GO:0044237; GO:0008152; GO:0009987; GO:0008150	1.86577	2.87	1	1	11.9908	25	4	4	23.7899	34.02	6	7	244	27.5645	8.90967
C4M609	40S ribosomal protein S3a, putative OS=Entamoeba histolytica GN=EHI_065270 PE=4 SV=1 - [C4M609_ENTHI]	57.03	1	2	16	27	structural molecule activity	cytoplasm; ribosome	metabolic process	Pf01015	3407761	[GO:0003735]; GO:0005198; GO:0003674 [GO:0005622]; GO:0044464; GO:0005575; GO:0005623 [GO:0005840]; GO:0030529; GO:0043232; GO:0044444; GO:0032991; GO:0044424; GO:0043228; GO:0043229; GO:0005737; GO:0005575; GO:0005622; GO:0044464; GO:0043226; GO:0005623 [GO:0006412]; GO:0010467; GO:0034645; GO:0044267; GO:0043170; GO:0009059; GO:0044249; GO:0044260; GO:0019538; GO:0008152; GO:0009058; GO:0044237…	11.3052	7.03	2	4	22.2888	25	7	10	37.1051	38.67	11	13	256	29.0187	9.84717
O76156	Sulfate adenylyltransferase OS=Entamoeba histolytica PE=3 SV=1 - [SAT_ENTHI]	56.97	1	23	23	52	nucleotide binding; catalytic activity		metabolic process	Pf01747		[GO:0000103]; GO:0006790; GO:0044237; GO:0008152; GO:0009987; GO:0008150 [GO:0000166]; GO:0036094; GO:1901265; GO:0005488; GO:0097159; GO:1901363; GO:0003674 [GO:0004781]; GO:0004779; GO:0070566; GO:0016779; GO:0016772; GO:0016740; GO:0003824; GO:0003674 [GO:0005524]; GO:0032559; GO:0035639; GO:0030554; GO:0032555; GO:1901265; GO:0017076; GO:0032553; GO:0097159; GO:1901363; GO:0000166; GO:0005488…	36.7325	27.19	12	14	56.3621	42.08	16	20	51.7825	43.26	14	18	423	47.8966	9.0708
B1N336	40S ribosomal protein S4, putative OS=Entamoeba histolytica GN=EHI_118170 PE=4 SV=1 - [B1N336_ENTHI]	56.92	3	21	21	53	RNA binding; structural molecule activity	cytoplasm; ribosome	metabolic process	Pf00900; Pf08071	6219557	[GO:0003723]; GO:0003676; GO:0097159; GO:1901363; GO:0005488; GO:0003674 [GO:0003735]; GO:0005198; GO:0003674 [GO:0005622]; GO:0044464; GO:0005575; GO:0005623 [GO:0005840]; GO:0030529; GO:0043232; GO:0044444; GO:0032991; GO:0044424; GO:0043228; GO:0043229; GO:0005737; GO:0005575; GO:0005622; GO:0044464; GO:0043226; GO:0005623 [GO:0006412]; GO:0010467; GO:0034645; GO:0044267; GO:0043170; GO:000905…	33.985	26.1	8	12	40.942	37.74	11	15	81.7147	54.72	20	26	318	35.7387	10.4038
C4M4P4	Actin-binding protein, cofilin/tropomyosin family OS=Entamoeba histolytica GN=EHI_168340 PE=4 SV=1 - [C4M4P4_ENTHI]	56.76	1	7	7	16	protein binding			Pf00241	3405224	[GO:0003779]; GO:0008092; GO:0005515; GO:0005488; GO:0003674 [GO:0005622]; GO:0044464; GO:0005575; GO:0005623	2.61392	12.84	2	2	11.4961	27.03	4	4	25.7801	48.65	6	10	148	16.1704	5.10986
C4LWQ4	Putative uncharacterized protein OS=Entamoeba histolytica GN=EHI_198580 PE=4 SV=1 - [C4LWQ4_ENTHI]	56.44	1	12	12	30					3409517		27.1974	45.05	10	13	21.9701	34.65	6	9	24.6133	50.99	8	8	202	22.5755	5.50342
C4LWJ6	LIM zinc finger domain containing protein OS=Entamoeba histolytica GN=EHI_069060 PE=4 SV=1 - [C4LWJ6_ENTHI]	56.41	1	5	5	5	metal ion binding			Pf00412	3409593	[GO:0008270]; GO:0046914; GO:0046872; GO:0043169; GO:0043167; GO:0005488; GO:0003674	4.16413	28.21	3	3	8.15886	28.21	2	2					117	13.2891	5.38916
C4LWI9	Putative uncharacterized protein OS=Entamoeba histolytica GN=EHI_096790 PE=4 SV=1 - [C4LWI9_ENTHI]	56.27	1	8	11	17	protein binding			Pf07002	3410021	[GO:0005515]; GO:0005488; GO:0003674	15.2562	31.56	5	5	25.9293	34.6	7	8	12.8956	22.43	4	4	263	29.0735	5.13525
C4LV48	Enhancer binding protein-2, putative OS=Entamoeba histolytica GN=EHI_182670 PE=4 SV=1 - [C4LV48_ENTHI]	55.46	1	16	16	41	nucleotide binding			Pf00076	3403389	[GO:0000166]; GO:0036094; GO:1901265; GO:0005488; GO:0097159; GO:1901363; GO:0003674 [GO:0003676]; GO:0097159; GO:1901363; GO:0005488; GO:0003674	17.1057	24.89	6	8	45.4705	36.68	10	15	50.3098	47.6	12	18	229	26.3	9.81787
C4M261	Skp1 protein, putative OS=Entamoeba histolytica GN=EHI_066770 PE=4 SV=1 - [C4M261_ENTHI]	55.06	1	8	8	12			metabolic process	Pf01466; Pf03931	3406804	[GO:0006511]; GO:0019941; GO:0043632; GO:0051603; GO:0044265; GO:0006508; GO:0044257; GO:0009057; GO:0044248; GO:0044260; GO:0019538; GO:0030163; GO:0044267; GO:0009056; GO:0043170; GO:0044237; GO:0044238; GO:0008152; GO:0009987; GO:0008150	9.73306	34.18	5	5	6.85649	22.78	3	3	11.8217	37.97	4	4	158	18.2141	4.66553
Q24804	Rap homologue 1 OS=Entamoeba histolytica GN=EhRAP1 PE=4 SV=1 - [Q24804_ENTHI]	54.89	1	1	9	28	nucleotide binding; catalytic activity	membrane	metabolic process; cell communication; regulation of biological process; response to stimulus	Pf00071; Pf08477		[GO:0000166]; GO:0036094; GO:1901265; GO:0005488; GO:0097159; GO:1901363; GO:0003674 [GO:0003924]; GO:0017111; GO:0016462; GO:0016818; GO:0016817; GO:0016787; GO:0003824; GO:0003674 [GO:0005525]; GO:0032561; GO:0035639; GO:0019001; GO:0032555; GO:1901265; GO:0017076; GO:0032553; GO:0097159; GO:1901363; GO:0000166; GO:0005488; GO:0036094; GO:0003674 [GO:0005622]; GO:0044464; GO:0005575; GO:0005623…		0				0			35.1407	54.89	9	10	184	20.5466	5.42725
C4LTQ5	40S ribosomal protein S3a, putative OS=Entamoeba histolytica GN=EHI_050280 PE=4 SV=1 - [C4LTQ5_ENTHI]	54.69	1	1	15	24	structural molecule activity	cytoplasm; ribosome	metabolic process	Pf01015		[GO:0003735]; GO:0005198; GO:0003674 [GO:0005622]; GO:0044464; GO:0005575; GO:0005623 [GO:0005840]; GO:0030529; GO:0043232; GO:0044444; GO:0032991; GO:0044424; GO:0043228; GO:0043229; GO:0005737; GO:0005575; GO:0005622; GO:0044464; GO:0043226; GO:0005623 [GO:0006412]; GO:0010467; GO:0034645; GO:0044267; GO:0043170; GO:0009059; GO:0044249; GO:0044260; GO:0019538; GO:0008152; GO:0009058; GO:0044237…	11.3052	7.03	2	4	22.2888	25	7	10	24.4206	36.33	10	10	256	29.0768	9.84717
C4LZG9	60S ribosomal protein L11, putative OS=Entamoeba histolytica GN=EHI_124300 PE=3 SV=1 - [C4LZG9_ENTHI]	54.6	2	8	8	13	structural molecule activity	cytoplasm; ribosome	metabolic process	Pf00281; Pf00673	3409153	[GO:0003735]; GO:0005198; GO:0003674 [GO:0005622]; GO:0044464; GO:0005575; GO:0005623 [GO:0005840]; GO:0030529; GO:0043232; GO:0044444; GO:0032991; GO:0044424; GO:0043228; GO:0043229; GO:0005737; GO:0005575; GO:0005622; GO:0044464; GO:0043226; GO:0005623 [GO:0006412]; GO:0010467; GO:0034645; GO:0044267; GO:0043170; GO:0009059; GO:0044249; GO:0044260; GO:0019538; GO:0008152; GO:0009058; GO:0044237…	2.57992	5.75	1	1	16.2686	40.23	5	6	17.502	33.91	6	6	174	19.6244	9.53955
Q9NJW1	Grainin 2 OS=Entamoeba histolytica GN=grainin 2 PE=2 SV=1 - [Q9NJW1_ENTHI]	54.46	1	16	18	83	metal ion binding					[GO:0005509]; GO:0046872; GO:0043169; GO:0043167; GO:0005488; GO:0003674	66.9104	53.99	16	30	85.1922	51.17	13	29	71.0051	51.17	14	24	213	24.0493	8.22119
C4LYF9	60S ribosomal protein L6, putative OS=Entamoeba histolytica GN=EHI_093580 PE=4 SV=1 - [C4LYF9_ENTHI]	54.41	1	1	14	34	structural molecule activity	cytoplasm; ribosome	metabolic process	Pf01159		[GO:0003735]; GO:0005198; GO:0003674 [GO:0005622]; GO:0044464; GO:0005575; GO:0005623 [GO:0005840]; GO:0030529; GO:0043232; GO:0044444; GO:0032991; GO:0044424; GO:0043228; GO:0043229; GO:0005737; GO:0005575; GO:0005622; GO:0044464; GO:0043226; GO:0005623 [GO:0006412]; GO:0010467; GO:0034645; GO:0044267; GO:0043170; GO:0009059; GO:0044249; GO:0044260; GO:0019538; GO:0008152; GO:0009058; GO:0044237…	31.374	30.88	7	11	26.392	37.75	8	9	35.2837	43.63	11	14	204	22.8877	9.90576
P51555	Enolase 1 OS=Entamoeba histolytica GN=ENL-1 PE=1 SV=1 - [ENO1_ENTHI]	54.13	1	17	17	46	metal ion binding; catalytic activity	cytoplasm; cytosol; extracellular; cell surface	metabolic process	Pf00113; Pf03952		[GO:0000015]; GO:0043234; GO:0044445; GO:0032991; GO:0005829; GO:0044444; GO:0005575; GO:0005737; GO:0044424; GO:0005622; GO:0044464; GO:0005623 [GO:0000287]; GO:0046872; GO:0043169; GO:0043167; GO:0005488; GO:0003674 [GO:0004634]; GO:0016836; GO:0016835; GO:0016829; GO:0003824; GO:0003674 [GO:0005576]; GO:0005575 [GO:0005737]; GO:0044424; GO:0005622; GO:0044464; GO:0005575; GO:0005623 [GO:000609…	49.7768	35.78	11	15	62.0043	28.44	8	16	56.0779	31.19	10	15	436	47.2967	6.21436
Q5NT28	Rab family GTPase (Fragment) OS=Entamoeba histolytica GN=EhRab2B PE=3 SV=1 - [Q5NT28_ENTHI]	53.52	1	2	9	17	nucleotide binding		cell communication; regulation of biological process; response to stimulus; transport	Pf00025; Pf00071; Pf08477		[GO:0000166]; GO:0036094; GO:1901265; GO:0005488; GO:0097159; GO:1901363; GO:0003674 [GO:0005525]; GO:0032561; GO:0035639; GO:0019001; GO:0032555; GO:1901265; GO:0017076; GO:0032553; GO:0097159; GO:1901363; GO:0000166; GO:0005488; GO:0036094; GO:0003674 [GO:0005622]; GO:0044464; GO:0005575; GO:0005623 [GO:0007264]; GO:0035556; GO:0007165; GO:0007154; GO:0044700; GO:0050794; GO:0051716; GO:0009987…		0			24.2608	38.97	5	7	20.5311	41.78	8	8	213	23.7651	6.22705
Q9XYW0	Ribosomal protein L23A (Fragment) OS=Entamoeba histolytica GN=RP23A PE=2 SV=1 - [Q9XYW0_ENTHI]	52.94	2	8	8	12	nucleotide binding; structural molecule activity	cytoplasm; ribosome	metabolic process	Pf00276		[GO:0000166]; GO:0036094; GO:1901265; GO:0005488; GO:0097159; GO:1901363; GO:0003674 [GO:0003735]; GO:0005198; GO:0003674 [GO:0005622]; GO:0044464; GO:0005575; GO:0005623 [GO:0005840]; GO:0030529; GO:0043232; GO:0044444; GO:0032991; GO:0044424; GO:0043228; GO:0043229; GO:0005737; GO:0005575; GO:0005622; GO:0044464; GO:0043226; GO:0005623 [GO:0006412]; GO:0010467; GO:0034645; GO:0044267; GO:004317…	15.007	27.73	4	5		0			18.5573	41.18	5	7	119	13.4555	10.1548
Q5NT27	Rab family GTPase (Fragment) OS=Entamoeba histolytica GN=EhRab2C PE=3 SV=1 - [Q5NT27_ENTHI]	52.81	1	3	10	20	nucleotide binding		cell communication; regulation of biological process; response to stimulus; transport	Pf00025; Pf00071; Pf08477		[GO:0000166]; GO:0036094; GO:1901265; GO:0005488; GO:0097159; GO:1901363; GO:0003674 [GO:0005525]; GO:0032561; GO:0035639; GO:0019001; GO:0032555; GO:1901265; GO:0017076; GO:0032553; GO:0097159; GO:1901363; GO:0000166; GO:0005488; GO:0036094; GO:0003674 [GO:0005622]; GO:0044464; GO:0005575; GO:0005623 [GO:0007264]; GO:0035556; GO:0007165; GO:0007154; GO:0044700; GO:0050794; GO:0051716; GO:0009987…	7.91748	17.75	3	3	22.3466	33.77	5	7	29.3803	52.81	10	10	231	25.9622	6.99072
C4LSZ3	60S ribosomal protein L37a, putative OS=Entamoeba histolytica GN=EHI_148230 PE=4 SV=1 - [C4LSZ3_ENTHI]	52.69	2	7	7	14	structural molecule activity	cytoplasm; ribosome	metabolic process	Pf01780	3411807	[GO:0003735]; GO:0005198; GO:0003674 [GO:0005622]; GO:0044464; GO:0005575; GO:0005623 [GO:0005840]; GO:0030529; GO:0043232; GO:0044444; GO:0032991; GO:0044424; GO:0043228; GO:0043229; GO:0005737; GO:0005575; GO:0005622; GO:0044464; GO:0043226; GO:0005623 [GO:0006412]; GO:0010467; GO:0034645; GO:0044267; GO:0043170; GO:0009059; GO:0044249; GO:0044260; GO:0019538; GO:0008152; GO:0009058; GO:0044237…	4.92184	17.2	2	2	13.8131	45.16	4	5	19.2567	41.94	5	7	93	10.2345	10.2866
C4M1E1	60S ribosomal protein L12, putative OS=Entamoeba histolytica GN=EHI_030710 PE=3 SV=1 - [C4M1E1_ENTHI]	52.69	1	8	8	22	structural molecule activity	cytoplasm; ribosome	metabolic process	Pf00298; Pf03946	3403297	[GO:0003735]; GO:0005198; GO:0003674 [GO:0005840]; GO:0030529; GO:0043232; GO:0044444; GO:0032991; GO:0044424; GO:0043228; GO:0043229; GO:0005737; GO:0005575; GO:0005622; GO:0044464; GO:0043226; GO:0005623 [GO:0006412]; GO:0010467; GO:0034645; GO:0044267; GO:0043170; GO:0009059; GO:0044249; GO:0044260; GO:0019538; GO:0008152; GO:0009058; GO:0044237; GO:0044238; GO:0008150; GO:0009987	14.534	28.14	4	6	18.4419	28.14	4	7	27.3753	39.52	6	9	167	17.7516	9.59814
C4LXZ0	60S ribosomal protein L18a OS=Entamoeba histolytica GN=EHI_035600 PE=3 SV=1 - [C4LXZ0_ENTHI]	52.6	1	10	10	21	structural molecule activity	cytoplasm; ribosome	metabolic process	Pf01775	3410442	[GO:0003735]; GO:0005198; GO:0003674 [GO:0005840]; GO:0030529; GO:0043232; GO:0044444; GO:0032991; GO:0044424; GO:0043228; GO:0043229; GO:0005737; GO:0005575; GO:0005622; GO:0044464; GO:0043226; GO:0005623 [GO:0006412]; GO:0010467; GO:0034645; GO:0044267; GO:0043170; GO:0009059; GO:0044249; GO:0044260; GO:0019538; GO:0008152; GO:0009058; GO:0044237; GO:0044238; GO:0008150; GO:0009987	4.82981	18.5	3	3	13.0359	30.06	5	5	34.5999	52.6	10	13	173	20.0798	10.1548
C4LU56	60S ribosomal protein L5, putative OS=Entamoeba histolytica GN=EHI_006860 PE=3 SV=1 - [C4LU56_ENTHI]	52.1	1	17	17	42	structural molecule activity; RNA binding	cytoplasm; ribosome	metabolic process	Pf00861	3404805	[GO:0003735]; GO:0005198; GO:0003674 [GO:0005622]; GO:0044464; GO:0005575; GO:0005623 [GO:0005840]; GO:0030529; GO:0043232; GO:0044444; GO:0032991; GO:0044424; GO:0043228; GO:0043229; GO:0005737; GO:0005575; GO:0005622; GO:0044464; GO:0043226; GO:0005623 [GO:0006412]; GO:0010467; GO:0034645; GO:0044267; GO:0043170; GO:0009059; GO:0044249; GO:0044260; GO:0019538; GO:0008152; GO:0009058; GO:0044237…	43.0185	30.77	8	12	39.1422	31.12	9	12	56.2239	34.97	12	18	286	32.3563	9.80322
Q8I890	Rho-like small GTPase OS=Entamoeba histolytica GN=Rho PE=2 SV=1 - [Q8I890_ENTHI]	51.9	8	8	9	14	nucleotide binding	membrane	cell communication; regulation of biological process; response to stimulus	Pf00025; Pf00071; Pf08477		[GO:0000166]; GO:0036094; GO:1901265; GO:0005488; GO:0097159; GO:1901363; GO:0003674 [GO:0005525]; GO:0032561; GO:0035639; GO:0019001; GO:0032555; GO:1901265; GO:0017076; GO:0032553; GO:0097159; GO:1901363; GO:0000166; GO:0005488; GO:0036094; GO:0003674 [GO:0005622]; GO:0044464; GO:0005575; GO:0005623 [GO:0007264]; GO:0035556; GO:0007165; GO:0007154; GO:0044700; GO:0050794; GO:0051716; GO:0009987…	1.78174	3.33	1	1	13.7711	29.52	5	5	20.9191	45.24	7	8	210	23.5492	7.25439
Q5NSY5	Rab family GTPase (Fragment) OS=Entamoeba histolytica GN=EhRabX31 PE=3 SV=1 - [Q5NSY5_ENTHI]	51.81	1	7	7	17	nucleotide binding		cell communication; regulation of biological process; response to stimulus; transport	Pf00025; Pf00071; Pf08477		[GO:0000166]; GO:0036094; GO:1901265; GO:0005488; GO:0097159; GO:1901363; GO:0003674 [GO:0005525]; GO:0032561; GO:0035639; GO:0019001; GO:0032555; GO:1901265; GO:0017076; GO:0032553; GO:0097159; GO:1901363; GO:0000166; GO:0005488; GO:0036094; GO:0003674 [GO:0005622]; GO:0044464; GO:0005575; GO:0005623 [GO:0007264]; GO:0035556; GO:0007165; GO:0007154; GO:0044700; GO:0050794; GO:0051716; GO:0009987…	12.8479	24.35	3	4	15.0395	38.86	5	5	22.1434	38.34	5	8	193	21.2485	5.66846
C4M9F9	40S ribosomal protein S7, putative OS=Entamoeba histolytica GN=EHI_067530 PE=4 SV=1 - [C4M9F9_ENTHI]	51.74	1	9	14	26	structural molecule activity	cytoplasm; ribosome	metabolic process	Pf01251	3411446	[GO:0003735]; GO:0005198; GO:0003674 [GO:0005622]; GO:0044464; GO:0005575; GO:0005623 [GO:0005840]; GO:0030529; GO:0043232; GO:0044444; GO:0032991; GO:0044424; GO:0043228; GO:0043229; GO:0005737; GO:0005575; GO:0005622; GO:0044464; GO:0043226; GO:0005623 [GO:0006412]; GO:0010467; GO:0034645; GO:0044267; GO:0043170; GO:0009059; GO:0044249; GO:0044260; GO:0019538; GO:0008152; GO:0009058; GO:0044237…	14.0971	17.91	4	6	16.2673	26.87	7	8	34.9894	48.26	11	12	201	21.9413	10.1841
C4M0A8	Putative uncharacterized protein OS=Entamoeba histolytica GN=EHI_005150 PE=4 SV=1 - [C4M0A8_ENTHI]	51.68	1	50	50	109	catalytic activity			Pf00567	3407148	[GO:0003676]; GO:0097159; GO:1901363; GO:0005488; GO:0003674 [GO:0016788]; GO:0016787; GO:0003824; GO:0003674	85.4302	28.8	25	34	107.612	37.51	30	39	97.6472	31.82	28	36	861	98.8296	8.80713
C4M2R6	Putative uncharacterized protein OS=Entamoeba histolytica GN=EHI_160980 PE=4 SV=1 - [C4M2R6_ENTHI]	51.64	1	20	20	68					3403531		54.37	30.26	10	20	71.2302	42.11	13	24	67.1335	47.7	17	24	304	33.8129	10.1108
C4LTE3	60S ribosomal protein L6, putative OS=Entamoeba histolytica GN=EHI_045300 PE=4 SV=1 - [C4LTE3_ENTHI]	51.47	1	1	14	34	structural molecule activity	cytoplasm; ribosome	metabolic process	Pf01159		[GO:0003735]; GO:0005198; GO:0003674 [GO:0005622]; GO:0044464; GO:0005575; GO:0005623 [GO:0005840]; GO:0030529; GO:0043232; GO:0044444; GO:0032991; GO:0044424; GO:0043228; GO:0043229; GO:0005737; GO:0005575; GO:0005622; GO:0044464; GO:0043226; GO:0005623 [GO:0006412]; GO:0010467; GO:0034645; GO:0044267; GO:0043170; GO:0009059; GO:0044249; GO:0044260; GO:0019538; GO:0008152; GO:0009058; GO:0044237…	31.374	30.88	7	11	26.2199	34.8	8	9	35.2837	43.63	11	14	204	22.9017	9.90576
C4LWN1	Dolichyl-di-phosphooligosaccharide-protein glycotransferase, putative OS=Entamoeba histolytica GN=EHI_069430 PE=4 SV=1 - [C4LWN1_ENTHI]	51.2	2	17	17	25	catalytic activity	cytoplasm; endoplasmic reticulum; membrane	metabolic process	Pf03345	3403230	[GO:0004579]; GO:0004576; GO:0016758; GO:0016757; GO:0016740; GO:0003824; GO:0003674 [GO:0005789]; GO:0031090; GO:0042175; GO:0044425; GO:0044432; GO:0016020; GO:0043227; GO:0044422; GO:0012505; GO:0044464; GO:0005575; GO:0005783; GO:0044444; GO:0044446; GO:0043226; GO:0005623; GO:0043231; GO:0005737; GO:0044424; GO:0043229; GO:0005622 [GO:0018279]; GO:0006487; GO:0018196; GO:0006486; GO:0018193;…	13.2518	10.82	4	5	35.5336	45.19	13	13	19.4866	20.43	6	7	416	48.0821	7.10791
C4M230	Alcohol dehydrogenase, putative OS=Entamoeba histolytica GN=EHI_150490 PE=4 SV=1 - [C4M230_ENTHI]	51.03	4	33	34	72	catalytic activity; metal ion binding		metabolic process	Pf00171; Pf00465; Pf01761		[GO:0003856]; GO:0016838; GO:0016835; GO:0016829; GO:0003824; GO:0003674 [GO:0004022]; GO:0016616; GO:0016614; GO:0016491; GO:0003824; GO:0003674 [GO:0006066]; GO:0044281; GO:0044710; GO:0008152; GO:0008150 [GO:0008152]; GO:0008150 [GO:0008774]; GO:0016620; GO:0016903; GO:0016491; GO:0003824; GO:0003674 [GO:0009073]; GO:0008652; GO:0009072; GO:0019438; GO:1901362; GO:0006520; GO:0046394; GO:00067…	54.3981	25.63	18	21	70.6762	34.94	23	27	62.5552	33.79	22	24	870	95.5114	7.25439
C4M8M3	60S ribosomal protein L16-B, putative OS=Entamoeba histolytica GN=EHI_095610 PE=4 SV=1 - [C4M8M3_ENTHI]	50.99	2	2	12	23	structural molecule activity	cytoplasm; ribosome	metabolic process	Pf00572	3404023	[GO:0003735]; GO:0005198; GO:0003674 [GO:0005840]; GO:0030529; GO:0043232; GO:0044444; GO:0032991; GO:0044424; GO:0043228; GO:0043229; GO:0005737; GO:0005575; GO:0005622; GO:0044464; GO:0043226; GO:0005623 [GO:0006412]; GO:0010467; GO:0034645; GO:0044267; GO:0043170; GO:0009059; GO:0044249; GO:0044260; GO:0019538; GO:0008152; GO:0009058; GO:0044237; GO:0044238; GO:0008150; GO:0009987 [GO:0015934]…	2.58973	5.45	1	1	28.2308	39.11	9	12	20.2232	31.19	7	10	202	22.7654	10.0962
C4M3F3	60S ribosomal protein L13, putative OS=Entamoeba histolytica GN=EHI_017700 PE=4 SV=1 - [C4M3F3_ENTHI]	50.73	1	3	13	23	structural molecule activity	cytoplasm; ribosome	metabolic process	Pf00572	3405096	[GO:0003735]; GO:0005198; GO:0003674 [GO:0005840]; GO:0030529; GO:0043232; GO:0044444; GO:0032991; GO:0044424; GO:0043228; GO:0043229; GO:0005737; GO:0005575; GO:0005622; GO:0044464; GO:0043226; GO:0005623 [GO:0006412]; GO:0010467; GO:0034645; GO:0044267; GO:0043170; GO:0009059; GO:0044249; GO:0044260; GO:0019538; GO:0008152; GO:0009058; GO:0044237; GO:0044238; GO:0008150; GO:0009987 [GO:0015934]…	2.58973	5.37	1	1	28.2452	38.54	9	12	21.0336	31.22	8	10	205	23.1155	10.0522
C4LWZ3	60S ribosomal protein L2/L8, putative OS=Entamoeba histolytica GN=EHI_127200 PE=3 SV=1 - [C4LWZ3_ENTHI]	50.58	1	10	10	28	RNA binding; structural molecule activity	cytoplasm; ribosome	metabolic process	Pf00181; Pf03947	3406482	[GO:0003723]; GO:0003676; GO:0097159; GO:1901363; GO:0005488; GO:0003674 [GO:0003735]; GO:0005198; GO:0003674 [GO:0005622]; GO:0044464; GO:0005575; GO:0005623 [GO:0005840]; GO:0030529; GO:0043232; GO:0044444; GO:0032991; GO:0044424; GO:0043228; GO:0043229; GO:0005737; GO:0005575; GO:0005622; GO:0044464; GO:0043226; GO:0005623 [GO:0006412]; GO:0010467; GO:0034645; GO:0044267; GO:0043170; GO:000905…	5.76458	10.12	3	3	41.446	37.35	8	14	29.6366	36.58	8	11	257	27.7766	10.6968
C4M0Z2	40S ribosomal protein S17, putative OS=Entamoeba histolytica GN=EHI_135060 PE=3 SV=1 - [C4M0Z2_ENTHI]	50.43	2	8	8	13	structural molecule activity	cytoplasm; ribosome	metabolic process	Pf00833		[GO:0003735]; GO:0005198; GO:0003674 [GO:0005622]; GO:0044464; GO:0005575; GO:0005623 [GO:0005840]; GO:0030529; GO:0043232; GO:0044444; GO:0032991; GO:0044424; GO:0043228; GO:0043229; GO:0005737; GO:0005575; GO:0005622; GO:0044464; GO:0043226; GO:0005623 [GO:0006412]; GO:0010467; GO:0034645; GO:0044267; GO:0043170; GO:0009059; GO:0044249; GO:0044260; GO:0019538; GO:0008152; GO:0009058; GO:0044237…	8.8097	25.64	3	4	6.19322	18.8	2	2	20.5599	50.43	7	7	117	13.5824	10.0962
Q9NH04	Malic enzyme OS=Entamoeba histolytica GN=EHI_044970 PE=1 SV=1 - [Q9NH04_ENTHI]	50.31	2	17	17	28	nucleotide binding; catalytic activity; metal ion binding		metabolic process	Pf00390; Pf03949		[GO:0000166]; GO:0036094; GO:1901265; GO:0005488; GO:0097159; GO:1901363; GO:0003674 [GO:0004470]; GO:0016615; GO:0016614; GO:0016491; GO:0003824; GO:0003674 [GO:0006108]; GO:0043648; GO:0019752; GO:0043436; GO:0006082; GO:0042180; GO:0044237; GO:0044281; GO:0008152; GO:0009987; GO:0044710; GO:0008150 [GO:0016491]; GO:0003824; GO:0003674 [GO:0016616]; GO:0016614; GO:0016491; GO:0003824; GO:000367…	30.0968	33.47	9	9	28.9225	26.28	8	9	27.9139	26.9	10	10	487	53.2862	6.29053
C4M0Q2	40S ribosomal protein S8 OS=Entamoeba histolytica GN=EHI_009870 PE=3 SV=1 - [C4M0Q2_ENTHI]	50.21	3	10	10	20	structural molecule activity	cytoplasm; ribosome	metabolic process	Pf01201	3401734	[GO:0003735]; GO:0005198; GO:0003674 [GO:0005622]; GO:0044464; GO:0005575; GO:0005623 [GO:0005840]; GO:0030529; GO:0043232; GO:0044444; GO:0032991; GO:0044424; GO:0043228; GO:0043229; GO:0005737; GO:0005575; GO:0005622; GO:0044464; GO:0043226; GO:0005623 [GO:0006412]; GO:0010467; GO:0034645; GO:0044267; GO:0043170; GO:0009059; GO:0044249; GO:0044260; GO:0019538; GO:0008152; GO:0009058; GO:0044237…	7.9661	18.57	3	3	19.4044	27	4	5	41.2889	35.44	8	12	237	26.9634	10.0229
C4LXD7	Fructose-1,6-bisphosphate aldolase, putative OS=Entamoeba histolytica GN=EHI_098570 PE=4 SV=1 - [C4LXD7_ENTHI]	50	3	13	13	23	catalytic activity; metal ion binding		metabolic process	Pf01116	3404675	[GO:0003824]; GO:0003674 [GO:0004332]; GO:0016832; GO:0016830; GO:0016829; GO:0003824; GO:0003674 [GO:0005975]; GO:0044238; GO:0008152; GO:0008150 [GO:0006096]; GO:0006007; GO:0006091; GO:0006006; GO:0019320; GO:0044237; GO:0019318; GO:0046365; GO:0008152; GO:0009987; GO:0005996; GO:0016052; GO:0008150; GO:0005975; GO:0009056; GO:0044238 [GO:0008270]; GO:0046914; GO:0046872; GO:0043169; GO:004316…	16.756	17.58	5	6	13.2541	17.88	4	4	38.9342	42.42	11	13	330	36.1935	6.53662
C4M525	Peptidyl-prolyl cis-trans isomerase OS=Entamoeba histolytica GN=EHI_128100 PE=3 SV=1 - [C4M525_ENTHI]	50	1	8	8	12	catalytic activity		metabolic process	Pf00160	3402503	[GO:0003755]; GO:0016859; GO:0016853; GO:0003824; GO:0003674 [GO:0006457]; GO:0044267; GO:0019538; GO:0044260; GO:0043170; GO:0044238; GO:0044237; GO:0008152; GO:0009987; GO:0008150	7.89393	15.98	3	3	8.91112	18.04	3	3	13.3603	30.41	5	6	194	21.213	8.60205
C4M192	Phosphoglycerate kinase OS=Entamoeba histolytica GN=EHI_188180 PE=3 SV=1 - [C4M192_ENTHI]	49.88	4	13	13	21	catalytic activity		metabolic process	Pf00162	3407985	[GO:0004618]; GO:0016301; GO:0016774; GO:0016772; GO:0016740; GO:0003824; GO:0003674 [GO:0006096]; GO:0006007; GO:0006091; GO:0006006; GO:0019320; GO:0044237; GO:0019318; GO:0046365; GO:0008152; GO:0009987; GO:0005996; GO:0016052; GO:0008150; GO:0005975; GO:0009056; GO:0044238	29.4311	28.19	7	9	26.1976	21.2	6	8	14.4404	12.05	4	4	415	44.8374	6.78564
C4MAZ9	N-acetylmuraminidase, putative OS=Entamoeba histolytica GN=EHI_176820 PE=4 SV=1 - [C4MAZ9_ENTHI]	49.77	1	8	8	11					3404129		13.3446	10.7	3	4	18.1033	46.51	6	6	3.59307	7.44	1	1	215	24.0342	6.52197
Q9BLE8	Small GTPase Rab7A OS=Entamoeba histolytica GN=EhRab7A PE=2 SV=1 - [Q9BLE8_ENTHI]	49.51	3	7	9	12	nucleotide binding	nucleus; cytoplasm	cell communication; regulation of biological process; response to stimulus; transport	Pf00025; Pf00071; Pf04670; Pf08477		[GO:0000166]; GO:0036094; GO:1901265; GO:0005488; GO:0097159; GO:1901363; GO:0003674 [GO:0005525]; GO:0032561; GO:0035639; GO:0019001; GO:0032555; GO:1901265; GO:0017076; GO:0032553; GO:0097159; GO:1901363; GO:0000166; GO:0005488; GO:0036094; GO:0003674 [GO:0005622]; GO:0044464; GO:0005575; GO:0005623 [GO:0005634]; GO:0043231; GO:0043227; GO:0043229; GO:0043226; GO:0044424; GO:0005575; GO:0005622…	10.0742	9.71	2	3	13.5253	23.79	3	4	14.3461	25.24	5	5	206	22.9222	5.41455
C4LT49	40S ribosomal protein S24, putative OS=Entamoeba histolytica GN=EHI_148820 PE=4 SV=1 - [C4LT49_ENTHI]	49.29	2	9	9	25	nucleotide binding; structural molecule activity	cytoplasm; ribosome	metabolic process	Pf01282		[GO:0000166]; GO:0036094; GO:1901265; GO:0005488; GO:0097159; GO:1901363; GO:0003674 [GO:0003735]; GO:0005198; GO:0003674 [GO:0005622]; GO:0044464; GO:0005575; GO:0005623 [GO:0005840]; GO:0030529; GO:0043232; GO:0044444; GO:0032991; GO:0044424; GO:0043228; GO:0043229; GO:0005737; GO:0005575; GO:0005622; GO:0044464; GO:0043226; GO:0005623 [GO:0006412]; GO:0010467; GO:0034645; GO:0044267; GO:004317…	11.2854	22.14	3	3	31.732	31.43	6	9	41.2463	48.57	8	13	140	16.2642	10.3892
C4M4A8	Protein transport protein SEC61 gamma subunit, putative OS=Entamoeba histolytica GN=EHI_048170 PE=4 SV=1 - [C4M4A8_ENTHI]	49.28	1	3	3	5	transporter activity	membrane	transport	Pf00584	3407018	[GO:0006605]; GO:0006886; GO:0015031; GO:0034613; GO:0046907; GO:0006810; GO:0045184; GO:0008104; GO:0070727; GO:0051649; GO:0051234; GO:0033036; GO:0051641; GO:0008150; GO:0051179; GO:0009987 [GO:0006886]; GO:0015031; GO:0034613; GO:0046907; GO:0006810; GO:0045184; GO:0008104; GO:0070727; GO:0051649; GO:0051234; GO:0033036; GO:0051641; GO:0008150; GO:0051179; GO:0009987 [GO:0015031]; GO:0006810;…					4.7666	47.83	2	2	10.6678	30.43	2	3	69	7.99722	5.96045
B1N4P1	GTP-binding protein OS=Entamoeba histolytica GN=EHI_075040 PE=3 SV=1 - [B1N4P1_ENTHI]	48.95	2	6	6	17	nucleotide binding; signal transducer activity	cytoplasm; endoplasmic reticulum; Golgi	transport; cell communication; regulation of biological process; response to stimulus	Pf00025; Pf00503; Pf01926; Pf08477; Pf09439		[GO:0000166]; GO:0036094; GO:1901265; GO:0005488; GO:0097159; GO:1901363; GO:0003674 [GO:0004871]; GO:0060089; GO:0003674 [GO:0005525]; GO:0032561; GO:0035639; GO:0019001; GO:0032555; GO:1901265; GO:0017076; GO:0032553; GO:0097159; GO:1901363; GO:0000166; GO:0005488; GO:0036094; GO:0003674 [GO:0005622]; GO:0044464; GO:0005575; GO:0005623 [GO:0005783]; GO:0043231; GO:0044444; GO:0043227; GO:004322…	6.41991	33.16	4	4	21.5134	48.95	6	7	17.9419	44.74	5	6	190	21.4598	5.85889
C4M6Z7	Triosephosphate isomerase OS=Entamoeba histolytica GN=EHI_056480 PE=3 SV=1 - [C4M6Z7_ENTHI]	48.66	3	8	9	15	catalytic activity		metabolic process	Pf00121	3405023	[GO:0003824]; GO:0003674 [GO:0004807]; GO:0016861; GO:0016860; GO:0016853; GO:0003824; GO:0003674 [GO:0008152]; GO:0008150	7.99144	21.46	4	4	14.8659	26.05	4	4	21.0223	35.25	6	7	261	28.0806	6.55127
O96875	30 kDa type I collagen binding protein (Fragment) OS=Entamoeba histolytica GN=cbp-30 PE=2 SV=1 - [O96875_ENTHI]	47.6	2	3	11	27	antioxidant activity; catalytic activity	extracellular	metabolic process	Pf00578; Pf08534; Pf10417		[GO:0005581]; GO:0005578; GO:0044420; GO:0044421; GO:0031012; GO:0005575; GO:0005576 [GO:0016209]; GO:0003674 [GO:0016491]; GO:0003824; GO:0003674 [GO:0051920]; GO:0016705; GO:0016491; GO:0003824; GO:0003674 [GO:0055114]; GO:0044710; GO:0008152; GO:0008150	23.856	34.62	7	9		0			25.0189	27.4	8	10	208	23.536	7.57666
Q5NSZ9	Rab family GTPase (Fragment) OS=Entamoeba histolytica GN=EhRabX17 PE=4 SV=1 - [Q5NSZ9_ENTHI]	47.5	1	9	9	15	nucleotide binding		cell communication; regulation of biological process; response to stimulus	Pf00025; Pf00071; Pf08477		[GO:0000166]; GO:0036094; GO:1901265; GO:0005488; GO:0097159; GO:1901363; GO:0003674 [GO:0005525]; GO:0032561; GO:0035639; GO:0019001; GO:0032555; GO:1901265; GO:0017076; GO:0032553; GO:0097159; GO:1901363; GO:0000166; GO:0005488; GO:0036094; GO:0003674 [GO:0005622]; GO:0044464; GO:0005575; GO:0005623 [GO:0007264]; GO:0035556; GO:0007165; GO:0007154; GO:0044700; GO:0050794; GO:0051716; GO:0009987…	23.2022	40	7	8	8.28573	28.5	4	4	8.74147	16.5	2	3	200	22.1935	8.47021
B1N3R9	60S ribosomal protein L7a, putative OS=Entamoeba histolytica GN=EHI_029530 PE=4 SV=1 - [B1N3R9_ENTHI]	47.2	2	16	16	31		cytoplasm; ribosome		Pf01248		[GO:0005840]; GO:0030529; GO:0043232; GO:0044444; GO:0032991; GO:0044424; GO:0043228; GO:0043229; GO:0005737; GO:0005575; GO:0005622; GO:0044464; GO:0043226; GO:0005623 [GO:0030529]; GO:0032991; GO:0044424; GO:0005575; GO:0005622; GO:0044464; GO:0005623 [GO:0042254]; GO:0022613; GO:0071843; GO:0044085; GO:0071841; GO:0071840; GO:0009987; GO:0008150	13.2567	18.88	4	5	36.0902	31.47	9	11	53.6343	33.22	10	15	286	32.2118	10.0229
Q6AW67	EhRab7B protein OS=Entamoeba histolytica GN=EhRAB7B PE=3 SV=1 - [Q6AW67_ENTHI]	46.86	1	5	6	10	nucleotide binding		cell communication; regulation of biological process; response to stimulus; transport	Pf00025; Pf00071; Pf01926; Pf08477		[GO:0000166]; GO:0036094; GO:1901265; GO:0005488; GO:0097159; GO:1901363; GO:0003674 [GO:0005525]; GO:0032561; GO:0035639; GO:0019001; GO:0032555; GO:1901265; GO:0017076; GO:0032553; GO:0097159; GO:1901363; GO:0000166; GO:0005488; GO:0036094; GO:0003674 [GO:0005622]; GO:0044464; GO:0005575; GO:0005623 [GO:0007264]; GO:0035556; GO:0007165; GO:0007154; GO:0044700; GO:0050794; GO:0051716; GO:0009987…	5.73204	15.94	2	2	11.8794	41.55	5	5	8.62447	19.81	3	3	207	23.1263	5.65576
B1N4A1	Grainin, putative OS=Entamoeba histolytica GN=EHI_120360 PE=4 SV=1 - [B1N4A1_ENTHI]	46.51	1	9	10	22	metal ion binding				6220016	[GO:0005509]; GO:0046872; GO:0043169; GO:0043167; GO:0005488; GO:0003674	15.324	20.93	5	7	20.7191	28.37	6	9	9.99904	18.6	4	6	215	24.5835	7.18115
C4LTQ0	60S ribosomal protein L14, putative OS=Entamoeba histolytica GN=EHI_050130 PE=4 SV=1 - [C4LTQ0_ENTHI]	46.28	3	7	7	24	structural molecule activity	cytoplasm; ribosome	metabolic process	Pf01929	3411494	[GO:0003735]; GO:0005198; GO:0003674 [GO:0005622]; GO:0044464; GO:0005575; GO:0005623 [GO:0005840]; GO:0030529; GO:0043232; GO:0044444; GO:0032991; GO:0044424; GO:0043228; GO:0043229; GO:0005737; GO:0005575; GO:0005622; GO:0044464; GO:0043226; GO:0005623 [GO:0006412]; GO:0010467; GO:0034645; GO:0044267; GO:0043170; GO:0009059; GO:0044249; GO:0044260; GO:0019538; GO:0008152; GO:0009058; GO:0044237…	18.5935	40.5	4	6	27.5929	46.28	6	10	22.6771	34.71	5	8	121	13.4826	10.8872
C4LXG8	Putative uncharacterized protein OS=Entamoeba histolytica GN=EHI_131000 PE=4 SV=1 - [C4LXG8_ENTHI]	46.15	1	10	10	16				Pf07159	3409824		12.626	20.74	4	4	30.5756	43.14	9	10	7.26327	8.7	2	2	299	33.6131	6.99072
C4M3I0	Phosphorylase OS=Entamoeba histolytica GN=EHI_138380 PE=3 SV=1 - [C4M3I0_ENTHI]	45.91	1	26	29	59	catalytic activity		metabolic process	Pf00343	3409441	[GO:0004645]; GO:0016758; GO:0016757; GO:0016740; GO:0003824; GO:0003674 [GO:0005975]; GO:0044238; GO:0008152; GO:0008150 [GO:0030170]; GO:0048037; GO:0070279; GO:0005488; GO:0019842; GO:0097159; GO:1901363; GO:0003674; GO:0036094	58.4006	26.87	16	22	67.2587	30.22	16	21	57.0937	25.49	14	16	867	99.1204	6.90283
Q24841	30,000-Mr antigen (Fragment) OS=Entamoeba histolytica PE=2 SV=1 - [Q24841_ENTHI]	45.87	10	3	11	27	antioxidant activity; catalytic activity		metabolic process	Pf00578; Pf08534; Pf10417		[GO:0016209]; GO:0003674 [GO:0016491]; GO:0003824; GO:0003674 [GO:0051920]; GO:0016705; GO:0016491; GO:0003824; GO:0003674 [GO:0055114]; GO:0044710; GO:0008152; GO:0008150	23.856	33.03	7	9	24.1332	28.44	6	9		0			218	24.4373	7.43018
C4M2E3	3-ketoacyl-CoA synthase OS=Entamoeba histolytica GN=EHI_158240 PE=3 SV=1 - [C4M2E3_ENTHI]	45.86	1	18	18	34	catalytic activity	membrane	metabolic process	Pf02797; Pf08392; Pf08541	3404458	[GO:0003824]; GO:0003674 [GO:0006633]; GO:0006631; GO:0008610; GO:0046394; GO:0032787; GO:0044255; GO:0006629; GO:0009058; GO:0016053; GO:0019752; GO:0044237; GO:0044238; GO:0008152; GO:0006082; GO:0044249; GO:0044283; GO:0043436; GO:0009987; GO:0008150; GO:0044281; GO:0044711; GO:0042180; GO:0044710 [GO:0008152]; GO:0008150 [GO:0008610]; GO:0006629; GO:0009058; GO:0044238; GO:0008152; GO:0008150…	24.6563	22.63	9	10	27.9911	24.85	10	11	39.0957	21.41	9	13	495	56.4748	8.45557
C4M1M6	Thioredoxin, putative OS=Entamoeba histolytica GN=EHI_133970 PE=4 SV=1 - [C4M1M6_ENTHI]	45.72	1	14	14	30		cytoplasm; endoplasmic reticulum	cellular homeostasis; regulation of biological process	Pf00085; Pf07749	3409733	[GO:0005783]; GO:0043231; GO:0044444; GO:0043227; GO:0043229; GO:0005737; GO:0044424; GO:0043226; GO:0005622; GO:0044464; GO:0005575; GO:0005623 [GO:0045454]; GO:0019725; GO:0050794; GO:0009987; GO:0042592; GO:0050789; GO:0008150; GO:0065008; GO:0065007	37.4835	31.56	9	14	28.0383	28.91	8	9	25.3197	26.25	7	7	339	40.0871	5.8208
C4M367	40S ribosomal protein S18, putative OS=Entamoeba histolytica GN=EHI_086120 PE=3 SV=1 - [C4M367_ENTHI]	45.45	3	8	8	19	RNA binding; structural molecule activity	cytoplasm; ribosome	metabolic process	Pf00416		[GO:0003676]; GO:0097159; GO:1901363; GO:0005488; GO:0003674 [GO:0003723]; GO:0003676; GO:0097159; GO:1901363; GO:0005488; GO:0003674 [GO:0003735]; GO:0005198; GO:0003674 [GO:0005622]; GO:0044464; GO:0005575; GO:0005623 [GO:0005840]; GO:0030529; GO:0043232; GO:0044444; GO:0032991; GO:0044424; GO:0043228; GO:0043229; GO:0005737; GO:0005575; GO:0005622; GO:0044464; GO:0043226; GO:0005623 [GO:000641…	14.9449	35.66	5	5	15.3146	35.66	5	5	26.4491	37.06	7	9	143	16.3038	10.7114
C4MA09	60S ribosomal protein L7, putative OS=Entamoeba histolytica GN=EHI_146530 PE=4 SV=1 - [C4MA09_ENTHI]	45.22	1	4	11	29	structural molecule activity	cytoplasm; ribosome	metabolic process	Pf00327	3403325	[GO:0003735]; GO:0005198; GO:0003674 [GO:0005622]; GO:0044464; GO:0005575; GO:0005623 [GO:0005840]; GO:0030529; GO:0043232; GO:0044444; GO:0032991; GO:0044424; GO:0043228; GO:0043229; GO:0005737; GO:0005575; GO:0005622; GO:0044464; GO:0043226; GO:0005623 [GO:0006412]; GO:0010467; GO:0034645; GO:0044267; GO:0043170; GO:0009059; GO:0044249; GO:0044260; GO:0019538; GO:0008152; GO:0009058; GO:0044237…	19.5906	25.22	6	7	33.3037	32.17	8	10	34.5323	38.7	7	12	230	25.7052	10.0229
Q9GSV7	URE3-BP sequence specific DNA binding protein OS=Entamoeba histolytica GN=URE3-BP PE=1 SV=1 - [Q9GSV7_ENTHI]	45	3	7	7	23	metal ion binding			Pf00036		[GO:0005509]; GO:0046872; GO:0043169; GO:0043167; GO:0005488; GO:0003674 [GO:0046872]; GO:0043169; GO:0043167; GO:0005488; GO:0003674	6.35705	8.18	1	2	30.3499	31.82	5	11	30.3432	35.45	5	10	220	25.7305	7.26904
C4LZZ0	60S ribosomal protein L30, putative OS=Entamoeba histolytica GN=EHI_065740 PE=3 SV=1 - [C4LZZ0_ENTHI]	44.95	1	5	5	12	structural molecule activity	cytoplasm; ribosome	metabolic process	Pf01248	3407950	[GO:0003735]; GO:0005198; GO:0003674 [GO:0005622]; GO:0044464; GO:0005575; GO:0005623 [GO:0005840]; GO:0030529; GO:0043232; GO:0044444; GO:0032991; GO:0044424; GO:0043228; GO:0043229; GO:0005737; GO:0005575; GO:0005622; GO:0044464; GO:0043226; GO:0005623 [GO:0006412]; GO:0010467; GO:0034645; GO:0044267; GO:0043170; GO:0009059; GO:0044249; GO:0044260; GO:0019538; GO:0008152; GO:0009058; GO:0044237…	9.15012	22.02	3	3	11.8908	33.03	3	5	11.988	39.45	3	4	109	11.5872	9.48096
Q9BH80	60S ribosomal protein L27a-2/4 OS=Entamoeba histolytica GN=rpl27a-2 PE=3 SV=1 - [R27A2_ENTHI]	44.3	3	4	8	12	structural molecule activity	cytoplasm; ribosome	metabolic process	Pf00828		[GO:0003735]; GO:0005198; GO:0003674 [GO:0005622]; GO:0044464; GO:0005575; GO:0005623 [GO:0005840]; GO:0030529; GO:0043232; GO:0044444; GO:0032991; GO:0044424; GO:0043228; GO:0043229; GO:0005737; GO:0005575; GO:0005622; GO:0044464; GO:0043226; GO:0005623 [GO:0006412]; GO:0010467; GO:0034645; GO:0044267; GO:0043170; GO:0009059; GO:0044249; GO:0044260; GO:0019538; GO:0008152; GO:0009058; GO:0044237…	3.64965	9.4	2	2	9.17845	32.21	4	4	17.6046	40.27	6	6	149	16.9939	10.5063
Q9BI14	60S ribosomal protein L27a-3 OS=Entamoeba histolytica GN=rpl27a-3 PE=3 SV=1 - [R27A3_ENTHI]	44.3	1	4	8	11	structural molecule activity	cytoplasm; ribosome	metabolic process	Pf00828		[GO:0003735]; GO:0005198; GO:0003674 [GO:0005622]; GO:0044464; GO:0005575; GO:0005623 [GO:0005840]; GO:0030529; GO:0043232; GO:0044444; GO:0032991; GO:0044424; GO:0043228; GO:0043229; GO:0005737; GO:0005575; GO:0005622; GO:0044464; GO:0043226; GO:0005623 [GO:0006412]; GO:0010467; GO:0034645; GO:0044267; GO:0043170; GO:0009059; GO:0044249; GO:0044260; GO:0019538; GO:0008152; GO:0009058; GO:0044237…	3.64965	9.4	2	2	10.171	36.91	5	5		0			149	17.0539	10.4185
C4LYN2	Fibrillarin, putative OS=Entamoeba histolytica GN=EHI_118840 PE=3 SV=1 - [C4LYN2_ENTHI]	44.26	1	12	12	18	RNA binding; catalytic activity		metabolic process	Pf01269	3408439	[GO:0003723]; GO:0003676; GO:0097159; GO:1901363; GO:0005488; GO:0003674 [GO:0006364]; GO:0016072; GO:0034470; GO:0042254; GO:0034660; GO:0006396; GO:0022613; GO:0016070; GO:0010467; GO:0071843; GO:0044260; GO:0090304; GO:0043170; GO:0044085; GO:0071841; GO:0044237; GO:0006139; GO:0008152; GO:0071840; GO:0009987; GO:0006725; GO:0034641; GO:0044238; GO:0046483; GO:1901360; GO:0008150; GO:0006807; …	12.1748	16.39	4	4	16.6724	23.28	5	5	30.0731	23.28	7	9	305	32.4661	9.92041
O76321	Rho-related protein racG OS=Entamoeba histolytica GN=RACG PE=3 SV=1 - [RECG_ENTHI]	44.22	2	8	8	22	nucleotide binding	cytoplasm; cytoskeleton; membrane	cell communication; regulation of biological process; response to stimulus	Pf00071; Pf08477		[GO:0000166]; GO:0036094; GO:1901265; GO:0005488; GO:0097159; GO:1901363; GO:0003674 [GO:0005525]; GO:0032561; GO:0035639; GO:0019001; GO:0032555; GO:1901265; GO:0017076; GO:0032553; GO:0097159; GO:1901363; GO:0000166; GO:0005488; GO:0036094; GO:0003674 [GO:0005622]; GO:0044464; GO:0005575; GO:0005623 [GO:0005737]; GO:0044424; GO:0005622; GO:0044464; GO:0005575; GO:0005623 [GO:0005856]; GO:004323…	8.44309	14.07	2	3	34.0266	44.22	8	12	19.0252	28.64	5	7	199	21.9125	6.21436
Q24858	NAD(P) transhydrogenase subunit alpha, putative OS=Entamoeba histolytica GN=EHI_014030 PE=4 SV=2 - [Q24858_ENTHI]	43.95	2	10	43	86	catalytic activity; nucleotide binding	membrane	transport; metabolic process	Pf01262; Pf02233; Pf05222; Pf12769		[GO:0008746]; GO:0016652; GO:0016651; GO:0016491; GO:0003824; GO:0003674 [GO:0008750]; GO:0008746; GO:0016652; GO:0016651; GO:0016491; GO:0003824; GO:0003674 [GO:0015992]; GO:0006818; GO:0015672; GO:0006810; GO:0006812; GO:0051234; GO:0006811; GO:0008150; GO:0051179 [GO:0016021]; GO:0031224; GO:0044425; GO:0005575; GO:0016020 [GO:0050661]; GO:0000166; GO:0050662; GO:0036094; GO:1901265; GO:004803…	67.0857	18.84	19	25	89.9797	29.64	24	29	102.573	27.61	23	32	1083	117.559	5.51611
C4LWE5	Putative uncharacterized protein OS=Entamoeba histolytica GN=EHI_096320 PE=4 SV=1 - [C4LWE5_ENTHI]	43.84	1	6	6	11				Pf02157; Pf09451	3411219		20.7529	33.79	5	6	13.4212	31.51	4	4	2.96648	6.39	1	1	219	24.4256	6.01123
C4M5T0	Rho family GTPase OS=Entamoeba histolytica GN=EHI_070730 PE=3 SV=1 - [C4M5T0_ENTHI]	43.81	1	1	7	10	nucleotide binding		cell communication; regulation of biological process; response to stimulus	Pf00071; Pf08477	3407007	[GO:0005525]; GO:0032561; GO:0035639; GO:0019001; GO:0032555; GO:1901265; GO:0017076; GO:0032553; GO:0097159; GO:1901363; GO:0000166; GO:0005488; GO:0036094; GO:0003674 [GO:0005622]; GO:0044464; GO:0005575; GO:0005623 [GO:0007264]; GO:0035556; GO:0007165; GO:0007154; GO:0044700; GO:0050794; GO:0051716; GO:0009987; GO:0023052; GO:0044699; GO:0050789; GO:0050896; GO:0008150; GO:0065007					6.73158	21.65	3	3	15.9844	31.96	6	7	194	21.6054	8.6167
C4LSU3	60S ribosomal protein L26, putative OS=Entamoeba histolytica GN=EHI_152570 PE=4 SV=1 - [C4LSU3_ENTHI]	43.66	1	4	11	24	structural molecule activity	cytoplasm; ribosome	metabolic process		3411269	[GO:0003735]; GO:0005198; GO:0003674 [GO:0006412]; GO:0010467; GO:0034645; GO:0044267; GO:0043170; GO:0009059; GO:0044249; GO:0044260; GO:0019538; GO:0008152; GO:0009058; GO:0044237; GO:0044238; GO:0008150; GO:0009987 [GO:0015934]; GO:0044391; GO:0005840; GO:0030529; GO:0044444; GO:0044446; GO:0043232; GO:0032991; GO:0044424; GO:0005737; GO:0043229; GO:0044422; GO:0043228; GO:0005575; GO:0005622;…	8.99075	17.84	3	3	31.8752	30.99	8	11	29.2909	30.99	8	10	213	23.8295	10.3892
C4LUP7	Alpha-amylase family protein OS=Entamoeba histolytica GN=EHI_023360 PE=4 SV=1 - [C4LUP7_ENTHI]	43.55	1	16	16	35	catalytic activity		metabolic process	Pf00128	3409953	[GO:0003824]; GO:0003674 [GO:0005975]; GO:0044238; GO:0008152; GO:0008150 [GO:0043169]; GO:0043167; GO:0005488; GO:0003674	56.357	41.33	14	17	28.4791	23.59	8	9	25.8022	21.57	8	9	496	56.6536	5.40186
C4LWJ2	Phosphorylase OS=Entamoeba histolytica GN=EHI_096830 PE=3 SV=1 - [C4LWJ2_ENTHI]	43.55	1	27	30	53	catalytic activity		metabolic process	Pf00343	3410018	[GO:0004645]; GO:0016758; GO:0016757; GO:0016740; GO:0003824; GO:0003674 [GO:0005975]; GO:0044238; GO:0008152; GO:0008150 [GO:0030170]; GO:0048037; GO:0070279; GO:0005488; GO:0019842; GO:0097159; GO:1901363; GO:0003674; GO:0036094	35.0508	20.81	13	16	77.1059	24.66	15	22	44.7745	23.19	15	15	884	101.731	6.65381
C4LW18	Putative uncharacterized protein OS=Entamoeba histolytica GN=EHI_141330 PE=4 SV=1 - [C4LW18_ENTHI]	42.98	2	12	12	35		membrane			3403687	[GO:0016021]; GO:0031224; GO:0044425; GO:0005575; GO:0016020	53.0886	38.44	10	15	40.2714	34.13	9	11	32.9269	29.81	8	9	463	51.4294	5.17334
B1N384	60S ribosomal protein L4, putative OS=Entamoeba histolytica GN=EHI_064710 PE=4 SV=1 - [B1N384_ENTHI]	42.92	2	1	23	48	structural molecule activity	cytoplasm; ribosome	metabolic process	Pf00573	6219611	[GO:0003735]; GO:0005198; GO:0003674 [GO:0005840]; GO:0030529; GO:0043232; GO:0044444; GO:0032991; GO:0044424; GO:0043228; GO:0043229; GO:0005737; GO:0005575; GO:0005622; GO:0044464; GO:0043226; GO:0005623 [GO:0006412]; GO:0010467; GO:0034645; GO:0044267; GO:0043170; GO:0009059; GO:0044249; GO:0044260; GO:0019538; GO:0008152; GO:0009058; GO:0044237; GO:0044238; GO:0008150; GO:0009987	31.0684	18.79	8	10	46.565	24.59	10	14	78.9989	32.02	17	24	431	47.3061	10.7847
C4LZA2	60S ribosomal protein L4, putative OS=Entamoeba histolytica GN=EHI_000510 PE=4 SV=1 - [C4LZA2_ENTHI]	42.92	2	1	23	48	structural molecule activity	cytoplasm; ribosome	metabolic process	Pf00573		[GO:0003735]; GO:0005198; GO:0003674 [GO:0005840]; GO:0030529; GO:0043232; GO:0044444; GO:0032991; GO:0044424; GO:0043228; GO:0043229; GO:0005737; GO:0005575; GO:0005622; GO:0044464; GO:0043226; GO:0005623 [GO:0006412]; GO:0010467; GO:0034645; GO:0044267; GO:0043170; GO:0009059; GO:0044249; GO:0044260; GO:0019538; GO:0008152; GO:0009058; GO:0044237; GO:0044238; GO:0008150; GO:0009987	34.5134	18.79	8	11	42.3243	24.59	10	13	78.9989	32.02	17	24	431	47.3061	10.7407
B1N316	40S ribosomal protein S16, putative OS=Entamoeba histolytica GN=EHI_008010 PE=3 SV=1 - [B1N316_ENTHI]	42.68	3	8	8	21	structural molecule activity	cytoplasm; ribosome	metabolic process	Pf00380	3409843	[GO:0003735]; GO:0005198; GO:0003674 [GO:0005622]; GO:0044464; GO:0005575; GO:0005623 [GO:0005840]; GO:0030529; GO:0043232; GO:0044444; GO:0032991; GO:0044424; GO:0043228; GO:0043229; GO:0005737; GO:0005575; GO:0005622; GO:0044464; GO:0043226; GO:0005623 [GO:0006412]; GO:0010467; GO:0034645; GO:0044267; GO:0043170; GO:0009059; GO:0044249; GO:0044260; GO:0019538; GO:0008152; GO:0009058; GO:0044237…	16.0108	31.21	5	6	18.361	26.11	4	6	31.4548	33.76	5	9	157	17.3726	10.0229
C4LZB0	40S ribosomal protein S6 OS=Entamoeba histolytica GN=EHI_000590 PE=3 SV=1 - [C4LZB0_ENTHI]	42.48	1	3	13	21	structural molecule activity	cytoplasm; ribosome	metabolic process	Pf01092	3407498	[GO:0003735]; GO:0005198; GO:0003674 [GO:0005622]; GO:0044464; GO:0005575; GO:0005623 [GO:0005840]; GO:0030529; GO:0043232; GO:0044444; GO:0032991; GO:0044424; GO:0043228; GO:0043229; GO:0005737; GO:0005575; GO:0005622; GO:0044464; GO:0043226; GO:0005623 [GO:0006412]; GO:0010467; GO:0034645; GO:0044267; GO:0043170; GO:0009059; GO:0044249; GO:0044260; GO:0019538; GO:0008152; GO:0009058; GO:0044237…	11.9393	13.53	4	4	19.9948	27.07	7	7	31.5556	37.22	10	10	266	29.7814	10.4771
B1N3K9	40S ribosomal protein S7, putative OS=Entamoeba histolytica GN=EHI_140540 PE=4 SV=1 - [B1N3K9_ENTHI]	42.35	1	5	10	15	structural molecule activity	cytoplasm; ribosome	metabolic process	Pf01251	6219748	[GO:0003735]; GO:0005198; GO:0003674 [GO:0005622]; GO:0044464; GO:0005575; GO:0005623 [GO:0005840]; GO:0030529; GO:0043232; GO:0044444; GO:0032991; GO:0044424; GO:0043228; GO:0043229; GO:0005737; GO:0005575; GO:0005622; GO:0044464; GO:0043226; GO:0005623 [GO:0006412]; GO:0010467; GO:0034645; GO:0044267; GO:0043170; GO:0009059; GO:0044249; GO:0044260; GO:0019538; GO:0008152; GO:0009058; GO:0044237…		0			15.5293	27.04	6	7		0			196	21.497	10.1841
C4M569	60S ribosomal protein L26, putative OS=Entamoeba histolytica GN=EHI_111570 PE=4 SV=1 - [C4M569_ENTHI]	42.25	1	4	11	26	structural molecule activity	cytoplasm; ribosome	metabolic process		3403352	[GO:0003735]; GO:0005198; GO:0003674 [GO:0006412]; GO:0010467; GO:0034645; GO:0044267; GO:0043170; GO:0009059; GO:0044249; GO:0044260; GO:0019538; GO:0008152; GO:0009058; GO:0044237; GO:0044238; GO:0008150; GO:0009987 [GO:0015934]; GO:0044391; GO:0005840; GO:0030529; GO:0044444; GO:0044446; GO:0043232; GO:0032991; GO:0044424; GO:0005737; GO:0043229; GO:0044422; GO:0043228; GO:0005575; GO:0005622;…		0			26.2692	29.58	7	9	41.9531	42.25	11	15	213	23.8745	10.3306
C4M938	60S ribosomal protein L7, putative OS=Entamoeba histolytica GN=EHI_025830 PE=4 SV=1 - [C4M938_ENTHI]	42.17	2	2	9	23	structural molecule activity	cytoplasm; ribosome	metabolic process	Pf00327	3411209	[GO:0003735]; GO:0005198; GO:0003674 [GO:0005622]; GO:0044464; GO:0005575; GO:0005623 [GO:0005840]; GO:0030529; GO:0043232; GO:0044444; GO:0032991; GO:0044424; GO:0043228; GO:0043229; GO:0005737; GO:0005575; GO:0005622; GO:0044464; GO:0043226; GO:0005623 [GO:0006412]; GO:0010467; GO:0034645; GO:0044267; GO:0043170; GO:0009059; GO:0044249; GO:0044260; GO:0019538; GO:0008152; GO:0009058; GO:0044237…		0			14.6679	29.13	6	7	34.1101	35.65	6	12	230	25.6992	9.979
C4LTS8	Guanine nucleotide-binding protein subunit beta 2-like 1, putative OS=Entamoeba histolytica GN=EHI_050550 PE=4 SV=1 - [C4LTS8_ENTHI]	42.06	1	2	9	21	protein binding			Pf00400	3410921	[GO:0005515]; GO:0005488; GO:0003674		0			39.7606	40.19	8	10	41.5666	31.46	6	10	321	34.9516	7.51807
C4LU92	Guanine nucleotide-binding protein subunit beta 2-like 1, putative OS=Entamoeba histolytica GN=EHI_110400 PE=4 SV=1 - [C4LU92_ENTHI]	42.06	1	3	9	21	protein binding			Pf00400	3411374	[GO:0005515]; GO:0005488; GO:0003674	6.5804	6.85	2	2		0			41.6556	31.46	6	10	321	34.9666	7.51807
C4LV53	Dipeptidyl-peptidase, putative OS=Entamoeba histolytica GN=EHI_182720 PE=4 SV=1 - [C4LV53_ENTHI]	41.85	1	18	18	38	catalytic activity		metabolic process	Pf00326	3402656	[GO:0006508]; GO:0019538; GO:0043170; GO:0044238; GO:0008152; GO:0008150 [GO:0008236]; GO:0017171; GO:0070011; GO:0016787; GO:0008233; GO:0003824; GO:0003674	46.8269	30.79	14	16	42.5306	26.61	10	12	29.5684	23.92	10	10	669	75.4808	5.21143
Q963D1	Rab family GTPase OS=Entamoeba histolytica GN=rab8 PE=2 SV=1 - [Q963D1_ENTHI]	41.71	6	4	7	17	nucleotide binding	nucleus; cytoplasm	cell communication; regulation of biological process; response to stimulus; transport	Pf00025; Pf00071; Pf04670; Pf08477		[GO:0000166]; GO:0036094; GO:1901265; GO:0005488; GO:0097159; GO:1901363; GO:0003674 [GO:0005525]; GO:0032561; GO:0035639; GO:0019001; GO:0032555; GO:1901265; GO:0017076; GO:0032553; GO:0097159; GO:1901363; GO:0000166; GO:0005488; GO:0036094; GO:0003674 [GO:0005622]; GO:0044464; GO:0005575; GO:0005623 [GO:0005634]; GO:0043231; GO:0043227; GO:0043229; GO:0043226; GO:0044424; GO:0005575; GO:0005622…	12.2064	23.62	4	4	14.2929	23.62	4	5	19.5239	36.18	6	8	199	22.2582	5.16064
C4LV69	60S ribosomal protein L21, putative OS=Entamoeba histolytica GN=EHI_161180 PE=4 SV=1 - [C4LV69_ENTHI]	41.57	2	6	6	7	structural molecule activity	cytoplasm; ribosome	metabolic process	Pf01157		[GO:0003735]; GO:0005198; GO:0003674 [GO:0005622]; GO:0044464; GO:0005575; GO:0005623 [GO:0005840]; GO:0030529; GO:0043232; GO:0044444; GO:0032991; GO:0044424; GO:0043228; GO:0043229; GO:0005737; GO:0005575; GO:0005622; GO:0044464; GO:0043226; GO:0005623 [GO:0006412]; GO:0010467; GO:0034645; GO:0044267; GO:0043170; GO:0009059; GO:0044249; GO:0044260; GO:0019538; GO:0008152; GO:0009058; GO:0044237…	2.2106	4.22	1	1	2.45786	6.63	1	1	15.6726	37.35	5	5	166	18.8175	10.7407
C4M7U2	Ribosomal protein L15 OS=Entamoeba histolytica GN=EHI_020300 PE=3 SV=1 - [C4M7U2_ENTHI]	41.46	1	9	9	19	structural molecule activity	cytoplasm; ribosome	metabolic process	Pf00827	3402588	[GO:0003735]; GO:0005198; GO:0003674 [GO:0005622]; GO:0044464; GO:0005575; GO:0005623 [GO:0005840]; GO:0030529; GO:0043232; GO:0044444; GO:0032991; GO:0044424; GO:0043228; GO:0043229; GO:0005737; GO:0005575; GO:0005622; GO:0044464; GO:0043226; GO:0005623 [GO:0006412]; GO:0010467; GO:0034645; GO:0044267; GO:0043170; GO:0009059; GO:0044249; GO:0044260; GO:0019538; GO:0008152; GO:0009058; GO:0044237…	13.9699	17.56	3	5	13.6019	21.95	5	5	22.8636	34.15	7	9	205	23.8762	11.6782
C4LSA0	60S ribosomal protein L24, putative OS=Entamoeba histolytica GN=EHI_030760 PE=4 SV=1 - [C4LSA0_ENTHI]	41.1	1	11	11	17				Pf01246	3402759		2.64974	5.52	1	1	15.5315	20.25	5	7	25.3361	36.2	8	9	163	18.5924	10.7407
Q4GZL2	Amoebiasin-2 OS=Entamoeba histolytica GN=ICP2 PE=1 SV=1 - [ICP2_ENTHI]	40.65	1	3	3	4	enzyme regulator activity; catalytic activity	cytoplasm	metabolic process; regulation of biological process	Pf09394		[GO:0004869]; GO:0004866; GO:0030414; GO:0061135; GO:0004857; GO:0061134; GO:0030234; GO:0003674 [GO:0006508]; GO:0019538; GO:0043170; GO:0044238; GO:0008152; GO:0008150 [GO:0008233]; GO:0016787; GO:0003824; GO:0003674 [GO:0010466]; GO:0051346; GO:0052547; GO:0043086; GO:0051336; GO:0044092; GO:0050790; GO:0065009; GO:0019222; GO:0065007; GO:0008152; GO:0050789; GO:0008150 [GO:0016023]; GO:000573…		0							10.8582	40.65	3	4	123	13.9914	9.02686
C4M9M7	40S ribosomal protein S13, putative OS=Entamoeba histolytica GN=EHI_112880 PE=4 SV=1 - [C4M9M7_ENTHI]	40.54	2	7	7	17	structural molecule activity	cytoplasm; ribosome	metabolic process	Pf00312; Pf08069		[GO:0003735]; GO:0005198; GO:0003674 [GO:0005622]; GO:0044464; GO:0005575; GO:0005623 [GO:0005840]; GO:0030529; GO:0043232; GO:0044444; GO:0032991; GO:0044424; GO:0043228; GO:0043229; GO:0005737; GO:0005575; GO:0005622; GO:0044464; GO:0043226; GO:0005623 [GO:0006412]; GO:0010467; GO:0034645; GO:0044267; GO:0043170; GO:0009059; GO:0044249; GO:0044260; GO:0019538; GO:0008152; GO:0009058; GO:0044237…	8.33811	21.62	3	4	19.6145	40.54	6	7	17.7416	28.38	5	6	148	16.6482	10.1255
B1N4I3	Putative uncharacterized protein OS=Entamoeba histolytica GN=EHI_055400 PE=4 SV=1 - [B1N4I3_ENTHI]	40.44	1	7	40	78	catalytic activity; nucleotide binding	membrane	transport; metabolic process	Pf01262; Pf02233; Pf05222; Pf12769	6220108	[GO:0008750]; GO:0008746; GO:0016652; GO:0016651; GO:0016491; GO:0003824; GO:0003674 [GO:0015992]; GO:0006818; GO:0015672; GO:0006810; GO:0006812; GO:0051234; GO:0006811; GO:0008150; GO:0051179 [GO:0016021]; GO:0031224; GO:0044425; GO:0005575; GO:0016020 [GO:0050661]; GO:0000166; GO:0050662; GO:0036094; GO:1901265; GO:0048037; GO:0005488; GO:0097159; GO:1901363; GO:0003674 [GO:0055114]; GO:004471…		0			84.7577	27.78	23	28	97.1151	28.23	24	31	1098	119.015	5.85889
C4LWP4	Putative uncharacterized protein OS=Entamoeba histolytica GN=EHI_069560 PE=4 SV=1 - [C4LWP4_ENTHI]	40.1	1	9	9	28					3405177		28.1259	35.27	7	9	33.4074	29.47	6	12	20.2971	34.3	6	7	207	22.8178	7.13721
C4LV34	Putative uncharacterized protein OS=Entamoeba histolytica GN=EHI_182530 PE=4 SV=1 - [C4LV34_ENTHI]	39.84	1	3	3	6				Pf08806	3411025		6.0445	25.78	2	2	2.81307	14.06	1	1	7.28385	39.84	3	3	128	15.0407	6.68311
C4M2S0	Rab family GTPase OS=Entamoeba histolytica GN=EHI_161030 PE=3 SV=1 - [C4M2S0_ENTHI]	39.62	2	7	8	16	nucleotide binding		cell communication; regulation of biological process; response to stimulus; transport	Pf00025; Pf00071; Pf08477	3403911	[GO:0005525]; GO:0032561; GO:0035639; GO:0019001; GO:0032555; GO:1901265; GO:0017076; GO:0032553; GO:0097159; GO:1901363; GO:0000166; GO:0005488; GO:0036094; GO:0003674 [GO:0005622]; GO:0044464; GO:0005575; GO:0005623 [GO:0007264]; GO:0035556; GO:0007165; GO:0007154; GO:0044700; GO:0050794; GO:0051716; GO:0009987; GO:0023052; GO:0044699; GO:0050789; GO:0050896; GO:0008150; GO:0065007 [GO:0015031]…	3.64129	10.85	2	2	13.3597	16.51	4	6	20.932	36.79	7	8	212	23.8087	5.2876
Q24806	Ras family GTPase OS=Entamoeba histolytica GN=Ehras1 PE=4 SV=1 - [Q24806_ENTHI]	39.51	1	2	5	16	nucleotide binding; catalytic activity	membrane	metabolic process; cell communication; regulation of biological process; response to stimulus	Pf00025; Pf00071; Pf08477		[GO:0000166]; GO:0036094; GO:1901265; GO:0005488; GO:0097159; GO:1901363; GO:0003674 [GO:0003924]; GO:0017111; GO:0016462; GO:0016818; GO:0016817; GO:0016787; GO:0003824; GO:0003674 [GO:0005525]; GO:0032561; GO:0035639; GO:0019001; GO:0032555; GO:1901265; GO:0017076; GO:0032553; GO:0097159; GO:1901363; GO:0000166; GO:0005488; GO:0036094; GO:0003674 [GO:0005622]; GO:0044464; GO:0005575; GO:0005623…	9.72923	13.66	2	3	21.6714	22.44	3	7	22.4429	30.73	4	6	205	22.7364	5.50342
C4LVY0	Alcohol dehydrogenase, putative OS=Entamoeba histolytica GN=EHI_125950 PE=4 SV=1 - [C4LVY0_ENTHI]	39.43	1	8	8	20	catalytic activity; metal ion binding		metabolic process	Pf00465	3404709	[GO:0016491]; GO:0003824; GO:0003674 [GO:0046872]; GO:0043169; GO:0043167; GO:0005488; GO:0003674 [GO:0055114]; GO:0044710; GO:0008152; GO:0008150	16.0829	16.19	4	5	25.4363	25.85	6	10	16.4452	17.23	4	5	383	42.1162	7.04932
C4LZH1	60S ribosomal protein L36, putative OS=Entamoeba histolytica GN=EHI_124330 PE=4 SV=1 - [C4LZH1_ENTHI]	39.42	2	6	6	9	structural molecule activity	cytoplasm; ribosome	metabolic process	Pf01158	3409150	[GO:0003735]; GO:0005198; GO:0003674 [GO:0005622]; GO:0044464; GO:0005575; GO:0005623 [GO:0005840]; GO:0030529; GO:0043232; GO:0044444; GO:0032991; GO:0044424; GO:0043228; GO:0043229; GO:0005737; GO:0005575; GO:0005622; GO:0044464; GO:0043226; GO:0005623 [GO:0006412]; GO:0010467; GO:0034645; GO:0044267; GO:0043170; GO:0009059; GO:0044249; GO:0044260; GO:0019538; GO:0008152; GO:0009058; GO:0044237…	2.36818	9.62	1	1	4.19763	18.27	2	2	13.792	29.81	5	6	104	11.8994	10.4771
C4LZJ5	Ras family GTPase OS=Entamoeba histolytica GN=EHI_124610 PE=4 SV=1 - [C4LZJ5_ENTHI]	39.41	2	2	5	11	catalytic activity; nucleotide binding	membrane	metabolic process; cell communication; regulation of biological process; response to stimulus	Pf00025; Pf00071; Pf08477	3409179	[GO:0003924]; GO:0017111; GO:0016462; GO:0016818; GO:0016817; GO:0016787; GO:0003824; GO:0003674 [GO:0005525]; GO:0032561; GO:0035639; GO:0019001; GO:0032555; GO:1901265; GO:0017076; GO:0032553; GO:0097159; GO:1901363; GO:0000166; GO:0005488; GO:0036094; GO:0003674 [GO:0005622]; GO:0044464; GO:0005575; GO:0005623 [GO:0006184]; GO:0009154; GO:0009207; GO:0046039; GO:1901069; GO:0006195; GO:0009150…		0				0			18.0223	30.54	4	5	203	22.5414	5.22412
Q1EPZ9	EhSyntaxin E (Fragment) OS=Entamoeba histolytica GN=EHI_106240 PE=4 SV=1 - [Q1EPZ9_ENTHI]	39.37	1	2	2	3	protein binding	membrane	transport			[GO:0005484]; GO:0005515; GO:0005488; GO:0003674 [GO:0005515]; GO:0005488; GO:0003674 [GO:0005622]; GO:0044464; GO:0005575; GO:0005623 [GO:0006886]; GO:0015031; GO:0034613; GO:0046907; GO:0006810; GO:0045184; GO:0008104; GO:0070727; GO:0051649; GO:0051234; GO:0033036; GO:0051641; GO:0008150; GO:0051179; GO:0009987 [GO:0016020]; GO:0005575	2.58716	8.66	1	1					13.455	30.71	1	2	127	14.8379	5.04639
Q24816	Rho-related protein racC OS=Entamoeba histolytica GN=RACC PE=3 SV=1 - [RACC_ENTHI]	39.18	1	1	7	10	nucleotide binding	membrane	cell communication; regulation of biological process; response to stimulus	Pf00071; Pf08477		[GO:0000166]; GO:0036094; GO:1901265; GO:0005488; GO:0097159; GO:1901363; GO:0003674 [GO:0005525]; GO:0032561; GO:0035639; GO:0019001; GO:0032555; GO:1901265; GO:0017076; GO:0032553; GO:0097159; GO:1901363; GO:0000166; GO:0005488; GO:0036094; GO:0003674 [GO:0005622]; GO:0044464; GO:0005575; GO:0005623 [GO:0005886]; GO:0016020; GO:0044464; GO:0071944; GO:0005575; GO:0005623 [GO:0007264]; GO:003555…		0				0			15.9844	31.96	6	7	194	21.5813	8.29443
C4M059	40S ribosomal protein S28, putative OS=Entamoeba histolytica GN=EHI_021450 PE=4 SV=1 - [C4M059_ENTHI]	39.13	2	3	3	5	structural molecule activity	cytoplasm; ribosome	metabolic process	Pf01200	3405048	[GO:0003735]; GO:0005198; GO:0003674 [GO:0005622]; GO:0044464; GO:0005575; GO:0005623 [GO:0005840]; GO:0030529; GO:0043232; GO:0044444; GO:0032991; GO:0044424; GO:0043228; GO:0043229; GO:0005737; GO:0005575; GO:0005622; GO:0044464; GO:0043226; GO:0005623 [GO:0006412]; GO:0010467; GO:0034645; GO:0044267; GO:0043170; GO:0009059; GO:0044249; GO:0044260; GO:0019538; GO:0008152; GO:0009058; GO:0044237…	3.96676	17.39	1	1	6.44601	28.99	2	2	6.08389	27.54	2	2	69	7.68222	9.96436
C4M3L1	Putative uncharacterized protein OS=Entamoeba histolytica GN=EHI_109920 PE=4 SV=1 - [C4M3L1_ENTHI]	39.03	1	11	11	20					3406507		12.9941	19.52	5	5	30.8062	18.71	6	8	22.9025	31.39	7	7	497	52.6486	9.65674
C4LYR0	Thioredoxin OS=Entamoeba histolytica GN=EHI_004490 PE=3 SV=1 - [C4LYR0_ENTHI]	38.83	1	3	3	4	catalytic activity; antioxidant activity		metabolic process; cellular homeostasis; regulation of biological process	Pf00085; Pf00578; Pf08534	3411052	[GO:0006662]; GO:0018904; GO:0044281; GO:0044710; GO:0008152; GO:0008150 [GO:0009055]; GO:0003674 [GO:0015035]; GO:0015036; GO:0016667; GO:0016491; GO:0003824; GO:0003674 [GO:0016209]; GO:0003674 [GO:0016491]; GO:0003824; GO:0003674 [GO:0045454]; GO:0019725; GO:0050794; GO:0009987; GO:0042592; GO:0050789; GO:0008150; GO:0065008; GO:0065007 [GO:0055114]; GO:0044710; GO:0008152; GO:0008150	4.41891	22.33	2	2	3.70542	16.5	1	1	3.82249	16.5	1	1	103	11.6249	5.45264
Q6AW65	EhRab7D protein OS=Entamoeba histolytica GN=EhRAB7D PE=3 SV=1 - [Q6AW65_ENTHI]	38.73	1	6	6	8	nucleotide binding; catalytic activity		metabolic process; cell communication; regulation of biological process; response to stimulus; transport	Pf00006; Pf00009; Pf00025; Pf00071; Pf01926; Pf03193; Pf08477; Pf10662		[GO:0000166]; GO:0036094; GO:1901265; GO:0005488; GO:0097159; GO:1901363; GO:0003674 [GO:0003924]; GO:0017111; GO:0016462; GO:0016818; GO:0016817; GO:0016787; GO:0003824; GO:0003674 [GO:0005524]; GO:0032559; GO:0035639; GO:0030554; GO:0032555; GO:1901265; GO:0017076; GO:0032553; GO:0097159; GO:1901363; GO:0000166; GO:0005488; GO:0036094; GO:0003674 [GO:0005525]; GO:0032561; GO:0035639; GO:0019001…		0			12.3542	33.33	3	3	17.2517	25.98	5	5	204	22.8902	5.19873
C4LW40	Putative uncharacterized protein OS=Entamoeba histolytica GN=EHI_141940 PE=4 SV=1 - [C4LW40_ENTHI]	38.69	1	5	5	14	structural molecule activity	cytoplasm; ribosome	metabolic process	Pf01776	3402010	[GO:0003735]; GO:0005198; GO:0003674 [GO:0005622]; GO:0044464; GO:0005575; GO:0005623 [GO:0005840]; GO:0030529; GO:0043232; GO:0044444; GO:0032991; GO:0044424; GO:0043228; GO:0043229; GO:0005737; GO:0005575; GO:0005622; GO:0044464; GO:0043226; GO:0005623 [GO:0006412]; GO:0010467; GO:0034645; GO:0044267; GO:0043170; GO:0009059; GO:0044249; GO:0044260; GO:0019538; GO:0008152; GO:0009058; GO:0044237…	8.139	19.71	2	3	20.8858	33.58	4	7	9.51616	37.96	4	4	137	15.8375	9.61279
C4LW15	Rho family GTPase OS=Entamoeba histolytica GN=EHI_126310 PE=3 SV=1 - [C4LW15_ENTHI]	38.68	1	6	6	8	nucleotide binding		cell communication; regulation of biological process; response to stimulus	Pf00071; Pf08477	3406761	[GO:0005525]; GO:0032561; GO:0035639; GO:0019001; GO:0032555; GO:1901265; GO:0017076; GO:0032553; GO:0097159; GO:1901363; GO:0000166; GO:0005488; GO:0036094; GO:0003674 [GO:0005622]; GO:0044464; GO:0005575; GO:0005623 [GO:0007264]; GO:0035556; GO:0007165; GO:0007154; GO:0044700; GO:0050794; GO:0051716; GO:0009987; GO:0023052; GO:0044699; GO:0050789; GO:0050896; GO:0008150; GO:0065007					10.7828	20.75	4	4	10.9832	23.58	3	4	212	24.4214	6.66846
C4LXL1	ADP-ribosylation factor, putative OS=Entamoeba histolytica GN=EHI_073470 PE=1 SV=1 - [C4LXL1_ENTHI]	38.51	3	5	5	7	signal transducer activity; nucleotide binding	nucleus; cytoplasm	cell communication; regulation of biological process; response to stimulus	Pf00025; Pf00071; Pf00503; Pf01926; Pf04670; Pf08477; Pf09439	3410972	[GO:0004871]; GO:0060089; GO:0003674 [GO:0005525]; GO:0032561; GO:0035639; GO:0019001; GO:0032555; GO:1901265; GO:0017076; GO:0032553; GO:0097159; GO:1901363; GO:0000166; GO:0005488; GO:0036094; GO:0003674 [GO:0005622]; GO:0044464; GO:0005575; GO:0005623 [GO:0005634]; GO:0043231; GO:0043227; GO:0043229; GO:0043226; GO:0044424; GO:0005575; GO:0005622; GO:0044464; GO:0005623 [GO:0005737]; GO:004442…	2.1241	4.02	1	1	14.3068	34.48	4	4	6.68009	20.11	2	2	174	19.8792	6.58057
B1N442	40S ribosomal protein S6 OS=Entamoeba histolytica GN=EHI_199990 PE=3 SV=1 - [B1N442_ENTHI]	38.29	1	2	12	18	structural molecule activity	cytoplasm; ribosome	metabolic process	Pf01092	6219953	[GO:0003735]; GO:0005198; GO:0003674 [GO:0005622]; GO:0044464; GO:0005575; GO:0005623 [GO:0005840]; GO:0030529; GO:0043232; GO:0044444; GO:0032991; GO:0044424; GO:0043228; GO:0043229; GO:0005737; GO:0005575; GO:0005622; GO:0044464; GO:0043226; GO:0005623 [GO:0006412]; GO:0010467; GO:0034645; GO:0044267; GO:0043170; GO:0009059; GO:0044249; GO:0044260; GO:0019538; GO:0008152; GO:0009058; GO:0044237…	9.49524	13.01	3	3		0				0			269	30.1396	10.4038
C4MAI1	Ras family GTPase OS=Entamoeba histolytica GN=EHI_196530 PE=4 SV=1 - [C4MAI1_ENTHI]	38.21	1	5	5	8	catalytic activity; nucleotide binding	membrane	metabolic process; cell communication; regulation of biological process; response to stimulus	Pf00009; Pf00071; Pf08477	3403195	[GO:0003924]; GO:0017111; GO:0016462; GO:0016818; GO:0016817; GO:0016787; GO:0003824; GO:0003674 [GO:0005525]; GO:0032561; GO:0035639; GO:0019001; GO:0032555; GO:1901265; GO:0017076; GO:0032553; GO:0097159; GO:1901363; GO:0000166; GO:0005488; GO:0036094; GO:0003674 [GO:0005622]; GO:0044464; GO:0005575; GO:0005623 [GO:0006184]; GO:0009154; GO:0009207; GO:0046039; GO:1901069; GO:0006195; GO:0009150…	4.19113	7.55	2	2	7.98297	31.6	3	3	9.32322	30.66	3	3	212	23.809	5.51611
C4M0J5	Putative uncharacterized protein OS=Entamoeba histolytica GN=EHI_024530 PE=4 SV=1 - [C4M0J5_ENTHI]	38.18	1	10	10	35					3406591		49.4255	36.06	9	16	39.3019	20.91	4	11	28.3813	24.55	7	8	330	36.6151	4.53857
C4LSX5	Putative uncharacterized protein OS=Entamoeba histolytica GN=EHI_148050 PE=4 SV=1 - [C4LSX5_ENTHI]	38.17	1	11	11	21	protein binding			Pf00018; Pf00611; Pf07653	3411830	[GO:0005515]; GO:0005488; GO:0003674	16.8931	22.14	6	6	24.5017	25.95	7	9	19.8365	20.61	5	6	393	43.9107	5.04639
Q5NT42	Rab family GTPase (Fragment) OS=Entamoeba histolytica GN=EhRab11D PE=3 SV=1 - [Q5NT42_ENTHI]	38.03	1	7	8	13	nucleotide binding; RNA binding		cell communication; regulation of biological process; response to stimulus; transport	Pf00025; Pf00071; Pf05783; Pf08477; Pf10150		[GO:0000166]; GO:0036094; GO:1901265; GO:0005488; GO:0097159; GO:1901363; GO:0003674 [GO:0003723]; GO:0003676; GO:0097159; GO:1901363; GO:0005488; GO:0003674 [GO:0005525]; GO:0032561; GO:0035639; GO:0019001; GO:0032555; GO:1901265; GO:0017076; GO:0032553; GO:0097159; GO:1901363; GO:0000166; GO:0005488; GO:0036094; GO:0003674 [GO:0005622]; GO:0044464; GO:0005575; GO:0005623 [GO:0007264]; GO:003555…	7.49444	30.05	5	5	11.2576	21.13	4	5	8.83264	19.72	3	3	213	24.2361	5.31299
C4LVN9	40S ribosomal protein S12 OS=Entamoeba histolytica GN=EHI_186720 PE=3 SV=1 - [C4LVN9_ENTHI]	37.88	2	7	7	17	structural molecule activity	cytoplasm; ribosome	metabolic process	Pf01248	3405839	[GO:0003735]; GO:0005198; GO:0003674 [GO:0005622]; GO:0044464; GO:0005575; GO:0005623 [GO:0005840]; GO:0030529; GO:0043232; GO:0044444; GO:0032991; GO:0044424; GO:0043228; GO:0043229; GO:0005737; GO:0005575; GO:0005622; GO:0044464; GO:0043226; GO:0005623 [GO:0006412]; GO:0010467; GO:0034645; GO:0044267; GO:0043170; GO:0009059; GO:0044249; GO:0044260; GO:0019538; GO:0008152; GO:0009058; GO:0044237…	8.78543	10.61	2	4	23.1448	37.88	6	10	6.67089	17.42	3	3	132	14.8008	8.14795
C4LWB0	Putative uncharacterized protein OS=Entamoeba histolytica GN=EHI_155590 PE=4 SV=1 - [C4LWB0_ENTHI]	37.79	2	5	5	7					3410086		1.96259	4.65	1	1	2.40642	4.65	1	1	13.2818	37.79	5	5	172	19.6633	7.32764
C4M2W9	Putative uncharacterized protein OS=Entamoeba histolytica GN=EHI_048560 PE=4 SV=1 - [C4M2W9_ENTHI]	37.71	1	5	5	6					3407050		5.80113	24.57	3	3	5.969	14.86	2	2	2.78029	6.86	1	1	175	19.2408	8.60205
C4LXS4	Putative uncharacterized protein OS=Entamoeba histolytica GN=EHI_014400 PE=4 SV=1 - [C4LXS4_ENTHI]	37.62	1	7	7	13					3409401		22.5643	37.62	6	8	8.66751	14.76	3	3	7.06837	10.95	2	2	210	24.4438	7.25439
C4LVB9	Signal peptidase, putative OS=Entamoeba histolytica GN=EHI_197020 PE=4 SV=1 - [C4LVB9_ENTHI]	37.57	1	6	6	10	catalytic activity	membrane	metabolic process	Pf00717	3407454	[GO:0006465]; GO:0006518; GO:0016485; GO:0044267; GO:0044237; GO:0051604; GO:0019538; GO:0044260; GO:0008152; GO:0009987; GO:0010467; GO:0043170; GO:0044238; GO:0008150 [GO:0008233]; GO:0016787; GO:0003824; GO:0003674 [GO:0008236]; GO:0017171; GO:0070011; GO:0016787; GO:0008233; GO:0003824; GO:0003674 [GO:0016020]; GO:0005575 [GO:0016021]; GO:0031224; GO:0044425; GO:0005575; GO:0016020	9.98175	20.11	3	3	10.028	22.75	3	4	9.02463	20.11	3	3	189	21.0355	8.57275
Q9U3Z8	Actinin-like protein (Fragment) OS=Entamoeba histolytica GN=ALP PE=2 SV=1 - [Q9U3Z8_ENTHI]	37.43	3	15	15	24	metal ion binding; protein binding			Pf00307		[GO:0005509]; GO:0046872; GO:0043169; GO:0043167; GO:0005488; GO:0003674 [GO:0005515]; GO:0005488; GO:0003674	24.6357	17.13	8	9	34.589	27.56	10	11	12.2906	9.87	4	4	537	62.999	5.23682
C4LT26	4-alpha-glucanotransferase, putative OS=Entamoeba histolytica GN=EHI_148560 PE=4 SV=1 - [C4LT26_ENTHI]	37.42	1	28	28	47	catalytic activity		metabolic process	Pf00686; Pf02446	3411792	[GO:0003824]; GO:0003674 [GO:0004134]; GO:0004133; GO:0016758; GO:0003824; GO:0016757; GO:0003674; GO:0016740 [GO:0005975]; GO:0044238; GO:0008152; GO:0008150 [GO:0030246]; GO:0005488; GO:0003674 [GO:0043169]; GO:0043167; GO:0005488; GO:0003674 [GO:2001070]; GO:0030247; GO:0001871; GO:0030246; GO:0005488; GO:0003674	30.2746	13.92	11	13	37.6397	13.03	10	12	65.8184	26.28	19	22	898	103.407	6.22705
C4LWX8	Putative uncharacterized protein OS=Entamoeba histolytica GN=EHI_127030 PE=4 SV=1 - [C4LWX8_ENTHI]	37.38	1	14	14	26	catalytic activity		metabolic process		3405859	[GO:0006508]; GO:0019538; GO:0043170; GO:0044238; GO:0008152; GO:0008150 [GO:0008234]; GO:0070011; GO:0008233; GO:0016787; GO:0003824; GO:0003674	29.9675	26.64	10	10	28.2069	19.28	8	10	23.1054	17.5	5	6	503	57.9174	5.51611
C4M8R8	60S ribosomal protein L13, putative OS=Entamoeba histolytica GN=EHI_181560 PE=4 SV=1 - [C4M8R8_ENTHI]	37.11	2	14	14	28	structural molecule activity	cytoplasm; ribosome	metabolic process	Pf01294	3403962	[GO:0003735]; GO:0005198; GO:0003674 [GO:0005622]; GO:0044464; GO:0005575; GO:0005623 [GO:0005840]; GO:0030529; GO:0043232; GO:0044444; GO:0032991; GO:0044424; GO:0043228; GO:0043229; GO:0005737; GO:0005575; GO:0005622; GO:0044464; GO:0043226; GO:0005623 [GO:0006412]; GO:0010467; GO:0034645; GO:0044267; GO:0043170; GO:0009059; GO:0044249; GO:0044260; GO:0019538; GO:0008152; GO:0009058; GO:0044237…	4.52021	2.75	1	3	20.1666	18.56	7	9	35.3429	29.21	11	16	291	32.9245	10.6235
C4MA60	C2 domain containing protein OS=Entamoeba histolytica GN=EHI_069950 PE=4 SV=1 - [C4MA60_ENTHI]	36.96	1	10	10	20	protein binding			Pf00168	3403064	[GO:0005515]; GO:0005488; GO:0003674	15.4569	27.02	7	7	21.8037	24.53	6	8	13.5484	18.63	5	5	322	36.6375	5.2749
C4LT81	40S ribosomal protein S5, putative OS=Entamoeba histolytica GN=EHI_044590 PE=3 SV=1 - [C4LT81_ENTHI]	36.89	2	2	7	35	RNA binding; structural molecule activity	cytoplasm; ribosome	metabolic process	Pf00177	3408349	[GO:0003723]; GO:0003676; GO:0097159; GO:1901363; GO:0005488; GO:0003674 [GO:0003735]; GO:0005198; GO:0003674 [GO:0005622]; GO:0044464; GO:0005575; GO:0005623 [GO:0005840]; GO:0030529; GO:0043232; GO:0044444; GO:0032991; GO:0044424; GO:0043228; GO:0043229; GO:0005737; GO:0005575; GO:0005622; GO:0044464; GO:0043226; GO:0005623 [GO:0006412]; GO:0010467; GO:0034645; GO:0044267; GO:0043170; GO:000905…	28.7441	15.05	2	10	48.5883	26.7	5	13	40.3561	25.24	4	12	206	23.0231	9.51025
C4M3T5	B-keto acyl reductase, putative OS=Entamoeba histolytica GN=EHI_163540 PE=3 SV=1 - [C4M3T5_ENTHI]	36.68	1	10	10	23	nucleotide binding; catalytic activity		metabolic process	Pf00106	3404266	[GO:0000166]; GO:0036094; GO:1901265; GO:0005488; GO:0097159; GO:1901363; GO:0003674 [GO:0008152]; GO:0008150 [GO:0016491]; GO:0003824; GO:0003674	26.7462	25.71	6	8	21.6631	15.36	5	8	21.5563	28.21	7	7	319	36.544	8.57275
C4LT96	60S ribosomal protein L32, putative OS=Entamoeba histolytica GN=EHI_044770 PE=4 SV=1 - [C4LT96_ENTHI]	36.57	3	8	8	15	structural molecule activity	cytoplasm; ribosome	metabolic process	Pf01655	3411538	[GO:0003735]; GO:0005198; GO:0003674 [GO:0005622]; GO:0044464; GO:0005575; GO:0005623 [GO:0005840]; GO:0030529; GO:0043232; GO:0044444; GO:0032991; GO:0044424; GO:0043228; GO:0043229; GO:0005737; GO:0005575; GO:0005622; GO:0044464; GO:0043226; GO:0005623 [GO:0006412]; GO:0010467; GO:0034645; GO:0044267; GO:0043170; GO:0009059; GO:0044249; GO:0044260; GO:0019538; GO:0008152; GO:0009058; GO:0044237…	2.77897	14.18	2	2	12.1786	15.67	3	4	26.694	36.57	7	9	134	15.5286	11.2241
B1N3T5	Vacuolar protein sorting-associated protein 45, putative OS=Entamoeba histolytica GN=EHI_154290 PE=4 SV=1 - [B1N3T5_ENTHI]	36.48	2	12	12	15			transport	Pf00995	6219832	[GO:0006904]; GO:0006887; GO:0048278; GO:0016192; GO:0032940; GO:0022406; GO:0006810; GO:0009987; GO:0046903; GO:0051649; GO:0051234; GO:0008150; GO:0051641; GO:0051179 [GO:0016192]; GO:0006810; GO:0051234; GO:0008150; GO:0051179	8.70947	9.26	4	4	12.4901	17.2	5	5	11.9572	17.77	6	6	529	60.3945	6.20166
C4M0U8	Calmodulin, putative OS=Entamoeba histolytica GN=EHI_100270 PE=1 SV=1 - [C4M0U8_ENTHI]	36.42	1	5	5	9	metal ion binding			Pf00036	3406026	[GO:0005509]; GO:0046872; GO:0043169; GO:0043167; GO:0005488; GO:0003674	5.80146	17.88	2	2	15.2371	36.42	5	5	6.9195	16.56	2	2	151	17.2257	4.57666
C4LXC8	60S ribosomal protein L18, putative OS=Entamoeba histolytica GN=EHI_079190 PE=4 SV=1 - [C4LXC8_ENTHI]	36.31	1	7	7	18	structural molecule activity	cytoplasm; ribosome	metabolic process	Pf00828	3409233	[GO:0003735]; GO:0005198; GO:0003674 [GO:0005622]; GO:0044464; GO:0005575; GO:0005623 [GO:0005840]; GO:0030529; GO:0043232; GO:0044444; GO:0032991; GO:0044424; GO:0043228; GO:0043229; GO:0005737; GO:0005575; GO:0005622; GO:0044464; GO:0043226; GO:0005623 [GO:0006412]; GO:0010467; GO:0034645; GO:0044267; GO:0043170; GO:0009059; GO:0044249; GO:0044260; GO:0019538; GO:0008152; GO:0009058; GO:0044237…	15.3784	25.6	4	5	20.144	19.05	4	7	11.8603	21.43	5	6	168	18.9814	10.5503
C4LWS2	Alcohol dehydrogenase, putative OS=Entamoeba histolytica GN=EHI_198760 PE=4 SV=1 - [C4LWS2_ENTHI]	36.2	2	10	10	18	catalytic activity; metal ion binding		metabolic process	Pf00465	3409490	[GO:0016491]; GO:0003824; GO:0003674 [GO:0046872]; GO:0043169; GO:0043167; GO:0005488; GO:0003674 [GO:0055114]; GO:0044710; GO:0008152; GO:0008150	13.0421	16.15	4	5	22.8884	34.9	9	9	12.2308	14.06	4	4	384	42.4915	6.97607
C4LYW9	Putative uncharacterized protein OS=Entamoeba histolytica GN=EHI_117850 PE=4 SV=1 - [C4LYW9_ENTHI]	36.13	1	5	5	10			metabolic process; regulation of biological process		3410382	[GO:0003700]; GO:0001071; GO:0003674 [GO:0006355]; GO:0006351; GO:0010468; GO:2000112; GO:2001141; GO:0010467; GO:0032774; GO:0034645; GO:0060255; GO:0010556; GO:0031326; GO:0051252; GO:0043170; GO:0016070; GO:0044249; GO:0009059; GO:0044260; GO:0019222; GO:0009889; GO:0031323; GO:0019219; GO:0008152; GO:0090304; GO:0009058; GO:0044237; GO:0050789; GO:0050794; GO:0006139; GO:0051171; GO:0080090; …	12.6111	21.94	3	4	8.27957	10.32	1	2	12.917	24.52	3	4	155	17.5946	9.40771
C4LV75	Histone H2B OS=Entamoeba histolytica GN=EHI_182990 PE=3 SV=1 - [C4LV75_ENTHI]	36.09	2	4	4	6	DNA binding	chromosome; nucleus	cell organization and biogenesis; metabolic process	Pf00125	3409286	[GO:0000786]; GO:0000785; GO:0032993; GO:0044427; GO:0032991; GO:0005694; GO:0044446; GO:0005575; GO:0043232; GO:0043229; GO:0044422; GO:0044424; GO:0043228; GO:0043226; GO:0005622; GO:0044464; GO:0005623 [GO:0003677]; GO:0003676; GO:0097159; GO:1901363; GO:0005488; GO:0003674 [GO:0005634]; GO:0043231; GO:0043227; GO:0043229; GO:0043226; GO:0044424; GO:0005575; GO:0005622; GO:0044464; GO:0005623 …	5.08328	12.03	2	2	8.30354	15.79	1	2	8.03851	8.27	1	2	133	14.5107	9.75928
C4LXN2	40S ribosomal protein S6 OS=Entamoeba histolytica GN=EHI_013890 PE=3 SV=1 - [C4LXN2_ENTHI]	36.09	1	1	12	19	structural molecule activity	cytoplasm; ribosome	metabolic process	Pf01092	3402364	[GO:0003735]; GO:0005198; GO:0003674 [GO:0005622]; GO:0044464; GO:0005575; GO:0005623 [GO:0005840]; GO:0030529; GO:0043232; GO:0044444; GO:0032991; GO:0044424; GO:0043228; GO:0043229; GO:0005737; GO:0005575; GO:0005622; GO:0044464; GO:0043226; GO:0005623 [GO:0006412]; GO:0010467; GO:0034645; GO:0044267; GO:0043170; GO:0009059; GO:0044249; GO:0044260; GO:0019538; GO:0008152; GO:0009058; GO:0044237…	9.49524	13.16	3	3	20.0494	27.07	7	7	27.7946	30.45	9	9	266	29.7315	10.4771
C4M661	60S acidic ribosomal protein P1, putative OS=Entamoeba histolytica GN=EHI_042930 PE=4 SV=1 - [C4M661_ENTHI]	36.04	1	1	2	4	structural molecule activity	cytoplasm; ribosome	metabolic process	Pf00428	3406943	[GO:0003735]; GO:0005198; GO:0003674 [GO:0005622]; GO:0044464; GO:0005575; GO:0005623 [GO:0005840]; GO:0030529; GO:0043232; GO:0044444; GO:0032991; GO:0044424; GO:0043228; GO:0043229; GO:0005737; GO:0005575; GO:0005622; GO:0044464; GO:0043226; GO:0005623 [GO:0006414]; GO:0006412; GO:0034645; GO:0010467; GO:0044267; GO:0009059; GO:0044249; GO:0044260; GO:0043170; GO:0019538; GO:0009058; GO:0044237…	3.08299	21.62	1	1	10.304	36.04	2	2	6.19623	21.62	1	1	111	11.9369	4.58936
C4M4T0	Putative uncharacterized protein OS=Entamoeba histolytica GN=EHI_095180 PE=4 SV=1 - [C4M4T0_ENTHI]	35.95	1	8	8	14					3402897		9.26825	5.56	2	3	15.8047	20.26	5	5	17.8569	23.53	6	6	306	33.6534	10.0083
C4LYV2	60S ribosomal protein L7, putative OS=Entamoeba histolytica GN=EHI_010650 PE=4 SV=1 - [C4LYV2_ENTHI]	35.65	1	2	8	19	structural molecule activity	cytoplasm; ribosome	metabolic process	Pf00327	3407369	[GO:0003735]; GO:0005198; GO:0003674 [GO:0005622]; GO:0044464; GO:0005575; GO:0005623 [GO:0005840]; GO:0030529; GO:0043232; GO:0044444; GO:0032991; GO:0044424; GO:0043228; GO:0043229; GO:0005737; GO:0005575; GO:0005622; GO:0044464; GO:0043226; GO:0005623 [GO:0006412]; GO:0010467; GO:0034645; GO:0044267; GO:0043170; GO:0009059; GO:0044249; GO:0044260; GO:0019538; GO:0008152; GO:0009058; GO:0044237…	18.5376	25.22	5	6		0				0			230	25.7133	10.0083
C4M6P9	Leukocyte-endothelial cell adhesion molecule 3, putative OS=Entamoeba histolytica GN=EHI_201200 PE=4 SV=1 - [C4M6P9_ENTHI]	35.58	2	8	8	17					3404321		14.6834	28.53	6	7	13.8833	20.51	4	5	9.12766	13.14	3	5	312	35.9032	5.08447
C4LUQ9	Calmodulin, putative OS=Entamoeba histolytica GN=EHI_023500 PE=4 SV=1 - [C4LUQ9_ENTHI]	35.29	1	6	6	11	metal ion binding				3409981	[GO:0005509]; GO:0046872; GO:0043169; GO:0043167; GO:0005488; GO:0003674	10.8261	27.45	4	4	13.3658	23.53	3	4	9.15061	14.38	2	3	153	17.3996	4.75439
C4M7K9	Thioredoxin OS=Entamoeba histolytica GN=EHI_170420 PE=3 SV=1 - [C4M7K9_ENTHI]	35.29	1	5	6	15	catalytic activity		metabolic process; cellular homeostasis; regulation of biological process	Pf00085	3405336	[GO:0006662]; GO:0018904; GO:0044281; GO:0044710; GO:0008152; GO:0008150 [GO:0009055]; GO:0003674 [GO:0015035]; GO:0015036; GO:0016667; GO:0016491; GO:0003824; GO:0003674 [GO:0045454]; GO:0019725; GO:0050794; GO:0009987; GO:0042592; GO:0050789; GO:0008150; GO:0065008; GO:0065007	14.5207	24.37	3	6	19.6747	19.33	3	6	7.96511	20.17	3	3	119	13.3247	5.16064
C4M758	Alpha-NAC protein, putative OS=Entamoeba histolytica GN=EHI_083250 PE=4 SV=1 - [C4M758_ENTHI]	35.16	1	6	6	11				Pf01849	3409347		10.3336	10.96	2	3	11.8309	25.57	4	5	8.96215	14.16	3	3	219	24.3253	5.021
C4M1X3	Cysteine protease binding protein family 1 OS=Entamoeba histolytica GN=cpbf1 PE=2 SV=1 - [C4M1X3_ENTHI]	34.96	1	22	22	45					3409533	[GO:0036094]; GO:0005488; GO:0003674	41.7486	16.26	9	14	59.0814	28.87	17	20	27.0487	13.83	10	11	904	100.656	5.08447
C4LYQ0	Putative uncharacterized protein OS=Entamoeba histolytica GN=EHI_004370 PE=4 SV=1 - [C4LYQ0_ENTHI]	34.93	4	8	8	15					3406555		12.4761	20	5	6	17.4332	24.18	5	6	5.37199	14.33	3	3	335	39.2119	5.68115
C4M067	Thioredoxin, putative OS=Entamoeba histolytica GN=EHI_021560 PE=4 SV=1 - [C4M067_ENTHI]	34.83	1	13	13	39	catalytic activity		metabolic process; cellular homeostasis; regulation of biological process	Pf00085	3404299	[GO:0006662]; GO:0018904; GO:0044281; GO:0044710; GO:0008152; GO:0008150 [GO:0009055]; GO:0003674 [GO:0015035]; GO:0015036; GO:0016667; GO:0016491; GO:0003824; GO:0003674 [GO:0045454]; GO:0019725; GO:0050794; GO:0009987; GO:0042592; GO:0050789; GO:0008150; GO:0065008; GO:0065007	53.4967	28.5	11	18	29.8951	23.48	7	10	33.8443	20.58	7	11	379	42.9455	6.01123
P34107	Superoxide dismutase [Fe] OS=Entamoeba histolytica GN=SODB PE=2 SV=1 - [SODF_ENTHI]	34.74	1	5	5	8	antioxidant activity; catalytic activity; metal ion binding		metabolic process	Pf00081; Pf01913; Pf02777		[GO:0004784]; GO:0016209; GO:0016721; GO:0003674; GO:0016491; GO:0003824 [GO:0006730]; GO:0044237; GO:0044281; GO:0008152; GO:0009987; GO:0044710; GO:0008150 [GO:0006801]; GO:0072593; GO:0044237; GO:0008152; GO:0009987; GO:0008150 [GO:0016491]; GO:0003824; GO:0003674 [GO:0016740]; GO:0003824; GO:0003674 [GO:0046872]; GO:0043169; GO:0043167; GO:0005488; GO:0003674 [GO:0055114]; GO:0044710; GO:0008…	6.88533	14.21	2	2	2.73406	6.32	1	1	20.5191	34.21	4	5	190	22.0459	6.78564
Q5NT23	Rab family GTPase (Fragment) OS=Entamoeba histolytica GN=EhRabK1 PE=3 SV=1 - [Q5NT23_ENTHI]	34.43	1	5	5	8	nucleotide binding		cell communication; regulation of biological process; response to stimulus; transport	Pf00025; Pf00071; Pf08477		[GO:0000166]; GO:0036094; GO:1901265; GO:0005488; GO:0097159; GO:1901363; GO:0003674 [GO:0005525]; GO:0032561; GO:0035639; GO:0019001; GO:0032555; GO:1901265; GO:0017076; GO:0032553; GO:0097159; GO:1901363; GO:0000166; GO:0005488; GO:0036094; GO:0003674 [GO:0005622]; GO:0044464; GO:0005575; GO:0005623 [GO:0007264]; GO:0035556; GO:0007165; GO:0007154; GO:0044700; GO:0050794; GO:0051716; GO:0009987…					12.0186	24.06	3	4	9.45842	22.17	4	4	212	24.4799	5.03369
C4M5G9	Galactose-inhibitable lectin, putative OS=Entamoeba histolytica GN=EHI_058330 PE=4 SV=1 - [C4M5G9_ENTHI]	33.95	1	3	8	17					3405684		18.4242	21.03	6	8	14.8545	16.24	4	5	12.3987	18.82	4	4	271	31.6063	8.42627
C4MAK2	Putative uncharacterized protein OS=Entamoeba histolytica GN=EHI_017000 PE=4 SV=1 - [C4MAK2_ENTHI]	33.93	2	15	15	26					3405542		18.9072	13.14	5	6	26.2433	20.07	7	9	26.1796	23.09	10	11	563	65.351	5.021
C4M0D4	Alpha-soluble NSF attachment protein, putative OS=Entamoeba histolytica GN=EHI_064680 PE=4 SV=1 - [C4M0D4_ENTHI]	33.9	2	9	9	13	protein binding		transport		3405491	[GO:0005515]; GO:0005488; GO:0003674 [GO:0006886]; GO:0015031; GO:0034613; GO:0046907; GO:0006810; GO:0045184; GO:0008104; GO:0070727; GO:0051649; GO:0051234; GO:0033036; GO:0051641; GO:0008150; GO:0051179; GO:0009987	10.6693	10.27	3	4	14.1342	16.44	4	5	11.4801	17.81	4	4	292	32.327	5.49072
C4M131	Receptor mediated endocytosis protein, putative OS=Entamoeba histolytica GN=EHI_105270 PE=4 SV=1 - [C4M131_ENTHI]	33.73	2	11	14	32	catalytic activity; metal ion binding; protein binding; nucleotide binding			Pf00350; Pf01926	3408250	[GO:0003924]; GO:0017111; GO:0016462; GO:0016818; GO:0016817; GO:0016787; GO:0003824; GO:0003674 [GO:0005509]; GO:0046872; GO:0043169; GO:0043167; GO:0005488; GO:0003674 [GO:0005515]; GO:0005488; GO:0003674 [GO:0005525]; GO:0032561; GO:0035639; GO:0019001; GO:0032555; GO:1901265; GO:0017076; GO:0032553; GO:0097159; GO:1901363; GO:0000166; GO:0005488; GO:0036094; GO:0003674	31.2197	19.53	8	11	37.3352	21.89	9	12	25.844	24.26	8	9	507	57.5972	7.40088
C4MA90	Putative uncharacterized protein OS=Entamoeba histolytica GN=EHI_039860 PE=4 SV=1 - [C4MA90_ENTHI]	33.57	3	12	12	23	catalytic activity			Pf00328	3406272	[GO:0003993]; GO:0016791; GO:0042578; GO:0016788; GO:0016787; GO:0003824; GO:0003674	25.6801	24.76	9	10	24.8132	18.33	6	9	13.3475	13.33	4	4	420	48.7834	6.68311
C4LV33	DNAJ homolog subfamily A member 1, putative OS=Entamoeba histolytica GN=EHI_182520 PE=4 SV=1 - [C4LV33_ENTHI]	33.53	1	9	10	18	protein binding		metabolic process	Pf00226; Pf00684; Pf01556	3411026	[GO:0006457]; GO:0044267; GO:0019538; GO:0044260; GO:0043170; GO:0044238; GO:0044237; GO:0008152; GO:0009987; GO:0008150 [GO:0031072]; GO:0005515; GO:0005488; GO:0003674 [GO:0051082]; GO:0005515; GO:0005488; GO:0003674	12.3915	15.03	5	5	12.1178	15.32	5	5	21.5312	22.25	6	8	346	39.3021	8.08936
C4LZX1	Molybdenum cofactor sulfurase putative OS=Entamoeba histolytica GN=EHI_194600 PE=3 SV=1 - [C4LZX1_ENTHI]	33.46	1	13	13	35	catalytic activity		metabolic process	Pf00266	3409043	[GO:0003824]; GO:0003674 [GO:0008152]; GO:0008150 [GO:0030170]; GO:0048037; GO:0070279; GO:0005488; GO:0019842; GO:0097159; GO:1901363; GO:0003674; GO:0036094	53.4951	31.95	12	18	24.2048	19.55	7	8	26.1427	14.1	6	9	532	60.4479	5.90967
C4MA96	Ras family GTPase OS=Entamoeba histolytica GN=EHI_198330 PE=4 SV=1 - [C4MA96_ENTHI]	33.33	1	6	6	7	catalytic activity; nucleotide binding	membrane	metabolic process; cell communication; regulation of biological process; response to stimulus	Pf00071; Pf08477	3403989	[GO:0003924]; GO:0017111; GO:0016462; GO:0016818; GO:0016817; GO:0016787; GO:0003824; GO:0003674 [GO:0005525]; GO:0032561; GO:0035639; GO:0019001; GO:0032555; GO:1901265; GO:0017076; GO:0032553; GO:0097159; GO:1901363; GO:0000166; GO:0005488; GO:0036094; GO:0003674 [GO:0005622]; GO:0044464; GO:0005575; GO:0005623 [GO:0006184]; GO:0009154; GO:0009207; GO:0046039; GO:1901069; GO:0006195; GO:0009150…	2.55297	9.66	1	1	6.97094	15.94	2	2	3.89916	17.39	4	4	207	22.8257	6.01123
C4LXA6	Putative uncharacterized protein OS=Entamoeba histolytica GN=EHI_098230 PE=4 SV=1 - [C4LXA6_ENTHI]	33.13	1	3	3	4	catalytic activity			Pf01981	3407931	[GO:0004045]; GO:0052689; GO:0016788; GO:0016787; GO:0003824; GO:0003674	4.04963	10	1	1	4.36444	16.88	1	1	8.24414	16.25	2	2	160	17.7149	9.48096
Q86M34	Beta-hexosaminidase subunit beta OS=Entamoeba histolytica GN=HEXB PE=1 SV=1 - [HEXB_ENTHI]	33.1	1	16	16	32	catalytic activity		metabolic process	Pf00728; Pf02838		[GO:0003824]; GO:0003674 [GO:0004553]; GO:0016798; GO:0016787; GO:0003824; GO:0003674 [GO:0004563]; GO:0015929; GO:0004553; GO:0016798; GO:0016787; GO:0003824; GO:0003674 [GO:0005975]; GO:0044238; GO:0008152; GO:0008150 [GO:0008152]; GO:0008150 [GO:0016787]; GO:0003824; GO:0003674 [GO:0016798]; GO:0016787; GO:0003824; GO:0003674 [GO:0043169]; GO:0043167; GO:0005488; GO:0003674	30.7467	17.52	8	10	44.8521	23.89	11	13	27.4775	17.17	8	9	565	64.3301	5.79541
C4M5V0	Thioredoxin OS=Entamoeba histolytica GN=EHI_026340 PE=3 SV=1 - [C4M5V0_ENTHI]	33.07	1	3	4	12	catalytic activity; antioxidant activity		metabolic process; cellular homeostasis; regulation of biological process	Pf00085; Pf00578; Pf08534	3409693	[GO:0006662]; GO:0018904; GO:0044281; GO:0044710; GO:0008152; GO:0008150 [GO:0009055]; GO:0003674 [GO:0015035]; GO:0015036; GO:0016667; GO:0016491; GO:0003824; GO:0003674 [GO:0016209]; GO:0003674 [GO:0016491]; GO:0003824; GO:0003674 [GO:0016853]; GO:0003824; GO:0003674 [GO:0045454]; GO:0019725; GO:0050794; GO:0009987; GO:0042592; GO:0050789; GO:0008150; GO:0065008; GO:0065007 [GO:0055114]; GO:004…	7.34785	15.75	2	3	15.4856	27.56	3	6	7.3493	13.39	2	3	127	14.4693	5.2749
B1N2L3	Galactose-specific adhesin light subunit, putative OS=Entamoeba histolytica GN=EHI_049690 PE=4 SV=1 - [B1N2L3_ENTHI]	32.99	2	3	9	14					6219374		18.2053	17.01	6	7	6.11488	10.07	2	3	13.5723	17.01	4	4	288	33.8887	8.90967
B1N4A4	Alpha-1,3-mannosyltransferase ALG2, putative OS=Entamoeba histolytica GN=EHI_162230 PE=4 SV=1 - [B1N4A4_ENTHI]	32.94	2	9	9	14			metabolic process	Pf00534	6220019	[GO:0009058]; GO:0008152; GO:0008150	15.0558	17.06	5	6	17.6832	17.06	5	5	8.21608	12.06	3	3	340	38.7662	7.1958
C4M6C3	Putative uncharacterized protein OS=Entamoeba histolytica GN=EHI_099350 PE=4 SV=1 - [C4M6C3_ENTHI]	32.88	1	6	6	7					3406066		2.58714	10.96	2	2					15.4248	30.14	5	5	219	24.3306	9.86182
C4LX92	Rho family GTPase OS=Entamoeba histolytica GN=EHI_013260 PE=3 SV=1 - [C4LX92_ENTHI]	32.66	4	4	6	28	nucleotide binding		cell communication; regulation of biological process; response to stimulus	Pf00071; Pf08477	3410629	[GO:0005525]; GO:0032561; GO:0035639; GO:0019001; GO:0032555; GO:1901265; GO:0017076; GO:0032553; GO:0097159; GO:1901363; GO:0000166; GO:0005488; GO:0036094; GO:0003674 [GO:0005622]; GO:0044464; GO:0005575; GO:0005623 [GO:0007264]; GO:0035556; GO:0007165; GO:0007154; GO:0044700; GO:0050794; GO:0051716; GO:0009987; GO:0023052; GO:0044699; GO:0050789; GO:0050896; GO:0008150; GO:0065007	19.3231	27.14	5	7	30.668	22.61	4	9	34.3063	22.61	4	12	199	22.3	5.94775
C4LS99	60S ribosomal protein L44, putative OS=Entamoeba histolytica GN=EHI_092120 PE=3 SV=1 - [C4LS99_ENTHI]	32.65	1	5	5	8	structural molecule activity	cytoplasm; ribosome	metabolic process	Pf00935	3408883	[GO:0003735]; GO:0005198; GO:0003674 [GO:0005622]; GO:0044464; GO:0005575; GO:0005623 [GO:0005840]; GO:0030529; GO:0043232; GO:0044444; GO:0032991; GO:0044424; GO:0043228; GO:0043229; GO:0005737; GO:0005575; GO:0005622; GO:0044464; GO:0043226; GO:0005623 [GO:0006412]; GO:0010467; GO:0034645; GO:0044267; GO:0043170; GO:0009059; GO:0044249; GO:0044260; GO:0019538; GO:0008152; GO:0009058; GO:0044237…					2.85208	8.16	1	1	23.7653	32.65	5	7	98	11.5593	10.1841
B1N3P0	RNAseL inhibitor-like protein, putative OS=Entamoeba histolytica GN=EHI_156200 PE=3 SV=1 - [B1N3P0_ENTHI]	32.41	1	18	18	24	nucleotide binding; catalytic activity			Pf00005; Pf00037; Pf03215; Pf12837; Pf12838	6219786	[GO:0000166]; GO:0036094; GO:1901265; GO:0005488; GO:0097159; GO:1901363; GO:0003674 [GO:0005524]; GO:0032559; GO:0035639; GO:0030554; GO:0032555; GO:1901265; GO:0017076; GO:0032553; GO:0097159; GO:1901363; GO:0000166; GO:0005488; GO:0036094; GO:0003674 [GO:0009055]; GO:0003674 [GO:0016887]; GO:0017111; GO:0016462; GO:0016818; GO:0016817; GO:0016787; GO:0003824; GO:0003674 [GO:0017111]; GO:001646…	17.6063	13.06	5	6	11.2262	8.14	5	5	30.8601	22.12	13	13	651	73.6096	8.76318
C4LWW8	Asparaginyl-tRNA synthetase, putative OS=Entamoeba histolytica GN=EHI_126920 PE=1 SV=1 - [C4LWW8_ENTHI]	32.37	1	10	10	18	nucleotide binding; catalytic activity	cytoplasm	metabolic process	Pf00152; Pf01336	3405849	[GO:0000166]; GO:0036094; GO:1901265; GO:0005488; GO:0097159; GO:1901363; GO:0003674 [GO:0003676]; GO:0097159; GO:1901363; GO:0005488; GO:0003674 [GO:0004812]; GO:0016876; GO:0016875; GO:0016874; GO:0003824; GO:0003674 [GO:0004816]; GO:0004812; GO:0016876; GO:0016875; GO:0016874; GO:0003824; GO:0003674 [GO:0005524]; GO:0032559; GO:0035639; GO:0030554; GO:0032555; GO:1901265; GO:0017076; GO:003255…	15.724	22.39	6	6	15.8947	19.29	6	6	16.351	18.85	6	6	451	51.9751	6.72705
C4LVC0	40S ribosomal protein S10, putative OS=Entamoeba histolytica GN=EHI_197030 PE=4 SV=1 - [C4LVC0_ENTHI]	32.28	1	3	3	4				Pf03501	3407469						5.1713	26.77	2	2	4.46665	15.75	2	2	127	14.5406	8.95361
C4M417	Putative uncharacterized protein OS=Entamoeba histolytica GN=EHI_195140 PE=4 SV=1 - [C4M417_ENTHI]	32.24	1	6	6	14		cytoplasm; endoplasmic reticulum; membrane	transport	Pf05529	3408156	[GO:0005783]; GO:0043231; GO:0044444; GO:0043227; GO:0043229; GO:0005737; GO:0044424; GO:0043226; GO:0005622; GO:0044464; GO:0005575; GO:0005623 [GO:0006886]; GO:0015031; GO:0034613; GO:0046907; GO:0006810; GO:0045184; GO:0008104; GO:0070727; GO:0051649; GO:0051234; GO:0033036; GO:0051641; GO:0008150; GO:0051179; GO:0009987 [GO:0016021]; GO:0031224; GO:0044425; GO:0005575; GO:0016020	6.51489	15.79	2	2	14.927	23.03	3	4	20.6501	25	5	8	152	17.6546	8.26514
C4LVZ6	40S ribosomal protein S5, putative OS=Entamoeba histolytica GN=EHI_126110 PE=3 SV=1 - [C4LVZ6_ENTHI]	32.2	1	1	6	36	RNA binding; structural molecule activity	cytoplasm; ribosome	metabolic process	Pf00177	3404711	[GO:0003723]; GO:0003676; GO:0097159; GO:1901363; GO:0005488; GO:0003674 [GO:0003735]; GO:0005198; GO:0003674 [GO:0005622]; GO:0044464; GO:0005575; GO:0005623 [GO:0005840]; GO:0030529; GO:0043232; GO:0044444; GO:0032991; GO:0044424; GO:0043228; GO:0043229; GO:0005737; GO:0005575; GO:0005622; GO:0044464; GO:0043226; GO:0005623 [GO:0006412]; GO:0010467; GO:0034645; GO:0044267; GO:0043170; GO:000905…	26.8375	15.12	2	11	51.2246	26.83	5	14	37.5041	20.49	3	11	205	22.908	9.51025
C4M684	Putative uncharacterized protein OS=Entamoeba histolytica GN=EHI_081630 PE=4 SV=1 - [C4M684_ENTHI]	32	1	6	6	11					3406341		7.75168	16	4	5	8.11915	16.57	3	3	9.87626	23.43	3	3	175	20.0484	8.77783
C4M7A5	40S ribosomal protein S15, putative OS=Entamoeba histolytica GN=EHI_046690 PE=3 SV=1 - [C4M7A5_ENTHI]	31.94	1	5	5	8	RNA binding; structural molecule activity	cytoplasm; ribosome	metabolic process	Pf00203	3404838	[GO:0003723]; GO:0003676; GO:0097159; GO:1901363; GO:0005488; GO:0003674 [GO:0003735]; GO:0005198; GO:0003674 [GO:0005840]; GO:0030529; GO:0043232; GO:0044444; GO:0032991; GO:0044424; GO:0043228; GO:0043229; GO:0005737; GO:0005575; GO:0005622; GO:0044464; GO:0043226; GO:0005623 [GO:0006412]; GO:0010467; GO:0034645; GO:0044267; GO:0043170; GO:0009059; GO:0044249; GO:0044260; GO:0019538; GO:0008152…					7.30866	22.22	2	3	9.13292	31.94	4	5	144	16.462	10.0962
C4LTJ7	Rab family GTPase OS=Entamoeba histolytica GN=EhRabX30 PE=4 SV=1 - [C4LTJ7_ENTHI]	31.87	1	6	6	6	nucleotide binding		cell communication; regulation of biological process; response to stimulus	Pf00025; Pf00071; Pf08477	3410522	[GO:0005525]; GO:0032561; GO:0035639; GO:0019001; GO:0032555; GO:1901265; GO:0017076; GO:0032553; GO:0097159; GO:1901363; GO:0000166; GO:0005488; GO:0036094; GO:0003674 [GO:0005622]; GO:0044464; GO:0005575; GO:0005623 [GO:0007264]; GO:0035556; GO:0007165; GO:0007154; GO:0044700; GO:0050794; GO:0051716; GO:0009987; GO:0023052; GO:0044699; GO:0050789; GO:0050896; GO:0008150; GO:0065007	2.29091	10.44	2	2	1.63565	4.95	1	1	8.50223	22.53	3	3	182	20.4643	7.32764
C4LSE8	Tetratricopeptide repeat domain containing protein OS=Entamoeba histolytica GN=EHI_153660 PE=4 SV=1 - [C4LSE8_ENTHI]	31.84	1	6	6	10	protein binding				3410720	[GO:0005515]; GO:0005488; GO:0003674	5.89357	8.94	1	2	10.5583	21.23	4	4	7.42815	19.55	3	4	179	20.7087	5.46533
C4M2J3	60S ribosomal protein L17, putative OS=Entamoeba histolytica GN=EHI_054740 PE=3 SV=1 - [C4M2J3_ENTHI]	31.84	2	2	7	16	structural molecule activity	cytoplasm; ribosome	metabolic process	Pf00237	3406387	[GO:0003735]; GO:0005198; GO:0003674 [GO:0005622]; GO:0044464; GO:0005575; GO:0005623 [GO:0005840]; GO:0030529; GO:0043232; GO:0044444; GO:0032991; GO:0044424; GO:0043228; GO:0043229; GO:0005737; GO:0005575; GO:0005622; GO:0044464; GO:0043226; GO:0005623 [GO:0006412]; GO:0010467; GO:0034645; GO:0044267; GO:0043170; GO:0009059; GO:0044249; GO:0044260; GO:0019538; GO:0008152; GO:0009058; GO:0044237…	4.7694	5.59	1	2	21.1225	25.14	5	8	16.8717	25.7	5	6	179	19.8108	10.3159
Q5NSZ4	Small GTPase EhRabX22 (Fragment) OS=Entamoeba histolytica GN=EhRabX22 PE=3 SV=1 - [Q5NSZ4_ENTHI]	31.77	3	5	5	5	nucleotide binding; catalytic activity	nucleus; cytoplasm	cell communication; regulation of biological process; response to stimulus; transport; cell organization and biogenesis	Pf00009; Pf00025; Pf00071; Pf01095; Pf04670; Pf08477		[GO:0000166]; GO:0036094; GO:1901265; GO:0005488; GO:0097159; GO:1901363; GO:0003674 [GO:0003924]; GO:0017111; GO:0016462; GO:0016818; GO:0016817; GO:0016787; GO:0003824; GO:0003674 [GO:0005525]; GO:0032561; GO:0035639; GO:0019001; GO:0032555; GO:1901265; GO:0017076; GO:0032553; GO:0097159; GO:1901363; GO:0000166; GO:0005488; GO:0036094; GO:0003674 [GO:0005618]; GO:0030312; GO:0044464; GO:0071944…									10.9696	31.77	5	5	192	21.5357	5.2876
C4LUW9	Adenylyl-sulfate kinase OS=Entamoeba histolytica GN=EHI_179080 PE=3 SV=1 - [C4LUW9_ENTHI]	31.66	1	8	8	12	catalytic activity; nucleotide binding		metabolic process	Pf01583; Pf12846	3410604	[GO:0000103]; GO:0006790; GO:0044237; GO:0008152; GO:0009987; GO:0008150 [GO:0004020]; GO:0016301; GO:0016773; GO:0016772; GO:0016740; GO:0003824; GO:0003674 [GO:0005524]; GO:0032559; GO:0035639; GO:0030554; GO:0032555; GO:1901265; GO:0017076; GO:0032553; GO:0097159; GO:1901363; GO:0000166; GO:0005488; GO:0036094; GO:0003674	6.62484	12.58	3	3	3.55353	3.56	1	1	28.2266	24.11	6	8	477	52.6997	9.01221
C4M343	V-type ATPase, C subunit, putative OS=Entamoeba histolytica GN=EHI_059840 PE=3 SV=1 - [C4M343_ENTHI]	31.64	2	3	3	9	transporter activity	membrane	transport	Pf00137	3407209	[GO:0015078]; GO:0015077; GO:0022890; GO:0008324; GO:0015075; GO:0022891; GO:0022857; GO:0022892; GO:0005215; GO:0003674 [GO:0015991]; GO:0015988; GO:0015992; GO:0034220; GO:0006818; GO:0015672; GO:0006811; GO:0055085; GO:0006810; GO:0006812; GO:0009987; GO:0051234; GO:0008150; GO:0051179 [GO:0033177]; GO:0016469; GO:0043234; GO:0044425; GO:0032991; GO:0005575; GO:0016020 [GO:0033179]; GO:0033176…	6.7817	14.12	2	2	15.09	27.68	2	4	10.4631	14.12	2	3	177	18.1094	7.54736
C4LX05	60S ribosomal protein L17, putative OS=Entamoeba histolytica GN=EHI_127330 PE=3 SV=1 - [C4LX05_ENTHI]	31.28	2	1	6	14	structural molecule activity	cytoplasm; ribosome	metabolic process	Pf00237	3406621	[GO:0003735]; GO:0005198; GO:0003674 [GO:0005622]; GO:0044464; GO:0005575; GO:0005623 [GO:0005840]; GO:0030529; GO:0043232; GO:0044444; GO:0032991; GO:0044424; GO:0043228; GO:0043229; GO:0005737; GO:0005575; GO:0005622; GO:0044464; GO:0043226; GO:0005623 [GO:0006412]; GO:0010467; GO:0034645; GO:0044267; GO:0043170; GO:0009059; GO:0044249; GO:0044260; GO:0019538; GO:0008152; GO:0009058; GO:0044237…	4.7694	5.59	1	2	14.8534	24.58	4	6	16.7445	25.7	5	6	179	19.8379	10.3306
B1N3U1	P-glycoprotein 6, putative OS=Entamoeba histolytica GN=EHI_081130 PE=3 SV=1 - [B1N3U1_ENTHI]	31.11	1	2	10	17	structural molecule activity; nucleotide binding; catalytic activity; transporter activity	cytoplasm; ribosome; membrane	metabolic process; transport	Pf00005; Pf00380; Pf00664; Pf02463	6219834	[GO:0003735]; GO:0005198; GO:0003674 [GO:0005524]; GO:0032559; GO:0035639; GO:0030554; GO:0032555; GO:1901265; GO:0017076; GO:0032553; GO:0097159; GO:1901363; GO:0000166; GO:0005488; GO:0036094; GO:0003674 [GO:0005622]; GO:0044464; GO:0005575; GO:0005623 [GO:0005840]; GO:0030529; GO:0043232; GO:0044444; GO:0032991; GO:0044424; GO:0043228; GO:0043229; GO:0005737; GO:0005575; GO:0005622; GO:0044464…	8.98487	6.3	3	3	19.2466	12.21	5	6	30.104	25.95	8	8	524	57.7215	5.97314
Q1EQ03	EhSyntaxin B OS=Entamoeba histolytica GN=EHI_021410 PE=4 SV=1 - [Q1EQ03_ENTHI]	31.03	1	4	4	5	protein binding	membrane	transport	Pf05739		[GO:0005515]; GO:0005488; GO:0003674 [GO:0016020]; GO:0005575 [GO:0016192]; GO:0006810; GO:0051234; GO:0008150; GO:0051179					3.64762	8.62	1	1	14.6118	31.03	4	4	232	25.8013	4.89404
C4M3S5	Heat shock protein 70, putative OS=Entamoeba histolytica GN=EHI_052860 PE=3 SV=1 - [C4M3S5_ENTHI]	30.95	7	16	16	35	catalytic activity		cell organization and biogenesis	Pf00012; Pf01968; Pf06723	3404756	[GO:0000902]; GO:0032989; GO:0009653; GO:0016043; GO:0048869; GO:0032502; GO:0048856; GO:0071840; GO:0009987; GO:0008150 [GO:0016787]; GO:0003824; GO:0003674	39.8262	17.53	11	13	34.5868	15.7	6	10	39.1624	22.56	8	12	656	71.4965	5.46533
P42650	14-3-3 protein 3 (Fragment) OS=Entamoeba histolytica PE=2 SV=1 - [14333_ENTHI]	30.93	2	4	6	11	protein binding			Pf00244		[GO:0019904]; GO:0005515; GO:0005488; GO:0003674	9.98556	18.22	3	3	15.8106	21.19	5	6	6.58398	15.25	2	2	236	27.0385	4.83057
C4M2W3	Histone H2A OS=Entamoeba histolytica GN=EHI_188960 PE=3 SV=1 - [C4M2W3_ENTHI]	30.82	2	5	5	9	DNA binding	chromosome; nucleus	cell organization and biogenesis; metabolic process	Pf00125	3408279	[GO:0000786]; GO:0000785; GO:0032993; GO:0044427; GO:0032991; GO:0005694; GO:0044446; GO:0005575; GO:0043232; GO:0043229; GO:0044422; GO:0044424; GO:0043228; GO:0043226; GO:0005622; GO:0044464; GO:0005623 [GO:0003677]; GO:0003676; GO:0097159; GO:1901363; GO:0005488; GO:0003674 [GO:0005634]; GO:0043231; GO:0043227; GO:0043229; GO:0043226; GO:0044424; GO:0005575; GO:0005622; GO:0044464; GO:0005623 …	8.47382	24.53	3	3	3.12872	18.87	2	2	11.6444	30.82	4	4	159	17.6377	9.87646
C4M916	Copine, putative OS=Entamoeba histolytica GN=EHI_192760 PE=4 SV=1 - [C4M916_ENTHI]	30.77	1	4	5	8	protein binding			Pf07002	3403488	[GO:0005515]; GO:0005488; GO:0003674	4.70383	20.51	3	3	6.74851	8.79	1	2	7.8623	19.05	3	3	273	30.3251	5.12256
Q24818	Pyruvate:ferredoxin oxidoreductase OS=Entamoeba histolytica GN=pfo1 PE=4 SV=2 - [Q24818_ENTHI]	30.72	2	30	30	64	catalytic activity; metal ion binding		metabolic process	Pf01558; Pf01855; Pf02775; Pf10371; Pf12838		[GO:0003824]; GO:0003674 [GO:0005506]; GO:0046914; GO:0046872; GO:0043169; GO:0043167; GO:0005488; GO:0003674 [GO:0008152]; GO:0008150 [GO:0009055]; GO:0003674 [GO:0016491]; GO:0003824; GO:0003674 [GO:0016903]; GO:0016491; GO:0003824; GO:0003674 [GO:0022900]; GO:0006091; GO:0055114; GO:0044237; GO:0044710; GO:0008152; GO:0009987; GO:0008150 [GO:0030976]; GO:0019842; GO:0043168; GO:0043169; GO:005…	41.256	18.24	17	18	66.2256	18.07	16	23	62.4061	20.83	19	23	1162	127.556	6.7417
C4M8C0	Long-chain-fatty-acid--CoA ligase, putative OS=Entamoeba histolytica GN=EHI_188590 PE=4 SV=1 - [C4M8C0_ENTHI]	30.56	1	16	17	26	catalytic activity		metabolic process	Pf00501	3403747	[GO:0003824]; GO:0003674 [GO:0008152]; GO:0008150	14.9032	9.41	6	8	22.4436	13.12	7	8	27.4315	19.29	10	10	648	73.388	6.60986
C4M783	Putative uncharacterized protein OS=Entamoeba histolytica GN=EHI_044360 PE=4 SV=1 - [C4M783_ENTHI]	30.53	1	5	5	6					3406691		4.89009	12.98	3	3	7.69509	20.99	2	2	2.53971	6.87	1	1	262	29.7604	6.1001
Q24809	P-glycoprotein 6 OS=Entamoeba histolytica GN=EhPGP6 PE=3 SV=1 - [Q24809_ENTHI]	30.27	1	23	31	68	nucleotide binding; structural molecule activity; catalytic activity; transporter activity	cytoplasm; ribosome; membrane	metabolic process; transport	Pf00005; Pf00380; Pf00664		[GO:0000166]; GO:0036094; GO:1901265; GO:0005488; GO:0097159; GO:1901363; GO:0003674 [GO:0003735]; GO:0005198; GO:0003674 [GO:0005524]; GO:0032559; GO:0035639; GO:0030554; GO:0032555; GO:1901265; GO:0017076; GO:0032553; GO:0097159; GO:1901363; GO:0000166; GO:0005488; GO:0036094; GO:0003674 [GO:0005622]; GO:0044464; GO:0005575; GO:0005623 [GO:0005840]; GO:0030529; GO:0043232; GO:0044444; GO:003299…	42.6839	10.69	11	15	69.8214	17.71	17	23	95.8645	25.66	26	30	1282	142.473	7.18115
C4LSC4	40S ribosomal protein S12, putative OS=Entamoeba histolytica GN=EHI_153330 PE=4 SV=1 - [C4LSC4_ENTHI]	30.15	1	4	4	8	structural molecule activity	cytoplasm; ribosome	metabolic process	Pf01248	3410675	[GO:0003735]; GO:0005198; GO:0003674 [GO:0005622]; GO:0044464; GO:0005575; GO:0005623 [GO:0005840]; GO:0030529; GO:0043232; GO:0044444; GO:0032991; GO:0044424; GO:0043228; GO:0043229; GO:0005737; GO:0005575; GO:0005622; GO:0044464; GO:0043226; GO:0005623 [GO:0006412]; GO:0010467; GO:0034645; GO:0044267; GO:0043170; GO:0009059; GO:0044249; GO:0044260; GO:0019538; GO:0008152; GO:0009058; GO:0044237…	1.73094	10.29	2	2	9.62221	30.15	4	4	4.46214	5.15	1	2	136	15.1469	8.44092
C4M399	Vacuolar ATP synthase subunit d, putative OS=Entamoeba histolytica GN=EHI_106350 PE=4 SV=1 - [C4M399_ENTHI]	30.11	1	7	7	16	transporter activity	membrane	transport	Pf01992	3405822	[GO:0015078]; GO:0015077; GO:0022890; GO:0008324; GO:0015075; GO:0022891; GO:0022857; GO:0022892; GO:0005215; GO:0003674 [GO:0015991]; GO:0015988; GO:0015992; GO:0034220; GO:0006818; GO:0015672; GO:0006811; GO:0055085; GO:0006810; GO:0006812; GO:0009987; GO:0051234; GO:0008150; GO:0051179 [GO:0033177]; GO:0016469; GO:0043234; GO:0044425; GO:0032991; GO:0005575; GO:0016020 [GO:0033179]; GO:0033176…	12.5521	12.78	3	4	17.1762	23.01	6	8	9.62783	22.16	4	4	352	40.2641	4.66553
C4LY50	40S ribosomal protein S25, putative OS=Entamoeba histolytica GN=EHI_177470 PE=4 SV=1 - [C4LY50_ENTHI]	29.93	1	2	5	8				Pf03297	3410245		2.49464	7.3	1	1		0			20.4003	29.93	5	7	137	14.7033	10.1401
C4M9F4	40S ribosomal protein S25, putative OS=Entamoeba histolytica GN=EHI_074800 PE=4 SV=1 - [C4M9F4_ENTHI]	29.93	1	2	5	7				Pf03297	3403613		2.49464	7.3	1	1		0			15.5473	29.93	5	6	137	14.7493	10.1401
C4M8T2	Long-chain-fatty-acid--CoA ligase, putative OS=Entamoeba histolytica GN=EHI_147010 PE=4 SV=1 - [C4M8T2_ENTHI]	29.91	1	18	18	37	catalytic activity		metabolic process	Pf00501	3404015	[GO:0003824]; GO:0003674 [GO:0008152]; GO:0008150	31.7679	13.93	9	11	38.6278	20.09	12	14	37.23	18.77	11	12	682	77.251	6.55127
C4LZS2	40S ribosomal protein S26, putative OS=Entamoeba histolytica GN=EHI_039010 PE=4 SV=1 - [C4LZS2_ENTHI]	29.86	3	4	4	8	structural molecule activity	cytoplasm; ribosome	metabolic process	Pf01283	3411166	[GO:0003735]; GO:0005198; GO:0003674 [GO:0005622]; GO:0044464; GO:0005575; GO:0005623 [GO:0005840]; GO:0030529; GO:0043232; GO:0044444; GO:0032991; GO:0044424; GO:0043228; GO:0043229; GO:0005737; GO:0005575; GO:0005622; GO:0044464; GO:0043226; GO:0005623 [GO:0006412]; GO:0010467; GO:0034645; GO:0044267; GO:0043170; GO:0009059; GO:0044249; GO:0044260; GO:0019538; GO:0008152; GO:0009058; GO:0044237…	5.50764	15.28	2	2	2.36513	13.19	2	2	8.90529	21.53	3	4	144	16.449	10.6382
C4M1J0	Putative uncharacterized protein OS=Entamoeba histolytica GN=EHI_001100 PE=4 SV=1 - [C4M1J0_ENTHI]	29.86	1	10	10	19					3404174		27.8071	24.34	8	9	18.9517	15.13	5	6	13.7749	12.88	4	4	489	54.8582	5.78271
Q5NT12	Small GTPase EhRabP2 (Fragment) OS=Entamoeba histolytica GN=EhRabP2 PE=3 SV=1 - [Q5NT12_ENTHI]	29.85	2	6	6	8	nucleotide binding	nucleus; cytoplasm	cell communication; regulation of biological process; response to stimulus; transport	Pf00025; Pf00071; Pf04670; Pf08477; Pf09439		[GO:0000166]; GO:0036094; GO:1901265; GO:0005488; GO:0097159; GO:1901363; GO:0003674 [GO:0005525]; GO:0032561; GO:0035639; GO:0019001; GO:0032555; GO:1901265; GO:0017076; GO:0032553; GO:0097159; GO:1901363; GO:0000166; GO:0005488; GO:0036094; GO:0003674 [GO:0005622]; GO:0044464; GO:0005575; GO:0005623 [GO:0005634]; GO:0043231; GO:0043227; GO:0043229; GO:0043226; GO:0044424; GO:0005575; GO:0005622…	5.41712	20.9	3	3	2.99354	5.47	1	1	8.88402	15.42	4	4	201	22.5951	5.24951
C4M2R9	Putative uncharacterized protein OS=Entamoeba histolytica GN=EHI_161020 PE=4 SV=1 - [C4M2R9_ENTHI]	29.7	1	8	8	11	structural molecule activity			Pf00901; Pf07534		[GO:0005198]; GO:0003674 [GO:0019028]; GO:0044423; GO:0005575; GO:0019012	5.21755	9.9	2	2	13.2639	18.53	4	5	7.53549	6.85	3	4	394	45.5746	8.00146
C4M8S6	Acid phosphatase, putative OS=Entamoeba histolytica GN=EHI_146950 PE=4 SV=1 - [C4M8S6_ENTHI]	29.67	1	11	11	25	catalytic activity			Pf00328	3404010	[GO:0003993]; GO:0016791; GO:0042578; GO:0016788; GO:0016787; GO:0003824; GO:0003674	22.3459	17.94	7	9	28.3358	17.94	6	9	19.8552	12.92	4	7	418	49.307	5.45264
Q5NT35	Small GTPase EhRabD2 (Fragment) OS=Entamoeba histolytica GN=EhRabD2 PE=3 SV=1 - [Q5NT35_ENTHI]	29.51	3	4	5	11	nucleotide binding	nucleus; cytoplasm	cell communication; regulation of biological process; response to stimulus; transport	Pf00025; Pf00071; Pf04670; Pf08477		[GO:0000166]; GO:0036094; GO:1901265; GO:0005488; GO:0097159; GO:1901363; GO:0003674 [GO:0005525]; GO:0032561; GO:0035639; GO:0019001; GO:0032555; GO:1901265; GO:0017076; GO:0032553; GO:0097159; GO:1901363; GO:0000166; GO:0005488; GO:0036094; GO:0003674 [GO:0005622]; GO:0044464; GO:0005575; GO:0005623 [GO:0005634]; GO:0043231; GO:0043227; GO:0043229; GO:0043226; GO:0044424; GO:0005575; GO:0005622…	10.6543	24.59	4	5	7.61533	16.94	3	3	8.37147	16.39	3	3	183	20.4911	5.35107
C4LWC2	1-acyl-glycerol-3-phosphate acyltransferase, putative OS=Entamoeba histolytica GN=EHI_155730 PE=4 SV=1 - [C4LWC2_ENTHI]	29.41	1	7	7	11	catalytic activity		metabolic process	Pf01553	3410099	[GO:0008152]; GO:0008150 [GO:0016746]; GO:0016740; GO:0003824; GO:0003674	6.03582	8.05	2	2	17.8128	26.01	6	6	9.65887	8.98	2	3	323	38.6617	7.6499
Q1EQ19	Delta subunit (Fragment) OS=Entamoeba histolytica PE=4 SV=1 - [Q1EQ19_ENTHI]	29.4	4	22	22	34	transporter activity	cytoplasm; Golgi; membrane	transport	Pf01602		[GO:0005488]; GO:0003674 [GO:0005794]; GO:0043231; GO:0044444; GO:0043227; GO:0043229; GO:0005737; GO:0044424; GO:0043226; GO:0005622; GO:0044464; GO:0005575; GO:0005623 [GO:0006886]; GO:0015031; GO:0034613; GO:0046907; GO:0006810; GO:0045184; GO:0008104; GO:0070727; GO:0051649; GO:0051234; GO:0033036; GO:0051641; GO:0008150; GO:0051179; GO:0009987 [GO:0008565]; GO:0022892; GO:0005215; GO:0003674…	26.8675	11.41	10	10	24.6269	14.26	11	11	37.0967	17.21	12	13	1017	114.15	6.07471
C4M2Q1	Eukaryotic translation initiation factor 6, putative OS=Entamoeba histolytica GN=EHI_006170 PE=3 SV=1 - [C4M2Q1_ENTHI]	29.29	1	5	5	9			cell organization and biogenesis	Pf01912	3407746	[GO:0042256]; GO:0042255; GO:0022618; GO:0042254; GO:0070925; GO:0022613; GO:0034622; GO:0071826; GO:0006996; GO:0071844; GO:0071843; GO:0034621; GO:0065003; GO:0043933; GO:0071842; GO:0022607; GO:0044085; GO:0071841; GO:0016043; GO:0071840; GO:0009987; GO:0008150 [GO:0043022]; GO:0043021; GO:0005488; GO:0003674	5.69948	9.62	2	3	12.1185	19.67	3	3	10.5994	16.74	3	3	239	25.9261	4.79248
C4M8M7	Putative uncharacterized protein OS=Entamoeba histolytica GN=EHI_114320 PE=4 SV=1 - [C4M8M7_ENTHI]	29.27	2	11	11	19		membrane		Pf04916	3403135	[GO:0016021]; GO:0031224; GO:0044425; GO:0005575; GO:0016020	23.0295	22	9	11	10.0267	6.55	2	3	16.7451	16.73	5	5	550	63.3312	5.99854
B1N5V9	Diacylglycerol cholinephosphotransferase, putative OS=Entamoeba histolytica GN=EHI_105970 PE=3 SV=1 - [B1N5V9_ENTHI]	29.23	2	3	3	7	catalytic activity	membrane	metabolic process	Pf01066	6220680	[GO:0008654]; GO:0006644; GO:0008610; GO:0044249; GO:0019637; GO:0044255; GO:0006629; GO:0009058; GO:0044237; GO:0044710; GO:0044238; GO:0008152; GO:0009987; GO:0008150 [GO:0016020]; GO:0005575 [GO:0016780]; GO:0016772; GO:0016740; GO:0003824; GO:0003674					5.06215	22.31	2	4	5.04172	29.23	3	3	130	14.9965	5.10986
C4LTM0	Gal/GalNAc lectin heavy subunit OS=Entamoeba histolytica GN=EHI_012270 PE=4 SV=1 - [C4LTM0_ENTHI]	29.16	2	3	27	78	protein binding				3410497	[GO:0005515]; GO:0005488; GO:0003674	73.8776	17.81	16	25	92.9816	21	18	27	77.419	25.27	22	26	1286	144.233	5.31299
C4M0Z5	Putative uncharacterized protein OS=Entamoeba histolytica GN=EHI_135090 PE=4 SV=1 - [C4M0Z5_ENTHI]	29.16	1	9	9	20					3405966		22.667	16.89	6	7	29.2664	26.98	7	11	3.90917	4.09	2	2	367	41.9425	8.49951
C4M5J7	Putative uncharacterized protein OS=Entamoeba histolytica GN=EHI_001830 PE=4 SV=1 - [C4M5J7_ENTHI]	29.05	1	7	7	7		membrane; cytoplasm; endoplasmic reticulum		Pf04113	3407470	[GO:0016021]; GO:0031224; GO:0044425; GO:0005575; GO:0016020 [GO:0042765]; GO:0030176; GO:0043234; GO:0044425; GO:0044432; GO:0031227; GO:0031301; GO:0032991; GO:0005575; GO:0016020; GO:0005783; GO:0044444; GO:0044446; GO:0005789; GO:0031300; GO:0016021; GO:0043231; GO:0005737; GO:0044424; GO:0043229; GO:0044422; GO:0031090; GO:0042175; GO:0031224; GO:0043227; GO:0005622; GO:0044464; GO:0043226; …	4.02444	3.1	1	1	3.00984	3.1	1	1	15.4157	22.86	5	5	420	47.2666	8.33838
C4LV77	Dolichyl-diphosphooligosaccharide-protein glycotransferase, putative OS=Entamoeba histolytica GN=EHI_183010 PE=4 SV=1 - [C4LV77_ENTHI]	28.99	1	8	8	13	catalytic activity	cytoplasm; endoplasmic reticulum; membrane	metabolic process	Pf03345	3407719	[GO:0004579]; GO:0004576; GO:0016758; GO:0016757; GO:0016740; GO:0003824; GO:0003674 [GO:0005789]; GO:0031090; GO:0042175; GO:0044425; GO:0044432; GO:0016020; GO:0043227; GO:0044422; GO:0012505; GO:0044464; GO:0005575; GO:0005783; GO:0044444; GO:0044446; GO:0043226; GO:0005623; GO:0043231; GO:0005737; GO:0044424; GO:0043229; GO:0005622 [GO:0018279]; GO:0006487; GO:0018196; GO:0006486; GO:0018193;…	5.28575	10.64	3	3	15.7274	16.49	5	5	9.66822	16.22	5	5	376	43.3844	7.44482
C4M051	Putative uncharacterized protein OS=Entamoeba histolytica GN=EHI_021360 PE=4 SV=1 - [C4M051_ENTHI]	28.82	1	4	4	5				Pf00838	3410948	[GO:0003674]	6.46649	18.82	3	3					10.2147	10	1	2	170	19.0379	4.67822
C4M466	40S ribosomal protein S20, putative OS=Entamoeba histolytica GN=EHI_140170 PE=4 SV=1 - [C4M466_ENTHI]	28.81	1	4	4	7	structural molecule activity	cytoplasm; ribosome	metabolic process	Pf00338	3411061	[GO:0003735]; GO:0005198; GO:0003674 [GO:0005622]; GO:0044464; GO:0005575; GO:0005623 [GO:0005840]; GO:0030529; GO:0043232; GO:0044444; GO:0032991; GO:0044424; GO:0043228; GO:0043229; GO:0005737; GO:0005575; GO:0005622; GO:0044464; GO:0043226; GO:0005623 [GO:0006412]; GO:0010467; GO:0034645; GO:0044267; GO:0043170; GO:0009059; GO:0044249; GO:0044260; GO:0019538; GO:0008152; GO:0009058; GO:0044237…	7.47448	28.81	4	4	0	5.93	1	1	4.05685	13.56	2	2	118	13.1533	9.77393
C4M0X6	Immuno-dominant variable surface antigen OS=Entamoeba histolytica GN=EHI_015380 PE=4 SV=1 - [C4M0X6_ENTHI]	28.57	2	21	21	44					3408814		53.5342	20.31	15	20	35.7585	12.31	7	11	42.0814	17.88	12	13	1113	125.348	6.87354
C4LVB0	60S ribosomal protein L23, putative OS=Entamoeba histolytica GN=EHI_051710 PE=3 SV=1 - [C4LVB0_ENTHI]	28.57	1	3	3	3	structural molecule activity	cytoplasm; ribosome	metabolic process	Pf00238	3407474	[GO:0003735]; GO:0005198; GO:0003674 [GO:0005840]; GO:0030529; GO:0043232; GO:0044444; GO:0032991; GO:0044424; GO:0043228; GO:0043229; GO:0005737; GO:0005575; GO:0005622; GO:0044464; GO:0043226; GO:0005623 [GO:0006412]; GO:0010467; GO:0034645; GO:0044267; GO:0043170; GO:0009059; GO:0044249; GO:0044260; GO:0019538; GO:0008152; GO:0009058; GO:0044237; GO:0044238; GO:0008150; GO:0009987					2.85269	14.29	1	1	4.2599	14.29	2	2	140	15.223	10.4331
C4LSR0	Putative uncharacterized protein OS=Entamoeba histolytica GN=EHI_152220 PE=4 SV=1 - [C4LSR0_ENTHI]	28.49	1	11	12	24					3410123		26.41	18.33	8	11	28.8935	18.53	7	8	13.602	11.95	5	5	502	58.0499	5.05908
C4LYI8	Putative uncharacterized protein OS=Entamoeba histolytica GN=EHI_093970 PE=4 SV=1 - [C4LYI8_ENTHI]	28.4	1	13	13	20					3410877		21.4333	20.84	7	8	26.329	20.34	8	9	6.47854	10.59	3	3	595	68.7604	5.36377
C4M0I0	Putative uncharacterized protein OS=Entamoeba histolytica GN=EHI_024350 PE=4 SV=1 - [C4M0I0_ENTHI]	28.31	1	11	11	19					3405269						32.2924	20.86	8	11	23.0254	18.71	7	8	604	68.9396	7.53271
C4M1H6	Beta-amylase, putative OS=Entamoeba histolytica GN=EHI_192590 PE=3 SV=1 - [C4M1H6_ENTHI]	28.21	1	8	8	13	catalytic activity		metabolic process	Pf01373	3408209	[GO:0000272]; GO:0005976; GO:0009057; GO:0016052; GO:0005975; GO:0043170; GO:0009056; GO:0044238; GO:0008152; GO:0008150 [GO:0003824]; GO:0003674 [GO:0005975]; GO:0044238; GO:0008152; GO:0008150 [GO:0016161]; GO:0016160; GO:0004553; GO:0016798; GO:0016787; GO:0003824; GO:0003674 [GO:0043169]; GO:0043167; GO:0005488; GO:0003674	19.9672	18.81	5	6	13.7429	18.58	5	6	2.76319	5.05	1	1	436	47.2776	7.89893
C4LTA0	60S ribosomal protein L10, putative OS=Entamoeba histolytica GN=EHI_044810 PE=4 SV=1 - [C4LTA0_ENTHI]	28.1	1	9	10	23	structural molecule activity	cytoplasm; ribosome	metabolic process	Pf00252	3406840	[GO:0003735]; GO:0005198; GO:0003674 [GO:0005622]; GO:0044464; GO:0005575; GO:0005623 [GO:0005840]; GO:0030529; GO:0043232; GO:0044444; GO:0032991; GO:0044424; GO:0043228; GO:0043229; GO:0005737; GO:0005575; GO:0005622; GO:0044464; GO:0043226; GO:0005623 [GO:0006412]; GO:0010467; GO:0034645; GO:0044267; GO:0043170; GO:0009059; GO:0044249; GO:0044260; GO:0019538; GO:0008152; GO:0009058; GO:0044237…	12.231	13.81	4	6	15.8591	25.24	8	8	18.2995	21.9	6	9	210	23.7684	9.979
C4M779	Putative uncharacterized protein OS=Entamoeba histolytica GN=EHI_199660 PE=4 SV=1 - [C4M779_ENTHI]	27.98	1	8	8	20					3409071		5.80994	12.44	2	3	10.06	13.47	2	3	34.6415	27.98	8	14	193	21.7295	9.01221
C4LXB1	14-3-3 protein 2 OS=Entamoeba histolytica GN=EHI_098280 PE=3 SV=1 - [C4LXB1_ENTHI]	27.73	2	4	6	13	protein binding			Pf00244	3407926	[GO:0019904]; GO:0005515; GO:0005488; GO:0003674	11.5395	21.01	4	4	15.865	24.37	5	6	9.55953	15.97	3	3	238	27.5488	4.88135
C4LV54	Putative uncharacterized protein OS=Entamoeba histolytica GN=EHI_182730 PE=4 SV=1 - [C4LV54_ENTHI]	27.61	1	2	2	2					3403396										6.44504	27.61	2	2	163	19.0409	9.89111
C4LZG8	Putative uncharacterized protein OS=Entamoeba histolytica GN=EHI_138080 PE=4 SV=1 - [C4LZG8_ENTHI]	27.59	1	5	5	10		membrane	transport	Pf01105	3410240	[GO:0006810]; GO:0051234; GO:0008150; GO:0051179 [GO:0016021]; GO:0031224; GO:0044425; GO:0005575; GO:0016020	11.6752	21.67	4	4	8.78919	13.3	2	2	12.4236	12.32	2	4	203	23.3589	5.88428
C4M9L9	Putative uncharacterized protein OS=Entamoeba histolytica GN=EHI_112800 PE=4 SV=1 - [C4M9L9_ENTHI]	27.44	1	2	2	2	protein binding			Pf01398	3410415	[GO:0005515]; GO:0005488; GO:0003674					0	8.54	1	1	3.37423	18.9	1	1	164	18.1863	5.10986
Q4VSM4	V-type ATPase, B subunit, putative OS=Entamoeba histolytica GN=EHI_189850 PE=3 SV=1 - [Q4VSM4_ENTHI]	27.42	1	10	10	17	nucleotide binding; catalytic activity; transporter activity	membrane	metabolic process; transport	Pf00006; Pf00306; Pf02874		[GO:0005524]; GO:0032559; GO:0035639; GO:0030554; GO:0032555; GO:1901265; GO:0017076; GO:0032553; GO:0097159; GO:1901363; GO:0000166; GO:0005488; GO:0036094; GO:0003674 [GO:0006754]; GO:0009152; GO:0009206; GO:0046034; GO:0006164; GO:0009150; GO:0009260; GO:0009145; GO:0009201; GO:0009205; GO:0006163; GO:0009165; GO:0072522; GO:0009259; GO:0009142; GO:0009144; GO:0009199; GO:0009117; GO:0072521; …	7.92598	7.26	3	4	10.4105	7.86	3	4	25.7058	21.98	8	9	496	55.3089	5.10986
C4M5D2	Microsomal signal peptidase subunit, putative OS=Entamoeba histolytica GN=EHI_121860 PE=4 SV=1 - [C4M5D2_ENTHI]	27.38	1	4	4	11	catalytic activity	cytoplasm; endoplasmic reticulum; membrane	metabolic process	Pf04573	3406099	[GO:0005787]; GO:0005789; GO:0043234; GO:0044425; GO:0044432; GO:0031090; GO:0042175; GO:0032991; GO:0005575; GO:0016020; GO:0005783; GO:0044444; GO:0044446; GO:0043227; GO:0044422; GO:0012505; GO:0044464; GO:0043231; GO:0005737; GO:0044424; GO:0043229; GO:0043226; GO:0005623; GO:0005622 [GO:0006465]; GO:0006518; GO:0016485; GO:0044267; GO:0044237; GO:0051604; GO:0019538; GO:0044260; GO:0008152; …	8.82346	22.02	3	3	11.1756	18.45	3	4	12.2545	23.21	3	4	168	19.5229	8.29443
C4LWW4	Methionine aminopeptidase OS=Entamoeba histolytica GN=EHI_126880 PE=3 SV=1 - [C4LWW4_ENTHI]	27.36	1	9	9	12	catalytic activity		metabolic process	Pf00557	3405845	[GO:0004177]; GO:0008238; GO:0070011; GO:0008233; GO:0016787; GO:0003824; GO:0003674 [GO:0006508]; GO:0019538; GO:0043170; GO:0044238; GO:0008152; GO:0008150 [GO:0008235]; GO:0008237; GO:0008238; GO:0070011; GO:0008233; GO:0016787; GO:0003824; GO:0003674 [GO:0009987]; GO:0008150					19.67	19.61	7	8	13.5013	13.32	4	4	413	45.9746	6.60986
Q1EQ41	EhEmp24C OS=Entamoeba histolytica GN=EHI_023070 PE=3 SV=1 - [Q1EQ41_ENTHI]	27.31	1	4	4	4		membrane	transport	Pf01105		[GO:0006810]; GO:0051234; GO:0008150; GO:0051179 [GO:0016020]; GO:0005575 [GO:0016021]; GO:0031224; GO:0044425; GO:0005575; GO:0016020					4.41583	12.04	2	2	7.33444	15.28	2	2	216	25.301	5.12256
C4M8E1	Centromere/microtubule binding protein cbf5, putative OS=Entamoeba histolytica GN=EHI_115300 PE=4 SV=1 - [C4M8E1_ENTHI]	27.27	1	8	8	15	RNA binding; catalytic activity		metabolic process	Pf01472; Pf01509; Pf08068	3404287	[GO:0001522]; GO:0009451; GO:0016070; GO:0043412; GO:0044260; GO:0090304; GO:0043170; GO:0044237; GO:0006139; GO:0008152; GO:0009987; GO:0006725; GO:0034641; GO:0044238; GO:0046483; GO:1901360; GO:0008150; GO:0006807; GO:0071704; GO:0044710 [GO:0003723]; GO:0003676; GO:0097159; GO:1901363; GO:0005488; GO:0003674 [GO:0006396]; GO:0010467; GO:0016070; GO:0043170; GO:0044260; GO:0090304; GO:0008152;…	4.72946	8.47	3	3	7.99384	9.3	4	4	20.6634	19.63	5	8	484	54.0837	8.20654
P23502	170 kDa surface lectin OS=Entamoeba histolytica GN=CEL-170/4 PE=1 SV=2 - [SL17_ENTHI]	27.24	2	1	26	63	protein binding	membrane				[GO:0005515]; GO:0005488; GO:0003674 [GO:0016020]; GO:0005575 [GO:0016021]; GO:0031224; GO:0044425; GO:0005575; GO:0016020 [GO:0030246]; GO:0005488; GO:0003674		0			74.9645	18.83	17	23	63.8121	22.8	20	21	1285	144.316	5.33838
C4M4N3	Elongation factor 2 OS=Entamoeba histolytica GN=EHI_189490 PE=4 SV=1 - [C4M4N3_ENTHI]	27.23	4	16	16	31	nucleotide binding; RNA binding; catalytic activity		metabolic process	Pf00009; Pf00679; Pf03144; Pf03764		[GO:0000166]; GO:0036094; GO:1901265; GO:0005488; GO:0097159; GO:1901363; GO:0003674 [GO:0003746]; GO:0008135; GO:0003723; GO:0003676; GO:0097159; GO:1901363; GO:0005488; GO:0003674 [GO:0003924]; GO:0017111; GO:0016462; GO:0016818; GO:0016817; GO:0016787; GO:0003824; GO:0003674 [GO:0005525]; GO:0032561; GO:0035639; GO:0019001; GO:0032555; GO:1901265; GO:0017076; GO:0032553; GO:0097159; GO:1901363…	14.2455	8.8	5	5	22.6239	13.79	7	10	44.2309	14.27	10	16	841	93.3411	6.27783
Q24801	Pyruvate phosphate dikinase OS=Entamoeba histolytica GN=EHI_009530 PE=4 SV=1 - [Q24801_ENTHI]	27.01	2	18	18	31	catalytic activity; nucleotide binding		metabolic process	Pf00391; Pf01326; Pf02896		[GO:0003824]; GO:0003674 [GO:0005524]; GO:0032559; GO:0035639; GO:0030554; GO:0032555; GO:1901265; GO:0017076; GO:0032553; GO:0097159; GO:1901363; GO:0000166; GO:0005488; GO:0036094; GO:0003674 [GO:0006090]; GO:0032787; GO:0019752; GO:0043436; GO:0006082; GO:0042180; GO:0044237; GO:0044281; GO:0008152; GO:0009987; GO:0044710; GO:0008150 [GO:0016301]; GO:0016772; GO:0016740; GO:0003824; GO:0003674…	16.3095	11.07	6	7	28.5297	14.12	8	9	47.8474	19.55	13	15	885	97.8363	6.17627
C4M5B7	40S ribosomal protein S23, putative OS=Entamoeba histolytica GN=EHI_020310 PE=3 SV=1 - [C4M5B7_ENTHI]	26.95	1	3	3	11	structural molecule activity	cytoplasm; ribosome	metabolic process	Pf00164	3411133	[GO:0003735]; GO:0005198; GO:0003674 [GO:0005622]; GO:0044464; GO:0005575; GO:0005623 [GO:0005840]; GO:0030529; GO:0043232; GO:0044444; GO:0032991; GO:0044424; GO:0043228; GO:0043229; GO:0005737; GO:0005575; GO:0005622; GO:0044464; GO:0043226; GO:0005623 [GO:0006412]; GO:0010467; GO:0034645; GO:0044267; GO:0043170; GO:0009059; GO:0044249; GO:0044260; GO:0019538; GO:0008152; GO:0009058; GO:0044237…					13.4648	26.95	3	4	23.9397	21.99	2	7	141	15.7016	10.6675
C4LY73	Putative uncharacterized protein OS=Entamoeba histolytica GN=EHI_051790 PE=4 SV=1 - [C4LY73_ENTHI]	26.67	2	4	4	8	catalytic activity	cytoplasm; endoplasmic reticulum; membrane	metabolic process	Pf06703	3407698	[GO:0005787]; GO:0005789; GO:0043234; GO:0044425; GO:0044432; GO:0031090; GO:0042175; GO:0032991; GO:0005575; GO:0016020; GO:0005783; GO:0044444; GO:0044446; GO:0043227; GO:0044422; GO:0012505; GO:0044464; GO:0043231; GO:0005737; GO:0044424; GO:0043229; GO:0043226; GO:0005623; GO:0005622 [GO:0006465]; GO:0006518; GO:0016485; GO:0044267; GO:0044237; GO:0051604; GO:0019538; GO:0044260; GO:0008152; …	7.45873	20	3	3	8.01127	20.61	3	3	5.59835	13.33	2	2	165	19.5064	8.27979
C4M2S8	Steroid 5-alpha reductase, putative OS=Entamoeba histolytica GN=EHI_076870 PE=4 SV=1 - [C4M2S8_ENTHI]	26.67	1	10	10	38	protein binding; catalytic activity	cytoplasm; membrane	metabolic process	Pf00240; Pf02544	3409244	[GO:0005515]; GO:0005488; GO:0003674 [GO:0005737]; GO:0044424; GO:0005622; GO:0044464; GO:0005575; GO:0005623 [GO:0006629]; GO:0044238; GO:0008152; GO:0008150 [GO:0016021]; GO:0031224; GO:0044425; GO:0005575; GO:0016020 [GO:0016627]; GO:0016491; GO:0003824; GO:0003674	25.7051	22.11	6	10	35.8906	26.67	9	12	40.7693	22.46	9	16	285	33.5782	8.03076
C4LW44	60S ribosomal protein L7, putative OS=Entamoeba histolytica GN=EHI_141990 PE=4 SV=1 - [C4LW44_ENTHI]	26.51	1	4	4	5					3408943						5.45217	21.69	3	3	5.79765	12.05	2	2	249	28.5906	10.0229
C4M7M7	Proteasome regulatory subunit, putative OS=Entamoeba histolytica GN=EHI_200220 PE=4 SV=1 - [C4M7M7_ENTHI]	26.47	1	2	2	2		proteasome	metabolic process	Pf03399; Pf10075	3409718	[GO:0005838]; GO:0022624; GO:0043234; GO:0044424; GO:0000502; GO:0032991; GO:0005622; GO:0044464; GO:0005575; GO:0005623 [GO:0006508]; GO:0019538; GO:0043170; GO:0044238; GO:0008152; GO:0008150					3.50387	26.47	2	2					170	19.577	4.75439
C4LUR3	Cysteine protease binding protein family 6 OS=Entamoeba histolytica GN=cpbf6 PE=2 SV=1 - [C4LUR3_ENTHI]	26.37	1	16	16	39					3407348		40.6625	15.42	10	13	42.4887	20.78	12	15	34.0576	14.86	9	11	895	97.7589	5.09717
P40287	Histone H4 OS=Entamoeba histolytica PE=3 SV=1 - [H4_ENTHI]	26.27	1	4	4	7	DNA binding; protein binding	chromosome; nucleus	cell organization and biogenesis; metabolic process	Pf00125		[GO:0000786]; GO:0000785; GO:0032993; GO:0044427; GO:0032991; GO:0005694; GO:0044446; GO:0005575; GO:0043232; GO:0043229; GO:0044422; GO:0044424; GO:0043228; GO:0043226; GO:0005622; GO:0044464; GO:0005623 [GO:0003677]; GO:0003676; GO:0097159; GO:1901363; GO:0005488; GO:0003674 [GO:0005634]; GO:0043231; GO:0043227; GO:0043229; GO:0043226; GO:0044424; GO:0005575; GO:0005622; GO:0044464; GO:0005623 …					6.4162	19.49	3	3	7.1463	26.27	3	4	118	12.8621	11.0776
[truncated: 913 more rows]

## Sheet: 5683_peptides
	Sheet3
	List of all the peptides identified in the three internal membrane samples corresponding sequest scores
	High confidence represents minimum 1%FDR criteria for peptide/protein identification
Sequence	# PSMs	# Proteins	# Protein Groups	Protein Group Accessions	Modifications	MH+ [Da]	q-Value	PEP	confidence sequest sample1	XCorr sample1	confidence sequest sample2	XCorr sample2	confidence sequest sample3	XCorr sample3	# Missed Cleavages
MEAAHQHQELAVALAALLIHEAGK	7	1	1	C4LZ75	N-Term(Acetyl)	2593.35	0	6.96656e-11	High	6.47981	High	6.4543	High	6.25511	0
IDHAVLDLEAAAPSDKPEISR	5	1	1	C4LUC1		2247.16	0	8.85298e-14	High	6.26427	High	6.46004	High	6.48476	0
[truncated: 5,681 more rows]

[truncated: 3 more sheets: sample1_protein groups, sample2_protein groups, sample3_protein groups]
