# Supplementary material for: Data set for the proteomics analysis of the endomembrane system from the unicellular Entamoeba histolytica
Source: Data Brief. 2014 Sep 3;1:29–36. doi: 10.1016/j.dib.2014.08.007 (PMC4459567; doi:10.1016/j.dib.2014.08.007)
Supplement: Supplementary file 1 — Supplementary data [file mmc1.zip › Supplemental Table 2.xlsx]

## Sheet: Sheet1
Perdomo et al., 2014. Data in brief associated to Journal of Proteomics
Table 2. Traffic related proteins present in the internal membranes fraction from Entamoeba histolytica
ENDOPLASMIC RETICULUM AND ANTEROGRADE TRANSPORT
Accession	EHI_Num	geneName	Nb Exp.*	Description	Score	Coverage	# Proteins	# Unique Peptides	# Peptides	# PSMs	Molecular Function	Cellular Component	Biological Process	Pfam IDs	Gene IDs	# AAs	MW [kDa]	calc. pI	KEGG name	Pfam	Interpro	Interpro name	Prosite	Prosite name	iBAQ	iBAQ log2	iBAQ log10
C4LTM1	EHI_012280	Protein SEY1 homolog 1	3	Protein SEY1 homolog 1 OS=Entamoeba histolytica GN=EHI_012280 PE=3 SV=1 - [SEY11_ENTHI]	16.21	8.03	1	6	6	7	nucleotide binding; catalytic activity	cytoplasm; endoplasmic reticulum; membrane		Pf05879		959	112	5.59		RHD3	IPR008803;IPR027417	P-loop_NTPase;RHD3/Sey1			1577800	20.5895	6.19805
C4LY73	EHI_051790	Microsomal signal peptidase SPC	3	Putative uncharacterized protein OS=Entamoeba histolytica GN=EHI_051790 PE=4 SV=1 - [C4LY73_ENTHI]	5.6	13.33	1	0	2	2	catalytic activity	cytoplasm; endoplasmic reticulum; membrane	metabolic process	Pf06703	3407698	165	19.5	8.28
C4LZG8	EHI_138080	emp24	3	Putative uncharacterized protein OS=Entamoeba histolytica GN=EHI_138080 PE=4 SV=1 - [C4LZG8_ENTHI]	12.42	12.32	1	2	2	4		membrane	transport	Pf01105	3410240	203	23.4	5.88		EMP24_GP25L	IPR009038;IPR015720	GOLD;TMP21-related			3481100	21.7311	6.54172
C4M296	EHI_136160	Calreticulin	3	Calreticulin, putative OS=Entamoeba histolytica GN=EHI_136160 PE=3 SV=1 - [C4M296_ENTHI]	152.17	70.69	1	27	27	54	metal ion binding; protein binding	cytoplasm; endoplasmic reticulum	metabolic process	Pf00262	3409565	389	45.1	4.78	Antigen processing and presentation;Chagas disease (American trypanosomiasis);Phagosome;Protein processing in endoplasmic reticulum	Calreticulin	IPR001580;IPR008985;IPR009033;IPR009169;IPR013320;IPR018124	Calret/calnex;Calret/calnex_CS;Calreticulin;Calreticulin/calnexin_P_dom;ConA-like_lec_gl_sf;ConA-like_subgrp	PS00803;PS00804	CALRETICULIN_1;CALRETICULIN_2	214320000	27.6752	8.33106
C4M417	EHI_195140	B-cell receptor-associated 31-like	3	Putative uncharacterized protein OS=Entamoeba histolytica GN=EHI_195140 PE=4 SV=1 - [C4M417_ENTHI]	20.65	25	1	5	5	8		cytoplasm; endoplasmic reticulum; membrane	transport	Pf05529	3408156	152	17.7	8.27		Bap31	IPR008417	Bap31			18507000	24.1416	7.26734
C4M5D2	EHI_121860	Microsomal signal peptidase SPC subunit 3	3	Microsomal signal peptidase subunit, putative OS=Entamoeba histolytica GN=EHI_121860 PE=4 SV=1 - [C4M5D2_ENTHI]	12.25	23.21	1	3	3	4	catalytic activity	cytoplasm; endoplasmic reticulum; membrane	metabolic process	Pf04573	3406099	168	19.5	8.29	Protein export	SPC22	IPR007653	SPC22			3285600	21.6477	6.51661
C4M6U3	EHI_054180	Protein SEY1 homolog 2	3	Protein SEY1 homolog 2 OS=Entamoeba histolytica GN=EHI_054180 PE=3 SV=1 - [SEY12_ENTHI]	12.65	4.12	1	3	3	5	nucleotide binding; catalytic activity	cytoplasm; endoplasmic reticulum; membrane		Pf05879		825	96.5	5.43		RHD3	IPR008803;IPR027417	P-loop_NTPase;RHD3/Sey1			787060	19.5861	5.89601
C4M9H4	EHI_105770	Microsomal signal peptidase SPC subunit 2	3	Putative uncharacterized protein OS=Entamoeba histolytica GN=EHI_105770 PE=4 SV=1 - [C4M9H4_ENTHI]	5.6	13.33	1	0	2	2	catalytic activity	cytoplasm; endoplasmic reticulum; membrane	metabolic process	Pf06703	3410956	165	19.5	7.25	Protein export	SPC25	IPR009582	SigPept_cplx_su2			6943900	22.7273	6.8416
C4MB38	EHI_071590	Protein disulfide isomerase	3	Protein disulfide isomerase, putative OS=Entamoeba histolytica GN=EHI_071590 PE=3 SV=1 - [C4MB38_ENTHI]	126.37	44.02	1	0	21	41	catalytic activity	cytoplasm; endoplasmic reticulum	metabolic process; cellular homeostasis; regulation of biological process	Pf00085; Pf07749	3404950	368	41.7	7.99
Q1EQ40	EHI_038590	emp24D (Fragment)	3	EhEmp24D (Fragment) OS=Entamoeba histolytica GN=EHI_038590 PE=3 SV=1 - [Q1EQ40_ENTHI]	3.51	6.22	1	1	1	1		membrane	transport	Pf01105		193	22.3	9.13		EMP24_GP25L	IPR009038	GOLD	PS50866	GOLD	8849400	23.0771	6.94691
Q1EQ46	EHI_048310	Sec24C	3	EhSec24C OS=Entamoeba histolytica GN=EHI_048310 PE=4 SV=1 - [Q1EQ46_ENTHI]	11.22	6.39	1	4	4	4	metal ion binding	cytoplasm; membrane	transport	Pf04810; Pf04811; Pf04815; Pf08033		876	98	5.99	Protein processing in endoplasmic reticulum	Sec23_BS;Sec23_helical;Sec23_trunk;zf-Sec23_Sec24	IPR002035;IPR006895;IPR006896;IPR006900;IPR012990	Sec23/24_helical_dom;Sec23/24_trunk_dom;Sec23_24_beta_S;VWF_A;Znf_Sec23_Sec24			284090	18.116	5.45346
Q5XWC1	na	Sec61 alpha subunit	3	Sec61 alpha subunit OS=Entamoeba histolytica PE=3 SV=1 - [Q5XWC1_ENTHI]	14.45	13.95	1	5	5	7	transporter activity	membrane	transport	Pf00344; Pf10559		473	51.9	5.74	Phagosome;Protein export;Protein processing in endoplasmic reticulum;Vibrio cholerae infection	Plug_translocon;SecY	IPR002208;IPR019561;IPR023201	SecY/SEC61-alpha;SecY_su_dom;Translocon_Sec61/SecY_plug_dom	PS00755	SECY_1	11890000	23.5032	7.07518
Q5XWD1	na	Protein disulfide isomerase	3	Protein disulfide isomerase OS=Entamoeba histolytica GN=PDI PE=2 SV=1 - [Q5XWD1_ENTHI]	126.37	48.07	1	0	21	41	catalytic activity	cytoplasm; endoplasmic reticulum	metabolic process; cellular homeostasis; regulation of biological process	Pf00085; Pf07749		337	38	7.34	Protein processing in endoplasmic reticulum	ERp29;Thioredoxin	IPR005746;IPR005788;IPR011679;IPR012336;IPR013766;IPR017937	Disulphide_isomerase;ER_p29_C;Thioredoxin;Thioredoxin_CS;Thioredoxin_domain;Thioredoxin-like_fold	PS00194;PS51352	THIOREDOXIN_1;THIOREDOXIN_2	175780000	27.3892	8.24497
Q1EQ51	EHI_103410	Sec31	3	EhSec31 OS=Entamoeba histolytica GN=EHI_103410 PE=4 SV=1 - [Q1EQ51_ENTHI]	15.32	7.01	1	5	5	6	protein binding			Pf00400		998	111.4	5.49	Protein processing in endoplasmic reticulum	WD40	IPR001680;IPR015943;IPR017986	WD40/YVTN_repeat-like_dom;WD40_repeat;WD40_repeat_dom	PS50082;PS50294	WD_REPEATS_2;WD_REPEATS_REGION	1124600	20.101	6.051
B1N345	EHI_000670	Signal recognition particle receptor beta subunit	3	Putative uncharacterized protein OS=Entamoeba histolytica GN=EHI_000670 PE=4 SV=1 - [B1N345_ENTHI]	6.79	19.49	1	0	2	2	nucleotide binding			Pf00025; Pf09439		236	26.3	6	Protein export	SRPRB	IPR006689;IPR019009;IPR027417	P-loop_NTPase;Small_GTPase_ARF/SAR;SRP_receptor_beta_su			508860	18.9569	5.7066
C4M3Y9	EHI_200840	Signal recognition particle receptor alpha subunit	2	Signal recognition particle receptor alpha subunit, putative OS=Entamoeba histolytica GN=EHI_200840 PE=4 SV=1 - [C4M3Y9_ENTHI]	6.02	5.33	1	2	2	2	nucleotide binding; catalytic activity	cytoplasm; endoplasmic reticulum; membrane	metabolic process; transport	Pf00448; Pf03308; Pf04086	3406986	488	54.1	8.57	Protein export	SRP54;SRP-alpha_N	IPR000897;IPR003593;IPR007222;IPR011012;IPR013822;IPR027417	AAA+_ATPase;Longin-like_dom;P-loop_NTPase;Sig_recog_particle_rcpt_asu_N;Signal_recog_particl_SRP54_hlx;SRP54_GTPase_dom	PS00300	SRP54	444980	18.7634	5.64834
C4M4A8	EHI_048170	Protein transport protein SEC61 gamma subunit	2	Protein transport protein SEC61 gamma subunit, putative OS=Entamoeba histolytica GN=EHI_048170 PE=4 SV=1 - [C4M4A8_ENTHI]	10.67	30.43	1	2	2	3	transporter activity	membrane	transport	Pf00584	3407018	69	8	5.96	Phagosome;Protein export;Protein processing in endoplasmic reticulum;Vibrio cholerae infection	SecE	IPR001901;IPR008158;IPR023391	Prot_translocase_SecE_dom;Translocase_Sec61-g;Translocase_SecE/Sec61-g	PS01067	SECE_SEC61G	5308400	22.3398	6.72496
C4M944	EHI_083600	Translocon-associated protein beta	2	Putative uncharacterized protein OS=Entamoeba histolytica GN=EHI_083600 PE=4 SV=1 - [C4M944_ENTHI]	6.23	14.15	1	2	2	2		cytoplasm; endoplasmic reticulum; membrane			3408727	212	23.6	5.17		TRAP_beta	IPR001434;IPR008856	DUF11;TRAP_beta			8962800	23.0955	6.95244
Q1EQ41	EHI_023070	emp24C	2	EhEmp24C OS=Entamoeba histolytica GN=EHI_023070 PE=3 SV=1 - [Q1EQ41_ENTHI]	7.33	15.28	1	2	2	2		membrane	transport	Pf01105		216	25.3	5.12		EMP24_GP25L	IPR009038	GOLD	PS50866	GOLD	2061200	20.9751	6.31412
Q1EQ43	EHI_058320	emp24A	2	EhEmp24A OS=Entamoeba histolytica GN=EHI_058320 PE=3 SV=1 - [Q1EQ43_ENTHI]	3.17	5.77	1	1	1	1		membrane	transport	Pf01105		208	23.5	4.88		EMP24_GP25L	IPR009038	GOLD	PS50866	GOLD	1451400	20.469	6.16179
Q1EQ50	EHI_008730	Sec23A	2	EhSec23A OS=Entamoeba histolytica GN=EHI_008730 PE=4 SV=1 - [Q1EQ50_ENTHI]	6.67	5.27	1	2	2	2	metal ion binding	cytoplasm; membrane	transport	Pf04810; Pf04811; Pf04815; Pf08033		721	81.3	5.83	Protein processing in endoplasmic reticulum	Gelsolin;Sec23_BS;Sec23_helical;Sec23_trunk;zf-Sec23_Sec24	IPR002035;IPR006895;IPR006896;IPR006900;IPR007123;IPR012990	Gelsolin_dom;Sec23/24_helical_dom;Sec23/24_trunk_dom;Sec23_24_beta_S;VWF_A;Znf_Sec23_Sec24			192870	17.5573	5.28526
Q1EQ52	EHI_001050	Sec13	2	EhSec13 (Fragment) OS=Entamoeba histolytica GN=EHI_001050 PE=4 SV=1 - [Q1EQ52_ENTHI]	3.13	4.98	1	1	1	1	protein binding			Pf00400		261	29.5	6.37	Protein processing in endoplasmic reticulum;RNA transport	WD40	IPR001680;IPR015943;IPR017986	WD40/YVTN_repeat-like_dom;WD40_repeat;WD40_repeat_dom	PS50082;PS50294	WD_REPEATS_2;WD_REPEATS_REGION	1296000	20.3056	6.11261
C4LV74	EHI_182970	Endoplasmic reticulum vesicle transporter (COPIIcoated_ERV )	2	Putative uncharacterized protein OS=Entamoeba histolytica GN=EHI_182970 PE=4 SV=1 - [C4LV74_ENTHI]	2.43	2.49	1	1	1	1				Pf07970	3409288	361	41.1	6.79		COPIIcoated_ERV	IPR012936	Erv_C			359430	18.4554	5.55561
C4M5M8	EHI_122820	Sedlin	1	Sedlin, putative OS=Entamoeba histolytica GN=EHI_122820 PE=4 SV=1 - [C4M5M8_ENTHI]	0	16.79	1	1	1	1			transport	Pf04099; Pf04628	3408557	137	15.9	6.32
Q1EQ49	EHI_175480	Sec23B	1	EhSec23B OS=Entamoeba histolytica GN=EHI_175480 PE=4 SV=1 - [Q1EQ49_ENTHI]	0	2.62	1	1	1	1	metal ion binding	cytoplasm; membrane	transport	Pf04810; Pf04811; Pf04815; Pf08033		726	82.4	5.72
HEAT SHOCK
Accession	EHI_Num	geneName	Nb Exp.*	Description	Score	Coverage	# Proteins	# Unique Peptides	# Peptides	# PSMs	Molecular Function	Cellular Component	Biological Process	Pfam IDs	Gene IDs	# AAs	MW [kDa]	calc. pI	KEGG name	Pfam	Interpro	Interpro name	Prosite	Prosite name	iBAQ	iBAQ log2	iBAQ log10
C4LT65	EHI_148990	Heat shock protein 70, putative	3	Heat shock protein 70, putative OS=Entamoeba histolytica GN=EHI_148990 PE=3 SV=1 - [C4LT65_ENTHI]	26.8	14.95	1	7	7	9	0	0	0	Pf00012	3406533	769	88	5.27		HSP70	IPR013126	Hsp_70_fam			1711500	20.7068	6.23338
C4M3S5	EHI_052860	Heat shock protein 70, putative	3	Heat shock protein 70, putative OS=Entamoeba histolytica GN=EHI_052860 PE=3 SV=1 - [C4M3S5_ENTHI]	39.16	22.56	1	8	8	12	catalytic activity	0	cell organization and biogenesis	Pf00012; Pf01968; Pf06723	3404756	656	71.5	5.47	Antigen processing and presentation;Endocytosis;MAPK signaling pathway;Measles;Protein processing in endoplasmic reticulum;Spliceosome;Toxoplasmosis	HSP70	IPR013126;IPR018181	Heat_shock_70_CS;Hsp_70_fam	PS00297;PS00329;PS01036	HSP70_1;HSP70_2;HSP70_3	3416700	21.7042	6.53361
C4M5K9	EHI_001950	Heat shock protein 70 family	3	Heat shock protein 70 family OS=Entamoeba histolytica GN=EHI_001950 PE=3 SV=1 - [C4M5K9_ENTHI]	9.52	11.21	1	6	6	6	catalytic activity	0	cell organization and biogenesis	Pf00012; Pf01968; Pf06723	3407542	660	73.9	5.21	Prion diseases;Protein export;Protein processing in endoplasmic reticulum	HSP70	IPR013126;IPR018181	Heat_shock_70_CS;Hsp_70_fam	PS00297;PS00329;PS01036	HSP70_1;HSP70_2;HSP70_3	1444400	20.462	6.15969
C4M770	EHI_199590	70 kDa heat shock protein, putative	3	70 kDa heat shock protein, putative OS=Entamoeba histolytica GN=EHI_199590 PE=3 SV=1 - [C4M770_ENTHI]	174.13	51.89	1	1	28	53	catalytic activity	0	cell organization and biogenesis	Pf00012; Pf01968; Pf06723	3409051	661	73.4	5.15	Prion diseases;Protein export;Protein processing in endoplasmic reticulum	HSP70	IPR013126;IPR018181	Heat_shock_70_CS;Hsp_70_fam	PS00297;PS00329;PS01036	HSP70_1;HSP70_2;HSP70_3	110490000	26.7193	8.04332
O77164	na	70 kDa heat shock protein Hsp70-Bip	3	70 kDa heat shock protein Hsp70-Bip OS=Entamoeba histolytica GN=BiP PE=3 SV=1 - [O77164_ENTHI]	177.15	49.77	1	1	28	54	nucleotide binding; catalytic activity	0	cell organization and biogenesis; response to stimulus	Pf00012; Pf01968; Pf06723		661	73.5	5.24		HSP70	IPR013126;IPR018181	Heat_shock_70_CS;Hsp_70_fam	PS00297;PS00329;PS01036	HSP70_1;HSP70_2;HSP70_3	4383500	22.0637	6.64182
B1N2L8	EHI_022620	Heat shock protein, putative	1	Heat shock protein, putative OS=Entamoeba histolytica GN=EHI_022620 PE=3 SV=1 - [B1N2L8_ENTHI]	2.62	1.96	1	0	1	1	nucleotide binding; protein binding; catalytic activity	cytoplasm; membrane; mitochondrion	metabolic process; regulation of biological process; response to stimulus	Pf00004; Pf00158; Pf02861; Pf07724; Pf07728; Pf09731; Pf10431		866	97.6	5.87
B1N3R1	EHI_028920	Heat shock protein, putative	1	Heat shock protein, putative OS=Entamoeba histolytica GN=EHI_028920 PE=3 SV=1 - [B1N3R1_ENTHI]	2.62	1.96	1	0	1	1	nucleotide binding; protein binding; catalytic activity	cytoplasm; membrane; mitochondrion	metabolic process; regulation of biological process; response to stimulus	Pf00004; Pf00158; Pf02861; Pf07724; Pf07728; Pf09731; Pf10431		866	97.6	5.87
B1N3V8	EHI_070450	Heat shock protein70, mitochondrial, putative	1	Heat shock protein70, mitochondrial, putative OS=Entamoeba histolytica GN=EHI_070450 PE=4 SV=1 - [B1N3V8_ENTHI]	2.19	5.31	1	0	1	1	0	0	0	Pf00012	6219857	226	25.7	8.32
B1N3X2	EHI_042860	Heat shock protein, putative	1	Heat shock protein, putative OS=Entamoeba histolytica GN=EHI_042860 PE=3 SV=1 - [B1N3X2_ENTHI]	2.62	1.96	1	0	1	1	nucleotide binding; protein binding; catalytic activity	cytoplasm; membrane; mitochondrion	metabolic process; regulation of biological process; response to stimulus	Pf00004; Pf00158; Pf02861; Pf07724; Pf07728; Pf09731; Pf10431		866	97.6	5.87
B1N486	EHI_188610	Heat shock protein 70, putative	1	Heat shock protein 70, putative OS=Entamoeba histolytica GN=EHI_188610 PE=3 SV=1 - [B1N486_ENTHI]	26.83	9.58	1	0	6	8	catalytic activity	0	cell organization and biogenesis	Pf00012; Pf01968; Pf06723	6220000	637	70.5	5.33
B1N4K9	EHI_100810	Heat shock protein 70, mitochondrial, putative	1	Heat shock protein 70, mitochondrial, putative OS=Entamoeba histolytica GN=EHI_100810 PE=4 SV=1 - [B1N4K9_ENTHI]	2.19	6.9	1	0	1	1	protein binding	0	response to stimulus; cell death; regulation of biological process	Pf00012		174	19.7	8.22
B1N4X0	EHI_127700	Heat shock protein 70, mitochondrial, putative	1	Heat shock protein 70, mitochondrial, putative OS=Entamoeba histolytica GN=EHI_127700 PE=3 SV=1 - [B1N4X0_ENTHI]	2.19	2.01	1	0	1	1	0	0	cell organization and biogenesis	Pf00012; Pf06723	6220264	598	66.5	9.1
B1N523	EHI_017350	Heat shock protein, putative	1	Heat shock protein, putative OS=Entamoeba histolytica GN=EHI_017350 PE=3 SV=1 - [B1N523_ENTHI]	2.62	1.96	1	0	1	1	nucleotide binding; protein binding; catalytic activity	cytoplasm; membrane; mitochondrion	metabolic process; regulation of biological process; response to stimulus	Pf00004; Pf00158; Pf02861; Pf07724; Pf07728; Pf09731; Pf10431		866	97.5	5.87
B1N5P9	EHI_071800	Heat shock protein70, mitochondrial, putative	1	Heat shock protein70, mitochondrial, putative OS=Entamoeba histolytica GN=EHI_071800 PE=4 SV=1 - [B1N5P9_ENTHI]	2.19	3.21	1	0	1	1	protein binding; catalytic activity	0	metabolic process; cell death; regulation of biological process	Pf00012; Pf02782	6220610	374	42.1	8.79
B1N5T4	EHI_175600	Heat shock protein 70, mitochondrial, putative	1	Heat shock protein 70, mitochondrial, putative OS=Entamoeba histolytica GN=EHI_175600 PE=3 SV=1 - [B1N5T4_ENTHI]	2.19	6.03	1	0	1	1	0	0	0	Pf00012	6220653	199	22.6	8.92
C4LVB2	EHI_196940	Heat shock protein 90, putative	1	Heat shock protein 90, putative OS=Entamoeba histolytica GN=EHI_196940 PE=3 SV=1 - [C4LVB2_ENTHI]	6.34	3.2	1	0	2	2	nucleotide binding; protein binding	cytoplasm	metabolic process; response to stimulus	Pf00183; Pf02518		718	82.9	5.03
C4LZ45	EHI_104330	Heat shock protein70, hsp70A2, putative (Fragment)	1	Heat shock protein70, hsp70A2, putative (Fragment) OS=Entamoeba histolytica GN=EHI_104330 PE=3 SV=1 - [C4LZ45_ENTHI]	26.83	10.18	1	0	6	8	nucleotide binding; catalytic activity	0	cell organization and biogenesis; response to stimulus	Pf00012; Pf01968; Pf06723		599	66.3	5.34
C4M1G4	EHI_192440	Heat shock protein70, hsp70A2, putative	1	Heat shock protein70, hsp70A2, putative OS=Entamoeba histolytica GN=EHI_192440 PE=3 SV=1 - [C4M1G4_ENTHI]	26.83	9.17	1	0	6	8	catalytic activity	0	cell organization and biogenesis	Pf00012; Pf01968; Pf06723	3408200	665	74	5.74
C4M9V9	EHI_113410	Heat shock protein 70, putative	1	Heat shock protein 70, putative OS=Entamoeba histolytica GN=EHI_113410 PE=3 SV=1 - [C4M9V9_ENTHI]	26.83	9.58	1	0	6	8	nucleotide binding; catalytic activity	0	cell organization and biogenesis; response to stimulus	Pf00012; Pf01968; Pf06723		637	70.5	5.33
C4MA95	EHI_198320	Heat shock protein 70, putative	1	Heat shock protein 70, putative OS=Entamoeba histolytica GN=EHI_198320 PE=3 SV=1 - [C4MA95_ENTHI]	1.88	2.87	1	0	1	1	0	0	cell organization and biogenesis	Pf00012; Pf06723	3403990	558	62.5	5.01
C4MAT4	EHI_185120	Heat shock protein 70, putative	1	Heat shock protein 70, putative OS=Entamoeba histolytica GN=EHI_185120 PE=3 SV=1 - [C4MAT4_ENTHI]	1.88	2.87	1	0	1	1	0	0	cell organization and biogenesis	Pf00012; Pf06723	3402733	558	62.9	5.2
C4MB78	EHI_034710	Heat shock protein, putative	1	Heat shock protein, putative OS=Entamoeba histolytica GN=EHI_034710 PE=3 SV=1 - [C4MB78_ENTHI]	2.62	1.96	1	0	1	1	nucleotide binding; protein binding; catalytic activity	0	metabolic process; regulation of biological process; response to stimulus	Pf00004; Pf00158; Pf02861; Pf07724; Pf07728; Pf10431		866	97.6	5.87
C4MBK4	EHI_013760	Heat shock protein 70, mitochondrial, putative	1	Heat shock protein 70, mitochondrial, putative OS=Entamoeba histolytica GN=EHI_013760 PE=3 SV=1 - [C4MBK4_ENTHI]	2.19	2.01	1	0	1	1	0	0	cell organization and biogenesis	Pf00012; Pf06723	3402286	598	66.7	9.13
C4MBP1	EHI_102270	Heat shock protein 90, putative	1	Heat shock protein 90, putative OS=Entamoeba histolytica GN=EHI_102270 PE=3 SV=1 - [C4MBP1_ENTHI]	6.34	3.2	1	0	2	2	nucleotide binding; protein binding	0	metabolic process; response to stimulus	Pf00183; Pf02518	3407471	718	82.9	5.03
Q24842	na	Heat shock protein 70, hsp70A2	1	Heat shock protein 70, hsp70A2 OS=Entamoeba histolytica GN=Hsp70 PE=2 SV=1 - [Q24842_ENTHI]	39.83	17.53	1	0	11	13	nucleotide binding; catalytic activity	0	cell organization and biogenesis; response to stimulus	Pf00012; Pf01968; Pf06723		656	71.5	5.47
Q9GYV8	na	70-kDa heat shock protein	1	70-kDa heat shock protein OS=Entamoeba histolytica PE=3 SV=1 - [Q9GYV8_ENTHI]	1.88	2.87	1	0	1	1	nucleotide binding	0	cell organization and biogenesis; response to stimulus	Pf00012; Pf06723		558	62.5	5.03
	GOLGI APPARATUS AND ASSOCIATED FACTORS
Accession	EHI_Num	geneName	Nb Exp.*	Description	Score	Coverage	# Proteins	# Unique Peptides	# Peptides	# PSMs	Molecular Function	Cellular Component	Biological Process	Pfam IDs	Gene IDs	# AAs	MW [kDa]	calc. pI	KEGG name	Pfam	Interpro	Interpro name	Prosite	Prosite name	iBAQ	iBAQ log2	iBAQ log10
C4M0D4	EHI_064680	Alpha-soluble NSF attachment protein, a-SNAP	3	Alpha-soluble NSF attachment protein, putative OS=Entamoeba histolytica GN=EHI_064680 PE=4 SV=1 - [C4M0D4_ENTHI]	11.48	17.81	1	0	4	4	protein binding		transport		3405491	292	32.3	5.49			IPR000744;IPR011990	NSF_attach;TPR-like_helical			5186900	22.3064	6.71491
C4M2A1	EHI_136210	Soluble NSF attachment protein gamma isoform (g-SNAP)	3	Soluble NSF attachment protein gamma isoform, putative OS=Entamoeba histolytica GN=EHI_136210 PE=4 SV=1 - [C4M2A1_ENTHI]	9.05	16.94	1	4	4	4	protein binding		transport		3409579	360	40.8	5.24			IPR000744;IPR011990	NSF_attach;TPR-like_helical			849630	19.6965	5.92923
Q1EQ09	EHI_139030	Syntaxin 1A (Fragment)	3	EhSyntaxin 1A (Fragment) OS=Entamoeba histolytica GN=EHI_139030 PE=4 SV=1 - [Q1EQ09_ENTHI]	4.88	7.89	1	2	2	2	protein binding	membrane	transport	Pf00804; Pf05739		304	34.5	5.22	SNARE interactions in vesicular transport	SNARE;Syntaxin	IPR000727;IPR006011;IPR010989	Syntaxin_N;T_SNARE_dom;t-SNARE	PS50192	T_SNARE	476040	18.8607	5.67764
Q5FZL6	na	N-ethylmaleimide-sensitive factor	3	N-ethylmaleimide-sensitive factor OS=Entamoeba histolytica GN=NSF PE=3 SV=1 - [Q5FZL6_ENTHI]	14.25	12.13	1	0	7	7	nucleotide binding; RNA binding; catalytic activity		metabolic process	Pf00004; Pf00910; Pf01078; Pf02359		734	82.4	6.46	Vasopressin-regulated water reabsorption	AAA	IPR003593;IPR003959;IPR003960;IPR009010;IPR027417	AAA+_ATPase;Asp_de-COase-like_dom;ATPase_AAA_core;ATPase_AAA_CS;P-loop_NTPase	PS00674	AAA	2134100	21.0252	6.32921
Q7Z0T4	na	Longin-type vesicle-associated membrane protein, synaptobrevin	3	Longin-type vesicle-associated membrane protein, putative OS=Entamoeba histolytica GN=SYBL2 PE=4 SV=1 - [Q7Z0T4_ENTHI]	7.6	14.78	1	3	3	3		membrane	transport	Pf00957		230	26	5.99	SNARE interactions in vesicular transport	Longin;Synaptobrevin	IPR001388;IPR010908;IPR011012	Longin_dom;Longin-like_dom;Synaptobrevin	PS50859;PS50892	LONGIN;V_SNARE	690500	19.3973	5.83916
B1N344	EHI_000300	N-ethylmaleimide-sensitive factor attachment protein, a-SNAP	2	N-ethylmaleimide-sensitive factor attachment protein, alpha, putative OS=Entamoeba histolytica GN=EHI_000300 PE=4 SV=1 - [B1N344_ENTHI]	11.48	23.11	1	0	4	4	protein binding		transport		6219569	225	24.6	5.66
Q1EPZ9	EHI_106240	Syntaxin E (Fragment)	2	EhSyntaxin E (Fragment) OS=Entamoeba histolytica GN=EHI_106240 PE=4 SV=1 - [Q1EPZ9_ENTHI]	13.46	30.71	1	1	1	2	protein binding	membrane	transport			127	14.8	5.05	SNARE interactions in vesicular transport	SNARE	IPR000727;IPR006012	Syntaxin/epimorphin_CS;T_SNARE_dom	PS00914;PS50192	SYNTAXIN;T_SNARE	2294700	21.1299	6.36073
Q1EQ03	EHI_021410	Syntaxin B	2	EhSyntaxin B OS=Entamoeba histolytica GN=EHI_021410 PE=4 SV=1 - [Q1EQ03_ENTHI]	14.61	31.03	1	4	4	4	protein binding	membrane	transport	Pf05739		232	25.8	4.89	SNARE interactions in vesicular transport		IPR000727;IPR010989	T_SNARE_dom;t-SNARE	PS50192	T_SNARE	3406500	21.6999	6.53231
Q1EPZ5	EHI_107040	Syntaxin I (Fragment)	2	EhSyntaxin I (Fragment) OS=Entamoeba histolytica GN=EHI_107040 PE=4 SV=1 - [Q1EPZ5_ENTHI]	2.11	3.27	1	1	1	2	protein binding			Pf05739		275	31.8	5.4	SNARE interactions in vesicular transport	SNARE	IPR000727	T_SNARE_dom	PS50192	T_SNARE	248450	17.9226	5.39524
C4LT43	EHI_148750	Syntaxin, putative	1	Syntaxin, putative OS=Entamoeba histolytica GN=EHI_148750 PE=4 SV=1 - [C4LT43_ENTHI]	8.13	10.79	1	0	2	2	protein binding	membrane	transport	Pf05739	3411813	278	32.1	5.2
Q1EPY7	EHI_022910	Longin-type vesicle-associated membrane protein, synaptobrevin	1	Longin-type vesicle-associated membrane protein, putative (Fragment) OS=Entamoeba histolytica GN=EHI_022910 PE=4 SV=1 - [Q1EPY7_ENTHI]	2.63	7.89	1	1	1	1		membrane	transport	Pf00957		228	26.2	7.99		Longin;Synaptobrevin	IPR001388;IPR010908;IPR011012	Longin_dom;Longin-like_dom;Synaptobrevin	PS50859;PS50892	LONGIN;V_SNARE	62598	15.9338	4.79656
Q1EQ05	EHI_164320	Syntaxin 16 (Fragment)	1	EhSyntaxin 16 (Fragment) OS=Entamoeba histolytica GN=EHI_164320 PE=4 SV=1 - [Q1EQ05_ENTHI]	8.13	10.79	1	0	2	2	protein binding	membrane	transport	Pf05739		278	32.1	5.14	SNARE interactions in vesicular transport	SNARE	IPR000727;IPR010989	T_SNARE_dom;t-SNARE	PS50192	T_SNARE	2121400	21.0166	6.32662
	EXOCYST COMPLEX
Accession	EHI_Num	geneName	Nb Exp.*	Description	Score	Coverage	# Proteins	# Unique Peptides	# Peptides	# PSMs	Molecular Function	Cellular Component	Biological Process	Pfam IDs	Gene IDs	# AAs	MW [kDa]	calc. pI	KEGG name	Pfam	Interpro	Interpro name	Prosite	Prosite name	iBAQ	iBAQ log2	iBAQ log10
Q1EPY3	EHI_093130	Sec1 (Fragment)	3	EhSec1 (Fragment) OS=Entamoeba histolytica GN=EHI_093130 PE=4 SV=1 - [Q1EPY3_ENTHI]	5.09	4.58	1	2	2	2			transport	Pf00995		612	70	6.89		Sec1	IPR001619;IPR027482	Sec1-like;Sec-1-like_dom2			281220	18.1013	5.44905
C4LVV5	EHI_125680	Sec15	2	Exocyst complex component sec15, putative OS=Entamoeba histolytica GN=EHI_125680 PE=4 SV=1 - [C4LVV5_ENTHI]	9.04	6.53	1	3	3	3		cytoplasm	transport	Pf04091	3410818	735	85.7	6.25			IPR007225	Sec15			231820	17.8226	5.36515
C4LT29	EHI_148590	Sec3	2	Putative uncharacterized protein OS=Entamoeba histolytica GN=EHI_148590 PE=4 SV=1 - [C4LT29_ENTHI]	2.74	2.19	1	1	1	1				Pf09763	3411788	959	111.2	6.25		Sec3	IPR019160	Exocyst_Exoc1			28167	14.7817	4.44974
C4LW49	EHI_142040	Exo70	1	Exocyst complex component exo70, putative OS=Entamoeba histolytica GN=EHI_142040 PE=4 SV=1 - [C4LW49_ENTHI]	6.15	3.79	1	2	2	2		cytoplasm	transport	Pf03081	3405073	765	88	5.17	Insulin signaling pathway	Exo70	IPR004140;IPR016159	Cullin_repeat-like_dom;Exo70			93978	16.52	4.97303
C4M0K1	EHI_024590	Sec7 domain protein	1	Sec7 domain protein OS=Entamoeba histolytica GN=EHI_024590 PE=4 SV=1 - [C4M0K1_ENTHI]	0	0.9	1	1	1	1	enzyme regulator activity		cell communication; regulation of biological process; response to stimulus	Pf01369; Pf09324; Pf12783	3406597	1445	165.9	6.19		DUF1981;Sec7	IPR000904;IPR015403;IPR016024;IPR023394	ARM-type_fold;DUF1981_SEC7_assoc;Sec7;SEC7_alpha_orthog	PS50190	SEC7	234070	17.8366	5.36935
C4M477	EHI_140290	Sec8 domain protein	1	Putative uncharacterized protein OS=Entamoeba histolytica GN=EHI_140290 PE=4 SV=1 - [C4M477_ENTHI]	1.84	1.75	1	0	1	1		cytoplasm	transport	Pf04048	3406033	570	65.7	7.2							.
C4M5A1	EHI_081420	Sec6	1	Sec6 protein, putative OS=Entamoeba histolytica GN=EHI_081420 PE=4 SV=1 - [C4M5A1_ENTHI]	2.14	2.61	1	2	2	2				Pf06046	3411122	766	88.3	4.93	Tight junction	Sec6	IPR010326	Sec6			111460	16.7662	5.04712
B1N2J9	EHI_068150	Sec8	1	Putative uncharacterized protein OS=Entamoeba histolytica GN=EHI_068150 PE=4 SV=1 - [B1N2J9_ENTHI]	1.84	5.26	1	0	1	1						190	21.8	7.75		Sec8_exocyst	IPR007191	Sec8_exocyst			55541	15.7613	4.74461
	TGN-ER RETROGRADE TRANSPORT
Accession	EHI_Num	geneName	Nb Exp.*	Description	Score	Coverage	# Proteins	# Unique Peptides	# Peptides	# PSMs	Molecular Function	Cellular Component	Biological Process	Pfam IDs	Gene IDs	# AAs	MW [kDa]	calc. pI	KEGG name	Pfam	Interpro	Interpro name	Prosite	Prosite name	iBAQ	iBAQ log2	iBAQ log10
Q1EQ29	EHI_004590	Coatomer subunit Beta prime	3	Beta prime-COP OS=Entamoeba histolytica GN=EHI_004590 PE=4 SV=1 - [Q1EQ29_ENTHI]	7.37	3.62	1	2	2	4	structural molecule activity; protein binding	cytoplasm; membrane	transport	Pf00400; Pf04053		800	91.2	5.02		Coatomer_WDAD;WD40	IPR001680;IPR006692;IPR015943;IPR016453;IPR017986;IPR019775;IPR020472	Coatomer_WD-assoc_reg;COPB2;G-protein_beta_WD-40_rep;WD40/YVTN_repeat-like_dom;WD40_repeat;WD40_repeat_CS;WD40_repeat_dom	PS00678;PS50082;PS50294	WD_REPEATS_1;WD_REPEATS_2;WD_REPEATS_REGION	1328800	20.3417	6.12346
Q1EQ31	EHI_088090	Coatomer subunit Alpha1	3	Alpha1-COP OS=Entamoeba histolytica GN=EHI_088090 PE=4 SV=1 - [Q1EQ31_ENTHI]	7.25	5.16	1	2	3	3	structural molecule activity; protein binding	cytoplasm; membrane	transport	Pf00400; Pf04053		795	90.2	9.11	Neuroactive ligand-receptor interaction	Coatomer_WDAD;WD40	IPR001680;IPR006692;IPR011048;IPR015943;IPR017986;IPR019775;IPR020472	Coatomer_WD-assoc_reg;Cyt_cd1_nitrite_Rdtase_haem_C;G-protein_beta_WD-40_rep;WD40/YVTN_repeat-like_dom;WD40_repeat;WD40_repeat_CS;WD40_repeat_dom	PS00678;PS50082;PS50294	WD_REPEATS_1;WD_REPEATS_2;WD_REPEATS_REGION	549580	19.068	5.74003
Q1EQ35	EHI_012500	Coatomer subunit gamma	3	Coatomer subunit gamma OS=Entamoeba histolytica GN=EHI_012500 PE=3 SV=1 - [Q1EQ35_ENTHI]	2.46	1.65	1	1	1	1	structural molecule activity	cytoplasm; Golgi; membrane	transport	Pf01602; Pf08752		848	97.1	6.02		Adaptin_N;Gamma-COP	IPR002553;IPR009028;IPR011989;IPR013040;IPR013041;IPR014863;IPR015873;IPR016024;IPR017106	ARM-like;ARM-type_fold;Clathrin/coatomer_adapt-like_N;Clathrin_a/coatomer_app_sub_C;Coatomer/calthrin_app_sub_C;Coatomer/clathrin_app_Ig-like;Coatomer_gsu;Coatomer_gsu_app;Coatomer_gsu_app_Ig-like-sub			29975	14.8715	4.47676
Q1EQ36	EHI_040700	Coatomer subunit gamma	3	Coatomer subunit gamma OS=Entamoeba histolytica GN=EHI_040700 PE=3 SV=1 - [Q1EQ36_ENTHI]	10.58	4.62	1	4	4	4	structural molecule activity	cytoplasm; Golgi; membrane	transport	Pf01602; Pf07718; Pf08752		844	95.3	5.58		Adaptin_N;Gamma-COP	IPR002553;IPR009028;IPR011989;IPR013040;IPR013041;IPR014863;IPR015873;IPR016024;IPR017106	ARM-like;ARM-type_fold;Clathrin/coatomer_adapt-like_N;Clathrin_a/coatomer_app_sub_C;Coatomer/calthrin_app_sub_C;Coatomer/clathrin_app_Ig-like;Coatomer_gsu;Coatomer_gsu_app;Coatomer_gsu_app_Ig-like-sub			618810	19.2391	5.79156
Q1EQ38	EHI_088220	Coatomer subunit beta (Fragment)	3	Coatomer subunit beta (Fragment) OS=Entamoeba histolytica GN=EHI_088220 PE=3 SV=1 - [Q1EQ38_ENTHI]	17.32	7.03	1	0	5	7	structural molecule activity	cytoplasm; Golgi; membrane	transport	Pf01602; Pf07718		910	103.5	5.81		Adaptin_N;Coatamer_beta_C	IPR002553;IPR011710;IPR011989;IPR016024;IPR016460	ARM-like;ARM-type_fold;Clathrin/coatomer_adapt-like_N;Coatomer_bsu_C;COPB1			551220	19.0723	5.74132
Q1EQ39	EHI_027720	Coatomer subunit beta	3	Coatomer subunit beta OS=Entamoeba histolytica GN=EHI_027720 PE=3 SV=1 - [Q1EQ39_ENTHI]	0	2.37	1	1	1	1	structural molecule activity	cytoplasm; Golgi; membrane	transport	Pf01602; Pf07718		843	94.7	5.77		Adaptin_N;Coatamer_beta_C	IPR002553;IPR011710;IPR011989;IPR016024;IPR016460	ARM-like;ARM-type_fold;Clathrin/coatomer_adapt-like_N;Coatomer_bsu_C;COPB1			147460	17.17	5.16867
C4LXL1	EHI_073470	ADP-ribosylation factor, putative	3	ADP-ribosylation factor, putative OS=Entamoeba histolytica GN=EHI_073470 PE=1 SV=1 - [C4LXL1_ENTHI]	6.68	20.11	1	0	2	2	signal transducer activity; nucleotide binding	nucleus; cytoplasm	cell communication; regulation of biological process; response to stimulus	Pf00025; Pf00071; Pf00503; Pf01926; Pf04670; Pf08477; Pf09439	3410972	174	19.9	6.58		Arf	IPR005225;IPR006689;IPR024156;IPR027417	P-loop_NTPase;Small_GTPase_ARF;Small_GTPase_ARF/SAR;Small_GTP-bd_dom	PS51417	ARF	8218000	22.9704	6.91477
Q1EQ33	EHI_126990	Coatomer subunit Delta2 (Fragment)	2	Delta2-COP (Fragment) OS=Entamoeba histolytica GN=EHI_126990 PE=4 SV=1 - [Q1EQ33_ENTHI]	2.23	1.39	1	0	1	1	protein binding	cytoplasm; membrane	transport	Pf00928		504	57.4	4.97	Fructose and mannose metabolism;Galactose metabolism;Glycolysis / Gluconeogenesis;Methane metabolism;Pentose phosphate pathway	PFK	IPR000023;IPR008968;IPR011012;IPR012004;IPR022953;IPR027059	Clathrin_mu_C;Coatomer_dsu;Longin-like_dom;Phosphofructokinase;Phosphofructokinase_dom;PyroP-dep_PFruKinase_TP0108	PS51072	MHD	177920	17.4409	5.25022
Q1EQ37	na	Coatomer subunit Beta3	2	Beta3-COP OS=Entamoeba histolytica PE=4 SV=1 - [Q1EQ37_ENTHI]	17.32	9.25	1	0	5	7	structural molecule activity	cytoplasm; membrane; Golgi	transport	Pf07718		692	78.6	5.4
Q9NIP7	na	ADP-ribosylation factor (Fragment)	2	ADP-ribosylation factor (Fragment) OS=Entamoeba histolytica PE=2 SV=1 - [Q9NIP7_ENTHI]	6.68	20.59	1	0	2	2	nucleotide binding; signal transducer activity	nucleus; cytoplasm	cell communication; regulation of biological process; response to stimulus	Pf00025; Pf00071; Pf00503; Pf01926; Pf04670; Pf08477; Pf09439		170	19.4	6.58
Q1EQ57	EHI_194500	ADP-ribosylation factor, putative	2	ADP-ribosylation factor, putative OS=Entamoeba histolytica GN=EHI_194500 PE=3 SV=1 - [Q1EQ57_ENTHI]	5.22	15.64	1	3	3	3	nucleotide binding		cell communication; regulation of biological process; response to stimulus	Pf00025; Pf00071; Pf08477; Pf09439		179	20.7	8.65		Arf	IPR005225;IPR006689;IPR024156;IPR027417	P-loop_NTPase;Small_GTPase_ARF;Small_GTPase_ARF/SAR;Small_GTP-bd_dom	PS51417	ARF	1478000	20.4952	6.16967
C4LYY9	EHI_118050	Coatomer subunit alpha putative	1	Coatomer alpha subunit, putative OS=Entamoeba histolytica GN=EHI_118050 PE=4 SV=1 - [C4LYY9_ENTHI]	3.74	1.85	1	0	1	1	structural molecule activity; protein binding	cytoplasm; membrane	transport	Pf00400; Pf04053	3410359	866	97.4	7.83
Q1EQ24	na	Coatomer subunit Gamma isoform 1	1	Gamma subunit isoform 1 OS=Entamoeba histolytica PE=4 SV=1 - [Q1EQ24_ENTHI]	2.2	2.51	1	0	1	1	transporter activity	cytoplasm; Golgi; membrane	transport	Pf01602; Pf02883		837	93.5	6.4	Lysosome	Adaptin_N;Alpha_adaptinC2	IPR002553;IPR008152;IPR008153;IPR011989;IPR013041;IPR016024;IPR017107	AP1_complex_gsu;ARM-like;ARM-type_fold;Clathrin/coatomer_adapt-like_N;Clathrin_a/b/g-adaptin_app_Ig;Clathrin_g-adaptin_app;Coatomer/clathrin_app_Ig-like	PS50180	GAE	43733	15.4164	4.64081
Q1EQ26	na	Coatomer subunit Beta isoform b	1	Beta subunit isoform b OS=Entamoeba histolytica PE=4 SV=1 - [Q1EQ26_ENTHI]	3.17	2	1	0	1	1	transporter activity	membrane; cytoplasm	transport	Pf01602; Pf12717		699	78.8	5.52
Q1EQ30	na	Coatomer subunit Alpha2	1	Alpha2-COP OS=Entamoeba histolytica PE=4 SV=1 - [Q1EQ30_ENTHI]	3.74	1.86	1	0	1	1	structural molecule activity; protein binding	cytoplasm; membrane	transport	Pf00400; Pf04053		860	96.7	7.64		Coatomer_WDAD;WD40	IPR001680;IPR006692;IPR015943;IPR017986;IPR019775;IPR020472	Coatomer_WD-assoc_reg;G-protein_beta_WD-40_rep;WD40/YVTN_repeat-like_dom;WD40_repeat;WD40_repeat_CS;WD40_repeat_dom	PS00678;PS50082;PS50294	WD_REPEATS_1;WD_REPEATS_2;WD_REPEATS_REGION	67726	16.0474	4.83076
Q1EQ32	na	Coatomer subunit Zeta	1	Zeta-COP OS=Entamoeba histolytica PE=4 SV=1 - [Q1EQ32_ENTHI]	8.02	22.03	1	0	3	4			transport	Pf01217		177	19.7	5.15		Clat_adaptor_s	IPR011012;IPR022775	AP_mu_sigma_su;Longin-like_dom			659420	19.3308	5.81916
Q1EQ34	na	Coatomer subunit Delta1	1	Delta1-COP OS=Entamoeba histolytica PE=4 SV=1 - [Q1EQ34_ENTHI]	5.09	8.52	1	3	3	3			transport			458	50.7	5.05		0	IPR011012;IPR027059	Coatomer_dsu;Longin-like_dom			300550	18.1972	5.47792
Q1EQ59	EHI_073480	ADP-ribosylation factor, putative	1	ADP-ribosylation factor, putative OS=Entamoeba histolytica GN=EHI_073480 PE=4 SV=1 - [Q1EQ59_ENTHI]	1.65	4.55	1	1	1	1	nucleotide binding		cell communication; regulation of biological process; response to stimulus	Pf00025; Pf00071; Pf08477; Pf09439		176	20.2	8.62
O77162	na	ADP-ribosylation factor (Fragment)	1	ADP-ribosylation factor (Fragment) OS=Entamoeba histolytica GN=ARF PE=3 SV=1 - [O77162_ENTHI]	6.68	30.97	1	0	2	2	nucleotide binding; signal transducer activity	nucleus; cytoplasm	cell communication; regulation of biological process; response to stimulus	Pf00025; Pf00071; Pf00503; Pf01926; Pf04670; Pf08477; Pf09439		113	13	5.54
	ENDOSOMES
Accession	EHI_Num	geneName	Nb Exp.*	Description	Score	Coverage	# Proteins	# Unique Peptides	# Peptides	# PSMs	Molecular Function	Cellular Component	Biological Process	Pfam IDs	Gene IDs	# AAs	MW [kDa]	calc. pI	KEGG name	Pfam	Interpro	Interpro name	Prosite	Prosite name	iBAQ	iBAQ log2	iBAQ log10
B1N2V8	EHI_013040	Adaptor protein (AP) family protein	3	Adaptor protein (AP) family protein OS=Entamoeba histolytica GN=EHI_013040 PE=4 SV=1 - [B1N2V8_ENTHI]	2.11	1.28	1	1	1	1		cytoplasm; membrane	transport	Pf01602; Pf12717	6219475	1091	123.2	6.3	Lysosome	Adaptin_N	IPR002553;IPR011989;IPR013037;IPR013041;IPR016024;IPR016342;IPR026739	AP_beta;AP_complex_bsu_1_2_4;ARM-like;ARM-type_fold;Clathrin/coatomer_adapt-like_N;Clathrin_b-adaptin_app_Ig-like;Coatomer/clathrin_app_Ig-like			258200	17.9781	5.41196
B1N355	EHI_124560	AP-2 complex subunit mu, putative	3	AP-2 complex subunit mu, putative OS=Entamoeba histolytica GN=EHI_124560 PE=4 SV=1 - [B1N355_ENTHI]	4.53	2.66	1	0	1	1	protein binding	cytoplasm; membrane	transport	Pf00928; Pf01217	6219579	414	46.9	9.32
B1N424	EHI_083430	Adapter-related protein complex 3 (AP-3) subunit, putative	3	Adapter-related protein complex 3 (AP-3) subunit, putative OS=Entamoeba histolytica GN=EHI_083430 PE=4 SV=1 - [B1N424_ENTHI]	7.47	4.68	1	4	4	4	transporter activity	cytoplasm; Golgi; membrane	transport	Pf01602	6219928	855	97.8	4.67	Lysosome	Adaptin_N	IPR002553;IPR011989;IPR016024;IPR026739;IPR026740	AP_beta;AP3_beta;ARM-like;ARM-type_fold;Clathrin/coatomer_adapt-like_N			988580	19.915	5.99501
C4LTZ3	EHI_067970	Chorein, putative	3	Chorein, putative OS=Entamoeba histolytica GN=EHI_067970 PE=4 SV=1 - [C4LTZ3_ENTHI]	2.11	0.72	1	2	2	2				Pf06650; Pf12624	3411085	3346	381.7	6.67		ATG_C;Chorein_N;DUF1162	IPR009543;IPR015412;IPR026847;IPR026854	Autophagy-rel_C;VPS13;VPS13A_N;VPSAP_dom			33169	15.0175	4.52073
C4M131	EHI_105270	Receptor mediated endocytosis protein, putative	3	Receptor mediated endocytosis protein, putative OS=Entamoeba histolytica GN=EHI_105270 PE=4 SV=1 - [C4M131_ENTHI]	25.84	24.26	1	8	8	9	catalytic activity; metal ion binding; protein binding; nucleotide binding			Pf00350; Pf01926	3408250	507	57.6	7.4		Dynamin_N	IPR000261;IPR001401;IPR011992;IPR027417	Dynamin_GTPase;EF-hand-like_dom;EPS15_homology;P-loop_NTPase	PS50031	EH	6377300	22.6045	6.80464
C4M1X4	EHI_164810	Adapter-related protein complex 3 (AP-3) subunit, putative	3	Adapter-related protein complex 3 (AP-3) subunit, putative OS=Entamoeba histolytica GN=EHI_164810 PE=4 SV=1 - [C4M1X4_ENTHI]	37.1	16.99	1	0	12	13	transporter activity	cytoplasm; Golgi; membrane	transport	Pf01602	3409532	1030	115.5	5.91
Q1EQ15	EHI_099240	Clathrin-adaptor medium chain, putative (Fragment)	3	Clathrin-adaptor medium chain, putative (Fragment) OS=Entamoeba histolytica GN=EHI_099240 PE=4 SV=1 - [Q1EQ15_ENTHI]	13.72	13.15	1	5	5	5	protein binding	cytoplasm; membrane	transport	Pf00928; Pf04283		426	48	8.31	Lysosome	Adap_comp_sub	IPR001392;IPR008968;IPR011012;IPR018240	Clathrin_mu;Clathrin_mu_C;Clathrin_mu_CS;Longin-like_dom	PS00991;PS51072	CLAT_ADAPTOR_M_2;MHD	2497000	21.2518	6.39742
Q1EQ16	EHI_135430	Clathrin coat assembly protein, putative	3	Clathrin coat assembly protein, putative OS=Entamoeba histolytica GN=EHI_135430 PE=4 SV=1 - [Q1EQ16_ENTHI]	4.53	2.7	1	0	1	1	protein binding	cytoplasm; membrane	transport	Pf00928		407	46.1	9.32	Endocrine and other factor-regulated calcium reabsorption;Endocytosis;Huntington's disease	Adap_comp_sub;Clat_adaptor_s	IPR001392;IPR008968;IPR011012;IPR015629;IPR018240;IPR022775	AP_mu_sigma_su;Clathrin_AP50;Clathrin_mu;Clathrin_mu_C;Clathrin_mu_CS;Longin-like_dom	PS00990;PS00991;PS51072	CLAT_ADAPTOR_M_1;CLAT_ADAPTOR_M_2;MHD	1098900	20.0676	6.04096
Q1EQ19	na	Delta subunit (Fragment), Adaptin_N	3	Delta subunit (Fragment) OS=Entamoeba histolytica PE=4 SV=1 - [Q1EQ19_ENTHI]	37.1	17.21	1	0	12	13	transporter activity	cytoplasm; Golgi; membrane	transport	Pf01602		1017	114.1	6.07	Lysosome	Adaptin_N	IPR002553;IPR011989;IPR016024;IPR017105	AP3_complex_dsu;ARM-like;ARM-type_fold;Clathrin/coatomer_adapt-like_N			2229300	21.0882	6.34817
Q1EQ22	EHI_045710	AP-2 complex protein, putative	3	AP-2 complex protein, putative OS=Entamoeba histolytica GN=EHI_045710 PE=4 SV=1 - [Q1EQ22_ENTHI]	3.46	1.77	1	1	1	1	transporter activity	membrane; cytoplasm	transport	Pf01602; Pf02296		961	109.1	5.48	Endocrine and other factor-regulated calcium reabsorption;Endocytosis;Huntington's disease	Adaptin_N;Alpha_adaptin_C	IPR002553;IPR003164;IPR009028;IPR011989;IPR013038;IPR013041;IPR015873;IPR016024;IPR017104	AP2_complex_asu;ARM-like;ARM-type_fold;Clathrin/coatomer_adapt-like_N;Clathrin_a/coatomer_app_sub_C;Clathrin_a-adaptin_app_Ig-like;Clathrin_a-adaptin_app_sub_C;Coatomer/calthrin_app_sub_C;Coatomer/clathrin_app_Ig-like			86821	16.4058	4.93862
Q1EQ27	EHI_023600	Adaptor protein (AP) family protein	3	Adaptor protein (AP) family protein OS=Entamoeba histolytica GN=EHI_023600 PE=4 SV=1 - [Q1EQ27_ENTHI]	2.82	3.31	1	1	1	1	transporter activity	cytoplasm; membrane	transport	Pf01602; Pf12717		724	80.9	5.24		Adaptin_N	IPR002553;IPR011989;IPR016024;IPR016342;IPR026739	AP_beta;AP_complex_bsu_1_2_4;ARM-like;ARM-type_fold;Clathrin/coatomer_adapt-like_N			686350	19.3886	5.83655
Q1EQ28	na	Clathrin heavy chain (Fragment)	3	Clathrin heavy chain (Fragment) OS=Entamoeba histolytica PE=4 SV=1 - [Q1EQ28_ENTHI]	15.28	5.98	1	6	7	7	structural molecule activity; protein binding	cytoplasm; Golgi; membrane	transport	Pf00637		1622	183.6	5.44		Clathrin	IPR000547;IPR001473;IPR011990;IPR016024;IPR016025;IPR016341	ARM-type_fold;Clathrin_H-chain/VPS_repeat;Clathrin_H-chain_link/propller;Clathrin_H-chain_propeller_N;Clathrin_heavy_chain;TPR-like_helical			744940	19.5068	5.87212
B1N3L7	EHI_052870	ENTH domain protein, putative	2	ENTH domain protein, putative OS=Entamoeba histolytica GN=EHI_052870 PE=4 SV=1 - [B1N3L7_ENTHI]	37.34	21.89	1	0	9	12	catalytic activity; metal ion binding; protein binding; nucleotide binding			Pf00350; Pf01926	6219756	507	57.6	7.15
Q1EQ11	EHI_103550	Clathrin adaptor complex small chain, putative	2	Clathrin adaptor complex small chain, putative OS=Entamoeba histolytica GN=EHI_103550 PE=4 SV=1 - [Q1EQ11_ENTHI]	3.29	14.72	1	1	1	1	transporter activity		transport	Pf01217		163	18.7	5.85	Lysosome	Clat_adaptor_s	IPR011012;IPR016635;IPR022775;IPR027155	AP_complex_ssu;AP_mu_sigma_su;APS3;Longin-like_dom			1341800	20.3557	6.12769
Q1EQ17	EHI_124460	AP-1 complex subunit mu-2, putative	2	AP-1 complex subunit mu-2, putative OS=Entamoeba histolytica GN=EHI_124460 PE=4 SV=1 - [Q1EQ17_ENTHI]	2	3.98	1	0	1	1	protein binding	cytoplasm; membrane	transport	Pf00928; Pf01217		427	49.7	8.15	Lysosome	Adap_comp_sub;Clat_adaptor_s	IPR001392;IPR008968;IPR011012;IPR018240;IPR022775	AP_mu_sigma_su;Clathrin_mu;Clathrin_mu_C;Clathrin_mu_CS;Longin-like_dom	PS00990;PS51072	CLAT_ADAPTOR_M_1;MHD	393670	18.5866	5.59513
B1N3A5	EHI_104950	Epsin-2, putative	1	Epsin-2, putative OS=Entamoeba histolytica GN=EHI_104950 PE=4 SV=1 - [B1N3A5_ENTHI]	2.08	4.74	1	0	1	1				Pf01417	6219633	274	31.1	7.87
B1N4M5	EHI_089880	AP-1 complex subunit mu-2, putative	1	AP-1 complex subunit mu-2, putative OS=Entamoeba histolytica GN=EHI_089880 PE=4 SV=1 - [B1N4M5_ENTHI]	2	5.31	1	0	1	1	protein binding	cytoplasm; membrane	transport	Pf00928	6220156	320	37.2	8.7
C4LVA7	EHI_196890	Gamma-adaptin, putative	1	Gamma-adaptin, putative OS=Entamoeba histolytica GN=EHI_196890 PE=4 SV=1 - [C4LVA7_ENTHI]	2.2	2.51	1	0	1	1	transporter activity	cytoplasm; Golgi; membrane	transport	Pf01602; Pf02883	3404350	837	93.5	6.4
C4LX84	EHI_013180	Dynamin-1-like protein, putative	1	Dynamin-1-like protein, putative OS=Entamoeba histolytica GN=EHI_013180 PE=3 SV=1 - [C4LX84_ENTHI]	0	2.93	1	1	1	1	catalytic activity; nucleotide binding			Pf00350; Pf01031; Pf02212	3403947	682	76.8	6.44
C4LZV9	EHI_194470	Putative uncharacterized protein (ENTH/VHS, se lie aux adaptines)	1	Putative uncharacterized protein OS=Entamoeba histolytica GN=EHI_194470 PE=4 SV=1 - [C4LZV9_ENTHI]	2.47	3.29	1	1	1	1			transport		3409028	395	44.7	7.96		0	IPR002014;IPR008942	ENTH_VHS;VHS	PS50179	VHS	54485	15.7336	4.73628
C4M3R5	EHI_052740	Dynamin-like protein	1	Dynamin-like protein OS=Entamoeba histolytica GN=EHI_052740 PE=3 SV=1 - [C4M3R5_ENTHI]	4.18	3.17	1	1	1	1	catalytic activity; nucleotide binding			Pf00350; Pf01031; Pf02212	3405942	663	74.6	6.84		Dynamin_M;Dynamin_N;GED	IPR000375;IPR001401;IPR003130;IPR019762;IPR020850;IPR022812;IPR027417	Dynamin;Dynamin_central;Dynamin_GTPase;Dynamin_GTPase_CS;GED;GTPase_effector_domain_GED;P-loop_NTPase	PS00410;PS51388	DYNAMIN;GED	31828	14.958	4.50281
C4M5L6	EHI_122850	Putative uncharacterized protein (AP complex, mu/sigma subunit )	1	Putative uncharacterized protein OS=Entamoeba histolytica GN=EHI_122850 PE=4 SV=1 - [C4M5L6_ENTHI]	8.02	21.08	1	0	3	4			transport	Pf01217	3408554	185	20.6	5.47
C4M7C6	EHI_007350	Putative uncharacterized protein (Adaptin ear-binding coat-associated protein 1 NECAP-1 family interagit avec AP2, endocytose)	1	Putative uncharacterized protein OS=Entamoeba histolytica GN=EHI_007350 PE=4 SV=1 - [C4M7C6_ENTHI]	1.62	4.59	1	1	1	1		membrane	transport	Pf07933; Pf09924	3404573	218	24.4	8.63		DUF1681	IPR011993;IPR012466	NECAP-1;PH_like_dom			75079	16.1961	4.87552
C4M9D8	EHI_091500	Early endsome antigen 1, putative	1	Early endsome antigen 1, putative OS=Entamoeba histolytica GN=EHI_091500 PE=4 SV=1 - [C4M9D8_ENTHI]	1.76	1.11	1	1	1	1					3404699	632	72.5	8.94
	MULTIVESICULAR BODIES and RETROMERS
Accession	EHI_Num	geneName	Nb Exp. *	Description	Score	Coverage	# Proteins	# Unique Peptides	# Peptides	# PSMs	Molecular Function	Cellular Component	Biological Process	Pfam IDs	Gene IDs	# AAs	MW [kDa]	calc. pI	KEGG name	Pfam	Interpro	Interpro name	Prosite	Prosite name	iBAQ	iBAQ log2	iBAQ log10
B1N3T5	EHI_154290	Vacuolar protein sorting-associated protein 45, putative	3	Vacuolar protein sorting-associated protein 45, putative OS=Entamoeba histolytica GN=EHI_154290 PE=4 SV=1 - [B1N3T5_ENTHI]	11.96	17.77	1	0	6	6			transport	Pf00995	6219832	529	60.4	6.2
C4LYS4	EHI_004640	Vesicle-fusing ATPase, putative	3	Vesicle-fusing ATPase, putative OS=Entamoeba histolytica GN=EHI_004640 PE=3 SV=1 - [C4LYS4_ENTHI]	14.25	12.09	1	0	7	7	nucleotide binding; RNA binding; catalytic activity		metabolic process	Pf00004; Pf00910; Pf01078; Pf02359	3411111	736	82.6	6.46
C4M107	EHI_135210	Vacular protein sorting 33A, putative	3	Vacular protein sorting 33A, putative OS=Entamoeba histolytica GN=EHI_135210 PE=4 SV=1 - [C4M107_ENTHI]	8.61	3.82	1	0	2	2	protein binding		transport	Pf00995	3404043	995	113.3	8.03		Sec1	IPR001619;IPR015943;IPR017986;IPR027121;IPR027482	Sec1-like;Sec-1-like_dom2;VPS33;WD40/YVTN_repeat-like_dom;WD40_repeat_dom			378640	18.5305	5.57823
C4M1A5	EHI_169820	SNF7 family protein	3	SNF7 family protein OS=Entamoeba histolytica GN=EHI_169820 PE=4 SV=1 - [C4M1A5_ENTHI]	8.17	9.8	1	2	2	3			transport	Pf03357	3410310	204	23.8	5.01	Endocytosis	Snf7	IPR005024	Snf7			1295300	20.3049	6.11237
C4M2Z1	EHI_074020	Vacuolar proton ATPase subunit, putative	3	Vacuolar proton ATPase subunit, putative OS=Entamoeba histolytica GN=EHI_074020 PE=4 SV=1 - [C4M2Z1_ENTHI]	14.7	8.72	1	5	5	5	transporter activity	cytoplasm; membrane; vacuole	transport	Pf01496	3407878	803	92.6	5	Collecting duct acid secretion;Epithelial cell signaling in Helicobacter pylori infection;ko05152;Lysosome;Oxidative phosphorylation;Phagosome;Rheumatoid arthritis;Vibrio cholerae infection	V_ATPase_I	IPR002490;IPR026028	V-ATPase_116kDa_su;V-type_ATPase_116kDa_su_euka			1902700	20.8596	6.27937
C4M343	EHI_059840	V-type ATPase, C subunit, putative	3	V-type ATPase, C subunit, putative OS=Entamoeba histolytica GN=EHI_059840 PE=3 SV=1 - [C4M343_ENTHI]	10.46	14.12	1	0	2	3	transporter activity	membrane	transport	Pf00137	3407209	177	18.1	7.55
C4M399	EHI_106350	Vacuolar ATP synthase subunit d, putative	3	Vacuolar ATP synthase subunit d, putative OS=Entamoeba histolytica GN=EHI_106350 PE=4 SV=1 - [C4M399_ENTHI]	9.63	22.16	1	4	4	4	transporter activity	membrane	transport	Pf01992	3405822	352	40.3	4.67	Collecting duct acid secretion;Epithelial cell signaling in Helicobacter pylori infection;ko05152;Lysosome;Oxidative phosphorylation;Phagosome;Rheumatoid arthritis;Vibrio cholerae infection	vATP-synt_AC39	IPR002843;IPR016727	ATPase_V0-cplx_csu/dsu;ATPase_V0-cplx_dsu			4571300	22.1242	6.66004
C4M4G0	EHI_041950	Vacuolar protein sorting 35, putative	3	Vacuolar protein sorting 35, putative OS=Entamoeba histolytica GN=EHI_041950 PE=4 SV=1 - [C4M4G0_ENTHI]	9.68	7.37	1	4	4	4				Pf03635	3410852	746	85.1	5.53		Vps35	IPR005378	VPS35			674940	19.3644	5.82927
C4M7Z2	EHI_167710	Putative uncharacterized protein (ALIX)	3	Putative uncharacterized protein OS=Entamoeba histolytica GN=EHI_167710 PE=4 SV=1 - [C4M7Z2_ENTHI]	6.41	3.59	1	2	2	2	protein binding	cytoplasm; cytoskeleton; membrane	cell organization and biogenesis	Pf03097; Pf06160; Pf07223	3409875	919	104	6.34	Endocytosis	ALIX_LYPXL_bnd;BRO1	IPR004328;IPR025304	ALIX_V_dom;BRO1_dom	PS51180	BRO1	440840	18.7499	5.64428
C4MAP0	EHI_162540	Vacuolar protein sorting 26	3	Vacuolar protein sorting 26 OS=Entamoeba histolytica GN=EHI_162540 PE=4 SV=1 - [C4MAP0_ENTHI]	2.01	1.91	1	1	1	1				Pf03062	3406056	471	55.9	8.56		MBOAT	IPR004299	MBOAT_fam			1312700	20.3241	6.11817
Q1EPY2	EHI_160900	Vacuolar protein sorting 45A	3	EhVps45A OS=Entamoeba histolytica GN=EHI_160900 PE=4 SV=1 - [Q1EPY2_ENTHI]	11.96	17.77	1	0	6	6			transport	Pf00995		529	60.4	6.48	Endocytosis	Sec1	IPR001619;IPR027482	Sec1-like;Sec-1-like_dom2			1613100	20.6214	6.20766
Q24802	EHI_043010	vacuolar proton-transporting ATPase catalytic subunit	3	HM-1-IMSS putative vacuolar proton-transporting ATPase catalytic subunit OS=Entamoeba histolytica GN=EHI_043010 PE=3 SV=1 - [Q24802_ENTHI]	15.71	19.93	1	8	8	9	nucleotide binding; catalytic activity; transporter activity	membrane	metabolic process; transport	Pf00006; Pf00306; Pf02874		607	67	5.36	Collecting duct acid secretion;Epithelial cell signaling in Helicobacter pylori infection;Oxidative phosphorylation;Phagosome;Rheumatoid arthritis;Vibrio cholerae infection	ATP-synt_ab;ATP-synt_ab_C;ATP-synt_ab_N	IPR000194;IPR000793;IPR004100;IPR005725;IPR020003;IPR022878;IPR024034;IPR027417	ATPase_a/bsu_AS;ATPase_a/bsu_N;ATPase_F1/V1/A1_a/bsu_nucl-bd;ATPase_F1/V1/A1-cplx_a/bsu_C;ATPase_F1_bsu/V1_C;ATPase_V1-cplx_asu;P-loop_NTPase;V-ATPase_su_A/alpha	PS00152	ATPASE_ALPHA_BETA	1130800	20.1089	6.05339
Q24810	na	V-type proton ATPase 16 kDa proteolipid subunit	3	V-type proton ATPase 16 kDa proteolipid subunit OS=Entamoeba histolytica GN=VMA3 PE=3 SV=1 - [VATL_ENTHI]	10.46	14.12	1	0	2	3	transporter activity	cytoplasm; vacuole; membrane	transport	Pf00137		177	18.1	7.55	Collecting duct acid secretion;Epithelial cell signaling in Helicobacter pylori infection;ko05152;Lysosome;Oxidative phosphorylation;Phagosome;Rheumatoid arthritis;Vibrio cholerae infection	ATP-synt_C	IPR000245;IPR002379;IPR011555	ATPase_proteolipid_c_like_dom;ATPase_proteolipid_csu;ATPase_proteolipid_su_C_euk			31053000	24.8882	7.4921
Q4VSM4	EHI_189850	V-type ATPase, B subunit, putative	3	V-type ATPase, B subunit, putative OS=Entamoeba histolytica GN=EHI_189850 PE=3 SV=1 - [Q4VSM4_ENTHI]	25.71	21.98	1	8	8	9	nucleotide binding; catalytic activity; transporter activity	membrane	metabolic process; transport	Pf00006; Pf00306; Pf02874		496	55.3	5.11	Collecting duct acid secretion;Epithelial cell signaling in Helicobacter pylori infection;Oxidative phosphorylation;Phagosome;Rheumatoid arthritis;Vibrio cholerae infection	ATP-synt_ab;ATP-synt_ab_C;ATP-synt_ab_N	IPR000194;IPR000793;IPR004100;IPR005723;IPR020003;IPR022879;IPR024034;IPR027417	ATPase_a/bsu_AS;ATPase_a/bsu_N;ATPase_F1/V1/A1_a/bsu_nucl-bd;ATPase_F1/V1/A1-cplx_a/bsu_C;ATPase_F1_bsu/V1_C;ATPase_V1-cplx_bsu;P-loop_NTPase;V-ATPase_su_B/beta	PS00152	ATPASE_ALPHA_BETA	1821400	20.7966	6.26041
Q6Y0Y5	na	Vacuolar protein sorting 35	3	Vacuolar protein sorting 35 OS=Entamoeba histolytica GN=Vps35-1 PE=4 SV=2 - [Q6Y0Y5_ENTHI]	7.94	7	1	4	4	4				Pf03635		757	87.1	5.74		Vps35	IPR005378	VPS35			648230	19.3061	5.81173
C4M378	EHI_086230	Vacuolar proton ATPase subunit G	2	Putative uncharacterized protein OS=Entamoeba histolytica GN=EHI_086230 PE=4 SV=1 - [C4M378_ENTHI]	7.94	19.82	1	2	2	2	catalytic activity; transporter activity	cytoplasm; membrane; vacuole	transport	Pf03179	3407407	111	12.6	5.63	Collecting duct acid secretion;Epithelial cell signaling in Helicobacter pylori infection;Oxidative phosphorylation;Phagosome;Rheumatoid arthritis;Vibrio cholerae infection	V-ATPase_G	IPR005124	V-ATPase_G			5226300	22.3174	6.71819
C4M203	EHI_165220	Putative uncharacterized protein (ALIX)	2	Putative uncharacterized protein OS=Entamoeba histolytica GN=EHI_165220 PE=4 SV=1 - [C4M203_ENTHI]	2.66	1.56	1	1	1	1	protein binding			Pf03097	3406541	898	102.9	7.69	Endocytosis	ALIX_LYPXL_bnd;BRO1	IPR004328;IPR025304	ALIX_V_dom;BRO1_dom	PS51180	BRO1	50126	15.6133	4.70006
C4M7M3	EHI_199950	Vacuolar protein sorting 51	2	Putative uncharacterized protein OS=Entamoeba histolytica GN=EHI_199950 PE=4 SV=1 - [C4M7M3_ENTHI]	1.76	1.22	1	0	1	1				Pf04124; Pf08700		657	73.6	5.87		Vps51	IPR014812	Vps51			78521	16.2608	4.89499
C4LV36	EHI_182550	Vacuolar ATP synthase subunit E, putative	1	Vacuolar ATP synthase subunit E, putative OS=Entamoeba histolytica GN=EHI_182550 PE=4 SV=1 - [C4LV36_ENTHI]	2.14	4.13	1	1	1	1	catalytic activity; transporter activity	membrane	transport	Pf01991	3411022	218	25.2	8.46	Collecting duct acid secretion;Epithelial cell signaling in Helicobacter pylori infection;Oxidative phosphorylation;Phagosome;Rheumatoid arthritis;Vibrio cholerae infection	vATP-synt_E	IPR002842	ATPase_V1/A1-cplx_esu			283210	18.1115	5.45211
C4LV37	EHI_182560	Vacuolar ATP synthase subunit E, putative	1	Vacuolar ATP synthase subunit E, putative OS=Entamoeba histolytica GN=EHI_182560 PE=3 SV=1 - [C4LV37_ENTHI]	2.1	12.84	1	2	2	2	catalytic activity; transporter activity	membrane	transport	Pf01991	3411021	218	25.1	8.59	Collecting duct acid secretion;Epithelial cell signaling in Helicobacter pylori infection;Oxidative phosphorylation;Phagosome;Rheumatoid arthritis;Vibrio cholerae infection	vATP-synt_E	IPR002842	ATPase_V1/A1-cplx_esu			101530	16.6315	5.00659
C4LYW0	EHI_010730	Vacuolar sorting protein 26, putative	1	Vacuolar sorting protein 26, putative OS=Entamoeba histolytica GN=EHI_010730 PE=4 SV=1 - [C4LYW0_ENTHI]	3.83	6.03	1	1	1	1		membrane	transport	Pf03643	3407375	398	45.3	5.3		Vps26	IPR005377	VPS26			300770	18.1983	5.47823
C4LZV3	EHI_194400	SNF7 family protein	1	SNF7 family protein OS=Entamoeba histolytica GN=EHI_194400 PE=4 SV=1 - [C4LZV3_ENTHI]	2.99	13.41	1	2	2	2			transport	Pf03357	3409033	246	28.1	5.43	Endocytosis	Snf7	IPR005024	Snf7			52265	15.6736	4.71821
C4M6A2	EHI_082510	Vacuolar sorting protein 9 (VPS9) domain, putative	1	Vacuolar sorting protein 9 (VPS9) domain, putative OS=Entamoeba histolytica GN=EHI_082510 PE=4 SV=1 - [C4M6A2_ENTHI]	0	2.73	1	1	1	2				Pf02204	3406139	768	88.4	6.47
C4M9E1	EHI_091530	BAR/SH3 domain containing protein	1	BAR/SH3 domain containing protein OS=Entamoeba histolytica GN=EHI_091530 PE=4 SV=1 - [C4M9E1_ENTHI]	1.93	4.49	1	1	1	1	protein binding	cytoplasm		Pf00018; Pf03114; Pf07653	3404696	334	37.8	5.26	Endocytosis	BAR;SH3_1	IPR001452;IPR004148;IPR027267	AH/BAR-dom;BAR_dom;SH3_domain	PS50002	SH3	54248	15.7273	4.73438
Q1EPY0	na	Vacuolar protein sorting 33	1	EhVps33 OS=Entamoeba histolytica PE=4 SV=1 - [Q1EPY0_ENTHI]	8.61	5.75	1	0	2	2			transport	Pf00995		661	75.7	6.38
	MITOSOME
Accession	EHI_Num	geneName	Nb Exp.*	Description	Score	Coverage	# Proteins	# Unique Peptides	# Peptides	# PSMs	Molecular Function	Cellular Component	Biological Process	Pfam IDs	Gene IDs	# AAs	MW [kDa]	calc. pI	KEGG name	Pfam	Interpro	Interpro name	Prosite	Prosite name	iBAQ	iBAQ log2	iBAQ log10
O15782	na	Chaperonin 1 60 kDa	3	Chaperonin 1 60 kDa OS=Entamoeba histolytica GN=cpn60 PE=3 SV=1 - [O15782_ENTHI]	0	3.36	1	0	1	1	nucleotide binding	cytoplasm	metabolic process	Pf00118		536	56.8	8.07	ko05152;RNA degradation;Type I diabetes mellitus	Cpn60_TCP1	IPR001844;IPR002423;IPR027409;IPR027413	Chaprnin_Cpn60;Cpn60/TCP-1;GroEL-like_apical_dom;GROEL-like_equatorial			704000	19.4252	5.84757
Q86R89	na	NifU	3	NifU OS=Entamoeba histolytica PE=2 SV=1 - [Q86R89_ENTHI]	3.73	4.02	1	0	1	1	metal ion binding		cell organization and biogenesis	Pf01106; Pf01592; Pf04324		348	38.9	6.02
Q8MU40	EHI_049620	Fe-S cluster assembly protein NifU, putative	3	Fe-S cluster assembly protein NifU, putative OS=Entamoeba histolytica GN=EHI_049620 PE=4 SV=1 - [Q8MU40_ENTHI]	3.73	4.02	1	0	1	1	metal ion binding		cell organization and biogenesis	Pf01106; Pf01592; Pf04324		348	38.9	6.02		Fer2_BFD;NifU;NifU_N	IPR001075;IPR002871;IPR007419;IPR016217	BFD-like_2Fe2S-bd_dom;N_fixation_NifU;NIF_FeS_clus_asmbl_NifU_C;NIF_FeS_clus_asmbl_NifU_N			472760	18.8507	5.67464
Q24830	na	Cpn60 protein (Fragment)	1	Cpn60 protein (Fragment) OS=Entamoeba histolytica GN=cpn60 PE=3 SV=1 - [Q24830_ENTHI]	0	4.92	1	0	1	1	nucleotide binding	cytoplasm	metabolic process	Pf00118		366	38.5	6.65
	PROTEINS WITH UNKNOWN FUNCTIONS WITH DOMAINS RELATED TO TRAFFIC
Accession	EHI_Num	geneName	Nb Exp.*	Description	Score	Coverage	# Proteins	# Unique Peptides	# Peptides	# PSMs	Molecular Function	Cellular Component	Biological Process	Pfam IDs	Gene IDs	# AAs	MW [kDa]	calc. pI	KEGG name	Pfam	Interpro	Interpro name	Prosite	Prosite name	iBAQ	iBAQ log2	iBAQ log10
B1N2N7	EHI_092680	Putative uncharacterized protein	3	Putative uncharacterized protein OS=Entamoeba histolytica GN=EHI_092680 PE=4 SV=1 - [B1N2N7_ENTHI]	6	7	1	0	2	2	transporter activity	cytoplasm; Golgi; membrane	transport	Pf06027	6219401	400	44.3	4.96
B1N4Z2	EHI_136740	Putative uncharacterized protein (Fragment)	3	Putative uncharacterized protein (Fragment) OS=Entamoeba histolytica GN=EHI_136740 PE=4 SV=1 - [B1N4Z2_ENTHI]	6	14.97	1	0	2	2	transporter activity	cytoplasm; Golgi; membrane	transport			187	20.8	7.69		Nuc_sug_transp	IPR007271	Nuc_sug_transpt			959670	19.8722	5.98212
C4MA08	EHI_146520	HEAT repeat domain containing protein	3	HEAT repeat domain containing protein OS=Entamoeba histolytica GN=EHI_146520 PE=4 SV=1 - [C4MA08_ENTHI]	2.84	1.68	1	1	1	1	catalytic activity				3403322	715	81.4	7.99			IPR011009;IPR011989;IPR016024	ARM-like;ARM-type_fold;Kinase-like_dom			366500	18.4835	5.56407
C4LWN6	EHI_069480	HEAT repeat domain containing protein	2	HEAT repeat domain containing protein OS=Entamoeba histolytica GN=EHI_069480 PE=4 SV=1 - [C4LWN6_ENTHI]	5.24	4.1	1	2	2	2	catalytic activity; nucleotide binding		metabolic process	Pf00069	3403229	707	78.3	8.44		Pkinase	IPR000719;IPR011009;IPR011989;IPR016024	ARM-like;ARM-type_fold;Kinase-like_dom;Prot_kinase_cat_dom	PS50011	PROTEIN_KINASE_DOM	162920	17.3138	5.21197
C4LZI8	EHI_124530	HEAT repeat domain containing protein	2	HEAT repeat domain containing protein OS=Entamoeba histolytica GN=EHI_124530 PE=4 SV=1 - [C4LZI8_ENTHI]	2.58	5.52	1	1	1	1					3409155	308	34.3	5.26	Cell cycle - yeast;Chagas disease (American trypanosomiasis);Hepatitis C;Long-term depression;Meiosis - yeast;mRNA surveillance pathway;Oocyte meiosis;TGF-beta signaling pathway;Tight junction;Wnt signaling pathway		IPR011989;IPR016024;IPR021133	ARM-like;ARM-type_fold;HEAT_type_2	PS50077	HEAT_REPEAT	44848	15.4528	4.65174
C4M541	EHI_078260	HEAT repeat domain containing protein	2	HEAT repeat domain containing protein OS=Entamoeba histolytica GN=EHI_078260 PE=4 SV=1 - [C4M541_ENTHI]	7.31	2.22	1	4	4	4	protein binding			Pf12755	3406293	2075	237.7	6.7		HEAT	IPR000225;IPR000357;IPR011989;IPR016024;IPR021133;IPR026827	Armadillo;ARM-like;ARM-type_fold;ECM29/GCN1;HEAT;HEAT_type_2	PS50077;PS50176	ARM_REPEAT;HEAT_REPEAT	91102	16.4752	4.95953
C4M2F5	EHI_040260	HEAT repeat domain containing protein	1	HEAT repeat domain containing protein OS=Entamoeba histolytica GN=EHI_040260 PE=4 SV=1 - [C4M2F5_ENTHI]	2.54	1.96	1	1	1	1	catalytic activity; protein binding		metabolic process		3406155	1074	122.5	7.58
C4M606	EHI_072010	Putative uncharacterized protein (Autophagy-related protein 9)	1	Putative uncharacterized protein OS=Entamoeba histolytica GN=EHI_072010 PE=4 SV=1 - [C4M606_ENTHI]	3.69	3.75	1	1	1	1		membrane	transport	Pf01312; Pf04109	3407776	533	62.6	6.61		APG9	IPR007241	Autophagy-rel_prot_9			27218	14.7323	4.43486
C4M930	EHI_097470	HEAT repeat domain containing protein	1	HEAT repeat domain containing protein OS=Entamoeba histolytica GN=EHI_097470 PE=4 SV=1 - [C4M930_ENTHI]	2.61	0.95	1	1	1	1	protein binding; transporter activity		transport		3403716	1055	118	4.75		HEAT;IBN_N	IPR000357;IPR001494;IPR011989;IPR016024	ARM-like;ARM-type_fold;HEAT;Importin-beta_N	PS50166	IMPORTIN_B_NT	17847	14.1234	4.25157
Nb Exp.* 3= present in all experiments, 2= present in two experiments; 1= present only in one experiment
