# Supplementary material for: Data set for the proteomics analysis of the endomembrane system from the unicellular Entamoeba histolytica
Source: Data Brief. 2014 Sep 3;1:29–36. doi: 10.1016/j.dib.2014.08.007 (PMC4459567; doi:10.1016/j.dib.2014.08.007)
Supplement: Supplementary file 1 — Supplementary data [file mmc1.zip › Supplemental Table 3.xlsx]

## Sheet: Sheet1
Perdomo et al., 2014. Data in brief associated to Journal of Proteomics
Table 3. Proteins with potential enzymatic activity associated to internal membranes
	Lipid metabolism
Accession	EHI Num	geneName	Nb Exp*	Description	Score	Coverage	# Proteins	# Unique Peptides	# Peptides	# PSMs	Molecular Function	Cellular Component	Biological Process	Pfam IDs	Gene IDs	# AAs	MW [kDa]	calc. pI	KEGG name	Pfam	Interpro	Interpro name	Prosite	Prosite name	iBAQ	iBAQ log2	iBAQ log10
C4LSF2	EHI_153720	Long-chain-fatty-acid--CoA ligase, putative	3	Long-chain-fatty-acid--CoA ligase, putative OS=Entamoeba histolytica GN=EHI_153720 PE=4 SV=1 - [C4LSF2_ENTHI]	1.94	5.78	1	2	2	3	catalytic activity		metabolic process	Pf00478; Pf00501	3410730	658	74.9	5.85	Adipocytokine signaling pathway;Fatty acid metabolism;Peroxisome;PPAR signaling pathway	AMP-binding	IPR000873;IPR020845	AMP-binding_CS;AMP-dep_Synth/Lig	PS00455	AMP_BINDING	751300	19.519	5.87581
C4LU25	EHI_068320	Glycerophosphoryl diester phosphodiesterase, putative	3	Glycerophosphoryl diester phosphodiesterase, putative OS=Entamoeba histolytica GN=EHI_068320 PE=4 SV=1 - [C4LU25_ENTHI]	6.11	7.07	1	2	2	2	catalytic activity		metabolic process	Pf03009	3408484	396	45.2	7.47	Glycerophospholipid metabolism	GDPD	IPR004129;IPR017946	GlyceroP-diester-Pdiesterase;PLC-like_Pdiesterase_TIM-brl			981440	19.9045	5.99186
C4LUV9	EHI_178960	Acetyl-CoA synthetase, putative	3	Acetyl-CoA synthetase, putative OS=Entamoeba histolytica GN=EHI_178960 PE=4 SV=1 - [C4LUV9_ENTHI]	9.96	5.89	1	0	4	4	nucleotide binding; metal ion binding			Pf02629; Pf08442	3410596	713	77.4	6.27		CoA_binding_2	IPR003781;IPR011761;IPR013816;IPR014089;IPR016040;IPR016102	AcCoA-synth-alpha;ATP_grasp_subdomain_2;ATP-grasp;CoA-bd;NAD(P)-bd_dom;Succinyl-CoA_synth-like	PS50975	ATP_GRASP	1115000	20.0886	6.04727
C4LWC2	EHI_155730	1-acyl-glycerol-3-phosphate acyltransferase, putative	3	1-acyl-glycerol-3-phosphate acyltransferase, putative OS=Entamoeba histolytica GN=EHI_155730 PE=4 SV=1 - [C4LWC2_ENTHI]	9.66	8.98	1	2	2	3	catalytic activity		metabolic process	Pf01553	3410099	323	38.7	7.65		Acyltransferase	IPR002123	Plipid/glycerol_acylTrfase			3770200	21.8462	6.57636
C4LWJ2	EHI_096830	Phosphorylase	3	Phosphorylase OS=Entamoeba histolytica GN=EHI_096830 PE=3 SV=1 - [C4LWJ2_ENTHI]	44.77	23.19	1	13	15	15	catalytic activity		metabolic process	Pf00343	3410018	884	101.7	6.65	Insulin signaling pathway;Starch and sucrose metabolism	Phosphorylase	IPR000811;IPR011833	Glycg_phsphrylas;Glyco_trans_35	PS00102	PHOSPHORYLASE	7024600	22.744	6.84662
C4LZY3	EHI_065670	Cation-transporting P-typeATPase, putative	3	Cation-transporting P-typeATPase, putative OS=Entamoeba histolytica GN=EHI_065670 PE=3 SV=1 - [C4LZY3_ENTHI]	20.68	7.33	1	6	6	8	nucleotide binding; catalytic activity; transporter activity; metal ion binding	membrane	transport; metabolic process	Pf00122; Pf00702; Pf08282; Pf12710	3407970	1118	125.8	6.99		E1-E2_ATPase;Hydrolase	IPR001757;IPR006544;IPR008250;IPR018303;IPR023214;IPR023299	ATPase_P-typ_Cation_typ_V;ATPase_P-typ_cyto_domN;ATPase_P-typ_P_site;ATPase_P-typ_transduc_dom_A;Cation_transp_P_typ_ATPase;HAD-like_dom	PS00154	ATPASE_E1_E2	1169500	20.1575	6.068
C4M0P6	EHI_009800	Phosphatidylserine synthase, putative	3	Phosphatidylserine synthase, putative OS=Entamoeba histolytica GN=EHI_009800 PE=4 SV=1 - [C4M0P6_ENTHI]	5.71	4.52	1	2	2	2			metabolic process	Pf03034	3411415	442	52.7	7.21	Glycerophospholipid metabolism	PSS	IPR004277	PSS			2399200	21.1941	6.38007
C4M192	EHI_188180	Phosphoglycerate kinase	3	Phosphoglycerate kinase OS=Entamoeba histolytica GN=EHI_188180 PE=3 SV=1 - [C4M192_ENTHI]	14.44	12.05	1	3	4	4	catalytic activity		metabolic process	Pf00162	3407985	415	44.8	6.79	Carbon fixation in photosynthetic organisms;Glycolysis / Gluconeogenesis	PGK	IPR001576;IPR015824;IPR015901;IPR015911	Phosphoglycerate_kinase;Phosphoglycerate_kinase_C;Phosphoglycerate_kinase_CS;Phosphoglycerate_kinase_N	PS00111	PGLYCERATE_KINASE	8774800	23.0649	6.94324
C4M2E3	EHI_158240	3-ketoacyl-CoA synthase	3	3-ketoacyl-CoA synthase OS=Entamoeba histolytica GN=EHI_158240 PE=3 SV=1 - [C4M2E3_ENTHI]	39.1	21.41	1	9	9	13	catalytic activity	membrane	metabolic process	Pf02797; Pf08392; Pf08541	3404458	495	56.5	8.46		ACP_syn_III_C;FAE1_CUT1_RppA	IPR012392;IPR013601;IPR013747;IPR016038;IPR016039	3-ktacl-CoA_syn;ACP_syn_III_C;FAE1_typ3_polyketide_synth;Thiolase-like;Thiolase-like_subgr			14899000	23.8287	7.17316
C4M2S8	EHI_076870	Steroid 5-alpha reductase, putative	3	Steroid 5-alpha reductase, putative OS=Entamoeba histolytica GN=EHI_076870 PE=4 SV=1 - [C4M2S8_ENTHI]	40.77	22.46	1	9	9	16	protein binding; catalytic activity	cytoplasm; membrane	metabolic process	Pf00240; Pf02544	3409244	285	33.6	8.03		Steroid_dh;ubiquitin	IPR000626;IPR001104;IPR019955	3-oxo-5_a-steroid_4-DH_C;Ubiquitin;Ubiquitin_supergroup	PS50053;PS50244	S5A_REDUCTASE;UBIQUITIN_2	55608000	25.7288	7.74514
C4M3I0	EHI_138380	Phosphorylase	3	Phosphorylase OS=Entamoeba histolytica GN=EHI_138380 PE=3 SV=1 - [C4M3I0_ENTHI]	57.09	25.49	1	12	14	16	catalytic activity		metabolic process	Pf00343	3409441	867	99.1	6.9		Phosphorylase	IPR000811;IPR011833	Glycg_phsphrylas;Glyco_trans_35	PS00102	PHOSPHORYLASE	10970000	23.3871	7.04021
C4M3T5	EHI_163540	B-keto acyl reductase, putative	3	B-keto acyl reductase, putative OS=Entamoeba histolytica GN=EHI_163540 PE=3 SV=1 - [C4M3T5_ENTHI]	21.56	28.21	1	7	7	7	nucleotide binding; catalytic activity		metabolic process	Pf00106	3404266	319	36.5	8.57		adh_short	IPR002198;IPR002347;IPR016040	DH_sc/Rdtase_SDR;Glc/ribitol_DH;NAD(P)-bd_dom			22545000	24.4263	7.35305
C4M3Z2	EHI_185240	Long-chain-fatty-acid--CoA ligase, putative	3	Long-chain-fatty-acid--CoA ligase, putative OS=Entamoeba histolytica GN=EHI_185240 PE=4 SV=1 - [C4M3Z2_ENTHI]	4.17	2.58	1	1	1	1	catalytic activity		metabolic process	Pf00501	3410483	774	87.1	8.12		AMP-binding	IPR000873	AMP-dep_Synth/Lig			178020	17.4417	5.25047
C4M4S6	EHI_095130	Phosphatidylinositol 3-kinase, putative	3	Phosphatidylinositol 3-kinase, putative OS=Entamoeba histolytica GN=EHI_095130 PE=4 SV=1 - [C4M4S6_ENTHI]	5.34	2.94	1	2	2	2	protein binding; catalytic activity		metabolic process; cell communication; regulation of biological process; response to stimulus	Pf00454; Pf00613; Pf00792; Pf00794	3404097	1124	129.6	7.17	Acute myeloid leukemia;Aldosterone-regulated sodium reabsorption;Amoebiasis;Apoptosis;B cell receptor signaling pathway;Bacterial invasion of epithelial cells;Carbohydrate digestion and absorption;Chagas disease (American trypanosomiasis);Chemokine signaling pathway;Chronic myeloid leukemia;Colorectal cancer;Endometrial cancer;ErbB signaling pathway;Fc epsilon RI signaling pathway;Fc gamma R-medi…	PI3_PI4_kinase;PI3K_C2;PI3K_rbd;PI3Ka	IPR000341;IPR000403;IPR001263;IPR002420;IPR008973;IPR011009;IPR015433;IPR016024;IPR018936	ARM-type_fold;C2_Ca/lipid-bd_dom_CaLB;Kinase-like_dom;PI_Kinase;PI3/4_kinase_cat_dom;PI3/4_kinase_CS;PI3K_C2_dom;PI3K_Ras-bd_dom;PInositide-3_kin_accessory_dom	PS00916;PS50290;PS51545;PS51546;PS51547	PI3_4_KINASE_2;PI3_4_KINASE_3;PI3K_C2;PI3K_RBD;PIK_HELICAL	128400	16.9703	5.10857
C4M520	EHI_127830	Long-chain-fatty-acid--CoA ligase, putative	3	Long-chain-fatty-acid--CoA ligase, putative OS=Entamoeba histolytica GN=EHI_127830 PE=4 SV=1 - [C4M520_ENTHI]	5.35	5.38	1	2	2	2	catalytic activity		metabolic process	Pf00501	3409359	688	77.2	6.83	Adipocytokine signaling pathway;Fatty acid metabolism;Peroxisome;PPAR signaling pathway	AMP-binding	IPR000873	AMP-dep_Synth/Lig			490870	18.905	5.69097
C4M5I2	EHI_111000	3-ketoacyl-CoA synthase	3	3-ketoacyl-CoA synthase OS=Entamoeba histolytica GN=EHI_111000 PE=3 SV=1 - [C4M5I2_ENTHI]	4.97	5.87	1	2	2	2	catalytic activity	membrane	metabolic process	Pf02797; Pf08392; Pf08541	3408735	494	56.3	8.69		Chal_sti_synt_C;FAE1_CUT1_RppA	IPR012328;IPR012392;IPR013601;IPR016038;IPR016039	3-ktacl-CoA_syn;Chalcone/stilbene_synth_C;FAE1_typ3_polyketide_synth;Thiolase-like;Thiolase-like_subgr			1197700	20.1918	6.07835
C4M7S1	EHI_079300	Long-chain-fatty-acid--CoA ligase, putative	3	Long-chain-fatty-acid--CoA ligase, putative OS=Entamoeba histolytica GN=EHI_079300 PE=4 SV=1 - [C4M7S1_ENTHI]	6.3	5.78	1	2	2	2	catalytic activity		metabolic process	Pf00501	3405389	658	75.4	6.43	Adipocytokine signaling pathway;Fatty acid metabolism;Peroxisome;PPAR signaling pathway	AMP-binding	IPR000873;IPR020845	AMP-binding_CS;AMP-dep_Synth/Lig	PS00455	AMP_BINDING	1490100	20.507	6.17322
C4M8C0	EHI_188590	Long-chain-fatty-acid--CoA ligase, putative	3	Long-chain-fatty-acid--CoA ligase, putative OS=Entamoeba histolytica GN=EHI_188590 PE=4 SV=1 - [C4M8C0_ENTHI]	27.43	19.29	1	10	10	10	catalytic activity		metabolic process	Pf00501	3403747	648	73.4	6.61	Adipocytokine signaling pathway;Fatty acid metabolism;Peroxisome;PPAR signaling pathway	AMP-binding	IPR000873;IPR020845	AMP-binding_CS;AMP-dep_Synth/Lig	PS00455	AMP_BINDING	5134700	22.2918	6.71052
C4M8S6	EHI_146950	Acid phosphatase, putative	3	Acid phosphatase, putative OS=Entamoeba histolytica GN=EHI_146950 PE=4 SV=1 - [C4M8S6_ENTHI]	19.86	12.92	1	4	4	7	catalytic activity			Pf00328	3404010	418	49.3	5.45	Aminobenzoate degradation;ko05152;Riboflavin metabolism	His_Phos_2	IPR000560	His_Pase_superF_clade-2			4227300	22.0113	6.62606
C4M8T2	EHI_147010	Long-chain-fatty-acid--CoA ligase, putative	3	Long-chain-fatty-acid--CoA ligase, putative OS=Entamoeba histolytica GN=EHI_147010 PE=4 SV=1 - [C4M8T2_ENTHI]	37.23	18.77	1	11	11	12	catalytic activity		metabolic process	Pf00501	3404015	682	77.3	6.55	Adipocytokine signaling pathway;Fatty acid metabolism;Peroxisome;PPAR signaling pathway	AMP-binding	IPR000873;IPR020845	AMP-binding_CS;AMP-dep_Synth/Lig	PS00455	AMP_BINDING	8636200	23.042	6.93632
C4M8W3	EHI_113970	Glycerophosphoryl diester phosphodiesterase, putative	3	Glycerophosphoryl diester phosphodiesterase, putative OS=Entamoeba histolytica GN=EHI_113970 PE=4 SV=1 - [C4M8W3_ENTHI]	11.69	13.42	1	6	6	6	catalytic activity		metabolic process	Pf03009	3403775	380	43.5	8.4	Glycerophospholipid metabolism	GDPD	IPR004129;IPR017946	GlyceroP-diester-Pdiesterase;PLC-like_Pdiesterase_TIM-brl			2526600	21.2688	6.40254
C4M9M6	EHI_112870	3-ketoacyl-CoA synthase	3	3-ketoacyl-CoA synthase OS=Entamoeba histolytica GN=EHI_112870 PE=3 SV=1 - [C4M9M6_ENTHI]	9.41	10.67	1	4	4	4	catalytic activity	membrane	metabolic process	Pf02797; Pf08392; Pf08541	3410468	478	53.7	6.81		ACP_syn_III_C;FAE1_CUT1_RppA	IPR012392;IPR013601;IPR013747;IPR016038;IPR016039	3-ktacl-CoA_syn;ACP_syn_III_C;FAE1_typ3_polyketide_synth;Thiolase-like;Thiolase-like_subgr			2383000	21.1843	6.37712
C4MAZ9	EHI_176820	N-acetylmuraminidase, putative	3	N-acetylmuraminidase, putative OS=Entamoeba histolytica GN=EHI_176820 PE=4 SV=1 - [C4MAZ9_ENTHI]	3.59	7.44	1	1	1	1					3404129	215	24	6.52			IPR017853	Glycoside_hydrolase_SF			9312700	23.1508	6.96908
C4MB19	EHI_025090	Long-chain-fatty-acid--CoA ligase, putative	3	Long-chain-fatty-acid--CoA ligase, putative OS=Entamoeba histolytica GN=EHI_025090 PE=4 SV=1 - [C4MB19_ENTHI]	7.89	6.15	1	3	3	3	catalytic activity		metabolic process	Pf00501	3402442	683	78.6	7.02	Adipocytokine signaling pathway;Fatty acid metabolism;Peroxisome;PPAR signaling pathway	AMP-binding	IPR000873	AMP-dep_Synth/Lig			640360	19.2885	5.80642
O76156	na	Sulfate adenylyltransferase	3	Sulfate adenylyltransferase OS=Entamoeba histolytica PE=3 SV=1 - [SAT_ENTHI]	51.78	43.26	1	14	14	18	nucleotide binding; catalytic activity		metabolic process	Pf01747		423	47.9	9.07	Purine metabolism;Selenocompound metabolism;Sulfur metabolism	ATP-sulfurylase;PUA_2	IPR002650;IPR014729;IPR015947;IPR020792;IPR024951;IPR025980	ATP-Sase_PUA-like_dom;PUA-like_domain;Rossmann-like_a/b/a_fold;SO4_adenylyltransferase_subgr;Sulfurylase_cat_dom;Sulphate_adenylyltransferase			29361000	24.8074	7.46777
C4LTE6	EHI_045330	Monoglyceride lipase, putative	2	Monoglyceride lipase, putative OS=Entamoeba histolytica GN=EHI_045330 PE=4 SV=1 - [C4LTE6_ENTHI]	2.27	5.28	1	1	1	1	catalytic activity		metabolic process	Pf00561; Pf00975; Pf12146; Pf12695; Pf12697	3411603	284	33.2	7.97							99050	16.5959	4.99585
C4LUG5	EHI_049640	Phospholipid-transporting P-type ATPase, putative	2	Phospholipid-transporting P-type ATPase, putative OS=Entamoeba histolytica GN=EHI_049640 PE=4 SV=1 - [C4LUG5_ENTHI]	5.96	3	1	1	2	2	nucleotide binding; metal ion binding; catalytic activity; transporter activity	membrane	transport; metabolic process	Pf00122	3410212	1068	122.3	7.27		E1-E2_ATPase;Hydrolase	IPR001757;IPR006539;IPR008250;IPR018303;IPR023214;IPR023299	ATPase_P-typ_cyto_domN;ATPase_P-typ_P_site;ATPase_P-typ_Plipid-transp;ATPase_P-typ_transduc_dom_A;Cation_transp_P_typ_ATPase;HAD-like_dom	PS00154	ATPASE_E1_E2	239040	17.8669	5.37847
C4LW32	EHI_141860	Phosphoinositide phosphatase, putative	2	Phosphoinositide phosphatase, putative OS=Entamoeba histolytica GN=EHI_141860 PE=4 SV=1 - [C4LW32_ENTHI]	10.98	11.43	1	4	4	4	catalytic activity			Pf02383; Pf06166	3408956	586	67.8	7.72		Syja_N	IPR002013	Syja_N	PS50275	SAC	973730	19.8932	5.98844
C4LWH4	EHI_096620	Phospholipid-transporting P-type ATPase, putative	2	Phospholipid-transporting P-type ATPase, putative OS=Entamoeba histolytica GN=EHI_096620 PE=4 SV=1 - [C4LWH4_ENTHI]	2.55	1.8	1	1	1	1	nucleotide binding; metal ion binding; catalytic activity; transporter activity	membrane	transport; metabolic process	Pf00122; Pf00702	3411255	1166	132.2	6.13		E1-E2_ATPase	IPR001757;IPR006539;IPR008250;IPR018303;IPR023214;IPR023299	ATPase_P-typ_cyto_domN;ATPase_P-typ_P_site;ATPase_P-typ_Plipid-transp;ATPase_P-typ_transduc_dom_A;Cation_transp_P_typ_ATPase;HAD-like_dom	PS00154	ATPASE_E1_E2	8827.7	13.1078	3.94585
C4M249	EHI_169320	Phosphatidylinositol3-kinaseTor2, putative	2	Phosphatidylinositol3-kinaseTor2, putative OS=Entamoeba histolytica GN=EHI_169320 PE=4 SV=1 - [C4M249_ENTHI]	5.68	1.11	1	1	2	2	protein binding; catalytic activity			Pf00454; Pf02259; Pf02260; Pf08771; Pf11865	3405511	2342	269.3	6.05	Acute myeloid leukemia;Adipocytokine signaling pathway;ErbB signaling pathway;Glioma;Insulin signaling pathway;mTOR signaling pathway;Pathways in cancer;Prostate cancer;Type II diabetes mellitus	DUF3385;FAT;FATC;PI3_PI4_kinase;Rapamycin_bind	IPR000403;IPR003151;IPR003152;IPR009076;IPR011009;IPR011989;IPR011990;IPR014009;IPR016024;IPR018936;IPR024585;IPR026683	ARM-like;ARM-type_fold;DUF3385_TOR;FATC;Kinase-like_dom;PI3/4_kinase_cat_dom;PI3/4_kinase_CS;PIK_FAT;PIK-rel_kinase_FAT;Rapamycin-bd_dom;TOR/Smg1;TPR-like_helical	PS00915;PS00916;PS50290;PS51189;PS51190	FAT;FATC;PI3_4_KINASE_1;PI3_4_KINASE_2;PI3_4_KINASE_3	17680	14.1098	4.24748
C4M2P4	EHI_006100	Prenyl cysteine carboxyl methyltransferase, putative	2	Prenyl cysteine carboxyl methyltransferase, putative OS=Entamoeba histolytica GN=EHI_006100 PE=4 SV=1 - [C4M2P4_ENTHI]	2.11	6.1	1	1	1	1	catalytic activity	cytoplasm; endoplasmic reticulum; membrane	metabolic process	Pf04140	3407739	246	28.6	6.11		ICMT	IPR007269;IPR025770	ICMT_MeTrfase;PPMT_MeTrfase	PS51564	SAM_ICMT	492320	18.9092	5.69225
C4M4D2	EHI_156320	Long-chain-fatty-acid--CoA ligase, putative	2	Long-chain-fatty-acid--CoA ligase, putative OS=Entamoeba histolytica GN=EHI_156320 PE=4 SV=1 - [C4M4D2_ENTHI]	2.49	1.46	1	1	1	1	catalytic activity		metabolic process	Pf00501	3407230	683	77	7.21		AMP-binding	IPR000873	AMP-dep_Synth/Lig			114890	16.8099	5.06028
C4M8C7	EHI_039350	S phingosine-1-phosphate lyase 1, putative	2	S phingosine-1-phosphate lyase 1, putative OS=Entamoeba histolytica GN=EHI_039350 PE=3 SV=1 - [C4M8C7_ENTHI]	10.67	11.09	1	5	5	5	catalytic activity		metabolic process	Pf00155; Pf00266; Pf00282; Pf01053	3408083	514	57.6	6.48	Sphingolipid metabolism	Pyridoxal_deC	IPR002129;IPR015421;IPR015424	PyrdxlP-dep_de-COase;PyrdxlP-dep_Trfase;PyrdxlP-dep_Trfase_major_sub1			404530	18.6259	5.60695
C4M985	EHI_119910	Lipid phosphate phosphatase, putative	2	Lipid phosphate phosphatase, putative OS=Entamoeba histolytica GN=EHI_119910 PE=4 SV=1 - [C4M985_ENTHI]	2.73	4	1	1	1	1	catalytic activity	membrane		Pf01569	3404229	250	27.8	7.88		PAP2	IPR000326;IPR016118	P_Acid_Pase/Cl_peroxidase_N;P_Acid_Pase_2/haloperoxidase			915230	19.8038	5.96153
Q9NAT4	na	Acetyl-CoA synthetase	2	Acetyl-CoA synthetase OS=Entamoeba histolytica PE=4 SV=1 - [Q9NAT4_ENTHI]	9.96	5.89	1	0	4	4	nucleotide binding; catalytic activity; metal ion binding			Pf02629; Pf08442		713	77.5	6.55
Q9Y088	na	Cation transporting ATPase	2	Cation transporting ATPase OS=Entamoeba histolytica GN=atpase PE=4 SV=1 - [Q9Y088_ENTHI]	4.86	2.08	1	1	2	2	nucleotide binding; metal ion binding; catalytic activity; transporter activity	membrane	transport; metabolic process	Pf00122; Pf00702; Pf08282		1057	120.9	6.95		E1-E2_ATPase;Hydrolase	IPR001757;IPR006539;IPR008250;IPR018303;IPR023214;IPR023299	ATPase_P-typ_cyto_domN;ATPase_P-typ_P_site;ATPase_P-typ_Plipid-transp;ATPase_P-typ_transduc_dom_A;Cation_transp_P_typ_ATPase;HAD-like_dom	PS00154	ATPASE_E1_E2	28096	14.7781	4.44864
B1N2P9	EHI_197300	Phospholipid-transporting ATPase IIA, putative	1	Phospholipid-transporting ATPase IIA, putative OS=Entamoeba histolytica GN=EHI_197300 PE=4 SV=1 - [B1N2P9_ENTHI]	0	0.66	1	1	1	1	nucleotide binding; metal ion binding; catalytic activity; transporter activity	membrane	transport; metabolic process	Pf00122; Pf00702	6219414	1063	122.6	7.28
B1N3Y5	EHI_142720	Bifunctional short chain isoprenyl diphosphate synthase, putative	1	Bifunctional short chain isoprenyl diphosphate synthase, putative OS=Entamoeba histolytica GN=EHI_142720 PE=4 SV=1 - [B1N3Y5_ENTHI]	6.92	11.96	1	0	4	4			metabolic process	Pf00348	6219883	326	37.2	5.66		polyprenyl_synt	IPR000092;IPR008949;IPR017446	Polyprenyl_synt;Polyprenyl_synth-rel;Terpenoid_synth	PS00444	POLYPRENYL_SYNTHASE_2	140920	17.1045	5.14897
C4LS98	EHI_153060	Acyl-CoA synthetase, putative	1	Acyl-CoA synthetase, putative OS=Entamoeba histolytica GN=EHI_153060 PE=4 SV=1 - [C4LS98_ENTHI]	1.64	2.48	1	1	1	1	catalytic activity		metabolic process	Pf00501	3410714	645	72.6	6.65
C4LT04	EHI_148340	Long-chain-fatty-acid--CoA ligase, putative	1	Long-chain-fatty-acid--CoA ligase, putative OS=Entamoeba histolytica GN=EHI_148340 PE=4 SV=1 - [C4LT04_ENTHI]	3.16	1.71	1	1	1	1	catalytic activity		metabolic process	Pf00501	3411836	642	73.2	6.2	Adipocytokine signaling pathway;Fatty acid metabolism;Peroxisome;PPAR signaling pathway	AMP-binding	IPR000873;IPR020845	AMP-binding_CS;AMP-dep_Synth/Lig	PS00455	AMP_BINDING	5923.7	12.5323	3.77259
C4LTC8	EHI_045150	Prenyl cysteine carboxyl methyltransferase, putative	1	Prenyl cysteine carboxyl methyltransferase, putative OS=Entamoeba histolytica GN=EHI_045150 PE=4 SV=1 - [C4LTC8_ENTHI]	2.41	4.07	1	1	1	1	catalytic activity	cytoplasm; endoplasmic reticulum; membrane	metabolic process	Pf04140	3411623	221	26.6	8.37		ICMT	IPR007269;IPR025770	ICMT_MeTrfase;PPMT_MeTrfase	PS51564	SAM_ICMT	68003	16.0533	4.83253
C4LU18	EHI_068250	Adenosylhomocysteinase	1	Adenosylhomocysteinase OS=Entamoeba histolytica GN=EHI_068250 PE=3 SV=1 - [C4LU18_ENTHI]	2.63	2.15	1	1	1	1	catalytic activity		metabolic process; transport	Pf00670; Pf02254; Pf02826; Pf05221	3406039	466	51.5	6.38	Cysteine and methionine metabolism	AdoHcyase;AdoHcyase_NAD	IPR000043;IPR015878;IPR016040;IPR020082	Adenosylhomocysteinase;Ado_hCys_hydrolase_NAD-bd;NAD(P)-bd_dom;S-Ado-L-homoCys_hydrolase_CS	PS00738;PS00739	ADOHCYASE_1;ADOHCYASE_2	49886	15.6063	4.69798
C4LVJ0	EHI_103460	Membrane-bound O-acyltransferase (MBOAT ) family protein	1	Membrane-bound O-acyltransferase (MBOAT ) family protein OS=Entamoeba histolytica GN=EHI_103460 PE=4 SV=1 - [C4LVJ0_ENTHI]	3.44	3.38	1	1	1	1				Pf03062	3406727	473	55.5	9.11		MBOAT	IPR004299	MBOAT_fam			67899	16.0511	4.83186
C4LZ23	EHI_009460	Phospholipid-transporting P-type ATPase, putative	1	Phospholipid-transporting P-type ATPase, putative OS=Entamoeba histolytica GN=EHI_009460 PE=4 SV=1 - [C4LZ23_ENTHI]	1.61	1	1	1	1	1	nucleotide binding; metal ion binding; catalytic activity; transporter activity	membrane	transport	Pf00122	3408980	1099	129.1	6.15
C4LZW9	EHI_194580	CAAX amino terminal protease family	1	CAAX amino terminal protease family OS=Entamoeba histolytica GN=EHI_194580 PE=4 SV=1 - [C4LZW9_ENTHI]	3.35	6.01	1	1	1	1		membrane		Pf02517	3409045	283	32.3	7.99		Abi	IPR003675	CAAX_protease			132140	17.0117	5.12103
C4M013	EHI_134640	Acetyltransferase, putative	1	Acetyltransferase, putative OS=Entamoeba histolytica GN=EHI_134640 PE=4 SV=1 - [C4M013_ENTHI]	2.51	6.44	1	0	1	1	catalytic activity			Pf00132; Pf12464		202	22.1	5.78
C4M0A1	EHI_005070	Acetyltransferase, GNAT family	1	Acetyltransferase, GNAT family OS=Entamoeba histolytica GN=EHI_005070 PE=4 SV=1 - [C4M0A1_ENTHI]	4.66	12.43	1	1	1	1	catalytic activity			Pf00583; Pf08445	3407158	177	20.3	7.56		Acetyltransf_1	IPR000182;IPR016181	Acyl_CoA_acyltransferase;GNAT_dom	PS51186	GNAT	423670	18.6926	5.62703
C4M373	EHI_086180	Membrane-bound O-acyltransferase (MBOAT ) family protein	1	Membrane-bound O-acyltransferase (MBOAT ) family protein OS=Entamoeba histolytica GN=EHI_086180 PE=4 SV=1 - [C4M373_ENTHI]	1.99	1.64	1	1	1	1				Pf03062	3407394	487	57.3	8.12	Ether lipid metabolism;Glycerolipid metabolism;Glycerophospholipid metabolism	MBOAT	IPR004299	MBOAT_fam			167540	17.3541	5.22412
C4M5X2	EHI_136980	Lipid phosphate phosphatase, putative	1	Lipid phosphate phosphatase, putative OS=Entamoeba histolytica GN=EHI_136980 PE=4 SV=1 - [C4M5X2_ENTHI]	2.05	5.02	1	1	1	1	catalytic activity	membrane		Pf01569	3406892	259	29	7.05
C4M793	EHI_044210	Monoglyceride lipase, putative	1	Monoglyceride lipase, putative OS=Entamoeba histolytica GN=EHI_044210 PE=4 SV=1 - [C4M793_ENTHI]	2.09	8.42	1	1	1	1	catalytic activity			Pf00561; Pf01968; Pf12146; Pf12695; Pf12697	3406682	285	32.7	6.04
C4M998	EHI_075660	CAAX prenyl protease, putative	1	CAAX prenyl protease, putative OS=Entamoeba histolytica GN=EHI_075660 PE=3 SV=1 - [C4M998_ENTHI]	8.26	9.62	1	2	2	2	catalytic activity	membrane	metabolic process	Pf01435	3403055	416	48.6	6.54		Peptidase_M48	IPR001915;IPR027057	CAXX_Prtase_1;Peptidase_M48			431250	18.7182	5.63473
C4MAJ4	EHI_143110	Acetyltransferase, putative	1	Acetyltransferase, putative OS=Entamoeba histolytica GN=EHI_143110 PE=4 SV=1 - [C4MAJ4_ENTHI]	2.51	6.44	1	0	1	1	catalytic activity			Pf00132; Pf12464	3403172	202	22.1	5.78
	Detoxification
Accession	EHI Num	geneName	Nb Exp	Description	Score	Coverage	# Proteins	# Unique Peptides	# Peptides	# PSMs	Molecular Function	Cellular Component	Biological Process	Pfam IDs	Gene IDs	# AAs	MW [kDa]	calc. pI	KEGG name	Pfam	Interpro	Interpro name	Prosite	Prosite name	iBAQ	iBAQ log2	iBAQ log10
C4LU87	EHI_110350	Thioredoxin, putative	3	Thioredoxin, putative OS=Entamoeba histolytica GN=EHI_110350 PE=4 SV=1 - [C4LU87_ENTHI]	11.44	10.71	1	4	4	4	catalytic activity		metabolic process; cellular homeostasis; regulation of biological process	Pf00085	3411364	504	59	5.07	Protein processing in endoplasmic reticulum	Thioredoxin	IPR005746;IPR012336;IPR013766;IPR017937	Thioredoxin;Thioredoxin_CS;Thioredoxin_domain;Thioredoxin-like_fold	PS00194;PS51352	THIOREDOXIN_1;THIOREDOXIN_2	3081900	21.5554	6.48882
C4LW95	EHI_155440	Thioredoxin reductase	3	Thioredoxin reductase OS=Entamoeba histolytica GN=EHI_155440 PE=3 SV=1 - [C4LW95_ENTHI]	10.06	18.47	1	4	4	4	antioxidant activity; catalytic activity	cytoplasm	metabolic process; response to stimulus	Pf00070; Pf01946; Pf07992	3410063	314	33.7	6.38	Pyrimidine metabolism;Selenocompound metabolism	Pyr_redox;Pyr_redox_2	IPR000103;IPR001327;IPR005982;IPR008255;IPR013027;IPR023753	FAD_pyr_nucl-diS_OxRdtase;Pyr_nucl-diS_OxRdtase_2_AS;Pyr_nucl-diS_OxRdtase_FAD/NAD;Pyr_OxRdtase_NAD-bd_dom;Pyridine_nuc-diS_OxRdtase_2;Thioredox_Rdtase	PS00573	PYRIDINE_REDOX_2	1406700	20.4239	6.1482
C4LYR0	EHI_004490	Thioredoxin	3	Thioredoxin OS=Entamoeba histolytica GN=EHI_004490 PE=3 SV=1 - [C4LYR0_ENTHI]	3.82	16.5	1	1	1	1	catalytic activity; antioxidant activity		metabolic process; cellular homeostasis; regulation of biological process	Pf00085; Pf00578; Pf08534	3411052	103	11.6	5.45		Thioredoxin	IPR005746;IPR012336;IPR013766;IPR017937	Thioredoxin;Thioredoxin_CS;Thioredoxin_domain;Thioredoxin-like_fold	PS00194;PS51352	THIOREDOXIN_1;THIOREDOXIN_2	8429200	23.007	6.92579
C4M067	EHI_021560	Thioredoxin, putative	3	Thioredoxin, putative OS=Entamoeba histolytica GN=EHI_021560 PE=4 SV=1 - [C4M067_ENTHI]	33.84	20.58	1	7	7	11	catalytic activity		metabolic process; cellular homeostasis; regulation of biological process	Pf00085	3404299	379	42.9	6.01	Protein processing in endoplasmic reticulum	Thioredoxin	IPR005746;IPR012336;IPR013766;IPR017937	Thioredoxin;Thioredoxin_CS;Thioredoxin_domain;Thioredoxin-like_fold	PS00194;PS51352	THIOREDOXIN_1;THIOREDOXIN_2	26851000	24.6785	7.42896
C4M1M6	EHI_133970	Thioredoxin, putative	3	Thioredoxin, putative OS=Entamoeba histolytica GN=EHI_133970 PE=4 SV=1 - [C4M1M6_ENTHI]	25.32	26.25	1	7	7	7		cytoplasm; endoplasmic reticulum	cellular homeostasis; regulation of biological process	Pf00085; Pf07749	3409733	339	40.1	5.82		ERp29;Thioredoxin	IPR011679;IPR012336;IPR013766	ER_p29_C;Thioredoxin_domain;Thioredoxin-like_fold	PS51352	THIOREDOXIN_2	19148000	24.1907	7.28212
C4M1U3	EHI_027550	Thioredoxin, putative	3	Thioredoxin, putative OS=Entamoeba histolytica GN=EHI_027550 PE=4 SV=1 - [C4M1U3_ENTHI]	2.84	4.67	1	1	1	1		cytoplasm; endoplasmic reticulum	cellular homeostasis; regulation of biological process	Pf00085	3411850	300	35.2	7.85		Thioredoxin	IPR011679;IPR012336;IPR013766	ER_p29_C;Thioredoxin_domain;Thioredoxin-like_fold	PS51352	THIOREDOXIN_2	2012100	20.9403	6.30365
C4M242	EHI_169240	Thioredoxin, putative	3	Thioredoxin, putative OS=Entamoeba histolytica GN=EHI_169240 PE=4 SV=1 - [C4M242_ENTHI]	6.79	15.95	1	2	2	2			cellular homeostasis; regulation of biological process	Pf00085	3405503	163	19.6	6.79		Thioredoxin	IPR012336;IPR013766;IPR017937	Thioredoxin_CS;Thioredoxin_domain;Thioredoxin-like_fold	PS00194;PS51352	THIOREDOXIN_1;THIOREDOXIN_2	1088400	20.0538	6.03679
C4M5V0	EHI_026340	Thioredoxin	3	Thioredoxin OS=Entamoeba histolytica GN=EHI_026340 PE=3 SV=1 - [C4M5V0_ENTHI]	7.35	13.39	1	2	2	3	catalytic activity; antioxidant activity		metabolic process; cellular homeostasis; regulation of biological process	Pf00085; Pf00578; Pf08534	3409693	127	14.5	5.27		Thioredoxin	IPR005746;IPR005788;IPR012336;IPR013766;IPR017937	Disulphide_isomerase;Thioredoxin;Thioredoxin_CS;Thioredoxin_domain;Thioredoxin-like_fold	PS00194;PS51352	THIOREDOXIN_1;THIOREDOXIN_2	8564300	23.0299	6.93269
C4M7K9	EHI_170420	Thioredoxin	3	Thioredoxin OS=Entamoeba histolytica GN=EHI_170420 PE=3 SV=1 - [C4M7K9_ENTHI]	7.97	20.17	1	3	3	3	catalytic activity		metabolic process; cellular homeostasis; regulation of biological process	Pf00085	3405336	119	13.3	5.16		Thioredoxin	IPR005746;IPR012336;IPR013766;IPR017937	Thioredoxin;Thioredoxin_CS;Thioredoxin_domain;Thioredoxin-like_fold	PS00194;PS51352	THIOREDOXIN_1;THIOREDOXIN_2	103140000	26.62	8.01343
P34107	na	Superoxide dismutase [Fe]	3	Superoxide dismutase [Fe] OS=Entamoeba histolytica GN=SODB PE=2 SV=1 - [SODF_ENTHI]	20.52	34.21	1	4	4	5	antioxidant activity; catalytic activity; metal ion binding		metabolic process	Pf00081; Pf01913; Pf02777		190	22	6.79	Huntington's disease;Peroxisome	Sod_Fe_C;Sod_Fe_N	IPR001189;IPR019831;IPR019832;IPR019833	Mn/Fe_SOD;Mn/Fe_SOD_BS;Mn/Fe_SOD_C;Mn/Fe_SOD_N	PS00088	SOD_MN	4924300	22.2315	6.69234
B1N5A8	EHI_123390	Peroxiredoxin	2	Peroxiredoxin OS=Entamoeba histolytica GN=EHI_123390 PE=4 SV=1 - [B1N5A8_ENTHI]	25.02	24.05	1	0	8	10	antioxidant activity; catalytic activity		metabolic process	Pf00578; Pf08534; Pf10417	6220430	237	26.7	7.88
B1N623	EHI_139570	Peroxiredoxin, putative (Fragment)	2	Peroxiredoxin, putative (Fragment) OS=Entamoeba histolytica GN=EHI_139570 PE=4 SV=1 - [B1N623_ENTHI]	24.13	32.29	1	0	6	9	antioxidant activity; catalytic activity		metabolic process	Pf00578; Pf08534; Pf10417		192	21.4	6.34
C4M030	EHI_134810	Rubrerythrin, putative	2	Rubrerythrin, putative OS=Entamoeba histolytica GN=EHI_134810 PE=4 SV=1 - [C4M030_ENTHI]	5.31	14.81	1	2	2	2	metal ion binding; catalytic activity		cellular homeostasis; metabolic process	Pf00210; Pf02915	3406433	189	21.2	6.39
C4M0E3	EHI_006700	Thioredoxin, putative	2	Thioredoxin, putative OS=Entamoeba histolytica GN=EHI_006700 PE=4 SV=1 - [C4M0E3_ENTHI]	6.65	17.33	1	2	2	2			cellular homeostasis; regulation of biological process	Pf00085	3408773	150	17.6	8.94		Thioredoxin	IPR012336;IPR013766	Thioredoxin_domain;Thioredoxin-like_fold	0	0	2581200	21.2996	6.41182
C4M3Q0	EHI_145840	Peroxiredoxin, putative	2	Peroxiredoxin, putative OS=Entamoeba histolytica GN=EHI_145840 PE=4 SV=1 - [C4M3Q0_ENTHI]	24.13	26.61	1	0	6	9	antioxidant activity; catalytic activity		metabolic process	Pf00578; Pf08534; Pf10417		233	26.2	7.36
C4M6Q4	EHI_201250	Peroxiredoxin	2	Peroxiredoxin OS=Entamoeba histolytica GN=EHI_201250 PE=4 SV=1 - [C4M6Q4_ENTHI]	24.13	26.5	1	0	6	9	antioxidant activity; catalytic activity		metabolic process	Pf00578; Pf08534; Pf10417	3406317	234	26.4	7.37
C4M8W7	EHI_114010	Peroxiredoxin, putative	2	Peroxiredoxin, putative OS=Entamoeba histolytica GN=EHI_114010 PE=4 SV=1 - [C4M8W7_ENTHI]	24.13	26.61	1	0	6	9	antioxidant activity; catalytic activity		metabolic process	Pf00578; Pf08534; Pf10417		233	26.2	7.58
C4MAR7	EHI_001420	Peroxiredoxin	2	Peroxiredoxin OS=Entamoeba histolytica GN=EHI_001420 PE=4 SV=1 - [C4MAR7_ENTHI]	24.13	27.07	1	0	6	9	antioxidant activity; catalytic activity		metabolic process	Pf00578; Pf08534; Pf10417	3403807	229	25.8	7.64
C4MBP3	EHI_122310	Peroxiredoxin, putative	2	Peroxiredoxin, putative OS=Entamoeba histolytica GN=EHI_122310 PE=4 SV=1 - [C4MBP3_ENTHI]	24.13	26.16	1	0	6	9	antioxidant activity; catalytic activity		metabolic process	Pf00578; Pf08534; Pf10417		237	26.8	7.9
B1N5Y9	EHI_121620	Peroxiredoxin, putative	1	Peroxiredoxin, putative OS=Entamoeba histolytica GN=EHI_121620 PE=4 SV=1 - [B1N5Y9_ENTHI]	24.13	46.62	1	0	6	9	antioxidant activity; catalytic activity		metabolic process	Pf00578; Pf08534; Pf10417		133	14.7	7.74
C4LZH6	EHI_124400	Thioredoxin, putative	1	Thioredoxin, putative OS=Entamoeba histolytica GN=EHI_124400 PE=4 SV=1 - [C4LZH6_ENTHI]	2.23	12.8	1	1	1	1			cellular homeostasis; regulation of biological process	Pf00085	3409167	125	14.6	8.9
	Glycosylation and GPI-anchor
Accession	EHI Num	geneName	Nb Exp	Description	Score	Coverage	# Proteins	# Unique Peptides	# Peptides	# PSMs	Molecular Function	Cellular Component	Biological Process	Pfam IDs	Gene IDs	# AAs	MW [kDa]	calc. pI	KEGG name	Pfam	Interpro	Interpro name	Prosite	Prosite name	iBAQ	iBAQ log2	iBAQ log10
B1N2H8	EHI_045470	Dolychil-diphosphooligosaccharide--protein glycosyltransferase subunit	3	Dolychil-diphosphooligosaccharide--protein glycosyltransferase subunit, putative OS=Entamoeba histolytica GN=EHI_045470 PE=4 SV=1 - [B1N2H8_ENTHI]	18.25	23.37	1	6	6	6	catalytic activity	cytoplasm; endoplasmic reticulum; membrane	metabolic process	Pf04597	6219339	398	46.1	6.73		Ribophorin_I	IPR007676	Ribophorin_I			1375100	20.3911	6.13833
B1N4A4	EHI_162230	Alpha-1,3-mannosyltransferase ALG2	3	Alpha-1,3-mannosyltransferase ALG2, putative OS=Entamoeba histolytica GN=EHI_162230 PE=4 SV=1 - [B1N4A4_ENTHI]	8.22	12.06	1	0	3	3			metabolic process	Pf00534	6220019	340	38.8	7.2	N-Glycan biosynthesis;Various types of N-glycan biosynthesis	Glycos_transf_1	IPR001296;IPR027054	ALG2;Glyco_trans_1			3002800	21.5179	6.47753
C4LT26	EHI_148560	4-alpha-glucanotransferase	3	4-alpha-glucanotransferase, putative OS=Entamoeba histolytica GN=EHI_148560 PE=4 SV=1 - [C4LT26_ENTHI]	65.82	26.28	1	19	19	22	catalytic activity		metabolic process	Pf00686; Pf02446	3411792	898	103.4	6.23	Starch and sucrose metabolism	CBM_20;Glyco_hydro_77	IPR002044;IPR003385;IPR013781;IPR013783;IPR013784;IPR017853	Carb-bd-like_fold;CBM_fam20;Glyco_hydro_77;Glyco_hydro_catalytic_dom;Glycoside_hydrolase_SF;Ig-like_fold	PS51166	CBM20	5600500	22.4171	6.74823
C4LTI8	EHI_011940	Dolichyl-diphosphooligosaccharide--protein glycosyltransferase subunit STT3A	3	Dolichyl-diphosphooligosaccharide--protein glycosyltransferase subunit STT3A, putative OS=Entamoeba histolytica GN=EHI_011940 PE=4 SV=1 - [C4LTI8_ENTHI]	21.8	8.6	1	5	5	7	catalytic activity	membrane	metabolic process	Pf02516	3410541	721	82.9	8.65	N-Glycan biosynthesis;Protein processing in endoplasmic reticulum;Various types of N-glycan biosynthesis	STT3	IPR003674	Oligo_trans_STT3			2156400	21.0402	6.33373
C4LV77	EHI_183010	Dolichyl-diphosphooligosaccharide-protein glycotransferase	3	Dolichyl-diphosphooligosaccharide-protein glycotransferase, putative OS=Entamoeba histolytica GN=EHI_183010 PE=4 SV=1 - [C4LV77_ENTHI]	9.67	16.22	1	5	5	5	catalytic activity	cytoplasm; endoplasmic reticulum; membrane	metabolic process	Pf03345	3407719	376	43.4	7.44	0	DDOST_48kD	IPR005013	WBP1			4661800	22.1525	6.66855
C4LWN1	EHI_069430	Dolichyl-di-phosphooligosaccharide-protein glycotransferase	3	Dolichyl-di-phosphooligosaccharide-protein glycotransferase, putative OS=Entamoeba histolytica GN=EHI_069430 PE=4 SV=1 - [C4LWN1_ENTHI]	19.49	20.43	1	0	6	7	catalytic activity	cytoplasm; endoplasmic reticulum; membrane	metabolic process	Pf03345	3403230	416	48.1	7.11	N-Glycan biosynthesis;Protein processing in endoplasmic reticulum;Various types of N-glycan biosynthesis	DDOST_48kD	IPR005013	WBP1			5755800	22.4566	6.76011
C4LXF6	EHI_130880	Putative uncharacterized protein (Glycosylphosphatidylinositol-mannosyltransferase I)	3	Putative uncharacterized protein OS=Entamoeba histolytica GN=EHI_130880 PE=4 SV=1 - [C4LXF6_ENTHI]	3.51	2.39	1	0	1	1		cytoplasm; endoplasmic reticulum; membrane	metabolic process	Pf08320	3403016	503	58.3	6.25	Glycosylphosphatidylinositol(GPI)-anchor biosynthesis	PIG-X	IPR013233	PIG-X/PBN1			700010	19.417	5.8451
C4LXX0	EHI_035390	Phosphatidylinositol-glycan biosynthesis class O protein	3	Phosphatidylinositol-glycan biosynthesis class O protein, putative OS=Entamoeba histolytica GN=EHI_035390 PE=4 SV=1 - [C4LXX0_ENTHI]	8.39	4.25	1	0	3	3	catalytic activity		metabolic process	Pf00884; Pf01663	3410418	870	100.4	5.9
C4M036	EHI_021200	UDP-N-acetylglucosamine pyrophosphorylase	3	UDP-N-acetylglucosamine pyrophosphorylase, putative OS=Entamoeba histolytica GN=EHI_021200 PE=1 SV=1 - [C4M036_ENTHI]	2.2	1.5	1	0	1	1	catalytic activity		metabolic process	Pf01704	3409698	401	46.2	6.76
C4M0W6	EHI_015280	UDP-glucose:glycoprotein glucosyltransferase	3	UDP-glucose:glycoprotein glucosyltransferase, putative OS=Entamoeba histolytica GN=EHI_015280 PE=4 SV=1 - [C4M0W6_ENTHI]	10.93	4.76	1	5	5	5	catalytic activity		metabolic process	Pf01501; Pf06427	3408819	1281	149.9	7.75	Protein processing in endoplasmic reticulum	Glyco_transf_8;UDP-g_GGTase	IPR002495;IPR009448	Glyco_trans_8;UDP-g_GGtrans			521600	18.9926	5.71734
C4M173	EHI_107320	Phosphatidylinositol-glycan biosynthesis class O protein	3	Phosphatidylinositol-glycan biosynthesis class O protein, putative OS=Entamoeba histolytica GN=EHI_107320 PE=4 SV=1 - [C4M173_ENTHI]	8.39	4.27	1	0	3	3	catalytic activity		metabolic process	Pf00884; Pf01663	3407094	866	99.4	6.29	Glycosylphosphatidylinositol(GPI)-anchor biosynthesis	Phosphodiest	IPR002591;IPR017849;IPR017850	Alkaline_Pase-like_a/b/a;Alkaline_phosphatase_core;Phosphodiest/P_Trfase			1268200	20.2744	6.10319
C4M1J9	EHI_084680	4-alpha-glucanotransferase	3	4-alpha-glucanotransferase, putative OS=Entamoeba histolytica GN=EHI_084680 PE=4 SV=1 - [C4M1J9_ENTHI]	6.46	4.97	1	2	2	3	catalytic activity		metabolic process	Pf00686; Pf02446	3409406	825	97.4	5.87		CBM_20;Glyco_hydro_77	IPR002044;IPR003385;IPR013781;IPR013783;IPR013784;IPR017853	Carb-bd-like_fold;CBM_fam20;Glyco_hydro_77;Glyco_hydro_catalytic_dom;Glycoside_hydrolase_SF;Ig-like_fold	PS51166	CBM20	1044000	19.9937	6.0187
C4M3Z6	EHI_185280	Phosphoglucomutase/phosphomannomutase family protein	3	Phosphoglucomutase/phosphomannomutase family protein OS=Entamoeba histolytica GN=EHI_185280 PE=3 SV=1 - [C4M3Z6_ENTHI]	2.66	8.92	1	2	2	2	metal ion binding; catalytic activity		metabolic process	Pf00408; Pf02878; Pf02879; Pf02880	3402949	594	66.6	6.4	Amino sugar and nucleotide sugar metabolism;Galactose metabolism;Glycolysis / Gluconeogenesis;Pentose phosphate pathway;Purine metabolism;Starch and sucrose metabolism;Streptomycin biosynthesis	PGM_PMM_I;PGM_PMM_II;PGM_PMM_III;PGM_PMM_IV	IPR005841;IPR005843;IPR005844;IPR005845;IPR005846;IPR016055;IPR016066	A-D-PHexomutase_a/b/a-I;A-D-PHexomutase_a/b/a-I/II/III;A-D-PHexomutase_a/b/a-II;A-D-PHexomutase_a/b/a-III;A-D-PHexomutase_C;A-D-PHexomutase_CS;Alpha-D-phosphohexomutase_SF	PS00710	PGM_PMM	352080	18.4255	5.54664
C4M4V9	EHI_028950	Chitobiosyldiphosphodolichol beta-mannosyltransferase	3	Chitobiosyldiphosphodolichol beta-mannosyltransferase, putative OS=Entamoeba histolytica GN=EHI_028950 PE=4 SV=1 - [C4M4V9_ENTHI]	11.01	9.13	1	4	4	4			metabolic process	Pf00534	3405217	427	49.5	6.83	N-Glycan biosynthesis;Various types of N-glycan biosynthesis		IPR026051	ALG1-like			2259100	21.1073	6.35394
C4M5L3	EHI_001990	Alpha-1,3-mannosyltransferase ALG2	3	Alpha-1,3-mannosyltransferase ALG2, putative OS=Entamoeba histolytica GN=EHI_001990 PE=4 SV=1 - [C4M5L3_ENTHI]	8.22	10.33	1	0	3	3			metabolic process	Pf00534	3407528	397	45.5	6.43
C4M6U0	EHI_054260	Dolichol monophosphate mannose synthase	3	Dolichol monophosphate mannose synthase, putative OS=Entamoeba histolytica GN=EHI_054260 PE=4 SV=1 - [C4M6U0_ENTHI]	13.92	14.73	1	4	4	5		membrane	metabolic process; transport	Pf00535; Pf04138	3405704	353	38.8	8.21	N-Glycan biosynthesis	Glycos_transf_2;GtrA	IPR001173;IPR007267	Glyco_trans_2;GtrA			13023000	23.6346	7.11471
C4M7F6	EHI_035970	Mannose-P-dolichol utilization defect 1 protein homolog	3	Mannose-P-dolichol utilization defect 1 protein homolog, putative OS=Entamoeba histolytica GN=EHI_035970 PE=4 SV=1 - [C4M7F6_ENTHI]	7.35	14.62	1	2	2	2				Pf04193	3403211	212	24.1	8.03			IPR006603;IPR016817	CTNS;MannP-dilichol_defect-1			3854400	21.8781	6.58596
C4M7V5	EHI_029540	Dolychil-diphosphooligosaccharide--protein glycosyltransferase subunit	3	Dolychil-diphosphooligosaccharide--protein glycosyltransferase subunit, putative OS=Entamoeba histolytica GN=EHI_029540 PE=4 SV=1 - [C4M7V5_ENTHI]	2.05	1.89	1	1	1	1	catalytic activity	cytoplasm; endoplasmic reticulum; membrane	metabolic process	Pf04597	3404369	423	48	5.38	N-Glycan biosynthesis;Protein processing in endoplasmic reticulum;Various types of N-glycan biosynthesis	Ribophorin_I	IPR007676	Ribophorin_I			501400	18.9356	5.70018
C4LUQ2	EHI_023430	Glucosidase	3	Glucosidase, putative OS=Entamoeba histolytica GN=EHI_023430 PE=4 SV=1 - [C4LUQ2_ENTHI]	2.63	1.61	1	1	1	1	catalytic activity		metabolic process	Pf01055	3409945	871	100	6.25	N-Glycan biosynthesis;Protein processing in endoplasmic reticulum	Gal_mutarotas_2;Glyco_hydro_31	IPR000322;IPR011013;IPR017853;IPR025887	Gal_mutarotase_SF_dom;Glyco_hydro_31;Glyco_hydro_31_N_dom;Glycoside_hydrolase_SF			601660	19.1986	5.77935
C4LYI6	EHI_093950	Glycosyltransferase	3	Glycosyltransferase, putative OS=Entamoeba histolytica GN=EHI_093950 PE=4 SV=1 - [C4LYI6_ENTHI]	5.86	4.27	1	1	1	1			metabolic process	Pf00534	3411631	445	50.8	8.37	N-Glycan biosynthesis;Various types of N-glycan biosynthesis	Glycos_transf_1	IPR001296	Glyco_trans_1			2236700	21.0929	6.34961
C4LYN6	EHI_118880	Oligosaccharyl transferase	3	Oligosaccharyl transferase, putative OS=Entamoeba histolytica GN=EHI_118880 PE=4 SV=1 - [C4LYN6_ENTHI]	5.13	2.11	1	1	1	1	catalytic activity	membrane	metabolic process	Pf02516	3408447	710	81.2	8.65	N-Glycan biosynthesis;Protein processing in endoplasmic reticulum;Various types of N-glycan biosynthesis	STT3	IPR003674	Oligo_trans_STT3			219530	17.7441	5.34149
C4LUG7	EHI_049660	Uncharacterized protein (N-Glycan)	3	Putative uncharacterized protein OS=Entamoeba histolytica GN=EHI_049660 PE=4 SV=1 - [C4LUG7_ENTHI]	3.94	3.77	1	1	1	1	catalytic activity		metabolic process	Pf04101; Pf08660	3410187	345	38.6	7.46	N-Glycan biosynthesis;Various types of N-glycan biosynthesis	Alg14;Glyco_tran_28_C	IPR007235;IPR013969	Glyco_trans_28_C;Oligosacch_biosynth_Alg14			1735500	20.7269	6.23942
C4M0A5	EHI_005120	Uncharacterized protein (GPI)	3	Putative uncharacterized protein OS=Entamoeba histolytica GN=EHI_005120 PE=4 SV=1 - [C4M0A5_ENTHI]	3.36	6.2	1	1	1	1					3407162	371	42.8	7.08	Glycosylphosphatidylinositol(GPI)-anchor biosynthesis	PIG-S	IPR019540	PtdIno-glycan_biosynth_class_S			535480	19.0305	5.72874
C4M784	EHI_044370	Uncharacterized protein (Starch)	3	Putative uncharacterized protein OS=Entamoeba histolytica GN=EHI_044370 PE=4 SV=1 - [C4M784_ENTHI]	8.06	6.9	1	3	3	3	catalytic activity		metabolic process	Pf00723	3406690	681	77.5	5.41	Starch and sucrose metabolism		IPR008928;IPR012341	6-hairpin_glycosidase-like;6hp_glycosidase			3981900	21.925	6.60009
C4M5J7	EHI_001830	Uncharacterized protein (GPI)	3	Putative uncharacterized protein OS=Entamoeba histolytica GN=EHI_001830 PE=4 SV=1 - [C4M5J7_ENTHI]	15.42	22.86	1	5	5	5		membrane; cytoplasm; endoplasmic reticulum		Pf04113	3407470	420	47.3	8.34	Glycosylphosphatidylinositol(GPI)-anchor biosynthesis	Gpi16	IPR007245	PIG-T			1316200	20.3279	6.11932
C4LYH0	EHI_093790	Dolychil-diphosphooligosaccharide--protein glycosyltransferase subunit	2	Dolychil-diphosphooligosaccharide--protein glycosyltransferase subunit, putative OS=Entamoeba histolytica GN=EHI_093790 PE=4 SV=1 - [C4LYH0_ENTHI]	1.85	8.27	1	0	3	3	catalytic activity	cytoplasm; endoplasmic reticulum; membrane	metabolic process	Pf04597	3411583	423	49.1	6.32
C4M1Q8	EHI_062840	UDP-N-acetylglucosamine--dolichyl-phosphate N-acetylglucosaminephosphotransferase	2	UDP-N-acetylglucosamine--dolichyl-phosphate N-acetylglucosaminephosphotransferase, putative OS=Entamoeba histolytica GN=EHI_062840 PE=4 SV=1 - [C4M1Q8_ENTHI]	2.2	2.47	1	1	1	1	catalytic activity	membrane		Pf00953	3406214	365	41.1	7.09
C4M4V6	EHI_028900	Dolichyl-diphosphooligosaccharide-protein glycotransferase	2	Dolichyl-diphosphooligosaccharide-protein glycotransferase, putative OS=Entamoeba histolytica GN=EHI_028900 PE=4 SV=1 - [C4M4V6_ENTHI]	19.49	20.43	1	0	6	7	catalytic activity	cytoplasm; endoplasmic reticulum; membrane	metabolic process	Pf03345		416	48.1	7.11
C4M1Q8	EHI_062840	UDP-N-acetylglucosamine--dolichyl-phosphate N-acetylglucosaminephosphotransferase	2	UDP-N-acetylglucosamine--dolichyl-phosphate N-acetylglucosaminephosphotransferase, putative OS=Entamoeba histolytica GN=EHI_062840 PE=4 SV=1 - [C4M1Q8_ENTHI]	2.2	2.47	1	1	1	1	catalytic activity	membrane		Pf00953	3406214	365	41.1	7.09
B1N2N0	EHI_091960	glycosylphosphatidylinositol-mannosyltransferase I PIG-X	1	Putative uncharacterized protein OS=Entamoeba histolytica GN=EHI_091960 PE=4 SV=1 - [B1N2N0_ENTHI]	3.51	7.45	1	0	1	1		cytoplasm; endoplasmic reticulum; membrane	metabolic process	Pf08320		161	18.3	7.01
C4M4K5	EHI_031230	GWT1,GPI anchor biosynthesis, Inositol Acylation	1	Putative uncharacterized protein OS=Entamoeba histolytica GN=EHI_031230 PE=4 SV=1 - [C4M4K5_ENTHI]	1.96	1.85	1	1	1	1	catalytic activity	cytoplasm; endoplasmic reticulum; membrane	metabolic process	Pf06423	3408411	486	56	8.35	Glycosylphosphatidylinositol(GPI)-anchor biosynthesis	GWT1	IPR009447	GWT1			118440	16.8538	5.0735
C4M3R6	EHI_052770	Glucosidase II alpha subunit	1	Glucosidase II alpha subunit, putative OS=Entamoeba histolytica GN=EHI_052770 PE=4 SV=1 - [C4M3R6_ENTHI]	2.37	1.54	1	1	1	1	catalytic activity		metabolic process	Pf01055	3405941	842	97.6	6.81	Galactose metabolism;Starch and sucrose metabolism	Glyco_hydro_31	IPR000322;IPR011013;IPR017853	Gal_mutarotase_SF_dom;Glyco_hydro_31;Glycoside_hydrolase_SF			10154	13.3098	4.00664
C4MBA0	EHI_031520	Phosphatidylinositol N-acetylglucosaminyltransferase subunit C	1	Phosphatidylinositol N-acetylglucosaminyltransferase subunit C, putative OS=Entamoeba histolytica GN=EHI_031520 PE=4 SV=1 - [C4MBA0_ENTHI]	0	5.12	1	1	1	1	catalytic activity	membrane	metabolic process	Pf06432	3407849	293	33.2	5.47
	LYSOSOME
Accession	EHI Num	geneName	Nb Exp	Description	Score	Coverage	# Proteins	# Unique Peptides	# Peptides	# PSMs	Molecular Function	Cellular Component	Biological Process	Pfam IDs	Gene IDs	# AAs	MW [kDa]	calc. pI	KEGG name	Pfam	Interpro	Interpro name	Prosite	Prosite name	iBAQ	iBAQ log2	iBAQ log10
C4LSY3	EHI_148130	Beta-N-acetylhexosaminidase, alpha subunit	3	Beta-N-acetylhexosaminidase, alpha subunit OS=Entamoeba histolytica GN=EHI_148130 PE=4 SV=1 - [C4LSY3_ENTHI]	2.1	4.46	1	0	1	1	catalytic activity		metabolic process	Pf00728; Pf02838	3411822	538	61	6.95	Amino sugar and nucleotide sugar metabolism;Glycosaminoglycan degradation;Glycosphingolipid biosynthesis - ganglio series;Glycosphingolipid biosynthesis - globo series;Lysosome;Other glycan degradation	Glyco_hydro_20;Glyco_hydro_20b	IPR013781;IPR015882;IPR015883;IPR017853;IPR025705	Beta_hexosaminidase_sua/sub;Glyco_hydro_20_cat-core;Glyco_hydro_20b;Glyco_hydro_catalytic_dom;Glycoside_hydrolase_SF	0	0	188980	17.5279	5.27642
P49009	na	Beta-hexosaminidase subunit alpha	3	Beta-hexosaminidase subunit alpha OS=Entamoeba histolytica GN=HEXA PE=1 SV=2 - [HEXA_ENTHI]	2.1	4.26	1	0	1	1	catalytic activity		metabolic process	Pf00728; Pf02838		564	63.9	6.95	.	.	.	.	.	.	.
Q86M34	na	Beta-hexosaminidase subunit beta	3	Beta-hexosaminidase subunit beta OS=Entamoeba histolytica GN=HEXB PE=1 SV=1 - [HEXB_ENTHI]	27.48	17.17	1	8	8	9	catalytic activity		metabolic process	Pf00728; Pf02838		565	64.3	5.8	Amino sugar and nucleotide sugar metabolism;Glycosaminoglycan degradation;Glycosphingolipid biosynthesis - ganglio series;Glycosphingolipid biosynthesis - globo series;Lysosome;Other glycan degradation	Glyco_hydro_20;Glyco_hydro_20b	IPR013781;IPR015882;IPR015883;IPR017853;IPR025705	Beta_hexosaminidase_sua/sub;Glyco_hydro_20_cat-core;Glyco_hydro_20b;Glyco_hydro_catalytic_dom;Glycoside_hydrolase_SF	0	0	13371000	23.6726	7.12616
C4LTJ5	EHI_012010	Beta-N-acetylhexosaminidase, putative	2	Beta-N-acetylhexosaminidase, putative OS=Entamoeba histolytica GN=EHI_012010 PE=4 SV=1 - [C4LTJ5_ENTHI]	12.11	11.19	1	4	4	4	catalytic activity		metabolic process	Pf00728; Pf02838	3410524	563	64.3	6.6	Amino sugar and nucleotide sugar metabolism;Glycosaminoglycan degradation;Glycosphingolipid biosynthesis - ganglio series;Glycosphingolipid biosynthesis - globo series;Lysosome;Other glycan degradation	Glyco_hydro_20;Glyco_hydro_20b	IPR013781;IPR015882;IPR015883;IPR017853;IPR025705	Beta_hexosaminidase_sua/sub;Glyco_hydro_20_cat-core;Glyco_hydro_20b;Glyco_hydro_catalytic_dom;Glycoside_hydrolase_SF	0	0	954710	19.8647	5.97987
C4LWV6	EHI_199110	Lysozyme, putative	2	Lysozyme, putative OS=Entamoeba histolytica GN=EHI_199110 PE=4 SV=1 - [C4LWV6_ENTHI]	2.19	5.69	1	0	1	1	catalytic activity		metabolic process	Pf01183	3407600	211	23.5	8.84	.	.	.	.	.	.	.
C4M9P1	EHI_080730	Hemolysin-3, putative	2	Hemolysin-3, putative OS=Entamoeba histolytica GN=EHI_080730 PE=4 SV=1 - [C4M9P1_ENTHI]	6.33	9.39	1	3	3	3		membrane		Pf03006; Pf05758	3408627	277	32.1	7.81	0	HlyIII	IPR004254	HlyIII-related	0	0	970330	19.8881	5.98692
Q27650	na	Lysozyme	2	Lysozyme OS=Entamoeba histolytica GN=LYS4 PE=1 SV=2 - [LYS4_ENTHI]	2.19	6.06	1	0	1	1	catalytic activity		metabolic process; cell death; defense response; response to stimulus	Pf01183		198	22.4	9.2	0	Glyco_hydro_25	IPR002053;IPR013781;IPR017853	Glyco_hydro_25;Glyco_hydro_catalytic_dom;Glycoside_hydrolase_SF	0	0	939040	19.8408	5.97268
B1N2K7	EHI_110500	Beta-N-acetylhexosaminidase, putative	1	Beta-N-acetylhexosaminidase, putative OS=Entamoeba histolytica GN=EHI_110500 PE=4 SV=1 - [B1N2K7_ENTHI]	2.92	2.48	1	0	1	1	catalytic activity		metabolic process	Pf00728; Pf02838		444	50.7	6.76	.	.	.	.	.	.	.
C4LWG9	EHI_096570	Lysozyme, putative	1	Lysozyme, putative OS=Entamoeba histolytica GN=EHI_096570 PE=4 SV=1 - [C4LWG9_ENTHI]	6.96	12.74	1	0	2	2	catalytic activity		metabolic process		3411250	212	23.5	4.63	.	.	.	.	.	.	.
C4M0S1	EHI_010070	Xaa-Pro dipeptidase, putative	1	Xaa-Pro dipeptidase, putative OS=Entamoeba histolytica GN=EHI_010070 PE=3 SV=1 - [C4M0S1_ENTHI]	2.15	4.67	1	2	2	2	catalytic activity; metal ion binding			Pf00557; Pf05195	3411413	471	53.9	6.1	0	AMP_N;Peptidase_M24	IPR000994;IPR007865	Aminopep_P_N;Pept_M24_structural-domain	0	0	266080	18.0215	5.42501
O97368	na	Lysozyme II (Fragment)	1	Lysozyme II (Fragment) OS=Entamoeba histolytica PE=4 SV=1 - [O97368_ENTHI]	6.96	13.11	1	0	2	2	catalytic activity		metabolic process			206	22.8	4.63	0	0	IPR013781;IPR017853	Glyco_hydro_catalytic_dom;Glycoside_hydrolase_SF	0	0	3156300	21.5898	6.49918
Nb Exp.* 3= present in all experiments, 2= present in two experiments; 1= present only in one experiment					Nb Exp.* 3= present in all experiments, 2= present in two experiments; 1= present only in one experiment
