# Supplementary material for: Data set for the proteomics analysis of the endomembrane system from the unicellular Entamoeba histolytica
Source: Data Brief. 2014 Sep 3;1:29–36. doi: 10.1016/j.dib.2014.08.007 (PMC4459567; doi:10.1016/j.dib.2014.08.007)
Supplement: Supplementary file 1 — Supplementary data [file mmc1.zip › Supplemental Table 4.xlsx]

## Sheet: Sheet1
Perdomo et al., 2014. Data in brief associated to Journal of Proteomics
Table 4. small GTPAses and regulators purified with internal membrane fraction of E. histolytica
	RAB-Family
Accession	EHI_Num	geneName	Nb Exp.*	Description	Score	Coverage	# Proteins	# Unique Peptides	# Peptides	# PSMs	Molecular Function	Cellular Component	Biological Process	Pfam IDs	Gene IDs	# AAs	MW [kDa]	calc. pI	KEGG name	Pfam	Interpro	Interpro name	Prosite	Prosite name	iBAQ	iBAQ log2	iBAQ log10
C4LTJ7	na	Rab family GTPase	3	Rab family GTPase OS=Entamoeba histolytica GN=EhRabX30 PE=4 SV=1 - [C4LTJ7_ENTHI]	8.5	22.53	1	3	3	3	nucleotide binding		cell communication; regulation of biological process; response to stimulus	Pf00025; Pf00071; Pf08477	3410522	182	20.5	7.33		Ras	IPR001806;IPR005225;IPR027417	P-loop_NTPase;Small_GTPase;Small_GTP-bd_dom			3315100	21.6606	6.5205
C4LYX3	EHI_117890	Rab family GTPase	3	Rab family GTPase OS=Entamoeba histolytica GN=EHI_117890 PE=3 SV=1 - [C4LYX3_ENTHI]	8.88	15.27	1	0	4	4	nucleotide binding	nucleus; cytoplasm	cell communication; regulation of biological process; response to stimulus; transport	Pf00025; Pf00071; Pf04670; Pf08477; Pf09439	3410365	203	22.9	5.15
C4M1Y3	EHI_164900	Rab family GTPase	3	Rab family GTPase OS=Entamoeba histolytica GN=EHI_164900 PE=3 SV=1 - [C4M1Y3_ENTHI]	8.37	11.36	1	0	3	3	nucleotide binding	nucleus; cytoplasm	cell communication; regulation of biological process; response to stimulus; transport	Pf00025; Pf00071; Pf04670; Pf08477	3409523	264	30.1	4.92
C4M2S0	EHI_161030	Rab family GTPase	3	Rab family GTPase OS=Entamoeba histolytica GN=EHI_161030 PE=3 SV=1 - [C4M2S0_ENTHI]	20.93	36.79	1	0	7	8	nucleotide binding		cell communication; regulation of biological process; response to stimulus; transport	Pf00025; Pf00071; Pf08477	3403911	212	23.8	5.29
Q5NSY5	na	Rab family GTPase (Fragment)	3	Rab family GTPase (Fragment) OS=Entamoeba histolytica GN=EhRabX31 PE=3 SV=1 - [Q5NSY5_ENTHI]	22.14	38.34	1	5	5	8	nucleotide binding		cell communication; regulation of biological process; response to stimulus; transport	Pf00025; Pf00071; Pf08477		193	21.2	5.67		Ras	IPR001806;IPR003579;IPR005225;IPR027417	P-loop_NTPase;Small_GTPase;Small_GTPase_Rab_type;Small_GTP-bd_dom			9768400	23.2197	6.98982
Q5NSZ9	na	Rab family GTPase (Fragment)	3	Rab family GTPase (Fragment) OS=Entamoeba histolytica GN=EhRabX17 PE=4 SV=1 - [Q5NSZ9_ENTHI]	8.74	16.5	1	2	2	3	nucleotide binding		cell communication; regulation of biological process; response to stimulus	Pf00025; Pf00071; Pf08477		200	22.2	8.47		Ras	IPR001806;IPR005225;IPR027417	P-loop_NTPase;Small_GTPase;Small_GTP-bd_dom			13187000	23.6526	7.12015
Q5NT05	na	Rab family GTPase (Fragment)	3	Rab family GTPase (Fragment) OS=Entamoeba histolytica GN=EhRabX11 PE=3 SV=1 - [Q5NT05_ENTHI]	20.23	24.88	1	6	6	7	nucleotide binding	nucleus; cytoplasm	cell communication; regulation of biological process; response to stimulus; transport	Pf00025; Pf00071; Pf04670; Pf08477		209	23.4	5.25		Ras	IPR001806;IPR003579;IPR005225;IPR027417	P-loop_NTPase;Small_GTPase;Small_GTPase_Rab_type;Small_GTP-bd_dom			23530000	24.488	7.37162
Q5NT12	na	RabP2 (Fragment)	3	Small GTPase EhRabP2 (Fragment) OS=Entamoeba histolytica GN=EhRabP2 PE=3 SV=1 - [Q5NT12_ENTHI]	8.88	15.42	1	0	4	4	nucleotide binding	nucleus; cytoplasm	cell communication; regulation of biological process; response to stimulus; transport	Pf00025; Pf00071; Pf04670; Pf08477; Pf09439		201	22.6	5.25		Ras	IPR001806;IPR003579;IPR005225;IPR027417	P-loop_NTPase;Small_GTPase;Small_GTPase_Rab_type;Small_GTP-bd_dom			1688900	20.6877	6.2276
Q5NT27	na	Rab family GTPase (Fragment)	3	Rab family GTPase (Fragment) OS=Entamoeba histolytica GN=EhRab2C PE=3 SV=1 - [Q5NT27_ENTHI]	29.38	52.81	1	3	10	10	nucleotide binding		cell communication; regulation of biological process; response to stimulus; transport	Pf00025; Pf00071; Pf08477		231	26	6.99		Ras	IPR001806;IPR003579;IPR005225;IPR027417	P-loop_NTPase;Small_GTPase;Small_GTPase_Rab_type;Small_GTP-bd_dom			9753600	23.2175	6.98916
Q5NT35	na	RabD2 (Fragment)	3	Small GTPase EhRabD2 (Fragment) OS=Entamoeba histolytica GN=EhRabD2 PE=3 SV=1 - [Q5NT35_ENTHI]	8.37	16.39	1	0	3	3	nucleotide binding	nucleus; cytoplasm	cell communication; regulation of biological process; response to stimulus; transport	Pf00025; Pf00071; Pf04670; Pf08477		183	20.5	5.35		Ras	IPR001806;IPR003579;IPR005225;IPR027417	P-loop_NTPase;Small_GTPase;Small_GTPase_Rab_type;Small_GTP-bd_dom			1584800	20.5959	6.19997
Q5NT41	na	Rab family GTPase (Fragment)	3	Rab family GTPase (Fragment) OS=Entamoeba histolytica GN=EhRabC3 PE=3 SV=1 - [Q5NT41_ENTHI]	27.3	53.85	1	8	9	12	nucleotide binding; catalytic activity	nucleus; cytoplasm	metabolic process; cell communication; regulation of biological process; response to stimulus; transport	Pf00009; Pf00025; Pf00071; Pf04670; Pf08477; Pf09439; Pf10662		208	22.6	7.71		Ras	IPR001806;IPR003579;IPR005225;IPR025662;IPR027417	P-loop_NTPase;Sigma_54_int_dom_ATP-bd_1;Small_GTPase;Small_GTPase_Rab_type;Small_GTP-bd_dom	PS00675	SIGMA54_INTERACT_1	16226000	23.9518	7.21021
Q5NT42	na	Rab family GTPase (Fragment)	3	Rab family GTPase (Fragment) OS=Entamoeba histolytica GN=EhRab11D PE=3 SV=1 - [Q5NT42_ENTHI]	8.83	19.72	1	3	3	3	nucleotide binding; RNA binding		cell communication; regulation of biological process; response to stimulus; transport	Pf00025; Pf00071; Pf05783; Pf08477; Pf10150		213	24.2	5.31		Ras	IPR001806;IPR003579;IPR005225;IPR027417	P-loop_NTPase;Small_GTPase;Small_GTPase_Rab_type;Small_GTP-bd_dom	0	0	2354100	21.1667	6.37182
Q6AW59	na	RabC2 protein	3	EhRabC2 protein OS=Entamoeba histolytica GN=EhRABC2 PE=3 SV=1 - [Q6AW59_ENTHI]	10.1	14.08	1	1	2	3	nucleotide binding		cell communication; regulation of biological process; response to stimulus; transport	Pf00025; Pf00071; Pf08477		206	23.3	5.68		Ras	IPR001806;IPR003579;IPR005225;IPR027417	P-loop_NTPase;Small_GTPase;Small_GTPase_Rab_type;Small_GTP-bd_dom			14030000	23.742	7.14706
Q6AW60	na	Rab11A protein	3	EhRab11A protein OS=Entamoeba histolytica GN=EhRAB11A PE=3 SV=1 - [Q6AW60_ENTHI]	10.06	35.75	1	0	5	6	nucleotide binding	nucleus; cytoplasm	cell communication; regulation of biological process; response to stimulus; transport	Pf00025; Pf00071; Pf04670; Pf08477		207	23.3	5.15		Ras	IPR001806;IPR003579;IPR005225;IPR027417	P-loop_NTPase;Small_GTPase;Small_GTPase_Rab_type;Small_GTP-bd_dom			9877100	23.2357	6.99463
Q6AW64	na	Rab7E protein	3	EhRab7E protein OS=Entamoeba histolytica GN=EhRAB7E PE=3 SV=1 - [Q6AW64_ENTHI]	19.74	36.23	1	5	5	6	nucleotide binding; catalytic activity	nucleus; cytoplasm	cell communication; regulation of biological process; response to stimulus; transport	Pf00009; Pf00025; Pf00071; Pf01926; Pf03193; Pf04670; Pf08477		207	22.6	5.95		Ras	IPR001806;IPR003579;IPR005225;IPR027417	P-loop_NTPase;Small_GTPase;Small_GTPase_Rab_type;Small_GTP-bd_dom			6788000	22.6946	6.83174
Q6AW67	na	Rab7B protein	3	EhRab7B protein OS=Entamoeba histolytica GN=EhRAB7B PE=3 SV=1 - [Q6AW67_ENTHI]	8.62	19.81	1	2	3	3	nucleotide binding		cell communication; regulation of biological process; response to stimulus; transport	Pf00025; Pf00071; Pf01926; Pf08477		207	23.1	5.66		Ras	IPR001806;IPR003579;IPR005225;IPR027417	P-loop_NTPase;Small_GTPase;Small_GTPase_Rab_type;Small_GTP-bd_dom			2671100	21.349	6.42669
Q963D1	na	Rab family GTPase	3	Rab family GTPase OS=Entamoeba histolytica GN=rab8 PE=2 SV=1 - [Q963D1_ENTHI]	19.52	36.18	1	4	6	8	nucleotide binding	nucleus; cytoplasm	cell communication; regulation of biological process; response to stimulus; transport	Pf00025; Pf00071; Pf04670; Pf08477		199	22.3	5.16		Ras	IPR001806;IPR003579;IPR005225;IPR027417	P-loop_NTPase;Small_GTPase;Small_GTPase_Rab_type;Small_GTP-bd_dom			7860400	22.9062	6.89544
Q9BLE3	na	Rab11C	3	Small GTPase Rab11C OS=Entamoeba histolytica GN=EhRab11C PE=2 SV=1 - [Q9BLE3_ENTHI]	20.93	36.79	1	0	7	8	nucleotide binding		cell communication; regulation of biological process; response to stimulus; transport	Pf00025; Pf00071; Pf08477		212	23.9	5.41		Ras	IPR001806;IPR003579;IPR005225;IPR027417	P-loop_NTPase;Small_GTPase;Small_GTPase_Rab_type;Small_GTP-bd_dom			3426500	21.7083	6.53485
Q9BLE4	na	Rab11B	3	Small GTPase Rab11B OS=Entamoeba histolytica GN=EhRab11B PE=2 SV=1 - [Q9BLE4_ENTHI]	31.15	50.24	1	8	9	10	nucleotide binding		cell communication; regulation of biological process; response to stimulus; transport	Pf00025; Pf00071; Pf08477		211	23.8	5.08		Ras	IPR001806;IPR003579;IPR005225;IPR027417	P-loop_NTPase;Small_GTPase;Small_GTPase_Rab_type;Small_GTP-bd_dom			18309000	24.126	7.26266
Q9BLE8	na	Rab7A	3	Small GTPase Rab7A OS=Entamoeba histolytica GN=EhRab7A PE=2 SV=1 - [Q9BLE8_ENTHI]	14.35	25.24	1	0	5	5	nucleotide binding	nucleus; cytoplasm	cell communication; regulation of biological process; response to stimulus; transport	Pf00025; Pf00071; Pf04670; Pf08477		206	22.9	5.41
Q9BLF2	na	Rab family GTPase	3	Rab family GTPase OS=Entamoeba histolytica GN=EhRabC1 PE=2 SV=1 - [Q9BLF2_ENTHI]	25.9	53.92	1	7	8	9	nucleotide binding	nucleus; cytoplasm	cell communication; regulation of biological process; response to stimulus; transport	Pf00006; Pf00025; Pf00071; Pf04670; Pf08477		204	22.4	7.2		Ras	IPR001806;IPR003579;IPR005225;IPR025662;IPR027417	P-loop_NTPase;Sigma_54_int_dom_ATP-bd_1;Small_GTPase;Small_GTPase_Rab_type;Small_GTP-bd_dom	PS00675	SIGMA54_INTERACT_1	8688300	23.0506	6.93893
Q9BLF3	na	Rab family GTPase	3	Rab family GTPase OS=Entamoeba histolytica GN=EhRab1A PE=2 SV=1 - [Q9BLF3_ENTHI]	31.1	55.61	1	8	10	12	nucleotide binding	nucleus; cytoplasm	cell communication; regulation of biological process; response to stimulus; transport	Pf00025; Pf00071; Pf00735; Pf04670; Pf08477		205	22.9	6.24		Ras	IPR001806;IPR003579;IPR005225;IPR027417	P-loop_NTPase;Small_GTPase;Small_GTPase_Rab_type;Small_GTP-bd_dom			26331000	24.6503	7.42047
Q9NDI3	na	Rab B GTPase	3	Rab B GTPase OS=Entamoeba histolytica GN=rabB PE=3 SV=1 - [Q9NDI3_ENTHI]	10.09	13.02	1	0	2	3	nucleotide binding		cell communication; regulation of biological process; response to stimulus; transport	Pf00025; Pf00071; Pf08477		192	21.4	5.17		Ras	IPR001806;IPR003579;IPR005225;IPR025662;IPR027417	P-loop_NTPase;Sigma_54_int_dom_ATP-bd_1;Small_GTPase;Small_GTPase_Rab_type;Small_GTP-bd_dom	PS00675	SIGMA54_INTERACT_1	1129900	20.1078	6.05304
Q9NHW8	na	Rab7-like GTPase (Fragment)	3	Rab7-like GTPase (Fragment) OS=Entamoeba histolytica GN=Rab7 PE=2 SV=1 - [Q9NHW8_ENTHI]	14.35	25.24	1	0	5	5	nucleotide binding	nucleus; cytoplasm	cell communication; regulation of biological process; response to stimulus; transport	Pf00025; Pf00071; Pf04670; Pf08477		206	22.8	5.24	Amoebiasis;Endocytosis;ko05152;Phagosome	Ras	IPR001806;IPR003579;IPR005225;IPR027417	P-loop_NTPase;Small_GTPase;Small_GTPase_Rab_type;Small_GTP-bd_dom			7877600	22.9093	6.89639
B1N4P1	EHI_075040	GTP-binding protein	3	GTP-binding protein OS=Entamoeba histolytica GN=EHI_075040 PE=3 SV=1 - [B1N4P1_ENTHI]	17.94	44.74	1	0	5	6	nucleotide binding; signal transducer activity	cytoplasm; endoplasmic reticulum; Golgi	transport; cell communication; regulation of biological process; response to stimulus	Pf00025; Pf00503; Pf01926; Pf08477; Pf09439		190	21.5	5.86
C4M4L8	EHI_031410	GTP-binding protein	3	GTP-binding protein OS=Entamoeba histolytica GN=EHI_031410 PE=3 SV=1 - [C4M4L8_ENTHI]	17.94	44.74	1	0	5	6	signal transducer activity; nucleotide binding		transport; cell communication; regulation of biological process; response to stimulus	Pf00025; Pf00503; Pf01926; Pf08477; Pf09439	3408405	190	21.5	6.19	Protein processing in endoplasmic reticulum	Arf	IPR005225;IPR006687;IPR006689;IPR027417	P-loop_NTPase;Small_GTPase_ARF/SAR;Small_GTPase_SAR1;Small_GTP-bd_dom	PS51422	SAR1	3933000	21.9072	6.59472
O15785	na	GTP-binding protein (Fragment)	3	GTP-binding protein (Fragment) OS=Entamoeba histolytica GN=Rab11 PE=2 SV=1 - [O15785_ENTHI]	10.06	35.92	1	0	5	6	nucleotide binding	nucleus; cytoplasm	cell communication; regulation of biological process; response to stimulus; transport	Pf00025; Pf00071; Pf04670; Pf08477		206	23.2	5.16
B1N3J0	EHI_059670	Rab family GTPase	2	Rab family GTPase OS=Entamoeba histolytica GN=EHI_059670 PE=3 SV=1 - [B1N3J0_ENTHI]	8.84	5.33	1	2	3	3	nucleotide binding		cell communication; regulation of biological process; response to stimulus; transport	Pf00025; Pf00071; Pf08477	6219727	750	86.2	4.69		Ras	IPR001806;IPR003579;IPR005225;IPR027417	P-loop_NTPase;Small_GTPase;Small_GTPase_Rab_type;Small_GTP-bd_dom			946860	19.8528	5.97629
C4M717	EHI_189990	Rab family GTPase	2	Rab family GTPase OS=Entamoeba histolytica GN=EHI_189990 PE=3 SV=1 - [C4M717_ENTHI]	7.97	13.71	1	0	2	3	nucleotide binding		cell communication; regulation of biological process; response to stimulus; transport	Pf00025; Pf00071; Pf01926; Pf08477	3406635	197	21.7	4.86		Ras	IPR001806;IPR003579;IPR005225;IPR027417	P-loop_NTPase;Small_GTPase;Small_GTPase_Rab_type;Small_GTP-bd_dom			1084000	20.0479	6.03503
C4MA07	EHI_146510	Rab family GTPase	2	Rab family GTPase OS=Entamoeba histolytica GN=EHI_146510 PE=3 SV=1 - [C4MA07_ENTHI]	7.04	14.07	1	1	2	3	nucleotide binding	nucleus; cytoplasm	cell communication; regulation of biological process; response to stimulus; transport	Pf00025; Pf00071; Pf04670; Pf08477	3403324	199	22.3	5.47		Ras	IPR001806;IPR003579;IPR005225;IPR027417	P-loop_NTPase;Small_GTPase;Small_GTPase_Rab_type;Small_GTP-bd_dom			2000600	20.932	6.30116
Q5NSY1	na	Rab family GTPase (Fragment)	2	Rab family GTPase (Fragment) OS=Entamoeba histolytica GN=EhRabX35 PE=4 SV=1 - [Q5NSY1_ENTHI]	2.06	5.67	1	1	1	1	nucleotide binding		cell communication; regulation of biological process; response to stimulus	Pf00025; Pf00071; Pf08477		194	21.9	5		Ras	IPR001806;IPR005225;IPR027417	P-loop_NTPase;Small_GTPase;Small_GTP-bd_dom			127000	16.9545	5.1038
Q5NSY2	na	Rab family GTPase (Fragment)	2	Rab family GTPase (Fragment) OS=Entamoeba histolytica GN=EhRabX34 PE=3 SV=1 - [Q5NSY2_ENTHI]	0	12.06	1	1	2	4	nucleotide binding		cell communication; regulation of biological process; response to stimulus; transport	Pf00025; Pf00071; Pf08477		199	22.4	8.9
O15608	na	Ras-related protein RAB7 (Fragment)	2	Ras-related protein RAB7 (Fragment) OS=Entamoeba histolytica PE=2 SV=1 - [O15608_ENTHI]	14.35	30.77	1	0	5	5	nucleotide binding	nucleus; cytoplasm	cell communication; regulation of biological process; response to stimulus; transport	Pf00025; Pf00071; Pf01926; Pf04670; Pf08477		169	18.9	5.91
Q5NSZ7	na	Rab-19, putative (Fragment)	2	Rab-19, putative (Fragment) OS=Entamoeba histolytica GN=EhRabX19 PE=3 SV=1 - [Q5NSZ7_ENTHI]	2.69	5.34	1	0	1	1	nucleotide binding	nucleus; cytoplasm	cell communication; regulation of biological process; response to stimulus; transport	Pf00025; Pf00071; Pf04670; Pf08477; Pf09439		206	23.1	5.44
Q5NT03	na	Rab family GTPase (Fragment)	2	Rab family GTPase (Fragment) OS=Entamoeba histolytica GN=EhRabX13 PE=3 SV=1 - [Q5NT03_ENTHI]	5.2	12.56	1	2	3	4	nucleotide binding; catalytic activity; transporter activity	membrane	cell communication; regulation of biological process; response to stimulus; transport	Pf00006; Pf00009; Pf00025; Pf00071; Pf02421; Pf08477		207	23.1	7.84		Ras	IPR001806;IPR003579;IPR005225;IPR027417	P-loop_NTPase;Small_GTPase;Small_GTPase_Rab_type;Small_GTP-bd_dom			300080	18.195	5.47724
Q5NT06	na	Rab family GTPase (Fragment)	2	Rab family GTPase (Fragment) OS=Entamoeba histolytica GN=EhRabX10 PE=4 SV=1 - [Q5NT06_ENTHI]	3.2	7.98	1	1	1	1	nucleotide binding		cell communication; regulation of biological process; response to stimulus	Pf00071; Pf08477		188	21.4	5.49		Ras	IPR001806;IPR027417	P-loop_NTPase;Small_GTPase			432190	18.7213	5.63567
Q5NT16	na	Rab family GTPase (Fragment)	2	Rab family GTPase (Fragment) OS=Entamoeba histolytica GN=EhRabM2 PE=3 SV=1 - [Q5NT16_ENTHI]	2.31	4.43	1	1	1	1	nucleotide binding; catalytic activity	nucleus; cytoplasm	cell communication; regulation of biological process; response to stimulus; transport	Pf00009; Pf00025; Pf00071; Pf04670; Pf08477		203	22.9	5.19		Ras	IPR001806;IPR003579;IPR005225;IPR027417	P-loop_NTPase;Small_GTPase;Small_GTPase_Rab_type;Small_GTP-bd_dom			119300	16.8642	5.07664
Q5NT23	na	Rab family GTPase (Fragment)	2	Rab family GTPase (Fragment) OS=Entamoeba histolytica GN=EhRabK1 PE=3 SV=1 - [Q5NT23_ENTHI]	9.46	22.17	1	4	4	4	nucleotide binding		cell communication; regulation of biological process; response to stimulus; transport	Pf00025; Pf00071; Pf08477		212	24.5	5.03		Ras	IPR001806;IPR003579;IPR005225;IPR027417	P-loop_NTPase;Small_GTPase;Small_GTPase_Rab_type;Small_GTP-bd_dom			3394200	21.6946	6.53074
Q5NT28	na	Rab family GTPase (Fragment)	2	Rab family GTPase (Fragment) OS=Entamoeba histolytica GN=EhRab2B PE=3 SV=1 - [Q5NT28_ENTHI]	20.53	41.78	1	1	8	8	nucleotide binding		cell communication; regulation of biological process; response to stimulus; transport	Pf00025; Pf00071; Pf08477		213	23.8	6.23		Ras	IPR001806;IPR003579;IPR005225;IPR027417	P-loop_NTPase;Small_GTPase;Small_GTPase_Rab_type;Small_GTP-bd_dom			1700100	20.6972	6.23047
Q5NT38	na	Rab family GTPase (Fragment)	2	Rab family GTPase (Fragment) OS=Entamoeba histolytica GN=EhRabC6 PE=3 SV=1 - [Q5NT38_ENTHI]	2.93	5.67	1	0	1	1	nucleotide binding; catalytic activity		cell communication; regulation of biological process; response to stimulus; transport	Pf00009; Pf00025; Pf00071; Pf08477		194	21.7	5.43
Q6AW65	na	Rab7D protein	2	EhRab7D protein OS=Entamoeba histolytica GN=EhRAB7D PE=3 SV=1 - [Q6AW65_ENTHI]	17.25	25.98	1	5	5	5	nucleotide binding; catalytic activity		metabolic process; cell communication; regulation of biological process; response to stimulus; transport	Pf00006; Pf00009; Pf00025; Pf00071; Pf01926; Pf03193; Pf08477; Pf10662		204	22.9	5.2		Ras	IPR001806;IPR003579;IPR005225;IPR027417	P-loop_NTPase;Small_GTPase;Small_GTPase_Rab_type;Small_GTP-bd_dom			6216600	22.5677	6.79355
Q6AW66	na	Rab7C protein	2	EhRab7C protein OS=Entamoeba histolytica GN=EhRAB7C PE=3 SV=1 - [Q6AW66_ENTHI]	7.97	13.04	1	0	2	3	nucleotide binding		cell communication; regulation of biological process; response to stimulus; transport	Pf00025; Pf00071; Pf01926; Pf08477		207	22.9	5.29
Q95W88	na	Rab8 (Fragment)	2	Small GTP-binding protein Rab8 (Fragment) OS=Entamoeba histolytica GN=rab8 PE=3 SV=1 - [Q95W88_ENTHI]	14.29	32.41	1	0	4	5	nucleotide binding	nucleus; cytoplasm	cell communication; regulation of biological process; response to stimulus; transport	Pf00025; Pf00071; Pf04670; Pf08477		145	16.5	5.68
C4LSZ7	EHI_148270	GTP-binding protein, putative	1	GTP-binding protein, putative OS=Entamoeba histolytica GN=EHI_148270 PE=4 SV=1 - [C4LSZ7_ENTHI]	1.8	3.54	1	1	1	1	nucleotide binding; transporter activity	membrane	transport	Pf01926; Pf02421; Pf03308; Pf06071	3411843	396	44.3	7.37
C4LTM9	EHI_012380	Rab family GTPase	1	Rab family GTPase OS=Entamoeba histolytica GN=EHI_012380 PE=3 SV=1 - [C4LTM9_ENTHI]	2.04	5.44	1	1	1	1	nucleotide binding	nucleus; cytoplasm	cell communication; regulation of biological process; response to stimulus; transport	Pf00071; Pf04670; Pf08477	3409656	239	26.6	8.37		Ras	IPR001806;IPR003579;IPR005225;IPR027417	P-loop_NTPase;Small_GTPase;Small_GTPase_Rab_type;Small_GTP-bd_dom			175670	17.4225	5.2447
C4LXP5	EHI_014060	Rab family GTPase	1	Rab family GTPase OS=Entamoeba histolytica GN=EHI_014060 PE=3 SV=1 - [C4LXP5_ENTHI]	10.97	31.12	1	0	5	5	nucleotide binding; catalytic activity	nucleus; cytoplasm	cell communication; regulation of biological process; response to stimulus; transport; cell organization and biogenesis	Pf00025; Pf00071; Pf01095; Pf04670; Pf08477	3409372	196	22	5.29
C4M2C0	EHI_157890	Rab family GTPase	1	Rab family GTPase OS=Entamoeba histolytica GN=EHI_157890 PE=3 SV=1 - [C4M2C0_ENTHI]	10.97	31.12	1	0	5	5	nucleotide binding; catalytic activity	nucleus; cytoplasm	cell communication; regulation of biological process; response to stimulus; transport; cell organization and biogenesis	Pf00009; Pf00025; Pf00071; Pf01095; Pf04670; Pf08477		196	22	5.29
C4M535	EHI_128180	Rab family GTPase	1	Rab family GTPase OS=Entamoeba histolytica GN=EHI_128180 PE=3 SV=1 - [C4M535_ENTHI]	2.59	7.69	1	0	1	1	catalytic activity; nucleotide binding	nucleus; cytoplasm	cell communication; regulation of biological process; response to stimulus; transport	Pf00009; Pf00025; Pf00071; Pf04670; Pf08477	3409062	208	23.9	5.02
C4M5F3	EHI_058460	GTP-binding protein, putative	1	GTP-binding protein, putative OS=Entamoeba histolytica GN=EHI_058460 PE=4 SV=1 - [C4M5F3_ENTHI]	2.63	3.56	1	1	1	1	nucleotide binding; transporter activity	membrane	transport	Pf01926; Pf02421; Pf02824	3405700	365	40.7	8.43
Q4QT07	na	Rab GTPase	1	Rab GTPase OS=Entamoeba histolytica PE=3 SV=1 - [Q4QT07_ENTHI]	10.32	13.02	1	0	2	3	nucleotide binding		cell communication; regulation of biological process; response to stimulus; transport	Pf00025; Pf00071; Pf08477		192	21.4	5.47		Ras	IPR001806;IPR003579;IPR005225;IPR025662;IPR027417	P-loop_NTPase;Sigma_54_int_dom_ATP-bd_1;Small_GTPase;Small_GTPase_Rab_type;Small_GTP-bd_dom	PS00675	SIGMA54_INTERACT_1	2082100	20.9896	6.3185
Q5NSZ4	na	RabX22 (Fragment)	1	Small GTPase EhRabX22 (Fragment) OS=Entamoeba histolytica GN=EhRabX22 PE=3 SV=1 - [Q5NSZ4_ENTHI]	10.97	31.77	1	0	5	5	nucleotide binding; catalytic activity	nucleus; cytoplasm	cell communication; regulation of biological process; response to stimulus; transport; cell organization and biogenesis	Pf00009; Pf00025; Pf00071; Pf01095; Pf04670; Pf08477		192	21.5	5.29		Ras	IPR001806;IPR003579;IPR005225;IPR027417	P-loop_NTPase;Small_GTPase;Small_GTPase_Rab_type;Small_GTP-bd_dom			829920	19.6626	5.91904
Q5NT09	na	Rab family GTPase (Fragment)	1	Rab family GTPase (Fragment) OS=Entamoeba histolytica GN=EhRabX7 PE=4 SV=1 - [Q5NT09_ENTHI]	3.96	6.12	1	1	1	1	nucleotide binding		cell communication; regulation of biological process; response to stimulus	Pf00071; Pf08477		196	22.1	5.2		Ras	IPR001806;IPR005225;IPR027417	P-loop_NTPase;Small_GTPase;Small_GTP-bd_dom			334810	18.353	5.5248
Q5NT10	na	Rab family GTPase (Fragment)	1	Rab family GTPase (Fragment) OS=Entamoeba histolytica GN=EhRabX6 PE=4 SV=1 - [Q5NT10_ENTHI]	0	3	1	0	1	2	nucleotide binding		cell communication; regulation of biological process; response to stimulus	Pf00071; Pf08477		200	22.9	5.41
Q5NT17	na	Rab family GTPase (Fragment)	1	Rab family GTPase (Fragment) OS=Entamoeba histolytica GN=EhRabM1 PE=3 SV=1 - [Q5NT17_ENTHI]	2.68	7.58	1	1	1	1	nucleotide binding		cell communication; regulation of biological process; response to stimulus; transport	Pf00025; Pf00071; Pf08477		211	23.8	4.87		Ras	IPR001806;IPR003579;IPR005225;IPR027417	P-loop_NTPase;Small_GTPase;Small_GTPase_Rab_type;Small_GTP-bd_dom			246660	17.9122	5.3921
Q5NT32	na	Rab family GTPase	1	Rab family GTPase OS=Entamoeba histolytica GN=EhRabF2 PE=3 SV=1 - [Q5NT32_ENTHI]	1.64	3.63	1	1	1	1	nucleotide binding; catalytic activity		cell communication; regulation of biological process; response to stimulus; transport	Pf00009; Pf00025; Pf00071; Pf08477		193	21.8	5.26
Q5NT33	na	Rab family GTPase (Fragment)	1	Rab family GTPase (Fragment) OS=Entamoeba histolytica GN=EhRabF3 PE=3 SV=1 - [Q5NT33_ENTHI]	4.98	15.26	1	1	1	1	nucleotide binding		cell communication; regulation of biological process; response to stimulus; transport	Pf00025; Pf00071; Pf08477		190	21.1	5.24		Ras	IPR001806;IPR003579;IPR005225;IPR027417	P-loop_NTPase;Small_GTPase;Small_GTPase_Rab_type;Small_GTP-bd_dom			172070	17.3926	5.23571
Q5NT37	na	Rab family GTPase (Fragment)	1	Rab family GTPase (Fragment) OS=Entamoeba histolytica GN=EhRabC7 PE=3 SV=1 - [Q5NT37_ENTHI]	3.32	6.67	1	0	1	1	nucleotide binding		cell communication; regulation of biological process; response to stimulus; transport	Pf00025; Pf00071; Pf08477		195	21.9	5.71
Q5NT39	na	Rab family GTPase (Fragment)	1	Rab family GTPase (Fragment) OS=Entamoeba histolytica GN=EhRabC5 PE=3 SV=1 - [Q5NT39_ENTHI]	5.79	10.84	1	0	2	2	nucleotide binding; catalytic activity		cell communication; regulation of biological process; response to stimulus; transport	Pf00009; Pf00025; Pf00071; Pf08477		203	23.3	7.69		Ras	IPR001806;IPR003579;IPR005225;IPR025662;IPR027417	P-loop_NTPase;Sigma_54_int_dom_ATP-bd_1;Small_GTPase;Small_GTPase_Rab_type;Small_GTP-bd_dom	PS00675	SIGMA54_INTERACT_1	533430	19.0249	5.72708
Q5NT43	na	Rab family GTPase (Fragment)	1	Rab family GTPase (Fragment) OS=Entamoeba histolytica GN=EhRab8B PE=3 SV=1 - [Q5NT43_ENTHI]	5.72	10.63	1	0	2	2	nucleotide binding		cell communication; regulation of biological process; response to stimulus; transport	Pf00025; Pf00071; Pf08477		207	23	5.48
Q6AW62	na	Rab7G protein	1	EhRab7G protein OS=Entamoeba histolytica GN=EhRAB7G PE=3 SV=1 - [Q6AW62_ENTHI]	5.76	13.16	1	1	2	3	nucleotide binding; catalytic activity	nucleus; cytoplasm	metabolic process; cell communication; regulation of biological process; response to stimulus; transport	Pf00009; Pf00025; Pf00071; Pf01926; Pf04670; Pf08477; Pf09439; Pf10662		190	21.1	4.83		Ras	IPR001806;IPR003579;IPR005225;IPR027417	P-loop_NTPase;Small_GTPase;Small_GTPase_Rab_type;Small_GTP-bd_dom			701410	19.4199	5.84597
Q9BLE5	na	Rab family GTPase	1	Rab family GTPase OS=Entamoeba histolytica GN=EhRabH PE=2 SV=1 - [Q9BLE5_ENTHI]	2.59	7.69	1	0	1	1	nucleotide binding; catalytic activity	nucleus; cytoplasm	cell communication; regulation of biological process; response to stimulus; transport	Pf00009; Pf00025; Pf00071; Pf04670; Pf08477		208	23.9	5.03		Ras	IPR001806;IPR003579;IPR005225;IPR027417	P-loop_NTPase;Small_GTPase;Small_GTPase_Rab_type;Small_GTP-bd_dom			631630	19.2687	5.80046
Q9BLE6	na	Rab family GTPase	1	Rab family GTPase OS=Entamoeba histolytica GN=EhRabF5 PE=2 SV=1 - [Q9BLE6_ENTHI]	4.05	8.16	1	1	1	1	nucleotide binding; catalytic activity		cell communication; regulation of biological process; response to stimulus; transport	Pf00009; Pf00025; Pf00071; Pf08477		196	21.3	7.74		Ras	IPR001806;IPR003579;IPR005225;IPR027417	P-loop_NTPase;Small_GTPase;Small_GTPase_Rab_type;Small_GTP-bd_dom			155330	17.245	5.19126
Q9BLE9	na	Rab family GTPase	1	Rab family GTPase OS=Entamoeba histolytica GN=EhRab5 PE=3 SV=1 - [Q9BLE9_ENTHI]	3.25	7.18	1	1	1	1	nucleotide binding		cell communication; regulation of biological process; response to stimulus; transport	Pf00025; Pf00071; Pf08477		195	21.9	5.1	Amoebiasis;Amyotrophic lateral sclerosis (ALS);Endocytosis;ko05152;Phagosome;Vasopressin-regulated water reabsorption	Ras	IPR001806;IPR003579;IPR005225;IPR027417	P-loop_NTPase;Small_GTPase;Small_GTPase_Rab_type;Small_GTP-bd_dom			814700	19.6359	5.911
C4M9Q5	EHI_055420	GTP-binding protein, Ras family	1	GTP-binding protein, Ras family OS=Entamoeba histolytica GN=EHI_055420 PE=4 SV=1 - [C4M9Q5_ENTHI]	0	1.85	1	0	1	1	nucleotide binding		cell communication; regulation of biological process; response to stimulus	Pf00071	3403220	324	37.6	7.83
	RAS-Family
Accession	EHI_Num	geneName	Nb Exp.*	Description	Score	Coverage	# Proteins	# Unique Peptides	# Peptides	# PSMs	Molecular Function	Cellular Component	Biological Process	Pfam IDs	Gene IDs	# AAs	MW [kDa]	calc. pI	KEGG name	Pfam	Interpro	Interpro name	Prosite	Prosite name	iBAQ	iBAQ log2	iBAQ log10
C4M8B0	EHI_058090	Ras family GTPase	3	Ras family GTPase OS=Entamoeba histolytica GN=EHI_058090 PE=4 SV=1 - [C4M8B0_ENTHI]	52.52	69.02	1	5	13	15	catalytic activity; nucleotide binding	membrane	metabolic process; cell communication; regulation of biological process; response to stimulus	Pf00009; Pf00071; Pf08477	3405467	184	20.5	6.21		Ras	IPR001806;IPR005225;IPR020849;IPR027417	P-loop_NTPase;Small_GTPase;Small_GTPase_Ras;Small_GTP-bd_dom	PS51421	RAS	52076000	25.6341	7.71664
C4MA96	EHI_198330	Ras family GTPase	3	Ras family GTPase OS=Entamoeba histolytica GN=EHI_198330 PE=4 SV=1 - [C4MA96_ENTHI]	3.9	17.39	1	4	4	4	catalytic activity; nucleotide binding	membrane	metabolic process; cell communication; regulation of biological process; response to stimulus	Pf00071; Pf08477	3403989	207	22.8	6.01		Ras	IPR001806;IPR005225;IPR020849;IPR027417	P-loop_NTPase;Small_GTPase;Small_GTPase_Ras;Small_GTP-bd_dom	PS51421	RAS	431660	18.7195	5.63514
C4MAI1	EHI_196530	Ras family GTPase	3	Ras family GTPase OS=Entamoeba histolytica GN=EHI_196530 PE=4 SV=1 - [C4MAI1_ENTHI]	9.32	30.66	1	3	3	3	catalytic activity; nucleotide binding	membrane	metabolic process; cell communication; regulation of biological process; response to stimulus	Pf00009; Pf00071; Pf08477	3403195	212	23.8	5.52		Ras	IPR001806;IPR005225;IPR020849;IPR027417	P-loop_NTPase;Small_GTPase;Small_GTPase_Ras;Small_GTP-bd_dom	PS51421	RAS	2927400	21.4812	6.46648
Q24806	na	Ras family GTPase	3	Ras family GTPase OS=Entamoeba histolytica GN=Ehras1 PE=4 SV=1 - [Q24806_ENTHI]	22.44	30.73	1	1	4	6	nucleotide binding; catalytic activity	membrane	metabolic process; cell communication; regulation of biological process; response to stimulus	Pf00025; Pf00071; Pf08477		205	22.7	5.5		Ras	IPR001806;IPR005225;IPR020849;IPR027417	P-loop_NTPase;Small_GTPase;Small_GTPase_Ras;Small_GTP-bd_dom	PS51421	RAS	6440900	22.6188	6.80895
B1N354	EHI_124520	Ras-1, putative	2	Ras-1, putative OS=Entamoeba histolytica GN=EHI_124520 PE=4 SV=1 - [B1N354_ENTHI]	6.31	7	1	2	2	2	catalytic activity; nucleotide binding	membrane	metabolic process; cell communication; regulation of biological process; response to stimulus	Pf00025; Pf00071; Pf08477	6219578	200	22.7	6.8		Ras	IPR001806;IPR005225;IPR020849;IPR027417	P-loop_NTPase;Small_GTPase;Small_GTPase_Ras;Small_GTP-bd_dom	PS51421	RAS	498400	18.9269	5.69758
C4M588	EHI_154240	Ras family GTPase	2	Ras family GTPase OS=Entamoeba histolytica GN=EHI_154240 PE=4 SV=1 - [C4M588_ENTHI]	3.42	6.09	1	1	1	1	catalytic activity; nucleotide binding	membrane	metabolic process; cell communication; regulation of biological process; response to stimulus	Pf00025; Pf00071; Pf08477	3404740	197	22	4.96		Ras	IPR001806;IPR005225;IPR020849;IPR027417	P-loop_NTPase;Small_GTPase;Small_GTPase_Ras;Small_GTP-bd_dom	PS51421	RAS	523090	18.9967	5.71858
C4M7P6	EHI_091090	Uncharacterized (Ras)	2	Putative uncharacterized protein OS=Entamoeba histolytica GN=EHI_091090 PE=4 SV=1 - [C4M7P6_ENTHI]	3.95	5.97	1	1	1	1	nucleotide binding		cell communication; regulation of biological process; response to stimulus		3404866	201	22.7	5.71		Ras	IPR001806;IPR027417	P-loop_NTPase;Small_GTPase			784740	19.5819	5.89473
B1N3R6	EHI_119300	Ras family protein	1	Ras family protein OS=Entamoeba histolytica GN=EHI_119300 PE=4 SV=1 - [B1N3R6_ENTHI]	8.12	20.11	1	2	2	2	nucleotide binding		cell communication; regulation of biological process; response to stimulus	Pf00071; Pf08477	6219810	189	21.5	5.36		Ras	IPR001806;IPR027417	P-loop_NTPase;Small_GTPase			436890	18.7369	5.64037
C4LSY9	EHI_148190	Ran family GTPase	1	Ran family GTPase OS=Entamoeba histolytica GN=EHI_148190 PE=4 SV=1 - [C4LSY9_ENTHI]	2.39	5.94	1	1	1	1	catalytic activity; nucleotide binding		metabolic process; transport; cell communication; regulation of biological process; response to stimulus	Pf00025; Pf00071; Pf01926; Pf08477	3411815	219	25	8.6	Ribosome biogenesis in eukaryotes;RNA transport	Ras	IPR001806;IPR002041;IPR005225;IPR027417	P-loop_NTPase;Ran_GTPase;Small_GTPase;Small_GTP-bd_dom	PS51418	RAN	206140	17.6533	5.31416
C4LU06	EHI_068120	Ras family GTPase	1	Ras family GTPase OS=Entamoeba histolytica GN=EHI_068120 PE=4 SV=1 - [C4LU06_ENTHI]	2.57	8.29	1	1	1	1	catalytic activity; nucleotide binding	membrane	metabolic process; cell communication; regulation of biological process; response to stimulus	Pf00071; Pf08477	3411114	193	22.4	6.6
C4LZJ5	EHI_124610	Ras family GTPase	1	Ras family GTPase OS=Entamoeba histolytica GN=EHI_124610 PE=4 SV=1 - [C4LZJ5_ENTHI]	18.02	30.54	1	0	4	5	catalytic activity; nucleotide binding	membrane	metabolic process; cell communication; regulation of biological process; response to stimulus	Pf00025; Pf00071; Pf08477	3409179	203	22.5	5.22
C4M081	EHI_004860	Ras family GTPase	1	Ras family GTPase OS=Entamoeba histolytica GN=EHI_004860 PE=4 SV=1 - [C4M081_ENTHI]	3.28	6.01	1	1	1	1	catalytic activity; nucleotide binding	membrane	metabolic process; cell communication; regulation of biological process; response to stimulus	Pf00009; Pf00025; Pf00071; Pf08477	3405010	183	20.7	6.39		Ras	IPR001806;IPR005225;IPR020849;IPR027417	P-loop_NTPase;Small_GTPase;Small_GTPase_Ras;Small_GTP-bd_dom	PS51421	RAS	927980	19.8237	5.96754
C4M3K3	EHI_109840	Ras family GTPase	1	Ras family GTPase OS=Entamoeba histolytica GN=EHI_109840 PE=4 SV=1 - [C4M3K3_ENTHI]	2.44	7.37	1	1	1	1	catalytic activity; nucleotide binding	membrane	metabolic process; cell communication; regulation of biological process; response to stimulus	Pf00025; Pf00071; Pf08477	3406518	190	21.4	5.11		Ras	IPR001806;IPR005225;IPR020849;IPR027417	P-loop_NTPase;Small_GTPase;Small_GTPase_Ras;Small_GTP-bd_dom			25855	14.6582	4.41254
Q24804	na	Rap homologue 1	1	Rap homologue 1 OS=Entamoeba histolytica GN=EhRAP1 PE=4 SV=1 - [Q24804_ENTHI]	35.14	54.89	1	1	9	10	nucleotide binding; catalytic activity	membrane	metabolic process; cell communication; regulation of biological process; response to stimulus	Pf00071; Pf08477		184	20.5	5.43
Q24807	na	Ras homologue 2	1	Ras homologue 2 OS=Entamoeba histolytica GN=EhRAS2 PE=4 SV=1 - [Q24807_ENTHI]	18.02	30.54	1	0	4	5	nucleotide binding; catalytic activity	membrane	metabolic process; cell communication; regulation of biological process; response to stimulus	Pf00025; Pf00071; Pf08477		203	22.6	5.22		Ras	IPR001806;IPR005225;IPR020849;IPR027417	P-loop_NTPase;Small_GTPase;Small_GTPase_Ras;Small_GTP-bd_dom	PS51421	RAS	402520	18.6187	5.60479
	RHO-Family
Accession	EHI_Num	geneName	NbExp.*	Description	Score	Coverage	# Proteins	# Unique Peptides	# Peptides	# PSMs	Molecular Function	Cellular Component	Biological Process	Pfam IDs	Gene IDs	# AAs	MW [kDa]	calc. pI	KEGG name	Pfam	Interpro	Interpro name	Prosite	Prosite name	iBAQ	iBAQ log2	iBAQ log10
C4LTL7	EHI_012240	Rho family GTPase	3	Rho family GTPase OS=Entamoeba histolytica GN=EHI_012240 PE=3 SV=1 - [C4LTL7_ENTHI]	34.31	22.5	1	0	4	12	nucleotide binding		cell communication; regulation of biological process; response to stimulus	Pf00025; Pf00071; Pf08477	3410500	200	22.3	6.05		Ras	IPR001806;IPR003578;IPR005225;IPR027417	P-loop_NTPase;Small_GTPase;Small_GTPase_Rho;Small_GTP-bd_dom	PS51420	RHO	10804000	23.3651	7.03358
C4LX92	EHI_013260	Rho family GTPase	3	Rho family GTPase OS=Entamoeba histolytica GN=EHI_013260 PE=3 SV=1 - [C4LX92_ENTHI]	34.31	22.61	1	0	4	12	nucleotide binding		cell communication; regulation of biological process; response to stimulus	Pf00071; Pf08477	3410629	199	22.3	5.95
C4M0Y0	EHI_015440	Rho family GTPase	3	Rho family GTPase OS=Entamoeba histolytica GN=EHI_015440 PE=3 SV=1 - [C4M0Y0_ENTHI]	20.92	44.19	1	0	7	8	nucleotide binding		cell communication; regulation of biological process; response to stimulus	Pf00025; Pf00071; Pf08477	3406956	215	23.8	6.77
C4M1G5	EHI_192450	Rho family GTPase	3	Rho family GTPase OS=Entamoeba histolytica GN=EHI_192450 PE=3 SV=1 - [C4M1G5_ENTHI]	1.6	2.76	1	0	1	1	nucleotide binding		cell communication; regulation of biological process; response to stimulus	Pf00071; Pf08477	3408199	217	24.4	5.45
C4M3R0	EHI_146180	Rho family GTPase	3	Rho family GTPase OS=Entamoeba histolytica GN=EHI_146180 PE=3 SV=1 - [C4M3R0_ENTHI]	1.6	2.78	1	0	1	1	nucleotide binding		cell communication; regulation of biological process; response to stimulus	Pf00025; Pf00071; Pf08477	3407620	216	24	5.92
C4M4W4	EHI_029020	Rho family GTPase	3	Rho family GTPase OS=Entamoeba histolytica GN=EHI_029020 PE=1 SV=1 - [C4M4W4_ENTHI]	20.92	44.19	1	0	7	8	nucleotide binding	membrane	cell communication; regulation of biological process; response to stimulus	Pf00025; Pf00071; Pf08477		215	23.8	6.77
C4M5Q7	EHI_129750	Rho family GTPase	3	Rho family GTPase OS=Entamoeba histolytica GN=EHI_129750 PE=3 SV=1 - [C4M5Q7_ENTHI]	19.03	28.36	1	0	5	7	nucleotide binding		cell communication; regulation of biological process; response to stimulus	Pf00071; Pf08477	3406121	201	22.1	6.21
C4M8K6	EHI_197840	Rho family GTPase	3	Rho family GTPase OS=Entamoeba histolytica GN=EHI_197840 PE=3 SV=1 - [C4M8K6_ENTHI]	16.67	15.9	1	0	4	7	nucleotide binding		cell communication; regulation of biological process; response to stimulus	Pf00025; Pf00071; Pf08477	3405128	195	21.6	7.56		Ras	IPR001806;IPR003578;IPR005225;IPR027417	P-loop_NTPase;Small_GTPase;Small_GTPase_Rho;Small_GTP-bd_dom	PS51420	RHO	15798000	23.9132	7.1986
O76321	na	Rho-related protein racG	3	Rho-related protein racG OS=Entamoeba histolytica GN=RACG PE=3 SV=1 - [RECG_ENTHI]	19.03	28.64	1	0	5	7	nucleotide binding	cytoplasm; cytoskeleton; membrane	cell communication; regulation of biological process; response to stimulus	Pf00071; Pf08477		199	21.9	6.21		Ras	IPR001806;IPR003578;IPR005225;IPR027417	P-loop_NTPase;Small_GTPase;Small_GTPase_Rho;Small_GTP-bd_dom	PS51420	RHO	42274000	25.3333	7.62607
Q24814	na	Rho-related protein racA	3	Rho-related protein racA OS=Entamoeba histolytica GN=RACA PE=3 SV=1 - [RACA_ENTHI]	16.67	15.82	1	0	4	7	nucleotide binding	membrane	cell communication; regulation of biological process; response to stimulus	Pf00025; Pf00071; Pf08477		196	21.8	7.56
Q8I890	na	Rho-like small GTPase	3	Rho-like small GTPase OS=Entamoeba histolytica GN=Rho PE=2 SV=1 - [Q8I890_ENTHI]	20.92	45.24	1	0	7	8	nucleotide binding	membrane	cell communication; regulation of biological process; response to stimulus	Pf00025; Pf00071; Pf08477		210	23.5	7.25		Ras	IPR001806;IPR003578;IPR005225;IPR027417	P-loop_NTPase;Small_GTPase;Small_GTPase_Rho;Small_GTP-bd_dom	PS51420	RHO	4263700	22.0237	6.62979
Q8I892	na	Rho-like small GTPase	3	Rho-like small GTPase OS=Entamoeba histolytica GN=Rho PE=2 SV=1 - [Q8I892_ENTHI]	20.92	44.81	1	0	7	8	nucleotide binding	membrane	cell communication; regulation of biological process; response to stimulus	Pf00071; Pf08477		212	23.4	5.48
Q8I894	na	Rho-like small GTPase	3	Rho-like small GTPase OS=Entamoeba histolytica GN=Rho PE=2 SV=1 - [Q8I894_ENTHI]	20.92	44.81	1	0	7	8	nucleotide binding	membrane	cell communication; regulation of biological process; response to stimulus	Pf00025; Pf00071; Pf08477		212	23.4	5.64
Q95TD4	na	Rho-like small GTPase	3	Rho-like small GTPase OS=Entamoeba histolytica PE=3 SV=1 - [Q95TD4_ENTHI]	20.92	44.81	1	0	7	8	nucleotide binding	membrane	cell communication; regulation of biological process; response to stimulus	Pf00025; Pf00071; Pf08477		212	23.4	5.48
B1N5I9	EHI_013650	Rac-like GTP-binding protein RAC2, putative	2	Rac-like GTP-binding protein RAC2, putative OS=Entamoeba histolytica GN=EHI_013650 PE=3 SV=1 - [B1N5I9_ENTHI]	5.41	10.46	1	2	2	2	nucleotide binding		cell communication; regulation of biological process; response to stimulus	Pf00025; Pf00071; Pf08477	3406040	239	27.6	7.17		Ras	IPR001806;IPR003578;IPR005225;IPR027417	P-loop_NTPase;Small_GTPase;Small_GTPase_Rho;Small_GTP-bd_dom	PS51420	RHO	306950	18.2276	5.48707
C4LW15	EHI_126310	Rho family GTPase	2	Rho family GTPase OS=Entamoeba histolytica GN=EHI_126310 PE=3 SV=1 - [C4LW15_ENTHI]	10.98	23.58	1	3	3	4	nucleotide binding		cell communication; regulation of biological process; response to stimulus	Pf00071; Pf08477	3406761	212	24.4	6.67		Ras	IPR001806;IPR003578;IPR005225;IPR027417	P-loop_NTPase;Small_GTPase;Small_GTPase_Rho;Small_GTP-bd_dom			2360600	21.1707	6.37302
C4M292	EHI_180430	Rho family GTPase	2	Rho family GTPase OS=Entamoeba histolytica GN=EHI_180430 PE=3 SV=1 - [C4M292_ENTHI]	3.38	6.7	1	1	1	1	nucleotide binding	nucleus; cytoplasm	cell communication; regulation of biological process; response to stimulus	Pf00025; Pf00071; Pf04670; Pf08477	3408125	194	21.6	8.22		Ras	IPR001806;IPR003578;IPR005225;IPR027417	P-loop_NTPase;Small_GTPase;Small_GTPase_Rho;Small_GTP-bd_dom	PS51420	RHO	1002900	19.9357	6.00126
C4M5T0	EHI_070730	Rho family GTPase	2	Rho family GTPase OS=Entamoeba histolytica GN=EHI_070730 PE=3 SV=1 - [C4M5T0_ENTHI]	15.98	31.96	1	0	6	7	nucleotide binding		cell communication; regulation of biological process; response to stimulus	Pf00071; Pf08477	3407007	194	21.6	8.62		Ras	IPR001806;IPR003578;IPR005225;IPR027417	P-loop_NTPase;Small_GTPase;Small_GTPase_Rho;Small_GTP-bd_dom	PS51420	RHO	137400	17.068	5.13799
C4M9T7	EHI_190440	Rho family GTPase	2	Rho family GTPase OS=Entamoeba histolytica GN=EHI_190440 PE=3 SV=1 - [C4M9T7_ENTHI]	5.95	14.14	1	2	2	3	nucleotide binding	nucleus; cytoplasm	cell communication; regulation of biological process; response to stimulus	Pf00071; Pf04670; Pf08477	3405754	198	22.1	5.3
Q8I891	na	Rho-like small GTPase (Fragment)	2	Rho-like small GTPase (Fragment) OS=Entamoeba histolytica GN=Rho PE=2 SV=1 - [Q8I891_ENTHI]	13.77	28.05	1	0	5	5	nucleotide binding	membrane	cell communication; regulation of biological process; response to stimulus	Pf00025; Pf00071; Pf08477		221	24.6	6.54
C4MAS8	EHI_144600	Rho family GTPase	1	Rho family GTPase OS=Entamoeba histolytica GN=EHI_144600 PE=3 SV=1 - [C4MAS8_ENTHI]	1.78	3	1	0	1	1	nucleotide binding	nucleus; cytoplasm	cell communication; regulation of biological process; response to stimulus	Pf00025; Pf00071; Pf04670; Pf08477	3403044	200	22.7	8.82
Q24816	na	Rho-related protein racC	1	Rho-related protein racC OS=Entamoeba histolytica GN=RACC PE=3 SV=1 - [RACC_ENTHI]	15.98	31.96	1	0	6	7	nucleotide binding	membrane	cell communication; regulation of biological process; response to stimulus	Pf00071; Pf08477		194	21.6	8.29		Ras	IPR001806;IPR003578;IPR005225;IPR027417	P-loop_NTPase;Small_GTPase;Small_GTPase_Rho;Small_GTP-bd_dom	PS51420	RHO	9407600	23.1654	6.97348
Q24817	na	Rho-related protein racD (Fragment)	1	Rho-related protein racD (Fragment) OS=Entamoeba histolytica GN=RACD PE=2 SV=1 - [RACD_ENTHI]	19.32	27.27	1	0	5	7	nucleotide binding	membrane	cell communication; regulation of biological process; response to stimulus	Pf00025; Pf00071; Pf08477		198	22	5.68
Q8I893	na	Rho-like small GTPase	1	Rho-like small GTPase OS=Entamoeba histolytica GN=Rho PE=2 SV=1 - [Q8I893_ENTHI]	1.78	3.3	1	0	1	1	nucleotide binding	membrane	cell communication; regulation of biological process; response to stimulus	Pf00025; Pf00071; Pf08477		212	23.4	5.33
	GEF-GAP
Accession	EHI_Num	geneName	NbExp.*	Description	Score	Coverage	# Proteins	# Unique Peptides	# Peptides	# PSMs	Molecular Function	Cellular Component	Biological Process	Pfam IDs	Gene IDs	# AAs	MW [kDa]	calc. pI	KEGG name	Pfam	Interpro	Interpro name	Prosite	Prosite name	iBAQ	iBAQ log2	iBAQ log10
B1N309	EHI_167060	Rab GDP dissociation inhibitor alpha, putative	3	Rab GDP dissociation inhibitor alpha, putative OS=Entamoeba histolytica GN=EHI_167060 PE=4 SV=1 - [B1N309_ENTHI]	9.26	14.12	1	0	3	3	enzyme regulator activity		transport	Pf00996		439	49.3	6.73
C4LV70	EHI_182930	RhoGAP domain containing protein	3	RhoGAP domain containing protein OS=Entamoeba histolytica GN=EHI_182930 PE=4 SV=1 - [C4LV70_ENTHI]	6.61	3.64	1	2	2	2	enzyme regulator activity		cell communication; regulation of biological process; response to stimulus	Pf00620; Pf00621	3409471	934	108.3	6.21		RhoGAP;RhoGEF	IPR000198;IPR000219;IPR008936;IPR011993	DH-domain;PH_like_dom;Rho_GTPase_activation_prot;RhoGAP_dom	PS50010;PS50238	DH_2;RHOGAP	457210	18.8025	5.66012
C4LY07	EHI_035800	Ras GTPase activating protein, putative	3	Ras GTPase activating protein, putative OS=Entamoeba histolytica GN=EHI_035800 PE=4 SV=1 - [C4LY07_ENTHI]	9.5	7.24	1	4	4	4	enzyme regulator activity		cell communication; regulation of biological process; response to stimulus	Pf00616; Pf03836	3410460	787	90.3	5.78	Regulation of actin cytoskeleton	RasGAP;RasGAP_C	IPR000593;IPR001936;IPR008936	RasGAP;RasGAP_C;Rho_GTPase_activation_prot	PS50018	RAS_GTPASE_ACTIV_2	679320	19.3737	5.83207
C4M1Y2	EHI_164890	Rab GDP dissociation inhibitor alpha, putative	3	Rab GDP dissociation inhibitor alpha, putative OS=Entamoeba histolytica GN=EHI_164890 PE=4 SV=1 - [C4M1Y2_ENTHI]	9.26	14.12	1	0	3	3	enzyme regulator activity		transport	Pf00996	3409524	439	49.3	6.73		GDI	IPR000806;IPR018203	GDP_dissociation_inhibitor;RabGDI			567850	19.1152	5.75423
C4M6L6	EHI_147570	Rho GDP exchange inhibitor, putative	3	Rho GDP exchange inhibitor, putative OS=Entamoeba histolytica GN=EHI_147570 PE=4 SV=1 - [C4M6L6_ENTHI]	2.5	6.29	1	0	1	1	enzyme regulator activity	cytoplasm		Pf02115	3408847	175	20	5.71
C4M8C8	EHI_039480	Rho guanine nucleotide exchange factor, putative	3	Rho guanine nucleotide exchange factor, putative OS=Entamoeba histolytica GN=EHI_039480 PE=4 SV=1 - [C4M8C8_ENTHI]	2.66	1.2	1	0	1	1	enzyme regulator activity		cell communication; regulation of biological process; response to stimulus	Pf00621	3408081	835	95.9	6.55		RhoGEF	IPR000219;IPR011989;IPR016024	ARM-like;ARM-type_fold;DH-domain	PS50010	DH_2	214110	17.708	5.33064
C4M954	EHI_139960	Rap/Ran GTPase activating protein, putative	3	Rap/Ran GTPase activating protein, putative OS=Entamoeba histolytica GN=EHI_139960 PE=4 SV=1 - [C4M954_ENTHI]	2.57	0.59	1	0	1	1	enzyme regulator activity		cell communication; regulation of biological process; response to stimulus	Pf02145	3403839	1362	158.2	5.17
O76754	na	Rho GDP exchange inhibitor (Fragment)	3	Rho GDP exchange inhibitor (Fragment) OS=Entamoeba histolytica GN=Rhoxi PE=2 SV=1 - [O76754_ENTHI]	2.5	6.55	1	0	1	1	enzyme regulator activity	cytoplasm		Pf02115		168	19.3	6	Neurotrophin signaling pathway;Vasopressin-regulated water reabsorption	Rho_GDI	IPR000406;IPR014756;IPR024792	Ig_E-set;Rho_GDI;RhoGDI_domain			833510	19.6688	5.92091
B1N3Q0	EHI_138990	Uncharacterized (Rap-GAP domain)	3	uncharacterized protein OS=Entamoeba histolytica GN=EHI_138990 PE=4 SV=1 - [B1N3Q0_ENTHI] with Rap_GAP domain	9.23	4.4	1	4	4	4	enzyme regulator activity		cell communication; regulation of biological process; response to stimulus	Pf02145	6219795	1386	159.8	5.44		Rap_GAP	IPR000331;IPR011989;IPR016024;IPR027107	ARM-like;ARM-type_fold;Rap_GAP_dom;Tuberin/Ral-act_asu	PS50085	RAPGAP	151810	17.2119	5.1813
C4M8R5	EHI_181530	Uncharacterized (Rab-GAP-TBC domain)	3	Putative uncharacterized protein OS=Entamoeba histolytica GN=EHI_181530 PE=4 SV=1 - [C4M8R5_ENTHI]	10.19	5.83	1	4	4	6	enzyme regulator activity		metabolic process; regulation of biological process	Pf00566; Pf00581; Pf07061	3403965	806	94.2	5.62		RabGAP-TBC;Rhodanese;Swi5	IPR000195;IPR001763;IPR010760	DNA-repair_Swi5;Rab-GTPase-TBC_dom;Rhodanese-like_dom	PS50206	RHODANESE_3	275080	18.0695	5.43946
C4LWL4	EHI_069260	Uncharacterized (Rab-TBC domain)	2	Putative uncharacterized protein OS=Entamoeba histolytica GN=EHI_069260 PE=4 SV=1 - [C4LWL4_ENTHI]	8.41	9.71	1	3	3	3	enzyme regulator activity		metabolic process; regulation of biological process	Pf00566	3409619	350	41.7	7.88		RabGAP-TBC	IPR000195	Rab-GTPase-TBC_dom	PS50086	TBC_RABGAP	469450	18.8406	5.67159
C4LXV4	EHI_087740	Uncharacterized (Rap-Gap domain)	2	Putative uncharacterized protein OS=Entamoeba histolytica GN=EHI_087740 PE=4 SV=1 - [C4LXV4_ENTHI]	2.6	2.84	1	1	1	1	enzyme regulator activity; protein binding		cell communication; regulation of biological process; response to stimulus	Pf00168; Pf02145	3410261	670	76.2	8.1		C2;Rap_GAP	IPR000008;IPR000331;IPR008973;IPR018029	C2_Ca/lipid-bd_dom_CaLB;C2_Ca-dep;C2_membr_targeting;Rap_GAP_dom	PS50004;PS50085	C2;RAPGAP	90570	16.4667	4.95698
C4LY34	EHI_177300	Uncharacterized (Rab-GAP-TBC domain)	2	Putative uncharacterized protein OS=Entamoeba histolytica GN=EHI_177300 PE=4 SV=1 - [C4LY34_ENTHI]	3.13	1.97	1	1	1	1	enzyme regulator activity		metabolic process; regulation of biological process	Pf00566; Pf00581	3403001	610	68.9	6.76		RabGAP-TBC;Rhodanese	IPR000195;IPR001763	Rab-GTPase-TBC_dom;Rhodanese-like_dom	PS50206	RHODANESE_3	88181	16.4282	4.94538
C4LSH0	EHI_151270	Rap/Ran GTPase activating protein, putative	1	Rap/Ran GTPase activating protein, putative OS=Entamoeba histolytica GN=EHI_151270 PE=4 SV=1 - [C4LSH0_ENTHI]	1.87	0.75	1	0	1	1	enzyme regulator activity; protein binding		cell communication; regulation of biological process; response to stimulus	Pf00023; Pf02145; Pf09458; Pf12796	3411746	798	91.5	7.01
C4LT51	EHI_148840	RhoGAP domain containing protein	1	RhoGAP domain containing protein OS=Entamoeba histolytica GN=EHI_148840 PE=4 SV=1 - [C4LT51_ENTHI]	0	3.88	1	1	1	1			cell communication; regulation of biological process; response to stimulus	Pf00620	3411867	438	50.6	8.31
C4LT53	EHI_148860	Rab GTPase activating protein, putative	1	Rab GTPase activating protein, putative OS=Entamoeba histolytica GN=EHI_148860 PE=4 SV=1 - [C4LT53_ENTHI]	1.87	1.32	1	0	1	1	enzyme regulator activity		metabolic process; regulation of biological process	Pf00566	3411884	453	53.7	6.81
C4LUF8	EHI_049570	RhoGAP domain containing protein	1	RhoGAP domain containing protein OS=Entamoeba histolytica GN=EHI_049570 PE=4 SV=1 - [C4LUF8_ENTHI]	2.16	1.86	1	1	1	1			cell communication; regulation of biological process; response to stimulus	Pf00620	3410207	645	73.4	7.69		RhoGAP	IPR000198;IPR008936	Rho_GTPase_activation_prot;RhoGAP_dom	PS50238	RHOGAP	66776	16.027	4.82462
C4LVS4	EHI_187070	Rap/Ran GTPase-activating protein, putative	1	Rap/Ran GTPase-activating protein, putative OS=Entamoeba histolytica GN=EHI_187070 PE=4 SV=1 - [C4LVS4_ENTHI]	0	1.97	1	0	1	1	enzyme regulator activity		cell communication; regulation of biological process; response to stimulus	Pf02145	3410778	610	70	6.71
C4LVS8	EHI_187110	Rho GTPase activating protein, putative	1	Rho GTPase activating protein, putative OS=Entamoeba histolytica GN=EHI_187110 PE=4 SV=1 - [C4LVS8_ENTHI]	2.27	1.01	1	1	1	1	enzyme regulator activity; metal ion binding		cell communication; regulation of biological process; response to stimulus	Pf00412; Pf00620	3410774	894	104.9	6.23	Pancreatic cancer;Pathways in cancer	LIM;RhoGAP	IPR000198;IPR000219;IPR001781;IPR008936	DH-domain;Rho_GTPase_activation_prot;RhoGAP_dom;Znf_LIM	PS00478;PS50023;PS50238	LIM_DOMAIN_1;LIM_DOMAIN_2;RHOGAP	36615	15.1601	4.56366
C4M0W4	EHI_015260	Rab GTPase activating protein, putative	1	Rab GTPase activating protein, putative OS=Entamoeba histolytica GN=EHI_015260 PE=4 SV=1 - [C4M0W4_ENTHI]	2.07	7.95	1	1	1	1	enzyme regulator activity		metabolic process; regulation of biological process	Pf00566	3408817	302	34.8	5.64
C4M2M6	EHI_005910	Rho guanine nucleotide exchange factor, putative	1	Rho guanine nucleotide exchange factor, putative OS=Entamoeba histolytica GN=EHI_005910 PE=4 SV=1 - [C4M2M6_ENTHI]	4.4	3.69	1	2	2	2	enzyme regulator activity; protein binding		cell communication; regulation of biological process; response to stimulus	Pf00621	3407752	921	106.8	8.25		RhoGEF	IPR000219;IPR001849;IPR011993	DH-domain;PH_like_dom;Pleckstrin_homology	PS50010	DH_2	38778	15.243	4.58859
C4M5B3	EHI_081280	Rho guanine nucleotide exchange factor, putative	1	Rho guanine nucleotide exchange factor, putative OS=Entamoeba histolytica GN=EHI_081280 PE=4 SV=1 - [C4M5B3_ENTHI]	3.47	1.75	1	1	1	1	enzyme regulator activity; protein binding		cell communication; regulation of biological process; response to stimulus	Pf00621	3411143	744	85.9	9.17		RhoGEF	IPR000048;IPR000219	DH-domain;IQ_motif_EF-hand-BS	PS50010;PS50096	DH_2;IQ	22976	14.4878	4.36127
C4M834	EHI_108700	Rap/Ran GTPase activating protein, putative	1	Rap/Ran GTPase activating protein, putative OS=Entamoeba histolytica GN=EHI_108700 PE=4 SV=1 - [C4M834_ENTHI]	1.85	6.16	1	2	3	3	enzyme regulator activity; protein binding		cell communication; regulation of biological process; response to stimulus	Pf00023; Pf02145; Pf12796	3405632	796	91.4	7.43		Ank_2;Rap_GAP	IPR000331;IPR002110;IPR020683	Ankyrin_rpt;Ankyrin_rpt-contain_dom;Rap_GAP_dom	PS50085;PS50088;PS50297	ANK_REP_REGION;ANK_REPEAT;RAPGAP	20419	14.3176	4.31003
C4MAE1	EHI_172130	RhoGAP domain containing protein	1	RhoGAP domain containing protein OS=Entamoeba histolytica GN=EHI_172130 PE=4 SV=1 - [C4MAE1_ENTHI]	2.92	7.97	1	1	1	1			cell communication; regulation of biological process; response to stimulus	Pf00620	3404234	301	33.9	6.15
C4MAI3	EHI_196550	Rap/Ran GTPase-activating protein, putative	1	Rap/Ran GTPase-activating protein, putative OS=Entamoeba histolytica GN=EHI_196550 PE=4 SV=1 - [C4MAI3_ENTHI]	0	1.8	1	0	1	1	enzyme regulator activity		cell communication; regulation of biological process; response to stimulus	Pf02145	3403202	667	75.7	8.47
C4LV55	EHI_182740	Guanine nucleotide exchange factor, putative	1	Guanine nucleotide exchange factor, putative OS=Entamoeba histolytica GN=EHI_182740 PE=4 SV=1 - [C4LV55_ENTHI]	2.66	1.37	1	0	1	1	enzyme regulator activity		cell communication; regulation of biological process; response to stimulus	Pf00621	3409792	732	84.2	8.03
C4LVY9	EHI_126040	Uncharacterized (Rab-GAP-TBC domain)	1	Putative uncharacterized protein OS=Entamoeba histolytica GN=EHI_126040 PE=4 SV=1 - [C4LVY9_ENTHI]	2.85	1.85	1	1	1	1	enzyme regulator activity		metabolic process; regulation of biological process	Pf00566; Pf00581	3404718	703	79.9	6.44		RabGAP-TBC;Rhodanese	IPR000195;IPR001763	Rab-GTPase-TBC_dom;Rhodanese-like_dom	PS50086;PS50206	RHODANESE_3;TBC_RABGAP	219620	17.7446	5.34167
C4M3G1	EHI_017560	Uncharacterized (Rho-Gap)	1	Putative uncharacterized protein OS=Entamoeba histolytica GN=EHI_017560 PE=4 SV=1 - [C4M3G1_ENTHI]	5.67	7	1	0	2	2	metal ion binding				3406564	357	40.7	6.33		RhoGAP	IPR000198;IPR002048;IPR008936;IPR011992;IPR018247	EF_Hand_1_Ca_BS;EF_hand_dom;EF-hand-like_dom;Rho_GTPase_activation_prot;RhoGAP_dom	PS00018;PS50238	EF_HAND_1;RHOGAP	538990	19.0399	5.73158
Nb Exp.* 3= present in all experiments, 2= present in two experiments; 1= present only in one experiment
