# Supplementary material for: Data set for the proteomics analysis of the endomembrane system from the unicellular Entamoeba histolytica
Source: Data Brief. 2014 Sep 3;1:29–36. doi: 10.1016/j.dib.2014.08.007 (PMC4459567; doi:10.1016/j.dib.2014.08.007)
Supplement: Supplementary file 1 — Supplementary data [file mmc1.zip › Supplemental Table 5.xlsx]

## Sheet: Sheet1
Perdomo et al., 2014. Data in brief associated to Journal of Proteomics
Table 5. Proteins candidates to be transported
	PEPTIDASES AND RELATED
AccessionUniprot	EHI Num	geneName	Nb Exp*	Description	Score	Coverage	# Proteins	# Unique Peptides	# Peptides	# PSMs	Molecular Function	Cellular Component	Biological Process	Pfam IDs	Gene IDs	# AAs	MW [kDa]	calc. pI	KEGG name	Pfam	Interpro	Interpro name	Prosite	Prosite name	iBAQ	iBAQ log2	iBAQ log10
B1N2R5	EHI_010850	Cysteine proteinase, putative	3	Cysteine proteinase, putative OS=Entamoeba histolytica GN=EHI_010850 PE=3 SV=1 - [B1N5G3_ENTHI]	3.02	3.17	1	0	1	1	catalytic activity		metabolic process	Pf00112; Pf08246	6220496	315	34.9	5.59
B1N5G3	na	Cysteine protease binding protein family 6	3	Cysteine protease binding protein family 6 OS=Entamoeba histolytica GN=cpbf6 PE=2 SV=1 - [C4LUR3_ENTHI]	34.06	14.86	1	9	9	11					3407348	895	97.8	5.1							14215000	23.7609	7.15275
C4LTT0	EHI_175020	Peptidase, putative	3	Peptidase, putative OS=Entamoeba histolytica GN=EHI_175020 PE=4 SV=1 - [C4LZM7_ENTHI]	4.15	3.76	1	1	1	1				Pf00557	3404196	372	41.6	5.6		Peptidase_M24	IPR000994;IPR011991	Pept_M24_structural-domain;WHTH_DNA-bd_dom			950290	19.858	5.97786
C4LUR3	na	Cysteine protease binding protein family 1	3	Cysteine protease binding protein family 1 OS=Entamoeba histolytica GN=cpbf1 PE=2 SV=1 - [C4M1X3_ENTHI]	27.05	13.83	1	10	10	11					3409533	904	100.7	5.08							12838000	23.6139	7.1085
C4LVG2	na	Cysteine protease binding protein family 7	3	Cysteine protease binding protein family 7 OS=Entamoeba histolytica GN=cpbf7 PE=2 SV=1 - [C4M2H3_ENTHI]	7.24	4.43	1	3	3	3					3403663	903	99.9	4.82							962870	19.877	5.98357
C4LXU8	na	Cysteine protease binding protein family 8	3	Cysteine protease binding protein family 8 OS=Entamoeba histolytica GN=cpbf8 PE=2 SV=1 - [C4M342_ENTHI]	27.2	11.17	1	8	8	9					3407210	904	99.2	4.88							15263000	23.8635	7.18364
C4LZM7	EHI_200230	Cell surface protease gp63, putative	3	Cell surface protease gp63, putative OS=Entamoeba histolytica GN=EHI_200230 PE=4 SV=1 - [C4M7M4_ENTHI]	6.39	5.44	1	2	2	2	catalytic activity; metal ion binding	membrane	metabolic process	Pf01457	3409717	643	71.5	6.99	African trypanosomiasis;Leishmaniasis	Peptidase_M8	IPR001577;IPR014756	Ig_E-set;Peptidase_M8			985500	19.9105	5.99366
C4LZW9	na	Cysteine proteinase 1	3	Cysteine proteinase 1 OS=Entamoeba histolytica GN=CPP1 PE=1 SV=1 - [CPP1_ENTHI]	8.8	9.52	1	0	2	3	catalytic activity		metabolic process	Pf00112; Pf08246		315	35	6.05	Amoebiasis	Inhibitor_I29;Peptidase_C1	IPR000169;IPR000668;IPR013128;IPR013201;IPR025660;IPR025661	Pept_asp_AS;Pept_cys_AS;Pept_his_AS;Peptidase_C1A;Peptidase_C1A_C;Prot_inhib_I29	PS00139;PS00639;PS00640	THIOL_PROTEASE_ASN;THIOL_PROTEASE_CYS;THIOL_PROTEASE_HIS	1294600	20.3041	6.11214
C4M1X3	na	Cysteine proteinase 2	3	Cysteine proteinase 2 OS=Entamoeba histolytica GN=CPP2 PE=1 SV=1 - [CPP2_ENTHI]	2.31	4.44	1	0	1	1	catalytic activity		metabolic process	Pf00112; Pf08246		315	34.7	7.21	Amoebiasis	Inhibitor_I29;Peptidase_C1	IPR000169;IPR000668;IPR013128;IPR013201;IPR025660;IPR025661	Pept_asp_AS;Pept_cys_AS;Pept_his_AS;Peptidase_C1A;Peptidase_C1A_C;Prot_inhib_I29	PS00139;PS00639;PS00640	THIOL_PROTEASE_ASN;THIOL_PROTEASE_CYS;THIOL_PROTEASE_HIS	2062600	20.976	6.31442
C4M2H3	na	Cysteine protease 8	3	Cysteine protease 8 OS=Entamoeba histolytica GN=CP8 PE=3 SV=1 - [Q8I8E0_ENTHI]	3.02	3.17	1	0	1	1	catalytic activity		metabolic process	Pf00112; Pf08246		315	34.9	5.59	Amoebiasis	Inhibitor_I29;Peptidase_C1	IPR000169;IPR000668;IPR013128;IPR013201;IPR025661	Pept_asp_AS;Pept_cys_AS;Peptidase_C1A;Peptidase_C1A_C;Prot_inhib_I29	PS00139;PS00640	THIOL_PROTEASE_ASN;THIOL_PROTEASE_CYS	160190	17.2894	5.20464
C4M307	na	Cysteine proteinase	3	Cysteine proteinase OS=Entamoeba histolytica GN=CP5 PE=3 SV=2 - [Q95030_ENTHI]	33.93	20.13	1	5	6	13	catalytic activity		metabolic process	Pf00112		318	34.7	8.46	Amoebiasis	Inhibitor_I29;Peptidase_C1	IPR000169;IPR000668;IPR013128;IPR013201;IPR025660;IPR025661	Pept_asp_AS;Pept_cys_AS;Pept_his_AS;Peptidase_C1A;Peptidase_C1A_C;Prot_inhib_I29	PS00139;PS00639;PS00640	THIOL_PROTEASE_ASN;THIOL_PROTEASE_CYS;THIOL_PROTEASE_HIS	5101000	22.2823	6.70766
C4M342	EHI_068090	Serine carboxypeptidase (S28) family protein	3	Serine carboxypeptidase (S28) family protein OS=Entamoeba histolytica GN=EHI_068090 PE=4 SV=1 - [C4LU03_ENTHI]	5.93	6.88	1	0	2	2	catalytic activity		metabolic process	Pf00561; Pf05577; Pf12697	3411117	480	54	4.86		Peptidase_S28	IPR008758	Peptidase_S28			3224000	21.6204	6.5084
C4M655	EHI_054530	Serine carboxypeptidase (S28) family protein	3	Serine carboxypeptidase (S28) family protein OS=Entamoeba histolytica GN=EHI_054530 PE=4 SV=1 - [C4M2I4_ENTHI]	8.31	6.87	1	2	2	2	catalytic activity		metabolic process	Pf05577	3406398	466	53	5.14		Peptidase_S28	IPR008758	Peptidase_S28			2402000	21.1958	6.38057
C4M7M4	EHI_141400	Peptidase, C54 family	2	Peptidase, C54 family OS=Entamoeba histolytica GN=EHI_141400 PE=4 SV=1 - [B1N2R5_ENTHI]	2.04	1.82	1	0	1	1		membrane		Pf03416	6219429	330	37.7	6.15
C4M998	EHI_050570	Cysteine proteinase, putative	2	Cysteine proteinase, putative OS=Entamoeba histolytica GN=EHI_050570 PE=3 SV=1 - [C4LTT0_ENTHI]	3.34	4.5	1	0	1	1	catalytic activity		metabolic process	Pf00112; Pf08246	3410919	311	33.7	7.34
E5RSJ4	EHI_042870	Cell surface protease gp63, putative	2	Cell surface protease gp63, putative OS=Entamoeba histolytica GN=EHI_042870 PE=4 SV=1 - [C4M655_ENTHI]	3.58	2.27	1	1	1	1	catalytic activity; metal ion binding	membrane	metabolic process	Pf01457	3406949	662	75.5	6.48	African trypanosomiasis;Leishmaniasis	Peptidase_M8	IPR001577;IPR014756	Ig_E-set;Peptidase_M8			286540	18.1284	5.45719
E5RSJ5	na	Cysteine protease binding protein family 3	2	Cysteine protease binding protein family 3 OS=Entamoeba histolytica GN=cpbf3 PE=2 SV=1 - [E5RSJ4_ENTHI]	6.25	3.72	1	0	2	2	enzyme regulator activity; catalytic activity	cytoplasm	metabolic process	Pf04151		888	99	7.31
P36185	na	Cysteine proteinase ACP2 (Fragment)	2	Cysteine proteinase ACP2 (Fragment) OS=Entamoeba histolytica GN=ACP2 PE=1 SV=1 - [ACP2_ENTHI]	2.31	4.52	1	0	1	1	catalytic activity	extracellular	metabolic process	Pf00112; Pf08246		310	34.2	7.81
Q01957	na	Cysteine proteinase	2	Cysteine proteinase OS=Entamoeba histolytica PE=3 SV=1 - [Q27643_ENTHI]	3.34	4.5	1	0	1	1	catalytic activity		metabolic process	Pf00112; Pf08246		311	33.7	7.03	Amoebiasis	Inhibitor_I29;Peptidase_C1	IPR000169;IPR000668;IPR013128;IPR013201;IPR025660	Pept_cys_AS;Pept_his_AS;Peptidase_C1A;Peptidase_C1A_C;Prot_inhib_I29	PS00139;PS00639	THIOL_PROTEASE_CYS;THIOL_PROTEASE_HIS	450380	18.7808	5.65358
Q01958	EHI_197460	Peptidase S54 (Rhomboid) family protein	1	Peptidase S54 (Rhomboid) family protein OS=Entamoeba histolytica GN=EHI_197460 PE=4 SV=1 - [C4LVG2_ENTHI]	2.13	7.57	1	1	1	1	catalytic activity	membrane	metabolic process	Pf01694	3405998	304	33.9	8.29
Q27643	na	Cysteine protease binding protein family 2	1	Cysteine protease binding protein family 2 OS=Entamoeba histolytica GN=cpbf2 PE=2 SV=1 - [C4LXU8_ENTHI]	2.31	1.61	1	1	1	1					3407584	871	96.7	5.66
Q4GZL2	EHI_194580	CAAX amino terminal protease family	1	CAAX amino terminal protease family OS=Entamoeba histolytica GN=EHI_194580 PE=4 SV=1 - [C4LZW9_ENTHI]	3.35	6.01	1	1	1	1		membrane		Pf02517	3409045	283	32.3	7.99		Abi	IPR003675	CAAX_protease			132140	17.0117	5.12103
Q6KCA4	EHI_074180	Cysteine proteinase 1, putative	1	Cysteine proteinase 1, putative OS=Entamoeba histolytica GN=EHI_074180 PE=3 SV=1 - [C4M307_ENTHI]	8.8	9.52	1	0	2	3	catalytic activity		metabolic process	Pf00112; Pf08246	3404457	315	35.1	6.38
Q8I8E0	EHI_075660	CAAX prenyl protease, putative	1	CAAX prenyl protease, putative OS=Entamoeba histolytica GN=EHI_075660 PE=3 SV=1 - [C4M998_ENTHI]	8.26	9.62	1	2	2	2	catalytic activity	membrane	metabolic process	Pf01435	3403055	416	48.6	6.54	0	Peptidase_M48	IPR001915;IPR027057	CAXX_Prtase_1;Peptidase_M48			431250	18.7182	5.63473
Q95030	na	Cysteine protease binding protein family 4	1	Cysteine protease binding protein family 4 OS=Entamoeba histolytica GN=cpbf4 PE=2 SV=1 - [E5RSJ5_ENTHI]	2.55	2.46	1	0	1	1	catalytic activity		metabolic process	Pf04151		893	99.3	6.93
C4M7N4	na	Amoebiasin-2, ICP2	1	Amoebiasin-2 OS=Entamoeba histolytica GN=ICP2 PE=1 SV=1 - [ICP2_ENTHI]	10.86	40.65	1	3	3	4	enzyme regulator activity; catalytic activity	cytoplasm	metabolic process; regulation of biological process	Pf09394		123	14	9.03	African trypanosomiasis	Inhibitor_I42	IPR018990	Prot_inh_I42_chagasin			2058500	20.9732	6.31355
C4LU03	na	Amoebiasin-1, ICP1	1	Amoebiasin-1 OS=Entamoeba histolytica GN=AMS PE=3 SV=1 - [ICP1_ENTHI]	3.69	9.8	1	1	1	1	enzyme regulator activity; catalytic activity	cytoplasm	metabolic process; regulation of biological process	Pf09394		102	11.1	6.76	African trypanosomiasis	Inhibitor_I42	IPR018990	Prot_inh_I42_chagasin			3077300	21.5532	6.48817
C4M2I4	EHI_037190	Serine carboxypeptidase (S28) family protein	1	Serine carboxypeptidase (S28) family protein OS=Entamoeba histolytica GN=EHI_037190 PE=4 SV=1 - [C4M7N4_ENTHI]	5.93	6.88	1	0	2	2	catalytic activity		metabolic process	Pf00561; Pf05577; Pf12697	3403271	480	54.3	4.94
	SURFACE MOLECULES
AccessionUniprot	EHI Num	geneName	Nb Exp*	Description	Score	Coverage	# Proteins	# Unique Peptides	# Peptides	# PSMs	Molecular Function	Cellular Component	Biological Process	Pfam IDs	Gene IDs	# AAs	MW [kDa]	calc. pI	KEGG name	Pfam	Interpro	Interpro name	Prosite	Prosite name	iBAQ	iBAQ log2	iBAQ log10
C4M7I1	EHI_111990	CXXC-rich protein	3	CXXC-rich protein OS=Entamoeba histolytica GN=EHI_111990 PE=4 SV=1 - [C4M7I1_ENTHI]	18.87	8.4	1	6	6	6				Pf03302	3402709	1179	131.2	6.51
Q9U7F6	na	Adhesin112	3	Adhesin OS=Entamoeba histolytica GN=adh112 PE=4 SV=1 - [Q9U7F6_ENTHI]	14.05	10.19	1	4	4	4	protein binding			Pf03097		687	78.1	8.66
C4LTM0	EHI_012270	Gal/GalNAc lectin heavy subunit	3	Gal/GalNAc lectin heavy subunit OS=Entamoeba histolytica GN=EHI_012270 PE=4 SV=1 - [C4LTM0_ENTHI]	77.42	25.27	1	3	22	26	protein binding				3410497	1286	144.2	5.31	Amoebiasis						1326700	20.3394	6.12277
Q964D2	na	Gal/GalNAc lectin Igl1	3	Gal/GalNAc lectin Igl1 OS=Entamoeba histolytica GN=igl1 PE=2 SV=1 - [Q964D2_ENTHI]	10.28	3.72	1	2	4	4	protein binding					1101	119.4	5.87							170000	17.3752	5.23045
C4LT47	EHI_148790	Gal/GalNAc lectin light subunit	3	Gal/GalNAc lectin light subunit OS=Entamoeba histolytica GN=EHI_148790 PE=4 SV=1 - [C4LT47_ENTHI]	24	36.3	1	6	8	8					3411766	270	31.6	8.25
C4M6L0	EHI_065330	Gal/GalNAc lectin subunit Igl2	3	Gal/GalNAc lectin subunit Igl2 OS=Entamoeba histolytica GN=EHI_065330 PE=4 SV=1 - [C4M6L0_ENTHI]	8.63	3.62	1	0	3	3	protein binding				3406703	1105	120.3	5.29
P32022	na	Galactose-inhibitable lectin 170 kDa subunit	3	Galactose-inhibitable lectin 170 kDa subunit OS=Entamoeba histolytica PE=1 SV=2 - [GIL1_ENTHI]	57.04	18.54	1	2	19	21		membrane				1278	143.5	5.59	Amoebiasis						32036000	24.9332	7.50564
C4LXZ9	EHI_035690	Galactose-inhibitable lectin 35 kDa subunit	3	Galactose-inhibitable lectin 35 kDa subunit OS=Entamoeba histolytica GN=EHI_035690 PE=4 SV=1 - [C4LXZ9_ENTHI]	43.91	43.4	1	0	9	13					3410451	288	33.6	9.17	Amoebiasis						21603000	24.3647	7.33451
B1N2V4	EHI_159870	Galactose-inhibitable lectin small subunit, putative	3	Galactose-inhibitable lectin small subunit, putative OS=Entamoeba histolytica GN=EHI_159870 PE=4 SV=1 - [B1N2V4_ENTHI]	2.95	3.5	1	1	1	1					6219472	257	30.8	5.72		GCC2_GCC3	IPR000742;IPR009030;IPR011641	EG-like_dom;Growth_fac_rcpt_N_dom;Tyr-kin_ephrin_A/B_rcpt-like			289780	18.1446	5.46207
C4M5G9	EHI_058330	Galactose-inhibitable lectin, putative	3	Galactose-inhibitable lectin, putative OS=Entamoeba histolytica GN=EHI_058330 PE=4 SV=1 - [C4M5G9_ENTHI]	12.4	18.82	1	1	4	4					3405684	271	31.6	8.43							404120	18.6244	5.60651
Q24846	na	Galactose-specific adhesin light subunit	3	Galactose-specific adhesin light subunit OS=Entamoeba histolytica GN=lgl2 PE=4 SV=1 - [Q24846_ENTHI]	13.57	17.01	1	0	4	4						288	33.9	8.91		LRRNT_2	IPR013210	LRR-contain_N2			91343	16.479	4.96068
B1N2L3	EHI_049690	Galactose-specific adhesin light subunit, putative	3	Galactose-specific adhesin light subunit, putative OS=Entamoeba histolytica GN=EHI_049690 PE=4 SV=1 - [B1N2L3_ENTHI]	13.57	17.01	1	0	4	4					6219374	288	33.9	8.91	Amoebiasis						18961000	24.1765	7.27786
C4M0X6	EHI_015380	Immuno-dominant variable surface antigen	3	Immuno-dominant variable surface antigen OS=Entamoeba histolytica GN=EHI_015380 PE=4 SV=1 - [C4M0X6_ENTHI]	42.08	17.88	1	0	12	13					3408814	1113	125.3	6.87		LRR_4	IPR001611;IPR003591;IPR025875	Leu-rich_rpt;Leu-rich_rpt_4;Leu-rich_rpt_typical-subtyp	PS51450	LRR	236940	17.8542	5.37464
Q05352	na	Immuno-dominant variable surface antigen	3	Immuno-dominant variable surface antigen OS=Entamoeba histolytica PE=2 SV=1 - [Q05352_ENTHI]	42.08	17.86	1	0	12	13						1114	125.5	6.87			IPR008979	Galactose-bd-like			3071400	21.5505	6.48734
C4MBQ9	EHI_015120	Leucine rich repeat protein, BspA family	3	Leucine rich repeat protein, BspA family OS=Entamoeba histolytica GN=EHI_015120 PE=4 SV=1 - [C4MBQ9_ENTHI]	8.95	12.54	1	3	3	3					3403112	335	38.5	7.87	Amoebiasis						771180	19.5567	5.88716
C4M989	EHI_119950	Leucine-rich repeat containing protein	3	Leucine-rich repeat containing protein OS=Entamoeba histolytica GN=EHI_119950 PE=4 SV=1 - [C4M989_ENTHI]	2.8	9.12	1	2	2	2	protein binding			Pf12799	3404226	351	40.5	6.79		Nsp1_C	IPR007758;IPR026010	NSP1/NUP62;Nucleoporin_NSP1_C			295620	18.1734	5.47073
C4M6P9	EHI_201200	Leukocyte-endothelial cell adhesion molecule 3, putative	3	Leukocyte-endothelial cell adhesion molecule 3, putative OS=Entamoeba histolytica GN=EHI_201200 PE=4 SV=1 - [C4M6P9_ENTHI]	9.13	13.14	1	2	3	5					3404321	312	35.9	5.08	Amoebiasis		IPR000742;IPR006212;IPR009030;IPR015500	EG-like_dom;Furin_repeat;Growth_fac_rcpt_N_dom;Peptidase_S8_subtilisin-rel			728490	19.4745	5.86242
C4LWM7	EHI_069390	Cysteine-rich surface protein, putative	3	Cysteine-rich surface protein, putative OS=Entamoeba histolytica GN=EHI_069390 PE=4 SV=1 - [C4LWM7_ENTHI]	2.44	5.26	1	1	1	1	protein binding			Pf07699	3409629	304	34.2	4.79							2528700	21.27	6.4029
C4MAX8	EHI_025700	Serine-threonine-isoleucine rich protein, putative	3	Serine-threonine-isoleucine rich protein, putative OS=Entamoeba histolytica GN=EHI_025700 PE=4 SV=1 - [C4MAX8_ENTHI]	4.14	1.54	1	0	2	2		membrane			3403666	2600	287.4	5.36							75397	16.2022	4.87735
P23502	na	170 kDa surface lectin	2	170 kDa surface lectin OS=Entamoeba histolytica GN=CEL-170/4 PE=1 SV=2 - [SL17_ENTHI]	63.81	22.8	1	0	20	21	protein binding	membrane				1285	144.3	5.34
A8WEU7	na	Gal/GalNAc lectin heavy subunit (Fragment)	2	Gal/GalNAc lectin heavy subunit (Fragment) OS=Entamoeba histolytica PE=4 SV=1 - [A8WEU7_ENTHI]	7.48	4.6	1	0	3	3						587	65.5	5.3			IPR006212;IPR009030	Furin_repeat;Growth_fac_rcpt_N_dom			729380	19.4763	5.86295
Q03077	na	Galactose-inhibitable lectin 35 kDa subunit	2	Galactose-inhibitable lectin 35 kDa subunit OS=Entamoeba histolytica PE=2 SV=1 - [GIL2_ENTHI]	43.91	43.4	1	0	9	13						288	33.6	9.1		LRR_4	IPR001611;IPR025875	Leu-rich_rpt;Leu-rich_rpt_4	PS51450	LRR	1035800	19.9823	6.01528
C4LXL8	EHI_073580	Leucine-rich repeat containing protein	2	Leucine-rich repeat containing protein OS=Entamoeba histolytica GN=EHI_073580 PE=4 SV=1 - [C4LXL8_ENTHI]	5.31	8.13	1	2	2	2	catalytic activity			Pf08004; Pf08263	3408277	504	55.9	5.3		LRR_5	IPR026906	LRR_5			909800	19.7952	5.95895
C4LXA4	EHI_098210	Lysine and glutamic acid-rich protein 1 (KERP1)	2	Lysine and glutamic acid-rich protein 1 (KERP1) OS=Entamoeba histolytica GN=EHI_098210 PE=4 SV=1 - [C4LXA4_ENTHI]	3.04	7.61	1	1	1	1					3407934	184	21.5	8.95							604980	19.2065	5.78174
C4LTM6	EHI_012330	Serine-threonine-isoleucine rich protein, putative	2	Serine-threonine-isoleucine rich protein, putative OS=Entamoeba histolytica GN=EHI_012330 PE=4 SV=1 - [C4LTM6_ENTHI]	4.14	2.13	1	1	3	3					3410547	2627	290.4	5.22							4459.7	12.1227	3.64931
O15611	na	Serine rich 25 kD antigen protein (Fragment)	2	Serine rich 25 kD antigen protein (Fragment) OS=Entamoeba histolytica PE=2 SV=1 - [O15611_ENTHI]	8.15	9.94	1	0	2	2						161	17.3	4.39							945840	19.8512	5.97582
P21138	na	Serine-rich 25 kDa antigen protein	2	Serine-rich 25 kDa antigen protein OS=Entamoeba histolytica PE=1 SV=1 - [SERA_ENTHI]	8.15	6.87	1	0	2	2		membrane				233	24.7	4.4
Q0ECW6	na	Serine-rich protein	2	Serine-rich protein OS=Entamoeba histolytica GN=SREHP PE=4 SV=1 - [Q0ECW6_ENTHI]	8.15	7.24	1	0	2	2						221	23.5	4.35
C4M7A1	EHI_046650	Gal/GalNAc lectin heavy subunit, putative	1	Gal/GalNAc lectin heavy subunit, putative OS=Entamoeba histolytica GN=EHI_046650 PE=4 SV=1 - [C4M7A1_ENTHI]	2.24	0.83	1	1	1	1					3404842	1207	134.7	5.03	Amoebiasis						5171100	22.302	6.71358
Q964D1	na	Gal/GalNAc lectin Igl2 (Fragment)	1	Gal/GalNAc lectin Igl2 (Fragment) OS=Entamoeba histolytica GN=igl2 PE=2 SV=1 - [Q964D1_ENTHI]	8.63	3.72	1	0	3	3	protein binding					1074	116.7	5.36
B1N419	EHI_183400	Galactose-inhibitable lectin 35 kDa subunit, putative	1	Galactose-inhibitable lectin 35 kDa subunit, putative OS=Entamoeba histolytica GN=EHI_183400 PE=4 SV=1 - [B1N419_ENTHI]	15.18	15.65	1	1	5	6					6219924	262	31.1	7.96
Q24835	na	Galactose-specific adhesin 170kD subunit	1	Galactose-specific adhesin 170kD subunit OS=Entamoeba histolytica GN=hgl3 PE=4 SV=1 - [Q24835_ENTHI]	48.45	10.22	1	1	13	18	protein binding					1292	145.1	5.54							214340	17.7095	5.3311
B1N559	EHI_042370	Galactose-specific adhesin 170kD subunit, putative	1	Galactose-specific adhesin 170kD subunit, putative OS=Entamoeba histolytica GN=EHI_042370 PE=4 SV=1 - [B1N559_ENTHI]	48.45	18.5	1	1	18	19		membrane			6220366	1270	142.5	5.66	Amoebiasis						1250100	20.2536	6.09694
C4M0K6	EHI_024640	Leucine-rich repeat containing protein	1	Leucine-rich repeat containing protein OS=Entamoeba histolytica GN=EHI_024640 PE=4 SV=1 - [C4M0K6_ENTHI]	1.92	6.3	1	2	2	2	protein binding			Pf12799	3406602	508	56.3	5.47
B1N3D5	EHI_164460	Leucine-rich repeat containing protein	1	Leucine-rich repeat containing protein OS=Entamoeba histolytica GN=EHI_164460 PE=4 SV=1 - [B1N3D5_ENTHI]	2.93	3.03	1	2	2	2					6219667	725	83.1	6.24	Amoebiasis		IPR000742;IPR006212;IPR009030;IPR015500	EG-like_dom;Furin_repeat;Growth_fac_rcpt_N_dom;Peptidase_S8_subtilisin-rel			3979600	21.9242	6.59984
C4M6H8	EHI_173410	Mucin-2, putative	1	Mucin-2, putative OS=Entamoeba histolytica GN=EHI_173410 PE=4 SV=1 - [C4M6H8_ENTHI]	2.94	2.9	1	1	1	1	structural molecule activity	membrane; nucleus		Pf04156	3408832	551	58.7	5.1	Amoebiasis						774880	19.5636	5.88923
B1N330	EHI_004340	Serine-threonine-isoleucine rich protein, putative	1	Serine-threonine-isoleucine rich protein, putative OS=Entamoeba histolytica GN=EHI_004340 PE=4 SV=1 - [B1N330_ENTHI]	4.14	0.93	1	0	1	1		membrane			6219551	2364	260.3	5.27
	CALCIUM BINDING
AccessionUniprot	EHI Num	geneName	Nb Exp*	Description	Score	Coverage	# Proteins	# Unique Peptides	# Peptides	# PSMs	Molecular Function	Cellular Component	Biological Process	Pfam IDs	Gene IDs	# AAs	MW [kDa]	calc. pI	KEGG name	Pfam	Interpro	Interpro name	Prosite	Prosite name	iBAQ	iBAQ log2	iBAQ log10
B1N2G5	EHI_148810	EF-hand calcium-binding domain containing protein	3	EF-hand calcium-binding domain containing protein OS=Entamoeba histolytica GN=EHI_148810 PE=4 SV=1 - [B1N2G5_ENTHI]	5.81	13.36	1	3	3	3	metal ion binding				6219326	307	35.1	5.21		EF_hand_4	IPR002048;IPR011992;IPR018247	EF_Hand_1_Ca_BS;EF_hand_dom;EF-hand-like_dom	PS00018;PS50222	EF_HAND_1;EF_HAND_2	760450	19.5365	5.88107
B1N4A1	EHI_120360	Grainin, putative	3	Grainin, putative OS=Entamoeba histolytica GN=EHI_120360 PE=4 SV=1 - [B1N4A1_ENTHI]	10	18.6	1	3	4	6	metal ion binding				6220016	215	24.6	7.18		EF_hand_4;EF_hand_5	IPR002048;IPR011992;IPR018247	EF_Hand_1_Ca_BS;EF_hand_dom;EF-hand-like_dom	PS00018;PS50222	EF_HAND_1;EF_HAND_2	8550500	23.0276	6.93199
C4LVG7	EHI_177620	Calcium binding family protein	3	Calcium binding family protein OS=Entamoeba histolytica GN=EHI_177620 PE=4 SV=1 - [C4LY16_ENTHI]	22.46	58.22	1	0	6	7	metal ion binding					146	16.9	4.79		EF_hand_4;EF_hand_5	IPR002048;IPR011992	EF_hand_dom;EF-hand-like_dom	PS50222	EF_HAND_2	22465000	24.4212	7.35151
C4LVM0	EHI_168390	EF-hand calcium-binding domain containing protein	3	EF-hand calcium-binding domain containing protein OS=Entamoeba histolytica GN=EHI_168390 PE=4 SV=1 - [C4M4P9_ENTHI]	4.57	5.68	1	1	1	1	metal ion binding				3405238	317	37	6.68		EF_hand_4;EF_hand_5	IPR002048;IPR011992;IPR018247	EF_Hand_1_Ca_BS;EF_hand_dom;EF-hand-like_dom	PS00018;PS50222	EF_HAND_1;EF_HAND_2	1047700	19.9988	6.02024
C4LWH6	EHI_167300	Grainin 1	3	Grainin 1 OS=Entamoeba histolytica GN=EHI_167300 PE=4 SV=1 - [C4MAF9_ENTHI]	55.04	55.81	1	10	13	20	metal ion binding				3404672	215	24.3	6.77		EF_hand_4;EF_hand_5	IPR002048;IPR011992;IPR018247	EF_Hand_1_Ca_BS;EF_hand_dom;EF-hand-like_dom	PS00018;PS50222	EF_HAND_1;EF_HAND_2	137560000	27.0355	8.13849
C4LY16	EHI_060740	EF-hand calcium-binding domain containing protein	3	EF-hand calcium-binding domain containing protein OS=Entamoeba histolytica GN=EHI_060740 PE=1 SV=1 - [C4MBE2_ENTHI]	30.34	34.36	1	0	5	10	metal ion binding			Pf00036	3402178	227	26.6	7.27
C4M4P9	na	Grainin 2	3	Grainin 2 OS=Entamoeba histolytica GN=grainin 2 PE=2 SV=1 - [Q9NJW1_ENTHI]	71.01	51.17	1	12	14	24	metal ion binding					213	24	8.22		EF_hand_4;EF_hand_5	IPR002048;IPR011992;IPR018247	EF_Hand_1_Ca_BS;EF_hand_dom;EF-hand-like_dom	PS00018;PS50222	EF_HAND_1;EF_HAND_2	150760000	27.1677	8.17829
C4M6I6	EHI_197510	EF-hand calcium-binding domain containing protein	2	EF-hand calcium-binding domain containing protein OS=Entamoeba histolytica GN=EHI_197510 PE=4 SV=1 - [C4LVG7_ENTHI]	2.31	3.41	1	1	1	1	metal ion binding				3406003	264	29.9	6.15		EF_hand_3	IPR002048;IPR011992;IPR018247	EF_Hand_1_Ca_BS;EF_hand_dom;EF-hand-like_dom	PS00018;PS50222	EF_HAND_1;EF_HAND_2	553770	19.0789	5.74333
C4M6J3	EHI_103780	Defender against cell death protein, putative	2	Defender against cell death protein, putative OS=Entamoeba histolytica GN=EHI_103780 PE=4 SV=1 - [C4LVM0_ENTHI]	2.25	6.78	1	1	1	1		membrane		Pf02109	3407667	118	13.4	7.3	N-Glycan biosynthesis;Protein processing in endoplasmic reticulum;Various types of N-glycan biosynthesis	DAD	IPR003038	DAD/Ost2			2983300	21.5085	6.4747
C4MAF9	EHI_060380	Grainin, putative	2	Grainin, putative OS=Entamoeba histolytica GN=EHI_060380 PE=4 SV=1 - [C4M6J3_ENTHI]	2.61	4.65	1	1	1	1	metal ion binding				3407556	215	25.1	5.77		EF_hand_4	IPR002048;IPR011992;IPR018247	EF_Hand_1_Ca_BS;EF_hand_dom;EF-hand-like_dom	PS00018;PS50222	EF_HAND_1;EF_HAND_2	1945600	20.8918	6.28905
C4MBE2	na	Calcium-binding protein (Fragment)	2	Calcium-binding protein (Fragment) OS=Entamoeba histolytica PE=2 SV=1 - [O15583_ENTHI]	30.34	45.61	1	0	5	10	metal ion binding					171	20	7.9
O15583	EHI_096640	EF-hand calcium-binding domain containing protein	1	EF-hand calcium-binding domain containing protein OS=Entamoeba histolytica GN=EHI_096640 PE=4 SV=1 - [C4LWH6_ENTHI]	3.41	13.06	1	2	2	2	metal ion binding				3411257	314	36.1	5.58		EF_hand_4	IPR002048;IPR011992;IPR018247	EF_Hand_1_Ca_BS;EF_hand_dom;EF-hand-like_dom	PS00018;PS50222	EF_HAND_1;EF_HAND_2	41300	15.3339	4.61595
Q9NJW1	EHI_173470	EF-hand calcium-binding domain containing protein	1	EF-hand calcium-binding domain containing protein OS=Entamoeba histolytica GN=EHI_173470 PE=4 SV=1 - [C4M6I6_ENTHI]	5.15	19.35	1	2	2	2	metal ion binding				3403425	155	17.7	5.06		EF_hand_5;efhand	IPR002048;IPR011992;IPR018247	EF_Hand_1_Ca_BS;EF_hand_dom;EF-hand-like_dom	PS00018;PS50222	EF_HAND_1;EF_HAND_2	347600	18.4071	5.54108
	OTHERS
AccessionUniprot	EHI Num	geneName	Nb Exp*	Description	Score	Coverage	# Proteins	# Unique Peptides	# Peptides	# PSMs	Molecular Function	Cellular Component	Biological Process	Pfam IDs	Gene IDs	# AAs	MW [kDa]	calc. pI	KEGG name	Pfam	Interpro	Interpro name	Prosite	Prosite name	iBAQ	iBAQ log2	iBAQ log10
C4M0H9	EHI_024230	Cysteine synthase A, putative	1	Cysteine synthase A, putative OS=Entamoeba histolytica GN=EHI_024230 PE=4 SV=1 - [C4M0H9_ENTHI]	2.7	5.64	1	0	1	1	catalytic activity		metabolic process	Pf00291		337	36.7	6.81
O15570	na	Cysteine synthase	1	Cysteine synthase OS=Entamoeba histolytica PE=1 SV=1 - [O15570_ENTHI]	2.7	5.64	1	0	1	1	catalytic activity		metabolic process	Pf00291		337	36.7	6.81
O15635	na	Cysteine synthase A, putative	1	Cysteine synthase A, putative OS=Entamoeba histolytica GN=cysteine synthase type II PE=4 SV=1 - [O15635_ENTHI]	2.7	5.64	1	0	1	1	catalytic activity		metabolic process	Pf00291		337	36.7	6.81	Cysteine and methionine metabolism;Sulfur metabolism	PALP	IPR001926;IPR005856;IPR005859	Cys_synthKM;CysK;Trp_syn_b_sub_like_PLP_eny_SF			520610	18.9898	5.71651
Nb Exp.* 3= present in all experiments, 2= present in two experiments; 1= present only in one experiment
