# Supplementary material for: Data set for the proteomics analysis of the endomembrane system from the unicellular Entamoeba histolytica
Source: Data Brief. 2014 Sep 3;1:29–36. doi: 10.1016/j.dib.2014.08.007 (PMC4459567; doi:10.1016/j.dib.2014.08.007)
Supplement: Supplementary file 1 — Supplementary data [file mmc1.zip › Supplemental Table 6.xlsx]

## Sheet: Table 6
Perdomo et al., 2014. Data in brief associated to Journal of Proteomics
Table 6. Unknown proteins present in the internal membrane fraction
	TRANS-MEMBRANE DOMAIN ASSOCIATED PREDICTION
Accession	EHINum	geneName	Nb Exp*	Description	Score	Coverage	# Proteins	# Unique Peptides	# Peptides	# PSMs	Molecular Function	Cellular Component	Biological Process	Pfam IDs	Gene IDs	# AAs	MW [kDa]	calc. pI	KEGG name	Pfam	Interpro	Interpro name	Prosite	Prosite name	iBAQ	iBAQ log2	iBAQ log10
B1N2Z1	EHI_035730	Putative uncharacterized protein	3	Putative uncharacterized protein OS=Entamoeba histolytica GN=EHI_035730 PE=4 SV=1 - [B1N2Z1_ENTHI]	5.65	7.07	1	3	3	3		membrane			6219511	679	78.9	6.74							565610	19.1094	5.75252
C4LSX2	EHI_148020	Putative uncharacterized protein	3	Putative uncharacterized protein OS=Entamoeba histolytica GN=EHI_148020 PE=4 SV=1 - [C4LSX2_ENTHI]	4.98	7.88	1	2	2	2		membrane		Pf05832	3411833	203	23.1	8.56		DUF846	IPR008564	DUF846_euk			2246200	21.0991	6.35145
C4LSX6	EHI_148060	Putative uncharacterized protein	3	Putative uncharacterized protein OS=Entamoeba histolytica GN=EHI_148060 PE=4 SV=1 - [C4LSX6_ENTHI]	2.64	14.29	1	2	2	2		membrane		Pf01956	3411829	273	30.8	5.33		DUF106	IPR002809;IPR008568	DUF106_TM;UCP010045_TM_euk			909070	19.794	5.9586
C4LVX3	EHI_125870	Putative uncharacterized protein	3	Putative uncharacterized protein OS=Entamoeba histolytica GN=EHI_125870 PE=4 SV=1 - [C4LVX3_ENTHI]	2.33	3.36	1	1	1	1	catalytic activity	membrane	metabolic process	Pf04389; Pf05450	3410814	536	60.9	5.99		Nicastrin	IPR008710	Nicastrin			343120	18.3884	5.53545
C4LW18	EHI_141330	Putative uncharacterized protein	3	Putative uncharacterized protein OS=Entamoeba histolytica GN=EHI_141330 PE=4 SV=1 - [C4LW18_ENTHI]	32.93	29.81	1	0	8	9		membrane			3403687	463	51.4	5.17							16699000	23.9933	7.22269
C4LXD1	EHI_098510	Putative uncharacterized protein	3	Putative uncharacterized protein OS=Entamoeba histolytica GN=EHI_098510 PE=4 SV=1 - [C4LXD1_ENTHI]	9.23	3.59	1	5	5	5	catalytic activity; transporter activity	membrane	metabolic process		3410345	1725	187.8	5.49							461630	18.8164	5.66429
C4LZG8	EHI_138080	Putative uncharacterized protein	3	Putative uncharacterized protein OS=Entamoeba histolytica GN=EHI_138080 PE=4 SV=1 - [C4LZG8_ENTHI]	12.42	12.32	1	2	2	4		membrane	transport	Pf01105	3410240	203	23.4	5.88		EMP24_GP25L	IPR009038;IPR015720	GOLD;TMP21-related			3481100	21.7311	6.54172
C4M0G7	EHI_006940	Putative uncharacterized protein	3	Putative uncharacterized protein OS=Entamoeba histolytica GN=EHI_006940 PE=4 SV=1 - [C4M0G7_ENTHI]	10.36	10.05	1	3	3	3		membrane			3408783	368	41.2	5.67		EamA	IPR000620	DMT			5188600	22.3069	6.71505
C4M0X4	EHI_015360	Putative uncharacterized protein	3	Putative uncharacterized protein OS=Entamoeba histolytica GN=EHI_015360 PE=4 SV=1 - [C4M0X4_ENTHI]	4.67	7.07	1	2	2	2		membrane		Pf04791	3405373	481	55.3	6.95		LMBR1	IPR006876	LMBR1-like_membr_prot			631760	19.269	5.80055
C4M550	EHI_078310	Putative uncharacterized protein	3	Putative uncharacterized protein OS=Entamoeba histolytica GN=EHI_078310 PE=4 SV=1 - [C4M550_ENTHI]	11.18	6.3	1	3	3	5		membrane		Pf01925	3403571	460	50.4	5.36		TauE	IPR002781	TM_pro_TauE_like			4718400	22.1699	6.67379
C4M5P4	EHI_040650	Putative uncharacterized protein	3	Putative uncharacterized protein OS=Entamoeba histolytica GN=EHI_040650 PE=4 SV=1 - [C4M5P4_ENTHI]	2.66	1.8	1	1	1	1	protein binding; metal ion binding	membrane	reproduction	Pf05109; Pf05955; Pf09786	3405769	1225	138.8	5.87			IPR001841	Znf_RING			167430	17.3532	5.22383
C4M6H5	EHI_099720	Putative uncharacterized protein	3	Putative uncharacterized protein OS=Entamoeba histolytica GN=EHI_099720 PE=4 SV=1 - [C4M6H5_ENTHI]	2.71	10.32	1	1	1	1		membrane			3405573	126	13.9	4.12							2850800	21.4429	6.45497
C4M705	EHI_057700	Putative uncharacterized protein	3	Putative uncharacterized protein OS=Entamoeba histolytica GN=EHI_057700 PE=4 SV=1 - [C4M705_ENTHI]	22.53	9.27	1	3	3	6		membrane		Pf07857; Pf12805	3406400	399	43.9	4.75		DUF1632	IPR012435	DUF1632_TMEM144			15160000	23.8538	7.1807
C4M8M7	EHI_114320	Putative uncharacterized protein	3	Putative uncharacterized protein OS=Entamoeba histolytica GN=EHI_114320 PE=4 SV=1 - [C4M8M7_ENTHI]	16.75	16.73	1	5	5	5		membrane		Pf04916	3403135	550	63.3	6		Phospholip_B	IPR007000	PLipase_B-like			4249700	22.0189	6.62836
C4MBJ8	EHI_163240	Putative uncharacterized protein	3	Putative uncharacterized protein OS=Entamoeba histolytica GN=EHI_163240 PE=4 SV=1 - [C4MBJ8_ENTHI]	3.05	14.78	1	1	2	2	catalytic activity	membrane		Pf01148	3402097	230	25.8	7.99		CTP_transf_1	IPR000374	PC_trans			4690100	22.1612	6.67118
B1N2M6	EHI_022130	Putative uncharacterized protein	3	Putative uncharacterized protein OS=Entamoeba histolytica GN=EHI_022130 PE=4 SV=1 - [C4MAT9_ENTHI]	44.57	19.58	1	14	17	19	transporter activity	nucleus; membrane	transport	Pf01496; Pf09726; Pf10147	3405832	613	70.7	9.85							7076200	22.7545	6.8498
B1N310	EHI_178640	Putative uncharacterized protein	2	Putative uncharacterized protein OS=Entamoeba histolytica GN=EHI_178640 PE=4 SV=1 - [B1N2M6_ENTHI]	2.01	8.33	1	1	1	1		membrane		Pf08571	6219389	84	9.7	8.53		Yos1	IPR013880	Yos1			491440	18.9067	5.69147
B1N351	EHI_167090	Putative uncharacterized protein	2	Putative uncharacterized protein OS=Entamoeba histolytica GN=EHI_167090 PE=4 SV=1 - [B1N310_ENTHI]	3.6	8.13	1	1	1	2		membrane			6219530	246	27.3	4.96
B1N4I3	EHI_124320	Putative uncharacterized protein	2	Putative uncharacterized protein OS=Entamoeba histolytica GN=EHI_124320 PE=4 SV=1 - [B1N351_ENTHI]	1.76	1.2	1	0	1	1		membrane		Pf04124; Pf08700	6219575	666	74.7	5.81
B1N4L5	EHI_055400	Putative uncharacterized protein	2	Putative uncharacterized protein OS=Entamoeba histolytica GN=EHI_055400 PE=4 SV=1 - [B1N4I3_ENTHI]	97.12	28.23	1	3	24	31	catalytic activity; nucleotide binding	membrane	transport; metabolic process	Pf01262; Pf02233; Pf05222; Pf12769	6220108	1098	119	5.86		AlaDh_PNT_C;AlaDh_PNT_N;DUF3814;PNTB	IPR007698;IPR007886;IPR012136;IPR024605;IPR026255	AlaDH/PNT_N;AlaDH/PNT_NAD(H)-bd;NADH_DH_b;NADP_transhyd_a;NADP_transhyd_a_C			746700	19.5102	5.87315
B1N4V5	EHI_129370	Putative uncharacterized protein	2	Putative uncharacterized protein OS=Entamoeba histolytica GN=EHI_129370 PE=4 SV=1 - [B1N4L5_ENTHI]	4.94	11.2	1	1	1	2		membrane			6220143	125	13.9	6.4							7986000	22.929	6.90233
C4LUJ3	EHI_048960	Putative uncharacterized protein	2	Putative uncharacterized protein OS=Entamoeba histolytica GN=EHI_048960 PE=4 SV=1 - [B1N4V5_ENTHI]	2.77	9.73	1	0	1	1		membrane		Pf04791	6220246	185	21	4.22
C4LUK2	EHI_049950	Putative uncharacterized protein	2	Putative uncharacterized protein OS=Entamoeba histolytica GN=EHI_049950 PE=4 SV=1 - [C4LUJ3_ENTHI]	6.82	6.81	1	3	3	3		membrane			3411489	543	61.2	7.44			IPR011047;IPR027295	Quinonprotein_ADH-like_fam;Quinonprotein_ADH-like_supfam			832780	19.6676	5.92053
C4LY47	EHI_022890	Putative uncharacterized protein	2	Putative uncharacterized protein OS=Entamoeba histolytica GN=EHI_022890 PE=4 SV=1 - [C4LUK2_ENTHI]	2.73	4.37	1	1	1	1		membrane			3407795	206	22.5	9.01		Tetraspannin	IPR018499	Tetraspanin/Peripherin			249300	17.9275	5.39672
C4LY53	EHI_177440	Putative uncharacterized protein	2	Putative uncharacterized protein OS=Entamoeba histolytica GN=EHI_177440 PE=4 SV=1 - [C4LY47_ENTHI]	5.36	4.72	1	3	3	3		membrane			3410241	932	107.8	6.73							164620	17.3288	5.21648
C4M0J1	EHI_177500	Putative uncharacterized protein	2	Putative uncharacterized protein OS=Entamoeba histolytica GN=EHI_177500 PE=4 SV=1 - [C4LY53_ENTHI]	2.35	6.07	1	1	1	1		membrane			3410265	214	24.5	9.45							215020	17.7141	5.33248
C4M497	EHI_024490	Putative uncharacterized protein	2	Putative uncharacterized protein OS=Entamoeba histolytica GN=EHI_024490 PE=4 SV=1 - [C4M0J1_ENTHI]	3.05	4.35	1	0	1	1	catalytic activity	membrane			3405274	230	25.7	7.43		CTP_transf_1	IPR000374	PC_trans			509930	18.9599	5.70751
C4M7F4	EHI_098000	Putative uncharacterized protein	2	Putative uncharacterized protein OS=Entamoeba histolytica GN=EHI_098000 PE=4 SV=1 - [C4M497_ENTHI]	3.47	5.12	1	1	1	1		membrane			3405354	293	32.2	6.23							1190800	20.1835	6.07584
C4M9J5	EHI_166480	Putative uncharacterized protein	2	Putative uncharacterized protein OS=Entamoeba histolytica GN=EHI_166480 PE=4 SV=1 - [C4M7F4_ENTHI]	1.91	0.52	1	0	1	1		membrane			3406570	1150	132.7	6.64
C4MA86	EHI_107790	Putative uncharacterized protein	2	Putative uncharacterized protein OS=Entamoeba histolytica GN=EHI_107790 PE=4 SV=1 - [C4M9J5_ENTHI]	1.94	7.18	1	1	1	1		membrane			3404076	195	22.1	7.91		Tetraspannin	IPR018499	Tetraspanin/Peripherin			379550	18.5339	5.57927
C4MBB0	EHI_039820	Putative uncharacterized protein	2	Putative uncharacterized protein OS=Entamoeba histolytica GN=EHI_039820 PE=4 SV=1 - [C4MA86_ENTHI]	4.11	2.86	1	1	2	2		membrane		Pf06664	3406276	490	57.1	5.92							292320	18.1572	5.46586
B1N2F7	EHI_002670	Putative uncharacterized protein	2	Putative uncharacterized protein OS=Entamoeba histolytica GN=EHI_002670 PE=4 SV=1 - [C4MBB0_ENTHI]	2.74	5.42	1	1	1	1		membrane			3402891	203	23.2	4.68							4120700	21.9745	6.61497
B1N2W6	EHI_152290	Putative uncharacterized protein	1	Putative uncharacterized protein OS=Entamoeba histolytica GN=EHI_152290 PE=4 SV=1 - [B1N2F7_ENTHI]	1.86	9.32	1	1	1	1		membrane			6219321	118	13.6	8.79
B1N329	EHI_131210	Putative uncharacterized protein	1	Putative uncharacterized protein OS=Entamoeba histolytica GN=EHI_131210 PE=4 SV=1 - [B1N2W6_ENTHI]	2.92	8.11	1	1	1	1		membrane			6219484	148	16.5	7.72							496720	18.9221	5.69611
B1N352	EHI_118710	Putative uncharacterized protein	1	Putative uncharacterized protein OS=Entamoeba histolytica GN=EHI_118710 PE=4 SV=1 - [B1N329_ENTHI]	2.3	17.02	1	1	1	1		membrane			6219549	94	10.4	8.51
B1N3N8	EHI_124360	Putative uncharacterized protein	1	Putative uncharacterized protein OS=Entamoeba histolytica GN=EHI_124360 PE=4 SV=1 - [B1N352_ENTHI]	3.63	8.96	1	1	1	1		membrane			6219576	212	24.2	8.62
B1N3T7	EHI_048260	Putative uncharacterized protein	1	Putative uncharacterized protein OS=Entamoeba histolytica GN=EHI_048260 PE=4 SV=1 - [B1N3N8_ENTHI]	4.65	16.25	1	1	1	1		membrane			6219780	80	8.9	4.55							3494400	21.7366	6.54337
B1N4G5	EHI_154200	Putative uncharacterized protein	1	Putative uncharacterized protein OS=Entamoeba histolytica GN=EHI_154200 PE=4 SV=1 - [B1N3T7_ENTHI]	1.8	0.98	1	1	1	1		membrane		Pf02463; Pf05478	6219830	921	107.8	9.76							58294	15.8311	4.76562
B1N535	EHI_107930	Putative uncharacterized protein	1	Putative uncharacterized protein OS=Entamoeba histolytica GN=EHI_107930 PE=4 SV=1 - [B1N4G5_ENTHI]	0	6.7	1	2	2	2		membrane			6220086	194	22.4	4.88							503110	18.9405	5.70166
B1N587	EHI_040820	Putative uncharacterized protein	1	Putative uncharacterized protein OS=Entamoeba histolytica GN=EHI_040820 PE=4 SV=1 - [B1N535_ENTHI]	7	12.5	1	1	1	2		membrane			6220336	96	11.2	8		OST3_OST6	IPR021149	OligosaccharylTrfase_OST3/OST6			4861600	22.213	6.68678
B1N5H8	EHI_098980	Putative uncharacterized protein	1	Putative uncharacterized protein OS=Entamoeba histolytica GN=EHI_098980 PE=4 SV=1 - [B1N587_ENTHI]	1.63	3.24	1	0	1	1		membrane			6220401	185	21.4	8.25
B1N5W6	EHI_087000	Putative uncharacterized protein	1	Putative uncharacterized protein OS=Entamoeba histolytica GN=EHI_087000 PE=4 SV=1 - [B1N5H8_ENTHI]	1.62	3.67	1	1	1	1		membrane			6220513	218	25.1	5.49
C4LSG5	EHI_015010	Putative uncharacterized protein	1	Putative uncharacterized protein OS=Entamoeba histolytica GN=EHI_015010 PE=4 SV=1 - [B1N5W6_ENTHI]	2.71	3.74	1	0	1	1		membrane		Pf11700	6220694	294	32.8	8.41
C4LSQ0	EHI_151220	Putative uncharacterized protein	1	Putative uncharacterized protein OS=Entamoeba histolytica GN=EHI_151220 PE=4 SV=1 - [C4LSG5_ENTHI]	1.84	2.77	1	2	2	2		membrane		Pf04762; Pf10214	3411751	759	87.3	6.09		IKI3	IPR006849	IKI3			33547	15.0339	4.52565
C4LTW5	EHI_152120	Putative uncharacterized protein	1	Putative uncharacterized protein OS=Entamoeba histolytica GN=EHI_152120 PE=4 SV=1 - [C4LSQ0_ENTHI]	0	8.98	1	1	1	1		membrane		Pf03647	3411664	256	30.6	8.09
C4LVY2	EHI_050950	Putative uncharacterized protein	1	Putative uncharacterized protein OS=Entamoeba histolytica GN=EHI_050950 PE=4 SV=1 - [C4LTW5_ENTHI]	2.29	3.19	1	1	1	1		membrane		Pf10998	3404275	345	41	9.09		DUF2838	IPR021261	DUF2838			72727	16.1502	4.8617
C4LZQ6	EHI_125970	Putative uncharacterized protein	1	Putative uncharacterized protein OS=Entamoeba histolytica GN=EHI_125970 PE=4 SV=1 - [C4LVY2_ENTHI]	1.73	6.29	1	1	1	1		membrane			3404707	143	17	8.03
C4M0W8	EHI_038830	Putative uncharacterized protein	1	Putative uncharacterized protein OS=Entamoeba histolytica GN=EHI_038830 PE=4 SV=1 - [C4LZQ6_ENTHI]	1.92	1.79	1	1	1	1		membrane			3411194	672	76.9	5.11
C4M3W1	EHI_015300	Putative uncharacterized protein	1	Putative uncharacterized protein OS=Entamoeba histolytica GN=EHI_015300 PE=4 SV=1 - [C4M0W8_ENTHI]	5.41	10.03	1	0	2	2		membrane		Pf07159	3408821	319	36.4	5.5		DUF1394	IPR009828	DUF1394			378050	18.5282	5.57755
C4M454	EHI_016390	Putative uncharacterized protein	1	Putative uncharacterized protein OS=Entamoeba histolytica GN=EHI_016390 PE=4 SV=1 - [C4M3W1_ENTHI]	3.03	10.71	1	1	1	1		membrane		Pf00335	3407823	196	22.4	8.51		Tetraspannin	IPR018499	Tetraspanin/Peripherin			603360	19.2027	5.78058
C4M4T1	EHI_030410	Putative uncharacterized protein	1	Putative uncharacterized protein OS=Entamoeba histolytica GN=EHI_030410 PE=4 SV=1 - [C4M454_ENTHI]	2.31	4.96	1	1	1	1		membrane		Pf01889	3404116	343	39.8	8.5							64321	15.973	4.80835
C4M5J8	EHI_095190	Putative uncharacterized protein	1	Putative uncharacterized protein OS=Entamoeba histolytica GN=EHI_095190 PE=4 SV=1 - [C4M4T1_ENTHI]	1.63	1.03	1	0	1	1		membrane		Pf04791	3402899	585	68.5	8.76
C4M5Z3	EHI_001840	Putative uncharacterized protein	1	Putative uncharacterized protein OS=Entamoeba histolytica GN=EHI_001840 PE=4 SV=1 - [C4M5J8_ENTHI]	2.64	3.55	1	1	1	1		membrane		Pf01940	3407477	282	29.9	8.1
C4M697	EHI_181210	Putative uncharacterized protein	1	Putative uncharacterized protein OS=Entamoeba histolytica GN=EHI_181210 PE=4 SV=1 - [C4M5Z3_ENTHI]	0	2.28	1	1	1	1		membrane			3407313	659	76.9	9.1		DUF2404	IPR019411	DUF2404			76289	16.2192	4.88246
C4M6E4	EHI_081700	Putative uncharacterized protein	1	Putative uncharacterized protein OS=Entamoeba histolytica GN=EHI_081700 PE=4 SV=1 - [C4M697_ENTHI]	1.9	3.66	1	1	1	1		membrane		Pf10277	3406327	246	28	8.72		Frag1	IPR019402	Frag1/DRAM/Sfk1			627610	19.2595	5.79769
C4M6V2	EHI_142740	Putative uncharacterized protein	1	Putative uncharacterized protein OS=Entamoeba histolytica GN=EHI_142740 PE=4 SV=1 - [C4M6E4_ENTHI]	3.66	5.38	1	1	1	1		membrane		Pf03381	3402208	316	35.7	9.26		CDC50	IPR005045	DUF284_TM_euk			946960	19.8529	5.97633
C4M7C6	EHI_170590	Putative uncharacterized protein	1	Putative uncharacterized protein OS=Entamoeba histolytica GN=EHI_170590 PE=4 SV=1 - [C4M6V2_ENTHI]	2.76	10	1	1	1	1		membrane			3402645	190	21.4	8.56							2595500	21.3076	6.41422
C4M992	EHI_007350	Putative uncharacterized protein	1	Putative uncharacterized protein OS=Entamoeba histolytica GN=EHI_007350 PE=4 SV=1 - [C4M7C6_ENTHI]	1.62	4.59	1	1	1	1		membrane	transport	Pf07933; Pf09924	3404573	218	24.4	8.63		DUF1681	IPR011993;IPR012466	NECAP-1;PH_like_dom			75079	16.1961	4.87552
C4MA40	EHI_075690	Putative uncharacterized protein	1	Putative uncharacterized protein OS=Entamoeba histolytica GN=EHI_075690 PE=4 SV=1 - [C4M992_ENTHI]	2.26	6.42	1	1	1	1		membrane		Pf00335	3403053	218	23.9	5.82		Tetraspannin	IPR018499	Tetraspanin/Peripherin			118560	16.8553	5.07394
C4MA85	EHI_180770	Putative uncharacterized protein	1	Putative uncharacterized protein OS=Entamoeba histolytica GN=EHI_180770 PE=4 SV=1 - [C4MA40_ENTHI]	1.71	3.73	1	1	1	1		membrane			3402524	295	33.6	4.87							168900	17.3658	5.22763
C4MAT9	EHI_067280	Putative uncharacterized protein	1	Putative uncharacterized protein OS=Entamoeba histolytica GN=EHI_067280 PE=4 SV=1 - [C4MA85_ENTHI]	1.88	4.6	1	1	1	1		membrane			3406973	348	39.6	7.2
OTHER PREDICTIONS ACCORDING TO DOMAINS HOMOLOGIES
Accession	EHINum	geneName	Nb Exp*	Description	Score	Coverage	# Proteins	# Unique Peptides	# Peptides	# PSMs	Molecular Function	Cellular Component	Biological Process	Pfam IDs	Gene IDs	# AAs	MW [kDa]	calc. pI	KEGG name	Pfam	Interpro	Interpro name	Prosite	Prosite name	iBAQ	iBAQ log2	iBAQ log10
C4M236	EHI_050800	Putative uncharacterized protein	3	Putative uncharacterized protein OS=Entamoeba histolytica GN=EHI_050800 PE=4 SV=1 - [C4LTV0_ENTHI]	10.45	4.06	1	2	2	3	catalytic activity				3402808	567	64.5	5.41			IPR000169;IPR013128;IPR025660	Pept_cys_AS;Pept_his_AS;Peptidase_C1A	PS00139;PS00639	THIOL_PROTEASE_CYS;THIOL_PROTEASE_HIS	1042600	19.9918	6.01812
C4M4L4	EHI_023410	Putative uncharacterized protein	3	Putative uncharacterized protein OS=Entamoeba histolytica GN=EHI_023410 PE=4 SV=1 - [C4LUQ1_ENTHI]	11.28	12.44	1	4	4	4	catalytic activity		cell communication; regulation of biological process; response to stimulus; metabolic process	Pf00781	3409947	426	48.7	7.18	Calcium signaling pathway;Fc gamma R-mediated phagocytosis;ko05152;Sphingolipid metabolism;VEGF signaling pathway	DAGK_cat	IPR001206;IPR017438	ATP-NAD_kinase_dom_1;Diacylglycerol_kinase_cat_dom	PS50146	DAGK	2337600	21.1566	6.36877
	EHI_182770	Putative uncharacterized protein	3	Putative uncharacterized protein OS=Entamoeba histolytica GN=EHI_182770 PE=4 SV=1 - [C4LV58_ENTHI]	5	2.87	1	1	2	2	catalytic activity		metabolic process	Pf00112	3409796	627	71.8	5.16			IPR000169;IPR013128	Pept_cys_AS;Peptidase_C1A	PS00139	THIOL_PROTEASE_CYS	1216700	20.2145	6.08518
B1N368	EHI_127030	Putative uncharacterized protein	3	Putative uncharacterized protein OS=Entamoeba histolytica GN=EHI_127030 PE=4 SV=1 - [C4LWX8_ENTHI]	23.11	17.5	1	5	5	6	catalytic activity		metabolic process		3405859	503	57.9	5.52		Peptidase_C1	IPR000668;IPR013128	Peptidase_C1A;Peptidase_C1A_C			8488300	23.017	6.92882
B1N3F9	EHI_098230	Putative uncharacterized protein	3	Putative uncharacterized protein OS=Entamoeba histolytica GN=EHI_098230 PE=4 SV=1 - [C4LXA6_ENTHI]	8.24	16.25	1	2	2	2	catalytic activity			Pf01981	3407931	160	17.7	9.48		PTH2	IPR002833;IPR023476	Pep_tRNA_hydro_II_dom;Pep_tRNA_hydro_PTH2			3221300	21.6192	6.50803
B1N3X3	EHI_005150	Putative uncharacterized protein	3	Putative uncharacterized protein OS=Entamoeba histolytica GN=EHI_005150 PE=4 SV=1 - [C4M0A8_ENTHI]	97.65	31.82	1	28	28	36	catalytic activity			Pf00567	3407148	861	98.8	8.81		SNase;TUDOR	IPR002999;IPR006021;IPR016071	Staphylococal_nuclease_OB-fold;Staphylococcal_nuclease;Tudor			13944000	23.7331	7.14439
B1N422	EHI_006710	Putative uncharacterized protein	3	Putative uncharacterized protein OS=Entamoeba histolytica GN=EHI_006710 PE=4 SV=1 - [C4M0E4_ENTHI]	5.32	7.61	1	2	2	2	catalytic activity			Pf00561; Pf12697	3408772	447	51.1	6.52			IPR012020	AB-Hydro_YheT			932700	19.8311	5.96974
B1N5K7	EHI_101240	Putative uncharacterized protein	3	Putative uncharacterized protein OS=Entamoeba histolytica GN=EHI_101240 PE=4 SV=1 - [C4M8B5_ENTHI]	135.21	40.09	1	29	30	42	catalytic activity			Pf00565; Pf00567	3411319	843	95.6	8.59		SNase;TUDOR	IPR002999;IPR006021;IPR016071	Staphylococal_nuclease_OB-fold;Staphylococcal_nuclease;Tudor			19285000	24.201	7.28522
B1N5X0	EHI_149860	Putative uncharacterized protein	3	Putative uncharacterized protein OS=Entamoeba histolytica GN=EHI_149860 PE=3 SV=1 - [C4M9D1_ENTHI]	6.61	6.08	1	3	3	3	catalytic activity			Pf00294; Pf04227	3404087	691	75.7	5.9		Indigoidine_A;PfkB	IPR002173;IPR007342;IPR011611;IPR022830	Carboh/pur_kinase_PfkB_CS;Indigdn_synthA-like;PfkB_dom;PseudoU_P_glycosidase	PS00583	PFKB_KINASES_1	277650	18.0829	5.4435
C4LSG8	EHI_039860	Putative uncharacterized protein	3	Putative uncharacterized protein OS=Entamoeba histolytica GN=EHI_039860 PE=4 SV=1 - [C4MA90_ENTHI]	13.35	13.33	1	4	4	4	catalytic activity			Pf00328	3406272	420	48.8	6.68		His_Phos_2	IPR000560	His_Pase_superF_clade-2	PS00616	HIS_ACID_PHOSPHAT_1	9824100	23.2279	6.99229
C4LV58	EHI_156330	Putative uncharacterized protein	3	Putative uncharacterized protein OS=Entamoeba histolytica GN=EHI_156330 PE=4 SV=1 - [C4M4D3_ENTHI]	13.12	3.8	1	4	4	5	catalytic activity	extracellular	transport; metabolic process		3407231	816	87.6	10.08							626130	19.2561	5.79666
C4LWB0	EHI_156420	Putative uncharacterized protein	3	Putative uncharacterized protein OS=Entamoeba histolytica GN=EHI_156420 PE=4 SV=1 - [C4M4E1_ENTHI]	1.64	2	1	0	1	1	catalytic activity; motor activity; protein binding	cytoskeleton		Pf00307; Pf01576; Pf12128	3407215	401	46.3	5.16
C4LSJ9	EHI_037210	Putative uncharacterized protein	2	Putative uncharacterized protein OS=Entamoeba histolytica GN=EHI_037210 PE=4 SV=1 - [B1N449_ENTHI]	2.15	4.71	1	1	1	1	catalytic activity			Pf02230; Pf12695; Pf12697	6219961	297	34.2	6
C4LSR0	EHI_104450	Putative uncharacterized protein	2	Putative uncharacterized protein OS=Entamoeba histolytica GN=EHI_104450 PE=4 SV=1 - [C4LZ56_ENTHI]	4.3	7.62	1	1	2	2	catalytic activity		metabolic process	Pf00112	3409327	538	61.9	7.18							2108600	21.0079	6.32399
C4LSX5	EHI_194430	Putative uncharacterized protein	2	Putative uncharacterized protein OS=Entamoeba histolytica GN=EHI_194430 PE=4 SV=1 - [C4LZV6_ENTHI]	2.42	7.41	1	1	1	1	catalytic activity		metabolic process	Pf00037; Pf12838	3409031	189	21.2	7.18
C4LSZ4	EHI_170000	Putative uncharacterized protein	2	Putative uncharacterized protein OS=Entamoeba histolytica GN=EHI_170000 PE=4 SV=1 - [C4M1C2_ENTHI]	0	2.44	1	1	1	1	catalytic activity		metabolic process	Pf01794; Pf08022; Pf08030	3410292	533	61	8.84		Ferric_reduct	IPR013130	Fe3_Rdtase_TM_dom			66130	16.013	4.8204
C4LTV0	EHI_163570	Putative uncharacterized protein	2	Putative uncharacterized protein OS=Entamoeba histolytica GN=EHI_163570 PE=4 SV=1 - [C4M3T8_ENTHI]	13.05	11.84	1	4	4	4	catalytic activity		metabolic process		3404154	380	43.4	7.01			IPR002123	Plipid/glycerol_acylTrfase			3589800	21.7755	6.55507
C4LU41	EHI_097870	Putative uncharacterized protein	2	Putative uncharacterized protein OS=Entamoeba histolytica GN=EHI_097870 PE=4 SV=1 - [C4M487_ENTHI]	3.98	5.86	1	1	1	1	catalytic activity				3407561	222	25.4	7.14		CPDase	IPR009097;IPR012386	Cyclic-nucl_3Pdiesterase;RNA_ligase/cNuc_Pdiesterase			3207500	21.613	6.50617
C4LVT1	EHI_188760	Putative uncharacterized protein	2	Putative uncharacterized protein OS=Entamoeba histolytica GN=EHI_188760 PE=4 SV=1 - [C4M2U3_ENTHI]	2.63	7.35	1	0	1	1	catalytic activity; metal ion binding		metabolic process	Pf06701	3409486	245	27.7	5.5
C4LVX9	EHI_181140	Putative uncharacterized protein	2	Putative uncharacterized protein OS=Entamoeba histolytica GN=EHI_181140 PE=4 SV=1 - [C4M602_ENTHI]	1.96	4.57	1	1	1	1	catalytic activity; metal ion binding		metabolic process	Pf06701	3407320	219	25.1	5.73		MIB_HERC2	IPR010606	Mib_Herc2	PS51416	MIB_HERC2	304220	18.2148	5.48319
C4LWD8	EHI_197040	Putative uncharacterized protein	2	Putative uncharacterized protein OS=Entamoeba histolytica GN=EHI_197040 PE=4 SV=1 - [C4LVC1_ENTHI]	2.63	1.25	1	1	1	1	catalytic activity; motor activity; protein binding	extracellular; cytoplasm; cytoskeleton	cell organization and biogenesis; regulation of biological process; cellular component movement; cell communication; response to stimulus; development	Pf01576; Pf03961; Pf05103; Pf05622; Pf05911; Pf06008; Pf10174	3407468	882	99.6	6.8			IPR002219	Prot_Kinase_C-like_PE/DAG-bd	PS00479;PS50081	ZF_DAG_PE_1;ZF_DAG_PE_2	18163	14.1487	4.25919
C4LWE7	EHI_086230	Putative uncharacterized protein	2	Putative uncharacterized protein OS=Entamoeba histolytica GN=EHI_086230 PE=4 SV=1 - [C4M378_ENTHI]	7.94	19.82	1	2	2	2	catalytic activity; transporter activity	cytoplasm; membrane; vacuole	transport	Pf03179	3407407	111	12.6	5.63	Collecting duct acid secretion;Epithelial cell signaling in Helicobacter pylori infection;Oxidative phosphorylation;Phagosome;Rheumatoid arthritis;Vibrio cholerae infection	V-ATPase_G	IPR005124	V-ATPase_G			5226300	22.3174	6.71819
C4LZB9	EHI_107030	Putative uncharacterized protein	1	Putative uncharacterized protein OS=Entamoeba histolytica GN=EHI_107030 PE=4 SV=1 - [C4M144_ENTHI]	1.65	0.67	1	1	1	1	antioxidant activity; catalytic activity		response to stimulus; metabolic process		3404964	1041	120.6	7.56			IPR027307	WASH7			43996	15.4251	4.64341
C4LU42	EHI_128170	Putative uncharacterized protein	1	Putative uncharacterized protein OS=Entamoeba histolytica GN=EHI_128170 PE=4 SV=1 - [B1N3S7_ENTHI]	1.72	1.89	1	1	1	1	catalytic activity		metabolic process	Pf02390	6219820	528	61.5	8.95
C4LU61	EHI_049320	Putative uncharacterized protein	1	Putative uncharacterized protein OS=Entamoeba histolytica GN=EHI_049320 PE=4 SV=1 - [C4LUD4_ENTHI]	2.35	2.91	1	1	1	1	catalytic activity		metabolic process		3410200	722	83.1	7.84
C4LUB6	EHI_014200	Putative uncharacterized protein	1	Putative uncharacterized protein OS=Entamoeba histolytica GN=EHI_014200 PE=4 SV=1 - [C4LXQ8_ENTHI]	2.18	2.49	1	1	1	1	catalytic activity				3409380	481	55.6	5.4			IPR013831	SGNH_hydro-type_esterase_dom			13900	13.7628	4.14301
C4LUC1	EHI_079900	Putative uncharacterized protein	1	Putative uncharacterized protein OS=Entamoeba histolytica GN=EHI_079900 PE=4 SV=1 - [C4M2L1_ENTHI]	1.83	3.68	1	1	1	1	catalytic activity		metabolic process	Pf01702	3407187	380	44.1	6.89
C4LUQ1	EHI_140680	Putative uncharacterized protein	1	Putative uncharacterized protein OS=Entamoeba histolytica GN=EHI_140680 PE=4 SV=1 - [C4M3P0_ENTHI]	2.11	1.69	1	1	1	1	catalytic activity		metabolic process		3408516	650	75.1	5.54
C4LUR2	EHI_121810	Putative uncharacterized protein	1	Putative uncharacterized protein OS=Entamoeba histolytica GN=EHI_121810 PE=4 SV=1 - [C4M5C7_ENTHI]	1.94	2.05	1	1	1	1	catalytic activity			Pf07534; Pf12072	3406094	341	40.7	6.05
C4LV11	EHI_070790	Putative uncharacterized protein	1	Putative uncharacterized protein OS=Entamoeba histolytica GN=EHI_070790 PE=4 SV=1 - [C4M5S5_ENTHI]	0	1.42	1	1	1	1	catalytic activity				3408712	634	73	5.07
C4LV34	EHI_172140	Putative uncharacterized protein	1	Putative uncharacterized protein OS=Entamoeba histolytica GN=EHI_172140 PE=3 SV=1 - [C4MAE2_ENTHI]	1.61	5.22	1	0	1	1	catalytic activity		metabolic process	Pf02991	3404233	134	15.3	5.63
C4LWE5	EHI_031370	Putative uncharacterized protein	1	Putative uncharacterized protein OS=Entamoeba histolytica GN=EHI_031370 PE=4 SV=1 - [C4M4L4_ENTHI]	5.37	3.38	1	2	2	2	catalytic activity; nucleotide binding	nucleus			3408393	1005	117.9	5.77		Chromo	IPR000953;IPR001650;IPR016197;IPR023780;IPR027417	Chromo_domain;Chromo_domain/shadow;Chromodomain-like;Helicase_C;P-loop_NTPase	PS51194	HELICASE_CTER	48835	15.5756	4.68873
C4LX90	EHI_151250	Putative uncharacterized protein	3	Putative uncharacterized protein OS=Entamoeba histolytica GN=EHI_151250 PE=4 SV=1 - [C4LSG8_ENTHI]	2.91	0.51	1	1	1	1	enzyme regulator activity; metal ion binding; nucleotide binding; protein binding			Pf06920	3411754	2537	296.5	6.07		Ded_cyto;DOCK-C2	IPR010703;IPR011992;IPR026791;IPR027007;IPR027357	DHR-1_domain;DHR-2;DOCK;DOCK_C;EF-hand-like_dom	PS51650;PS51651	DHR_1;DHR_2	73375	16.163	4.86555
C4LXG8	EHI_017610	Putative uncharacterized protein	3	Putative uncharacterized protein OS=Entamoeba histolytica GN=EHI_017610 PE=4 SV=1 - [C4M3G6_ENTHI]	2.32	0.97	1	2	2	2	enzyme regulator activity; protein binding; metal ion binding; nucleotide binding	extracellular	regulation of biological process; cellular component movement; development	Pf06008; Pf06920	3406561	2566	300.2	5.95		Ded_cyto;DOCK-C2	IPR010703;IPR011992;IPR026791;IPR027007;IPR027357	DHR-1_domain;DHR-2;DOCK;DOCK_C;EF-hand-like_dom	PS51650;PS51651	DHR_1;DHR_2	32195	14.9745	4.50779
C4LYQ0	EHI_092570	Putative uncharacterized protein	3	Putative uncharacterized protein OS=Entamoeba histolytica GN=EHI_092570 PE=4 SV=1 - [B1N2N5_ENTHI]	6.79	19.49	1	0	2	2	nucleotide binding			Pf00025; Pf09439	6219399	236	26.4	6
C4LYT1	EHI_098800	Putative uncharacterized protein	3	Putative uncharacterized protein OS=Entamoeba histolytica GN=EHI_098800 PE=4 SV=1 - [C4M882_ENTHI]	3.16	3.56	1	1	1	1	nucleotide binding; catalytic activity		metabolic process	Pf01073; Pf01370; Pf04321; Pf07993	3406841	365	40.9	6.44		Epimerase	IPR001509;IPR016040	Epimerase_deHydtase;NAD(P)-bd_dom			259860	17.9874	5.41474
C4LZW6	EHI_153160	Putative uncharacterized protein	3	Putative uncharacterized protein OS=Entamoeba histolytica GN=EHI_153160 PE=4 SV=1 - [C4LSA8_ENTHI]	25.87	12.14	1	6	6	10	nucleotide binding; catalytic activity	cytoplasm	metabolic process		3410705	593	67.8	5.44		tRNA-synt_2c	IPR008930;IPR018164	Ala-tRNA-synth_IIc_N;Terpenoid_cyclase/PrenylTrfase			5546100	22.403	6.74399
C4LWN4	EHI_193460	Putative uncharacterized protein	2	Putative uncharacterized protein OS=Entamoeba histolytica GN=EHI_193460 PE=4 SV=1 - [C4M4V0_ENTHI]	2.09	2.46	1	1	1	1	enzyme regulator activity				3406346	487	57.6	5.95
C4LX85	EHI_161650	Putative uncharacterized protein	2	Putative uncharacterized protein OS=Entamoeba histolytica GN=EHI_161650 PE=4 SV=1 - [C4MBF6_ENTHI]	6.25	3.84	1	0	2	2	enzyme regulator activity	cytoplasm		Pf04151	3403471	859	95.9	7.42							259470	17.9852	5.41409
C4LXS4	EHI_000700	Putative uncharacterized protein	2	Putative uncharacterized protein OS=Entamoeba histolytica GN=EHI_000700 PE=4 SV=1 - [C4LZB9_ENTHI]	1.68	4.35	1	2	2	2	metal ion binding	nucleus	metabolic process; regulation of biological process		3407492	598	68.9	8.35			IPR000967	Znf_NFX1			168450	17.362	5.22647
C4LXY2	EHI_158220	Putative uncharacterized protein	2	Putative uncharacterized protein OS=Entamoeba histolytica GN=EHI_158220 PE=4 SV=1 - [C4M2E1_ENTHI]	6.71	7.28	1	2	2	2	metal ion binding				3405121	371	42.2	8.06			IPR007087;IPR015880	Znf_C2H2;Znf_C2H2-like	PS00028;PS50157	ZINC_FINGER_C2H2_1;ZINC_FINGER_C2H2_2	291390	18.1526	5.46447
C4LY32	EHI_047770	Putative uncharacterized protein	2	Putative uncharacterized protein OS=Entamoeba histolytica GN=EHI_047770 PE=4 SV=1 - [C4M7W8_ENTHI]	0	4.73	1	1	1	1	metal ion binding			Pf01529	3404902	296	35.7	7.74		zf-DHHC	IPR001594	Znf_DHHC_palmitoyltrfase	PS50216	ZF_DHHC	147900	17.1743	5.16997
C4LYE6	EHI_114350	Putative uncharacterized protein	2	Putative uncharacterized protein OS=Entamoeba histolytica GN=EHI_114350 PE=4 SV=1 - [C4M8N0_ENTHI]	2.22	1.12	1	1	1	1	metal ion binding; nucleotide binding		metabolic process	Pf01661	3403130	627	72.5	6.44
C4LYV8	EHI_136220	Putative uncharacterized protein	2	Putative uncharacterized protein OS=Entamoeba histolytica GN=EHI_136220 PE=4 SV=1 - [B1N3G7_ENTHI]	12.45	11.51	1	0	3	3	nucleotide binding; catalytic activity		metabolic process	Pf00076; Pf01048	6219702	391	44.5	6.3
C4LYW9	EHI_158310	Putative uncharacterized protein	2	Putative uncharacterized protein OS=Entamoeba histolytica GN=EHI_158310 PE=4 SV=1 - [C4M2F0_ENTHI]	5.29	4.82	1	2	2	2	nucleotide binding; catalytic activity		metabolic process	Pf00106	3404444	311	35.6	7.88	Porphyrin and chlorophyll metabolism	adh_short	IPR002198;IPR002347;IPR016040	DH_sc/Rdtase_SDR;Glc/ribitol_DH;NAD(P)-bd_dom			1792300	20.7734	6.25341
C4M0A8	EHI_010570	Putative uncharacterized protein	2	Putative uncharacterized protein OS=Entamoeba histolytica GN=EHI_010570 PE=4 SV=1 - [C4LYU4_ENTHI]	3.01	5.23	1	1	1	1	nucleotide binding; protein binding				3404356	287	33.3	6.57							499000	18.9287	5.6981
C4LWF0	EHI_049670	Putative uncharacterized protein	1	Putative uncharacterized protein OS=Entamoeba histolytica GN=EHI_049670 PE=4 SV=1 - [C4LUG8_ENTHI]	7.92	2.55	1	2	2	2	DNA binding	chromosome	cell organization and biogenesis; metabolic process		3410188	822	93.8	11.21							1860100	20.8269	6.26954
C4LWI9	EHI_093740	Putative uncharacterized protein	1	Putative uncharacterized protein OS=Entamoeba histolytica GN=EHI_093740 PE=4 SV=1 - [C4LYG5_ENTHI]	4.98	10.03	1	2	2	2	DNA binding; catalytic activity	chromosome; membrane	metabolic process	Pf09726	3411596	329	36.9	9.23							240610	17.8763	5.38131
C4LWN9	EHI_067870	Putative uncharacterized protein	1	Putative uncharacterized protein OS=Entamoeba histolytica GN=EHI_067870 PE=4 SV=1 - [C4LTY3_ENTHI]	1.78	0.89	1	1	1	1	enzyme regulator activity		cell communication; regulation of biological process; response to stimulus	Pf00616	3411103	1127	126.9	7.11			IPR001936;IPR008936	RasGAP;Rho_GTPase_activation_prot	PS50018	RAS_GTPASE_ACTIV_2	6515.4	12.6696	3.81394
C4LWP4	EHI_131160	Putative uncharacterized protein	1	Putative uncharacterized protein OS=Entamoeba histolytica GN=EHI_131160 PE=4 SV=1 - [C4LXI4_ENTHI]	8.36	13.11	1	0	3	3	enzyme regulator activity				3409839	351	40.1	7.3							275460	18.0715	5.44006
C4LWQ4	EHI_007990	Putative uncharacterized protein	1	Putative uncharacterized protein OS=Entamoeba histolytica GN=EHI_007990 PE=4 SV=1 - [C4LYD6_ENTHI]	8.36	13.03	1	0	3	3	enzyme regulator activity				3408682	353	40.5	7.39
C4LWX8	EHI_174140	Putative uncharacterized protein	1	Putative uncharacterized protein OS=Entamoeba histolytica GN=EHI_174140 PE=4 SV=1 - [C4M262_ENTHI]	2.06	0.81	1	1	1	1	enzyme regulator activity		cell communication; regulation of biological process; response to stimulus	Pf00616	3406805	1231	137.6	6.43
C4LXA6	EHI_170180	Putative uncharacterized protein	1	Putative uncharacterized protein OS=Entamoeba histolytica GN=EHI_170180 PE=4 SV=1 - [C4M1E0_ENTHI]	2.22	0.3	1	0	1	1	enzyme regulator activity; nucleotide binding; protein binding			Pf06920	3410321	2322	270.2	6.01
C4LXX4	EHI_169070	Putative uncharacterized protein	1	Putative uncharacterized protein OS=Entamoeba histolytica GN=EHI_169070 PE=4 SV=1 - [C4M236_ENTHI]	0	4.16	1	0	2	2	metal ion binding	nucleus	metabolic process; regulation of biological process		3405513	601	69.3	8.32
C4LYD0	EHI_068530	Putative uncharacterized protein	1	Putative uncharacterized protein OS=Entamoeba histolytica GN=EHI_068530 PE=4 SV=1 - [C4LU44_ENTHI]	5.67	2.88	1	0	2	2	metal ion binding		cell communication; regulation of biological process; response to stimulus	Pf00620	3408461	868	100.5	6.32
C4LYD4	EHI_050690	Putative uncharacterized protein	1	Putative uncharacterized protein OS=Entamoeba histolytica GN=EHI_050690 PE=4 SV=1 - [C4LTT9_ENTHI]	3.48	3.74	1	1	1	1	metal ion binding; catalytic activity			Pf06079	3410910	321	36.4	6.54		Apyrase	IPR009283	Apyrase			195120	17.574	5.2903
C4LYI8	EHI_069420	Putative uncharacterized protein	1	Putative uncharacterized protein OS=Entamoeba histolytica GN=EHI_069420 PE=4 SV=1 - [C4LWN0_ENTHI]	2.6	3.83	1	1	1	1	nucleotide binding		cell communication; regulation of biological process; response to stimulus		3409627	261	31	5.14							166800	17.3478	5.2222
C4LYN0	EHI_165770	Putative uncharacterized protein	1	Putative uncharacterized protein OS=Entamoeba histolytica GN=EHI_165770 PE=4 SV=1 - [C4MBF1_ENTHI]	2.74	5.77	1	1	1	1	nucleotide binding		cell communication; regulation of biological process; response to stimulus	Pf08477	3408612	208	23.3	5.92		Miro	IPR013684;IPR027417	MIRO-like;P-loop_NTPase			233590	17.8336	5.36845
C4LZ19	EHI_198610	Putative uncharacterized protein	1	Putative uncharacterized protein OS=Entamoeba histolytica GN=EHI_198610 PE=4 SV=1 - [C4LWQ7_ENTHI]	1.78	4.84	1	1	1	1	nucleotide binding; catalytic activity		metabolic process	Pf01613	3409515	186	20.8	7.46
C4LZT8	EHI_164760	Putative uncharacterized protein	1	Putative uncharacterized protein OS=Entamoeba histolytica GN=EHI_164760 PE=4 SV=1 - [C4M1W9_ENTHI]	2.56	7.05	1	1	1	1	nucleotide binding; catalytic activity		metabolic process	Pf00106; Pf01370; Pf04321	3404794	298	33.2	7.34		adh_short	IPR002198;IPR002347;IPR016040	DH_sc/Rdtase_SDR;Glc/ribitol_DH;NAD(P)-bd_dom			457900	18.8047	5.66077
C4LZY7	EHI_192780	Putative uncharacterized protein	1	Putative uncharacterized protein OS=Entamoeba histolytica GN=EHI_192780 PE=4 SV=1 - [C4M917_ENTHI]	4.67	7.27	1	1	1	1	nucleotide binding; metal ion binding			Pf00076; Pf00098	3403489	220	25.9	10.76	Spliceosome	RRM_1;zf-CCHC	IPR000504;IPR001878;IPR012677	Nucleotide-bd_a/b_plait;RRM_dom;Znf_CCHC	PS50102;PS50158	RRM;ZF_CCHC	402550	18.6188	5.60482
C4M0E1	EHI_005657	Putative uncharacterized protein	1	Putative uncharacterized protein OS=Entamoeba histolytica GN=EHI_005657 PE=3 SV=1 - [B1N4V0_ENTHI]	2.62	1.96	1	0	1	1	nucleotide binding; protein binding; catalytic activity		metabolic process; regulation of biological process	Pf00004; Pf00158; Pf02861; Pf07724; Pf07728; Pf10431		866	97.6	6.02
C4M0E4	EHI_169270	Putative uncharacterized protein	3	Putative uncharacterized protein OS=Entamoeba histolytica GN=EHI_169270 PE=4 SV=1 - [B1N3F9_ENTHI]	2.31	5.48	1	0	1	1	protein binding					219	24.9	6.34	Ribosome biogenesis in eukaryotes		IPR001680;IPR011044;IPR015943;IPR017986	Quino_amine_DH_bsu;WD40/YVTN_repeat-like_dom;WD40_repeat;WD40_repeat_dom			158400	17.2732	5.19976
C4M0H4	EHI_083140	Putative uncharacterized protein	3	Putative uncharacterized protein OS=Entamoeba histolytica GN=EHI_083140 PE=4 SV=1 - [B1N422_ENTHI]	2.43	2.76	1	0	1	1	protein binding			Pf00307	6219926	398	46.3	5.47
C4M0H5	EHI_193940	Putative uncharacterized protein	3	Putative uncharacterized protein OS=Entamoeba histolytica GN=EHI_193940 PE=4 SV=1 - [B1N5K7_ENTHI]	1.64	5.19	1	0	1	1	protein binding			Pf00307		154	17.4	8.79		CH	IPR001715	CH-domain	PS50021	CH	95284	16.5399	4.97902
C4M0J5	EHI_027130	Putative uncharacterized protein	3	Putative uncharacterized protein OS=Entamoeba histolytica GN=EHI_027130 PE=4 SV=1 - [B1N5X0_ENTHI]	2.31	3.45	1	0	1	1	protein binding				6220700	348	39.1	9.22
C4M0Z5	EHI_148050	Putative uncharacterized protein	3	Putative uncharacterized protein OS=Entamoeba histolytica GN=EHI_148050 PE=4 SV=1 - [C4LSX5_ENTHI]	19.84	20.61	1	5	5	6	protein binding			Pf00018; Pf00611; Pf07653	3411830	393	43.9	5.05		FCH;SH3_1	IPR001060;IPR001452	FCH_dom;SH3_domain	PS50002	SH3	7369800	22.8132	6.86746
C4M126	EHI_068510	Putative uncharacterized protein	3	Putative uncharacterized protein OS=Entamoeba histolytica GN=EHI_068510 PE=4 SV=1 - [C4LU42_ENTHI]	8.09	6.18	1	3	3	3	protein binding				3408471	744	82.5	5.27			IPR000225;IPR011989;IPR016024	Armadillo;ARM-like;ARM-type_fold	PS50176	ARM_REPEAT	728630	19.4748	5.86251
C4M146	EHI_110690	Putative uncharacterized protein	3	Putative uncharacterized protein OS=Entamoeba histolytica GN=EHI_110690 PE=4 SV=1 - [C4LUB6_ENTHI]	0	3.55	1	1	1	1	protein binding			Pf00018; Pf07653	3408568	366	42.1	6.57		FCH;SH3_1	IPR001060;IPR001452	FCH_dom;SH3_domain	PS50002	SH3	126930	16.9537	5.10356
C4M1J0	EHI_187140	Putative uncharacterized protein	3	Putative uncharacterized protein OS=Entamoeba histolytica GN=EHI_187140 PE=4 SV=1 - [C4LVT1_ENTHI]	2.59	3.36	1	1	1	1	protein binding			Pf00622	3410785	327	37.2	6.01		SPRY	IPR001870;IPR003877;IPR008985	B30.2/SPRY;ConA-like_lec_gl_sf;SPRY_rcpt	PS50188	B302_SPRY	195690	17.5782	5.29157
C4M1J7	EHI_096790	Putative uncharacterized protein	3	Putative uncharacterized protein OS=Entamoeba histolytica GN=EHI_096790 PE=4 SV=1 - [C4LWI9_ENTHI]	12.9	22.43	1	2	4	4	protein binding			Pf07002	3410021	263	29.1	5.14		Copine	IPR002035;IPR010734	Copine;VWF_A			2804800	21.4195	6.4479
C4M2R6	EHI_069460	Putative uncharacterized protein	3	Putative uncharacterized protein OS=Entamoeba histolytica GN=EHI_069460 PE=4 SV=1 - [C4LWN4_ENTHI]	2.31	1.69	1	0	1	1	protein binding				3405508	710	80	8
C4M2R9	EHI_137110	Putative uncharacterized protein	3	Putative uncharacterized protein OS=Entamoeba histolytica GN=EHI_137110 PE=4 SV=1 - [C4M5Y9_ENTHI]	38.61	68.13	1	9	9	12	protein binding			Pf07002	3406897	273	30.5	5.06		Copine	IPR002035;IPR010734	Copine;VWF_A			10592000	23.3365	7.02498
C4M2S3	EHI_016130	Putative uncharacterized protein	3	Putative uncharacterized protein OS=Entamoeba histolytica GN=EHI_016130 PE=4 SV=1 - [C4MAN6_ENTHI]	3.07	1.96	1	1	1	1	protein binding		cell communication; regulation of biological process; response to stimulus; cell organization and biogenesis		3410735	510	55.9	7.2		IMD	IPR003124;IPR013606	IRSp53/MIM_homology_IMD;WH2_dom	PS51082	WH2	1200400	20.1951	6.07933
C4M9D1	EHI_134660	Putative uncharacterized protein	3	Putative uncharacterized protein OS=Entamoeba histolytica GN=EHI_134660 PE=4 SV=1 - [C4M015_ENTHI]	2.65	3.34	1	1	1	1	protein binding	cytoplasm	cell organization and biogenesis	Pf04156; Pf05622; Pf07534	3406421	359	41.7	4.69		TLD	IPR006571	TLDc			150980	17.204	5.17892
C4MA84	EHI_193090	Putative uncharacterized protein	3	Putative uncharacterized protein OS=Entamoeba histolytica GN=EHI_193090 PE=4 SV=1 - [C4M9B1_ENTHI]	1.92	6.93	1	3	3	3	protein binding; metal ion binding				3403664	563	64.8	5.07			IPR001841	Znf_RING	PS50089	ZF_RING_2	754110	19.5244	5.87743
C4M2T9	EHI_015420	Putative uncharacterized protein	2	Putative uncharacterized protein OS=Entamoeba histolytica GN=EHI_015420 PE=4 SV=1 - [B1N399_ENTHI]	3.21	2.51	1	1	1	1	protein binding				6219630	757	85.1	4.98			IPR000742;IPR009030	EG-like_dom;Growth_fac_rcpt_N_dom			125750	16.9402	5.09951
C4M2W9	EHI_199130	Putative uncharacterized protein	2	Putative uncharacterized protein OS=Entamoeba histolytica GN=EHI_199130 PE=4 SV=1 - [C4LWV8_ENTHI]	1.63	2.22	1	1	1	1	protein binding		metabolic process		3407602	856	101.2	8.25			IPR008971	HSP40/DnaJ_pept-bd			10445	13.3505	4.01891
C4M3A6	EHI_098390	Putative uncharacterized protein	2	Putative uncharacterized protein OS=Entamoeba histolytica GN=EHI_098390 PE=4 SV=1 - [C4LXC1_ENTHI]	8.01	4.16	1	2	2	3	protein binding				3403013	601	69.3	8.28		NARP1;TPR_2	IPR011990;IPR013026;IPR013105;IPR019734;IPR021183	NatA_aux_su;TPR_2;TPR_repeat;TPR-contain_dom;TPR-like_helical	PS50005;PS50293	TPR;TPR_REGION	175170	17.4184	5.24346
C4M3F8	EHI_118680	Putative uncharacterized protein	2	Putative uncharacterized protein OS=Entamoeba histolytica GN=EHI_118680 PE=4 SV=1 - [C4LYL8_ENTHI]	1.71	0.61	1	0	1	1	protein binding				3408432	985	112.7	7.9
C4M3L1	EHI_104430	Putative uncharacterized protein	2	Putative uncharacterized protein OS=Entamoeba histolytica GN=EHI_104430 PE=4 SV=1 - [C4LZ54_ENTHI]	3.38	1.57	1	1	1	1	protein binding				3409329	637	72.6	8.16			IPR001357;IPR001680;IPR015943;IPR017986;IPR019775	BRCT_dom;WD40/YVTN_repeat-like_dom;WD40_repeat;WD40_repeat_CS;WD40_repeat_dom	PS00678;PS50172	BRCT;WD_REPEATS_1	136630	17.0599	5.13555
C4M3L7	EHI_188910	Putative uncharacterized protein	2	Putative uncharacterized protein OS=Entamoeba histolytica GN=EHI_188910 PE=4 SV=1 - [C4M2V8_ENTHI]	17.01	4.64	1	2	5	5	protein binding			Pf00226	3411012	2111	238.7	6.57		DnaJ;DUF4339	IPR001623;IPR011989;IPR016024;IPR025640	ARM-like;ARM-type_fold;DnaJ_domain;DUF4339	PS50076	DNAJ_2	12767	13.6401	4.10609
C4M3Q5	EHI_163640	Putative uncharacterized protein	2	Putative uncharacterized protein OS=Entamoeba histolytica GN=EHI_163640 PE=4 SV=1 - [C4M3U4_ENTHI]	2.32	2.09	1	1	1	1	protein binding			Pf00168	3408022	431	48.6	8.31		C2	IPR000008;IPR008973;IPR018029	C2_Ca/lipid-bd_dom_CaLB;C2_Ca-dep;C2_membr_targeting	PS50004	C2	130210	16.9905	5.11464
C4M3Z4	EHI_016350	Putative uncharacterized protein	2	Putative uncharacterized protein OS=Entamoeba histolytica GN=EHI_016350 PE=4 SV=1 - [C4M3V7_ENTHI]	8.55	7.6	1	2	2	2	protein binding				3407830	329	38.3	9.19			IPR009071	HMG_box_dom	PS50118	HMG_BOX_2	720520	19.4587	5.85765
C4M4B5	EHI_200560	Putative uncharacterized protein	2	Putative uncharacterized protein OS=Entamoeba histolytica GN=EHI_200560 PE=4 SV=1 - [C4M3X2_ENTHI]	12.9	4.7	1	2	5	5	protein binding			Pf00226	3410850	2044	232.2	6.27		DnaJ;DUF4339	IPR001623;IPR011989;IPR016024;IPR025640	ARM-like;ARM-type_fold;DnaJ_domain;DUF4339	PS50076	DNAJ_2	96772	16.5623	4.98575
C4M4J4	EHI_192140	Putative uncharacterized protein	2	Putative uncharacterized protein OS=Entamoeba histolytica GN=EHI_192140 PE=4 SV=1 - [C4M754_ENTHI]	2.23	1.89	1	1	1	1	protein binding				3404639	581	66.5	8.43		DIL	IPR002710;IPR018444	Dil_domain;Dilute	PS51126	DILUTE	53460	15.7062	4.72803
C4M4T0	EHI_167660	Putative uncharacterized protein	2	Putative uncharacterized protein OS=Entamoeba histolytica GN=EHI_167660 PE=4 SV=1 - [C4M7Z8_ENTHI]	6.29	3.7	1	2	2	2	protein binding				3409882	649	74.2	7.5							362830	18.4689	5.5597
C4M4X6	EHI_143820	Putative uncharacterized protein	2	Putative uncharacterized protein OS=Entamoeba histolytica GN=EHI_143820 PE=4 SV=1 - [C4M8U0_ENTHI]	4.71	2	1	3	3	3	protein binding			Pf12234	3404728	1897	216	7.3		Rav1p_C	IPR001680;IPR015943;IPR017986;IPR022033	Rav1p_C;WD40/YVTN_repeat-like_dom;WD40_repeat;WD40_repeat_dom			10218	13.3188	4.00937
C4M5S0	EHI_187760	Putative uncharacterized protein	2	Putative uncharacterized protein OS=Entamoeba histolytica GN=EHI_187760 PE=4 SV=1 - [C4M9I6_ENTHI]	2.41	3.32	1	1	1	1	protein binding			Pf08238	3403367	241	26.4	8.53		Sel1;TPR_8	IPR006597;IPR011990;IPR019734	Sel1-like;TPR_repeat;TPR-like_helical			258100	17.9776	5.41179
C4M5Y9	EHI_011550	Putative uncharacterized protein	2	Putative uncharacterized protein OS=Entamoeba histolytica GN=EHI_011550 PE=4 SV=1 - [C4M9J1_ENTHI]	7.19	5.2	1	2	2	2	protein binding			Pf00168; Pf00339; Pf00397	3407512	615	69.9	6.89		Arrestin_N;C2;WW	IPR000008;IPR001202;IPR008973;IPR011021;IPR014756	Arrestin-like_N;C2_Ca/lipid-bd_dom_CaLB;C2_Ca-dep;Ig_E-set;WW_dom	PS01159;PS50020	WW_DOMAIN_1;WW_DOMAIN_2	343450	18.3897	5.53586
C4M5Z2	EHI_112800	Putative uncharacterized protein	2	Putative uncharacterized protein OS=Entamoeba histolytica GN=EHI_112800 PE=4 SV=1 - [C4M9L9_ENTHI]	3.37	18.9	1	1	1	1	protein binding			Pf01398	3410415	164	18.2	5.11		JAB	IPR000555	JAB1_Mov34_MPN_PAD1			689310	19.3948	5.83841
C4MA90	EHI_178080	Putative uncharacterized protein	2	Putative uncharacterized protein OS=Entamoeba histolytica GN=EHI_178080 PE=4 SV=1 - [C4M561_ENTHI]	3.36	4.39	1	1	1	1	protein binding; metal ion binding			Pf00307; Pf00412; Pf11971	3405804	387	44.6	5.35
C4M611	EHI_096500	Putative uncharacterized protein	1	Putative uncharacterized protein OS=Entamoeba histolytica GN=EHI_096500 PE=4 SV=1 - [B1N2T2_ENTHI]	2.11	5.24	1	1	1	1	protein binding			Pf00627	6219449	286	33.6	7.49
C4M684	EHI_148540	Putative uncharacterized protein	1	Putative uncharacterized protein OS=Entamoeba histolytica GN=EHI_148540 PE=4 SV=1 - [C4LT24_ENTHI]	0	7.44	1	1	1	1	protein binding			Pf08059	3411794	242	26.9	8.91
C4M6A5	EHI_068340	Putative uncharacterized protein	1	Putative uncharacterized protein OS=Entamoeba histolytica GN=EHI_068340 PE=4 SV=1 - [C4LU27_ENTHI]	1.75	0.88	1	1	1	1	protein binding				3408450	800	90.7	6.51
C4M6D2	EHI_022870	Putative uncharacterized protein	1	Putative uncharacterized protein OS=Entamoeba histolytica GN=EHI_022870 PE=4 SV=1 - [C4LUK0_ENTHI]	2.5	3.76	1	1	1	1	protein binding			Pf00789	3407793	319	38.5	6.9		UBX	IPR001012	UBX	PS50033	UBX	25969	14.6645	4.41446
C4M703	EHI_118750	Putative uncharacterized protein	1	Putative uncharacterized protein OS=Entamoeba histolytica GN=EHI_118750 PE=4 SV=1 - [C4LYM3_ENTHI]	6.62	21.48	1	2	2	2	protein binding				3408427	135	15.1	5.58			IPR002108	Actin-bd_cofilin/tropomyosin	PS51263	ADF_H	2263400	21.1101	6.35476
C4M779	EHI_010510	Putative uncharacterized protein	1	Putative uncharacterized protein OS=Entamoeba histolytica GN=EHI_010510 PE=4 SV=1 - [C4LYT8_ENTHI]	2.24	3.85	1	1	1	1	protein binding			Pf00018; Pf00169; Pf07653	3404362	338	38.7	5.11		PH;SH3_1	IPR001452;IPR001849;IPR011993	PH_like_dom;Pleckstrin_homology;SH3_domain	PS50002;PS50003	PH_DOMAIN;SH3	132450	17.0151	5.12205
C4M783	EHI_138060	Putative uncharacterized protein	1	Putative uncharacterized protein OS=Entamoeba histolytica GN=EHI_138060 PE=4 SV=1 - [C4LZG6_ENTHI]	2.8	4.14	1	1	1	1	protein binding			Pf00622	3410224	266	30.5	8.97		SPRY	IPR001870;IPR003877;IPR008985	B30.2/SPRY;ConA-like_lec_gl_sf;SPRY_rcpt	PS50188	B302_SPRY	183960	17.489	5.26472
C4M7F7	EHI_007000	Putative uncharacterized protein	1	Putative uncharacterized protein OS=Entamoeba histolytica GN=EHI_007000 PE=4 SV=1 - [C4M0H3_ENTHI]	2.76	3.63	1	1	1	1	protein binding		cell communication; regulation of biological process; response to stimulus; cell organization and biogenesis		3408795	468	51.2	8.41		WH2	IPR003124	WH2_dom	PS51082	WH2	251580	17.9407	5.40068
C4M7X1	EHI_054840	Putative uncharacterized protein	1	Putative uncharacterized protein OS=Entamoeba histolytica GN=EHI_054840 PE=4 SV=1 - [C4M2K2_ENTHI]	2.21	3.41	1	1	1	1	protein binding			Pf04003	3403704	558	63.9	5.31	Ribosome biogenesis in eukaryotes	Utp12	IPR001680;IPR007148;IPR015943;IPR017986	SSU_processome_Utp12;WD40/YVTN_repeat-like_dom;WD40_repeat;WD40_repeat_dom			31648	14.9498	4.50035
C4M882	EHI_085950	Putative uncharacterized protein	1	Putative uncharacterized protein OS=Entamoeba histolytica GN=EHI_085950 PE=4 SV=1 - [C4M350_ENTHI]	2.08	1.53	1	1	1	1	protein binding			Pf00622	3407413	587	68.5	5.64
C4M8B5	Ò	Putative uncharacterized protein	1	Putative uncharacterized protein OS=Entamoeba histolytica GN=EHI_053160 PE=4 SV=1 - [C4M3D3_ENTHI]	2.04	1.19	1	0	1	1	protein binding				3401737	505	60.2	4.93
C4M8N5	EHI_026400	Putative uncharacterized protein	1	Putative uncharacterized protein OS=Entamoeba histolytica GN=EHI_026400 PE=4 SV=1 - [C4M5V6_ENTHI]	1.87	1.21	1	0	1	1	protein binding				3409676	496	57.5	5.27
C4M8X0	EHI_180030	Putative uncharacterized protein	1	Putative uncharacterized protein OS=Entamoeba histolytica GN=EHI_180030 PE=4 SV=1 - [C4M654_ENTHI]	2.03	2.78	1	1	1	1	protein binding			Pf00018; Pf07653	3409877	540	62.6	5.03		SH3_1	IPR001452	SH3_domain	PS50002	SH3	5807.6	12.5037	3.764
C4M934	EHI_054170	Putative uncharacterized protein	1	Putative uncharacterized protein OS=Entamoeba histolytica GN=EHI_054170 PE=4 SV=1 - [C4M6U2_ENTHI]	2.13	1.8	1	1	1	1	protein binding				3405726	555	63.6	4.98
C4M9B1	EHI_200070	Putative uncharacterized protein	1	Putative uncharacterized protein OS=Entamoeba histolytica GN=EHI_200070 PE=4 SV=1 - [C4M7M0_ENTHI]	2.46	5.68	1	1	1	1	protein binding			Pf08662	3409722	493	55.5	8.51
C4MAK2	EHI_190430	Putative uncharacterized protein	1	Putative uncharacterized protein OS=Entamoeba histolytica GN=EHI_190430 PE=4 SV=1 - [C4M9T6_ENTHI]	3.7	2.99	1	3	3	4	protein binding; metal ion binding			Pf11793	3405750	1407	162.9	6.68			IPR001841;IPR013083	Znf_RING;Znf_RING/FYVE/PHD	PS50089	ZF_RING_2	17629	14.1057	4.24623
C4MAN1	EHI_020360	Putative uncharacterized protein	2	Putative uncharacterized protein OS=Entamoeba histolytica GN=EHI_020360 PE=4 SV=1 - [C4M7V2_ENTHI]	2.29	2.65	1	1	1	1	RNA binding				3408900	264	30.2	8.24			IPR004087	KH_dom			59402	15.8582	4.7738
C4MAN6	EHI_051580	Putative uncharacterized protein	1	Putative uncharacterized protein OS=Entamoeba histolytica GN=EHI_051580 PE=4 SV=1 - [B1N2Z7_ENTHI]	3.13	7.61	1	0	1	1	RNA binding		metabolic process			184	21.7	8.18
C4MAS3	EHI_016460	Putative uncharacterized protein	1	Putative uncharacterized protein OS=Entamoeba histolytica GN=EHI_016460 PE=4 SV=1 - [C4M3W8_ENTHI]	1.65	10.06	1	1	1	1	RNA binding			Pf01472	3407835	179	19.7	8.56
C4MB34	EHI_189410	Putative uncharacterized protein	1	Putative uncharacterized protein OS=Entamoeba histolytica GN=EHI_189410 PE=4 SV=1 - [C4M4M5_ENTHI]	3.13	2.11	1	0	1	1	RNA binding		metabolic process	Pf08662	3405600	664	76.3	8.53	RNA transport	eIF2A	IPR011042;IPR011400;IPR013979;IPR015943	6-blade_b-propeller_TolB-like;EIF3B;TIF_beta_prop-like;WD40/YVTN_repeat-like_dom			183880	17.4884	5.26453
C4MBF5	EHI_140610	Putative uncharacterized protein	2	Putative uncharacterized protein OS=Entamoeba histolytica GN=EHI_140610 PE=4 SV=1 - [C4M3N3_ENTHI]	4.51	3.58	1	2	2	2	RNA binding	cytoplasm	metabolic process	Pf05470	3404947	614	69.8	4.6	RNA transport	eIF-3c_N	IPR008905	EIF3C_N_dom			401640	18.6155	5.60384
B1N2P1	EHI_161020	Putative uncharacterized protein	3	Putative uncharacterized protein OS=Entamoeba histolytica GN=EHI_161020 PE=4 SV=1 - [C4M2R9_ENTHI]	7.54	6.85	1	3	3	4	structural molecule activity			Pf00901; Pf07534		394	45.6	8		TLD	IPR006571	TLDc			1262700	20.2681	6.1013
B1N399	EHI_083620	Putative uncharacterized protein	3	Putative uncharacterized protein OS=Entamoeba histolytica GN=EHI_083620 PE=4 SV=1 - [C4M946_ENTHI]	2.29	0.73	1	1	1	1	structural molecule activity	cytoskeleton			3408729	1653	185	5.12			IPR006077	Vinculin/catenin			101070	16.625	5.00462
DOMAINS NON-PREDICTED
B1N3J4	EHI_065490	Putative uncharacterized protein	3	Putative uncharacterized protein OS=Entamoeba histolytica GN=EHI_065490 PE=4 SV=1 - [B1N368_ENTHI]	22.31	17.72	1	5	5	7					6219596	378	43.3	5		FCH	IPR001060	FCH_dom			5752400	22.4557	6.75985
B1N3R7	EHI_117690	Putative uncharacterized protein	3	Putative uncharacterized protein OS=Entamoeba histolytica GN=EHI_117690 PE=4 SV=1 - [B1N3X3_ENTHI]	14.17	49.21	1	5	5	5				Pf08806	6219874	126	14.8	5.53			IPR012336	Thioredoxin-like_fold			15360000	23.8727	7.18639
B1N425	EHI_151580	Putative uncharacterized protein	3	Putative uncharacterized protein OS=Entamoeba histolytica GN=EHI_151580 PE=4 SV=1 - [C4LSJ9_ENTHI]	0	5.3	1	1	1	1					3411655	434	48.8	6.43							505800	18.9482	5.70398
B1N449	EHI_152220	Putative uncharacterized protein	3	Putative uncharacterized protein OS=Entamoeba histolytica GN=EHI_152220 PE=4 SV=1 - [C4LSR0_ENTHI]	13.6	11.95	1	4	5	5					3410123	502	58	5.06			IPR025660	Pept_his_AS	PS00639	THIOL_PROTEASE_HIS	4514500	22.1061	6.65461
B1N4X5	EHI_148240	Putative uncharacterized protein	3	Putative uncharacterized protein OS=Entamoeba histolytica GN=EHI_148240 PE=4 SV=1 - [C4LSZ4_ENTHI]	1.97	5.47	1	1	1	1					3411806	128	14.6	9.95
B1N5A0	EHI_068500	Putative uncharacterized protein	3	Putative uncharacterized protein OS=Entamoeba histolytica GN=EHI_068500 PE=4 SV=1 - [C4LU41_ENTHI]	9.13	8.45	1	2	2	3					3408470	213	24.6	4.39							5448000	22.3773	6.73624
B1N5H6	EHI_068710	Putative uncharacterized protein	3	Putative uncharacterized protein OS=Entamoeba histolytica GN=EHI_068710 PE=4 SV=1 - [C4LU61_ENTHI]	2.04	8.08	1	2	2	2					3404800	260	31.6	9							1398000	20.4149	6.14551
C4LS90	EHI_110740	Putative uncharacterized protein	3	Putative uncharacterized protein OS=Entamoeba histolytica GN=EHI_110740 PE=4 SV=1 - [C4LUC1_ENTHI]	30.99	8.11	1	7	7	8			response to stimulus		3408573	863	95.2	10.45							15887000	23.9213	7.20104
C4LT06	EHI_178460	Putative uncharacterized protein	3	Putative uncharacterized protein OS=Entamoeba histolytica GN=EHI_178460 PE=4 SV=1 - [C4LUR2_ENTHI]	5.25	8.9	1	2	2	2					3407351	191	22.4	5.58							3936900	21.9086	6.59515
C4LTS5	EHI_092490	Putative uncharacterized protein	3	Putative uncharacterized protein OS=Entamoeba histolytica GN=EHI_092490 PE=4 SV=1 - [C4LV11_ENTHI]	0	3.34	1	1	1	1					3409918	449	53.6	6.09			IPR027417	P-loop_NTPase			101990	16.6381	5.00856
C4LUD7	EHI_182530	Putative uncharacterized protein	3	Putative uncharacterized protein OS=Entamoeba histolytica GN=EHI_182530 PE=4 SV=1 - [C4LV34_ENTHI]	7.28	39.84	1	3	3	3				Pf08806	3411025	128	15	6.68		Sep15_SelM	IPR012336;IPR014912	Sep15_SelM;Thioredoxin-like_fold			2634500	21.3291	6.4207
C4LUS2	EHI_125940	Putative uncharacterized protein	3	Putative uncharacterized protein OS=Entamoeba histolytica GN=EHI_125940 PE=4 SV=1 - [C4LVX9_ENTHI]	6.34	6.45	1	1	1	2					3404723	248	28.6	7.58							927950	19.8237	5.96752
C4LUS8	EHI_155590	Putative uncharacterized protein	3	Putative uncharacterized protein OS=Entamoeba histolytica GN=EHI_155590 PE=4 SV=1 - [C4LWB0_ENTHI]	13.28	37.79	1	4	5	5					3410086	172	19.7	7.33							886850	19.7583	5.94785
C4LUV1	EHI_096250	Putative uncharacterized protein	3	Putative uncharacterized protein OS=Entamoeba histolytica GN=EHI_096250 PE=4 SV=1 - [C4LWD8_ENTHI]	10.94	8.84	1	4	4	4				Pf07774	3411227	622	69.8	7.28		DUF1620	IPR011678;IPR026895	DUF1620;EMC1			3301000	21.6545	6.51865
C4LUX3	EHI_096320	Putative uncharacterized protein	3	Putative uncharacterized protein OS=Entamoeba histolytica GN=EHI_096320 PE=4 SV=1 - [C4LWE5_ENTHI]	2.97	6.39	1	1	1	1				Pf02157; Pf09451	3411219	219	24.4	6.01			IPR009011	Man6P_isomerase_rcpt-bd_dom			4575900	22.1256	6.66048
C4LV26	EHI_096340	Putative uncharacterized protein	3	Putative uncharacterized protein OS=Entamoeba histolytica GN=EHI_096340 PE=4 SV=1 - [C4LWE7_ENTHI]	34.68	23.69	1	8	8	11					3411222	363	40.4	10.14							14577000	23.7972	7.16367
C4LVA3	EHI_096370	Putative uncharacterized protein	3	Putative uncharacterized protein OS=Entamoeba histolytica GN=EHI_096370 PE=4 SV=1 - [C4LWF0_ENTHI]	18.13	7.04	1	7	7	7					3411232	980	115.2	10.65			IPR008139;IPR011001	SaposinB;Saposin-like	PS50015	SAP_B	2038800	20.9593	6.30937
C4LVP7	EHI_069510	Putative uncharacterized protein	3	Putative uncharacterized protein OS=Entamoeba histolytica GN=EHI_069510 PE=4 SV=1 - [C4LWN9_ENTHI]	7.14	21.48	1	3	3	3					3405182	149	17	4.7							8482300	23.016	6.92851
C4LVQ7	EHI_069560	Putative uncharacterized protein	3	Putative uncharacterized protein OS=Entamoeba histolytica GN=EHI_069560 PE=4 SV=1 - [C4LWP4_ENTHI]	20.3	34.3	1	6	6	7					3405177	207	22.8	7.14			IPR009011	Man6P_isomerase_rcpt-bd_dom			52911000	25.6571	7.72355
C4LW65	EHI_198580	Putative uncharacterized protein	3	Putative uncharacterized protein OS=Entamoeba histolytica GN=EHI_198580 PE=4 SV=1 - [C4LWQ4_ENTHI]	24.61	50.99	1	8	8	8					3409517	202	22.6	5.5							22370000	24.4151	7.34967
C4LWE8	EHI_013190	Putative uncharacterized protein	3	Putative uncharacterized protein OS=Entamoeba histolytica GN=EHI_013190 PE=4 SV=1 - [C4LX85_ENTHI]	2.23	3.99	1	2	2	2			cell communication; regulation of biological process; response to stimulus	Pf00130	3410654	853	97.8	6.74							272740	18.0572	5.43575
C4LWF4	EHI_013240	Putative uncharacterized protein	3	Putative uncharacterized protein OS=Entamoeba histolytica GN=EHI_013240 PE=4 SV=1 - [C4LX90_ENTHI]	1.65	0.99	1	2	2	2					3410633	2020	233.7	6.77							12313	13.5879	4.09036
C4LWL5	EHI_131000	Putative uncharacterized protein	3	Putative uncharacterized protein OS=Entamoeba histolytica GN=EHI_131000 PE=4 SV=1 - [C4LXG8_ENTHI]	7.26	8.7	1	2	2	2				Pf07159	3409824	299	33.6	6.99		DUF1394	IPR009828	DUF1394			7601700	22.8579	6.88091
C4LWQ8	EHI_014400	Putative uncharacterized protein	3	Putative uncharacterized protein OS=Entamoeba histolytica GN=EHI_014400 PE=4 SV=1 - [C4LXS4_ENTHI]	7.07	10.95	1	2	2	2					3409401	210	24.4	7.25							5138800	22.293	6.71086
C4LWR4	EHI_035430	Putative uncharacterized protein	3	Putative uncharacterized protein OS=Entamoeba histolytica GN=EHI_035430 PE=4 SV=1 - [C4LXX4_ENTHI]	2.9	1.83	1	2	2	2					3410421	1801	208.1	5.85							93699	16.5157	4.97173
C4LWV8	EHI_035510	Putative uncharacterized protein	3	Putative uncharacterized protein OS=Entamoeba histolytica GN=EHI_035510 PE=4 SV=1 - [C4LXY2_ENTHI]	9.09	4.58	1	1	1	3					3410432	262	28.6	5.12							4488800	22.0979	6.65213
C4LWW6	EHI_177180	Putative uncharacterized protein	3	Putative uncharacterized protein OS=Entamoeba histolytica GN=EHI_177180 PE=4 SV=1 - [C4LY32_ENTHI]	9.53	11.92	1	3	3	3					3407128	302	35.2	4.72							3609400	21.7833	6.55744
C4LXC1	EHI_007930	Putative uncharacterized protein	3	Putative uncharacterized protein OS=Entamoeba histolytica GN=EHI_007930 PE=4 SV=1 - [C4LYD0_ENTHI]	10.98	10.73	1	3	3	4					3408705	410	44.6	4.6							2237700	21.0936	6.3498
C4LY17	EHI_007970	Putative uncharacterized protein	3	Putative uncharacterized protein OS=Entamoeba histolytica GN=EHI_007970 PE=4 SV=1 - [C4LYD4_ENTHI]	6.46	6.58	1	2	2	2					3408680	623	72.2	5.45			IPR014756;IPR027295	Ig_E-set;Quinonprotein_ADH-like_fam			1062300	20.0188	6.02625
C4LY33	EHI_008120	Putative uncharacterized protein	3	Putative uncharacterized protein OS=Entamoeba histolytica GN=EHI_008120 PE=4 SV=1 - [C4LYE6_ENTHI]	1.8	2.43	1	1	1	1					3408696	329	36.8	4.93							12861000	23.6165	7.10927
C4LY96	EHI_093970	Putative uncharacterized protein	3	Putative uncharacterized protein OS=Entamoeba histolytica GN=EHI_093970 PE=4 SV=1 - [C4LYI8_ENTHI]	6.48	10.59	1	3	3	3					3410877	595	68.8	5.36			IPR000169;IPR025660	Pept_cys_AS;Pept_his_AS	PS00139;PS00639	THIOL_PROTEASE_CYS;THIOL_PROTEASE_HIS	6510300	22.6343	6.8136
C4LYL8	EHI_118820	Putative uncharacterized protein	3	Putative uncharacterized protein OS=Entamoeba histolytica GN=EHI_118820 PE=4 SV=1 - [C4LYN0_ENTHI]	9.77	8.88	1	3	3	3				Pf04916	3408441	552	63.7	5.43		Phospholip_B	IPR007000	PLipase_B-like			2035300	20.9568	6.30863
C4LYT2	EHI_004370	Putative uncharacterized protein	3	Putative uncharacterized protein OS=Entamoeba histolytica GN=EHI_004370 PE=4 SV=1 - [C4LYQ0_ENTHI]	5.37	14.33	1	0	3	3					3406555	335	39.2	5.68
C4LYU4	EHI_010340	Putative uncharacterized protein	3	Putative uncharacterized protein OS=Entamoeba histolytica GN=EHI_010340 PE=4 SV=1 - [C4LYT1_ENTHI]	9.65	8.3	1	3	4	4					3409121	554	64	4.96			IPR025660	Pept_his_AS	PS00639	THIOL_PROTEASE_HIS	2001100	20.9324	6.30127
C4LYZ1	EHI_010710	Putative uncharacterized protein	3	Putative uncharacterized protein OS=Entamoeba histolytica GN=EHI_010710 PE=4 SV=1 - [C4LYV8_ENTHI]	3.8	8.98	1	3	3	4					3407377	423	46.3	4.54							2705700	21.3676	6.43228
C4LZ54	EHI_117850	Putative uncharacterized protein	3	Putative uncharacterized protein OS=Entamoeba histolytica GN=EHI_117850 PE=4 SV=1 - [C4LYW9_ENTHI]	12.92	24.52	1	3	3	4			metabolic process; regulation of biological process		3410382	155	17.6	9.41							9403100	23.1647	6.97327
C4LZ56	EHI_009410	Putative uncharacterized protein	3	Putative uncharacterized protein OS=Entamoeba histolytica GN=EHI_009410 PE=4 SV=1 - [C4LZ19_ENTHI]	3.94	2.33	1	1	1	1					3405692	601	67.7	5.5			IPR024881	Tip			1176000	20.1655	6.07041
C4LZ67	EHI_194240	Putative uncharacterized protein	3	Putative uncharacterized protein OS=Entamoeba histolytica GN=EHI_194240 PE=4 SV=1 - [C4LZT8_ENTHI]	2.99	12.42	1	1	1	1					3409009	161	18.1	4.92		PRA1	IPR004895	Prenylated_rab_accept_PRA1			12195000	23.5398	7.08618
C4LZI7	EHI_194550	Putative uncharacterized protein	3	Putative uncharacterized protein OS=Entamoeba histolytica GN=EHI_194550 PE=4 SV=1 - [C4LZW6_ENTHI]	15.71	12.87	1	2	4	5					3409011	342	39.8	10.13							8220600	22.9708	6.9149
C4LZV6	EHI_065710	Putative uncharacterized protein	3	Putative uncharacterized protein OS=Entamoeba histolytica GN=EHI_065710 PE=4 SV=1 - [C4LZY7_ENTHI]	10.93	21.54	1	4	4	5					3407974	195	22	4.94							5469100	22.3829	6.73792
C4M035	EHI_006670	Putative uncharacterized protein	3	Putative uncharacterized protein OS=Entamoeba histolytica GN=EHI_006670 PE=4 SV=1 - [C4M0E1_ENTHI]	0	3.79	1	0	1	1				Pf01852	3408775	264	31.4	5.47
C4M051	EHI_007010	Putative uncharacterized protein	3	Putative uncharacterized protein OS=Entamoeba histolytica GN=EHI_007010 PE=4 SV=1 - [C4M0H4_ENTHI]	2.07	1.54	1	1	2	2					3408794	1235	143.7	6.62							79322	16.2754	4.89939
C4M0D3	EHI_007020	Putative uncharacterized protein	3	Putative uncharacterized protein OS=Entamoeba histolytica GN=EHI_007020 PE=4 SV=1 - [C4M0H5_ENTHI]	3.63	8.02	1	2	2	2					3408793	486	56.9	8.05							1446000	20.4636	6.16017
C4M0I0	EHI_024530	Putative uncharacterized protein	3	Putative uncharacterized protein OS=Entamoeba histolytica GN=EHI_024530 PE=4 SV=1 - [C4M0J5_ENTHI]	28.38	24.55	1	7	7	8					3406591	330	36.6	4.54							22986000	24.4543	7.36146
C4M0R5	EHI_135090	Putative uncharacterized protein	3	Putative uncharacterized protein OS=Entamoeba histolytica GN=EHI_135090 PE=4 SV=1 - [C4M0Z5_ENTHI]	3.91	4.09	1	2	2	2					3405966	367	41.9	8.5							21284000	24.3433	7.32805
C4M171	EHI_105210	Putative uncharacterized protein	3	Putative uncharacterized protein OS=Entamoeba histolytica GN=EHI_105210 PE=4 SV=1 - [C4M126_ENTHI]	5.8	10.81	1	2	2	2				Pf00611	3408243	333	37.7	5.14		FCH	IPR001060	FCH_dom			624280	19.2518	5.79538
C4M191	EHI_107050	Putative uncharacterized protein	3	Putative uncharacterized protein OS=Entamoeba histolytica GN=EHI_107050 PE=4 SV=1 - [C4M146_ENTHI]	13.6	32	1	3	3	5				Pf00686	3404966	125	14.3	6.74		CBM_20	IPR002044;IPR013783;IPR013784	Carb-bd-like_fold;CBM_fam20;Ig-like_fold	PS51166	CBM20	35553000	25.0835	7.55088
C4M1C2	EHI_001100	Putative uncharacterized protein	3	Putative uncharacterized protein OS=Entamoeba histolytica GN=EHI_001100 PE=4 SV=1 - [C4M1J0_ENTHI]	13.77	12.88	1	4	4	4					3404174	489	54.9	5.78							4679600	22.158	6.67021
C4M1E4	EHI_084660	Putative uncharacterized protein	3	Putative uncharacterized protein OS=Entamoeba histolytica GN=EHI_084660 PE=4 SV=1 - [C4M1J7_ENTHI]	7.75	3.48	1	3	4	4					3409414	1034	122.4	9.96			IPR008139;IPR011001	SaposinB;Saposin-like			202430	17.6271	5.30627
C4M2B0	EHI_160980	Putative uncharacterized protein	3	Putative uncharacterized protein OS=Entamoeba histolytica GN=EHI_160980 PE=4 SV=1 - [C4M2R6_ENTHI]	67.13	47.7	1	17	17	24					3403531	304	33.8	10.11							52392000	25.6428	7.71926
C4M2D1	EHI_161070	Putative uncharacterized protein	3	Putative uncharacterized protein OS=Entamoeba histolytica GN=EHI_161070 PE=4 SV=1 - [C4M2S3_ENTHI]	4.57	11.37	1	2	2	2				Pf01852; Pf10604; Pf11274	3403908	211	23.8	6.24		START	IPR002913;IPR023393	START_lipid-bd_dom;START-like_dom	PS50848	START	2109400	21.0084	6.32416
C4M2E1	EHI_188720	Putative uncharacterized protein	3	Putative uncharacterized protein OS=Entamoeba histolytica GN=EHI_188720 PE=4 SV=1 - [C4M2T9_ENTHI]	9.31	12.63	1	1	4	4					3409481	293	33.6	10.39							1879300	20.8418	6.274
C4M2F0	EHI_048560	Putative uncharacterized protein	3	Putative uncharacterized protein OS=Entamoeba histolytica GN=EHI_048560 PE=4 SV=1 - [C4M2W9_ENTHI]	2.78	6.86	1	1	1	1					3407050	175	19.2	8.6			IPR002715	Nas_poly-pep-assoc_cplx_dom	PS51151	NAC_AB	3553800	21.7609	6.55069
C4M2H9	EHI_175270	Putative uncharacterized protein	3	Putative uncharacterized protein OS=Entamoeba histolytica GN=EHI_175270 PE=4 SV=1 - [C4M3A6_ENTHI]	9.39	15.65	1	4	4	4					3404920	428	49.6	4.92							1769300	20.7547	6.2478
C4M2I0	EHI_017750	Putative uncharacterized protein	3	Putative uncharacterized protein OS=Entamoeba histolytica GN=EHI_017750 PE=4 SV=1 - [C4M3F8_ENTHI]	5.76	9.5	1	3	3	3					3405082	179	20.7	11.02							6546000	22.6422	6.81598
C4M2P1	EHI_109920	Putative uncharacterized protein	3	Putative uncharacterized protein OS=Entamoeba histolytica GN=EHI_109920 PE=4 SV=1 - [C4M3L1_ENTHI]	22.9	31.39	1	7	7	7					3406507	497	52.6	9.66							7554200	22.8488	6.87819
C4M2S1	EHI_109990	Putative uncharacterized protein	3	Putative uncharacterized protein OS=Entamoeba histolytica GN=EHI_109990 PE=4 SV=1 - [C4M3L7_ENTHI]	2.97	5.51	1	1	1	1					3406523	236	27	4.84							1532500	20.5475	6.1854
C4M2U3	EHI_146110	Putative uncharacterized protein	3	Putative uncharacterized protein OS=Entamoeba histolytica GN=EHI_146110 PE=4 SV=1 - [C4M3Q5_ENTHI]	9.36	9.57	1	3	3	3					3404185	397	42.8	9.23							746650	19.5101	5.87312
C4M2U9	EHI_185260	Putative uncharacterized protein	3	Putative uncharacterized protein OS=Entamoeba histolytica GN=EHI_185260 PE=4 SV=1 - [C4M3Z4_ENTHI]	3.22	2.81	1	1	1	1					3410485	713	81.9	5.07							313170	18.2566	5.49578
C4M2V8	EHI_048240	Putative uncharacterized protein	3	Putative uncharacterized protein OS=Entamoeba histolytica GN=EHI_048240 PE=4 SV=1 - [C4M4B5_ENTHI]	13.04	21.3	1	3	3	4					3407020	169	20	10.49							4764400	22.1839	6.67801
C4M2W7	EHI_139040	Putative uncharacterized protein	3	Putative uncharacterized protein OS=Entamoeba histolytica GN=EHI_139040 PE=4 SV=1 - [C4M4J4_ENTHI]	2.58	2.24	1	1	1	1				Pf06664	3402770	492	56.1	7.06							811120	19.6296	5.90909
C4M334	EHI_095180	Putative uncharacterized protein	3	Putative uncharacterized protein OS=Entamoeba histolytica GN=EHI_095180 PE=4 SV=1 - [C4M4T0_ENTHI]	17.86	23.53	1	6	6	6					3402897	306	33.7	10.01							3685900	21.8136	6.56654
C4M338	EHI_119270	Putative uncharacterized protein	3	Putative uncharacterized protein OS=Entamoeba histolytica GN=EHI_119270 PE=4 SV=1 - [C4M4X6_ENTHI]	1.81	4.21	1	1	1	1					3404567	451	51.9	6.4							470040	18.8424	5.67213
C4M347	EHI_070680	Putative uncharacterized protein	3	Putative uncharacterized protein OS=Entamoeba histolytica GN=EHI_070680 PE=4 SV=1 - [C4M5S0_ENTHI]	4.37	4.43	1	2	2	2					3408620	497	56.4	6.25							893990	19.7699	5.95133
C4M3L8	EHI_181200	Putative uncharacterized protein	3	Putative uncharacterized protein OS=Entamoeba histolytica GN=EHI_181200 PE=4 SV=1 - [C4M5Z2_ENTHI]	0	3.55	1	1	1	1					3407308	282	32.5	8.57		Y_phosphatase3;Y_phosphatase3C	IPR025163;IPR026893	Tyr/Ser_Pase_IphP-type;Tyr_Phosphatase_C_dom			321420	18.2941	5.50707
C4M3T8	EHI_072060	Putative uncharacterized protein	3	Putative uncharacterized protein OS=Entamoeba histolytica GN=EHI_072060 PE=4 SV=1 - [C4M611_ENTHI]	9.37	7.27	1	3	3	4			cellular homeostasis; regulation of biological process		3407767	495	57.9	5.11		Thioredoxin	IPR012336;IPR013766	Thioredoxin_domain;Thioredoxin-like_fold			793440	19.5978	5.89951
C4M3U4	EHI_081630	Putative uncharacterized protein	3	Putative uncharacterized protein OS=Entamoeba histolytica GN=EHI_081630 PE=4 SV=1 - [C4M684_ENTHI]	9.88	23.43	1	3	3	3					3406341	175	20	8.78							3717300	21.8258	6.57023
C4M3V7	EHI_082540	Putative uncharacterized protein	3	Putative uncharacterized protein OS=Entamoeba histolytica GN=EHI_082540 PE=4 SV=1 - [C4M6A5_ENTHI]	5.38	2.85	1	2	2	2				Pf04403	3406136	1124	125.7	4.7		PqiA	IPR007498	PqiA			249690	17.9298	5.3974
C4M3X2	EHI_142960	Putative uncharacterized protein	3	Putative uncharacterized protein OS=Entamoeba histolytica GN=EHI_142960 PE=4 SV=1 - [C4M6D2_ENTHI]	2.5	2.51	1	1	1	1				Pf06664	3404767	518	60.5	6.43							364350	18.475	5.56152
C4M400	EHI_057830	Putative uncharacterized protein	3	Putative uncharacterized protein OS=Entamoeba histolytica GN=EHI_057830 PE=4 SV=1 - [C4M703_ENTHI]	8.36	5.74	1	3	3	4				Pf07946	3406416	366	42.6	8.95		DUF1682	IPR012879	DUF1682			1362800	20.3781	6.13443
C4M487	EHI_199660	Putative uncharacterized protein	3	Putative uncharacterized protein OS=Entamoeba histolytica GN=EHI_199660 PE=4 SV=1 - [C4M779_ENTHI]	34.64	27.98	1	8	8	14					3409071	193	21.7	9.01		PRA1	IPR004895	Prenylated_rab_accept_PRA1			210000000	27.6458	8.32222
C4M4V0	EHI_044360	Putative uncharacterized protein	3	Putative uncharacterized protein OS=Entamoeba histolytica GN=EHI_044360 PE=4 SV=1 - [C4M783_ENTHI]	2.54	6.87	1	1	1	1					3406691	262	29.8	6.1							1970300	20.91	6.29453
C4M4W6	EHI_035980	Putative uncharacterized protein	3	Putative uncharacterized protein OS=Entamoeba histolytica GN=EHI_035980 PE=4 SV=1 - [C4M7F7_ENTHI]	8.12	2.97	1	2	2	3					3403212	875	102.6	4.94							261540	17.9967	5.41754
C4M561	EHI_047800	Putative uncharacterized protein	3	Putative uncharacterized protein OS=Entamoeba histolytica GN=EHI_047800 PE=4 SV=1 - [C4M7X1_ENTHI]	18.62	20.07	1	7	7	7					3404910	304	34	5.52							8884700	23.0829	6.94864
C4M602	EHI_077530	Putative uncharacterized protein	3	Putative uncharacterized protein OS=Entamoeba histolytica GN=EHI_077530 PE=4 SV=1 - [C4M8N5_ENTHI]	8	14.08	1	2	2	2					3403843	206	23.1	4.83							9553900	23.1877	6.98018
C4M6C3	EHI_120590	Putative uncharacterized protein	3	Putative uncharacterized protein OS=Entamoeba histolytica GN=EHI_120590 PE=4 SV=1 - [C4M8X0_ENTHI]	11.51	7.45	1	4	4	4					3406279	765	86.8	4.84							2660600	21.3433	6.42498
C4M6I1	EHI_097630	Putative uncharacterized protein	3	Putative uncharacterized protein OS=Entamoeba histolytica GN=EHI_097630 PE=4 SV=1 - [C4M934_ENTHI]	9.78	11.39	1	5	5	5				Pf04916	3403720	509	59.3	5.31		Phospholip_B	IPR007000	PLipase_B-like			1410100	20.4274	6.14925
C4M6N6	EHI_067260	Putative uncharacterized protein	3	Putative uncharacterized protein OS=Entamoeba histolytica GN=EHI_067260 PE=4 SV=1 - [C4MA84_ENTHI]	9.54	13.53	1	3	3	3					3406974	399	47.2	5.12		TLD	IPR006571;IPR013783;IPR013784	Carb-bd-like_fold;Ig-like_fold;TLDc			2577400	21.2975	6.41118
C4M6P1	EHI_017000	Putative uncharacterized protein	3	Putative uncharacterized protein OS=Entamoeba histolytica GN=EHI_017000 PE=4 SV=1 - [C4MAK2_ENTHI]	26.18	23.09	1	9	10	11					3405542	563	65.4	5.02			IPR012336	Thioredoxin-like_fold			5218700	22.3153	6.71756
C4M6Z0	EHI_020080	Putative uncharacterized protein	3	Putative uncharacterized protein OS=Entamoeba histolytica GN=EHI_020080 PE=4 SV=1 - [C4MAN1_ENTHI]	6.8	11.48	1	3	3	3					3404504	270	32	9.79							3249600	21.6318	6.51183
C4M711	EHI_049060	Putative uncharacterized protein	3	Putative uncharacterized protein OS=Entamoeba histolytica GN=EHI_049060 PE=4 SV=1 - [C4MAS3_ENTHI]	3.23	12.2	1	1	1	1				Pf09685	3405377	123	13.5	7.03		Tic20	IPR019109	Tic20-like			3369700	21.6842	6.52759
C4M754	EHI_146790	Putative uncharacterized protein	3	Putative uncharacterized protein OS=Entamoeba histolytica GN=EHI_146790 PE=4 SV=1 - [C4MB34_ENTHI]	3.44	3.94	1	1	1	1					3403474	457	54.5	8.76	Protein export						298980	18.1897	5.47564
C4M7U7	EHI_161640	Putative uncharacterized protein	3	Putative uncharacterized protein OS=Entamoeba histolytica GN=EHI_161640 PE=4 SV=1 - [C4MBF5_ENTHI]	10.45	7.89	1	2	2	3					3403473	342	38.8	8.73							8112000	22.9516	6.90913
C4M7V2	EHI_182980	Putative uncharacterized protein	2	Putative uncharacterized protein OS=Entamoeba histolytica GN=EHI_182980 PE=4 SV=1 - [B1N2P1_ENTHI]	9.75	11.26	1	1	4	4					6219406	293	33.7	10.33							320960	18.292	5.50645
C4M7W8	EHI_175280	Putative uncharacterized protein	2	Putative uncharacterized protein OS=Entamoeba histolytica GN=EHI_175280 PE=4 SV=1 - [B1N3J4_ENTHI]	2.6	6.27	1	2	2	2					6219731	510	59.7	5.6			IPR012336	Thioredoxin-like_fold			64757	15.9827	4.81129
C4M7Z8	EHI_035160	Putative uncharacterized protein	2	Putative uncharacterized protein OS=Entamoeba histolytica GN=EHI_035160 PE=4 SV=1 - [B1N3R7_ENTHI]	2.07	3.41	1	0	1	1					6219813	586	69	9.92
C4M859	EHI_199720	Putative uncharacterized protein	2	Putative uncharacterized protein OS=Entamoeba histolytica GN=EHI_199720 PE=4 SV=1 - [B1N425_ENTHI]	3.4	2.4	1	1	1	1					6219930	416	48.6	5.44			IPR011989;IPR016024	ARM-like;ARM-type_fold			403810	18.6233	5.60618
C4M894	EHI_085720	Putative uncharacterized protein	2	Putative uncharacterized protein OS=Entamoeba histolytica GN=EHI_085720 PE=4 SV=1 - [B1N4X5_ENTHI]	32.93	46.94	1	0	8	9					6220271	294	32.7	5.3
C4M896	EHI_073160	Putative uncharacterized protein	2	Putative uncharacterized protein OS=Entamoeba histolytica GN=EHI_073160 PE=4 SV=1 - [B1N5A0_ENTHI]	6.14	11.61	1	0	2	2					6220420	224	25.2	5.1
C4M8L0	EHI_184010	Putative uncharacterized protein	2	Putative uncharacterized protein OS=Entamoeba histolytica GN=EHI_184010 PE=4 SV=1 - [B1N5H6_ENTHI]	2.07	3.7	1	0	1	1						541	63.2	9.73
C4M8N0	EHI_152970	Putative uncharacterized protein	2	Putative uncharacterized protein OS=Entamoeba histolytica GN=EHI_152970 PE=4 SV=1 - [C4LS90_ENTHI]	2.89	7.73	1	1	1	1					3410012	220	24.9	7.33							900020	19.7796	5.95425
C4M8U0	EHI_148360	Putative uncharacterized protein	2	Putative uncharacterized protein OS=Entamoeba histolytica GN=EHI_148360 PE=4 SV=1 - [C4LT06_ENTHI]	5.74	14.38	1	2	2	2					3411834	153	18.4	4.59			IPR012336	Thioredoxin-like_fold			3085500	21.5571	6.48933
C4M8V7	EHI_050520	Putative uncharacterized protein	2	Putative uncharacterized protein OS=Entamoeba histolytica GN=EHI_050520 PE=4 SV=1 - [C4LTS5_ENTHI]	5.56	10.31	1	1	1	1					3410924	223	25.1	5							1316600	20.3284	6.11945
C4M8Y6	EHI_049350	Putative uncharacterized protein	2	Putative uncharacterized protein OS=Entamoeba histolytica GN=EHI_049350 PE=4 SV=1 - [C4LUD7_ENTHI]	2.78	2.23	1	1	1	1				Pf06664	3410203	538	61.9	5.24							857470	19.7097	5.93322
C4M9I6	EHI_178560	Putative uncharacterized protein	2	Putative uncharacterized protein OS=Entamoeba histolytica GN=EHI_178560 PE=4 SV=1 - [C4LUS2_ENTHI]	1.78	3.54	1	1	1	1				Pf01852	3406368	226	26.6	8.35
C4M9J1	EHI_178630	Putative uncharacterized protein	2	Putative uncharacterized protein OS=Entamoeba histolytica GN=EHI_178630 PE=4 SV=1 - [C4LUS8_ENTHI]	2.29	13.83	1	3	3	3					3410575	282	32.1	9.06							157880	17.2685	5.19833
C4M9L9	EHI_178870	Putative uncharacterized protein	2	Putative uncharacterized protein OS=Entamoeba histolytica GN=EHI_178870 PE=4 SV=1 - [C4LUV1_ENTHI]	2.35	3.15	1	1	1	1					3410582	699	78.9	6.62							65982	16.0098	4.81943
C4M9M2	EHI_092080	Putative uncharacterized protein	2	Putative uncharacterized protein OS=Entamoeba histolytica GN=EHI_092080 PE=4 SV=1 - [C4LUX3_ENTHI]	2.65	2.07	1	1	1	1					3408887	482	57.8	5.6							341240	18.3804	5.53306
C4M9M4	EHI_092660	Putative uncharacterized protein	2	Putative uncharacterized protein OS=Entamoeba histolytica GN=EHI_092660 PE=4 SV=1 - [C4LV26_ENTHI]	2.73	0.99	1	1	1	1				Pf08161	3404986	1116	128.7	8.88		NUC173	IPR011989;IPR012978;IPR016024	ARM-like;ARM-type_fold;Uncharacterised_NUC173			37167	15.1817	4.57016
C4M9X2	EHI_182480	Putative uncharacterized protein	2	Putative uncharacterized protein OS=Entamoeba histolytica GN=EHI_182480 PE=4 SV=1 - [C4LVA3_ENTHI]	6.93	5.46	1	2	2	2					3411029	531	61.5	4.59			IPR012336	Thioredoxin-like_fold			223270	17.7684	5.34883
C4MA56	EHI_186800	Putative uncharacterized protein	2	Putative uncharacterized protein OS=Entamoeba histolytica GN=EHI_186800 PE=4 SV=1 - [C4LVP7_ENTHI]	0	2.05	1	1	2	2					3410759	926	108.9	10.35			IPR008139	SaposinB			82870	16.3386	4.9184
C4MAD5	EHI_186900	Putative uncharacterized protein	2	Putative uncharacterized protein OS=Entamoeba histolytica GN=EHI_186900 PE=4 SV=1 - [C4LVQ7_ENTHI]	6.53	10	1	0	3	3					3410763	240	29.5	11.84
C4MB36	EHI_142210	Putative uncharacterized protein	2	Putative uncharacterized protein OS=Entamoeba histolytica GN=EHI_142210 PE=4 SV=1 - [C4LW65_ENTHI]	7.06	23.44	1	3	3	3					3402617	209	23.6	9.51							2295200	21.1302	6.36082
B1N2T2	EHI_096350	Putative uncharacterized protein	2	Putative uncharacterized protein OS=Entamoeba histolytica GN=EHI_096350 PE=4 SV=1 - [C4LWE8_ENTHI]	9.36	6.04	1	2	2	3					3411223	530	59.3	10.24							436090	18.7343	5.63958
B1N2Z7	EHI_096410	Putative uncharacterized protein	2	Putative uncharacterized protein OS=Entamoeba histolytica GN=EHI_096410 PE=4 SV=1 - [C4LWF4_ENTHI]	2.48	5.88	1	1	1	1					3411236	136	15.7	5.08		Tic20	IPR019109	Tic20-like			5668500	22.4345	6.75347
B1N3G8	EHI_069270	Putative uncharacterized protein	2	Putative uncharacterized protein OS=Entamoeba histolytica GN=EHI_069270 PE=4 SV=1 - [C4LWL5_ENTHI]	2.46	2.67	1	1	1	1					3409618	487	57	8.02							108760	16.7308	5.03647
B1N3S7	EHI_198620	Putative uncharacterized protein	2	Putative uncharacterized protein OS=Entamoeba histolytica GN=EHI_198620 PE=4 SV=1 - [C4LWQ8_ENTHI]	5.05	1.56	1	0	2	2					3409516	1153	130.9	6.55
B1N3X0	EHI_198680	Putative uncharacterized protein	2	Putative uncharacterized protein OS=Entamoeba histolytica GN=EHI_198680 PE=4 SV=1 - [C4LWR4_ENTHI]	0	10.79	1	2	2	2					3409504	241	27.8	9.74							348320	18.4101	5.54198
B1N405	EHI_126900	Putative uncharacterized protein	2	Putative uncharacterized protein OS=Entamoeba histolytica GN=EHI_126900 PE=4 SV=1 - [C4LWW6_ENTHI]	6.51	5.66	1	1	1	2					3405847	265	30.5	8.84							5438100	22.3747	6.73545
B1N421	EHI_177640	Putative uncharacterized protein	2	Putative uncharacterized protein OS=Entamoeba histolytica GN=EHI_177640 PE=4 SV=1 - [C4LY17_ENTHI]	2.82	2.06	1	1	1	1					3410256	486	55.6	9.99							805790	19.62	5.90622
B1N457	EHI_177190	Putative uncharacterized protein	2	Putative uncharacterized protein OS=Entamoeba histolytica GN=EHI_177190 PE=4 SV=1 - [C4LY33_ENTHI]	3.93	3.79	1	2	2	2					3407126	713	83.9	8.46							70605	16.1075	4.84884
B1N481	EHI_166920	Putative uncharacterized protein	2	Putative uncharacterized protein OS=Entamoeba histolytica GN=EHI_166920 PE=4 SV=1 - [C4LY96_ENTHI]	0	0.7	1	1	1	1					3409079	1151	130.8	6.58							27409	14.7424	4.43789
B1N497	EHI_010350	Putative uncharacterized protein	2	Putative uncharacterized protein OS=Entamoeba histolytica GN=EHI_010350 PE=4 SV=1 - [C4LYT2_ENTHI]	3.14	9.02	1	1	1	1					3409144	133	15.1	7.12		Tic20	IPR019109	Tic20-like			7967100	22.9256	6.9013
B1N4B1	EHI_118070	Putative uncharacterized protein	2	Putative uncharacterized protein OS=Entamoeba histolytica GN=EHI_118070 PE=4 SV=1 - [C4LYZ1_ENTHI]	4.46	2.09	1	1	1	1					3410357	767	86.6	5.19							409480	18.6434	5.61223
B1N4V0	EHI_104580	Putative uncharacterized protein	2	Putative uncharacterized protein OS=Entamoeba histolytica GN=EHI_104580 PE=4 SV=1 - [C4LZ67_ENTHI]	2.92	4.78	1	1	1	1					3402909	251	29.2	10.21							347100	18.405	5.54045
B1N5L0	EHI_124510	Putative uncharacterized protein	2	Putative uncharacterized protein OS=Entamoeba histolytica GN=EHI_124510 PE=4 SV=1 - [C4LZI7_ENTHI]	5.51	7.92	1	2	2	3					3409157	202	22.9	6.32							352180	18.426	5.54676
C4LSF3	EHI_021190	Putative uncharacterized protein	2	Putative uncharacterized protein OS=Entamoeba histolytica GN=EHI_021190 PE=4 SV=1 - [C4M035_ENTHI]	2.48	3.27	1	1	1	1					3409689	336	39.4	9.76							192200	17.5522	5.28375
C4LSN2	EHI_021360	Putative uncharacterized protein	2	Putative uncharacterized protein OS=Entamoeba histolytica GN=EHI_021360 PE=4 SV=1 - [C4M051_ENTHI]	10.21	10	1	1	1	2				Pf00838	3410948	170	19	4.68		TCTP	IPR011057;IPR011323;IPR018105	Mss4/transl-control_tumor;Mss4-like;Translational_control_tumour_p			3245100	21.6298	6.51123
C4LT24	EHI_064670	Putative uncharacterized protein	2	Putative uncharacterized protein OS=Entamoeba histolytica GN=EHI_064670 PE=4 SV=1 - [C4M0D3_ENTHI]	6.14	11.61	1	0	2	2					3405490	224	25.2	5.1							618850	19.2392	5.79159
C4LT46	EHI_024350	Putative uncharacterized protein	2	Putative uncharacterized protein OS=Entamoeba histolytica GN=EHI_024350 PE=4 SV=1 - [C4M0I0_ENTHI]	23.03	18.71	1	7	7	8					3405269	604	68.9	7.53							3105800	21.5665	6.49217
C4LT76	EHI_010010	Putative uncharacterized protein	2	Putative uncharacterized protein OS=Entamoeba histolytica GN=EHI_010010 PE=4 SV=1 - [C4M0R5_ENTHI]	1.94	3.67	1	1	1	1					3411407	300	33.3	5.16							98061	16.5814	4.9915
C4LTG1	EHI_107300	Putative uncharacterized protein	2	Putative uncharacterized protein OS=Entamoeba histolytica GN=EHI_107300 PE=4 SV=1 - [C4M171_ENTHI]	2.72	10.47	1	2	2	2					3407092	296	33.9	4.61							334060	18.3497	5.52382
C4LTI4	EHI_188170	Putative uncharacterized protein	2	Putative uncharacterized protein OS=Entamoeba histolytica GN=EHI_188170 PE=4 SV=1 - [C4M191_ENTHI]	8.5	9.93	1	1	3	3					3407984	302	35.5	10.18							1312300	20.3237	6.11803
C4LTM7	EHI_030750	Putative uncharacterized protein	2	Putative uncharacterized protein OS=Entamoeba histolytica GN=EHI_030750 PE=4 SV=1 - [C4M1E4_ENTHI]	5.05	1.56	1	0	2	2					3405164	1153	131	6.47							135880	17.052	5.13316
C4LTT9	EHI_136410	Putative uncharacterized protein	2	Putative uncharacterized protein OS=Entamoeba histolytica GN=EHI_136410 PE=4 SV=1 - [C4M2B0_ENTHI]	0	1.97	1	0	1	1				Pf09854	3409574	305	35.4	9.32							106520	16.7008	5.02743
C4LTY3	EHI_158120	Putative uncharacterized protein	2	Putative uncharacterized protein OS=Entamoeba histolytica GN=EHI_158120 PE=4 SV=1 - [C4M2D1_ENTHI]	2.3	4.26	1	2	2	2					3405099	517	58.7	6.7							284270	18.1169	5.45373
C4LU27	EHI_054480	Putative uncharacterized protein	2	Putative uncharacterized protein OS=Entamoeba histolytica GN=EHI_054480 PE=4 SV=1 - [C4M2H9_ENTHI]	6.57	9.09	1	1	1	2					3406393	132	14.8	5.11		Tic20	IPR019109	Tic20-like			10835000	23.3692	7.03483
C4LU44	EHI_054490	Putative uncharacterized protein	2	Putative uncharacterized protein OS=Entamoeba histolytica GN=EHI_054490 PE=4 SV=1 - [C4M2I0_ENTHI]	3.6	15.15	1	1	1	2					3406394	132	14.7	5.1
C4LUD4	EHI_006070	Putative uncharacterized protein	2	Putative uncharacterized protein OS=Entamoeba histolytica GN=EHI_006070 PE=4 SV=1 - [C4M2P1_ENTHI]	6.83	14.8	1	3	3	3				Pf01918	3407736	223	26.1	9.99							753170	19.5226	5.87689
C4LUG9	EHI_161040	Putative uncharacterized protein	2	Putative uncharacterized protein OS=Entamoeba histolytica GN=EHI_161040 PE=4 SV=1 - [C4M2S1_ENTHI]	2.72	8.33	1	1	1	1					3403910	180	20.7	5.03
C4LUK0	EHI_188820	Putative uncharacterized protein	2	Putative uncharacterized protein OS=Entamoeba histolytica GN=EHI_188820 PE=4 SV=1 - [C4M2U9_ENTHI]	2.1	2.41	1	1	1	1					3410998	540	58.6	8.84							123670	16.9161	5.09226
C4LUL0	EHI_048540	Putative uncharacterized protein	2	Putative uncharacterized protein OS=Entamoeba histolytica GN=EHI_048540 PE=4 SV=1 - [C4M2W7_ENTHI]	0	2.16	1	1	1	1					3407048	973	111.9	5.53							113490	16.7922	5.05496
C4LUV3	EHI_025470	Putative uncharacterized protein	2	Putative uncharacterized protein OS=Entamoeba histolytica GN=EHI_025470 PE=4 SV=1 - [C4M334_ENTHI]	2.22	3.13	1	1	1	1					3407262	512	58.5	6.05			IPR008985	ConA-like_lec_gl_sf			381380	18.5409	5.58136
C4LV38	EHI_059680	Putative uncharacterized protein	2	Putative uncharacterized protein OS=Entamoeba histolytica GN=EHI_059680 PE=4 SV=1 - [C4M338_ENTHI]	6.53	10	1	0	3	3						240	29.5	11.84							3285600	21.6477	6.51661
C4LV54	EHI_059890	Putative uncharacterized protein	2	Putative uncharacterized protein OS=Entamoeba histolytica GN=EHI_059890 PE=4 SV=1 - [C4M347_ENTHI]	2.14	4.63	1	1	1	1					3407205	324	38.1	7.87							151110	17.2052	5.17929
C4LV65	EHI_110000	Putative uncharacterized protein	2	Putative uncharacterized protein OS=Entamoeba histolytica GN=EHI_110000 PE=4 SV=1 - [C4M3L8_ENTHI]	6.83	14.83	1	2	2	2					3406522	209	23.8	5.05							2022000	20.9474	6.30578
C4LV89	EHI_194850	Putative uncharacterized protein	2	Putative uncharacterized protein OS=Entamoeba histolytica GN=EHI_194850 PE=4 SV=1 - [C4M400_ENTHI]	0	1.5	1	1	1	1					3408174	534	61.5	5.81
C4LVM8	EHI_029090	Putative uncharacterized protein	2	Putative uncharacterized protein OS=Entamoeba histolytica GN=EHI_029090 PE=4 SV=1 - [C4M4W6_ENTHI]	3.46	7.76	1	1	1	1					3406963	245	28.8	4.46							423220	18.691	5.62657
C4LVP6	EHI_099350	Putative uncharacterized protein	2	Putative uncharacterized protein OS=Entamoeba histolytica GN=EHI_099350 PE=4 SV=1 - [C4M6C3_ENTHI]	15.42	30.14	1	5	5	5					3406066	219	24.3	9.86							4542700	22.1151	6.65731
C4LVW2	EHI_173440	Putative uncharacterized protein	2	Putative uncharacterized protein OS=Entamoeba histolytica GN=EHI_173440 PE=4 SV=1 - [C4M6I1_ENTHI]	2.74	1.61	1	1	1	1					3403423	996	113.7	5.22							234300	17.838	5.36977
C4LW27	EHI_161930	Putative uncharacterized protein	2	Putative uncharacterized protein OS=Entamoeba histolytica GN=EHI_161930 PE=4 SV=1 - [C4M6N6_ENTHI]	1.84	2.12	1	1	1	1					3403442	283	31.9	5.39							2220800	21.0826	6.34651
C4LW84	EHI_171290	Putative uncharacterized protein	2	Putative uncharacterized protein OS=Entamoeba histolytica GN=EHI_171290 PE=4 SV=1 - [C4M6P1_ENTHI]	1.77	0.76	1	0	1	1					3404252	786	91.7	7.28
C4LWC3	EHI_056400	Putative uncharacterized protein	2	Putative uncharacterized protein OS=Entamoeba histolytica GN=EHI_056400 PE=4 SV=1 - [C4M6Z0_ENTHI]	2.87	3.49	1	1	1	1				Pf06664	3405034	459	53.2	5.58							1335900	20.3494	6.12577
C4LWE9	EHI_189930	Putative uncharacterized protein	2	Putative uncharacterized protein OS=Entamoeba histolytica GN=EHI_189930 PE=4 SV=1 - [C4M711_ENTHI]	2.08	4.5	1	1	1	1					3406640	222	25.2	8.82							486690	18.8926	5.68725
C4LWJ0	EHI_020350	Putative uncharacterized protein	2	Putative uncharacterized protein OS=Entamoeba histolytica GN=EHI_020350 PE=4 SV=1 - [C4M7U7_ENTHI]	2.73	4.89	1	1	1	1					3408899	225	26.3	5.78							1540000	20.5545	6.18752
C4LWL1	EHI_052040	Putative uncharacterized protein	2	Putative uncharacterized protein OS=Entamoeba histolytica GN=EHI_052040 PE=4 SV=1 - [C4M859_ENTHI]	5.72	4.46	1	0	1	2					3409546	202	23.3	5.02
C4LWN0	EHI_076250	Putative uncharacterized protein	2	Putative uncharacterized protein OS=Entamoeba histolytica GN=EHI_076250 PE=4 SV=1 - [C4M894_ENTHI]	2.04	1.55	1	0	1	1				Pf06785	3404606	386	45.2	4.72
C4LWQ5	EHI_019090	Putative uncharacterized protein	2	Putative uncharacterized protein OS=Entamoeba histolytica GN=EHI_019090 PE=4 SV=1 - [C4M896_ENTHI]	4.88	3.13	1	1	1	2				Pf10998	3407430	352	41.8	8.48		DUF2838	IPR021261	DUF2838			1097000	20.0651	6.04021
C4LWQ7	EHI_197880	Putative uncharacterized protein	2	Putative uncharacterized protein OS=Entamoeba histolytica GN=EHI_197880 PE=4 SV=1 - [C4M8L0_ENTHI]	1.91	1.94	1	0	1	1					3405137	309	36.7	8.75
C4LX73	EHI_113910	Putative uncharacterized protein	2	Putative uncharacterized protein OS=Entamoeba histolytica GN=EHI_113910 PE=4 SV=1 - [C4M8V7_ENTHI]	8.17	23.57	1	3	3	3					3403772	157	18.3	4.81							1952000	20.8965	6.29048
C4LXF2	EHI_086380	Putative uncharacterized protein	2	Putative uncharacterized protein OS=Entamoeba histolytica GN=EHI_086380 PE=4 SV=1 - [C4M8Y6_ENTHI]	4.66	5.18	1	1	1	1					3403859	309	34.9	8.48							2304100	21.1358	6.3625
C4LXI4	EHI_112830	Putative uncharacterized protein	2	Putative uncharacterized protein OS=Entamoeba histolytica GN=EHI_112830 PE=4 SV=1 - [C4M9M2_ENTHI]	4.25	7.92	1	1	1	1					3410472	202	23.2	5.1							4169000	21.9913	6.62003
C4LXP6	EHI_112850	Putative uncharacterized protein	2	Putative uncharacterized protein OS=Entamoeba histolytica GN=EHI_112850 PE=4 SV=1 - [C4M9M4_ENTHI]	2.18	2.02	1	1	1	1					3410470	396	45.1	7.44							27936	14.7698	4.44616
C4LXQ8	EHI_179320	Putative uncharacterized protein	2	Putative uncharacterized protein OS=Entamoeba histolytica GN=EHI_179320 PE=4 SV=1 - [C4M9X2_ENTHI]	4.06	6.1	1	2	2	2				Pf06664	3405293	492	56.3	7.24
C4LXU7	EHI_061760	Putative uncharacterized protein	2	Putative uncharacterized protein OS=Entamoeba histolytica GN=EHI_061760 PE=4 SV=1 - [C4MA56_ENTHI]	1.91	2.48	1	0	1	1				Pf08609	3402779	242	28.2	5.24
C4LXZ7	EHI_080880	Putative uncharacterized protein	2	Putative uncharacterized protein OS=Entamoeba histolytica GN=EHI_080880 PE=4 SV=1 - [C4MAD5_ENTHI]	5.72	4.5	1	0	1	2						200	23	4.97							2306900	21.1375	6.36303
C4LY13	EHI_146810	Putative uncharacterized protein	2	Putative uncharacterized protein OS=Entamoeba histolytica GN=EHI_146810 PE=4 SV=1 - [C4MB36_ENTHI]	2.07	3.04	1	0	1	1					3405481	657	77	9.82
C4LY23	EHI_158000	Putative uncharacterized protein	1	Putative uncharacterized protein OS=Entamoeba histolytica GN=EHI_158000 PE=4 SV=1 - [B1N3G8_ENTHI]	1.86	5.21	1	0	1	1						192	22.6	9.2
C4LYD6	EHI_125330	Putative uncharacterized protein	1	Putative uncharacterized protein OS=Entamoeba histolytica GN=EHI_125330 PE=4 SV=1 - [B1N3X0_ENTHI]	2.3	7.59	1	1	1	1					6219868	158	18.3	5.71							202770	17.6295	5.307
C4LYM3	EHI_088060	Putative uncharacterized protein	1	Putative uncharacterized protein OS=Entamoeba histolytica GN=EHI_088060 PE=4 SV=1 - [B1N405_ENTHI]	3.02	10	1	2	2	2					6219909	150	18.7	11.65							521610	18.9926	5.71735
C4LYT8	EHI_083100	Putative uncharacterized protein	1	Putative uncharacterized protein OS=Entamoeba histolytica GN=EHI_083100 PE=4 SV=1 - [B1N421_ENTHI]	4.3	21.82	1	0	1	1						110	12.6	4.6
C4LYZ8	EHI_114810	Putative uncharacterized protein	1	Putative uncharacterized protein OS=Entamoeba histolytica GN=EHI_114810 PE=4 SV=1 - [B1N457_ENTHI]	5.41	20.13	1	0	2	2				Pf07159		159	18	7.71
C4LZ82	EHI_076140	Putative uncharacterized protein	1	Putative uncharacterized protein OS=Entamoeba histolytica GN=EHI_076140 PE=4 SV=1 - [B1N481_ENTHI]	2.7	3.13	1	1	1	1					6219994	608	72.3	8.81
C4LZF3	EHI_036600	Putative uncharacterized protein	1	Putative uncharacterized protein OS=Entamoeba histolytica GN=EHI_036600 PE=4 SV=1 - [B1N497_ENTHI]	2.61	5.78	1	1	1	1					6220011	173	20	5.17							277330	18.0812	5.443
C4LZG6	EHI_077490	Putative uncharacterized protein	1	Putative uncharacterized protein OS=Entamoeba histolytica GN=EHI_077490 PE=4 SV=1 - [B1N4B1_ENTHI]	3.93	9.7	1	1	1	1				Pf03062	6220027	165	20.1	8.94		MBOAT	IPR004299	MBOAT_fam			240540	17.8759	5.38119
C4LZI5	EHI_082800	Putative uncharacterized protein	1	Putative uncharacterized protein OS=Entamoeba histolytica GN=EHI_082800 PE=3 SV=1 - [B1N5L0_ENTHI]	26.83	13.65	1	0	6	8			cell organization and biogenesis	Pf00012; Pf06723	6220556	447	49.2	5.24
C4LZV9	EHI_153730	Putative uncharacterized protein	1	Putative uncharacterized protein OS=Entamoeba histolytica GN=EHI_153730 PE=4 SV=1 - [C4LSF3_ENTHI]	4.15	6.74	1	1	1	1				Pf03619	3410729	356	41.1	8.59		Solute_trans_a	IPR005178	Ost-alpha			127890	16.9645	5.10684
C4LZX3	EHI_151930	Putative uncharacterized protein	1	Putative uncharacterized protein OS=Entamoeba histolytica GN=EHI_151930 PE=4 SV=1 - [C4LSN2_ENTHI]	0	7.59	1	1	1	1				Pf08282	3411700	303	33.7	5.34
C4M016	EHI_148780	Putative uncharacterized protein	1	Putative uncharacterized protein OS=Entamoeba histolytica GN=EHI_148780 PE=4 SV=1 - [C4LT46_ENTHI]	0	3.14	1	1	1	1				Pf09418	3411767	605	70.5	5.16		DUF2009	IPR018553	DUF2009			25228	14.6227	4.40188
C4M0F7	EHI_044540	Putative uncharacterized protein	1	Putative uncharacterized protein OS=Entamoeba histolytica GN=EHI_044540 PE=4 SV=1 - [C4LT76_ENTHI]	2.59	1.72	1	1	1	1					3411519	582	67	9.32							39498	15.2695	4.59658
C4M0H3	EHI_045500	Putative uncharacterized protein	1	Putative uncharacterized protein OS=Entamoeba histolytica GN=EHI_045500 PE=4 SV=1 - [C4LTG1_ENTHI]	3.21	3.13	1	2	2	2				Pf10266	3407900	1117	128.7	7.17		Strumpellin	IPR019393	WASH_strumpellin			43753	15.4171	4.64101
C4M0M5	EHI_011900	Putative uncharacterized protein	1	Putative uncharacterized protein OS=Entamoeba histolytica GN=EHI_011900 PE=4 SV=1 - [C4LTI4_ENTHI]	11.21	13.33	1	2	2	4				Pf03208	3408110	150	17.1	9.2		PRA1	IPR004895	Prenylated_rab_accept_PRA1			4999300	22.2533	6.69891
C4M0M7	EHI_012340	Putative uncharacterized protein	1	Putative uncharacterized protein OS=Entamoeba histolytica GN=EHI_012340 PE=4 SV=1 - [C4LTM7_ENTHI]	2.55	2.49	1	0	1	1				Pf04151	3410216	883	98.2	6.93		PPC	IPR007280	Peptidase_C_arc/bac			88940	16.4405	4.9491
C4M144	EHI_049680	Putative uncharacterized protein	1	Putative uncharacterized protein OS=Entamoeba histolytica GN=EHI_049680 PE=4 SV=1 - [C4LUG9_ENTHI]	3.93	2.86	1	2	2	2					3411454	909	101.9	5.33	Proteasome	PC_rep	IPR002015;IPR011989;IPR016024	APC_proteasome;ARM-like;ARM-type_fold
C4M154	EHI_022970	Putative uncharacterized protein	1	Putative uncharacterized protein OS=Entamoeba histolytica GN=EHI_022970 PE=4 SV=1 - [C4LUL0_ENTHI]	2.96	7.27	1	1	1	1					3407803	165	19.8	10.07							1569900	20.5822	6.19587
C4M1B3	EHI_178890	Putative uncharacterized protein	1	Putative uncharacterized protein OS=Entamoeba histolytica GN=EHI_178890 PE=4 SV=1 - [C4LUV3_ENTHI]	3.56	7.98	1	1	1	1				Pf08597	3410551	213	24.6	4.82	RNA transport	eIF3_subunit	IPR013906;IPR023194	eIF3j;eIF3-like_dom			269900	18.0421	5.4312
C4M1D3	EHI_182570	Putative uncharacterized protein	1	Putative uncharacterized protein OS=Entamoeba histolytica GN=EHI_182570 PE=4 SV=1 - [C4LV38_ENTHI]	2.07	1.5	1	1	1	1					3411020	600	70.2	5.52							17104	14.062	4.2331
C4M1D4	EHI_182730	Putative uncharacterized protein	1	Putative uncharacterized protein OS=Entamoeba histolytica GN=EHI_182730 PE=4 SV=1 - [C4LV54_ENTHI]	6.45	27.61	1	2	2	2					3403396	163	19	9.89							2104700	21.0052	6.32319
C4M1E0	EHI_182860	Putative uncharacterized protein	1	Putative uncharacterized protein OS=Entamoeba histolytica GN=EHI_182860 PE=4 SV=1 - [C4LV65_ENTHI]	2.81	4.39	1	1	1	1					3409803	410	47.1	9.55							71475	16.1252	4.85415
C4M1F9	EHI_183160	Putative uncharacterized protein	1	Putative uncharacterized protein OS=Entamoeba histolytica GN=EHI_183160 PE=4 SV=1 - [C4LV89_ENTHI]	0	4.35	1	0	1	1					3407101	276	32.4	5.22
C4M1J3	EHI_103860	Putative uncharacterized protein	1	Putative uncharacterized protein OS=Entamoeba histolytica GN=EHI_103860 PE=4 SV=1 - [C4LVM8_ENTHI]	1.99	3.63	1	1	1	1					3407675	248	28.7	9.06							49480	15.5946	4.69443
C4M1L7	EHI_186790	Putative uncharacterized protein	1	Putative uncharacterized protein OS=Entamoeba histolytica GN=EHI_186790 PE=4 SV=1 - [C4LVP6_ENTHI]	2.6	4.29	1	1	1	1				Pf12070	3410760	559	65.1	8.21		DUF3550	IPR016607;IPR022709	DUF3550;UCP013022			42489	15.3748	4.62828
C4M1L8	EHI_125750	Putative uncharacterized protein	1	Putative uncharacterized protein OS=Entamoeba histolytica GN=EHI_125750 PE=4 SV=1 - [C4LVW2_ENTHI]	2.2	3.78	1	1	1	1					3410809	423	49.5	7.47
C4M1W9	EHI_141800	Putative uncharacterized protein	1	Putative uncharacterized protein OS=Entamoeba histolytica GN=EHI_141800 PE=4 SV=1 - [C4LW27_ENTHI]	3.01	17.57	1	1	1	1					3408935	74	8.1	4.55							820060	19.6454	5.91385
C4M215	EHI_155310	Putative uncharacterized protein	1	Putative uncharacterized protein OS=Entamoeba histolytica GN=EHI_155310 PE=4 SV=1 - [C4LW84_ENTHI]	3.95	11.21	1	1	1	1					3410078	214	24.4	7.93							1202500	20.1976	6.08009
C4M257	EHI_155740	Putative uncharacterized protein	1	Putative uncharacterized protein OS=Entamoeba histolytica GN=EHI_155740 PE=4 SV=1 - [C4LWC3_ENTHI]	0	3.39	1	1	1	1				Pf08217	3410079	531	60.8	8.02
C4M262	EHI_096360	Putative uncharacterized protein	1	Putative uncharacterized protein OS=Entamoeba histolytica GN=EHI_096360 PE=4 SV=1 - [C4LWE9_ENTHI]	4.93	3.66	1	2	2	2					3411231	465	50.9	10.8							507800	18.9539	5.70569
C4M269	EHI_096800	Putative uncharacterized protein	1	Putative uncharacterized protein OS=Entamoeba histolytica GN=EHI_096800 PE=4 SV=1 - [C4LWJ0_ENTHI]	1.64	6.25	1	1	1	1					3410020	288	33.6	5.11
C4M2C9	EHI_069230	Putative uncharacterized protein	1	Putative uncharacterized protein OS=Entamoeba histolytica GN=EHI_069230 PE=4 SV=1 - [C4LWL1_ENTHI]	1.6	3.55	1	1	1	1					3409622	197	22.9	8.63
C4M2G3	EHI_198590	Putative uncharacterized protein	1	Putative uncharacterized protein OS=Entamoeba histolytica GN=EHI_198590 PE=4 SV=1 - [C4LWQ5_ENTHI]	1.91	1.95	1	1	1	1					3409513	461	52.8	6.19
C4M2I3	EHI_013020	Putative uncharacterized protein	1	Putative uncharacterized protein OS=Entamoeba histolytica GN=EHI_013020 PE=4 SV=1 - [C4LX73_ENTHI]	0	2.68	1	1	1	1					3410637	672	78.9	5.94
C4M2K2	EHI_130740	Putative uncharacterized protein	1	Putative uncharacterized protein OS=Entamoeba histolytica GN=EHI_130740 PE=4 SV=1 - [C4LXF2_ENTHI]	2.77	5.74	1	1	1	1				Pf07534	3404232	244	27.8	8.27		TLD	IPR006571	TLDc			192470	17.5543	5.28436
C4M2L1	EHI_014070	Putative uncharacterized protein	1	Putative uncharacterized protein OS=Entamoeba histolytica GN=EHI_014070 PE=4 SV=1 - [C4LXP6_ENTHI]	1.86	1.51	1	0	1	1				Pf04112	3409392	662	79	7.49
C4M2N1	EHI_087650	Putative uncharacterized protein	1	Putative uncharacterized protein OS=Entamoeba histolytica GN=EHI_087650 PE=4 SV=1 - [C4LXU7_ENTHI]	2.07	21.48	1	2	2	2					3405654	135	15.7	8.76
C4M2P9	EHI_035670	Putative uncharacterized protein	1	Putative uncharacterized protein OS=Entamoeba histolytica GN=EHI_035670 PE=4 SV=1 - [C4LXZ7_ENTHI]	2.55	8.4	1	1	1	1					3410449	131	15.4	10.11
C4M2W5	EHI_177590	Putative uncharacterized protein	1	Putative uncharacterized protein OS=Entamoeba histolytica GN=EHI_177590 PE=4 SV=1 - [C4LY13_ENTHI]	1.81	3.59	1	1	1	1					3410251	473	54.4	7.65
C4M2X1	EHI_176980	Putative uncharacterized protein	1	Putative uncharacterized protein OS=Entamoeba histolytica GN=EHI_176980 PE=4 SV=1 - [C4LY23_ENTHI]	2.08	3.07	1	0	1	1				Pf01417	3405210	423	47.7	5.63
C4M2Y6	EHI_118140	Putative uncharacterized protein	1	Putative uncharacterized protein OS=Entamoeba histolytica GN=EHI_118140 PE=4 SV=1 - [C4LYZ8_ENTHI]	3.48	5.8	1	1	1	1					3410393	224	26.2	4.96							699410	19.4158	5.84473
C4M350	EHI_104740	Putative uncharacterized protein	1	Putative uncharacterized protein OS=Entamoeba histolytica GN=EHI_104740 PE=4 SV=1 - [C4LZ82_ENTHI]	7.51	11.34	1	2	2	3					3404888	194	21.8	4.63							1028500	19.9721	6.0122
C4M3D3	EHI_137920	Putative uncharacterized protein	1	Putative uncharacterized protein OS=Entamoeba histolytica GN=EHI_137920 PE=4 SV=1 - [C4LZF3_ENTHI]	6.18	7.86	1	3	3	3				Pf06664	3408353	496	56.2	6.38							384750	18.5536	5.58518
C4M3D8	EHI_124490	Putative uncharacterized protein	1	Putative uncharacterized protein OS=Entamoeba histolytica GN=EHI_124490 PE=4 SV=1 - [C4LZI5_ENTHI]	1.66	0.96	1	0	1	1					3409159	628	74.9	5.58
C4M3E2	EHI_194470	Putative uncharacterized protein	1	Putative uncharacterized protein OS=Entamoeba histolytica GN=EHI_194470 PE=4 SV=1 - [C4LZV9_ENTHI]	2.47	3.29	1	1	1	1			transport		3409028	395	44.7	7.96			IPR002014;IPR008942	ENTH_VHS;VHS	PS50179	VHS	54485	15.7336	4.73628
C4M3H7	EHI_194620	Putative uncharacterized protein	1	Putative uncharacterized protein OS=Entamoeba histolytica GN=EHI_194620 PE=4 SV=1 - [C4LZX3_ENTHI]	1.8	4.84	1	1	1	1					3409041	186	21.2	8.29
C4M3P0	EHI_134670	Putative uncharacterized protein	1	Putative uncharacterized protein OS=Entamoeba histolytica GN=EHI_134670 PE=4 SV=1 - [C4M016_ENTHI]	2.41	4.95	1	1	1	1					3406422	283	33.1	9.42							15628	13.9318	4.1939
C4M3U0	EHI_006840	Putative uncharacterized protein	1	Putative uncharacterized protein OS=Entamoeba histolytica GN=EHI_006840 PE=4 SV=1 - [C4M0F7_ENTHI]	1.81	4.91	1	1	1	1				Pf06677	3408790	224	25.5	5.05
C4M3W8	EHI_008610	Putative uncharacterized protein	1	Putative uncharacterized protein OS=Entamoeba histolytica GN=EHI_008610 PE=4 SV=1 - [C4M0M5_ENTHI]	1.86	2.44	1	1	1	1					3406853	369	44.4	10.05
C4M3Y5	EHI_008630	Putative uncharacterized protein	1	Putative uncharacterized protein OS=Entamoeba histolytica GN=EHI_008630 PE=4 SV=1 - [C4M0M7_ENTHI]	2.19	1.49	1	1	1	1					3406855	604	68.9	10.07
C4M3Y6	EHI_107130	Putative uncharacterized protein	1	Putative uncharacterized protein OS=Entamoeba histolytica GN=EHI_107130 PE=4 SV=1 - [C4M154_ENTHI]	0	2.59	1	1	1	1					3404959	347	39.8	10.02							156690	17.2576	5.19504
C4M421	EHI_169900	Putative uncharacterized protein	1	Putative uncharacterized protein OS=Entamoeba histolytica GN=EHI_169900 PE=4 SV=1 - [C4M1B3_ENTHI]	8.45	18.32	1	2	2	2					3410302	191	21.4	9.13							27443000	24.7099	7.43843
C4M484	EHI_170110	Putative uncharacterized protein	1	Putative uncharacterized protein OS=Entamoeba histolytica GN=EHI_170110 PE=4 SV=1 - [C4M1D3_ENTHI]	2.97	14.81	1	1	1	1					3410280	135	15	5.81							186800	17.5111	5.27138
C4M4I6	EHI_170120	Putative uncharacterized protein	1	Putative uncharacterized protein OS=Entamoeba histolytica GN=EHI_170120 PE=4 SV=1 - [C4M1D4_ENTHI]	2.32	6.06	1	1	1	1					3410279	132	15.2	5.1							338350	18.3682	5.52937
C4M4L6	EHI_192280	Putative uncharacterized protein	1	Putative uncharacterized protein OS=Entamoeba histolytica GN=EHI_192280 PE=4 SV=1 - [C4M1F9_ENTHI]	1.76	1.1	1	1	1	1					3402724	1177	136.2	7.99							4221	12.0434	3.62542
C4M4M5	EHI_001130	Putative uncharacterized protein	1	Putative uncharacterized protein OS=Entamoeba histolytica GN=EHI_001130 PE=4 SV=1 - [C4M1J3_ENTHI]	1.76	1.63	1	1	1	1					3404177	490	58.8	10.43
C4M4U7	EHI_133530	Putative uncharacterized protein	1	Putative uncharacterized protein OS=Entamoeba histolytica GN=EHI_133530 PE=4 SV=1 - [C4M1L7_ENTHI]	19.72	10.39	1	4	7	7					3409752	616	71.5	9.89							760380	19.5364	5.88103
C4M4Y3	EHI_133540	Putative uncharacterized protein	1	Putative uncharacterized protein OS=Entamoeba histolytica GN=EHI_133540 PE=4 SV=1 - [C4M1L8_ENTHI]	1.85	1.13	1	1	1	1				Pf12128	3405833	621	74.3	10.07
C4M4Y5	EHI_150120	Putative uncharacterized protein	1	Putative uncharacterized protein OS=Entamoeba histolytica GN=EHI_150120 PE=4 SV=1 - [C4M215_ENTHI]	2.99	22.4	1	2	2	2					3410121	125	14.8	9.82							936940	19.8376	5.97171
C4M548	EHI_174090	Putative uncharacterized protein	1	Putative uncharacterized protein OS=Entamoeba histolytica GN=EHI_174090 PE=4 SV=1 - [C4M257_ENTHI]	1.69	1.48	1	1	1	1				Pf05990	3406800	745	85	6.13
C4M5C7	EHI_174220	Putative uncharacterized protein	1	Putative uncharacterized protein OS=Entamoeba histolytica GN=EHI_174220 PE=4 SV=1 - [C4M269_ENTHI]	1.76	6.73	1	1	1	1					3406811	208	22.8	8.81
C4M5E8	EHI_158100	Putative uncharacterized protein	1	Putative uncharacterized protein OS=Entamoeba histolytica GN=EHI_158100 PE=4 SV=1 - [C4M2C9_ENTHI]	0	3.83	1	1	1	1				Pf01713	3405115	261	29.8	7.91
C4M5L6	EHI_040340	Putative uncharacterized protein	1	Putative uncharacterized protein OS=Entamoeba histolytica GN=EHI_040340 PE=4 SV=1 - [C4M2G3_ENTHI]	1.94	4.39	1	1	1	1					3406164	205	24	9.39							1315000	20.3266	6.11893
C4M5M1	EHI_054520	Putative uncharacterized protein	1	Putative uncharacterized protein OS=Entamoeba histolytica GN=EHI_054520 PE=4 SV=1 - [C4M2I3_ENTHI]	4.93	7.47	1	1	1	2					3406397	174	20.2	9.36							533560	19.0253	5.72718
C4M5S5	EHI_005960	Putative uncharacterized protein	1	Putative uncharacterized protein OS=Entamoeba histolytica GN=EHI_005960 PE=4 SV=1 - [C4M2N1_ENTHI]	4.53	7.91	1	1	1	2				Pf03302	3407726	139	15.2	4.97			IPR009030	Growth_fac_rcpt_N_dom			1949200	20.8945	6.28986
C4M5V6	EHI_006150	Putative uncharacterized protein	1	Putative uncharacterized protein OS=Entamoeba histolytica GN=EHI_006150 PE=4 SV=1 - [C4M2P9_ENTHI]	2.17	3.23	1	1	1	1					3407744	371	43.6	6.48
C4M618	EHI_188980	Putative uncharacterized protein	1	Putative uncharacterized protein OS=Entamoeba histolytica GN=EHI_188980 PE=4 SV=1 - [C4M2W5_ENTHI]	0	6.64	1	1	1	1					3408271	482	56	5.67
C4M639	EHI_048580	Putative uncharacterized protein	1	Putative uncharacterized protein OS=Entamoeba histolytica GN=EHI_048580 PE=4 SV=1 - [C4M2X1_ENTHI]	0	1.03	1	1	1	1					3407033	873	104.7	9.86			IPR008139;IPR011001	SaposinB;Saposin-like	PS50015	SAP_B	28121	14.7794	4.44903
C4M654	EHI_048730	Putative uncharacterized protein	1	Putative uncharacterized protein OS=Entamoeba histolytica GN=EHI_048730 PE=4 SV=1 - [C4M2Y6_ENTHI]	3.11	16.11	1	1	1	1					3407032	180	20.3	6.79							4987000	22.2497	6.69784
C4M6C9	EHI_095810	Putative uncharacterized protein	1	Putative uncharacterized protein OS=Entamoeba histolytica GN=EHI_095810 PE=4 SV=1 - [C4M3D8_ENTHI]	3.31	4.33	1	1	1	1				Pf07159	3409210	323	36.4	5.27		DUF1394	IPR009828	DUF1394			130960	16.9988	5.11714
C4M6F8	EHI_095850	Putative uncharacterized protein	1	Putative uncharacterized protein OS=Entamoeba histolytica GN=EHI_095850 PE=4 SV=1 - [C4M3E2_ENTHI]	5.19	6.25	1	0	2	2					3402457	240	27.3	5.85
C4M6H0	EHI_138350	Putative uncharacterized protein	1	Putative uncharacterized protein OS=Entamoeba histolytica GN=EHI_138350 PE=4 SV=1 - [C4M3H7_ENTHI]	1.85	9.88	1	1	1	1					3411159	162	18.9	7.66							170690	17.381	5.23221
C4M6I5	EHI_163590	Putative uncharacterized protein	1	Putative uncharacterized protein OS=Entamoeba histolytica GN=EHI_163590 PE=4 SV=1 - [C4M3U0_ENTHI]	5.17	11.97	1	3	3	3					3408017	351	41.2	6.89							249710	17.9299	5.39744
C4M6L9	EHI_200800	Putative uncharacterized protein	1	Putative uncharacterized protein OS=Entamoeba histolytica GN=EHI_200800 PE=4 SV=1 - [C4M3Y5_ENTHI]	4.4	11.51	1	1	1	1					3406982	139	14.9	10.17							677900	19.3707	5.83117
C4M6U2	EHI_200810	Putative uncharacterized protein	1	Putative uncharacterized protein OS=Entamoeba histolytica GN=EHI_200810 PE=4 SV=1 - [C4M3Y6_ENTHI]	1.98	0.38	1	0	1	1				Pf04054	3406983	1598	183.5	7.68
C4M710	EHI_114140	Putative uncharacterized protein	1	Putative uncharacterized protein OS=Entamoeba histolytica GN=EHI_114140 PE=4 SV=1 - [C4M421_ENTHI]	5.09	5.84	1	1	1	2					3406077	154	17.6	9.73							565380	19.1089	5.75234
C4M721	EHI_140360	Putative uncharacterized protein	1	Putative uncharacterized protein OS=Entamoeba histolytica GN=EHI_140360 PE=4 SV=1 - [C4M484_ENTHI]	2.27	1.37	1	1	1	1					3406048	1092	125.2	5.63							9586.5	13.2268	3.98166
C4M740	EHI_138950	Putative uncharacterized protein	1	Putative uncharacterized protein OS=Entamoeba histolytica GN=EHI_138950 PE=4 SV=1 - [C4M4I6_ENTHI]	7.44	12.6	1	1	1	2					3405948	127	14.8	5.12							2233800	21.0911	6.34904
C4M7D2	EHI_031390	Putative uncharacterized protein	1	Putative uncharacterized protein OS=Entamoeba histolytica GN=EHI_031390 PE=4 SV=1 - [C4M4L6_ENTHI]	0	4.76	1	1	1	1					3408403	168	19.5	9.61							378640	18.5305	5.57823
C4M7E3	EHI_193430	Putative uncharacterized protein	1	Putative uncharacterized protein OS=Entamoeba histolytica GN=EHI_193430 PE=4 SV=1 - [C4M4U7_ENTHI]	0	3.37	1	1	1	1					3406263	267	32.2	5.55
C4M7M0	EHI_119350	Putative uncharacterized protein	1	Putative uncharacterized protein OS=Entamoeba histolytica GN=EHI_119350 PE=4 SV=1 - [C4M4Y3_ENTHI]	0	4.29	1	1	1	1					3404562	373	43.4	5.1
C4M7Q3	EHI_119370	Putative uncharacterized protein	1	Putative uncharacterized protein OS=Entamoeba histolytica GN=EHI_119370 PE=4 SV=1 - [C4M4Y5_ENTHI]	2.1	1.86	1	1	1	1					3404560	538	61.9	5.16
C4M7T4	EHI_078290	Putative uncharacterized protein	1	Putative uncharacterized protein OS=Entamoeba histolytica GN=EHI_078290 PE=4 SV=1 - [C4M548_ENTHI]	5.01	4	1	2	2	2				Pf08616; Pf09794	3406290	500	56.9	5.34		Avl9	IPR018307	Secretory_pathway_prot_Avl9			1130000	20.1079	6.05308
C4M7U5	EHI_132040	Putative uncharacterized protein	1	Putative uncharacterized protein OS=Entamoeba histolytica GN=EHI_132040 PE=4 SV=1 - [C4M5E8_ENTHI]	4.21	25.93	1	2	2	2				Pf00686	3406907	108	12.5	5.9		CBM_20	IPR002044;IPR013783;IPR013784	Carb-bd-like_fold;CBM_fam20;Ig-like_fold	PS51166	CBM20	349180	18.4136	5.54305
C4M816	EHI_122850	Putative uncharacterized protein	1	Putative uncharacterized protein OS=Entamoeba histolytica GN=EHI_122850 PE=4 SV=1 - [C4M5L6_ENTHI]	8.02	21.08	1	0	3	4			transport	Pf01217	3408554	185	20.6	5.47
C4M835	EHI_122900	Putative uncharacterized protein	1	Putative uncharacterized protein OS=Entamoeba histolytica GN=EHI_122900 PE=4 SV=1 - [C4M5M1_ENTHI]	0	1.13	1	0	1	1					3408549	619	74	10.02							362390	18.4672	5.55918
C4M837	EHI_125150	Putative uncharacterized protein	1	Putative uncharacterized protein OS=Entamoeba histolytica GN=EHI_125150 PE=4 SV=1 - [C4M618_ENTHI]	1.78	2.08	1	1	1	1					3402914	480	55.9	9.79
C4M917	EHI_179880	Putative uncharacterized protein	1	Putative uncharacterized protein OS=Entamoeba histolytica GN=EHI_179880 PE=4 SV=1 - [C4M639_ENTHI]	0	2.37	1	1	1	1					3409896	632	72.5	8.53
C4M9D3	EHI_099300	Putative uncharacterized protein	1	Putative uncharacterized protein OS=Entamoeba histolytica GN=EHI_099300 PE=4 SV=1 - [C4M6C9_ENTHI]	2.8	14.52	1	1	1	1				Pf03966	3408604	124	14	5.15
C4M9T6	EHI_099780	Putative uncharacterized protein	1	Putative uncharacterized protein OS=Entamoeba histolytica GN=EHI_099780 PE=4 SV=1 - [C4M6F8_ENTHI]	2.46	1.58	1	1	1	1					3405580	886	96.9	10.15			IPR023614	Porin_dom			41188	15.3299	4.61477
C4MA21	EHI_099760	Putative uncharacterized protein	1	Putative uncharacterized protein OS=Entamoeba histolytica GN=EHI_099760 PE=4 SV=1 - [C4M6H0_ENTHI]	1.97	2.69	1	1	1	1				Pf01201	3405577	260	29.8	10.4
C4MA47	EHI_173460	Putative uncharacterized protein	1	Putative uncharacterized protein OS=Entamoeba histolytica GN=EHI_173460 PE=4 SV=1 - [C4M6I5_ENTHI]	5.04	4.71	1	2	2	2					3403429	870	97.4	5.14
C4MAE2	EHI_147550	Putative uncharacterized protein	1	Putative uncharacterized protein OS=Entamoeba histolytica GN=EHI_147550 PE=4 SV=1 - [C4M6L9_ENTHI]	6.58	9.63	1	2	2	2					3408849	270	30.5	4.69							760140	19.5359	5.88089
C4MAE5	EHI_189920	Putative uncharacterized protein	1	Putative uncharacterized protein OS=Entamoeba histolytica GN=EHI_189920 PE=4 SV=1 - [C4M710_ENTHI]	1.64	1.15	1	0	1	1					3406639	520	61.5	8.1
C4MAY3	EHI_189900	Putative uncharacterized protein	1	Putative uncharacterized protein OS=Entamoeba histolytica GN=EHI_189900 PE=4 SV=1 - [C4M721_ENTHI]	0	2.75	1	1	1	1					3406632	509	58.5	6.47
C4MBC6	EHI_183430	Putative uncharacterized protein	1	Putative uncharacterized protein OS=Entamoeba histolytica GN=EHI_183430 PE=4 SV=1 - [C4M740_ENTHI]	5.19	6.28	1	0	2	2					3408646	239	27.2	5.85			IPR027417	P-loop_NTPase			281440	18.1025	5.44939
C4MBD9	EHI_011190	Putative uncharacterized protein	1	Putative uncharacterized protein OS=Entamoeba histolytica GN=EHI_011190 PE=4 SV=1 - [C4M7D2_ENTHI]	2.74	2.73	1	1	1	1					3406180	477	54	7.21		ArgK	IPR005129;IPR027417	ArgK;P-loop_NTPase			22801	14.4768	4.35795
C4MBF1	EHI_166360	Putative uncharacterized protein	1	Putative uncharacterized protein OS=Entamoeba histolytica GN=EHI_166360 PE=4 SV=1 - [C4M7E3_ENTHI]	2.76	3.72	1	1	1	1					3406585	349	40.7	9.16							230250	17.8128	5.3622
C4MBK8	EHI_120870	Putative uncharacterized protein	1	Putative uncharacterized protein OS=Entamoeba histolytica GN=EHI_120870 PE=4 SV=1 - [C4M7Q3_ENTHI]	2.48	2.17	1	1	1	1				Pf02141	3408667	646	72.9	6.42		DENN	IPR001194;IPR005113	DENN_dom;uDENN_dom	PS50211;PS50946	DENN;UDENN	30027	14.874	4.47751
	EHI_114780	Putative uncharacterized protein	1	Putative uncharacterized protein OS=Entamoeba histolytica GN=EHI_114780 PE=4 SV=1 - [C4M7T4_ENTHI]	2.74	9.73	1	1	1	1					3404625	185	22.1	4.75
B1N2N5	EHI_020330	Putative uncharacterized protein	1	Putative uncharacterized protein OS=Entamoeba histolytica GN=EHI_020330 PE=4 SV=1 - [C4M7U5_ENTHI]	2.61	15.31	1	2	2	2					3408897	196	22.2	4.65
C4LUG8	EHI_143550	Putative uncharacterized protein	1	Putative uncharacterized protein OS=Entamoeba histolytica GN=EHI_143550 PE=4 SV=1 - [C4M816_ENTHI]	3.59	2.31	1	1	1	1					3406671	607	70.5	9							146440	17.16	5.16566
C4LYG5	EHI_108710	Putative uncharacterized protein	1	Putative uncharacterized protein OS=Entamoeba histolytica GN=EHI_108710 PE=4 SV=1 - [C4M835_ENTHI]	0	6.57	1	1	1	1					3405631	137	15.8	9.36							104800	16.6773	5.02036
C4LSA8	EHI_108730	Putative uncharacterized protein	1	Putative uncharacterized protein OS=Entamoeba histolytica GN=EHI_108730 PE=4 SV=1 - [C4M837_ENTHI]	2.46	1.19	1	1	1	1					3405645	671	77.6	8.15							8701.6	13.0871	3.9396
C4M015	EHI_149730	Putative uncharacterized protein	1	Putative uncharacterized protein OS=Entamoeba histolytica GN=EHI_149730 PE=4 SV=1 - [C4M9D3_ENTHI]	1.61	1.5	1	0	1	3				Pf04884	3404086	400	46.2	8.19
C4M3N3	EHI_039590	Putative uncharacterized protein	1	Putative uncharacterized protein OS=Entamoeba histolytica GN=EHI_039590 PE=4 SV=1 - [C4MA21_ENTHI]	3.2	3.93	1	1	1	2				Pf03062	3403279	483	57.9	8.73		MBOAT	IPR004299	MBOAT_fam			770530	19.5555	5.88679
C4MBF6	EHI_019630	Putative uncharacterized protein	1	Putative uncharacterized protein OS=Entamoeba histolytica GN=EHI_019630 PE=4 SV=1 - [C4MA47_ENTHI]	2.03	4.31	1	1	1	1					3402691	209	22.9	4.88							313790	18.2594	5.49664
C4M477	EHI_172170	Putative uncharacterized protein	1	Putative uncharacterized protein OS=Entamoeba histolytica GN=EHI_172170 PE=4 SV=1 - [C4MAE5_ENTHI]	0	8.08	1	1	1	1					3404238	260	29.4	9.67
C4M378	EHI_167480	Putative uncharacterized protein	1	Putative uncharacterized protein OS=Entamoeba histolytica GN=EHI_167480 PE=4 SV=1 - [C4MAY3_ENTHI]	3.79	12.4	1	1	1	1				Pf00652	3408215	129	14.7	5.05		Ricin_B_lectin	IPR000772	Ricin_B_lectin			410990	18.6487	5.61383
C4M4E1	EHI_066300	Putative uncharacterized protein	1	Putative uncharacterized protein OS=Entamoeba histolytica GN=EHI_066300 PE=4 SV=1 - [C4MBC6_ENTHI]	4.97	4.2	1	2	2	2					3406565	571	64.6	10.05							119700	16.8691	5.07809
C4M946	EHI_053850	Putative uncharacterized protein	1	Putative uncharacterized protein OS=Entamoeba histolytica GN=EHI_053850 PE=4 SV=1 - [C4MBD9_ENTHI]	2.73	2.91	1	1	1	1					3409221	652	76.4	9.22							31498	14.943	4.49828
C4LW80	EHI_160220	Putative uncharacterized protein	1	Putative uncharacterized protein OS=Entamoeba histolytica GN=EHI_160220 PE=4 SV=1 - [C4MBK8_ENTHI]	2.17	2.12	1	1	1	1				Pf10296	3405483	472	54.8	9.13		DUF2404	IPR019411	DUF2404			58235	15.8296	4.76518
C4M4D3	EHI_140290	Putative uncharacterized protein	1	Putative uncharacterized protein OS=Entamoeba histolytica GN=EHI_140290 PE=4 SV=1 - [C4M477_ENTHI]	1.84	1.75	1	0	1	1		cytoplasm	transport	Pf04048	3406033	570	65.7	7.2
C4LVC1	EHI_155270	Putative uncharacterized protein	1	Putative uncharacterized protein OS=Entamoeba histolytica GN=EHI_155270 PE=4 SV=1 - [C4LW80_ENTHI]	2.05	9.76	1	1	1	1		cytoskeleton			3404932	82	9.3	5.86
Nb Exp.* 3= present in all experiments, 2= present in two experiments; 1= present only in one experiment
