# Supplementary material for: Data set for the proteomics analysis of the endomembrane system from the unicellular Entamoeba histolytica
Source: Data Brief. 2014 Sep 3;1:29–36. doi: 10.1016/j.dib.2014.08.007 (PMC4459567; doi:10.1016/j.dib.2014.08.007)
Supplement: Supplementary file 1 — Supplementary data [file mmc1.zip › Supplemental Table 7.xlsx]

## Sheet: Feuil1
Perdomo et al., 2014. Data in brief associated to Journal of Proteomics
Table 7. Other proteins identified in the internal membrane fraction
Accession	EHINum	geneName	Nb Exp.*	Description	Score	Coverage	# Proteins	# Unique Peptides	# Peptides	# PSMs	Molecular Function	Cellular Component	Biological Process	Pfam IDs	Gene IDs	# AAs	MW [kDa]	calc. pI	KEGG name	Pfam	Interpro	Interpro name	Prosite	Prosite name	iBAQ	iBAQ log2	iBAQ log10
C4LXB1	EHI_098280	14-3-3 protein 2	3	14-3-3 protein 2 OS=Entamoeba histolytica GN=EHI_098280 PE=3 SV=1 - [C4LXB1_ENTHI]	9.56	15.97	1	0	3	3	protein binding			Pf00244	3407926	238	27.5	4.88		14-03-03	IPR000308;IPR023409;IPR023410	14-3-3;14-3-3_CS;14-3-3_domain	PS00796;PS00797	1433_1;1433_2	3608100	21.7828	6.55728
C4M0F4	EHI_006810	14-3-3 protein 3	3	14-3-3 protein 3 OS=Entamoeba histolytica GN=EHI_006810 PE=3 SV=1 - [C4M0F4_ENTHI]	6.58	15	1	0	2	2	protein binding			Pf00244	3408762	240	27.5	4.84
C4LTW4	EHI_050940	2,3-bisphosphoglycerate-independent phosphoglycerate mutase, putative	3	2,3-bisphosphoglycerate-independent phosphoglycerate mutase, putative OS=Entamoeba histolytica GN=EHI_050940 PE=4 SV=1 - [C4LTW4_ENTHI]	0	6.31	1	3	3	3	catalytic activity; metal ion binding	cytoplasm	metabolic process	Pf01676; Pf06415	3408493	555	61.8	6.24	Glycolysis / Gluconeogenesis;Methane metabolism	iPGM_N;Metalloenzyme	IPR005995;IPR006124;IPR011258;IPR017849;IPR017850	Alkaline_Pase-like_a/b/a;Alkaline_phosphatase_core;BPG-indep_PGM_N;Metalloenzyme;Pgm_bpd_ind			674060	19.3625	5.8287
C4M3S9	EHI_163480	90 kDa heat shock protein, putative	3	90 kDa heat shock protein, putative OS=Entamoeba histolytica GN=EHI_163480 PE=3 SV=1 - [C4M3S9_ENTHI]	92.09	50.49	1	25	25	28	nucleotide binding; protein binding		metabolic process; response to stimulus	Pf00183; Pf02518	3404268	711	81.1	5.07		HSP90	IPR001404;IPR003594;IPR015566;IPR019805;IPR020568;IPR020575	Endoplasmin;HATPase_ATP-bd;Heat_shock_protein_90_CS;Hsp90;Hsp90_N;Ribosomal_S5_D2-typ_fold	PS00298	HSP90	37038000	25.1425	7.56865
C4LZ50	EHI_104390	Actin binding protein, putative	3	Actin binding protein, putative OS=Entamoeba histolytica GN=EHI_104390 PE=4 SV=1 - [C4LZ50_ENTHI]	4.21	4.58	1	0	2	2	protein binding			Pf00630	3409333	590	64.4	4.67
C4M4P4	EHI_168340	Actin-binding protein, cofilin/tropomyosin family	3	Actin-binding protein, cofilin/tropomyosin family OS=Entamoeba histolytica GN=EHI_168340 PE=4 SV=1 - [C4M4P4_ENTHI]	25.78	48.65	1	6	6	10	protein binding			Pf00241	3405224	148	16.2	5.11		Cofilin_ADF	IPR002108	Actin-bd_cofilin/tropomyosin	PS51263	ADF_H	15979000	23.9297	7.20355
C4LTB5	EHI_045000	Actin-related protein 2/3 complex subunit 1A, putative	3	Actin-related protein 2/3 complex subunit 1A, putative OS=Entamoeba histolytica GN=EHI_045000 PE=4 SV=1 - [C4LTB5_ENTHI]	9.15	12.57	1	0	3	3	protein binding	cytoskeleton	cell organization and biogenesis; regulation of biological process	Pf00400	3411561	366	40.5	6.83
C4LVG4	EHI_197480	Actophorin, putative	3	Actophorin, putative OS=Entamoeba histolytica GN=EHI_197480 PE=4 SV=1 - [C4LVG4_ENTHI]	5.67	10.14	1	2	2	2	protein binding			Pf00241	3406000	138	15.7	5.39	Axon guidance;Fc gamma R-mediated phagocytosis;Regulation of actin cytoskeleton	Cofilin_ADF	IPR002108;IPR017904	Actin-bd_cofilin/tropomyosin;ADF/Cofilin/Destrin	PS51263	ADF_H	6418800	22.6139	6.80745
C4M295	EHI_136150	Adenylyl cyclase-associated protein	3	Adenylyl cyclase-associated protein OS=Entamoeba histolytica GN=EHI_136150 PE=3 SV=1 - [C4M295_ENTHI]	12.02	11.51	1	4	4	4	protein binding		cell organization and biogenesis	Pf01213; Pf07986; Pf08603	3409564	478	53.2	6.7		CAP_C;CAP_N	IPR001837;IPR006599;IPR013912;IPR013992;IPR016098;IPR017901;IPR018106	Adenylate_cyclase-assoc_CAP;Adenylate_cyclase-assoc_CAP_C;Adenylate_cyclase-assoc_CAP_N;CAP/MinC_C;CAP_CS;CARP_motif;C-CAP_CF_C-like	PS01088;PS51329	C_CAP_COFACTOR_C;CAP_1	1250500	20.2541	6.09708
C4LUW9	EHI_179080	Adenylyl-sulfate kinase	3	Adenylyl-sulfate kinase OS=Entamoeba histolytica GN=EHI_179080 PE=3 SV=1 - [C4LUW9_ENTHI]	28.23	24.11	1	6	6	8	catalytic activity; nucleotide binding		metabolic process	Pf01583; Pf12846	3410604	477	52.7	9.01	Purine metabolism;Sulfur metabolism	APS_kinase;PUA_2	IPR002891;IPR015947;IPR025980;IPR027417	APS_kinase;ATP-Sase_PUA-like_dom;P-loop_NTPase;PUA-like_domain			4618100	22.1389	6.66446
C4LWS5	EHI_198790	Alanyl-tRNA synthetase, putative	3	Alanyl-tRNA synthetase, putative OS=Entamoeba histolytica GN=EHI_198790 PE=4 SV=1 - [C4LWS5_ENTHI]	14.81	8.27	1	6	6	7	nucleotide binding; catalytic activity	cytoplasm	metabolic process	Pf01411; Pf07973	3409315	980	111	7.12	Aminoacyl-tRNA biosynthesis	tRNA_SAD;tRNA-synt_2c	IPR002318;IPR012947;IPR018162;IPR018163;IPR018164;IPR018165;IPR022429	Ala-tRNA_lgiase_arc;Ala-tRNA-lgiase_IIc;Ala-tRNA-ligase_IIc_anticod-bd;Ala-tRNA-synth_IIc_core;Ala-tRNA-synth_IIc_N;Thr/Ala-tRNA-synth_IIc_edit;tRNA_SAD	PS50860	AA_TRNA_LIGASE_II_ALA	402780	18.6196	5.60507
C4LVY0	EHI_125950	Alcohol dehydrogenase, putative	3	Alcohol dehydrogenase, putative OS=Entamoeba histolytica GN=EHI_125950 PE=4 SV=1 - [C4LVY0_ENTHI]	16.45	17.23	1	4	4	5	catalytic activity; metal ion binding		metabolic process	Pf00465	3404709	383	42.1	7.05		Fe-ADH	IPR001670	ADH_Fe			4834200	22.2048	6.68432
C4M230	EHI_150490	Alcohol dehydrogenase, putative	3	Alcohol dehydrogenase, putative OS=Entamoeba histolytica GN=EHI_150490 PE=4 SV=1 - [C4M230_ENTHI]	62.56	33.79	1	0	22	24	catalytic activity; metal ion binding		metabolic process	Pf00171; Pf00465; Pf01761		870	95.5	7.25
C4LWS2	EHI_198760	Alcohol dehydrogenase, putative	3	Alcohol dehydrogenase, putative OS=Entamoeba histolytica GN=EHI_198760 PE=4 SV=1 - [C4LWS2_ENTHI]	12.23	14.06	1	0	4	4	catalytic activity; metal ion binding		metabolic process	Pf00465	3409490	384	42.5	6.98	Caprolactam degradation;Glycerolipid metabolism;Glycolysis / Gluconeogenesis	Fe-ADH	IPR001670;IPR018211	ADH_Fe;ADH_Fe_CS	PS00060;PS00913	ADH_IRON_1;ADH_IRON_2	7287900	22.7971	6.8626
C4LUP7	EHI_023360	Alpha-amylase family protein	3	Alpha-amylase family protein OS=Entamoeba histolytica GN=EHI_023360 PE=4 SV=1 - [C4LUP7_ENTHI]	25.8	21.57	1	8	8	9	catalytic activity		metabolic process	Pf00128	3409953	496	56.7	5.4		Alpha-amylase	IPR006047;IPR013781;IPR015902;IPR017853	Glyco_hydro_13;Glyco_hydro_13_cat_dom;Glyco_hydro_catalytic_dom;Glycoside_hydrolase_SF			14747000	23.8139	7.1687
C4M7Y8	EHI_119580	Alpha-amylase, putative	3	Alpha-amylase, putative OS=Entamoeba histolytica GN=EHI_119580 PE=4 SV=1 - [C4M7Y8_ENTHI]	1.83	3.37	1	1	1	1	catalytic activity		metabolic process	Pf00128	3405786	445	50	5.71		Alpha-amylase	IPR006047;IPR013781;IPR015902;IPR017853	Glyco_hydro_13;Glyco_hydro_13_cat_dom;Glyco_hydro_catalytic_dom;Glycoside_hydrolase_SF			53319	15.7024	4.72688
C4M758	EHI_083250	Alpha-NAC protein, putative	3	Alpha-NAC protein, putative OS=Entamoeba histolytica GN=EHI_083250 PE=4 SV=1 - [C4M758_ENTHI]	8.96	14.16	1	3	3	3				Pf01849	3409347	219	24.3	5.02		NAC	IPR002715;IPR016641	EGD2/NACA;Nas_poly-pep-assoc_cplx_dom	PS51151	NAC_AB	7623700	22.8621	6.88217
C4M4H1	EHI_042170	Aminoacyl-histidine dipeptidase, putative	3	Aminoacyl-histidine dipeptidase, putative OS=Entamoeba histolytica GN=EHI_042170 PE=4 SV=1 - [C4M4H1_ENTHI]	10.57	8.33	1	4	4	4	catalytic activity		metabolic process	Pf01546	3409921	516	56.9	6.1		Peptidase_M20	IPR001160;IPR002933;IPR011650	Peptidase_M20;Peptidase_M20_dimer;Peptidase_M20C			1559200	20.5724	6.1929
C4LYJ9	EHI_094120	ARP2/3 complex 41 kDa subunit, putative	3	ARP2/3 complex 41 kDa subunit, putative OS=Entamoeba histolytica GN=EHI_094120 PE=4 SV=1 - [C4LYJ9_ENTHI]	9.15	12.57	1	0	3	3	protein binding	cytoskeleton	cell organization and biogenesis; regulation of biological process	Pf00400		366	40.5	6.83	Bacterial invasion of epithelial cells;Fc gamma R-mediated phagocytosis;Pathogenic Escherichia coli infection;Regulation of actin cytoskeleton;Shigellosis	WD40	IPR001680;IPR015943;IPR017383;IPR017986	ARPC2/3_su1;WD40/YVTN_repeat-like_dom;WD40_repeat;WD40_repeat_dom	PS50082;PS50294	WD_REPEATS_2;WD_REPEATS_REGION	1238800	20.2405	6.093
C4LWW8	EHI_126920	Asparaginyl-tRNA synthetase, putative	3	Asparaginyl-tRNA synthetase, putative OS=Entamoeba histolytica GN=EHI_126920 PE=1 SV=1 - [C4LWW8_ENTHI]	16.35	18.85	1	6	6	6	nucleotide binding; catalytic activity	cytoplasm	metabolic process	Pf00152; Pf01336	3405849	451	52	6.73	Aminoacyl-tRNA biosynthesis	tRNA_anti;tRNA-synt_2	IPR002312;IPR004364;IPR004365;IPR004522;IPR006195;IPR012340;IPR018150	aa-tRNA-synt_II;aa-tRNA-synt_II-like;aa-tRNA-synth_II;Asn-tRNA-ligase_IIb;Asp/Asn-tRNA-synth_IIb;NA-bd_OB_tRNA-helicase;NA-bd_OB-fold	PS50862	AA_TRNA_LIGASE_II	2275800	21.1179	6.35713
B1N2M5	EHI_178580	ATP-binding cassette protein, putative	3	ATP-binding cassette protein, putative OS=Entamoeba histolytica GN=EHI_178580 PE=3 SV=1 - [B1N2M5_ENTHI]	9.28	3.31	1	4	4	4	nucleotide binding; catalytic activity; transporter activity	membrane	transport	Pf00005; Pf00664	6219388	1358	154.1	6.43		ABC_membrane;ABC_tran	IPR001140;IPR003439;IPR003593;IPR011527;IPR017871;IPR017940;IPR027417	AAA+_ATPase;ABC_transporter_CS;ABC_transporter_type1;ABC_transporter-like;ABC_transptr_TM_dom;ABC_transptrTM_dom_typ1;P-loop_NTPase	PS00211;PS50893;PS50929	ABC_TM1F;ABC_TRANSPORTER_1;ABC_TRANSPORTER_2	210310	17.6822	5.32286
C4LZV8	EHI_194450	ATP-dependent (S)-NAD(P)H-hydrate dehydratase	3	ATP-dependent (S)-NAD(P)H-hydrate dehydratase OS=Entamoeba histolytica GN=EHI_194450 PE=3 SV=1 - [NNRD_ENTHI]	6.84	7.67	1	1	1	2	nucleotide binding; catalytic activity			Pf01256		300	32.6	6.44		Carb_kinase	IPR000631;IPR017953;IPR026599	Carbohydrate_kinase_pred_CS;NnrD/CARKD;YjeF_C_carb_kinase-rel	PS01049;PS01050;PS51383	YJEF_C_1;YJEF_C_2;YJEF_C_3	2155700	21.0397	6.33359
C4M1H6	EHI_192590	Beta-amylase, putative	3	Beta-amylase, putative OS=Entamoeba histolytica GN=EHI_192590 PE=3 SV=1 - [C4M1H6_ENTHI]	2.76	5.05	1	1	1	1	catalytic activity		metabolic process	Pf01373	3408209	436	47.3	7.9		Glyco_hydro_14	IPR001554;IPR013781;IPR017853;IPR018238	Glyco_hydro_14;Glyco_hydro_14_CS;Glyco_hydro_catalytic_dom;Glycoside_hydrolase_SF	PS00506	BETA_AMYLASE_1	5313500	22.3412	6.72538
C4MA60	EHI_069950	C2 domain containing protein	3	C2 domain containing protein OS=Entamoeba histolytica GN=EHI_069950 PE=4 SV=1 - [C4MA60_ENTHI]	13.55	18.63	1	5	5	5	protein binding			Pf00168	3403064	322	36.6	5.27		C2	IPR000008;IPR008973;IPR018029	C2_Ca/lipid-bd_dom_CaLB;C2_Ca-dep;C2_membr_targeting	PS50004	C2	6804400	22.698	6.83279
C4LUQ9	EHI_023500	Calmodulin, putative	3	Calmodulin, putative OS=Entamoeba histolytica GN=EHI_023500 PE=4 SV=1 - [C4LUQ9_ENTHI]	9.15	14.38	1	2	2	3	metal ion binding				3409981	153	17.4	4.75		EF_hand_4	IPR002048;IPR011992;IPR018247	EF_Hand_1_Ca_BS;EF_hand_dom;EF-hand-like_dom	PS00018;PS50222	EF_HAND_1;EF_HAND_2	10886000	23.376	7.03687
C4M0U8	EHI_100270	Calmodulin, putative	3	Calmodulin, putative OS=Entamoeba histolytica GN=EHI_100270 PE=1 SV=1 - [C4M0U8_ENTHI]	6.92	16.56	1	2	2	2	metal ion binding			Pf00036	3406026	151	17.2	4.58	Alzheimer's disease;Calcium signaling pathway;Gastric acid secretion;Glioma;GnRH signaling pathway;Insulin signaling pathway;ko05152;Long-term potentiation;Melanogenesis;Neurotrophin signaling pathway;Olfactory transduction;Oocyte meiosis;Phosphatidylinositol signaling system;Phototransduction;Phototransduction - fly;Plant-pathogen interaction;Salivary secretion;Vascular smooth muscle contraction	EF_hand_5	IPR002048;IPR011992;IPR018247	EF_Hand_1_Ca_BS;EF_hand_dom;EF-hand-like_dom	PS00018;PS50222	EF_HAND_1;EF_HAND_2	2234800	21.0917	6.34924
C4LT56	EHI_148890	Calmodulin, putative	3	Calmodulin, putative OS=Entamoeba histolytica GN=EHI_148890 PE=4 SV=1 - [C4LT56_ENTHI]	22.46	58.22	1	0	6	7	metal ion binding				3411881	146	16.9	4.79		EF_hand_4;EF_hand_5	IPR002048;IPR011992	EF_hand_dom;EF-hand-like_dom	PS50222	EF_HAND_2	2581100	21.2996	6.4118
C4LWU6	EHI_199000	Calponin homology domain protein, putative	3	Calponin homology domain protein, putative OS=Entamoeba histolytica GN=EHI_199000 PE=4 SV=1 - [C4LWU6_ENTHI]	2.49	3.23	1	1	1	1	protein binding; metal ion binding			Pf00307; Pf08726; Pf11971	3407595	619	69.8	4.92		CH;efhand_Ca_insen	IPR001589;IPR001715;IPR002048;IPR011992;IPR014837;IPR018247	Actinin_actin-bd_CS;CH-domain;EF_Hand_1_Ca_BS;EF_hand_dom;EF-hand_Ca_insen;EF-hand-like_dom	PS00018;PS00019;PS00020;PS50021;PS50222	ACTININ_1;ACTININ_2;CH;EF_HAND_1;EF_HAND_2	158350	17.2728	5.19962
C4LY22	EHI_176970	Cdc48-like protein, putative	3	Cdc48-like protein, putative OS=Entamoeba histolytica GN=EHI_176970 PE=3 SV=1 - [C4LY22_ENTHI]	9.92	3.76	1	0	2	3	nucleotide binding; catalytic activity; RNA binding		metabolic process; response to stimulus; reproduction	Pf00004; Pf00910; Pf01057; Pf01078; Pf02359; Pf02933; Pf05496; Pf06068; Pf06414; Pf07724; Pf07728	3405211	772	86.4	5.49
C4LWQ0	EHI_069630	CDP-diacylglycerol--inositol3-phosphatidyltransferase, putative	3	CDP-diacylglycerol--inositol3-phosphatidyltransferase, putative OS=Entamoeba histolytica GN=EHI_069630 PE=3 SV=1 - [C4LWQ0_ENTHI]	3.1	5.14	1	1	1	1	catalytic activity	membrane	metabolic process	Pf01066	3405170	214	24.6	6.84	Glycerophospholipid metabolism;Inositol phosphate metabolism;Phosphatidylinositol signaling system	CDP-OH_P_transf	IPR000462;IPR014387	CDP_diag_ino_3_P_euk;CDP-OH_P_trans	PS00379	CDP_ALCOHOL_P_TRANSF	2158100	21.0413	6.33407
C4M8E1	EHI_115300	Centromere/microtubule binding protein cbf5, putative	3	Centromere/microtubule binding protein cbf5, putative OS=Entamoeba histolytica GN=EHI_115300 PE=4 SV=1 - [C4M8E1_ENTHI]	20.66	19.63	1	5	5	8	RNA binding; catalytic activity		metabolic process	Pf01472; Pf01509; Pf08068	3404287	484	54.1	8.21	Ribosome biogenesis in eukaryotes	DKCLD;PUA;TruB_N	IPR002478;IPR002501;IPR004521;IPR004802;IPR012960;IPR015947;IPR020103	Dyskerin-like;PsdUridine_synth;PsdUridine_synth_cat_dom;PUA;PUA-like_domain;tRNA_PsdUridine_synth_B_fam;Uncharacterised_CHP00451	PS50890	PUA	2806100	21.4201	6.4481
C4LWA4	EHI_155530	Chromosome partition protein, putative	3	Chromosome partition protein, putative OS=Entamoeba histolytica GN=EHI_155530 PE=4 SV=1 - [C4LWA4_ENTHI]	10.8	3.44	1	4	4	4					3410107	1016	120.7	10.59			IPR011001	Saposin-like			1167000	20.1544	6.06707
C4M474	EHI_140260	Copine, putative	3	Copine, putative OS=Entamoeba histolytica GN=EHI_140260 PE=4 SV=1 - [C4M474_ENTHI]	4.6	16.25	1	2	2	2	protein binding			Pf00092; Pf07002	3411077	277	30.6	5.33		Copine	IPR002035;IPR010734	Copine;VWF_A	PS50234	VWFA	9677400	23.2062	6.98576
C4MBJ7	EHI_163260	Copine, putative	3	Copine, putative OS=Entamoeba histolytica GN=EHI_163260 PE=4 SV=1 - [C4MBJ7_ENTHI]	40.38	44.27	1	7	9	13	protein binding			Pf07002	3402098	262	28.8	5.06		Copine	IPR002035;IPR010734	Copine;VWF_A			26148000	24.6402	7.41744
C4M916	EHI_192760	Copine, putative	3	Copine, putative OS=Entamoeba histolytica GN=EHI_192760 PE=4 SV=1 - [C4M916_ENTHI]	7.86	19.05	1	3	3	3	protein binding			Pf07002	3403488	273	30.3	5.12		Copine	IPR002035;IPR010734	Copine;VWF_A			673530	19.3614	5.82836
B1N341	EHI_104560	Cortexillin, putative	3	Cortexillin, putative OS=Entamoeba histolytica GN=EHI_104560 PE=4 SV=1 - [B1N341_ENTHI]	2.43	1.96	1	0	1	1	protein binding			Pf00307; Pf05557	6219566	560	65	5.22		CH	IPR001715	CH-domain	PS50021	CH	140520	17.1004	5.14774
C4LV53	EHI_182720	Dipeptidyl-peptidase, putative	3	Dipeptidyl-peptidase, putative OS=Entamoeba histolytica GN=EHI_182720 PE=4 SV=1 - [C4LV53_ENTHI]	29.57	23.92	1	10	10	10	catalytic activity		metabolic process	Pf00326	3402656	669	75.5	5.21		Peptidase_S9	IPR001375	Peptidase_S9			6235200	22.572	6.79485
Q6RCM0	EHI_120640	DNA topoisomerase 2	3	DNA topoisomerase 2 OS=Entamoeba histolytica GN=EHI_120640 PE=3 SV=1 - [Q6RCM0_ENTHI]	3.52	1.41	1	1	1	1	nucleotide binding; DNA binding; catalytic activity	chromosome	metabolic process	Pf00204; Pf00521; Pf02518		1349	155.3	7.03		DNA_gyraseB;DNA_topoisoIV;HATPase_c;Toprim	IPR001241;IPR002205;IPR003594;IPR006171;IPR013506;IPR013757;IPR013758;IPR013759;IPR013760;IPR014721;IPR018522;IPR020568;IPR024946	Arg_repress_C-like;HATPase_ATP-bd;Ribosomal_S5_D2-typ_fold;Ribosomal_S5_D2-typ_fold_subgr;Topo_IIA;Topo_IIA_A/C;Topo_IIA_A/C_ab;Topo_IIA_A_a;Topo_IIA_bsu_dom2;Topo_IIA_cen_dom;Topo_IIA_like_dom;TopoIIA_CS;Toprim_domain	PS00177	TOPOISOMERASE_II	89676	16.4524	4.95268
C4M012	EHI_134630	DnaJ domain containing protein	3	DnaJ domain containing protein OS=Entamoeba histolytica GN=EHI_134630 PE=4 SV=1 - [C4M012_ENTHI]	5.27	5.29	1	3	3	3	catalytic activity; protein binding		metabolic process	Pf00226; Pf02889; Pf12474	3403175	719	83.9	6.02	Protein export;Protein processing in endoplasmic reticulum	DnaJ;Sec63	IPR001623;IPR004179	DnaJ_domain;Sec63-dom	PS50076	DNAJ_2	633710	19.2735	5.80189
C4LSG9	EHI_151260	DnaJ family protein	3	DnaJ family protein OS=Entamoeba histolytica GN=EHI_151260 PE=3 SV=1 - [C4LSG9_ENTHI]	4.89	6.5	1	2	2	3	nucleotide binding; protein binding		metabolic process; response to stimulus	Pf00226; Pf00684; Pf01556	3411756	400	45.1	7.18		DnaJ;DnaJ_C;DnaJ_CXXCXGXG	IPR001305;IPR001623;IPR002939;IPR008971;IPR012724;IPR018253	DnaJ;DnaJ_C;DnaJ_domain;DnaJ_domain_CS;HSP_DnaJ_Cys-rich_dom;HSP40/DnaJ_pept-bd	PS00636;PS50076;PS51188	DNAJ_1;DNAJ_2;ZF_CR	674390	19.3632	5.82891
C4LV33	EHI_182520	DNAJ homolog subfamily A member 1, putative	3	DNAJ homolog subfamily A member 1, putative OS=Entamoeba histolytica GN=EHI_182520 PE=4 SV=1 - [C4LV33_ENTHI]	21.53	22.25	1	5	6	8	protein binding		metabolic process	Pf00226; Pf00684; Pf01556	3411026	346	39.3	8.09		DnaJ;DnaJ_C;DnaJ_CXXCXGXG	IPR001305;IPR001623;IPR002939;IPR008971;IPR018253	DnaJ_C;DnaJ_domain;DnaJ_domain_CS;HSP_DnaJ_Cys-rich_dom;HSP40/DnaJ_pept-bd	PS00636;PS50076;PS51188	DNAJ_1;DNAJ_2;ZF_CR	3296000	21.6523	6.51799
C4LSV2	EHI_152680	EH-domain containing protein, putative	3	EH-domain containing protein, putative OS=Entamoeba histolytica GN=EHI_152680 PE=4 SV=1 - [C4LSV2_ENTHI]	2.34	3.54	1	1	1	1	catalytic activity; metal ion binding; protein binding; nucleotide binding			Pf00350; Pf01926	3409998	508	57.6	7.08	Endocytosis	Dynamin_N	IPR000261;IPR001401;IPR011992;IPR027417	Dynamin_GTPase;EF-hand-like_dom;EPS15_homology;P-loop_NTPase	PS50031	EH	263320	18.0065	5.42048
C4LV48	EHI_182670	Enhancer binding protein-2, putative	3	Enhancer binding protein-2, putative OS=Entamoeba histolytica GN=EHI_182670 PE=4 SV=1 - [C4LV48_ENTHI]	50.31	47.6	1	12	12	18	nucleotide binding			Pf00076	3403389	229	26.3	9.82		RRM_1	IPR000504;IPR012677	Nucleotide-bd_a/b_plait;RRM_dom	PS50102	RRM	53890000	25.6835	7.73151
C4LYN2	EHI_118840	Fibrillarin, putative	3	Fibrillarin, putative OS=Entamoeba histolytica GN=EHI_118840 PE=3 SV=1 - [C4LYN2_ENTHI]	30.07	23.28	1	7	7	9	RNA binding; catalytic activity		metabolic process	Pf01269	3408439	305	32.5	9.92	Ribosome biogenesis in eukaryotes	Fibrillarin	IPR000692	Fibrillarin			7598000	22.8572	6.8807
C4LZ72	EHI_104630	Filamin 2, putative	3	Filamin 2, putative OS=Entamoeba histolytica GN=EHI_104630 PE=4 SV=1 - [C4LZ72_ENTHI]	14.4	8.4	1	0	5	5	protein binding			Pf00307; Pf00630	3411638	857	95.3	5.06
C4LXD7	EHI_098570	Fructose-1,6-bisphosphate aldolase, putative	3	Fructose-1,6-bisphosphate aldolase, putative OS=Entamoeba histolytica GN=EHI_098570 PE=4 SV=1 - [C4LXD7_ENTHI]	38.93	42.42	1	0	11	13	catalytic activity; metal ion binding		metabolic process	Pf01116	3404675	330	36.2	6.54	Carbon fixation in photosynthetic organisms;Fructose and mannose metabolism;Glycolysis / Gluconeogenesis;Methane metabolism;Pentose phosphate pathway	F_bP_aldolase	IPR000771;IPR011289;IPR013785	Aldolase_TIM;Fruc_bis_ald_class-2;Ketose_bisP_aldolase_II			11096000	23.4035	7.04517
C4M483	EHI_140350	G protein alpha subunit, putative	3	G protein alpha subunit, putative OS=Entamoeba histolytica GN=EHI_140350 PE=4 SV=1 - [C4M483_ENTHI]	8.79	4.47	1	2	2	3	signal transducer activity; nucleotide binding		cell communication; regulation of biological process; response to stimulus	Pf00025; Pf00503	3406047	358	39.9	5.33		G-alpha	IPR001019;IPR011025;IPR027417	Gprotein_alpha_su;GproteinA_insert;P-loop_NTPase			1366000	20.3815	6.13545
Q5EHP7	EHI_025100	G protein-coupled receptor 1	3	G protein-coupled receptor 1 OS=Entamoeba histolytica GN=EHI_025100 PE=2 SV=1 - [Q5EHP7_ENTHI]	13.55	15.27	1	6	6	6				Pf06664		491	56.9	6.29							2530800	21.2712	6.40326
C4M1P6	EHI_062700	Glutaminyl-tRNA synthetase, putative	3	Glutaminyl-tRNA synthetase, putative OS=Entamoeba histolytica GN=EHI_062700 PE=3 SV=1 - [C4M1P6_ENTHI]	16.99	8.9	1	6	6	6	nucleotide binding; catalytic activity	cytoplasm	metabolic process	Pf00749; Pf03950; Pf04558	3404855	753	86.5	7.87	Aminoacyl-tRNA biosynthesis	tRNA_synt_1c_R1;tRNA-synt_1c;tRNA-synt_1c_C	IPR000924;IPR001412;IPR004514;IPR007639;IPR011035;IPR014729;IPR020056;IPR020058;IPR020059;IPR020061	aa-tRNA-synth_I_CS;Gln-tRNA-synth_Ib;Gln-tRNA-synth_Ib_RNA-bd_N;Glu/Gln-tRNA-synth_Ib;Glu/Gln-tRNA-synth_Ib_a-bdl;Glu/Gln-tRNA-synth_Ib_cat-dom;Glu/Gln-tRNA-synth_Ib_codon-bd;Rbsml_L25/Gln-tRNA_synth_b-brl;Ribosomal_L25/Gln-tRNA_synth;Rossmann-like_a/b/a_fold	PS00178	AA_TRNA_LIGASE_I	403120	18.6208	5.60543
C4LWA8	EHI_155570	Glutamyl-tRNA synthetase, putative	3	Glutamyl-tRNA synthetase, putative OS=Entamoeba histolytica GN=EHI_155570 PE=3 SV=1 - [C4LWA8_ENTHI]	15.59	9.98	1	5	5	6	nucleotide binding; catalytic activity	cytoplasm	metabolic process	Pf00749; Pf03950	3410088	551	62.8	8.31	Aminoacyl-tRNA biosynthesis;Porphyrin and chlorophyll metabolism	tRNA-synt_1c;tRNA-synt_1c_C	IPR000924;IPR001412;IPR004526;IPR011035;IPR014729;IPR020056;IPR020058;IPR020059;IPR020061	aa-tRNA-synth_I_CS;Glu/Gln-tRNA-synth_Ib;Glu/Gln-tRNA-synth_Ib_a-bdl;Glu/Gln-tRNA-synth_Ib_cat-dom;Glu/Gln-tRNA-synth_Ib_codon-bd;Glu-tRNA-synth_Ib_arc/euk;Rbsml_L25/Gln-tRNA_synth_b-brl;Ribosomal_L25/Gln-tRNA_synth;Rossmann-like_a/b/a_fold	PS00178	AA_TRNA_LIGASE_I	749860	19.5163	5.87498
C4LVR9	EHI_008200	Glyceraldehyde-3-phosphate dehydrogenase, putative	3	Glyceraldehyde-3-phosphate dehydrogenase, putative OS=Entamoeba histolytica GN=EHI_008200 PE=3 SV=1 - [C4LVR9_ENTHI]	77.1	45.51	1	12	12	23	nucleotide binding; catalytic activity		metabolic process	Pf00044; Pf01113; Pf02800	3408672	334	36	7.43	Alzheimer's disease;Glycolysis / Gluconeogenesis	Gp_dh_C;Gp_dh_N	IPR006424;IPR016040;IPR020828;IPR020829;IPR020830;IPR020831	GlycerAld/Erythrose_P_DH;GlycerAld_3-P_DH_AS;GlycerAld_3-P_DH_cat;GlycerAld_3-P_DH_NAD(P)-bd;Glyceraldehyde-3-P_DH_1;NAD(P)-bd_dom	PS00071	GAPDH	56770000	25.7586	7.75412
C4LXB9	EHI_098360	Glycogen debranching enzyme, putative	3	Glycogen debranching enzyme, putative OS=Entamoeba histolytica GN=EHI_098360 PE=4 SV=1 - [C4LXB9_ENTHI]	2.2	1.82	1	2	2	2	catalytic activity		metabolic process	Pf06202	3407920	1428	165.4	6.4	Starch and sucrose metabolism	GDE_C	IPR008928;IPR010401;IPR013781;IPR017853	6-hairpin_glycosidase-like;GDE_C;Glyco_hydro_catalytic_dom;Glycoside_hydrolase_SF			108130	16.7224	5.03395
B1N401	EHI_065310	Glycoprotein FP21, putative	3	Glycoprotein FP21, putative OS=Entamoeba histolytica GN=EHI_065310 PE=4 SV=1 - [B1N401_ENTHI]	4.67	17.5	1	2	2	2			metabolic process	Pf01466; Pf03931	6219904	160	18.4	4.79	Cell cycle;Cell cycle - yeast;Circadian rhythm - mammal;Oocyte meiosis;Protein processing in endoplasmic reticulum;TGF-beta signaling pathway;Ubiquitin mediated proteolysis;Wnt signaling pathway	Skp1;Skp1_POZ	IPR001232;IPR011333;IPR016072;IPR016073;IPR016897	BTB/POZ_fold;E3_ubiquit_lig_SCF_Skp;Skp1_comp;Skp1_comp_dimer;Skp1_comp_POZ			1872900	20.8368	6.27251
C4MB90	EHI_093330	Helix-turn-helix protein, putative	3	Helix-turn-helix protein, putative OS=Entamoeba histolytica GN=EHI_093330 PE=4 SV=1 - [C4MB90_ENTHI]	3.68	12	1	1	1	1	DNA binding			Pf01381; Pf12844	3410157	125	13.9	9.86		HTH_3	IPR001387;IPR010982	HTH;Lambda_DNA-bd_dom	PS50943	HTH_CROC1	1064400	20.0216	6.0271
C4M2W3	EHI_188960	Histone H2A	3	Histone H2A OS=Entamoeba histolytica GN=EHI_188960 PE=3 SV=1 - [C4M2W3_ENTHI]	11.64	30.82	1	4	4	4	DNA binding	chromosome; nucleus	cell organization and biogenesis; metabolic process	Pf00125	3408279	159	17.6	9.88	Systemic lupus erythematosus	Histone	IPR002119;IPR007125;IPR009072	Histone_core_D;Histone_H2A;Histone-fold			6853700	22.7085	6.83593
C4LV75	EHI_182990	Histone H2B	3	Histone H2B OS=Entamoeba histolytica GN=EHI_182990 PE=3 SV=1 - [C4LV75_ENTHI]	8.04	8.27	1	1	1	2	DNA binding	chromosome; nucleus	cell organization and biogenesis; metabolic process	Pf00125	3409286	133	14.5	9.76	Systemic lupus erythematosus	Histone	IPR000558;IPR007125;IPR009072	Histone_core_D;Histone_H2B;Histone-fold	PS00357	HISTONE_H2B	4798000	22.194	6.68106
C4M982	EHI_124880	Inorganic pyrophosphatase, putative	3	Inorganic pyrophosphatase, putative OS=Entamoeba histolytica GN=EHI_124880 PE=4 SV=1 - [C4M982_ENTHI]	23.79	34.02	1	6	6	7	metal ion binding; catalytic activity	cytoplasm	metabolic process	Pf00719	3403741	244	27.6	8.91	Oxidative phosphorylation	Pyrophosphatase	IPR008162	Pyrophosphatase	PS00387	PPASE	9507500	23.1806	6.97807
C4M2A9	EHI_136400	Lecithin:cholesterol acyltransferase domain-containing protein	3	Lecithin:cholesterol acyltransferase domain-containing protein OS=Entamoeba histolytica GN=EHI_136400 PE=4 SV=1 - [C4M2A9_ENTHI]	2.21	3.3	1	1	1	1	catalytic activity		metabolic process	Pf01674; Pf02450; Pf12697	3409562	394	45.4	6.62	Glycerophospholipid metabolism	LACT	IPR003386	LACT/PDAT_acylTrfase			1711000	20.7064	6.23325
C4LWF5	EHI_096420	LIM zinc finger domain containing protein	3	LIM zinc finger domain containing protein OS=Entamoeba histolytica GN=EHI_096420 PE=4 SV=1 - [C4LWF5_ENTHI]	2.18	4.83	1	1	1	1	metal ion binding			Pf00412	3411237	145	16	5.53	Amoebiasis	LIM	IPR001781	Znf_LIM	PS00478;PS50023	LIM_DOMAIN_1;LIM_DOMAIN_2	2927700	21.4813	6.46653
C4M213	EHI_165350	Malate dehydrogenase, putative	3	Malate dehydrogenase, putative OS=Entamoeba histolytica GN=EHI_165350 PE=1 SV=1 - [C4M213_ENTHI]	9.38	15.89	1	4	4	5	catalytic activity		metabolic process	Pf02615	3404062	365	40.4	7.43		Ldh_2	IPR003767	Malate/L-lactate_DH			739200	19.4956	5.86876
Q9NH04	EHI_044970	Malic enzyme	3	Malic enzyme OS=Entamoeba histolytica GN=EHI_044970 PE=1 SV=1 - [Q9NH04_ENTHI]	27.91	26.9	1	9	10	10	nucleotide binding; catalytic activity; metal ion binding		metabolic process	Pf00390; Pf03949		487	53.3	6.29	Pyruvate metabolism;Two-component system	malic;Malic_M	IPR001891;IPR012301;IPR012302;IPR016040	Malic_N;Malic_NAD-bd;Malic_OxRdtase;NAD(P)-bd_dom			7995800	22.9308	6.90286
C4LZX1	EHI_194600	Molybdenum cofactor sulfurase putative	3	Molybdenum cofactor sulfurase putative OS=Entamoeba histolytica GN=EHI_194600 PE=3 SV=1 - [C4LZX1_ENTHI]	26.14	14.1	1	6	6	9	catalytic activity		metabolic process	Pf00266	3409043	532	60.4	5.91		Aminotran_5	IPR000192;IPR015421;IPR015422;IPR015424	Aminotrans_V/Cys_dSase;PyrdxlP-dep_Trfase;PyrdxlP-dep_Trfase_major_sub1;PyrdxlP-dep_Trfase_major_sub2			7942200	22.9211	6.89994
C4M0V2	EHI_100320	Multidrug resistance protein, putative	3	Multidrug resistance protein, putative OS=Entamoeba histolytica GN=EHI_100320 PE=3 SV=1 - [C4M0V2_ENTHI]	39.25	9.5	1	10	11	12	nucleotide binding; catalytic activity; transporter activity	membrane	transport	Pf00005; Pf00664	3406020	1600	181.4	7.27		ABC_membrane;ABC_tran	IPR001140;IPR003439;IPR003593;IPR011527;IPR017871;IPR017940;IPR027417	AAA+_ATPase;ABC_transporter_CS;ABC_transporter_type1;ABC_transporter-like;ABC_transptr_TM_dom;ABC_transptrTM_dom_typ1;P-loop_NTPase	PS00211;PS50893;PS50929	ABC_TM1F;ABC_TRANSPORTER_1;ABC_TRANSPORTER_2	1333300	20.3466	6.12493
C4LU72	EHI_110180	Myosin heavy chain	3	Myosin heavy chain OS=Entamoeba histolytica GN=EHI_110180 PE=4 SV=1 - [C4LU72_ENTHI]	416.94	52.25	1	9	102	128	catalytic activity; motor activity; nucleotide binding; protein binding; transporter activity	chromosome; nucleus; organelle lumen; cytoplasm; Golgi; membrane; cytoskeleton	cell organization and biogenesis; metabolic process; transport; reproduction	Pf00038; Pf00063; Pf01496; Pf01576; Pf02029; Pf02463; Pf04111; Pf04615; Pf05483; Pf05557; Pf05622; Pf05667; Pf05701; Pf05911; Pf07246; Pf07888; Pf08172; Pf08317; Pf09726; Pf09728; Pf09730; Pf10174; Pf12128; Pf12252; Pf12718	3411356	2151	246.4	5.31	Tight junction;Viral myocarditis	Myosin_head;Myosin_tail_1	IPR001609;IPR002928;IPR009053;IPR027401;IPR027417	Myosin_head_motor_dom;Myosin_tail;Myosin-like_IQ_dom;P-loop_NTPase;Prefoldin			27956000	24.7367	7.44648
C4M3P4	EHI_140720	Myosin heavy chain	3	Myosin heavy chain OS=Entamoeba histolytica GN=EHI_140720 PE=4 SV=1 - [C4M3P4_ENTHI]	8.93	5.87	1	5	5	5	catalytic activity; motor activity; transporter activity	membrane; cytoskeleton	transport	Pf01496; Pf01576; Pf02463; Pf05557; Pf07888; Pf09726; Pf12128	3408513	1312	151.4	4.87			IPR009053	Prefoldin			811100	19.6295	5.90907
Q24858	EHI_014030	NAD(P) transhydrogenase subunit alpha, putative	3	NAD(P) transhydrogenase subunit alpha, putative OS=Entamoeba histolytica GN=EHI_014030 PE=4 SV=2 - [Q24858_ENTHI]	102.57	27.61	1	2	23	32	catalytic activity; nucleotide binding	membrane	transport; metabolic process	Pf01262; Pf02233; Pf05222; Pf12769		1083	117.6	5.52		AlaDh_PNT_C;AlaDh_PNT_N;DUF3814;PNTB	IPR007698;IPR007886;IPR012136;IPR024605;IPR026255	AlaDH/PNT_N;AlaDH/PNT_NAD(H)-bd;NADH_DH_b;NADP_transhyd_a;NADP_transhyd_a_C			27331000	24.704	7.43666
C4LUM3	EHI_023110	NADP-dependent alcohol dehydrogenase	3	NADP-dependent alcohol dehydrogenase OS=Entamoeba histolytica GN=EHI_023110 PE=3 SV=1 - [C4LUM3_ENTHI]	10.92	14.48	1	0	3	3	nucleotide binding; metal ion binding; catalytic activity		metabolic process	Pf00107; Pf08240	3407819	366	39.2	6.58
C4M730	EHI_183510	Nuclear pore protein, putative	3	Nuclear pore protein, putative OS=Entamoeba histolytica GN=EHI_183510 PE=4 SV=1 - [C4M730_ENTHI]	15.08	3.53	1	4	4	5					3408638	1701	185.8	7.62	RNA transport		IPR008964	Invasin/intimin_cell_adhesion			417520	18.6715	5.62068
C4M8V2	EHI_169580	Nucleoside transporter, putative	3	Nucleoside transporter, putative OS=Entamoeba histolytica GN=EHI_169580 PE=4 SV=1 - [C4M8V2_ENTHI]	3.62	4.49	1	2	2	3	transporter activity	membrane	transport	Pf01733	3404676	379	42.7	6.67		Nucleoside_tran	IPR002259;IPR016196	Eqnu_transpt;MFS_dom_general_subst_transpt			5377700	22.3586	6.7306
C4LVW1	EHI_125740	Oxidoreductase, putative	3	Oxidoreductase, putative OS=Entamoeba histolytica GN=EHI_125740 PE=4 SV=1 - [C4LVW1_ENTHI]	12	12.34	1	3	3	4	nucleotide binding; catalytic activity		metabolic process	Pf01408; Pf03102	3410826	316	35.6	8.35		GFO_IDH_MocA	IPR000683;IPR016040	NAD(P)-bd_dom;Oxidoreductase_N			4856200	22.2114	6.6863
B1N3U1	EHI_081130	P-glycoprotein 6, putative	3	P-glycoprotein 6, putative OS=Entamoeba histolytica GN=EHI_081130 PE=3 SV=1 - [B1N3U1_ENTHI]	30.1	25.95	1	1	8	8	structural molecule activity; nucleotide binding; catalytic activity; transporter activity	cytoplasm; ribosome; membrane	metabolic process; transport	Pf00005; Pf00380; Pf00664; Pf02463	6219834	524	57.7	5.97		ABC_membrane;ABC_tran	IPR001140;IPR003439;IPR011527;IPR017871;IPR017940;IPR027417	ABC_transporter_CS;ABC_transporter_type1;ABC_transporter-like;ABC_transptr_TM_dom;ABC_transptrTM_dom_typ1;P-loop_NTPase	PS00211;PS50893;PS50929	ABC_TM1F;ABC_TRANSPORTER_1;ABC_TRANSPORTER_2	2202000	21.0704	6.34282
C4M3I8	EHI_138460	Papain family cysteine protease domain containing protein	3	Papain family cysteine protease domain containing protein OS=Entamoeba histolytica GN=EHI_138460 PE=4 SV=1 - [C4M3I8_ENTHI]	4.76	3.5	1	2	2	2	catalytic activity		metabolic process	Pf00112	3409444	572	65.5	5.78		Peptidase_C1	IPR000668;IPR013128	Peptidase_C1A;Peptidase_C1A_C			1276300	20.2835	6.10595
C4LUB9	EHI_110720	PCTP-like protein, putative	3	PCTP-like protein, putative OS=Entamoeba histolytica GN=EHI_110720 PE=4 SV=1 - [C4LUB9_ENTHI]	0	3.86	1	0	1	1				Pf01852	3408571	259	30.8	5.69		START	IPR002913;IPR023393	START_lipid-bd_dom;START-like_dom	PS50848	START	2846800	21.4409	6.45436
C4M942	EHI_083580	Peptidyl-prolyl cis-trans isomerase	3	Peptidyl-prolyl cis-trans isomerase OS=Entamoeba histolytica GN=EHI_083580 PE=3 SV=1 - [C4M942_ENTHI]	3.54	8.04	1	1	1	1	catalytic activity		metabolic process	Pf00160	3408725	199	22.2	6.2		Pro_isomerase	IPR002130;IPR020892;IPR024936	Cyclophilin-like_PPIase_dom;Cyclophilin-type_PPIase;Cyclophilin-type_PPIase_CS	PS00170;PS50072	CSA_PPIASE_1;CSA_PPIASE_2	1431300	20.4489	6.15573
C4M525	EHI_128100	Peptidyl-prolyl cis-trans isomerase	3	Peptidyl-prolyl cis-trans isomerase OS=Entamoeba histolytica GN=EHI_128100 PE=3 SV=1 - [C4M525_ENTHI]	13.36	30.41	1	5	5	6	catalytic activity		metabolic process	Pf00160	3402503	194	21.2	8.6		Pro_isomerase	IPR002130;IPR020892;IPR024936	Cyclophilin-like_PPIase_dom;Cyclophilin-type_PPIase;Cyclophilin-type_PPIase_CS	PS00170;PS50072	CSA_PPIASE_1;CSA_PPIASE_2	7707200	22.8778	6.8869
C4M538	EHI_078230	Phenylalanyl-tRNA synthetase alpha subunit, putative	3	Phenylalanyl-tRNA synthetase alpha subunit, putative OS=Entamoeba histolytica GN=EHI_078230 PE=3 SV=1 - [C4M538_ENTHI]	4.55	6.29	1	2	3	3	RNA binding; nucleotide binding; catalytic activity	cytoplasm	metabolic process	Pf00587; Pf01409	3406296	493	55.9	8.59	Aminoacyl-tRNA biosynthesis	tRNA-synt_2d	IPR002319;IPR004529;IPR006195	aa-tRNA-synth_II;Phenylalanyl-tRNA_Synthase;Phe-tRNA-synth_IIc_asu	PS50862	AA_TRNA_LIGASE_II	325250	18.3112	5.51222
C4M3X0	EHI_016480	Plasma membrane calcium-transporting ATPase, putative	3	Plasma membrane calcium-transporting ATPase, putative OS=Entamoeba histolytica GN=EHI_016480 PE=3 SV=1 - [C4M3X0_ENTHI]	26.37	8.77	1	0	7	8	nucleotide binding; catalytic activity; transporter activity; metal ion binding	membrane	metabolic process; transport	Pf00122; Pf00689; Pf00690; Pf00702; Pf08282; Pf12710	3407837	1072	119.1	5.2		Cation_ATPase_C;Cation_ATPase_N;E1-E2_ATPase;Hydrolase	IPR001757;IPR004014;IPR006068;IPR006408;IPR008250;IPR018303;IPR023214;IPR023298;IPR023299	ATPase_P-typ_cation-transptr_C;ATPase_P-typ_cation-transptr_N;ATPase_P-typ_Ca-transp_plasma;ATPase_P-typ_cyto_domN;ATPase_P-typ_P_site;ATPase_P-typ_TM_dom;ATPase_P-typ_transduc_dom_A;Cation_transp_P_typ_ATPase;HAD-like_dom	PS00154	ATPASE_E1_E2	42801	15.3854	4.63145
C4M1F1	EHI_030830	Plasma membrane calcium-transporting ATPase, putative	3	Plasma membrane calcium-transporting ATPase, putative OS=Entamoeba histolytica GN=EHI_030830 PE=3 SV=1 - [C4M1F1_ENTHI]	25.56	9.65	1	9	9	10	nucleotide binding; catalytic activity; transporter activity; metal ion binding	membrane	metabolic process; transport	Pf00122; Pf00689; Pf00690; Pf00702; Pf08282; Pf12710	3405166	1026	113.9	5.47	Calcium signaling pathway;Pancreatic secretion;Salivary secretion	Cation_ATPase_C;Cation_ATPase_N;E1-E2_ATPase;Hydrolase	IPR001757;IPR004014;IPR006068;IPR006408;IPR008250;IPR018303;IPR023214;IPR023298;IPR023299	ATPase_P-typ_cation-transptr_C;ATPase_P-typ_cation-transptr_N;ATPase_P-typ_Ca-transp_plasma;ATPase_P-typ_cyto_domN;ATPase_P-typ_P_site;ATPase_P-typ_TM_dom;ATPase_P-typ_transduc_dom_A;Cation_transp_P_typ_ATPase;HAD-like_dom	PS00154	ATPASE_E1_E2	2246700	21.0994	6.35155
C4M2K1	EHI_054830	Plasma membrane calcium-transporting ATPase, putative	3	Plasma membrane calcium-transporting ATPase, putative OS=Entamoeba histolytica GN=EHI_054830 PE=3 SV=1 - [C4M2K1_ENTHI]	34.55	12.42	1	0	9	10	nucleotide binding; catalytic activity; transporter activity; metal ion binding	membrane	metabolic process; transport	Pf00122; Pf00689; Pf00690; Pf00702; Pf08282; Pf12710	3405592	1087	120.6	5.2		Cation_ATPase_C;Cation_ATPase_N;E1-E2_ATPase;Hydrolase	IPR001757;IPR004014;IPR006068;IPR006408;IPR008250;IPR018303;IPR023214;IPR023298;IPR023299	ATPase_P-typ_cation-transptr_C;ATPase_P-typ_cation-transptr_N;ATPase_P-typ_Ca-transp_plasma;ATPase_P-typ_cyto_domN;ATPase_P-typ_P_site;ATPase_P-typ_TM_dom;ATPase_P-typ_transduc_dom_A;Cation_transp_P_typ_ATPase;HAD-like_dom	PS00154	ATPASE_E1_E2	3345500	21.6738	6.52446
C4LYM9	EHI_118810	Protein kinase domain containing protein	3	Protein kinase domain containing protein OS=Entamoeba histolytica GN=EHI_118810 PE=4 SV=1 - [C4LYM9_ENTHI]	1.72	1.78	1	1	1	1	catalytic activity; nucleotide binding	cell surface; membrane	metabolic process	Pf00069; Pf06247; Pf07714	3408442	1070	122.1	5.91		Pkinase_Tyr	IPR000719;IPR001245;IPR008271;IPR009030;IPR011009;IPR013032	EGF-like_CS;Growth_fac_rcpt_N_dom;Kinase-like_dom;Prot_kinase_cat_dom;Ser/Thr_kinase_AS;Ser-Thr/Tyr_kinase_cat_dom	PS00022;PS00108;PS50011	EGF_1;PROTEIN_KINASE_DOM;PROTEIN_KINASE_ST	260530	17.9911	5.41586
C4M105	EHI_135190	Protein kinase, putative	3	Protein kinase, putative OS=Entamoeba histolytica GN=EHI_135190 PE=4 SV=1 - [C4M105_ENTHI]	7.82	4.25	1	2	2	2	catalytic activity; nucleotide binding		metabolic process	Pf00069; Pf07714	3404045	895	100.7	5.06		Pkinase	IPR000719;IPR008271;IPR011009	Kinase-like_dom;Prot_kinase_cat_dom;Ser/Thr_kinase_AS	PS00108;PS50011	PROTEIN_KINASE_DOM;PROTEIN_KINASE_ST	590140	19.1707	5.77096
C4M185	EHI_188110	Protein kinase, putative	3	Protein kinase, putative OS=Entamoeba histolytica GN=EHI_188110 PE=3 SV=1 - [C4M185_ENTHI]	2.11	2.21	1	2	2	2	catalytic activity; nucleotide binding		metabolic process	Pf00069; Pf07714	3408000	951	107.6	5.44		Pkinase_Tyr	IPR000719;IPR001245;IPR008271;IPR011009;IPR017441	Kinase-like_dom;Prot_kinase_cat_dom;Protein_kinase_ATP_BS;Ser/Thr_kinase_AS;Ser-Thr/Tyr_kinase_cat_dom	PS00107;PS00108;PS50011	PROTEIN_KINASE_ATP;PROTEIN_KINASE_DOM;PROTEIN_KINASE_ST	377270	18.5252	5.57665
C4M9X3	EHI_179330	Protein phosphatase family protein	3	Protein phosphatase family protein OS=Entamoeba histolytica GN=EHI_179330 PE=3 SV=1 - [C4M9X3_ENTHI]	3.32	6.03	1	0	1	1	catalytic activity		metabolic process	Pf00481	3405294	282	31.6	6.93		PP2C	IPR000222;IPR001932;IPR015655	PP2C_Mn2_Asp60_BS;PP2C-like;Protein_Pase_2C	PS01032	PP2C	793420	19.5977	5.8995
C4M359	EHI_086040	Protein phosphatase, putative	3	Protein phosphatase, putative OS=Entamoeba histolytica GN=EHI_086040 PE=3 SV=1 - [C4M359_ENTHI]	3.32	6.03	1	0	1	1	catalytic activity		metabolic process	Pf00481	3407389	282	31.6	6.73
C4M0B9	EHI_064500	Protein tyrosine kinase domain-containing protein	3	Protein tyrosine kinase domain-containing protein OS=Entamoeba histolytica GN=EHI_064500 PE=4 SV=1 - [C4M0B9_ENTHI]	9.46	4.7	1	4	4	4	catalytic activity; protein binding; nucleotide binding		metabolic process	Pf00069; Pf07714; Pf10707	3408328	1191	133.1	5.26		Pkinase_Tyr	IPR000719;IPR000742;IPR001245;IPR008271;IPR011009;IPR013032;IPR017441	EGF-like_CS;EG-like_dom;Kinase-like_dom;Prot_kinase_cat_dom;Protein_kinase_ATP_BS;Ser/Thr_kinase_AS;Ser-Thr/Tyr_kinase_cat_dom	PS00107;PS00108;PS01186;PS50011	EGF_2;PROTEIN_KINASE_ATP;PROTEIN_KINASE_DOM;PROTEIN_KINASE_ST	232170	17.8248	5.36581
Q24801	EHI_009530	Pyruvate phosphate dikinase	3	Pyruvate phosphate dikinase OS=Entamoeba histolytica GN=EHI_009530 PE=4 SV=1 - [Q24801_ENTHI]	47.85	19.55	1	13	13	15	catalytic activity; nucleotide binding		metabolic process	Pf00391; Pf01326; Pf02896		885	97.8	6.18	Carbon fixation in photosynthetic organisms;Pyruvate metabolism	PEP-utilizers;PEP-utilizers_C;PPDK_N	IPR000121;IPR002192;IPR008279;IPR010121;IPR013815;IPR013816;IPR015813;IPR018274;IPR023151	ATP_grasp_subdomain_1;ATP_grasp_subdomain_2;PEP_util_AS;PEP_util_C;PEP_util_CS;PEP-util_enz_mobile_dom;PPDK_PEP-bd;Pyruvate_phosphate_dikinase;Pyrv/PenolPyrv_Kinase-like_dom	PS00370;PS00742	PEP_ENZYMES_2;PEP_ENZYMES_PHOS_SITE	2185100	21.0593	6.33947
C4M7N9	EHI_037140	Receptor protein kinase, putative	3	Receptor protein kinase, putative OS=Entamoeba histolytica GN=EHI_037140 PE=4 SV=1 - [C4M7N9_ENTHI]	6.6	3.74	1	2	2	2	catalytic activity; nucleotide binding		metabolic process	Pf00069; Pf03302; Pf07714	3403274	1150	128.9	5		Pkinase	IPR000719;IPR006212;IPR008271;IPR009030;IPR011009;IPR015500;IPR017441	Furin_repeat;Growth_fac_rcpt_N_dom;Kinase-like_dom;Peptidase_S8_subtilisin-rel;Prot_kinase_cat_dom;Protein_kinase_ATP_BS;Ser/Thr_kinase_AS	PS00107;PS00108;PS50011	PROTEIN_KINASE_ATP;PROTEIN_KINASE_DOM;PROTEIN_KINASE_ST	235040	17.8425	5.37114
C4M4D1	EHI_156310	Ribonuclease, putative	3	Ribonuclease, putative OS=Entamoeba histolytica GN=EHI_156310 PE=3 SV=1 - [C4M4D1_ENTHI]	2.92	3.98	1	0	1	1	RNA binding; catalytic activity			Pf00445	3407229	251	27.8	6.9		Ribonuclease_T2	IPR001568;IPR018188	RNase_T2_AS;RNase_T2-like	PS00531	RNASE_T2_2	1571700	20.5839	6.19637
B1N3P0	EHI_156200	RNAseL inhibitor-like protein, putative	3	RNAseL inhibitor-like protein, putative OS=Entamoeba histolytica GN=EHI_156200 PE=3 SV=1 - [B1N3P0_ENTHI]	30.86	22.12	1	13	13	13	nucleotide binding; catalytic activity			Pf00005; Pf00037; Pf03215; Pf12837; Pf12838	6219786	651	73.6	8.76		ABC_tran;Fer4;RLI	IPR001450;IPR003439;IPR003593;IPR007209;IPR013283;IPR017871;IPR017896;IPR017900;IPR027417	4Fe4S_Fe_S_CS;4Fe4S_Fe-S-bd;4Fe4S-bd_dom;AAA+_ATPase;ABC_E;ABC_transporter_CS;ABC_transporter-like;P-loop_NTPase;RNaseL-inhib_metal-bd_dom	PS00198;PS00211;PS50893;PS51379	4FE4S_FER_1;4FE4S_FER_2;ABC_TRANSPORTER_1;ABC_TRANSPORTER_2	2811700	21.423	6.44897
C4LSR6	EHI_152280	Serine palmitoyltransferase, putative	3	Serine palmitoyltransferase, putative OS=Entamoeba histolytica GN=EHI_152280 PE=3 SV=1 - [C4LSR6_ENTHI]	8.38	4.64	1	2	2	2	catalytic activity		metabolic process	Pf00155; Pf01212	3411294	883	98.1	6.51	Sphingolipid metabolism	Aminotran_1_2	IPR001917;IPR004839;IPR015421;IPR015422;IPR015424	Aminotrans_II_pyridoxalP_BS;Aminotransferase_I/II;PyrdxlP-dep_Trfase;PyrdxlP-dep_Trfase_major_sub1;PyrdxlP-dep_Trfase_major_sub2	PS00599	AA_TRANSFER_CLASS_2	981170	19.9041	5.99174
C4M9I2	EHI_187770	SH3 domain protein	3	SH3 domain protein OS=Entamoeba histolytica GN=EHI_187770 PE=4 SV=1 - [C4M9I2_ENTHI]	9.13	9.75	1	4	4	4	protein binding	cytoplasm		Pf00018; Pf03114; Pf07653	3410337	359	40.2	5.41		BAR;SH3_1	IPR001452;IPR004148;IPR027267	AH/BAR-dom;BAR_dom;SH3_domain	PS50002	SH3	3287800	21.6487	6.51691
C4M1Y9	EHI_165070	Short chain dehydrogenase family protein	3	Short chain dehydrogenase family protein OS=Entamoeba histolytica GN=EHI_165070 PE=3 SV=1 - [C4M1Y9_ENTHI]	28.06	39.94	1	8	8	11	nucleotide binding; catalytic activity		metabolic process	Pf00106; Pf08659	3406535	323	36.6	9.04		adh_short	IPR002198;IPR002347;IPR016040	DH_sc/Rdtase_SDR;Glc/ribitol_DH;NAD(P)-bd_dom			19368000	24.2072	7.28708
C4M4K7	EHI_031250	Signal peptidase, putative	3	Signal peptidase, putative OS=Entamoeba histolytica GN=EHI_031250 PE=4 SV=1 - [C4M4K7_ENTHI]	5.48	3.24	1	1	1	2	catalytic activity	membrane		Pf04258; Pf06550	3408413	340	38.2	4.59		Peptidase_A22B	IPR006639;IPR007369	Peptidase_A22;Peptidase_A22B_SPP			1126000	20.1028	6.05154
C4LVB9	EHI_197020	Signal peptidase, putative	3	Signal peptidase, putative OS=Entamoeba histolytica GN=EHI_197020 PE=4 SV=1 - [C4LVB9_ENTHI]	9.02	20.11	1	3	3	3	catalytic activity	membrane	metabolic process	Pf00717	3407454	189	21	8.57	Protein export	Peptidase_S24	IPR001733;IPR011056;IPR015927;IPR019758;IPR019759;IPR027245	Pept_S26A_signal_pept_1_CS;Peptidase_S24_S26;Peptidase_S24_S26A/B/C;Peptidase_S24_S26A/B/C_b-rbn;Peptidase_S26B;Sec11-like	PS00761	SPASE_I_3	5384300	22.3603	6.73113
C4M261	EHI_066770	Skp1 protein, putative	3	Skp1 protein, putative OS=Entamoeba histolytica GN=EHI_066770 PE=4 SV=1 - [C4M261_ENTHI]	11.82	37.97	1	4	4	4			metabolic process	Pf01466; Pf03931	3406804	158	18.2	4.67	Cell cycle;Cell cycle - yeast;Circadian rhythm - mammal;Oocyte meiosis;Protein processing in endoplasmic reticulum;TGF-beta signaling pathway;Ubiquitin mediated proteolysis;Wnt signaling pathway	Skp1;Skp1_POZ	IPR001232;IPR011333;IPR016072;IPR016073;IPR016897	BTB/POZ_fold;E3_ubiquit_lig_SCF_Skp;Skp1_comp;Skp1_comp_dimer;Skp1_comp_POZ			3833500	21.8702	6.5836
C4MAW3	EHI_183900	SnoRNA binding protein, putative	3	SnoRNA binding protein, putative OS=Entamoeba histolytica GN=EHI_183900 PE=4 SV=1 - [C4MAW3_ENTHI]	11.49	11.13	1	4	4	5				Pf01798; Pf08060; Pf08156	3402357	503	56.5	6.05	Ribosome biogenesis in eukaryotes	Nop;NOP5NT;NOSIC	IPR002687;IPR012974;IPR012976	Nop_dom;NOP5_N;NOSIC	PS51358	NOP	1693300	20.6914	6.22873
C4LSE8	EHI_153660	Tetratricopeptide repeat domain containing protein	3	Tetratricopeptide repeat domain containing protein OS=Entamoeba histolytica GN=EHI_153660 PE=4 SV=1 - [C4LSE8_ENTHI]	7.43	19.55	1	3	3	4	protein binding				3410720	179	20.7	5.47			IPR011990;IPR013026;IPR019734	TPR_repeat;TPR-contain_dom;TPR-like_helical	PS50005;PS50293	TPR;TPR_REGION	6232200	22.5713	6.79464
B1N318	EHI_008110	Transporter, major facilitator family	3	Transporter, major facilitator family OS=Entamoeba histolytica GN=EHI_008110 PE=4 SV=1 - [B1N318_ENTHI]	2.68	1.57	1	1	1	1		membrane	transport	Pf07690	6219539	508	56.3	6.9		MFS_1	IPR011701;IPR016196	MFS;MFS_dom_general_subst_transpt			515840	18.9766	5.71252
C4LY68	EHI_051720	Transporter, major facilitator family	3	Transporter, major facilitator family OS=Entamoeba histolytica GN=EHI_051720 PE=4 SV=1 - [C4LY68_ENTHI]	5.09	6.11	1	2	2	2		membrane	transport	Pf07690; Pf11700	3405603	524	58.7	7.27		ATG22	IPR016196;IPR024671	Atg22-like;MFS_dom_general_subst_transpt			844370	19.6875	5.92653
C4M6Z7	EHI_056480	Triosephosphate isomerase	3	Triosephosphate isomerase OS=Entamoeba histolytica GN=EHI_056480 PE=3 SV=1 - [C4M6Z7_ENTHI]	21.02	35.25	1	0	6	7	catalytic activity		metabolic process	Pf00121	3405023	261	28.1	6.55
B1N2F9	EHI_096710	Type A flavoprotein, putative	3	Type A flavoprotein, putative OS=Entamoeba histolytica GN=EHI_096710 PE=4 SV=1 - [B1N2F9_ENTHI]	23.05	19.7	1	6	6	7	nucleotide binding; catalytic activity; metal ion binding			Pf00258; Pf00753; Pf03358; Pf12724	3411262	406	46	6.29		Flavodoxin_1;Lactamase_B	IPR001279;IPR008254;IPR016440	Beta-lactamas-like;Flavodoxin/NO_synth;Rubredoxin-O_OxRdtase	PS50902	FLAVODOXIN_LIKE	9591100	23.1933	6.98187
C4M4I1	EHI_138750	Tyrosine kinase, putative	3	Tyrosine kinase, putative OS=Entamoeba histolytica GN=EHI_138750 PE=4 SV=1 - [C4M4I1_ENTHI]	9.69	3.77	1	3	3	3	catalytic activity; nucleotide binding		metabolic process	Pf00069; Pf03302; Pf07714	3404435	1088	124.1	5.43		Pkinase_Tyr	IPR000719;IPR001245;IPR006212;IPR008271;IPR009030;IPR011009;IPR015500;IPR017441	Furin_repeat;Growth_fac_rcpt_N_dom;Kinase-like_dom;Peptidase_S8_subtilisin-rel;Prot_kinase_cat_dom;Protein_kinase_ATP_BS;Ser/Thr_kinase_AS;Ser-Thr/Tyr_kinase_cat_dom	PS00107;PS00108;PS50011	PROTEIN_KINASE_ATP;PROTEIN_KINASE_DOM;PROTEIN_KINASE_ST	481130	18.8761	5.68226
C4LVR6	EHI_186990	Tyrosine kinase, putative	3	Tyrosine kinase, putative OS=Entamoeba histolytica GN=EHI_186990 PE=3 SV=1 - [C4LVR6_ENTHI]	3.28	4.37	1	3	3	3	catalytic activity; nucleotide binding		metabolic process	Pf00069; Pf07714	3410748	892	101.1	5.68		Pkinase	IPR000719;IPR008271;IPR011009;IPR017441	Kinase-like_dom;Prot_kinase_cat_dom;Protein_kinase_ATP_BS;Ser/Thr_kinase_AS	PS00107;PS00108;PS50011	PROTEIN_KINASE_ATP;PROTEIN_KINASE_DOM;PROTEIN_KINASE_ST	305820	18.2223	5.48547
C4LZ12	EHI_009240	Tyrosyl-tRNA synthetase, putative	3	Tyrosyl-tRNA synthetase, putative OS=Entamoeba histolytica GN=EHI_009240 PE=4 SV=1 - [C4LZ12_ENTHI]	2.96	4.07	1	1	1	1	nucleotide binding; catalytic activity	cytoplasm	metabolic process	Pf00579	3404510	369	41.8	7.33	Aminoacyl-tRNA biosynthesis	tRNA-synt_1b	IPR002305;IPR014729;IPR023617	aa-tRNA-synth_Ic;Rossmann-like_a/b/a_fold;Tyr-tRNA-ligase_arc/euk-type			1173900	20.1629	6.06963
C4LY85	EHI_166800	Ubiquitin, putative	3	Ubiquitin, putative OS=Entamoeba histolytica GN=EHI_166800 PE=4 SV=1 - [C4LY85_ENTHI]	8.83	27.84	1	0	3	5	protein binding			Pf00240; Pf11976	3408356	97	11.1	9.63
C4LUC7	EHI_110810	Unconventional myosin IB	3	Unconventional myosin IB OS=Entamoeba histolytica GN=EHI_110810 PE=4 SV=1 - [C4LUC7_ENTHI]	12.65	5.72	1	0	4	4	catalytic activity; motor activity; protein binding; nucleotide binding	cytoskeleton		Pf00018; Pf00063; Pf06017; Pf07653; Pf08239	3408581	1049	119.3	6.68
C4LVQ1	EHI_186840	Actin-binding protein, cofilin/tropomyosin family	2	Actin-binding protein, cofilin/tropomyosin family OS=Entamoeba histolytica GN=EHI_186840 PE=4 SV=1 - [C4LVQ1_ENTHI]	9.11	15.07	1	2	2	3	protein binding			Pf00241	3410755	146	16.3	5.38		Cofilin_ADF	IPR002108	Actin-bd_cofilin/tropomyosin	PS51263	ADF_H	3362100	21.6809	6.52661
C4M5M6	EHI_122800	Actin-binding protein, putative	2	Actin-binding protein, putative OS=Entamoeba histolytica GN=EHI_122800 PE=4 SV=1 - [C4M5M6_ENTHI]	4.34	1	1	1	1	1	protein binding		cell organization and biogenesis	Pf00400; Pf00626; Pf02209; Pf08954	3408559	1602	186.8	6.42		DUF1900;Gelsolin;VHP;WD40	IPR001680;IPR001849;IPR003128;IPR007122;IPR007123;IPR011993;IPR015049;IPR015505;IPR015943;IPR017986;IPR019775;IPR027342	Coronin;Coronin_fungal;DUF1900;Gelsolin_dom;PH_like_dom;Pleckstrin_homology;Villin/Gelsolin;Villin_headpiece;WD40/YVTN_repeat-like_dom;WD40_repeat;WD40_repeat_CS;WD40_repeat_dom	PS00678;PS50003;PS50082;PS50294;PS51089	HP;PH_DOMAIN;WD_REPEATS_1;WD_REPEATS_2;WD_REPEATS_REGION	122160	16.8984	5.08693
C4M5I6	EHI_111050	Actin-like protein, putative	2	Actin-like protein, putative OS=Entamoeba histolytica GN=EHI_111050 PE=3 SV=1 - [C4M5I6_ENTHI]	4.63	5.99	1	2	2	2	nucleotide binding			Pf00022	3411895	401	44.6	6.57		Actin	IPR004000;IPR004001;IPR020902;IPR027306	Actin/actin-like_CS;Actin_CS;Actin-related;Arp2	PS00432;PS01132	ACTINS_2;ACTINS_ACT_LIKE	159860	17.2864	5.20374
C4LWT9	EHI_198930	Actin-related protein 3, putative	2	Actin-related protein 3, putative OS=Entamoeba histolytica GN=EHI_198930 PE=3 SV=1 - [C4LWT9_ENTHI]	3.41	4.33	1	1	1	1	protein binding; nucleotide binding	cytoskeleton	cell organization and biogenesis; regulation of biological process	Pf00022	3401897	416	46.9	5.52		Actin	IPR004000;IPR015623;IPR020902	Actin/actin-like_CS;Actin-related;Arp3	PS01132	ACTINS_ACT_LIKE	577150	19.1386	5.76129
C4LWS3	EHI_198770	ADP-ribosylglycohydrolase, putative	2	ADP-ribosylglycohydrolase, putative OS=Entamoeba histolytica GN=EHI_198770 PE=4 SV=1 - [C4LWS3_ENTHI]	0	5.56	1	1	1	1				Pf03747	3409488	432	49.8	5.27
C4M6R1	EHI_088020	Alcohol dehydrogenase, putative	2	Alcohol dehydrogenase, putative OS=Entamoeba histolytica GN=EHI_088020 PE=4 SV=1 - [C4M6R1_ENTHI]	2.3	2.36	1	1	1	1	catalytic activity; metal ion binding		metabolic process	Pf00465	3403360	382	42.5	7.21		Fe-ADH	IPR001670;IPR018211	ADH_Fe;ADH_Fe_CS	PS00060	ADH_IRON_2	299950	18.1944	5.47705
C4M2R2	EHI_160940	Alcohol dehydrogenase, putative	2	Alcohol dehydrogenase, putative OS=Entamoeba histolytica GN=EHI_160940 PE=4 SV=1 - [C4M2R2_ENTHI]	70.68	34.94	1	0	23	27	catalytic activity; metal ion binding		metabolic process	Pf00171; Pf00465; Pf01761	3410145	870	95.5	7.25
B1N503	EHI_107560	Alcohol dehydrogenase, putative (Fragment)	2	Alcohol dehydrogenase, putative (Fragment) OS=Entamoeba histolytica GN=EHI_107560 PE=4 SV=1 - [B1N503_ENTHI]	4.65	8.56	1	0	1	1	catalytic activity		metabolic process	Pf00248		187	21.5	7.03
B1N5J0	EHI_157010	Alcohol dehydrogenase, putative (Fragment)	2	Alcohol dehydrogenase, putative (Fragment) OS=Entamoeba histolytica GN=EHI_157010 PE=4 SV=1 - [B1N5J0_ENTHI]	4.65	10.13	1	0	1	1	catalytic activity		metabolic process	Pf00248		158	18	6.8
C4M7W2	EHI_029620	Aldose reductase, putative	2	Aldose reductase, putative OS=Entamoeba histolytica GN=EHI_029620 PE=4 SV=1 - [C4M7W2_ENTHI]	4.65	5.25	1	0	1	1	catalytic activity		metabolic process	Pf00248		305	35	6.86
C4M8C2	EHI_039190	Aldose reductase, putative	2	Aldose reductase, putative OS=Entamoeba histolytica GN=EHI_039190 PE=4 SV=1 - [C4M8C2_ENTHI]	4.65	5.25	1	0	1	1	catalytic activity		metabolic process	Pf00248		305	35	6.86	Caprolactam degradation;Fructose and mannose metabolism;Galactose metabolism;Glycerolipid metabolism;Glycolysis / Gluconeogenesis;Pentose and glucuronate interconversions;Pyruvate metabolism	Aldo_ket_red	IPR001395;IPR018170;IPR020471;IPR023210	Aldo/ket_red;Aldo/ket_reductase_CS;Aldo/keto_reductase_subgr;NADP_OxRdtase_dom	PS00062;PS00063;PS00798	ALDOKETO_REDUCTASE_1;ALDOKETO_REDUCTASE_2;ALDOKETO_REDUCTASE_3	218730	17.7388	5.33991
C4M9P0	EHI_080720	Aminoalcoholphosphotransferase, putative	2	Aminoalcoholphosphotransferase, putative OS=Entamoeba histolytica GN=EHI_080720 PE=3 SV=1 - [C4M9P0_ENTHI]	5.04	10.08	1	0	3	3	catalytic activity	membrane	metabolic process	Pf01066	3408628	377	43.3	6.25
C4M782	EHI_091250	ARP2/3 complex 34 kDa subunit, putative	2	ARP2/3 complex 34 kDa subunit, putative OS=Entamoeba histolytica GN=EHI_091250 PE=4 SV=1 - [C4M782_ENTHI]	10.37	10.58	1	2	2	4		cytoskeleton	cell organization and biogenesis; regulation of biological process	Pf04045	3404871	293	33.6	8.88	Bacterial invasion of epithelial cells;Fc gamma R-mediated phagocytosis;Pathogenic Escherichia coli infection;Regulation of actin cytoskeleton;Shigellosis	P34-Arc	IPR007188	P34-arc			358570	18.4519	5.55457
C4LU98	EHI_110470	C2 domain containing protein	2	C2 domain containing protein OS=Entamoeba histolytica GN=EHI_110470 PE=4 SV=1 - [C4LU98_ENTHI]	2.7	5.01	1	1	1	1	protein binding			Pf00168	3411380	339	38.9	4.88		C2	IPR000008;IPR008973;IPR018029	C2_Ca/lipid-bd_dom_CaLB;C2_Ca-dep;C2_membr_targeting	PS50004	C2	81725	16.3185	4.91235
C4LTC5	EHI_045120	Cell division cycle protein 48, putative	2	Cell division cycle protein 48, putative OS=Entamoeba histolytica GN=EHI_045120 PE=3 SV=1 - [C4LTC5_ENTHI]	2.13	2.14	1	1	1	1	nucleotide binding; catalytic activity; RNA binding		metabolic process; response to stimulus; reproduction	Pf00004; Pf00910; Pf01057; Pf01078; Pf02359; Pf02933; Pf05496; Pf06068; Pf07724; Pf07728	3411572	794	88.4	5.12	Protein processing in endoplasmic reticulum	AAA;CDC48_2;CDC48_N	IPR003338;IPR003593;IPR003959;IPR003960;IPR004201;IPR005938;IPR009010;IPR027417	AAA+_ATPase;Asp_de-COase-like_dom;ATPase_AAA_CDC48;ATPase_AAA_core;ATPase_AAA_CS;CDC4_N-term_subdom;Cdc48_dom2;P-loop_NTPase	PS00674	AAA	72507	16.1458	4.86038
C4M741	EHI_191900	Cortexillin, putative	2	Cortexillin, putative OS=Entamoeba histolytica GN=EHI_191900 PE=4 SV=1 - [C4M741_ENTHI]	1.68	2.12	1	1	1	1	protein binding			Pf00307	3409274	753	89.2	5.1
C4M8V1	EHI_169700	Cysteinyl-tRNA synthetase, putative	2	Cysteinyl-tRNA synthetase, putative OS=Entamoeba histolytica GN=EHI_169700 PE=3 SV=1 - [C4M8V1_ENTHI]	2.99	3.28	1	2	2	2	nucleotide binding; catalytic activity	cytoplasm	metabolic process	Pf01406; Pf09334	3404688	701	80.1	7.52	Aminoacyl-tRNA biosynthesis	tRNA-synt_1e	IPR009080;IPR014729;IPR015273;IPR015803;IPR024909	Cys-tRNA/MSH_ligase;Cys-tRNA-ligase;Cys-tRNA-synt_Ia_DALR;Rossmann-like_a/b/a_fold;tRNAsynth_1a_anticodon-bd			887260	19.759	5.94805
C4LYI1	EHI_093900	DEAD/DEAH box helicase, putative	2	DEAD/DEAH box helicase, putative OS=Entamoeba histolytica GN=EHI_093900 PE=3 SV=1 - [C4LYI1_ENTHI]	9.54	9.97	1	4	4	4	catalytic activity; nucleotide binding			Pf00270; Pf00271	3411578	391	44	5.43	RNA transport	DEAD;Helicase_C	IPR000629;IPR001650;IPR011545;IPR014001;IPR014014;IPR027417	DNA/RNA_helicase_DEAD/DEAH_N;Helicase_ATP-bd;Helicase_C;P-loop_NTPase;RNA_helicase_DEAD_Q_motif;RNA-helicase_DEAD-box_CS	PS00039;PS51192;PS51194;PS51195	DEAD_ATP_HELICASE;HELICASE_ATP_BIND_1;HELICASE_CTER;Q_MOTIF	1381500	20.3978	6.14035
C4M620	EHI_125170	DEAD/DEAH box helicase, putative	2	DEAD/DEAH box helicase, putative OS=Entamoeba histolytica GN=EHI_125170 PE=4 SV=1 - [C4M620_ENTHI]	2.69	1.32	1	1	1	1	catalytic activity; nucleotide binding			Pf00270; Pf08148	3402915	1062	122.6	5.49		DEAD;DSHCT;Helicase_C	IPR001650;IPR011545;IPR012961;IPR014001;IPR027417	DNA/RNA_helicase_DEAD/DEAH_N;DSH_C;Helicase_ATP-bd;Helicase_C;P-loop_NTPase	PS51192;PS51194	HELICASE_ATP_BIND_1;HELICASE_CTER	43279	15.4014	4.63628
B1N5V9	EHI_105970	Diacylglycerol cholinephosphotransferase, putative	2	Diacylglycerol cholinephosphotransferase, putative OS=Entamoeba histolytica GN=EHI_105970 PE=3 SV=1 - [B1N5V9_ENTHI]	5.04	29.23	1	0	3	3	catalytic activity	membrane	metabolic process	Pf01066	6220680	130	15	5.11		CDP-OH_P_transf	IPR000462	CDP-OH_P_trans	PS00379	CDP_ALCOHOL_P_TRANSF	4955100	22.2405	6.69505
B1N4N8	EHI_024110	Disulphide oxidoreductase, putative	2	Disulphide oxidoreductase, putative OS=Entamoeba histolytica GN=EHI_024110 PE=4 SV=1 - [B1N4N8_ENTHI]	6.42	27.05	1	0	2	2	catalytic activity		metabolic process	Pf07992		122	13.1	5.43
C4M3E6	EHI_095890	DNA-directed RNA polymerase	2	DNA-directed RNA polymerase OS=Entamoeba histolytica GN=EHI_095890 PE=3 SV=1 - [C4M3E6_ENTHI]	5.08	1.97	1	2	2	2	DNA binding; catalytic activity; metal ion binding	nucleus	metabolic process	Pf00623; Pf04983; Pf04997; Pf04998; Pf05000	3403683	1570	178	6.77	Purine metabolism;Pyrimidine metabolism;RNA polymerase	RNA_pol_Rpb1_1;RNA_pol_Rpb1_2;RNA_pol_Rpb1_3;RNA_pol_Rpb1_4;RNA_pol_Rpb1_5	IPR000722;IPR006592;IPR007066;IPR007080;IPR007081;IPR007083;IPR009010;IPR015699	Asp_de-COase-like_dom;DNA-dir_RNA_pol1_lsu;RNA_pol_asu;RNA_pol_N;RNA_pol_Rpb1_1;RNA_pol_Rpb1_3;RNA_pol_Rpb1_4;RNA_pol_Rpb1_5			48268	15.5588	4.68366
C4LUK8	EHI_022950	DnaJ family protein	2	DnaJ family protein OS=Entamoeba histolytica GN=EHI_022950 PE=3 SV=1 - [C4LUK8_ENTHI]	12	10.63	1	3	4	5	nucleotide binding; protein binding		metabolic process; response to stimulus	Pf00226; Pf00684; Pf01556	3407801	367	41.4	8.79		DnaJ;DnaJ_C;DnaJ_CXXCXGXG	IPR001305;IPR001623;IPR002939;IPR008971;IPR012724;IPR018253	DnaJ;DnaJ_C;DnaJ_domain;DnaJ_domain_CS;HSP_DnaJ_Cys-rich_dom;HSP40/DnaJ_pept-bd	PS00636;PS50076;PS51188	DNAJ_1;DNAJ_2;ZF_CR	2753000	21.3926	6.43981
C4M5C4	EHI_121780	Enhancer binding protein-1	2	Enhancer binding protein-1 OS=Entamoeba histolytica GN=EHI_121780 PE=4 SV=1 - [C4M5C4_ENTHI]	69.04	50.65	1	15	15	25	nucleotide binding			Pf00076	3406091	306	35.3	9.73		RRM_1	IPR000504;IPR012677	Nucleotide-bd_a/b_plait;RRM_dom	PS50102	RRM	38667000	25.2046	7.58734
C4M9P2	EHI_080740	Filopodin, putative	2	Filopodin, putative OS=Entamoeba histolytica GN=EHI_080740 PE=4 SV=1 - [C4M9P2_ENTHI]	0	0.74	1	1	1	1	protein binding	cytoskeleton		Pf00373	3408616	1356	151.8	5.16	Focal adhesion	FERM_M;FERM_N	IPR000299;IPR002558;IPR011993;IPR014352;IPR018979;IPR019747;IPR019748;IPR019749	Band_41_domain;FERM/acyl-CoA-bd_prot_3-hlx;FERM_central;FERM_CS;FERM_domain;FERM_N;ILWEQ_dom;PH_like_dom	PS00661;PS50057;PS50945	FERM_2;FERM_3;I_LWEQ	63484	15.9541	4.80266
C4LW70	EHI_155160	FKBP-rapamycin associated protein (FRAP), putative	2	FKBP-rapamycin associated protein (FRAP), putative OS=Entamoeba histolytica GN=EHI_155160 PE=4 SV=1 - [C4LW70_ENTHI]	2.04	0.24	1	0	1	1	protein binding; catalytic activity			Pf00454; Pf02259; Pf02260; Pf08771; Pf11865	3404928	2526	291.5	6.74
C4LYJ7	EHI_094100	Galactokinase, putative	2	Galactokinase, putative OS=Entamoeba histolytica GN=EHI_094100 PE=3 SV=1 - [C4LYJ7_ENTHI]	4.67	7.2	1	2	2	2	catalytic activity; nucleotide binding	cytoplasm	metabolic process	Pf00288; Pf08544; Pf10509	3403331	389	43.4	6.54	Amino sugar and nucleotide sugar metabolism;Galactose metabolism	GalKase_gal_bdg;GHMP_kinases_C;GHMP_kinases_N	IPR000705;IPR006203;IPR006204;IPR006206;IPR013750;IPR014721;IPR019539;IPR019741;IPR020568	Galactokinase;Galactokinase_CS;GalKase_gal-bd;GHMP_kinase_C_dom;GHMP_kinase_N_dom;GHMP_knse_ATP-bd_CS;Mevalonate/galactokinase;Ribosomal_S5_D2-typ_fold;Ribosomal_S5_D2-typ_fold_subgr	PS00106;PS00627	GALACTOKINASE;GHMP_KINASES_ATP	687180	19.3903	5.83707
C4LXL0	EHI_073460	Glycyl-tRNA synthetase, putative	2	Glycyl-tRNA synthetase, putative OS=Entamoeba histolytica GN=EHI_073460 PE=3 SV=1 - [C4LXL0_ENTHI]	1.92	1.44	1	1	1	1	nucleotide binding; catalytic activity	cytoplasm	metabolic process	Pf00587; Pf03129	3410973	627	70.6	6.34
C4M619	EHI_125160	Guanine nucleotide exchange factor, putative	2	Guanine nucleotide exchange factor, putative OS=Entamoeba histolytica GN=EHI_125160 PE=4 SV=1 - [C4M619_ENTHI]	2.47	3.23	1	1	1	1	enzyme regulator activity		cell communication; regulation of biological process; response to stimulus	Pf00621	3402920	433	51.5	8.79		RhoGEF	IPR000219	DH-domain	PS50010	DH_2	79749	16.2832	4.90173
C4LTS8	EHI_050550	Guanine nucleotide-binding protein subunit beta 2-like 1, putative	2	Guanine nucleotide-binding protein subunit beta 2-like 1, putative OS=Entamoeba histolytica GN=EHI_050550 PE=4 SV=1 - [C4LTS8_ENTHI]	41.57	31.46	1	0	6	10	protein binding			Pf00400	3410921	321	35	7.52
C4LU92	EHI_110400	Guanine nucleotide-binding protein subunit beta 2-like 1, putative	2	Guanine nucleotide-binding protein subunit beta 2-like 1, putative OS=Entamoeba histolytica GN=EHI_110400 PE=4 SV=1 - [C4LU92_ENTHI]	41.66	31.46	1	1	6	10	protein binding			Pf00400	3411374	321	35	7.52	Measles	WD40	IPR001680;IPR015943;IPR017986;IPR019775;IPR020472	G-protein_beta_WD-40_rep;WD40/YVTN_repeat-like_dom;WD40_repeat;WD40_repeat_CS;WD40_repeat_dom	PS00678;PS50082;PS50294	WD_REPEATS_1;WD_REPEATS_2;WD_REPEATS_REGION	23827000	24.5061	7.37707
C4M6P6	EHI_171280	Guanine nucleotide-binding protein subunit beta 2-like 1, putative	2	Guanine nucleotide-binding protein subunit beta 2-like 1, putative OS=Entamoeba histolytica GN=EHI_171280 PE=4 SV=1 - [C4M6P6_ENTHI]	23	14.37	1	1	3	5	protein binding			Pf00400; Pf04762	3404251	320	35.1	7.3		WD40	IPR001680;IPR015943;IPR017986;IPR019775;IPR020472	G-protein_beta_WD-40_rep;WD40/YVTN_repeat-like_dom;WD40_repeat;WD40_repeat_CS;WD40_repeat_dom	PS00678;PS50082;PS50294	WD_REPEATS_1;WD_REPEATS_2;WD_REPEATS_REGION	365330	18.4788	5.56269
C4LZ87	EHI_000240	Guanine nucleotide-binding protein subunit beta, putative	2	Guanine nucleotide-binding protein subunit beta, putative OS=Entamoeba histolytica GN=EHI_000240 PE=4 SV=1 - [C4LZ87_ENTHI]	2.94	2.85	1	1	1	1	protein binding			Pf00400	3407058	351	38.9	5.91	Chemokine signaling pathway;Phototransduction;Taste transduction	WD40	IPR001632;IPR001680;IPR015943;IPR016346;IPR017986;IPR019775;IPR020472	Gprotein_B;G-protein_beta_WD-40_rep;Guanine_nucleotide-bd_bsu;WD40/YVTN_repeat-like_dom;WD40_repeat;WD40_repeat_CS;WD40_repeat_dom	PS00678;PS50082;PS50294	WD_REPEATS_1;WD_REPEATS_2;WD_REPEATS_REGION	486710	18.8927	5.68727
B1N591	EHI_030610	HECT domain and RCC1-like domain-containing protein, putative (Fragment)	2	HECT domain and RCC1-like domain-containing protein, putative (Fragment) OS=Entamoeba histolytica GN=EHI_030610 PE=4 SV=1 - [B1N591_ENTHI]	2.63	10.06	1	0	1	1	catalytic activity; metal ion binding		metabolic process	Pf06701		179	20.2	5.8		MIB_HERC2	IPR010606	Mib_Herc2	PS51416	MIB_HERC2	308730	18.236	5.48958
C4M366	EHI_086110	High mobility group (HMG) box domain containing protein	2	High mobility group (HMG) box domain containing protein OS=Entamoeba histolytica GN=EHI_086110 PE=4 SV=1 - [C4M366_ENTHI]	1.79	4.38	1	1	1	1	protein binding			Pf00505	3407403	137	15.5	10.08
C4LW06	EHI_126210	Histone H2A	2	Histone H2A OS=Entamoeba histolytica GN=EHI_126210 PE=3 SV=1 - [C4LW06_ENTHI]	3.13	18.87	1	0	2	2	DNA binding	chromosome; nucleus	cell organization and biogenesis; metabolic process	Pf00125	3406782	159	17.6	9.85
C4M666	EHI_042980	Initiation factor eIF-2B delta subunit, putative	2	Initiation factor eIF-2B delta subunit, putative OS=Entamoeba histolytica GN=EHI_042980 PE=4 SV=1 - [C4M666_ENTHI]	2.48	2.16	1	1	1	1		cytoplasm; endoplasmic reticulum; membrane	transport; metabolic process	Pf01008	3406932	510	56.8	9.19
C4LY19	EHI_177660	Isoleucyl-tRNA synthetase, putative	2	Isoleucyl-tRNA synthetase, putative OS=Entamoeba histolytica GN=EHI_177660 PE=3 SV=1 - [C4LY19_ENTHI]	1.65	2.27	1	0	2	2	nucleotide binding; catalytic activity	cytoplasm	metabolic process	Pf00133; Pf01406; Pf08264; Pf09334	3410257	1056	122.7	7.01
C4MBD7	EHI_053830	La ribonucleoprotein, putative	2	La ribonucleoprotein, putative OS=Entamoeba histolytica GN=EHI_053830 PE=4 SV=1 - [C4MBD7_ENTHI]	2.23	4.03	1	1	1	1	nucleotide binding; RNA binding	nucleus	metabolic process	Pf00076; Pf05383	3409219	347	40.1	8.94	Systemic lupus erythematosus	La	IPR000504;IPR002344;IPR006630;IPR011991;IPR012677	Lupus_La;Lupus_La_RNA-bd;Nucleotide-bd_a/b_plait;RRM_dom;WHTH_DNA-bd_dom	PS50102;PS50961	HTH_LA;RRM	95545	16.5439	4.98021
C4MAF8	EHI_167290	Leucine rich repeat / protein phosphatase 2C domain containing protein	2	Leucine rich repeat / protein phosphatase 2C domain containing protein OS=Entamoeba histolytica GN=EHI_167290 PE=3 SV=1 - [C4MAF8_ENTHI]	6.36	3.95	1	3	3	3	catalytic activity; protein binding		metabolic process	Pf00481; Pf12799	3404666	861	96.2	6.47	Meiosis - yeast;Purine metabolism	LRR_1;LRR_4;PP2C	IPR000222;IPR001611;IPR001932;IPR003591;IPR025875	Leu-rich_rpt;Leu-rich_rpt_4;Leu-rich_rpt_typical-subtyp;PP2C_Mn2_Asp60_BS;PP2C-like	PS01032;PS51450	LRR;PP2C	182410	17.4768	5.26105
C4M1I7	EHI_001070	LIM zinc finger domain containing protein	2	LIM zinc finger domain containing protein OS=Entamoeba histolytica GN=EHI_001070 PE=4 SV=1 - [C4M1I7_ENTHI]	8.71	14.73	1	4	4	4	metal ion binding			Pf00412	3404171	387	43.9	7.5		LIM	IPR001781	Znf_LIM	PS00478;PS50023	LIM_DOMAIN_1;LIM_DOMAIN_2	750520	19.5175	5.87536
C4LWJ6	EHI_069060	LIM zinc finger domain containing protein	2	LIM zinc finger domain containing protein OS=Entamoeba histolytica GN=EHI_069060 PE=4 SV=1 - [C4LWJ6_ENTHI]	8.16	28.21	1	2	2	2	metal ion binding			Pf00412	3409593	117	13.3	5.39		LIM	IPR001781	Znf_LIM	PS50023	LIM_DOMAIN_2	1536100	20.5508	6.18642
C4M9S8	EHI_056630	Lipid phosphate phosphatase, putative	2	Lipid phosphate phosphatase, putative OS=Entamoeba histolytica GN=EHI_056630 PE=4 SV=1 - [C4M9S8_ENTHI]	2.46	2.24	1	1	1	1	catalytic activity	membrane		Pf01569; Pf02660	3403377	402	46.5	8.56		PAP2	IPR000326;IPR016118	P_Acid_Pase/Cl_peroxidase_N;P_Acid_Pase_2/haloperoxidase			50271	15.6174	4.70132
C4M7X2	EHI_047810	Lysyl-tRNA synthetase	2	Lysyl-tRNA synthetase OS=Entamoeba histolytica GN=EHI_047810 PE=3 SV=1 - [C4M7X2_ENTHI]	1.99	0.91	1	1	1	1	RNA binding; nucleotide binding; catalytic activity	cytoplasm	metabolic process	Pf00152; Pf01336; Pf01409; Pf01588	3404909	769	86.5	6.44	Aminoacyl-tRNA biosynthesis	tRNA_anti;tRNA_bind;tRNA-synt_2	IPR002313;IPR002547;IPR004364;IPR004365;IPR006195;IPR012340;IPR018149;IPR018150	aa-tRNA-synt_II;aa-tRNA-synt_II-like;aa-tRNA-synth_II;Lys-tRNA-ligase_II;Lys-tRNA-synth_II_C;NA-bd_OB_tRNA-helicase;NA-bd_OB-fold;tRNA-bd_dom	PS50862;PS50886	AA_TRNA_LIGASE_II;TRBD	7180.7	12.8099	3.85617
C4LWW4	EHI_126880	Methionine aminopeptidase	2	Methionine aminopeptidase OS=Entamoeba histolytica GN=EHI_126880 PE=3 SV=1 - [C4LWW4_ENTHI]	13.5	13.32	1	4	4	4	catalytic activity		metabolic process	Pf00557	3405845	413	46	6.61		Peptidase_M24	IPR000994;IPR001714;IPR002468;IPR011991;IPR018349	Pept_M24_MAP;Pept_M24_structural-domain;Pept_M24A_MAP2;Pept_M24A_MAP2_BS;WHTH_DNA-bd_dom	PS01202	MAP_2	2335200	21.1551	6.36832
C4LXE4	EHI_130660	Microtubule associated protein, putative	2	Microtubule associated protein, putative OS=Entamoeba histolytica GN=EHI_130660 PE=3 SV=1 - [C4LXE4_ENTHI]	1.61	5.43	1	0	1	1				Pf02991	3403452	129	14.8	5.16		Atg8	IPR004241	Atg8_ubiquitin-like			866030	19.7241	5.93753
C4M0T6	EHI_100480	MIR domain protein	2	MIR domain protein OS=Entamoeba histolytica GN=EHI_100480 PE=4 SV=1 - [C4M0T6_ENTHI]	7.22	11.85	1	1	2	2		membrane		Pf02815; Pf08709	3409425	211	23.4	6.71		Ins145_P3_rec	IPR014821;IPR016093;IPR027005	GlyclTrfase_39_like;Ins145_P3_rcpt;MIR_motif	PS50919	MIR	2538500	21.2755	6.40458
C4M4S8	EHI_095150	Mitochondrial carrier protein, putative	2	Mitochondrial carrier protein, putative OS=Entamoeba histolytica GN=EHI_095150 PE=3 SV=1 - [C4M4S8_ENTHI]	2.5	3.26	1	0	1	1			transport	Pf00153	3404105	276	30.4	9.8
C4M5N2	EHI_122740	Nucleolar protein Nop56, putative	2	Nucleolar protein Nop56, putative OS=Entamoeba histolytica GN=EHI_122740 PE=4 SV=1 - [C4M5N2_ENTHI]	11.99	11.92	1	4	4	4				Pf01798; Pf08060; Pf08156	3408537	453	51.5	6.7	Ribosome biogenesis in eukaryotes	Nop;NOP5NT;NOSIC	IPR002687;IPR012974;IPR012976	Nop_dom;NOP5_N;NOSIC	PS51358	NOP	1366800	20.3824	6.1357
Q5FZP2	EHI_148280	p21-activated kinase	2	p21-activated kinase OS=Entamoeba histolytica GN=EHI_148280 PE=2 SV=1 - [Q5FZP2_ENTHI]	4.82	5.14	1	2	2	2	nucleotide binding; catalytic activity; protein binding		metabolic process	Pf00069; Pf00169; Pf00786; Pf07714		467	53	5.8		PBD;PH;Pkinase	IPR000095;IPR000719;IPR001245;IPR001849;IPR002290;IPR008271;IPR011009;IPR011993;IPR017441	Kinase-like_dom;PAK_box_Rho-bd;PH_like_dom;Pleckstrin_homology;Prot_kinase_cat_dom;Protein_kinase_ATP_BS;Ser/Thr_dual-sp_kinase_dom;Ser/Thr_kinase_AS;Ser-Thr/Tyr_kinase_cat_dom	PS00107;PS00108;PS50003;PS50011	PH_DOMAIN;PROTEIN_KINASE_ATP;PROTEIN_KINASE_DOM;PROTEIN_KINASE_ST	74586	16.1866	4.87266
B1N4D4	EHI_192960	PH domain containing protein	2	PH domain containing protein OS=Entamoeba histolytica GN=EHI_192960 PE=4 SV=1 - [B1N4D4_ENTHI]	2.72	2.26	1	1	1	1	protein binding; nucleotide binding		cell communication; regulation of biological process; response to stimulus	Pf00071; Pf00169	6220052	574	64.4	7.8		Miro;PH	IPR001806;IPR001849;IPR011993;IPR013684;IPR027417	MIRO-like;PH_like_dom;Pleckstrin_homology;P-loop_NTPase;Small_GTPase			173800	17.4071	5.24005
C4LYD9	EHI_008030	Phosphate transporter, putative	2	Phosphate transporter, putative OS=Entamoeba histolytica GN=EHI_008030 PE=4 SV=1 - [C4LYD9_ENTHI]	4.09	4.86	1	1	1	1	transporter activity	membrane	transport	Pf00083; Pf07690	3408686	432	47.5	6.4		Sugar_tr	IPR005828;IPR005829;IPR016196;IPR020846	MFS_dom;MFS_dom_general_subst_transpt;Sub_transporter;Sugar_transporter_CS	PS00216;PS00217;PS50850	MFS;SUGAR_TRANSPORT_1;SUGAR_TRANSPORT_2	834460	19.6705	5.92141
C4LWS1	EHI_198750	Polyadenylate-binding protein, putative	2	Polyadenylate-binding protein, putative OS=Entamoeba histolytica GN=EHI_198750 PE=4 SV=1 - [C4LWS1_ENTHI]	6.21	4.39	1	2	2	2	nucleotide binding; RNA binding			Pf00076; Pf00658	3409495	524	60.2	8.51	mRNA surveillance pathway;RNA degradation;RNA transport	PABP;RRM_1	IPR000504;IPR002004;IPR012677	Nucleotide-bd_a/b_plait;PABP_HYD;RRM_dom	PS50102	RRM	172740	17.3982	5.23739
C4M6T7	EHI_054230	Proteasome regulatory subunit, putative	2	Proteasome regulatory subunit, putative OS=Entamoeba histolytica GN=EHI_054230 PE=4 SV=1 - [C4M6T7_ENTHI]	5	11.23	1	2	2	2	protein binding			Pf01399; Pf10602	3405707	276	32	5.43	Proteasome	PCI;RPN7	IPR000717;IPR011991;IPR019585	26S_proteasome_reg_su-Rpn7;PCI_dom;WHTH_DNA-bd_dom			4128900	21.9773	6.61583
C4LVK5	EHI_103610	Protein kinase, putative	2	Protein kinase, putative OS=Entamoeba histolytica GN=EHI_103610 PE=4 SV=1 - [C4LVK5_ENTHI]	2.69	3.99	1	0	2	2	catalytic activity; nucleotide binding		metabolic process	Pf00069; Pf01636; Pf07714	3407692	602	69.9	8.07
C4M8B8	EHI_101280	Protein tyrosine kinase domain-containing protein	2	Protein tyrosine kinase domain-containing protein OS=Entamoeba histolytica GN=EHI_101280 PE=4 SV=1 - [C4M8B8_ENTHI]	11.57	5.27	1	2	3	3	catalytic activity; protein binding; nucleotide binding		metabolic process	Pf00069; Pf07714	3411322	1196	133.8	5.57		Pkinase_Tyr	IPR000719;IPR000742;IPR001245;IPR008271;IPR009030;IPR011009;IPR017441	EG-like_dom;Growth_fac_rcpt_N_dom;Kinase-like_dom;Prot_kinase_cat_dom;Protein_kinase_ATP_BS;Ser/Thr_kinase_AS;Ser-Thr/Tyr_kinase_cat_dom	PS00107;PS00108;PS50011	PROTEIN_KINASE_ATP;PROTEIN_KINASE_DOM;PROTEIN_KINASE_ST	444420	18.7616	5.64779
C4LXG4	EHI_130960	Purine nucleoside phosphorylase, putative	2	Purine nucleoside phosphorylase, putative OS=Entamoeba histolytica GN=EHI_130960 PE=1 SV=1 - [C4LXG4_ENTHI]	12.45	18.91	1	0	3	3	catalytic activity		metabolic process	Pf01048	3409845	238	26.3	6.89	Nicotinate and nicotinamide metabolism;Purine metabolism;Pyrimidine metabolism	PNP_UDP_1;RRM_1	IPR000504;IPR000845;IPR004402;IPR012677;IPR018017	DeoD-type;Nucleoside_phosphorylase;Nucleoside_phosphorylase_d;Nucleotide-bd_a/b_plait;RRM_dom	PS50102	RRM	1134200	20.1132	6.05469
C4M9R2	EHI_196400	Putative uncharacterized protein	2	Putative uncharacterized protein OS=Entamoeba histolytica GN=EHI_196400 PE=4 SV=1 - [C4M9R2_ENTHI]	6.05	3.69	1	2	2	2		membrane; cytoplasm; endoplasmic reticulum		Pf04114	3403766	597	68.2	6.74	Glycosylphosphatidylinositol(GPI)-anchor biosynthesis						446440	18.7681	5.64976
C4M1M9	EHI_134000	Regulator of nonsense transcripts, putative	2	Regulator of nonsense transcripts, putative OS=Entamoeba histolytica GN=EHI_134000 PE=4 SV=1 - [C4M1M9_ENTHI]	1.91	0.66	1	0	1	1	DNA binding; catalytic activity; nucleotide binding; metal ion binding	cytoplasm	metabolic process	Pf09416	3409736	909	106.1	7.44
C4LW54	EHI_142090	RNA polymerase subunit Rpb5, putative	2	RNA polymerase subunit Rpb5, putative OS=Entamoeba histolytica GN=EHI_142090 PE=4 SV=1 - [C4LW54_ENTHI]	2.63	5.39	1	1	1	1	DNA binding; catalytic activity	nucleus	metabolic process	Pf01191; Pf03871	3405068	204	23.7	7.21	Cytosolic DNA-sensing pathway;Huntington's disease;Purine metabolism;Pyrimidine metabolism;RNA polymerase	RNA_pol_Rpb5_C;RNA_pol_Rpb5_N	IPR000783;IPR005571;IPR014381;IPR020609	DNA_RNA_pol_RPB5_euk/virus;RNA_pol_Rpb5_N;RNA_pol_subH/Rpb5_C;RpoH/RPB5			458470	18.8065	5.66131
C4M5W4	EHI_026440	RNA recognition motif domain containing protein	2	RNA recognition motif domain containing protein OS=Entamoeba histolytica GN=EHI_026440 PE=4 SV=1 - [C4M5W4_ENTHI]	5.84	5.86	1	1	1	2	nucleotide binding			Pf00076	3409672	239	28.7	10.9			IPR000504;IPR012677	Nucleotide-bd_a/b_plait;RRM_dom	PS50102	RRM	1423700	20.4412	6.15342
C4M0Y3	EHI_134960	S-phase kinase-associated protein 1A, putative	2	S-phase kinase-associated protein 1A, putative OS=Entamoeba histolytica GN=EHI_134960 PE=4 SV=1 - [C4M0Y3_ENTHI]	4.69	16.46	1	2	2	2			metabolic process	Pf01466; Pf03931	3405978	158	18.5	5.03	Cell cycle;Cell cycle - yeast;Circadian rhythm - mammal;Oocyte meiosis;Protein processing in endoplasmic reticulum;TGF-beta signaling pathway;Ubiquitin mediated proteolysis;Wnt signaling pathway	Skp1;Skp1_POZ	IPR001232;IPR011333;IPR016072;IPR016073;IPR016897	BTB/POZ_fold;E3_ubiquit_lig_SCF_Skp;Skp1_comp;Skp1_comp_dimer;Skp1_comp_POZ			1883700	20.8451	6.27501
C4MB14	EHI_156670	Serine/threonine-protein kinase 3, putative	2	Serine/threonine-protein kinase 3, putative OS=Entamoeba histolytica GN=EHI_156670 PE=4 SV=1 - [C4MB14_ENTHI]	2.83	6.21	1	1	1	1	catalytic activity; nucleotide binding		metabolic process	Pf00069; Pf07714	3404455	354	39.9	4.7	MAPK signaling pathway	Pkinase	IPR000719;IPR002290;IPR008271;IPR011009;IPR017441	Kinase-like_dom;Prot_kinase_cat_dom;Protein_kinase_ATP_BS;Ser/Thr_dual-sp_kinase_dom;Ser/Thr_kinase_AS	PS00107;PS00108;PS50011	PROTEIN_KINASE_ATP;PROTEIN_KINASE_DOM;PROTEIN_KINASE_ST	306290	18.2245	5.48613
C4M672	EHI_117570	Serine/threonine-protein phosphatase	2	Serine/threonine-protein phosphatase OS=Entamoeba histolytica GN=EHI_117570 PE=3 SV=1 - [C4M672_ENTHI]	5.83	3.7	1	1	1	2	catalytic activity	nucleus; cytoplasm	metabolic process	Pf00149	3405900	433	48.9	5.08		Metallophos	IPR004843;IPR006186;IPR011236	Metallo_PEstase_dom;Ser/Thr_PPase_5;Ser/Thr-sp_prot-phosphatase	PS00125	SER_THR_PHOSPHATASE	979210	19.9013	5.99088
C4M7B9	EHI_055990	SH2-protein kinase domain containing protein	2	SH2-protein kinase domain containing protein OS=Entamoeba histolytica GN=EHI_055990 PE=4 SV=1 - [C4M7B9_ENTHI]	2.32	3.03	1	1	1	1	catalytic activity; protein binding; nucleotide binding		metabolic process	Pf00017; Pf00069; Pf07714	3403410	495	55.6	6.48		Pkinase;SH2	IPR000719;IPR000980;IPR011009	Kinase-like_dom;Prot_kinase_cat_dom;SH2	PS50001;PS50011	PROTEIN_KINASE_DOM;SH2	89357	16.4473	4.95113
C4M3Y2	EHI_200770	Short chain dehydrogenase family protein	2	Short chain dehydrogenase family protein OS=Entamoeba histolytica GN=EHI_200770 PE=4 SV=1 - [C4M3Y2_ENTHI]	2.4	3.86	1	1	1	1	nucleotide binding; catalytic activity		metabolic process	Pf00106; Pf02719; Pf08659	3406998	337	37.9	6.77		adh_short	IPR002198;IPR003560;IPR016040	DH_sc/Rdtase_SDR;DHB_DH;NAD(P)-bd_dom			608640	19.2152	5.78436
C4LVL3	EHI_103690	Soluble calcium-activated nucleotidase 1, putative	2	Soluble calcium-activated nucleotidase 1, putative OS=Entamoeba histolytica GN=EHI_103690 PE=4 SV=1 - [C4LVL3_ENTHI]	3.21	3.85	1	1	1	1	metal ion binding; catalytic activity			Pf06079	3403346	338	39.1	5.83		Apyrase	IPR009283	Apyrase			1170800	20.1591	6.06848
C4LX42	EHI_159620	TolA protein, putative	2	TolA protein, putative OS=Entamoeba histolytica GN=EHI_159620 PE=4 SV=1 - [C4LX42_ENTHI]	2.15	4.81	1	1	1	1					3407593	312	35.3	6.95							201840	17.6229	5.30501
C4M1H2	EHI_192520	Transcriptional coactivator, putative	2	Transcriptional coactivator, putative OS=Entamoeba histolytica GN=EHI_192520 PE=4 SV=1 - [C4M1H2_ENTHI]	3.38	8.61	1	1	1	1	DNA binding		metabolic process; regulation of biological process	Pf02229	3408191	151	18	9.1		PC4	IPR003173;IPR009044;IPR017415	PC4;RNA_pol_II_tscrpt_coact_KELP;ssDNA-bd_transcriptional_reg			2743200	21.3874	6.43826
C4M507	EHI_141000	Transporter, major facilitator family	2	Transporter, major facilitator family OS=Entamoeba histolytica GN=EHI_141000 PE=4 SV=1 - [C4M507_ENTHI]	3.28	3.08	1	1	1	2	transporter activity	membrane	transport	Pf00083; Pf06609; Pf07690	3408913	520	58.1	8.34		MFS_1	IPR001958;IPR011701;IPR016196;IPR020846	MFS;MFS_dom;MFS_dom_general_subst_transpt;Tet-R_TetA/multi-R_MdtG	PS50850	MFS	346270	18.4015	5.53941
C4M4T5	EHI_193310	Transporter, major facilitator family	2	Transporter, major facilitator family OS=Entamoeba histolytica GN=EHI_193310 PE=4 SV=1 - [C4M4T5_ENTHI]	5.11	7.13	1	0	3	3		membrane	transport	Pf07690; Pf11700	3406250	519	58.4	7.88
C4LUB5	EHI_110680	Tryptophanyl-tRNA synthetase, putative	2	Tryptophanyl-tRNA synthetase, putative OS=Entamoeba histolytica GN=EHI_110680 PE=1 SV=1 - [C4LUB5_ENTHI]	1.62	6.04	1	1	1	1	nucleotide binding; catalytic activity	cytoplasm	metabolic process		3408567	381	43.4	8.44		tRNA-synt_1b	IPR002305;IPR002306;IPR014729	aa-tRNA-synth_Ic;Rossmann-like_a/b/a_fold;Trp-tRNA-ligase			125330	16.9354	5.09806
C4M762	EHI_083440	Tyrosine kinase, putative	2	Tyrosine kinase, putative OS=Entamoeba histolytica GN=EHI_083440 PE=4 SV=1 - [C4M762_ENTHI]	2.33	1.47	1	1	1	1	catalytic activity; nucleotide binding		metabolic process	Pf00069; Pf07714	3409343	1228	138.4	6.21		Pkinase_Tyr	IPR000719;IPR001245;IPR008271;IPR008985;IPR011009;IPR017441	ConA-like_lec_gl_sf;Kinase-like_dom;Prot_kinase_cat_dom;Protein_kinase_ATP_BS;Ser/Thr_kinase_AS;Ser-Thr/Tyr_kinase_cat_dom	PS00107;PS00108;PS50011	PROTEIN_KINASE_ATP;PROTEIN_KINASE_DOM;PROTEIN_KINASE_ST	34396	15.07	4.53651
C4M310	EHI_025230	Ubiquitin-conjugating enzyme family protein	2	Ubiquitin-conjugating enzyme family protein OS=Entamoeba histolytica GN=EHI_025230 PE=4 SV=1 - [C4M310_ENTHI]	2.04	9.87	1	1	1	1	catalytic activity			Pf00179	3407251	152	17.3	7.49		UQ_con	IPR000608;IPR016135	UBQ-conjugat_E2;UBQ-conjugating_enzyme/RWD	PS50127	UBIQUITIN_CONJUGAT_2	277390	18.0816	5.44309
C4LYH6	EHI_093850	Viral A-type inclusion protein repeat, putative	2	Viral A-type inclusion protein repeat, putative OS=Entamoeba histolytica GN=EHI_093850 PE=4 SV=1 - [C4LYH6_ENTHI]	2.05	1.44	1	1	1	1	protein binding			Pf00307	3411591	1387	166.2	5.24		CH	IPR001715	CH-domain	PS50021	CH	42205	15.3651	4.62536
C4M6B2	EHI_099190	WD repeat protein	2	WD repeat protein OS=Entamoeba histolytica GN=EHI_099190 PE=4 SV=1 - [C4M6B2_ENTHI]	3.47	6.63	1	0	2	2	protein binding			Pf00400	3408599	332	36.6	7.62
C4M926	EHI_121490	WD repeat protein	2	WD repeat protein OS=Entamoeba histolytica GN=EHI_121490 PE=4 SV=1 - [C4M926_ENTHI]	3.47	6.63	1	0	2	2	protein binding			Pf00400	3402697	332	36.7	7.58		WD40	IPR001680;IPR015943;IPR017986	WD40/YVTN_repeat-like_dom;WD40_repeat;WD40_repeat_dom	PS50082;PS50294	WD_REPEATS_2;WD_REPEATS_REGION	459790	18.8106	5.66256
C4M092	EHI_004980	Zinc finger protein, putative	2	Zinc finger protein, putative OS=Entamoeba histolytica GN=EHI_004980 PE=4 SV=1 - [C4M092_ENTHI]	4.12	7.64	1	1	1	1	metal ion binding			Pf01529	3407172	275	32.9	8.24		zf-DHHC	IPR001594	Znf_DHHC_palmitoyltrfase	PS50216	ZF_DHHC	911880	19.7985	5.95994
C4LWK9	EHI_069210	AAA family ATPase, putative	1	AAA family ATPase, putative OS=Entamoeba histolytica GN=EHI_069210 PE=3 SV=1 - [C4LWK9_ENTHI]	2.03	1.68	1	1	1	1	nucleotide binding; catalytic activity		metabolic process; response to stimulus	Pf00004; Pf05496; Pf06068; Pf07724; Pf07728	3409624	595	66.8	7.02
B1N321	EHI_094030	Actin binding protein, putative	1	Actin binding protein, putative OS=Entamoeba histolytica GN=EHI_094030 PE=4 SV=1 - [B1N321_ENTHI]	5.75	9.68	1	0	2	2	protein binding			Pf00630	6219542	248	27.2	4.81
B1N2Q5	EHI_103440	Actin-related protein 2/3 complex subunit 5	1	Actin-related protein 2/3 complex subunit 5 OS=Entamoeba histolytica GN=EHI_103440 PE=3 SV=1 - [B1N2Q5_ENTHI]	3.8	9.56	1	1	1	1		cytoskeleton	cell organization and biogenesis; regulation of biological process	Pf04699	3406748	136	14.8	5.12	Bacterial invasion of epithelial cells;Fc gamma R-mediated phagocytosis;Pathogenic Escherichia coli infection;Regulation of actin cytoskeleton;Shigellosis	P16-Arc	IPR006789	ARP2/3_p16_Arc			363150	18.4702	5.56009
C4M0P2	EHI_008780	Actin, putative	1	Actin, putative OS=Entamoeba histolytica GN=EHI_008780 PE=3 SV=1 - [C4M0P2_ENTHI]	10.89	9.83	1	4	4	4	protein binding		cell organization and biogenesis	Pf00022; Pf00630; Pf03398; Pf06723	3407277	763	84.7	6.11		Actin;Filamin;Ist1	IPR001298;IPR004000;IPR005061;IPR013783;IPR014756;IPR017868	Actin-related;DUF292_euk;Filamin;Filamin/ABP280_repeat-like;Ig_E-set;Ig-like_fold	PS50194	FILAMIN_REPEAT	110930	16.7593	5.04505
B1N621	EHI_043640	Actin, putative	1	Actin, putative OS=Entamoeba histolytica GN=EHI_043640 PE=3 SV=1 - [B1N621_ENTHI]	34.01	23.49	1	0	7	11	nucleotide binding	cytoplasm; cytoskeleton		Pf00022		332	37.5	5.36
C4LW82	EHI_155290	Actinin-like protein, putative	1	Actinin-like protein, putative OS=Entamoeba histolytica GN=EHI_155290 PE=4 SV=1 - [C4LW82_ENTHI]	2.01	1.4	1	1	1	1	protein binding			Pf00307	3402608	500	58.2	5.16		CH	IPR001589;IPR001715	Actinin_actin-bd_CS;CH-domain	PS00019;PS50021	ACTININ_1;CH	144630	17.142	5.16026
C4M1S5	EHI_164430	Actinin-like protein, putative	1	Actinin-like protein, putative OS=Entamoeba histolytica GN=EHI_164430 PE=4 SV=1 - [C4M1S5_ENTHI]	24.64	20.09	1	0	8	9	metal ion binding; protein binding			Pf00307	3402620	458	53.9	5.1
C4M1S6	EHI_164440	Actinin-like protein, putative	1	Actinin-like protein, putative OS=Entamoeba histolytica GN=EHI_164440 PE=4 SV=1 - [C4M1S6_ENTHI]	24.64	17.62	1	0	8	9	metal ion binding; protein binding			Pf00307	3408742	522	62	5.03
C4M7F5	EHI_166490	Alcohol dehydrogenase, putative	1	Alcohol dehydrogenase, putative OS=Entamoeba histolytica GN=EHI_166490 PE=4 SV=1 - [C4M7F5_ENTHI]	3.05	8.35	1	2	2	2	catalytic activity; metal ion binding		metabolic process	Pf00465; Pf01761	3406571	419	46.6	6.58		Fe-ADH	IPR001670	ADH_Fe			133580	17.0273	5.12574
B1N387	EHI_024240	Aldehyde-alcohol dehydrogenase 2, putative	1	Aldehyde-alcohol dehydrogenase 2, putative OS=Entamoeba histolytica GN=EHI_024240 PE=4 SV=1 - [B1N387_ENTHI]	62.56	34.62	1	0	21	23	catalytic activity; metal ion binding		metabolic process	Pf00171; Pf00465; Pf01761	6219615	829	91.2	7.5
C4LSA2	EHI_153100	Alpha-amylase, putative	1	Alpha-amylase, putative OS=Entamoeba histolytica GN=EHI_153100 PE=4 SV=1 - [C4LSA2_ENTHI]	4.81	7.82	1	0	2	2	catalytic activity		metabolic process	Pf00128	3410711	473	52.9	6.2		Alpha-amylase	IPR006047;IPR013781;IPR015902;IPR017853	Glyco_hydro_13;Glyco_hydro_13_cat_dom;Glyco_hydro_catalytic_dom;Glycoside_hydrolase_SF			233230	17.8314	5.36778
C4M8I5	EHI_162180	Amino acid transporter, putative	1	Amino acid transporter, putative OS=Entamoeba histolytica GN=EHI_162180 PE=4 SV=1 - [C4M8I5_ENTHI]	3.87	4.79	1	1	1	1	transporter activity		transport	Pf01490	3407522	501	56.8	8.13
C4LZT5	EHI_194200	Amino acid transporter, putative	1	Amino acid transporter, putative OS=Entamoeba histolytica GN=EHI_194200 PE=4 SV=1 - [C4LZT5_ENTHI]	2.25	2.61	1	1	1	1	transporter activity		transport	Pf01490	3409014	537	59.7	6.43		Aa_trans	IPR013057	AA_transpt_TM			123260	16.9113	5.09082
C4LW73	EHI_155190	Ankyrin repeat protein, putative	1	Ankyrin repeat protein, putative OS=Entamoeba histolytica GN=EHI_155190 PE=4 SV=1 - [C4LW73_ENTHI]	5.93	3.39	1	2	2	2	protein binding			Pf00023; Pf12796	3404939	708	78.1	8.02		Ank_2	IPR001452;IPR002110;IPR020683	Ankyrin_rpt;Ankyrin_rpt-contain_dom;SH3_domain	PS50088;PS50297	ANK_REP_REGION;ANK_REPEAT	70381	16.1029	4.84746
C4LSV0	EHI_030820	ARP2/3 complex 20 kDa subunit, putative	1	ARP2/3 complex 20 kDa subunit, putative OS=Entamoeba histolytica GN=EHI_030820 PE=4 SV=1 - [C4LSV0_ENTHI]	2.08	13.09	1	2	2	2		cytoskeleton	cell organization and biogenesis	Pf05856	3405167	191	21.5	8.57	Bacterial invasion of epithelial cells;Fc gamma R-mediated phagocytosis;Pathogenic Escherichia coli infection;Regulation of actin cytoskeleton;Shigellosis	ARPC4	IPR008384	ARPC4			920510	19.8121	5.96403
C4LZN0	EHI_175050	Aspartyl-tRNA synthetase, putative	1	Aspartyl-tRNA synthetase, putative OS=Entamoeba histolytica GN=EHI_175050 PE=1 SV=1 - [C4LZN0_ENTHI]	0	1.65	1	1	1	1	RNA binding; nucleotide binding; catalytic activity	cytoplasm	metabolic process	Pf00152; Pf01336; Pf01409	3404198	544	62.6	7.09
C4M8N6	EHI_077640	ATP-dependent helicase, putative	1	ATP-dependent helicase, putative OS=Entamoeba histolytica GN=EHI_077640 PE=4 SV=1 - [C4M8N6_ENTHI]	1.71	0.66	1	0	1	1	nucleotide binding; catalytic activity			Pf00271; Pf04408; Pf07717	3403853	909	104.9	6.25
B1N2E0	EHI_153590	Beta/alpha-amylase, putative	1	Beta/alpha-amylase, putative OS=Entamoeba histolytica GN=EHI_153590 PE=4 SV=1 - [B1N2E0_ENTHI]	4.81	7.82	1	0	2	2	catalytic activity		metabolic process	Pf00128		473	52.9	6.15
C4MBI6	EHI_106670	Calcineurin B subunit, putative	1	Calcineurin B subunit, putative OS=Entamoeba histolytica GN=EHI_106670 PE=4 SV=1 - [C4MBI6_ENTHI]	2.03	3.91	1	1	1	1	metal ion binding				3404770	179	20.6	4.74	Alzheimer's disease;Amyotrophic lateral sclerosis (ALS);Apoptosis;Axon guidance;B cell receptor signaling pathway;Calcium signaling pathway;ko05152;Long-term potentiation;MAPK signaling pathway;Natural killer cell mediated cytotoxicity;Oocyte meiosis;T cell receptor signaling pathway;VEGF signaling pathway;Wnt signaling pathway	EF_hand_5	IPR001125;IPR002048;IPR011992;IPR018247	EF_Hand_1_Ca_BS;EF_hand_dom;EF-hand-like_dom;Recoverin	PS00018;PS50222	EF_HAND_1;EF_HAND_2	218060	17.7344	5.33858
B1N2S2	EHI_117470	Calmodulin, putative	1	Calmodulin, putative OS=Entamoeba histolytica GN=EHI_117470 PE=4 SV=1 - [B1N2S2_ENTHI]	2.35	17.11	1	1	1	1	metal ion binding				3408961	76	8.7	4.09		EF_hand_5	IPR002048;IPR011992;IPR018247	EF_Hand_1_Ca_BS;EF_hand_dom;EF-hand-like_dom	PS00018;PS50222	EF_HAND_1;EF_HAND_2	1761200	20.7481	6.24581
C4M8Q0	EHI_132370	Ccaat-box-binding transcription factor, putative	1	Ccaat-box-binding transcription factor, putative OS=Entamoeba histolytica GN=EHI_132370 PE=4 SV=1 - [C4M8Q0_ENTHI]	2.56	1.53	1	1	1	1				Pf03914	3403790	718	83.6	5.15		CBF	IPR005612	CCAAT-binding_factor			36453	15.1537	4.56173
C4LTY8	EHI_067920	CDP-alcohol phosphatidyltransferase family protein	1	CDP-alcohol phosphatidyltransferase family protein OS=Entamoeba histolytica GN=EHI_067920 PE=3 SV=1 - [C4LTY8_ENTHI]	2.12	5.93	1	1	1	1	catalytic activity	membrane	metabolic process	Pf01066	3411090	371	42.2	6.71
C4LX13	EHI_127420	Cell division control protein CDC24, putative	1	Cell division control protein CDC24, putative OS=Entamoeba histolytica GN=EHI_127420 PE=4 SV=1 - [C4LX13_ENTHI]	0	0.8	1	1	1	1	protein binding; enzyme regulator activity		cell organization and biogenesis; cell communication; regulation of biological process; response to stimulus	Pf00307; Pf00621	3406624	749	86.2	8.91
B1N5U7	EHI_090840	Chaperone clpB, putative	1	Chaperone clpB, putative OS=Entamoeba histolytica GN=EHI_090840 PE=4 SV=1 - [B1N5U7_ENTHI]	2.62	6.56	1	0	1	1	nucleotide binding; catalytic activity			Pf00004; Pf07724; Pf07728; Pf10431	6220667	259	29	5.85		AAA;AAA_2;Clp_N;ClpB_D2-small	IPR001270;IPR003593;IPR003959;IPR004176;IPR013093;IPR018368;IPR019489;IPR023150;IPR027417	AAA+_ATPase;ATPase_AAA_core;ATPase_AAA-2;Chaperonin_ClpA/B_CS;Chaprnin_ClpA/B;Clp_ATPase_C;Clp_N;Dbl_Clp-N;P-loop_NTPase	PS00870;PS00871	CLPAB_1;CLPAB_2	23061	14.4932	4.36288
B1N5T0	EHI_094680	Chaperone clpB, putative	1	Chaperone clpB, putative OS=Entamoeba histolytica GN=EHI_094680 PE=4 SV=1 - [B1N5T0_ENTHI]	2.62	5.41	1	0	1	1	nucleotide binding; catalytic activity			Pf00004; Pf07724; Pf07728; Pf10431		314	35	5.87
B1N538	EHI_155060	Chaperone clpB, putative	1	Chaperone clpB, putative OS=Entamoeba histolytica GN=EHI_155060 PE=4 SV=1 - [B1N538_ENTHI]	2.62	6.46	1	0	1	1	nucleotide binding; catalytic activity			Pf00004; Pf07724; Pf07728; Pf10431		263	29.5	5.64
C4LUE2	EHI_049400	Chaperone proteinDNAJ, putative	1	Chaperone proteinDNAJ, putative OS=Entamoeba histolytica GN=EHI_049400 PE=4 SV=1 - [C4LUE2_ENTHI]	2.93	8.8	1	0	1	1	protein binding		metabolic process	Pf00684; Pf01556	3410179	284	31.2	8.75
B1N2L6	EHI_049990	Chaperone proteinDNAJ, putative	1	Chaperone proteinDNAJ, putative OS=Entamoeba histolytica GN=EHI_049990 PE=4 SV=1 - [B1N2L6_ENTHI]	2.93	14.53	1	0	1	1	protein binding		metabolic process	Pf00684; Pf01556		172	18.9	6.67
C4M943	EHI_083590	Coronin, putative	1	Coronin, putative OS=Entamoeba histolytica GN=EHI_083590 PE=4 SV=1 - [C4M943_ENTHI]	10.52	12.01	1	2	2	2	protein binding			Pf00400; Pf08953; Pf08954; Pf12718	3408726	433	48.1	6.46		DUF1899;DUF1900;WD40	IPR001680;IPR015048;IPR015049;IPR015505;IPR015943;IPR017986;IPR019775	Coronin;DUF1899;DUF1900;WD40/YVTN_repeat-like_dom;WD40_repeat;WD40_repeat_CS;WD40_repeat_dom	PS00678;PS50082;PS50294	WD_REPEATS_1;WD_REPEATS_2;WD_REPEATS_REGION	712940	19.4434	5.85305
C4LVI7	EHI_103430	Cortexillin II, putative	1	Cortexillin II, putative OS=Entamoeba histolytica GN=EHI_103430 PE=4 SV=1 - [C4LVI7_ENTHI]	0	2.4	1	1	1	1	protein binding			Pf00307	3406749	584	67.6	5.12
C4M0I4	EHI_024420	D-hydantoinase, putative	1	D-hydantoinase, putative OS=Entamoeba histolytica GN=EHI_024420 PE=4 SV=1 - [C4M0I4_ENTHI]	1.67	2.83	1	1	1	1	catalytic activity	cytoplasm	metabolic process	Pf01979	3405279	460	50.6	5.45
C4M6A9	EHI_082600	DEAD/DEAH box helicase, putative	1	DEAD/DEAH box helicase, putative OS=Entamoeba histolytica GN=EHI_082600 PE=4 SV=1 - [C4M6A9_ENTHI]	0	2.95	1	1	1	1	DNA binding; catalytic activity; nucleotide binding			Pf00270; Pf00271; Pf04851	3406143	440	49.3	5.2
C4M986	EHI_119920	DEAD/DEAH box helicase, putative	1	DEAD/DEAH box helicase, putative OS=Entamoeba histolytica GN=EHI_119920 PE=3 SV=1 - [C4M986_ENTHI]	2.26	1.24	1	1	1	1	catalytic activity; nucleotide binding			Pf00270; Pf00271	3404230	723	81.1	8.97
C4LZZ9	EHI_065830	Density-regulated protein, putative	1	Density-regulated protein, putative OS=Entamoeba histolytica GN=EHI_065830 PE=4 SV=1 - [C4LZZ9_ENTHI]	2.14	6.13	1	1	1	1	RNA binding		metabolic process	Pf01253	3407965	163	18.3	8.38		SUI1	IPR001950	TIF_SUI1	PS50296	SUI1	65671	16.003	4.81737
C4M9W5	EHI_129320	Diacylglycerol kinase, putative	1	Diacylglycerol kinase, putative OS=Entamoeba histolytica GN=EHI_129320 PE=4 SV=1 - [C4M9W5_ENTHI]	0	2.78	1	1	1	1	catalytic activity		cell communication; regulation of biological process; response to stimulus	Pf00130; Pf00609; Pf00781	3406241	539	59.8	7.43
C4LZ08	EHI_118260	Diaphanous protein, homolog 1, putative	1	Diaphanous protein, homolog 1, putative OS=Entamoeba histolytica GN=EHI_118260 PE=4 SV=1 - [C4LZ08_ENTHI]	2.87	1.11	1	1	1	1	protein binding		cell organization and biogenesis	Pf02181; Pf06367	3410348	1176	130.8	8.54		Drf_FH3;Drf_GBD;FH2	IPR003104;IPR010472;IPR010473;IPR014768;IPR015425;IPR016024	Actin-bd_FH2/DRF_autoreg;ARM-type_fold;Drf_FH3;Drf_GTPase-bd;FH2_actin-bd;GTPase-bd/formin_homology_3	PS51232;PS51444	FH2;GBD_FH3	14887	13.8618	4.17281
C4M0K7	EHI_024650	Diaphanous protein, homolog 3, putative	1	Diaphanous protein, homolog 3, putative OS=Entamoeba histolytica GN=EHI_024650 PE=4 SV=1 - [C4M0K7_ENTHI]	1.73	0.71	1	0	1	1	protein binding		cell organization and biogenesis	Pf02181	3406603	843	98	9.01
C4M656	EHI_042880	DNA topoisomerase	1	DNA topoisomerase OS=Entamoeba histolytica GN=EHI_042880 PE=3 SV=1 - [C4M656_ENTHI]	2.12	1.19	1	1	1	1	DNA binding; catalytic activity	chromosome	metabolic process	Pf01131	3406950	840	95.2	8.47
C4MAB3	EHI_186020	DNA-directed RNA polymerase	1	DNA-directed RNA polymerase OS=Entamoeba histolytica GN=EHI_186020 PE=3 SV=1 - [C4MAB3_ENTHI]	6.57	2.98	1	3	3	3	DNA binding; catalytic activity	nucleus	metabolic process	Pf00562; Pf04560; Pf04561; Pf04563; Pf04565; Pf06883	3406656	1106	125	8.12	Purine metabolism;Pyrimidine metabolism;RNA polymerase	RNA_pol_Rpa2_4;RNA_pol_Rpb2_1;RNA_pol_Rpb2_2;RNA_pol_Rpb2_3;RNA_pol_Rpb2_6;RNA_pol_Rpb2_7	IPR007120;IPR007121;IPR007641;IPR007642;IPR007644;IPR007645;IPR009674;IPR014724;IPR015712	DNA-dir_RNA_pol_su2;DNA-dir_RNA_pol_su2_6;RNA_pol_bsu_CS;RNA_pol_bsu_protrusion;RNA_pol_Rpa2-specific;RNA_pol_Rpb2_2;RNA_pol_Rpb2_3;RNA_pol_Rpb2_7;RNA_pol_RPB2_OB-fold	PS01166	RNA_POL_BETA	30624	14.9024	4.48606
C4M2K3	EHI_079720	DnaJ family protein	1	DnaJ family protein OS=Entamoeba histolytica GN=EHI_079720 PE=3 SV=1 - [C4M2K3_ENTHI]	2.14	5.05	1	1	1	1	nucleotide binding; protein binding		metabolic process; response to stimulus	Pf00226; Pf00684; Pf01556	3407176	416	46.2	6.79
C4LVR7	EHI_187000	DnaJ family protein	1	DnaJ family protein OS=Entamoeba histolytica GN=EHI_187000 PE=4 SV=1 - [C4LVR7_ENTHI]	2.59	3.4	1	1	1	1	protein binding		metabolic process	Pf00226; Pf01556	3410747	353	39.3	7.11
Q1EPZ8	EHI_155680	EhSyntaxin F (Fragment)	1	EhSyntaxin F (Fragment) OS=Entamoeba histolytica GN=EHI_155680 PE=4 SV=1 - [Q1EPZ8_ENTHI]	5.95	25.4	1	2	2	2	protein binding			Pf05739		126	14	4.92	SNARE interactions in vesicular transport	SNARE	IPR000727	T_SNARE_dom	PS50192	T_SNARE	969890	19.8875	5.98672
C4LXT9	EHI_087570	Endoribonuclease L-PSP, putative	1	Endoribonuclease L-PSP, putative OS=Entamoeba histolytica GN=EHI_087570 PE=1 SV=1 - [C4LXT9_ENTHI]	10.16	22.83	1	2	2	2				Pf01042	3405662	127	13.4	6.05		Ribonuc_L-PSP	IPR006056;IPR006175;IPR013813	Endoribo_LPSP/chorism_mut-like;YjgF/Yer057p/UK114;YjgF-like			1087800	20.053	6.03655
C4M6Y8	EHI_056380	Enhancer binding protein 2 (EBP2), putative	1	Enhancer binding protein 2 (EBP2), putative OS=Entamoeba histolytica GN=EHI_056380 PE=4 SV=1 - [C4M6Y8_ENTHI]	2.77	5.02	1	1	1	1	nucleotide binding			Pf00076	3405036	219	25.8	9.17		RRM_1	IPR000504;IPR012677	Nucleotide-bd_a/b_plait;RRM_dom	PS50102	RRM	117010	16.8363	5.06822
C4M7A3	EHI_046670	Exodeoxyribonuclease III, putative	1	Exodeoxyribonuclease III, putative OS=Entamoeba histolytica GN=EHI_046670 PE=4 SV=1 - [C4M7A3_ENTHI]	0	4.7	1	1	1	1	DNA binding; catalytic activity		metabolic process; response to stimulus	Pf03372	3404840	319	37.4	8.5
C4M3N6	EHI_033740	F-actin capping protein alpha subunit, putative	1	F-actin capping protein alpha subunit, putative OS=Entamoeba histolytica GN=EHI_033740 PE=4 SV=1 - [C4M3N6_ENTHI]	2.64	5.93	1	1	1	1	protein binding	cytoskeleton	cell organization and biogenesis	Pf01267	3408520	270	30.5	7.72		F-actin_cap_A	IPR002189	WASH_F-actin_cap_alpha			134650	17.0389	5.12921
C4LSM1	EHI_151800	Ganglioside gm2 activator protein, putative	1	Ganglioside gm2 activator protein, putative OS=Entamoeba histolytica GN=EHI_151800 PE=4 SV=1 - [C4LSM1_ENTHI]	2.55	14.12	1	1	1	1					3411690	177	19.3	5.06
C4M111	EHI_105060	Geranylgeranyl pyrophosphate synthase, putative	1	Geranylgeranyl pyrophosphate synthase, putative OS=Entamoeba histolytica GN=EHI_105060 PE=3 SV=1 - [C4M111_ENTHI]	6.92	11.17	1	0	4	4			metabolic process	Pf00348	3408262	349	40	5.66
C4M5J9	EHI_001850	H/ACA ribonucleoprotein complex subunit 2-like protein, putative	1	H/ACA ribonucleoprotein complex subunit 2-like protein, putative OS=Entamoeba histolytica GN=EHI_001850 PE=4 SV=1 - [C4M5J9_ENTHI]	5.6	19.42	1	1	1	1				Pf01248	3407476	139	15.5	8.91	Ribosome biogenesis in eukaryotes	Ribosomal_L7Ae	IPR004038	Ribosomal_L7Ae/L30e/S12e/Gad45			2584700	21.3016	6.41241
C4LY78	EHI_051840	Histone H3, putative	1	Histone H3, putative OS=Entamoeba histolytica GN=EHI_051840 PE=4 SV=1 - [C4LY78_ENTHI]	2.09	5.44	1	0	1	1	DNA binding	chromosome	cell organization and biogenesis; metabolic process	Pf00125	3407693	147	16.5	10.55
C4LWH7	EHI_096650	Histone H3, putative	1	Histone H3, putative OS=Entamoeba histolytica GN=EHI_096650 PE=4 SV=1 - [C4LWH7_ENTHI]	2.09	5.48	1	0	1	1	DNA binding	chromosome	cell organization and biogenesis; metabolic process	Pf00125	3406259	146	16.4	10.55	Systemic lupus erythematosus	Histone	IPR000164;IPR007125;IPR009072	Histone_core_D;Histone_H3;Histone-fold			1087500	20.0526	6.03643
C4LUR4	EHI_178480	Histone H3, putative	1	Histone H3, putative OS=Entamoeba histolytica GN=EHI_178480 PE=4 SV=1 - [C4LUR4_ENTHI]	0	6.34	1	1	1	1	DNA binding	chromosome	cell organization and biogenesis; metabolic process	Pf00125	3407347	205	23.9	9.98
C4M325	EHI_025380	Hypothetical membrane-spanning protein	1	Hypothetical membrane-spanning protein OS=Entamoeba histolytica GN=EHI_025380 PE=4 SV=1 - [C4M325_ENTHI]	1.65	1.9	1	1	1	1		membrane		Pf06814	3407265	421	48.7	8.22		Lung_7-TM_R	IPR009637	TM_rcpt_euk			71574	16.1271	4.85476
C4LXB7	EHI_098340	Importin beta family protein 3	1	Importin beta family protein 3 OS=Entamoeba histolytica GN=EHI_098340 PE=4 SV=1 - [C4LXB7_ENTHI]	2.79	1.64	1	1	1	1					3407942	1097	125.2	5.16
C4LSE0	EHI_153490	Inositol polyphosphate 5-phosphatase, putative	1	Inositol polyphosphate 5-phosphatase, putative OS=Entamoeba histolytica GN=EHI_153490 PE=4 SV=1 - [C4LSE0_ENTHI]	2.22	0.92	1	0	1	1			cell communication; regulation of biological process; response to stimulus; metabolic process	Pf00620; Pf03372	3410671	764	88.6	5.44
B1N402	EHI_147540	Intracellular protein transport protein USO1, putative	1	Intracellular protein transport protein USO1, putative OS=Entamoeba histolytica GN=EHI_147540 PE=4 SV=1 - [B1N402_ENTHI]	2.54	1.09	1	1	1	1					6219905	915	108.6	9.89
C4LTU4	EHI_050740	L-asparaginase, putative	1	L-asparaginase, putative OS=Entamoeba histolytica GN=EHI_050740 PE=3 SV=1 - [C4LTU4_ENTHI]	2.58	10.32	1	2	2	2	catalytic activity		metabolic process	Pf00710	3410905	378	40.8	8.98	Alanine, aspartate and glutamate metabolism;Cyanoamino acid metabolism;Nitrogen metabolism	Asparaginase	IPR006033;IPR006034;IPR020827;IPR027473;IPR027474;IPR027475	AsnASEI;Asparaginase/glutaminase;Asparaginase/glutaminase_AS1;Asparaginase/glutaminase_AS2;L-asparaginase_C;L-asparaginase_N	PS00144;PS00917	ASN_GLN_ASE_1;ASN_GLN_ASE_2	208790	17.6717	5.31971
C4M5S9	EHI_070720	L-myo-inositol-1-phosphate synthase	1	L-myo-inositol-1-phosphate synthase OS=Entamoeba histolytica GN=EHI_070720 PE=4 SV=1 - [C4M5S9_ENTHI]	2.25	2.95	1	0	1	1	nucleotide binding; catalytic activity		metabolic process	Pf01658; Pf07994	3408626	508	56.5	6.48
B1N3E8	EHI_165270	L-myo-inositol-1-phosphate synthase, putative	1	L-myo-inositol-1-phosphate synthase, putative OS=Entamoeba histolytica GN=EHI_165270 PE=4 SV=1 - [B1N3E8_ENTHI]	2.25	3.53	1	0	1	1	nucleotide binding; catalytic activity		metabolic process	Pf01658; Pf07994	6219681	425	48.2	6.87	Inositol phosphate metabolism;Streptomycin biosynthesis	Inos-1-P_synth;NAD_binding_5	IPR002587;IPR013021;IPR016040	Myo-inos-1-P_Synthase;Myo-inos-1-P_Synthase_GAPDH;NAD(P)-bd_dom			53650	15.7113	4.72957
C4M6P0	EHI_161970	Leucyl-tRNA synthetase, putative	1	Leucyl-tRNA synthetase, putative OS=Entamoeba histolytica GN=EHI_161970 PE=3 SV=1 - [C4M6P0_ENTHI]	3.04	1.87	1	1	1	1	nucleotide binding; catalytic activity	cytoplasm	metabolic process	Pf00133; Pf01406; Pf08264; Pf09334	3403445	1072	122.4	6.89
C4LU80	EHI_110280	LIM zinc finger domain containing protein	1	LIM zinc finger domain containing protein OS=Entamoeba histolytica GN=EHI_110280 PE=4 SV=1 - [C4LU80_ENTHI]	3.86	3.99	1	1	1	1	metal ion binding			Pf00412	3411344	301	32.8	8.37		LIM	IPR001781	Znf_LIM	PS00478;PS50023	LIM_DOMAIN_1;LIM_DOMAIN_2
C4M6N7	EHI_161940	LIM zinc finger domain containing protein	1	LIM zinc finger domain containing protein OS=Entamoeba histolytica GN=EHI_161940 PE=4 SV=1 - [C4M6N7_ENTHI]	3.46	12.85	1	1	1	1	metal ion binding			Pf00412	3403446	179	20.6	8.31
B1N3K6	EHI_138340	Major facilitator superfamily protein	1	Major facilitator superfamily protein OS=Entamoeba histolytica GN=EHI_138340 PE=4 SV=1 - [B1N3K6_ENTHI]	2.1	1.88	1	1	1	1		membrane	transport	Pf07690	6219743	533	60.2	5.01		MFS_1	IPR011701;IPR016196	MFS;MFS_dom_general_subst_transpt			86958	16.408	4.93931
C4LWR5	EHI_198690	MAK16 protein, putative	1	MAK16 protein, putative OS=Entamoeba histolytica GN=EHI_198690 PE=4 SV=1 - [C4LWR5_ENTHI]	3.47	6.06	1	1	1	1					3409505	264	31.6	5.15			IPR006958	Mak16			357240	18.4465	5.55296
C4LSV1	EHI_152670	Malate dehydrogenase	1	Malate dehydrogenase OS=Entamoeba histolytica GN=EHI_152670 PE=3 SV=1 - [C4LSV1_ENTHI]	1.7	6.78	1	0	1	1	nucleotide binding; catalytic activity		metabolic process	Pf00056; Pf02866	3409984	354	39.2	6.06
C4LYH7	EHI_093860	MIT domain protein	1	MIT domain protein OS=Entamoeba histolytica GN=EHI_093860 PE=4 SV=1 - [C4LYH7_ENTHI]	3.36	5.37	1	2	2	2	metal ion binding	nucleus; organelle lumen	metabolic process; regulation of biological process	Pf00412; Pf02752; Pf03097; Pf04212; Pf09606	3411590	671	75.8	5.85		LIM;MIT	IPR001781;IPR007330	MIT;Znf_LIM			157450	17.2645	5.19714
B1N431	EHI_007150	Mitochondrial-type heat shock protein 70	1	Mitochondrial-type heat shock protein 70 OS=Entamoeba histolytica GN=EHI_007150 PE=3 SV=1 - [B1N431_ENTHI]	2.19	2.01	1	0	1	1			cell organization and biogenesis	Pf00012; Pf06723	6219937	598	66.4	9.03
B1N4M9	EHI_166050	Mitochondrial-typeheat shock protein70, putative	1	Mitochondrial-typeheat shock protein70, putative OS=Entamoeba histolytica GN=EHI_166050 PE=3 SV=1 - [B1N4M9_ENTHI]	2.19	2.67	1	0	1	1			cell organization and biogenesis	Pf00012; Pf06723	6220159	449	49.6	8.88
Q6SCK6	EHI_073650	Mitogen-activated protein kinase	1	Mitogen-activated protein kinase OS=Entamoeba histolytica GN=EHI_073650 PE=2 SV=1 - [Q6SCK6_ENTHI]	5.92	7.1	1	0	2	2	nucleotide binding; catalytic activity; signal transducer activity		cell communication; regulation of biological process; response to stimulus; metabolic process	Pf00069; Pf01636; Pf07714		352	40	5.2
C4M1V6	EHI_027700	Molybdopterin cofactor sulfurase, putative	1	Molybdopterin cofactor sulfurase, putative OS=Entamoeba histolytica GN=EHI_027700 PE=3 SV=1 - [C4M1V6_ENTHI]	2.71	5.92	1	2	2	2	catalytic activity		metabolic process	Pf00155; Pf00266	3411890	473	53.3	8.98		Aminotran_5	IPR000192;IPR015421;IPR015422;IPR015424	Aminotrans_V/Cys_dSase;PyrdxlP-dep_Trfase;PyrdxlP-dep_Trfase_major_sub1;PyrdxlP-dep_Trfase_major_sub2			116480	16.8297	5.06625
C4LZA6	EHI_000550	Myb-like DNA-binding domain containing protein	1	Myb-like DNA-binding domain containing protein OS=Entamoeba histolytica GN=EHI_000550 PE=4 SV=1 - [C4LZA6_ENTHI]	1.72	2.52	1	0	1	2	DNA binding			Pf00249	3407494	238	27.4	9.35
C4LT44	EHI_148760	N2,N2-dimethylguanosine tRNA methyltransferase, putative	1	N2,N2-dimethylguanosine tRNA methyltransferase, putative OS=Entamoeba histolytica GN=EHI_148760 PE=4 SV=1 - [C4LT44_ENTHI]	2.13	3.89	1	1	1	1	RNA binding; catalytic activity		metabolic process	Pf02005; Pf12847	3411799	489	55.1	8.19
C4M6H3	EHI_099700	NAD(FAD)-dependent dehydrogenase, putative	1	NAD(FAD)-dependent dehydrogenase, putative OS=Entamoeba histolytica GN=EHI_099700 PE=4 SV=1 - [C4M6H3_ENTHI]	4.54	1.88	1	2	2	2	catalytic activity		metabolic process	Pf00208; Pf00890; Pf01266; Pf04324; Pf07892; Pf07992	3403904	1066	116.1	6.95		DAO;DUF1667;Fer2_BFD;Pyr_redox_2	IPR006076;IPR007419;IPR012460;IPR013027;IPR023753	BFD-like_2Fe2S-bd_dom;DUF1667;FAD_pyr_nucl-diS_OxRdtase;FAD-dep_OxRdtase;Pyr_nucl-diS_OxRdtase_FAD/NAD			84820	16.3721	4.9285
C4LZ57	EHI_083120	Nonsense-mediated mRNA decay protein 3, putative	1	Nonsense-mediated mRNA decay protein 3, putative OS=Entamoeba histolytica GN=EHI_083120 PE=4 SV=1 - [C4LZ57_ENTHI]	5.38	6.33	1	2	2	2				Pf04981	3402253	411	46.9	6.29	Ribosome biogenesis in eukaryotes;RNA transport	NMD3	IPR007064	NMD3			62049	15.9211	4.79273
B1N5D0	EHI_161170	Nuclear localization sequence-binding protein, putative (Fragment)	1	Nuclear localization sequence-binding protein, putative (Fragment) OS=Entamoeba histolytica GN=EHI_161170 PE=4 SV=1 - [B1N5D0_ENTHI]	0	7.23	1	0	1	1						166	19.2	4.56
C4M9H6	EHI_105790	Nucleolar complex protein 2 homolog, putative	1	Nucleolar complex protein 2 homolog, putative OS=Entamoeba histolytica GN=EHI_105790 PE=4 SV=1 - [C4M9H6_ENTHI]	3.78	4.13	1	1	1	1				Pf03715	3410959	508	58.3	5.69		Noc2	IPR005343	Noc2			146170	17.1573	5.16486
C4LUC0	EHI_110730	Nucleoside transporter, putative	1	Nucleoside transporter, putative OS=Entamoeba histolytica GN=EHI_110730 PE=4 SV=1 - [C4LUC0_ENTHI]	1.7	3.49	1	1	1	1	transporter activity	membrane	transport	Pf01733	3408572	487	55.6	5.43
C4LZB2	EHI_000610	Nucleotide binding protein 2, putative	1	Nucleotide binding protein 2, putative OS=Entamoeba histolytica GN=EHI_000610 PE=4 SV=1 - [C4LZB2_ENTHI]	7.32	18.32	1	2	2	2				Pf01656; Pf02374; Pf09140; Pf10609	3407500	273	29.3	5.15		ParA	IPR019591;IPR027417	ATPase-like_ParA/MinD;P-loop_NTPase			839880	19.6798	5.92422
C4LUQ6	EHI_023470	Oxysterol binding protein, putative	1	Oxysterol binding protein, putative OS=Entamoeba histolytica GN=EHI_023470 PE=3 SV=1 - [C4LUQ6_ENTHI]	1.83	2.68	1	1	1	1				Pf01237	3409941	410	47.7	7.03
C4LTR1	EHI_050360	Oxysterol binding protein, putative	1	Oxysterol binding protein, putative OS=Entamoeba histolytica GN=EHI_050360 PE=3 SV=1 - [C4LTR1_ENTHI]	2.69	1.53	1	1	1	1				Pf01237	3410884	719	82.7	8.47		Oxysterol_BP	IPR000648;IPR018494	Oxysterol-bd;Oxysterol-bd_CS	PS01013	OSBP	63091	15.9451	4.79997
C4M422	EHI_114150	P-glycoprotein-1	1	P-glycoprotein-1 OS=Entamoeba histolytica GN=EHI_114150 PE=3 SV=1 - [C4M422_ENTHI]	2.49	1.38	1	0	1	1	nucleotide binding; catalytic activity; transporter activity	membrane	transport	Pf00005; Pf00664; Pf02463	3406078	1302	144.9	6.93
C4M3B2	EHI_175450	P-glycoprotein-5	1	P-glycoprotein-5 OS=Entamoeba histolytica GN=EHI_175450 PE=3 SV=1 - [C4M3B2_ENTHI]	2.49	1.39	1	0	1	1	nucleotide binding; catalytic activity; transporter activity	membrane	transport	Pf00005; Pf00664; Pf02463	3403642	1296	144.9	6.27		ABC_membrane;ABC_tran	IPR001140;IPR003439;IPR003593;IPR011527;IPR017871;IPR017940;IPR027417	AAA+_ATPase;ABC_transporter_CS;ABC_transporter_type1;ABC_transporter-like;ABC_transptr_TM_dom;ABC_transptrTM_dom_typ1;P-loop_NTPase	PS00211;PS50893;PS50929	ABC_TM1F;ABC_TRANSPORTER_1;ABC_TRANSPORTER_2	17870	14.1253	4.25212
C4LTN0	EHI_012390	Peptidyl-prolyl cis-trans isomerase	1	Peptidyl-prolyl cis-trans isomerase OS=Entamoeba histolytica GN=EHI_012390 PE=4 SV=1 - [C4LTN0_ENTHI]	2.52	6.96	1	1	1	1			metabolic process	Pf00254	3410171	158	18.1	5.36		FKBP_C	IPR001179;IPR023566	PPIase_FKBP;PPIase_FKBP_dom	PS50059	FKBP_PPIASE	984770	19.9094	5.99333
C4M828	EHI_002130	Phenylalanyl-tRNA synthetase beta subunit, putative	1	Phenylalanyl-tRNA synthetase beta subunit, putative OS=Entamoeba histolytica GN=EHI_002130 PE=4 SV=1 - [C4M828_ENTHI]	2.54	1.74	1	1	1	1	nucleotide binding; metal ion binding; RNA binding; catalytic activity	cytoplasm	metabolic process	Pf03483; Pf03484	3405150	574	64.8	5.54	Aminoacyl-tRNA biosynthesis	B3_4;B5	IPR004531;IPR005146;IPR005147;IPR009061	B3/B4_tRNA-bd;DNA-bd_dom_put;Phe-tRNA-synth_IIc_bsu_arc;tRNA_synthase_B5-dom	PS51483	B5	255000	17.9601	5.40654
C4LVK3	EHI_103590	Phosphofructokinase, putative	1	Phosphofructokinase, putative OS=Entamoeba histolytica GN=EHI_103590 PE=4 SV=1 - [C4LVK3_ENTHI]	2.23	1.61	1	0	1	1	catalytic activity; nucleotide binding	cytoplasm; cytosol	metabolic process	Pf00365; Pf01513	3407680	436	47.6	7.31
C4M3U3	EHI_163630	Phosphofructokinase, putative	1	Phosphofructokinase, putative OS=Entamoeba histolytica GN=EHI_163630 PE=4 SV=1 - [C4M3U3_ENTHI]	2.42	3.42	1	0	1	1	catalytic activity; nucleotide binding	cytoplasm; cytosol	metabolic process	Pf00365	3408021	439	48.1	6.65
C4LVS1	EHI_187040	Phosphofructokinase, putative	1	Phosphofructokinase, putative OS=Entamoeba histolytica GN=EHI_187040 PE=4 SV=1 - [C4LVS1_ENTHI]	2.42	3.42	1	0	1	1	catalytic activity; nucleotide binding	cytoplasm; cytosol	metabolic process	Pf00365	3410779	439	48.3	6.79
C4LVV2	EHI_125650	PIWI, putative	1	PIWI, putative OS=Entamoeba histolytica GN=EHI_125650 PE=4 SV=1 - [C4LVV2_ENTHI]	4.85	2.45	1	2	2	2	protein binding			Pf02170; Pf02171	3410821	937	109.6	8.53	Dorso-ventral axis formation	PAZ;Piwi	IPR003100;IPR003165;IPR012337	PAZ;Piwi;RNaseH-like_dom	PS50821;PS50822	PAZ;PIWI	38582	15.2356	4.58638
C4M3K9	EHI_109900	Profilin	1	Profilin OS=Entamoeba histolytica GN=EHI_109900 PE=3 SV=1 - [C4M3K9_ENTHI]	2.55	10.85	1	1	1	1	protein binding	cytoskeleton	cell organization and biogenesis	Pf00235	3406509	129	14.4	5.54	Regulation of actin cytoskeleton;Shigellosis	Profilin	IPR005455;IPR027310	Profilin_CS;Profilin_eukaryotes/bac	PS00414	PROFILIN	33919	15.0498	4.53044
C4LWT4	EHI_198880	Proliferating-cell nucleolar antigen p120, putative	1	Proliferating-cell nucleolar antigen p120, putative OS=Entamoeba histolytica GN=EHI_198880 PE=4 SV=1 - [C4LWT4_ENTHI]	5.42	6.06	1	2	2	2	RNA binding; catalytic activity		metabolic process	Pf01189; Pf12847	3409308	495	55.4	5.71		Nol1_Nop2_Fmu	IPR001678;IPR011023;IPR018314;IPR023267;IPR023273	Fmu/NOL1/Nop2p;Fmu/NOL1/Nop2p_CS;Nop2p;RCMT;RCMT_NOP2	PS01153	NOL1_NOP2_SUN	45349	15.4688	4.65657
C4LVM7	EHI_103850	Proteasome regulatory subunit, putative	1	Proteasome regulatory subunit, putative OS=Entamoeba histolytica GN=EHI_103850 PE=4 SV=1 - [C4LVM7_ENTHI]	3.05	3.71	1	1	1	1	protein binding			Pf01399	3407676	377	43.8	5.08	Proteasome	PCI	IPR000717	PCI_dom			66294	16.0166	4.82147
C4LV41	EHI_182600	Proteasome regulatory subunit, putative	1	Proteasome regulatory subunit, putative OS=Entamoeba histolytica GN=EHI_182600 PE=4 SV=1 - [C4LV41_ENTHI]	1.68	2.6	1	1	1	1	protein binding			Pf01399	3411033	385	43.3	5.92
C4M7M7	EHI_200220	Proteasome regulatory subunit, putative	1	Proteasome regulatory subunit, putative OS=Entamoeba histolytica GN=EHI_200220 PE=4 SV=1 - [C4M7M7_ENTHI]	3.5	26.47	1	2	2	2		proteasome	metabolic process	Pf03399; Pf10075	3409718	170	19.6	4.75	Proteasome		IPR006746	26S_Psome_Rpn12			253470	17.9515	5.40393
C4M854	EHI_052140	Proteasome subunit alpha type	1	Proteasome subunit alpha type OS=Entamoeba histolytica GN=EHI_052140 PE=3 SV=1 - [C4M854_ENTHI]	0	5.51	1	1	1	1	catalytic activity	proteasome	metabolic process	Pf00227; Pf10584	3409637	236	26.1	5.5
C4LTL5	EHI_012220	Protein kinase domain containing protein	1	Protein kinase domain containing protein OS=Entamoeba histolytica GN=EHI_012220 PE=4 SV=1 - [C4LTL5_ENTHI]	1.8	0.77	1	0	1	1	catalytic activity; protein binding; nucleotide binding		metabolic process	Pf00069; Pf07714	3410502	1041	120.1	5.27
B1N383	EHI_064610	Protein kinase domain containing protein	1	Protein kinase domain containing protein OS=Entamoeba histolytica GN=EHI_064610 PE=4 SV=1 - [B1N383_ENTHI]	1.8	0.77	1	0	1	1	catalytic activity; protein binding; nucleotide binding		metabolic process	Pf00069; Pf07714	6219610	1037	118.7	5.66
C4LU62	EHI_068720	Protein kinase domain containing protein	1	Protein kinase domain containing protein OS=Entamoeba histolytica GN=EHI_068720 PE=4 SV=1 - [C4LU62_ENTHI]	1.8	0.76	1	0	1	1	catalytic activity; nucleotide binding		metabolic process	Pf00069; Pf07714	3404799	1052	119.4	5.62
C4M543	EHI_078170	Protein kinase domain containing protein	1	Protein kinase domain containing protein OS=Entamoeba histolytica GN=EHI_078170 PE=4 SV=1 - [C4M543_ENTHI]	0	0.95	1	1	1	1	catalytic activity; protein binding; nucleotide binding		metabolic process	Pf00069; Pf07714; Pf12799	3406303	1894	219.7	8.35
C4M695	EHI_081790	Protein kinase domain containing protein	1	Protein kinase domain containing protein OS=Entamoeba histolytica GN=EHI_081790 PE=4 SV=1 - [C4M695_ENTHI]	2.08	1.18	1	1	1	1	catalytic activity; protein binding; nucleotide binding		metabolic process	Pf00069; Pf07714	3406338	1183	132.7	5.15
C4LVK8	EHI_103640	Protein kinase domain containing protein	1	Protein kinase domain containing protein OS=Entamoeba histolytica GN=EHI_103640 PE=4 SV=1 - [C4LVK8_ENTHI]	1.8	0.76	1	0	1	1	catalytic activity; protein binding; nucleotide binding		metabolic process	Pf00069; Pf07714	3403340	1054	120.9	5.96
C4LU78	EHI_110250	Protein kinase domain containing protein	1	Protein kinase domain containing protein OS=Entamoeba histolytica GN=EHI_110250 PE=4 SV=1 - [C4LU78_ENTHI]	2.88	1.74	1	1	1	1	catalytic activity; nucleotide binding		metabolic process	Pf00069; Pf07714	3411340	633	71.5	6.32		Pkinase	IPR000719;IPR011009	Kinase-like_dom;Prot_kinase_cat_dom	PS50011	PROTEIN_KINASE_DOM	32831	15.0028	4.51628
C4M420	EHI_114130	Protein kinase domain containing protein	1	Protein kinase domain containing protein OS=Entamoeba histolytica GN=EHI_114130 PE=4 SV=1 - [C4M420_ENTHI]	1.8	0.73	1	0	1	1	catalytic activity; protein binding; nucleotide binding		metabolic process	Pf00069; Pf07714	3406084	1092	125.5	5.49
C4LVP9	EHI_186820	Protein kinase domain containing protein	1	Protein kinase domain containing protein OS=Entamoeba histolytica GN=EHI_186820 PE=4 SV=1 - [C4LVP9_ENTHI]	3.24	3.34	1	1	1	1	catalytic activity; nucleotide binding		metabolic process	Pf00069; Pf07714	3410757	419	47.4	6.62
Q8WQH7	EHI_004790	Protein kinase, putative	1	Protein kinase, putative OS=Entamoeba histolytica GN=EHI_004790 PE=4 SV=1 - [Q8WQH7_ENTHI]	2.08	6.05	1	1	1	1	nucleotide binding; catalytic activity		metabolic process	Pf00069; Pf00433; Pf07714		347	39.4	5
C4LT85	EHI_044640	Protein kinase, putative	1	Protein kinase, putative OS=Entamoeba histolytica GN=EHI_044640 PE=4 SV=1 - [C4LT85_ENTHI]	2.14	3.91	1	1	1	1	catalytic activity; nucleotide binding		metabolic process	Pf00069; Pf07714	3411511	384	43.8	7.14		Pkinase	IPR000719;IPR000961;IPR002290;IPR008271;IPR011009	AGC-kinase_C;Kinase-like_dom;Prot_kinase_cat_dom;Ser/Thr_dual-sp_kinase_dom;Ser/Thr_kinase_AS	PS00108;PS50011;PS51285	AGC_KINASE_CTER;PROTEIN_KINASE_DOM;PROTEIN_KINASE_ST	32793	15.0011	4.51578
C4M2X4	EHI_048610	Protein kinase, putative	1	Protein kinase, putative OS=Entamoeba histolytica GN=EHI_048610 PE=4 SV=1 - [C4M2X4_ENTHI]	1.94	0.8	1	1	1	1	catalytic activity; protein binding; nucleotide binding		metabolic process	Pf00023; Pf00069; Pf07714; Pf12796	3407037	750	86.1	7.01
C4M3R9	EHI_052800	Protein kinase, putative	1	Protein kinase, putative OS=Entamoeba histolytica GN=EHI_052800 PE=4 SV=1 - [C4M3R9_ENTHI]	1.98	0.77	1	0	2	2	catalytic activity; nucleotide binding		metabolic process	Pf00069; Pf07714	3404754	907	103.3	9.01		Pkinase	IPR000719;IPR002290;IPR008271;IPR011009;IPR017441	Kinase-like_dom;Prot_kinase_cat_dom;Protein_kinase_ATP_BS;Ser/Thr_dual-sp_kinase_dom;Ser/Thr_kinase_AS	PS00107;PS00108;PS50011	PROTEIN_KINASE_ATP;PROTEIN_KINASE_DOM;PROTEIN_KINASE_ST	29101	14.8288	4.46391
C4M700	EHI_057680	Protein kinase, putative	1	Protein kinase, putative OS=Entamoeba histolytica GN=EHI_057680 PE=4 SV=1 - [C4M700_ENTHI]	1.8	0.75	1	0	1	1	catalytic activity; protein binding; nucleotide binding		metabolic process	Pf00069; Pf07714	3406402	1061	122	7.14
C4M980	EHI_124860	Protein kinase, putative	1	Protein kinase, putative OS=Entamoeba histolytica GN=EHI_124860 PE=4 SV=1 - [C4M980_ENTHI]	1.8	0.74	1	0	1	1	catalytic activity; nucleotide binding		metabolic process	Pf00069; Pf07714	3403738	1087	123.2	5.87
C4LVX8	EHI_125930	Protein kinase, putative	1	Protein kinase, putative OS=Entamoeba histolytica GN=EHI_125930 PE=3 SV=1 - [C4LVX8_ENTHI]	3.06	3.15	1	1	1	1	catalytic activity; protein binding; nucleotide binding		metabolic process	Pf00023; Pf00069; Pf07714; Pf12796	3407332	731	83.8	8.28
C4LW39	EHI_141930	Protein kinase, putative	1	Protein kinase, putative OS=Entamoeba histolytica GN=EHI_141930 PE=3 SV=1 - [C4LW39_ENTHI]	1.78	1.96	1	1	1	1	catalytic activity; protein binding; nucleotide binding		metabolic process	Pf00017; Pf00069; Pf07714	3408949	511	58.6	6.76
C4M9B9	EHI_146320	Protein kinase, putative	1	Protein kinase, putative OS=Entamoeba histolytica GN=EHI_146320 PE=3 SV=1 - [C4M9B9_ENTHI]	4.59	2.55	1	1	2	2	catalytic activity; nucleotide binding		metabolic process; cell communication; regulation of biological process; response to stimulus; transport	Pf00025; Pf00069; Pf00071; Pf07714; Pf08477	3404221	784	90.5	7.91
C4M7G3	EHI_158590	Protein kinase, putative	1	Protein kinase, putative OS=Entamoeba histolytica GN=EHI_158590 PE=4 SV=1 - [C4M7G3_ENTHI]	0	1.19	1	1	1	1	catalytic activity; nucleotide binding		metabolic process	Pf00069; Pf01163; Pf01633; Pf01636; Pf07714; Pf10707	3404003	675	77	8.88
C4M6T0	EHI_184540	Protein kinase, putative	1	Protein kinase, putative OS=Entamoeba histolytica GN=EHI_184540 PE=4 SV=1 - [C4M6T0_ENTHI]	1.8	0.76	1	0	1	1	catalytic activity; nucleotide binding		metabolic process	Pf00069; Pf07714	3403976	1055	120.7	5.66
C4M423	EHI_114160	Protein tyrosine kinase domain-containing protein	1	Protein tyrosine kinase domain-containing protein OS=Entamoeba histolytica GN=EHI_114160 PE=4 SV=1 - [C4M423_ENTHI]	1.8	0.75	1	0	1	1	catalytic activity; protein binding; nucleotide binding		metabolic process	Pf00069; Pf07714	3406079	1070	123.4	5.55
C4M9R8	EHI_128430	Protein tyrosine kinase domain-containing protein	1	Protein tyrosine kinase domain-containing protein OS=Entamoeba histolytica GN=EHI_128430 PE=4 SV=1 - [C4M9R8_ENTHI]	1.8	0.75	1	0	1	1	catalytic activity; protein binding; nucleotide binding		metabolic process	Pf00069; Pf07714	3405814	1072	122.6	5.95
C4LT25	EHI_148550	Protein tyrosine kinase domain-containing protein	1	Protein tyrosine kinase domain-containing protein OS=Entamoeba histolytica GN=EHI_148550 PE=4 SV=1 - [C4LT25_ENTHI]	1.8	0.75	1	0	1	1	catalytic activity; transporter activity; protein binding; nucleotide binding	membrane	metabolic process; transport	Pf00069; Pf00577; Pf07714	3411793	1062	122.2	6.16
C4M4M4	EHI_189290	Protein tyrosine kinase domain-containing protein	1	Protein tyrosine kinase domain-containing protein OS=Entamoeba histolytica GN=EHI_189290 PE=4 SV=1 - [C4M4M4_ENTHI]	6.73	2.63	1	0	2	2	catalytic activity; protein binding; nucleotide binding		metabolic process	Pf00069; Pf07714	3405322	1215	136.9	5.53
C4LVF1	EHI_197350	Protein tyrosine kinase domain-containing protein	1	Protein tyrosine kinase domain-containing protein OS=Entamoeba histolytica GN=EHI_197350 PE=4 SV=1 - [C4LVF1_ENTHI]	1.8	0.76	1	0	1	1	catalytic activity; protein binding; nucleotide binding		metabolic process	Pf00069; Pf07714	3405984	1055	121.2	5.96
C4LUA6	EHI_110570	Protein tyrosine phosphatase, putative	1	Protein tyrosine phosphatase, putative OS=Entamoeba histolytica GN=EHI_110570 PE=4 SV=1 - [C4LUA6_ENTHI]	3.78	6.42	1	1	1	1				Pf04387	3408596	218	25.1	9.47	Biosynthesis of unsaturated fatty acids	PTPLA	IPR007482	Tyr_Pase-like_PTPLA			251010	17.9374	5.39969
C4M2Y7	EHI_048740	Purine nucleoside phosphorylase, putative	1	Purine nucleoside phosphorylase, putative OS=Entamoeba histolytica GN=EHI_048740 PE=4 SV=1 - [C4M2Y7_ENTHI]	6.91	9.06	1	2	2	2	catalytic activity		metabolic process	Pf01048	3407030	320	35.1	7.02	Drug metabolism - other enzymes;Pyrimidine metabolism	PNP_UDP_1	IPR000845;IPR018017	Nucleoside_phosphorylase;Nucleoside_phosphorylase_d			408080	18.6385	5.61075
C4M7M1	EHI_200080	Purine nucleoside phosphorylase, putative	1	Purine nucleoside phosphorylase, putative OS=Entamoeba histolytica GN=EHI_200080 PE=4 SV=1 - [C4M7M1_ENTHI]	2.95	7.55	1	1	1	1	catalytic activity		metabolic process	Pf01048	3409721	318	34.7	5.92	Drug metabolism - other enzymes;Pyrimidine metabolism	PNP_UDP_1	IPR000845;IPR018017	Nucleoside_phosphorylase;Nucleoside_phosphorylase_d			21011	14.3589	4.32245
C4M0Q1	EHI_009860	Putative uncharacterized protein	1	Putative uncharacterized protein OS=Entamoeba histolytica GN=EHI_009860 PE=4 SV=1 - [C4M0Q1_ENTHI]	4.05	5.5	1	1	1	1		nucleus; organelle lumen		Pf00533; Pf06732	3403204	545	63	9.23		BRCT;Pescadillo_N	IPR001357;IPR010613	BRCT_dom;Pescadillo	PS50172	BRCT	89345	16.4471	4.95107
C4LZC2	EHI_000730	Pyrophosphate-dependent phosphofructokinase	1	Pyrophosphate-dependent phosphofructokinase OS=Entamoeba histolytica GN=EHI_000730 PE=4 SV=1 - [C4LZC2_ENTHI]	2.53	3.11	1	0	1	1	catalytic activity; nucleotide binding	cytoplasm; cytosol	metabolic process	Pf00365	3407484	546	60.1	6.79
C4LTX6	EHI_051060	Pyruvate:ferredoxin oxidoreductase	1	Pyruvate:ferredoxin oxidoreductase OS=Entamoeba histolytica GN=EHI_051060 PE=4 SV=1 - [C4LTX6_ENTHI]	66.23	18.07	1	0	16	23	catalytic activity; metal ion binding		metabolic process	Pf01558; Pf01855; Pf02775; Pf10371; Pf12838	3411366	1162	127.6	6.79
C4LWY9	EHI_127160	Ribonuclease, putative	1	Ribonuclease, putative OS=Entamoeba histolytica GN=EHI_127160 PE=3 SV=1 - [C4LWY9_ENTHI]	2.53	8.33	1	1	1	1	RNA binding; catalytic activity			Pf00445	3406487	252	28.2	6.2
C4MAJ8	EHI_160710	Ribonuclease, putative	1	Ribonuclease, putative OS=Entamoeba histolytica GN=EHI_160710 PE=3 SV=1 - [C4MAJ8_ENTHI]	2.92	4.03	1	0	1	1	RNA binding; catalytic activity			Pf00445	3403357	248	27.8	8
C4M247	EHI_169300	Ribonuclease, putative	1	Ribonuclease, putative OS=Entamoeba histolytica GN=EHI_169300 PE=3 SV=1 - [C4M247_ENTHI]	2.92	3.98	1	0	1	1	RNA binding; catalytic activity			Pf00445	3405509	251	27.8	6.9
C4LYV5	EHI_010680	Sand family protein	1	Sand family protein OS=Entamoeba histolytica GN=EHI_010680 PE=4 SV=1 - [C4LYV5_ENTHI]	3.66	3.34	1	1	1	1				Pf03164	3407366	449	51.5	5.91
B1N5V3	EHI_015760	Serine/threonine kinase, putative	1	Serine/threonine kinase, putative OS=Entamoeba histolytica GN=EHI_015760 PE=4 SV=1 - [B1N5V3_ENTHI]	1.8	3.52	1	0	1	1	catalytic activity; nucleotide binding		metabolic process	Pf00069; Pf07714		227	26.4	5.07
C4LSZ0	EHI_148200	Serine/threonine-protein kinase, putative	1	Serine/threonine-protein kinase, putative OS=Entamoeba histolytica GN=EHI_148200 PE=4 SV=1 - [C4LSZ0_ENTHI]	1.91	1.55	1	0	1	1	catalytic activity; nucleotide binding		metabolic process	Pf00069; Pf01636; Pf07714	3411811	582	67.4	8.09		Pkinase	IPR000719;IPR002290;IPR008271;IPR011009;IPR017441	Kinase-like_dom;Prot_kinase_cat_dom;Protein_kinase_ATP_BS;Ser/Thr_dual-sp_kinase_dom;Ser/Thr_kinase_AS	PS00107;PS00108;PS50011	PROTEIN_KINASE_ATP;PROTEIN_KINASE_DOM;PROTEIN_KINASE_ST	47450	15.5341	4.67624
C4LT14	EHI_148440	Serine/threonine-protein kinase, putative	1	Serine/threonine-protein kinase, putative OS=Entamoeba histolytica GN=EHI_148440 PE=4 SV=1 - [C4LT14_ENTHI]	1.65	1.67	1	1	1	1	catalytic activity; nucleotide binding		metabolic process	Pf00069; Pf07714	3411776	600	69.9	8.35
C4M2N9	EHI_006050	Serine/threonine-protein phosphatase	1	Serine/threonine-protein phosphatase OS=Entamoeba histolytica GN=EHI_006050 PE=3 SV=1 - [C4M2N9_ENTHI]	5.13	10.53	1	0	2	2	catalytic activity			Pf00149	3407734	304	34.4	5.83
C4M6M6	EHI_147500	Serine/threonine-protein phosphatase	1	Serine/threonine-protein phosphatase OS=Entamoeba histolytica GN=EHI_147500 PE=3 SV=1 - [C4M6M6_ENTHI]	5.13	10.53	1	0	2	2	catalytic activity			Pf00149	3408837	304	34.7	6.18		Metallophos	IPR004843;IPR006186	Metallo_PEstase_dom;Ser/Thr-sp_prot-phosphatase	PS00125	SER_THR_PHOSPHATASE	134620	17.0385	5.12911
C4LV24	EHI_092640	Seryl-tRNA synthetase, putative	1	Seryl-tRNA synthetase, putative OS=Entamoeba histolytica GN=EHI_092640 PE=3 SV=1 - [C4LV24_ENTHI]	6.86	8.39	1	2	2	2	nucleotide binding; catalytic activity	cytoplasm	metabolic process	Pf00587; Pf02403	3404988	453	52	7.28	Aminoacyl-tRNA biosynthesis	Seryl_tRNA_N;tRNA-synt_2b	IPR002314;IPR002317;IPR006195;IPR010978;IPR015866	aa-tRNA-synt_IIb_cons-dom;aa-tRNA-synth_II;Ser-tRNA-ligase_type_1;Ser-tRNA-synth_1_N;tRNA-bd_arm	PS50862	AA_TRNA_LIGASE_II	170640	17.3806	5.23208
C4MB25	EHI_176180	Sodium/hydrogen exchanger	1	Sodium/hydrogen exchanger OS=Entamoeba histolytica GN=EHI_176180 PE=3 SV=1 - [C4MB25_ENTHI]	2.17	3.31	1	1	1	1	transporter activity	membrane	transport	Pf00999	3405920	604	66.9	5.76		Na_H_Exchanger	IPR004709;IPR006153;IPR018422	Cation/H_exchanger;Cation/H_exchanger_CPA1;NaH_exchanger			60558	15.886	4.78217
C4M6M7	EHI_147510	Sodium/sulfate symporter, putative	1	Sodium/sulfate symporter, putative OS=Entamoeba histolytica GN=EHI_147510 PE=4 SV=1 - [C4M6M7_ENTHI]	3.16	1.4	1	1	1	1	transporter activity		transport	Pf02080	3408836	784	86.8	7.34			IPR006037	RCK_C	PS51202	RCK_C	20954	14.3549	4.32127
C4M8D1	EHI_185600	Sodium/sulfate symporter, putative	1	Sodium/sulfate symporter, putative OS=Entamoeba histolytica GN=EHI_185600 PE=4 SV=1 - [C4M8D1_ENTHI]	1.76	3.18	1	1	1	2	transporter activity		transport	Pf02080	3403895	691	77.5	6.16
C4LVH2	EHI_103270	T-complex protein 1 beta subunit, putative	1	T-complex protein 1 beta subunit, putative OS=Entamoeba histolytica GN=EHI_103270 PE=3 SV=1 - [C4LVH2_ENTHI]	6.49	5.82	1	2	2	2	nucleotide binding; protein binding		metabolic process	Pf00118	3406731	533	58.2	6.05		Cpn60_TCP1	IPR002194;IPR002423;IPR012716;IPR017998;IPR027409;IPR027410;IPR027413	Chap_CCT_beta;Chaperone_TCP-1;Chaperonin_TCP-1_CS;Cpn60/TCP-1;GroEL-like_apical_dom;GROEL-like_equatorial;TCP-1-like_intermed	PS00750;PS00751	TCP1_1;TCP1_2	115970	16.8234	5.06435
C4M2E4	EHI_158250	T-complex protein 1 gamma subunit, putative	1	T-complex protein 1 gamma subunit, putative OS=Entamoeba histolytica GN=EHI_158250 PE=3 SV=1 - [C4M2E4_ENTHI]	2.57	2	1	1	1	1	nucleotide binding; protein binding		metabolic process	Pf00118	3404459	551	60.1	6.67
C4M419	EHI_114120	T-complex protein 1 subunit delta	1	T-complex protein 1 subunit delta OS=Entamoeba histolytica GN=EHI_114120 PE=3 SV=1 - [C4M419_ENTHI]	5.75	5.58	1	2	2	2	nucleotide binding; protein binding		metabolic process	Pf00118	3406083	538	58.2	6.48
B1N2H1	EHI_044940	T-complex protein 1 subunit eta, putative	1	T-complex protein 1 subunit eta, putative OS=Entamoeba histolytica GN=EHI_044940 PE=3 SV=1 - [B1N2H1_ENTHI]	3.48	2.8	1	0	1	1	nucleotide binding; protein binding		metabolic process	Pf00118	6219332	500	55.3	5.94		Cpn60_TCP1	IPR002194;IPR002423;IPR012720;IPR017998;IPR027409;IPR027410;IPR027413	Chap_CCT_eta;Chaperone_TCP-1;Chaperonin_TCP-1_CS;Cpn60/TCP-1;GroEL-like_apical_dom;GROEL-like_equatorial;TCP-1-like_intermed	PS00750;PS00751;PS00995	TCP1_1;TCP1_2;TCP1_3	67111	16.0343	4.82679
C4M759	EHI_083260	T-complex protein 1 subunit eta, putative	1	T-complex protein 1 subunit eta, putative OS=Entamoeba histolytica GN=EHI_083260 PE=3 SV=1 - [C4M759_ENTHI]	3.48	2.73	1	0	1	1	nucleotide binding; protein binding		metabolic process	Pf00118	3409346	513	56.8	5.95
B1N610	EHI_056920	Threonine dehydratase catabolic, putative (Fragment)	1	Threonine dehydratase catabolic, putative (Fragment) OS=Entamoeba histolytica GN=EHI_056920 PE=4 SV=1 - [B1N610_ENTHI]	0	6.92	1	0	1	1	catalytic activity		metabolic process	Pf00291		260	27.3	5.52
C4LVZ3	EHI_126080	Threonine dehydratase, putative	1	Threonine dehydratase, putative OS=Entamoeba histolytica GN=EHI_126080 PE=4 SV=1 - [C4LVZ3_ENTHI]	0	4.23	1	0	1	1	catalytic activity		metabolic process	Pf00291	3404714	426	45.2	7.06
C4LVL5	EHI_103730	Threonyl-tRNA synthetase, putative	1	Threonyl-tRNA synthetase, putative OS=Entamoeba histolytica GN=EHI_103730 PE=3 SV=1 - [C4LVL5_ENTHI]	1.64	1.04	1	1	1	1	nucleotide binding; catalytic activity	cytoplasm	metabolic process	Pf00587; Pf03129; Pf07973	3407672	676	77.8	7.01
C4M3R7	EHI_052780	TolA-like protein, putative	1	TolA-like protein, putative OS=Entamoeba histolytica GN=EHI_052780 PE=4 SV=1 - [C4M3R7_ENTHI]	3	4.41	1	1	1	1					3405940	340	38.1	6.58							60221	15.878	4.77975
C4M6D0	EHI_142940	TPR repeat protein	1	TPR repeat protein OS=Entamoeba histolytica GN=EHI_142940 PE=4 SV=1 - [C4M6D0_ENTHI]	2.29	2.06	1	1	1	1	protein binding			Pf00515; Pf07719	3404765	922	108.4	7.66		TPR_1;TPR_2	IPR001440;IPR011990;IPR013026;IPR013105;IPR019734	TPR_2;TPR_repeat;TPR-1;TPR-contain_dom;TPR-like_helical	PS50005;PS50293	TPR;TPR_REGION	10492	13.357	4.02086
C4M818	EHI_002160	Transketolase, putative	1	Transketolase, putative OS=Entamoeba histolytica GN=EHI_002160 PE=4 SV=1 - [C4M818_ENTHI]	1.87	1.51	1	0	1	1	catalytic activity		metabolic process	Pf00456; Pf02779; Pf02780	3405155	661	73	6.71
C4MAC4	EHI_011410	Transketolase, putative	1	Transketolase, putative OS=Entamoeba histolytica GN=EHI_011410 PE=4 SV=1 - [C4MAC4_ENTHI]	1.87	1.99	1	0	1	1	catalytic activity		metabolic process	Pf00456; Pf02779; Pf02780	3403117	502	55.9	6.35
B1N3S8	EHI_177870	Transketolase, putative	1	Transketolase, putative OS=Entamoeba histolytica GN=EHI_177870 PE=4 SV=1 - [B1N3S8_ENTHI]	1.87	1.48	1	0	1	1	catalytic activity		metabolic process	Pf00456; Pf02779; Pf02780	6219824	676	74.5	6.47
B1N5J9	EHI_157770	Transketolase, putative (Fragment)	1	Transketolase, putative (Fragment) OS=Entamoeba histolytica GN=EHI_157770 PE=4 SV=1 - [B1N5J9_ENTHI]	1.87	2.19	1	0	1	1				Pf00456; Pf02779		457	50.5	6.58	Biosynthesis of ansamycins;Carbon fixation in photosynthetic organisms;Pentose phosphate pathway	Transket_pyr;Transketolase_C;Transketolase_N	IPR005474;IPR005475;IPR005476;IPR005478;IPR009014;IPR015941	Transketo_C/Pyr-ferredox_oxred;Transketolase_bac-like;Transketolase_C;Transketolase_N;Transketolase-like_C;Transketolase-like_Pyr-bd			32180	14.9739	4.50759
C4LY66	EHI_051700	Transporter, major facilitator family	1	Transporter, major facilitator family OS=Entamoeba histolytica GN=EHI_051700 PE=4 SV=1 - [C4LY66_ENTHI]	1.77	3.46	1	1	1	1		membrane	transport	Pf07690	3405601	491	55.4	5.41
C4MB75	EHI_117260	Transporter, major facilitator family	1	Transporter, major facilitator family OS=Entamoeba histolytica GN=EHI_117260 PE=4 SV=1 - [C4MB75_ENTHI]	2.03	2.26	1	1	1	1	transporter activity	membrane	transport	Pf00083; Pf07690	3405064	531	59.3	8
C4LSD6	EHI_153450	Transporter, major facilitator family	1	Transporter, major facilitator family OS=Entamoeba histolytica GN=EHI_153450 PE=4 SV=1 - [C4LSD6_ENTHI]	2.11	1.74	1	1	1	1		membrane	transport	Pf07690	3410693	461	50.2	5.1
C4MAR1	EHI_070110	Tyrosine kinase, putative	1	Tyrosine kinase, putative OS=Entamoeba histolytica GN=EHI_070110 PE=4 SV=1 - [C4MAR1_ENTHI]	0	0.58	1	1	1	1	catalytic activity; protein binding; nucleotide binding		metabolic process	Pf00069; Pf03302; Pf07714	3403110	1883	210.5	6.29
C4LTU8	EHI_050780	U1snRNP-specific protein, putative	1	U1snRNP-specific protein, putative OS=Entamoeba histolytica GN=EHI_050780 PE=4 SV=1 - [C4LTU8_ENTHI]	2.03	2.59	1	1	1	1	nucleotide binding; RNA binding		metabolic process	Pf00076	3410930	232	26.8	7.91
C4LTM2	EHI_012290	Ubiquitin carboxyl-terminal hydrolase	1	Ubiquitin carboxyl-terminal hydrolase OS=Entamoeba histolytica GN=EHI_012290 PE=3 SV=1 - [C4LTM2_ENTHI]	3.04	2.5	1	1	1	1	catalytic activity		metabolic process	Pf00443	3410494	880	102.9	5.29
C4M1S2	EHI_164400	Ubiquitin-conjugating enzyme family protein	1	Ubiquitin-conjugating enzyme family protein OS=Entamoeba histolytica GN=EHI_164400 PE=3 SV=1 - [C4M1S2_ENTHI]	2.76	10	1	1	1	1	catalytic activity			Pf00179	3402952	150	17	7.28
C4LVJ5	EHI_103510	Ubiquitin-like, putative	1	Ubiquitin-like, putative OS=Entamoeba histolytica GN=EHI_103510 PE=4 SV=1 - [C4LVJ5_ENTHI]	2.9	19.48	1	1	1	1	protein binding			Pf00240; Pf11976	3403759	77	8.6	5.06		ubiquitin	IPR000626;IPR019955;IPR019956	Ubiquitin;Ubiquitin_subgr;Ubiquitin_supergroup	PS50053	UBIQUITIN_2	276900	18.079	5.44232
C4M224	EHI_150430	Villidin, putative	1	Villidin, putative OS=Entamoeba histolytica GN=EHI_150430 PE=4 SV=1 - [C4M224_ENTHI]	0	0.72	1	1	1	1	protein binding		cell organization and biogenesis	Pf00626; Pf02209; Pf12799	3410136	1657	194.9	6.13
C4LYC0	EHI_007480	Villin, putative	1	Villin, putative OS=Entamoeba histolytica GN=EHI_007480 PE=4 SV=1 - [C4LYC0_ENTHI]	2.24	1.83	1	1	1	1	protein binding		cell organization and biogenesis	Pf00626; Pf02209	3409117	657	77.3	8.73
C4M2P0	EHI_006060	WD domain containing protein	1	WD domain containing protein OS=Entamoeba histolytica GN=EHI_006060 PE=4 SV=1 - [C4M2P0_ENTHI]	2.27	4.68	1	1	1	1	protein binding			Pf00400	3407735	363	41	5.59
C4M7I9	EHI_023870	WD domain containing protein	1	WD domain containing protein OS=Entamoeba histolytica GN=EHI_023870 PE=4 SV=1 - [C4M7I9_ENTHI]	2.93	2.3	1	1	1	1	protein binding				3402531	696	78.9	8.05	Ribosome biogenesis in eukaryotes	WD40	IPR001680;IPR015943;IPR017986	WD40/YVTN_repeat-like_dom;WD40_repeat;WD40_repeat_dom			58588	15.8383	4.76781
C4M4Z9	EHI_035080	WD domain containing protein	1	WD domain containing protein OS=Entamoeba histolytica GN=EHI_035080 PE=4 SV=1 - [C4M4Z9_ENTHI]	1.83	3.7	1	1	1	1	protein binding			Pf00400	3403415	405	45.5	4.6		WD40	IPR001680;IPR015943;IPR017986;IPR019775	WD40/YVTN_repeat-like_dom;WD40_repeat;WD40_repeat_CS;WD40_repeat_dom	PS00678;PS50082;PS50294	WD_REPEATS_1;WD_REPEATS_2;WD_REPEATS_REGION	231630	17.8215	5.36479
C4LVK6	EHI_103620	WD domain containing protein	1	WD domain containing protein OS=Entamoeba histolytica GN=EHI_103620 PE=4 SV=1 - [C4LVK6_ENTHI]	3.14	2.55	1	1	1	1	protein binding				3407691	392	45	6.3	Ribosome biogenesis in eukaryotes	WD40	IPR001680;IPR015943;IPR017986	WD40/YVTN_repeat-like_dom;WD40_repeat;WD40_repeat_dom	PS50294	WD_REPEATS_REGION
C4LYM0	EHI_118720	WD domain containing protein	1	WD domain containing protein OS=Entamoeba histolytica GN=EHI_118720 PE=4 SV=1 - [C4LYM0_ENTHI]	4.05	5.81	1	1	1	1	protein binding			Pf00400	3408430	327	35.7	5.91	RNA transport	WD40	IPR001680;IPR015943;IPR017986	WD40/YVTN_repeat-like_dom;WD40_repeat;WD40_repeat_dom	PS50082;PS50294	WD_REPEATS_2;WD_REPEATS_REGION	99854	16.6075	4.99937
C4M0Z1	EHI_135040	WD domain containing protein	1	WD domain containing protein OS=Entamoeba histolytica GN=EHI_135040 PE=4 SV=1 - [C4M0Z1_ENTHI]	0	2.92	1	1	1	1	protein binding				3405980	377	43.3	6.92
C4LT18	EHI_148480	WD domain containing protein	1	WD domain containing protein OS=Entamoeba histolytica GN=EHI_148480 PE=4 SV=1 - [C4LT18_ENTHI]	2.61	3.24	1	1	1	1	protein binding			Pf00400	3411771	370	41.4	7.9
C4LSH9	EHI_151370	WD domain containing protein	1	WD domain containing protein OS=Entamoeba histolytica GN=EHI_151370 PE=4 SV=1 - [C4LSH9_ENTHI]	2.17	1.59	1	1	1	1	protein binding			Pf00400; Pf04003	3411738	881	98.2	6.96
C4M1D2	EHI_170100	WD domain containing protein	1	WD domain containing protein OS=Entamoeba histolytica GN=EHI_170100 PE=4 SV=1 - [C4M1D2_ENTHI]	2.63	3.5	1	1	1	1	protein binding	nucleus; organelle lumen	metabolic process	Pf00400; Pf09384	3410281	486	54.7	7.11	Ribosome biogenesis in eukaryotes	UTP15_C;WD40	IPR001680;IPR015943;IPR017986;IPR018983;IPR019775	U3_snoRNA-assocProt_15_C;WD40/YVTN_repeat-like_dom;WD40_repeat;WD40_repeat_CS;WD40_repeat_dom	PS00678;PS50082;PS50294	WD_REPEATS_1;WD_REPEATS_2;WD_REPEATS_REGION	53018	15.6942	4.72442
C4M5U0	EHI_082080	WD repeat protein	1	WD repeat protein OS=Entamoeba histolytica GN=EHI_082080 PE=4 SV=1 - [C4M5U0_ENTHI]	1.85	0.89	1	1	1	1	protein binding			Pf00400; Pf08953; Pf08954	3406220	896	101.8	6.51		DUF1899;DUF1900;WD40	IPR001680;IPR011047;IPR015048;IPR015049;IPR015505;IPR015943;IPR017986;IPR019775;IPR027342	Coronin;Coronin_fungal;DUF1899;DUF1900;Quinonprotein_ADH-like_supfam;WD40/YVTN_repeat-like_dom;WD40_repeat;WD40_repeat_CS;WD40_repeat_dom	PS00678;PS50082;PS50294	WD_REPEATS_1;WD_REPEATS_2;WD_REPEATS_REGION	36320	15.1485	4.56015
C4LZ00	EHI_118160	WD repeat protein	1	WD repeat protein OS=Entamoeba histolytica GN=EHI_118160 PE=4 SV=1 - [C4LZ00_ENTHI]	1.88	1.51	1	0	1	1	protein binding			Pf00400	3410391	595	65.3	6.98
C4M3V4	EHI_163740	WD repeat protein	1	WD repeat protein OS=Entamoeba histolytica GN=EHI_163740 PE=4 SV=1 - [C4M3V4_ENTHI]	2.87	2.98	1	1	1	1	protein binding		metabolic process; regulation of biological process	Pf08145	3408042	605	68.3	6.76		BOP1NT;WD40	IPR001680;IPR012953;IPR015943;IPR017986	BOP1_N_dom;WD40/YVTN_repeat-like_dom;WD40_repeat;WD40_repeat_dom			73326	16.162	4.86526
B1N2S4	EHI_142190	WD repeat protein 2, putative	1	WD repeat protein 2, putative OS=Entamoeba histolytica GN=EHI_142190 PE=4 SV=1 - [B1N2S4_ENTHI]	1.88	1.53	1	0	1	1	protein binding			Pf00400	6219437	590	64.6	6.81		WD40	IPR001680;IPR015943;IPR017986	WD40/YVTN_repeat-like_dom;WD40_repeat;WD40_repeat_dom	PS50082;PS50294	WD_REPEATS_2;WD_REPEATS_REGION	98025	16.5809	4.99134
C4MBH5	EHI_073180	Zinc finger domain containing protein	1	Zinc finger domain containing protein OS=Entamoeba histolytica GN=EHI_073180 PE=4 SV=1 - [C4MBH5_ENTHI]	2.22	7.84	1	1	1	1	protein binding; metal ion binding	cytoplasm; membrane	cell organization and biogenesis; transport	Pf00097; Pf12678	3402795	102	11.7	8.25		zf-RING_2	IPR001841;IPR013083;IPR017907;IPR025654	PEX10;Znf_RING;Znf_RING/FYVE/PHD;Znf_RING_CS	PS00518;PS50089	ZF_RING_1;ZF_RING_2	880850	19.7485	5.9449
C4M7A6	EHI_055640	Zinc finger protein, putative	1	Zinc finger protein, putative OS=Entamoeba histolytica GN=EHI_055640 PE=4 SV=1 - [C4M7A6_ENTHI]	3.52	3.84	1	1	1	1	nucleotide binding; metal ion binding			Pf00076	3406367	391	45.8	6.44		RRM_1;zf-CCHC	IPR000504;IPR001878;IPR012677	Nucleotide-bd_a/b_plait;RRM_dom;Znf_CCHC	PS50102;PS50158	RRM;ZF_CCHC	92282	16.4938	4.96512
Nb Exp.* 3= present in all experiments, 2= present in two experiments; 1= present only in one experiment
