# Supplementary material for: Data set for the proteomics analysis of the endomembrane system from the unicellular Entamoeba histolytica
Source: Data Brief. 2014 Sep 3;1:29–36. doi: 10.1016/j.dib.2014.08.007 (PMC4459567; doi:10.1016/j.dib.2014.08.007)
Supplement: Supplementary file 2 — Supplementary data [file mmc2.zip]

Archive with 15 entries (14 files):
- Maxquant Supplemental folder/
- Maxquant Supplemental folder/.DS_Store
- Maxquant Supplemental folder/allPeptides.txt
- Maxquant Supplemental folder/evidence.txt
- Maxquant Supplemental folder/modificationSpecificPeptides.txt
- Maxquant Supplemental folder/msms.txt
- Maxquant Supplemental folder/msmsScans.txt
- Maxquant Supplemental folder/msScans.txt
- Maxquant Supplemental folder/mzRange.txt
- Maxquant Supplemental folder/Oxidation (M)Sites.txt
- Maxquant Supplemental folder/parameters.txt
- Maxquant Supplemental folder/peptides.txt
- Maxquant Supplemental folder/Perdomo et al-Maxquant.pdf
- Maxquant Supplemental folder/proteinGroups.txt
- Maxquant Supplemental folder/summary.txt
