# Supplementary material for: Data set for the proteomics analysis of the endomembrane system from the unicellular Entamoeba histolytica
Source: Data Brief. 2014 Sep 3;1:29–36. doi: 10.1016/j.dib.2014.08.007 (PMC4459567; doi:10.1016/j.dib.2014.08.007)
Supplement: Supplementary file 2 — Supplementary data [file mmc2.zip › Maxquant Supplemental folder/allPeptides.txt]

Raw file	Type	Charge	m/z	Mass	Resolution	Number of data points	Number of scans	Number of isotopic peaks	PIF	Mass fractional part	Mass deficit	Mass precision [ppm]	Max intensity m/z 0	Retention time	Retention Length	Retention Length (FWHM)	Min scan number	Max scan number	Intensity	Intensities	MS/MS Count	MSMS Scan Numbers	MSMS Precursors	MSMS Isotope Indices
2013-05-10_GAG_Top10HCD_HM1_GJ178	MULTI	2	201.14758	400.28061	45914.04296875	6	4	2	NaN	0.280611	0.0564822166116414	2.606421	201.1475993215	0.404	2.745	0	55	60	50605		0
2013-05-10_GAG_Top10HCD_HM1_GJ178	MULTI	2	204.13622	406.25789	46192.2265625	9	6	2	NaN	0.257888	0.0310098272140635	2.294041	204.136301618635	2.983	3.895	0	393	400	43070		0
2013-05-10_GAG_Top10HCD_HM1_GJ178	MULTI	2	204.13637	406.25819	46726.15234375	457	264	2	NaN	0.258189	0.0313105143882808	0.207837	204.136324128485	7.875	226.08	0	775	1257	453410		0
2013-05-10_GAG_Top10HCD_HM1_GJ178	MULTI	1	205.13004	204.12276	NaN	5	3	2	NaN	0.122761	-0.0111354848623932	11.217969	205.125648796021	9.528	4.17	0	1226	1235	34220		0
2013-05-10_GAG_Top10HCD_HM1_GJ178	MULTI	1	205.08594	204.07866	45474.6484375	38	22	2	NaN	0.07866	-0.055216310649115	0.948834	205.085916378456	14.032	25.099	0	1799	1851	3569600		0
2013-05-10_GAG_Top10HCD_HM1_GJ178	MULTI	2	201.14706	400.27956	45193.0546875	9	7	2	NaN	0.279562	0.0554330133522853	2.986885	201.146938011481	14.56	9.065	0	1881	1902	89544		0
2013-05-10_GAG_Top10HCD_HM1_GJ178	MULTI	1	205.09197	204.08469	43913.71484375	35	26	2	NaN	0.084689	-0.0491895877223101	5.11188	205.097134320624	23.105	34.48	0	3033	3113	49743		0
2013-05-10_GAG_Top10HCD_HM1_GJ178	MULTI	1	205.0859	204.07863	45474.640625	45	34	2	NaN	0.078627	-0.0552487440306209	0.750439	205.085880223131	13.503	39.501	0	1715	1799	6288000		0
2013-05-10_GAG_Top10HCD_HM1_GJ178	MULTI	1	200.14335	199.13607	45545.1015625	114	78	2	NaN	0.136073	0.00447038931730503	0.402224	200.143322940345	48.24	126.24	0	6547	6853	1947900		0
2013-05-10_GAG_Top10HCD_HM1_GJ178	MULTI	1	205.19494	204.18766	44956.17578125	32	21	2	NaN	0.187665	0.0537384859534598	0.588124	205.19489044871	116.17	38.83	0	16851	16950	121640		0
2013-05-10_GAG_Top10HCD_HM1_GJ178	MULTI	1	204.07648	203.06921	NaN	4	2	2	NaN	0.069208	-0.0642033770568844	11.296362	204.080546799963	118.874	4.975	0	17307	17319	18767		0
2013-05-10_GAG_Top10HCD_HM1_GJ178	MULTI	1	200.14336	199.13608	NaN	4	2	2	NaN	0.136081	0.004477914796297	3.410655	200.142138348483	131.412	2.885	0	19159	19166	26687		0
2013-05-10_GAG_Top10HCD_HM1_GJ178	MULTI	1	200.2009	199.19362	45713.20703125	122	96	2	NaN	0.19362	0.0619913678494868	0.385592	200.200873120631	140.709	90.97	0	20454	20661	954090		0
2013-05-10_GAG_Top10HCD_HM1_GJ178	MULTI	1	205.08589	204.07861	45377.42578125	191	131	2	NaN	0.078609	-0.0552676069772531	0.283792	205.085856249367	136.6	194.839	0	19693	20167	564010		0
2013-05-10_GAG_Top10HCD_HM1_GJ178	MULTI	1	203.10657	202.0993	45402.88671875	84	66	2	NaN	0.099297	-0.0336686908196668	0.458193	203.106542544255	142.539	56.845	0	20716	20842	422730		0
2013-05-10_GAG_Top10HCD_HM1_GJ178	MULTI	1	201.05923	200.05195	45259.76953125	11	7	2	NaN	0.05195	-0.0800741385272374	3.520286	201.057325244213	144.125	6.42	0	20957	20971	47232		0
2013-05-10_GAG_Top10HCD_HM1_GJ178	MULTI	2	204.14791	406.28126	NaN	6	5	2	NaN	0.281263	0.0543736424744452	4.615588	204.14637560001	144.328	4.015	0	20987	20996	32310		0
2013-05-10_GAG_Top10HCD_HM1_GJ178	MULTI	1	202.06383	201.05655	39636.9140625	6	4	2	NaN	0.056553	-0.0759330530164561	2.963109	202.064882769594	146.358	2.69	0	21250	21256	25835		0
2013-05-10_GAG_Top10HCD_HM1_GJ178	MULTI	1	205.08594	204.07867	45377.4375	705	497	2	NaN	0.078666	-0.0552104235471234	0.137247	205.085918243667	143.1	450.1	0	20167	21185	5138300		0
2013-05-10_GAG_Top10HCD_HM1_GJ178	MULTI	1	204.06874	203.06146	80733.4375	4	2	2	NaN	0.061462	-0.071946589570814	9.327927	204.065371460482	148.767	1.89	0	21554	21558	56109		0
2013-05-10_GAG_Top10HCD_HM1_GJ178	MULTI	1	203.06239	202.05511	83964.015625	5	3	2	NaN	0.055113	-0.0778321447805581	4.533343	203.063815320484	148.797	2.791	0	21557	21563	95460		0
2013-05-10_GAG_Top10HCD_HM1_GJ178	MULTI	1	203.06499	202.05772	NaN	7	5	2	NaN	0.057716	-0.0752303060180566	3.253902	203.066107690997	148.835	3.99	0	21561	21569	116330		0
2013-05-10_GAG_Top10HCD_HM1_GJ178	MULTI	1	204.08984	203.08257	NaN	8	6	2	NaN	0.082565	-0.050852781101753	4.044146	204.089727645393	148.824	4.471	0	21558	21568	131040		0
2013-05-10_GAG_Top10HCD_HM1_GJ178	MULTI	1	200.1439	199.13663	NaN	5	4	2	NaN	0.136626	0.00502315013798693	3.550103	200.142634369116	149.53	3.3	0	21650	21657	27873		0
2013-05-10_GAG_Top10HCD_HM1_GJ178	MULTI	1	204.08118	203.0739	45357.5078125	1799	1036	3	NaN	0.073902	-0.0595120734519128	1.258313	204.080639072726	148.404	708.239	0	20426	21956	37052000		0
2013-05-10_GAG_Top10HCD_HM1_GJ178	MULTI	1	201.05881	200.05153	42149.76953125	742	467	2	NaN	0.05153	-0.0804941929452525	3.262781	201.057356148564	148.639	272.844	0	21193	21765	4155100		0
2013-05-10_GAG_Top10HCD_HM1_GJ178	MULTI	1	201.05855	200.05127	43648.90234375	53	38	2	NaN	0.051273	-0.0807502615894009	3.655233	201.057287557701	151.066	22.435	0	21822	21869	90283		0
2013-05-10_GAG_Top10HCD_HM1_GJ178	MULTI	1	201.05923	200.05196	43622.73046875	54	32	2	NaN	0.051955	-0.0800685187720092	4.580529	201.057262605438	151.403	17.305	0	21869	21905	90762		0
2013-05-10_GAG_Top10HCD_HM1_GJ178	MULTI	1	200.14396	199.13669	NaN	15	12	2	NaN	0.136685	0.00508246318412375	4.150487	200.143301829142	152.15	6.77	0	21976	21990	42417		0
2013-05-10_GAG_Top10HCD_HM1_GJ178	MULTI	1	201.0588	200.05152	42330.87890625	83	59	2	NaN	0.051525	-0.0804988114506102	4.478468	201.057284158442	152.948	33.909	0	22054	22125	128540		0
2013-05-10_GAG_Top10HCD_HM1_GJ178	MULTI	1	200.1441	199.13683	NaN	5	4	2	NaN	0.136826	0.00522319448319308	2.821269	200.143161955929	154.05	2.879	0	22217	22223	26686		0
2013-05-10_GAG_Top10HCD_HM1_GJ178	MULTI	1	200.14436	199.13709	NaN	5	3	2	NaN	0.137088	0.00548519751413323	3.867086	200.143480862141	154.108	2.389	0	22225	22230	17962		0
2013-05-10_GAG_Top10HCD_HM1_GJ178	MULTI	1	201.05904	200.05176	42480.96484375	61	41	2	NaN	0.051765	-0.0802592167098908	3.794442	201.05732761379	155.101	22.689	0	22331	22378	116750		0
2013-05-10_GAG_Top10HCD_HM1_GJ178	MULTI	1	205.086	204.07872	45198.61328125	173	127	2	NaN	0.078724	-0.0551524019538476	0.370607	205.085938542521	158.195	68.901	0	22672	22817	578220		0
2013-05-10_GAG_Top10HCD_HM1_GJ178	MULTI	1	201.05942	200.05215	42090.48828125	183	133	2	NaN	0.052146	-0.0798775962689433	3.008125	201.057410895062	158.373	71.79	0	22677	22828	189260		0
2013-05-10_GAG_Top10HCD_HM1_GJ178	MULTI	1	201.05908	200.05181	41763.7421875	148	96	2	NaN	0.051807	-0.0802171608100934	3.239654	201.057446254543	159.735	50.05	0	22880	22985	183790		0
2013-05-10_GAG_Top10HCD_HM1_GJ178	MULTI	1	201.05905	200.05177	41763.734375	170	122	2	NaN	0.051773	-0.0802509071628492	2.909279	201.057431049159	160.622	64.52	0	22985	23121	176910		0
2013-05-10_GAG_Top10HCD_HM1_GJ178	MULTI	7	209.01073	1456.0242	44267.734375	100	77	2	NaN	0.024187	0.314415628627103	0.946539	209.153617907147	1.35	65.855	0	123	265	137280		0
2013-05-10_GAG_Top10HCD_HM1_GJ178	MULTI	7	212.97087	1483.7451	43913.93359375	7	5	2	NaN	0.745121	0.0225977916645661	4.06449	213.114305214554	3.167	7.68	0	407	426	54038		0
2013-05-10_GAG_Top10HCD_HM1_GJ178	MULTI	1	208.18197	207.17469	NaN	6	4	2	NaN	0.174689	0.0393888578298913	10.617882	208.177375039797	3.236	4.56	0	425	434	27570		0
2013-05-10_GAG_Top10HCD_HM1_GJ178	MULTI	3	215.14177	642.40347	43040.25	49	33	2	NaN	0.403466	0.0679607336275012	3.229998	215.142809815663	4.079	27.824	0	509	568	85551		0
2013-05-10_GAG_Top10HCD_HM1_GJ178	MULTI	7	209.01078	1456.0245	44608.46875	64	44	2	NaN	0.024506	0.314734518996374	1.497761	209.153640324792	4.367	38.1	0	529	612	116400		0
2013-05-10_GAG_Top10HCD_HM1_GJ178	MULTI	2	209.11464	416.21472	NaN	8	6	2	NaN	0.214723	-0.016735888738765	4.472715	209.117057189346	5.812	4.354	0	751	759	15398		0
2013-05-10_GAG_Top10HCD_HM1_GJ178	MULTI	1	208.18183	207.17455	41953.83984375	51	33	2	NaN	0.174551	0.039250804683661	3.732671	208.177570138919	9.093	25.455	0	1145	1197	53920		0
2013-05-10_GAG_Top10HCD_HM1_GJ178	MULTI	7	209.01086	1456.0251	45522.125	43	30	2	NaN	0.025091	0.315319282653036	2.160896	209.15360167312	5.266	25.05	0	656	708	108640		0
2013-05-10_GAG_Top10HCD_HM1_GJ178	MULTI	7	209.01077	1456.0245	45522.10546875	47	27	2	NaN	0.024482	0.314710811050873	2.266832	209.153554961457	4.832	25.135	0	606	656	92425		0
2013-05-10_GAG_Top10HCD_HM1_GJ178	MULTI	7	209.01086	1456.0251	45522.12109375	166	112	2	NaN	0.025062	0.315290123097384	0.955015	209.153616948187	6.139	102.175	0	705	925	158200		0
2013-05-10_GAG_Top10HCD_HM1_GJ178	MULTI	7	209.01071	1456.0241	45522.08984375	75	52	2	NaN	0.024059	0.314288010168411	1.130524	209.153596753704	7.44	44.29	0	925	1020	334980		0
2013-05-10_GAG_Top10HCD_HM1_GJ178	MULTI	7	209.01067	1456.0238	45522.08203125	174	128	2	NaN	0.023782	0.314011394678801	0.661531	209.15355274727	8.579	103.565	0	1020	1237	173420		0
2013-05-10_GAG_Top10HCD_HM1_GJ178	MULTI	1	206.0938	205.08652	45824.06640625	47	32	2	NaN	0.086519	-0.0478209841288333	3.393724	206.089215981097	1.789	30.4	0	216	283	63104		0
2013-05-10_GAG_Top10HCD_HM1_GJ178	MULTI	1	206.09344	205.08616	45823.98828125	67	44	2	NaN	0.08616	-0.0481792565465753	3.223778	206.089225202799	1.351	38.165	0	132	216	64962		0
2013-05-10_GAG_Top10HCD_HM1_GJ178	MULTI	1	206.09052	205.08325	45823.33984375	159	94	2	NaN	0.083248	-0.0510901690549019	4.282926	206.089170608083	12.744	102.1	0	1541	1768	519940		0
2013-05-10_GAG_Top10HCD_HM1_GJ178	MULTI	1	205.08706	204.07978	45478.8671875	850	544	3	NaN	0.079783	-0.0540938572203515	0.63067	205.085919773773	8.856	494.029	0	644	1715	794550		0
2013-05-10_GAG_Top10HCD_HM1_GJ178	MULTI	7	210.99026	1469.8809	44906.375	5	3	2	NaN	0.880857	0.164711992268849	4.615742	210.990687193313	17.031	3.65	0	2226	2234	36612		0
2013-05-10_GAG_Top10HCD_HM1_GJ178	MULTI	7	210.99015	1469.8801	NaN	7	5	2	NaN	0.880131	0.163986373576563	4.217109	210.990507077274	17.522	4.194	0	2291	2299	76756		0
2013-05-10_GAG_Top10HCD_HM1_GJ178	MULTI	3	215.13557	642.38489	47044.51953125	76	40	2	NaN	0.384887	0.0493896218282543	0.717494	215.135473310371	19.751	46.025	0	2549	2657	459610		1	2575	0	0
2013-05-10_GAG_Top10HCD_HM1_GJ178	MULTI	7	209.01057	1456.023	44449.0625	194	139	2	NaN	0.023042	0.313271762073555	0.758929	209.153438107511	18.11	147.745	0	2230	2564	248730		0
2013-05-10_GAG_Top10HCD_HM1_GJ178	MULTI	1	208.18186	207.17458	NaN	11	7	2	NaN	0.174582	0.039281907095301	7.16403	208.177884349981	21.942	7.82	0	2899	2916	28970		0
2013-05-10_GAG_Top10HCD_HM1_GJ178	MULTI	1	208.18198	207.1747	NaN	5	3	2	NaN	0.1747	0.0393992352331622	9.389629	208.178166495729	22.476	4.005	0	2979	2988	24637		0
2013-05-10_GAG_Top10HCD_HM1_GJ178	MULTI	1	206.09382	205.08654	45370.6171875	211	120	2	NaN	0.086544	-0.0477959947281477	4.599815	206.08919241619	16.093	116.825	0	1995	2257	88860		0
2013-05-10_GAG_Top10HCD_HM1_GJ178	MULTI	1	205.08616	204.07888	45470.734375	154	89	3	NaN	0.078881	-0.0549956537191463	2.375058	205.085914643675	14.61	95.004	0	1784	1996	3530300		0
2013-05-10_GAG_Top10HCD_HM1_GJ178	MULTI	1	206.09381	205.08653	44924.73828125	83	43	2	NaN	0.086531	-0.0478084483488885	2.79412	206.089043294786	24.098	53.04	0	3148	3271	87492		0
2013-05-10_GAG_Top10HCD_HM1_GJ178	MULTI	7	209.01072	1456.0241	44182.078125	134	91	2	NaN	0.024135	0.314364136422	1.339385	209.153506087966	24.275	108.315	0	3139	3387	89539		0
2013-05-10_GAG_Top10HCD_HM1_GJ178	MULTI	7	209.01068	1456.0238	44182.0703125	83	54	2	NaN	0.023799	0.314027619843955	1.379843	209.153515071401	22.177	66.6	0	2868	3025	216440		0
2013-05-10_GAG_Top10HCD_HM1_GJ178	MULTI	7	209.01086	1456.0251	44182.109375	51	37	2	NaN	0.025115	0.315343443309303	2.223334	209.153516057971	23.062	52.55	0	3014	3139	106350		0
2013-05-10_GAG_Top10HCD_HM1_GJ178	MULTI	3	215.13551	642.38469	50639.5078125	43	28	2	NaN	0.38469	0.0491932789841485	1.602527	215.135302084627	26.766	37.46	0	3548	3637	123050		0
2013-05-10_GAG_Top10HCD_HM1_GJ178	MULTI	7	209.0107	1456.024	44950.66796875	121	78	2	NaN	0.023994	0.314222597808566	0.902584	209.153582232166	27.535	107.41	0	3577	3835	114820		0
2013-05-10_GAG_Top10HCD_HM1_GJ178	MULTI	7	210.99087	1469.8851	46110.046875	8	8	2	NaN	0.885147	0.168999934439853	4.257609	210.991271313118	30.321	11.035	0	4095	4121	44118		0
2013-05-10_GAG_Top10HCD_HM1_GJ178	MULTI	7	209.01058	1456.0231	43889.0234375	81	51	2	NaN	0.023127	0.313356740574136	1.553075	209.15341721902	32.002	74.605	0	4253	4434	117110		0
2013-05-10_GAG_Top10HCD_HM1_GJ178	MULTI	7	209.01076	1456.0244	44456.42578125	39	25	2	NaN	0.024383	0.314611877223115	2.390965	209.153553389161	35.423	36.789	0	4781	4866	84704		0
2013-05-10_GAG_Top10HCD_HM1_GJ178	MULTI	7	209.01084	1456.0249	45080.58984375	44	28	2	NaN	0.024942	0.315170064489621	1.994099	209.15363046239	36.787	38.314	0	4970	5058	103110		0
2013-05-10_GAG_Top10HCD_HM1_GJ178	MULTI	7	209.01058	1456.0231	45080.53515625	119	82	2	NaN	0.023145	0.313374355244832	1.243572	209.153490360257	38.037	111.39	0	5058	5326	161820		0
2013-05-10_GAG_Top10HCD_HM1_GJ178	MULTI	7	209.01077	1456.0244	44840.54296875	68	47	2	NaN	0.024449	0.314677676962447	1.679386	209.153571118679	39.592	67.53	0	5326	5478	95871		0
2013-05-10_GAG_Top10HCD_HM1_GJ178	MULTI	7	209.0108	1456.0247	42412.0390625	47	33	2	NaN	0.024671	0.31490008473088	2.271282	209.153513444137	40.483	46.86	0	5480	5591	167760		0
2013-05-10_GAG_Top10HCD_HM1_GJ178	MULTI	1	206.09386	205.08658	48664.42578125	62	34	2	NaN	0.086582	-0.0477574148779638	3.155978	206.089224678219	49.027	57.695	0	6674	6810	81129		0
2013-05-10_GAG_Top10HCD_HM1_GJ178	MULTI	1	206.09336	205.08608	NaN	12	8	2	NaN	0.086084	-0.0482557235354193	5.77401	206.089228013017	53.008	13.985	0	7307	7342	47258		0
2013-05-10_GAG_Top10HCD_HM1_GJ178	MULTI	7	209.01071	1456.024	43814.6015625	15	10	2	NaN	0.024033	0.31426203772935	3.695914	209.153252054368	53.565	15.856	0	7397	7436	129290		0
2013-05-10_GAG_Top10HCD_HM1_GJ178	MULTI	7	209.01091	1456.0254	44166.54296875	18	15	2	NaN	0.025433	0.315661615382623	3.425096	209.153688344868	57.148	25.86	0	7898	7963	203520		0
2013-05-10_GAG_Top10HCD_HM1_GJ178	MULTI	7	209.01082	1456.0248	44814.53515625	19	13	2	NaN	0.024778	0.315006260495011	3.249184	209.011313270658	57.98	21.267	0	8026	8080	94498		0
2013-05-10_GAG_Top10HCD_HM1_GJ178	MULTI	1	206.09321	205.08593	NaN	6	4	2	NaN	0.08593	-0.048409799075074	8.882978	206.089051148154	58.191	9.23	0	8071	8096	67520		0
2013-05-10_GAG_Top10HCD_HM1_GJ178	MULTI	7	209.01126	1456.0279	49043.02734375	20	16	2	NaN	0.027856	0.318082791595316	3.417065	209.011858943653	58.503	36	0	8091	8182	132570		0
2013-05-10_GAG_Top10HCD_HM1_GJ178	MULTI	1	206.09315	205.08588	43895.921875	24	17	2	NaN	0.085878	-0.0484619448565411	5.463298	206.089094621215	65.389	36.637	0	9115	9209	97102		0
2013-05-10_GAG_Top10HCD_HM1_GJ178	MULTI	7	209.01058	1456.0231	43579.19921875	32	21	2	NaN	0.023144	0.313373288536695	3.389871	209.153277139122	69.864	50.636	0	9780	9910	118520		0
2013-05-10_GAG_Top10HCD_HM1_GJ178	MULTI	1	206.09368	205.0864	40684.86328125	9	6	2	NaN	0.086404	-0.0479359221167215	7.738578	206.089487589477	71.978	16.271	0	10139	10179	86397		0
2013-05-10_GAG_Top10HCD_HM1_GJ178	MULTI	7	210.99002	1469.8792	NaN	7	6	2	NaN	0.879229	0.16308418115409	4.460835	210.990481071195	82.582	15.1	0	11724	11763	61513		0
2013-05-10_GAG_Top10HCD_HM1_GJ178	MULTI	1	211.16611	210.15884	NaN	9	7	2	NaN	0.158838	0.022165364394823	5.696391	211.168858292296	86.123	15.16	0	12276	12313	42227		0
2013-05-10_GAG_Top10HCD_HM1_GJ178	MULTI	1	213.18101	212.17373	NaN	6	4	2	NaN	0.173732	0.0361319587368598	6.350976	213.184055214698	91.918	13.33	0	13161	13198	16384		0
2013-05-10_GAG_Top10HCD_HM1_GJ178	MULTI	1	208.18151	207.17423	NaN	5	3	2	NaN	0.17423	0.0389303270721655	9.750012	208.177142537014	98.476	7.354	0	14176	14191	34060		0
2013-05-10_GAG_Top10HCD_HM1_GJ178	MULTI	7	209.01065	1456.0236	45199.97265625	56	38	2	NaN	0.023616	0.313845205821963	1.457303	209.153513244378	99.122	71.29	0	14196	14373	226970		0
2013-05-10_GAG_Top10HCD_HM1_GJ178	MULTI	1	206.09329	205.08601	45591.51953125	57	35	2	NaN	0.086014	-0.0483255753131289	3.022398	206.089086684732	99.32	70.686	0	14215	14393	70417		0
2013-05-10_GAG_Top10HCD_HM1_GJ178	MULTI	1	208.1807	207.17342	NaN	9	5	2	NaN	0.173419	0.0381192068448115	7.717564	208.177394801325	104.988	13.71	0	15170	15205	34764		0
2013-05-10_GAG_Top10HCD_HM1_GJ178	MULTI	7	209.01073	1456.0242	45177.25390625	61	39	2	NaN	0.024186	0.314415160690032	1.71305	209.153507380006	106.598	76.645	0	15338	15534	113380		0
2013-05-10_GAG_Top10HCD_HM1_GJ178	MULTI	1	208.18216	207.17488	50325.8828125	16	12	2	NaN	0.174879	0.0395784209636361	6.262195	208.177625702777	113.962	26.805	0	16526	16594	33098		0
2013-05-10_GAG_Top10HCD_HM1_GJ178	MULTI	7	209.01058	1456.0231	45132.44140625	37	26	2	NaN	0.023135	0.313363917854986	2.780739	209.153395235834	114.455	48.835	0	16594	16720	200030		0
2013-05-10_GAG_Top10HCD_HM1_GJ178	MULTI	7	209.01061	1456.0233	45132.4453125	97	61	2	NaN	0.023317	0.313546162775765	1.384499	209.153471259737	113.187	117.07	0	16300	16600	124450		0
2013-05-10_GAG_Top10HCD_HM1_GJ178	MULTI	1	214.25284	213.24557	45559.32421875	136	109	2	NaN	0.245568	0.107474819542063	0.393837	214.252809840227	122.706	144.391	0	17765	18115	229770		0
2013-05-10_GAG_Top10HCD_HM1_GJ178	MULTI	6	214.9764	1283.8147	NaN	6	4	2	NaN	0.814714	0.184159185021826	1.653143	215.143497297608	128.419	7.155	0	18719	18738	41000		0
2013-05-10_GAG_Top10HCD_HM1_GJ178	MULTI	1	214.09117	213.08389	NaN	14	10	2	NaN	0.083889	-0.0541296775924422	4.48301	214.089812438566	128.52	14.07	0	18722	18756	32357		0
2013-05-10_GAG_Top10HCD_HM1_GJ178	MULTI	1	205.0869	204.07962	45083.69140625	583	345	3	NaN	0.079625	-0.0542520596683858	0.712185	205.085866069706	131.481	470.891	0	18550	19693	621460		0
2013-05-10_GAG_Top10HCD_HM1_GJ178	MULTI	1	206.09381	205.08654	45159.78125	71	47	2	NaN	0.086537	-0.0478025014443517	2.771216	206.08913172911	115.635	83.055	0	16731	16939	82754		0
2013-05-10_GAG_Top10HCD_HM1_GJ178	MULTI	1	206.09271	205.08544	45159.5390625	77	41	2	NaN	0.085437	-0.0489027579715753	3.275524	206.089192475958	134.229	63.815	0	19497	19655	146200		0
2013-05-10_GAG_Top10HCD_HM1_GJ178	MULTI	7	209.01066	1456.0236	44657.8125	140	80	2	NaN	0.02365	0.313878857592272	1.000042	209.153467098244	121.224	136.02	0	17497	17839	149950		0
2013-05-10_GAG_Top10HCD_HM1_GJ178	MULTI	7	209.01069	1456.0239	44657.8203125	113	61	2	NaN	0.023875	0.314104408406592	1.520256	209.153489068813	126.554	93.95	0	18343	18576	147740		0
2013-05-10_GAG_Top10HCD_HM1_GJ178	MULTI	7	209.01069	1456.0239	44657.8203125	132	82	2	NaN	0.023889	0.314118488671056	0.984588	209.153542530816	128.286	120.81	0	18546	18842	170600		0
2013-05-10_GAG_Top10HCD_HM1_GJ178	MULTI	7	209.01085	1456.025	44657.8515625	111	63	2	NaN	0.02498	0.315208489608949	1.474593	209.153584201343	129.826	85.239	0	18821	19029	133560		0
2013-05-10_GAG_Top10HCD_HM1_GJ178	MULTI	6	214.97567	1283.8104	38613.0703125	9	8	2	NaN	0.810369	0.179816554699528	4.036891	215.142552092165	137.435	13.9	0	20016	20051	236610		0
2013-05-10_GAG_Top10HCD_HM1_GJ178	MULTI	7	207.03128	1442.1681	45516	183	114	2	NaN	0.168052	0.464655154557477	0.666021	207.17420997501	136.779	175.884	0	19718	20152	193850		0
2013-05-10_GAG_Top10HCD_HM1_GJ178	MULTI	6	214.97581	1283.8112	35294.55078125	107	88	2	NaN	0.811187	0.180634328860606	1.693763	215.142571157037	138.925	116.005	0	20045	20326	164600		0
2013-05-10_GAG_Top10HCD_HM1_GJ178	MULTI	1	211.98778	210.98051	49094.6328125	9	6	2	NaN	0.980508	-0.156542753246498	5.162349	211.990168726456	140.498	7.625	0	20467	20485	37411		0
2013-05-10_GAG_Top10HCD_HM1_GJ178	MULTI	1	211.98813	210.98085	NaN	11	7	2	NaN	0.980852	-0.156198999164417	4.284403	211.990782922174	141.794	7.826	0	20645	20664	37433		0
2013-05-10_GAG_Top10HCD_HM1_GJ178	MULTI	6	213.99214	1277.9092	43592.04296875	56	42	2	NaN	0.909162	0.281323812812843	1.151608	213.992416068567	142.285	44.58	0	20652	20756	119340		0
2013-05-10_GAG_Top10HCD_HM1_GJ178	MULTI	7	214.98474	1497.8422	NaN	8	7	2	NaN	0.842227	0.113219461648214	4.408184	214.985501963024	142.975	5.81	0	20808	20820	38947		0
2013-05-10_GAG_Top10HCD_HM1_GJ178	MULTI	1	209.01044	208.00316	44404.85546875	534	344	3	NaN	0.003161	-0.132520816379269	0.881	209.011548696281	142.322	327.084	0	20190	20937	884100		0
2013-05-10_GAG_Top10HCD_HM1_GJ178	MULTI	1	211.98853	210.98126	42942.26953125	15	11	2	NaN	0.981257	-0.155794299057987	3.918125	211.990245214473	143.605	8.39	0	20887	20905	47074		0
2013-05-10_GAG_Top10HCD_HM1_GJ178	MULTI	1	211.9878	210.98053	43335.83984375	171	83	3	NaN	0.980528	-0.156523240035909	3.953538	211.990272333515	142.9	68.165	0	20736	20885	162040		0
2013-05-10_GAG_Top10HCD_HM1_GJ178	MULTI	1	211.98809	210.98081	43717.19921875	33	24	2	NaN	0.980812	-0.156238792050601	4.614332	211.990394649837	144.315	20.551	0	20969	21016	33526		0
2013-05-10_GAG_Top10HCD_HM1_GJ178	MULTI	6	214.97581	1283.8112	36751.6328125	91	57	2	NaN	0.811209	0.180655552640701	1.425346	215.142566344698	139.849	62.335	0	20314	20459	317920		0
2013-05-10_GAG_Top10HCD_HM1_GJ178	MULTI	6	214.97588	1283.8116	36751.64453125	253	178	2	NaN	0.811603	0.181050039806905	0.628207	215.142705127611	141.773	166.385	0	20459	20839	218380		0
2013-05-10_GAG_Top10HCD_HM1_GJ178	MULTI	6	214.97581	1283.8112	36751.6328125	89	58	2	NaN	0.811207	0.180653796006936	1.529712	215.142507526977	144.398	51.03	0	20955	21069	214700		0
2013-05-10_GAG_Top10HCD_HM1_GJ178	MULTI	6	214.97593	1283.8119	34358.953125	89	58	2	NaN	0.811924	0.181370707401356	1.481033	215.142592587673	145.384	46.566	0	21069	21169	150740		0
2013-05-10_GAG_Top10HCD_HM1_GJ178	MULTI	6	214.97593	1283.8119	34358.953125	63	40	2	NaN	0.811901	0.181347403359268	1.750377	215.142619067451	145.818	22.67	0	21166	21213	164440		0
2013-05-10_GAG_Top10HCD_HM1_GJ178	MULTI	7	214.98521	1497.8456	NaN	6	4	2	NaN	0.845563	0.116554357031646	4.602272	214.985864135631	145.927	2.45	0	21196	21201	45580		0
2013-05-10_GAG_Top10HCD_HM1_GJ178	MULTI	1	213.96822	212.96094	NaN	7	5	2	NaN	0.960941	-0.177020667523124	3.201056	213.969826074835	146.273	4.016	0	21238	21247	33921		0
2013-05-10_GAG_Top10HCD_HM1_GJ178	MULTI	1	211.98866	210.98139	43135.64453125	188	112	2	NaN	0.981388	-0.155663488603778	3.671701	211.990316645178	146.058	65.151	0	21153	21289	156840		0
2013-05-10_GAG_Top10HCD_HM1_GJ178	MULTI	1	206.09348	205.08621	45330.5234375	12	9	2	NaN	0.086208	-0.0481314080275297	6.203617	206.089479767462	135.421	17.584	0	19718	19761	83785		0
2013-05-10_GAG_Top10HCD_HM1_GJ178	MULTI	1	206.09313	205.08585	45330.4453125	96	60	2	NaN	0.085852	-0.0484871242778411	2.805836	206.089232045594	146.531	35.479	0	21236	21310	112630		0
2013-05-10_GAG_Top10HCD_HM1_GJ178	MULTI	1	206.09333	205.08605	45330.48828125	76	47	2	NaN	0.086053	-0.0482865920733957	2.726277	206.089150412421	145.804	28.394	0	21147	21206	92994		0
2013-05-10_GAG_Top10HCD_HM1_GJ178	MULTI	1	206.09337	205.08609	45330.49609375	49	26	2	NaN	0.086091	-0.0482490415485017	3.67077	206.089206373278	146.116	15.741	0	21205	21238	68336		0
2013-05-10_GAG_Top10HCD_HM1_GJ178	MULTI	1	213.96824	212.96097	NaN	7	6	2	NaN	0.960967	-0.176995397315551	3.117114	213.969861312439	146.711	3.845	0	21293	21301	14576		0
2013-05-10_GAG_Top10HCD_HM1_GJ178	MULTI	1	212.98396	211.97668	NaN	8	8	2	NaN	0.976684	-0.160824911892348	6.712792	212.987512430233	147.357	4.825	0	21373	21383	28415		0
2013-05-10_GAG_Top10HCD_HM1_GJ178	MULTI	1	209.01049	208.00321	44404.8671875	680	294	3	NaN	0.003211	-0.132470353316052	0.964391	209.011551858197	145.829	198.73	0	20937	21362	859880		0
2013-05-10_GAG_Top10HCD_HM1_GJ178	MULTI	1	210.00832	209.00105	44446.640625	33	21	2	NaN	0.001049	-0.135091975737112	4.261546	210.010969706806	147.373	12.48	0	21367	21393	56695		0
2013-05-10_GAG_Top10HCD_HM1_GJ178	MULTI	1	206.09383	205.08656	46256.265625	73	50	2	NaN	0.086558	-0.0477821722088834	3.377361	206.089185019687	147.418	28.341	0	21362	21421	110240		0
2013-05-10_GAG_Top10HCD_HM1_GJ178	MULTI	1	206.09353	205.08626	46256.19921875	81	46	2	NaN	0.086256	-0.0480839850655173	2.762648	206.089243663498	147.046	26.526	0	21310	21366	100330		0
2013-05-10_GAG_Top10HCD_HM1_GJ178	MULTI	6	214.97587	1283.8116	34516.67578125	191	134	2	NaN	0.811588	0.181034972679527	1.121234	215.142528648992	147.773	79.79	0	21371	21539	139600		0
2013-05-10_GAG_Top10HCD_HM1_GJ178	MULTI	1	206.0937	205.08642	45775.75	95	63	2	NaN	0.086424	-0.0479153748505041	2.728457	206.089313004103	148.18	39.866	0	21437	21522	83458		0
2013-05-10_GAG_Top10HCD_HM1_GJ178	MULTI	1	211.98821	210.98093	43717.22265625	62	41	2	NaN	0.980929	-0.156122169436173	4.423822	211.990347385969	148.365	29.434	0	21474	21537	48284		0
2013-05-10_GAG_Top10HCD_HM1_GJ178	MULTI	1	209.01037	208.00309	45109.6875	261	161	3	NaN	0.003091	-0.132590657067936	0.897537	209.011471661433	147.985	96.021	0	21362	21564	499340		0
2013-05-10_GAG_Top10HCD_HM1_GJ178	MULTI	6	214.97592	1283.8119	45564.890625	14	9	2	NaN	0.811852	0.181298358684444	3.539426	215.142583904873	148.68	5.365	0	21539	21550	77848		0
2013-05-10_GAG_Top10HCD_HM1_GJ178	MULTI	1	206.09058	205.08331	43254.921875	94	51	2	NaN	0.083307	-0.051031308583191	2.746443	206.087103477811	148.821	32.205	0	21528	21596	403170		0
2013-05-10_GAG_Top10HCD_HM1_GJ178	MULTI	1	206.09299	205.08571	45281.31640625	34	21	2	NaN	0.085713	-0.0486267386631596	4.285254	206.089224554106	149.171	12.686	0	21595	21621	64847		0
2013-05-10_GAG_Top10HCD_HM1_GJ178	MULTI	1	210.00874	209.00146	44048.8828125	59	35	2	NaN	0.001463	-0.134677468314436	4.407412	210.010995497715	149.11	22.426	0	21576	21624	97104		0
2013-05-10_GAG_Top10HCD_HM1_GJ178	MULTI	6	214.97636	1283.8145	36615.09765625	32	24	2	NaN	0.81449	0.183934879209573	1.767711	214.976440166216	148.945	16.17	0	21564	21599	87729		0
2013-05-10_GAG_Top10HCD_HM1_GJ178	MULTI	7	214.98487	1497.8431	NaN	8	7	2	NaN	0.843136	0.114127670895186	2.376489	215.127976071152	150.3	4.336	0	21744	21753	50213		0
2013-05-10_GAG_Top10HCD_HM1_GJ178	MULTI	1	208.02947	207.02219	NaN	7	6	2	NaN	0.022195	-0.113035519271421	4.74122	208.03198676676	150.725	3.845	0	21799	21807	19118		0
2013-05-10_GAG_Top10HCD_HM1_GJ178	MULTI	1	212.98849	211.98121	45240.00390625	45	32	2	NaN	0.981214	-0.156297316128672	3.06504	212.987693676829	150.658	19.58	0	21771	21812	68556		0
2013-05-10_GAG_Top10HCD_HM1_GJ178	MULTI	1	213.18222	212.17494	47555.01171875	32	23	2	NaN	0.174941	0.0373408639916306	2.75905	213.184704572587	150.819	13.015	0	21801	21828	39907		0
2013-05-10_GAG_Top10HCD_HM1_GJ178	MULTI	7	214.98541	1497.8469	NaN	7	6	2	NaN	0.846921	0.11791182335628	4.171344	214.985691725798	150.988	3.4	0	21832	21839	33869		0
2013-05-10_GAG_Top10HCD_HM1_GJ178	MULTI	1	206.09739	205.09012	46269.140625	31	16	2	NaN	0.090116	-0.0442249776079677	4.124261	206.096294498272	150.993	9.78	0	21827	21848	55656		0
2013-05-10_GAG_Top10HCD_HM1_GJ178	MULTI	1	212.16249	211.15521	NaN	7	5	2	NaN	0.155211	0.0180799281144459	4.54529	212.164381697561	151.06	4.211	0	21840	21849	20461		0
2013-05-10_GAG_Top10HCD_HM1_GJ178	MULTI	1	212.98845	211.98118	43401.84375	62	38	2	NaN	0.981175	-0.156336237812582	2.615809	212.987569304078	150.924	22.03	0	21805	21851	41541		0
2013-05-10_GAG_Top10HCD_HM1_GJ178	MULTI	1	211.98833	210.98105	43486.40625	162	115	2	NaN	0.981052	-0.155998967335449	3.360464	211.990286052668	149.66	66.58	0	21601	21741	81345		0
2013-05-10_GAG_Top10HCD_HM1_GJ178	MULTI	1	211.98808	210.98081	43486.35546875	70	51	2	NaN	0.980808	-0.15624343287908	4.583795	211.990257650751	150.277	29.965	0	21704	21767	106270		0
2013-05-10_GAG_Top10HCD_HM1_GJ178	MULTI	1	213.18207	212.1748	47466.953125	50	37	2	NaN	0.174796	0.0371952673886256	3.935481	213.184809408148	151.254	21.67	0	21842	21887	41839		0
2013-05-10_GAG_Top10HCD_HM1_GJ178	MULTI	1	212.98805	211.98077	42067.171875	52	35	2	NaN	0.980774	-0.156736717528759	2.436369	212.987485099563	151.335	19.195	0	21861	21901	51209		0
2013-05-10_GAG_Top10HCD_HM1_GJ178	MULTI	1	212.98882	211.98154	43854.60546875	14	11	2	NaN	0.98154	-0.155971316636567	3.982905	212.988395753576	151.518	5.825	0	21896	21908	41525		0
2013-05-10_GAG_Top10HCD_HM1_GJ178	MULTI	1	211.98777	210.98049	43648.4921875	91	50	3	NaN	0.980495	-0.156556219062196	4.28483	211.990280994042	151.647	28.93	0	21888	21949	101040		0
2013-05-10_GAG_Top10HCD_HM1_GJ178	MULTI	1	214.17815	213.17087	46190.75390625	22	17	2	NaN	0.170869	0.032810492510805	4.529628	214.180104791301	151.758	10.46	0	21920	21942	33634		0
2013-05-10_GAG_Top10HCD_HM1_GJ178	MULTI	1	213.18214	212.17487	46062.125	15	11	2	NaN	0.174866	0.0372653815642252	4.448456	213.185021169772	152.03	6.27	0	21960	21973	42469		0
2013-05-10_GAG_Top10HCD_HM1_GJ178	MULTI	1	207.02786	206.02058	NaN	5	3	2	NaN	0.02058	-0.114188988989099	4.03885	207.027309045485	152.162	2.165	0	21982	21986	61205		0
2013-05-10_GAG_Top10HCD_HM1_GJ178	MULTI	1	214.17871	213.17143	40078	23	16	2	NaN	0.171435	0.0333756513796004	4.557104	214.180014059957	152.147	8.735	0	21972	21990	44941		0
2013-05-10_GAG_Top10HCD_HM1_GJ178	MULTI	1	214.17843	213.17115	NaN	13	11	2	NaN	0.171153	0.0330942565567511	4.489628	214.179889389006	152.302	7.278	0	21992	22007	26664		0
2013-05-10_GAG_Top10HCD_HM1_GJ178	MULTI	1	214.1786	213.17132	NaN	9	5	2	NaN	0.171322	0.0332632842487897	3.156401	214.180229326804	152.367	2.939	0	22006	22012	31735		0
2013-05-10_GAG_Top10HCD_HM1_GJ178	MULTI	1	211.98798	210.9807	43648.53515625	49	21	3	NaN	0.980704	-0.156347069215514	4.352931	211.990285732601	152.353	12.365	0	21995	22021	128640		0
2013-05-10_GAG_Top10HCD_HM1_GJ178	MULTI	1	214.17867	213.17139	40861	14	9	2	NaN	0.171395	0.0333359179175261	2.90788	214.180171929648	152.449	5.29	0	22015	22026	58278		0
2013-05-10_GAG_Top10HCD_HM1_GJ178	MULTI	7	214.98495	1497.8437	NaN	4	2	2	NaN	0.843711	0.114702721707317	4.368581	215.127472812709	152.73	1.891	0	22053	22057	24909		0
2013-05-10_GAG_Top10HCD_HM1_GJ178	MULTI	1	213.98752	212.98024	NaN	10	8	2	NaN	0.980239	-0.157732297202301	6.827128	213.992043864534	152.849	5.456	0	22066	22078	21033		0
2013-05-10_GAG_Top10HCD_HM1_GJ178	MULTI	1	213.18176	212.17448	48121.5625	36	32	2	NaN	0.174484	0.0368841820011312	3.58145	213.184900075465	152.863	18.6	0	22058	22097	47924		0
2013-05-10_GAG_Top10HCD_HM1_GJ178	MULTI	1	208.02882	207.02155	NaN	4	2	2	NaN	0.021547	-0.113682472935835	10.038296	208.032418582824	152.873	2.325	0	22070	22075	23172		0
2013-05-10_GAG_Top10HCD_HM1_GJ178	MULTI	1	209.01065	208.00337	44242.4140625	518	313	3	NaN	0.003372	-0.132309361218802	0.623952	209.011526302947	150.412	180.285	0	21564	21942	836610		0
2013-05-10_GAG_Top10HCD_HM1_GJ178	MULTI	1	209.01042	208.00314	44242.3671875	221	126	3	NaN	0.003142	-0.132539549367095	2.887894	209.011557184751	152.078	70.594	0	21867	22015	920870		0
2013-05-10_GAG_Top10HCD_HM1_GJ178	MULTI	6	214.97593	1283.8119	36145.26953125	28	18	2	NaN	0.8119	0.181346143819155	2.950707	215.142679533475	152.89	11.595	0	22062	22087	134570		0
2013-05-10_GAG_Top10HCD_HM1_GJ178	MULTI	1	206.09234	205.08506	46469.50390625	83	49	2	NaN	0.085063	-0.0492766225141565	4.185001	206.089176564165	152.581	26.861	0	22009	22065	112150		0
2013-05-10_GAG_Top10HCD_HM1_GJ178	MULTI	1	206.09247	205.08519	46469.53515625	42	26	2	NaN	0.085192	-0.0491466934131211	3.432437	206.089249644693	149.939	16.54	0	21685	21720	117070		0
2013-05-10_GAG_Top10HCD_HM1_GJ178	MULTI	1	206.0929	205.08562	46469.62890625	84	51	2	NaN	0.085621	-0.048718667417603	3.701927	206.089204646808	151.807	30.725	0	21907	21972	106610		0
2013-05-10_GAG_Top10HCD_HM1_GJ178	MULTI	1	206.09261	205.08534	46469.56640625	73	44	2	NaN	0.085338	-0.0490012601520107	2.988723	206.089171916869	152.2	24.456	0	21964	22015	105120		0
2013-05-10_GAG_Top10HCD_HM1_GJ178	MULTI	1	206.09731	205.09003	46894.75	89	59	2	NaN	0.090029	-0.0443121301105407	2.946515	206.096231612286	151.403	32.376	0	21849	21917	79376		0
2013-05-10_GAG_Top10HCD_HM1_GJ178	MULTI	6	214.97579	1283.8111	36145.24609375	59	31	2	NaN	0.811105	0.180551767147108	1.713138	215.142553134717	149.629	18.165	0	21645	21683	147470		0
2013-05-10_GAG_Top10HCD_HM1_GJ178	MULTI	6	214.9758	1283.8111	36145.24609375	67	37	2	NaN	0.811119	0.180566008676578	2.051544	215.142518809445	149.936	22.334	0	21683	21730	163830		0
2013-05-10_GAG_Top10HCD_HM1_GJ178	MULTI	6	214.97585	1283.8114	36145.2578125	49	29	2	NaN	0.811415	0.180861468756575	2.002566	215.142565264085	150.237	16.115	0	21724	21757	159740		0
2013-05-10_GAG_Top10HCD_HM1_GJ178	MULTI	6	214.97587	1283.8115	36145.2578125	126	82	2	NaN	0.811545	0.180991764487317	1.69393	215.142571118638	152.396	45.045	0	21968	22062	124520		0
2013-05-10_GAG_Top10HCD_HM1_GJ178	MULTI	1	214.17858	213.17131	38643	16	10	2	NaN	0.171308	0.0332491634206065	3.551917	214.180482477819	153.094	6.189	0	22094	22107	44752		0
2013-05-10_GAG_Top10HCD_HM1_GJ178	MULTI	1	212.98622	211.97894	43854.0703125	18	12	2	NaN	0.978941	-0.158569439748277	4.601144	212.987427128055	153.126	7.175	0	22096	22111	77720		0
2013-05-10_GAG_Top10HCD_HM1_GJ178	MULTI	1	213.18147	212.17419	41423.76171875	35	26	2	NaN	0.17419	0.0365896127159999	3.403427	213.184682522201	153.408	15.34	0	22127	22159	57788		0
2013-05-10_GAG_Top10HCD_HM1_GJ178	MULTI	6	214.97576	1283.8109	36112.12890625	71	41	2	NaN	0.810929	0.180375608812028	1.876691	215.142562822245	153.553	23.979	0	22134	22184	112420		0
2013-05-10_GAG_Top10HCD_HM1_GJ178	MULTI	6	214.97596	1283.8121	36112.16015625	67	44	2	NaN	0.812101	0.181547901126351	2.153614	215.142635484909	153.137	24.091	0	22084	22134	204750		0
2013-05-10_GAG_Top10HCD_HM1_GJ178	MULTI	6	214.97571	1283.8106	39799.328125	39	25	2	NaN	0.810619	0.180066094391805	2.880682	215.142453061648	153.85	13.985	0	22183	22213	116400		0
2013-05-10_GAG_Top10HCD_HM1_GJ178	MULTI	1	213.98909	212.98182	NaN	10	7	2	NaN	0.981816	-0.15615600845419	5.843864	213.992229843273	154.26	4.365	0	22241	22250	39629		0
2013-05-10_GAG_Top10HCD_HM1_GJ178	MULTI	1	212.98826	211.98098	43426.8515625	21	14	2	NaN	0.980985	-0.15652665663626	3.760903	212.987576812978	154.329	7.275	0	22247	22262	74598		0
2013-05-10_GAG_Top10HCD_HM1_GJ178	MULTI	7	214.98498	1497.8439	NaN	5	4	2	NaN	0.843945	0.114936567890027	4.56164	214.985544882242	154.426	3.3	0	22264	22271	40300		0
2013-05-10_GAG_Top10HCD_HM1_GJ178	MULTI	1	206.09743	205.09016	47014.90234375	106	57	2	NaN	0.090157	-0.0441843157072412	2.524101	206.09639544336	154.033	31.339	0	22183	22248	63625		0
2013-05-10_GAG_Top10HCD_HM1_GJ178	MULTI	6	214.97569	1283.8105	41884.73828125	36	28	2	NaN	0.810503	0.179950281577021	2.499802	215.142510225477	154.45	16.215	0	22251	22285	119150		0
2013-05-10_GAG_Top10HCD_HM1_GJ178	MULTI	6	214.97596	1283.8121	43492.2265625	30	19	2	NaN	0.812084	0.18153092558623	3.384371	215.142788438231	154.98	11.45	0	22321	22345	103750		0
2013-05-10_GAG_Top10HCD_HM1_GJ178	MULTI	1	206.09297	205.08569	47621.8125	42	25	2	NaN	0.08569	-0.0486498020565591	3.596209	206.089328558785	155.079	13.869	0	22334	22363	81379		0
2013-05-10_GAG_Top10HCD_HM1_GJ178	MULTI	6	214.97585	1283.8114	38766.30078125	24	14	2	NaN	0.811428	0.180874495263197	2.349624	215.142745760121	155.119	8.08	0	22345	22362	227060		0
2013-05-10_GAG_Top10HCD_HM1_GJ178	MULTI	1	206.093	205.08572	47621.8203125	169	119	2	NaN	0.085723	-0.0486161786558057	4.529351	206.089182069411	154.55	66.099	0	22200	22338	105100		0
2013-05-10_GAG_Top10HCD_HM1_GJ178	MULTI	1	211.16701	210.15974	45146.29296875	31	22	2	NaN	0.159736	0.0230629195461347	4.493593	211.169069236076	155.159	12.365	0	22345	22371	57608		0
2013-05-10_GAG_Top10HCD_HM1_GJ178	MULTI	7	214.98494	1497.8437	NaN	5	4	2	NaN	0.843678	0.114670309556686	4.166803	214.985363148876	155.345	2.434	0	22380	22385	34535		0
2013-05-10_GAG_Top10HCD_HM1_GJ178	MULTI	1	213.96753	212.96025	NaN	5	4	2	NaN	0.960251	-0.177710318055347	4.371534	213.969231246471	155.354	2.441	0	22381	22386	30846		0
2013-05-10_GAG_Top10HCD_HM1_GJ178	MULTI	6	214.9758	1283.8112	39896.31640625	44	33	2	NaN	0.811153	0.180600331038249	1.845845	215.142735645516	155.327	17.365	0	22362	22398	116730		0
2013-05-10_GAG_Top10HCD_HM1_GJ178	MULTI	1	206.0925	205.08523	47530.2265625	57	37	2	NaN	0.085227	-0.049112046248581	3.223661	206.089131495297	155.346	20.155	0	22363	22405	100120		0
2013-05-10_GAG_Top10HCD_HM1_GJ178	MULTI	1	212.98847	211.98119	43854.53515625	12	9	2	NaN	0.981194	-0.156317457410722	4.614464	212.987289841074	155.606	4.84	0	22409	22419	92711		0
2013-05-10_GAG_Top10HCD_HM1_GJ178	MULTI	1	211.98792	210.98064	43820.5	72	45	2	NaN	0.980641	-0.156410418860162	4.598838	211.990305999799	152.056	26.354	0	21941	21997	106200		0
2013-05-10_GAG_Top10HCD_HM1_GJ178	MULTI	1	211.98807	210.98079	43820.53125	59	33	2	NaN	0.980791	-0.156259945312513	4.561088	211.990284326681	153.471	19.63	0	22129	22170	137470		0
2013-05-10_GAG_Top10HCD_HM1_GJ178	MULTI	1	211.98802	210.98074	43820.5234375	68	39	2	NaN	0.980745	-0.15630651334169	4.615636	211.990312536475	153.868	22.11	0	22176	22222	104270		0
2013-05-10_GAG_Top10HCD_HM1_GJ178	MULTI	1	211.98833	210.98105	43820.5859375	58	37	2	NaN	0.981049	-0.156002462140918	4.448823	211.990253163786	154.56	20.641	0	22262	22305	119290		0
2013-05-10_GAG_Top10HCD_HM1_GJ178	MULTI	1	211.98836	210.98108	43820.59375	65	44	2	NaN	0.981079	-0.155972499562552	4.448831	211.990288960161	154.195	23.225	0	22215	22263	116630		0
2013-05-10_GAG_Top10HCD_HM1_GJ178	MULTI	1	211.98809	210.98081	43820.53515625	119	70	2	NaN	0.980813	-0.156238421213118	4.383236	211.990298090083	154.961	38.286	0	22290	22370	167250		0
2013-05-10_GAG_Top10HCD_HM1_GJ178	MULTI	1	211.98797	210.9807	43820.51171875	43	27	2	NaN	0.980697	-0.156354451257073	3.792578	211.990244781878	155.318	14.235	0	22365	22394	134330		0
2013-05-10_GAG_Top10HCD_HM1_GJ178	MULTI	1	206.09725	205.08997	44072.77734375	79	57	2	NaN	0.08997	-0.044371797396991	2.673639	206.096333690862	155.612	30.921	0	22378	22443	85014		0
2013-05-10_GAG_Top10HCD_HM1_GJ178	MULTI	1	208.02898	207.0217	NaN	11	8	2	NaN	0.021701	-0.113528845939783	3.675796	208.031719066848	155.9	4.765	0	22448	22458	59445		0
2013-05-10_GAG_Top10HCD_HM1_GJ178	MULTI	1	206.09713	205.08985	44652.4296875	37	28	2	NaN	0.089849	-0.0444927059348856	3.916945	206.096220457901	155.928	15.894	0	22443	22476	91435		0
2013-05-10_GAG_Top10HCD_HM1_GJ178	MULTI	6	214.97597	1283.8121	37690.484375	10	8	2	NaN	0.812145	0.18159123040823	3.926755	215.142861363742	156.062	4.761	0	22468	22478	184360		0
2013-05-10_GAG_Top10HCD_HM1_GJ178	MULTI	6	214.97571	1283.8106	37690.4375	13	11	2	NaN	0.810572	0.180018947976123	3.183767	215.142561320895	156.154	6.215	0	22478	22491	243810		0
2013-05-10_GAG_Top10HCD_HM1_GJ178	MULTI	1	208.02932	207.02204	44800.2734375	21	16	2	NaN	0.022042	-0.113187796519185	2.941839	208.031841582454	156.146	8.62	0	22475	22493	50359		0
2013-05-10_GAG_Top10HCD_HM1_GJ178	MULTI	1	208.02928	207.02201	38811.296875	8	5	2	NaN	0.022008	-0.113222225599202	4.003897	208.030910480185	156.607	3.76	0	22537	22545	70003		0
2013-05-10_GAG_Top10HCD_HM1_GJ178	MULTI	7	209.01104	1456.0264	44904.02734375	280	160	2	NaN	0.026369	0.316596620067912	0.900613	209.011515812932	137.071	233.214	0	19725	20297	264850		0
2013-05-10_GAG_Top10HCD_HM1_GJ178	MULTI	1	214.1781	213.17083	NaN	10	8	2	NaN	0.170828	0.0327694740342395	2.732504	214.179809022938	156.605	5.2	0	22536	22547	35008		0
2013-05-10_GAG_Top10HCD_HM1_GJ178	MULTI	1	206.09324	205.08596	45800.12109375	64	44	2	NaN	0.085961	-0.0483781271030921	3.964247	206.089191582056	156.438	25.335	0	22487	22541	100840		0
2013-05-10_GAG_Top10HCD_HM1_GJ178	MULTI	1	206.09249	205.08522	45799.953125	28	21	2	NaN	0.085217	-0.0491218192682084	3.108463	206.089140909389	156.691	12.105	0	22541	22566	87168		0
2013-05-10_GAG_Top10HCD_HM1_GJ178	MULTI	1	208.02977	207.02249	NaN	8	7	2	NaN	0.022492	-0.112738640468422	3.487456	208.031742513163	156.73	4.27	0	22551	22560	34599		0
2013-05-10_GAG_Top10HCD_HM1_GJ178	MULTI	1	214.17874	213.17147	NaN	8	8	2	NaN	0.171466	0.0334066278179534	4.578511	214.179848242725	157.398	4.341	0	22637	22646	27966		0
2013-05-10_GAG_Top10HCD_HM1_GJ178	MULTI	1	213.97151	212.96423	NaN	6	5	2	NaN	0.964234	-0.173729736861787	3.795553	213.969647069675	157.836	3.094	0	22693	22700	29117		0
2013-05-10_GAG_Top10HCD_HM1_GJ178	MULTI	1	208.02972	207.02244	45539.26171875	6	4	2	NaN	0.022443	-0.112787183095293	5.804373	208.032047015081	158.141	2.84	0	22731	22737	66851		0
2013-05-10_GAG_Top10HCD_HM1_GJ178	MULTI	1	213.18189	212.17462	NaN	7	6	2	NaN	0.174616	0.0370160121977392	6.336418	213.185148878514	158.315	3.789	0	22752	22760	68394		0
2013-05-10_GAG_Top10HCD_HM1_GJ178	MULTI	1	206.09236	205.08509	45042.6953125	25	17	2	NaN	0.085086	-0.0492529709260907	3.829496	206.089493450272	158.356	9.5	0	22752	22772	95848		0
2013-05-10_GAG_Top10HCD_HM1_GJ178	MULTI	1	213.96734	212.96006	NaN	5	3	2	NaN	0.960061	-0.177900293841134	5.862158	213.96947912505	158.471	2.15	0	22774	22778	40751		0
2013-05-10_GAG_Top10HCD_HM1_GJ178	MULTI	1	214.17843	213.17115	50145.359375	6	4	2	NaN	0.171149	0.0330899304680941	3.738769	214.180121533435	158.493	2.841	0	22776	22782	46598		0
2013-05-10_GAG_Top10HCD_HM1_GJ178	MULTI	1	214.17868	213.1714	NaN	12	8	2	NaN	0.171399	0.0333401717640811	2.797133	214.180425969875	158.571	5.609	0	22782	22794	47841		0
2013-05-10_GAG_Top10HCD_HM1_GJ178	MULTI	1	206.09718	205.0899	45476.39453125	20	13	2	NaN	0.089901	-0.0444403974919965	3.916775	206.096401362997	158.779	6.735	0	22808	22822	111600		0
2013-05-10_GAG_Top10HCD_HM1_GJ178	MULTI	1	213.97223	212.96495	NaN	7	5	2	NaN	0.964955	-0.173009361293197	3.796957	213.970679650133	159.349	2.899	0	22884	22890	60222		0
2013-05-10_GAG_Top10HCD_HM1_GJ178	MULTI	1	214.17873	213.17146	NaN	6	5	2	NaN	0.171457	0.0333979057930947	4.54193	214.180935065523	159.983	2.89	0	22963	22969	42060		0
2013-05-10_GAG_Top10HCD_HM1_GJ178	MULTI	1	208.03037	207.02309	49111.1640625	13	11	2	NaN	0.023092	-0.112138342315546	3.770289	208.032029528388	160.009	6.21	0	22963	22976	90933		0
2013-05-10_GAG_Top10HCD_HM1_GJ178	MULTI	1	213.97142	212.96414	NaN	6	5	2	NaN	0.964144	-0.173819604309642	3.330519	213.96996166583	160.058	2.88	0	22973	22979	38271		0
2013-05-10_GAG_Top10HCD_HM1_GJ178	MULTI	1	213.98818	212.9809	NaN	11	6	2	NaN	0.980904	-0.157067593035009	7.08363	213.991964320829	160.539	3.79	0	23033	23041	82557		0
2013-05-10_GAG_Top10HCD_HM1_GJ178	MULTI	1	214.17804	213.17077	NaN	4	2	2	NaN	0.170768	0.0327092632004451	4.596811	214.179975417753	160.701	1.439	0	23056	23059	46470		0
2013-05-10_GAG_Top10HCD_HM1_GJ178	MULTI	1	211.98823	210.98095	43993.90234375	117	56	3	NaN	0.980949	-0.156102100051214	4.302819	211.990547786439	161.163	30.29	0	23082	23146	256380		0
2013-05-10_GAG_Top10HCD_HM1_GJ178	MULTI	1	214.17917	213.17189	NaN	19	14	2	NaN	0.171891	0.0338319059703451	4.607322	214.180558256999	161.313	8.501	0	23127	23145	42651		0
2013-05-10_GAG_Top10HCD_HM1_GJ178	MULTI	1	208.03005	207.02277	NaN	6	4	2	NaN	0.022773	-0.112457779123872	5.182493	208.032352433145	162.071	2.64	0	23228	23234	53168		0
2013-05-10_GAG_Top10HCD_HM1_GJ178	MULTI	1	201.0589	200.05162	42016.6171875	115	82	2	NaN	0.051624	-0.0804001422946214	3.402076	201.057450851948	162.022	44.701	0	23189	23283	172110		0
2013-05-10_GAG_Top10HCD_HM1_GJ178	MULTI	1	206.09184	205.08456	46854.984375	8	5	2	NaN	0.084564	-0.0497744515618308	6.132224	206.089429581592	162.161	3.31	0	23239	23246	70157		0
2013-05-10_GAG_Top10HCD_HM1_GJ178	MULTI	1	208.02985	207.02257	NaN	6	4	2	NaN	0.022569	-0.112661455597106	7.041831	208.032105989329	162.441	2.83	0	23274	23280	45221		0
2013-05-10_GAG_Top10HCD_HM1_GJ178	MULTI	1	206.09256	205.08528	46855.14453125	20	15	2	NaN	0.085284	-0.0490552163095686	5.499051	206.089232626497	162.241	9.42	0	23245	23265	78743		0
2013-05-10_GAG_Top10HCD_HM1_GJ178	MULTI	1	206.09305	205.08577	46855.2578125	23	15	2	NaN	0.085772	-0.048567663215465	5.099497	206.089454143418	162.425	8.56	0	23265	23283	82914		0
2013-05-10_GAG_Top10HCD_HM1_GJ178	MULTI	1	211.98805	210.98078	43651.80859375	179	113	2	NaN	0.980777	-0.156274130940261	3.652696	211.99037658534	157.091	61.319	0	22535	22664	155330		0
2013-05-10_GAG_Top10HCD_HM1_GJ178	MULTI	1	211.98828	210.981	43651.85546875	158	113	2	NaN	0.981001	-0.156049769236546	3.3336	211.990533769917	159.421	59.841	0	22830	22956	169890		0
2013-05-10_GAG_Top10HCD_HM1_GJ178	MULTI	1	211.98858	210.98131	43651.91796875	67	42	2	NaN	0.981305	-0.155746176292979	4.505765	211.990579915465	160.801	21.96	0	23048	23094	224550		0
2013-05-10_GAG_Top10HCD_HM1_GJ178	MULTI	1	211.98845	210.98118	43651.890625	144	90	2	NaN	0.981178	-0.155873460801075	3.937258	211.990350244982	162.902	52.25	0	23299	23409	123880		0
2013-05-10_GAG_Top10HCD_HM1_GJ178	MULTI	1	211.98884	210.98156	43651.96875	170	133	2	NaN	0.98156	-0.155491235349672	3.271213	211.990514961711	161.84	72.69	0	23146	23299	228320		0
2013-05-10_GAG_Top10HCD_HM1_GJ178	MULTI	1	210.00884	209.00156	44125.80859375	147	91	2	NaN	0.001563	-0.134578096950833	4.35119	210.011050139176	154.192	49.96	0	22194	22298	145050		0
2013-05-10_GAG_Top10HCD_HM1_GJ178	MULTI	1	210.00905	209.00177	44125.8515625	180	127	2	NaN	0.001769	-0.134371682553194	3.526374	210.011069818971	155.066	69.424	0	22261	22406	183340		0
2013-05-10_GAG_Top10HCD_HM1_GJ178	MULTI	1	210.00884	209.00156	44125.80859375	88	49	2	NaN	0.001563	-0.134577974715882	4.427226	210.011044127841	155.72	26.535	0	22402	22457	160950		0
2013-05-10_GAG_Top10HCD_HM1_GJ178	MULTI	1	210.0091	209.00182	44125.859375	203	151	2	NaN	0.001819	-0.134321987807454	2.839874	210.011085746427	156.802	83.09	0	22457	22632	274510		0
2013-05-10_GAG_Top10HCD_HM1_GJ178	MULTI	1	210.00887	209.0016	44125.8125	257	168	2	NaN	0.001595	-0.134545346532036	3.638584	210.011221249837	158.181	89.52	0	22640	22828	244060		0
2013-05-10_GAG_Top10HCD_HM1_GJ178	MULTI	1	210.00918	209.0019	44125.87890625	98	69	2	NaN	0.001905	-0.134235921513181	3.643901	210.011263643663	158.96	37.43	0	22794	22873	211770		0
2013-05-10_GAG_Top10HCD_HM1_GJ178	MULTI	1	210.00903	209.00175	44125.84765625	418	321	2	NaN	0.001751	-0.134389930351574	2.29172	210.011265772004	161.929	182.34	0	23079	23465	263100		0
2013-05-10_GAG_Top10HCD_HM1_GJ178	MULTI	1	201.05942	200.05215	45431.12890625	23	17	2	NaN	0.052148	-0.0798762052968698	4.58779	201.057346070948	163.798	16.19	0	23438	23475	71541		0
2013-05-10_GAG_Top10HCD_HM1_GJ178	MULTI	1	204.07093	203.06365	NaN	5	4	2	NaN	0.06365	-0.069759507631403	4.524341	204.070649994623	163.858	4.17	0	23451	23460	28480		0
2013-05-10_GAG_Top10HCD_HM1_GJ178	MULTI	1	206.09393	205.08666	46029.76171875	125	76	2	NaN	0.086655	-0.0476846923448022	4.235428	206.089265116709	163.517	50.041	0	23353	23460	95776		0
2013-05-10_GAG_Top10HCD_HM1_GJ178	MULTI	1	206.09738	205.0901	45354.60546875	62	39	2	NaN	0.090104	-0.0442378435192268	3.410937	206.096379946365	162.959	21.465	0	23321	23366	73784		0
2013-05-10_GAG_Top10HCD_HM1_GJ178	MULTI	1	206.09719	205.08991	45354.56640625	35	24	2	NaN	0.089913	-0.0444286015919317	3.356752	206.096268448668	162.674	12.94	0	23294	23321	76007		0
2013-05-10_GAG_Top10HCD_HM1_GJ178	MULTI	7	207.0318	1442.1717	44788.5546875	343	230	2	NaN	0.17166	0.468261079147851	0.71381	207.032293719938	145.717	162.155	0	20954	21303	380860		0
2013-05-10_GAG_Top10HCD_HM1_GJ178	MULTI	7	207.0317	1442.171	44788.53515625	401	235	2	NaN	0.170952	0.467553506550303	0.803056	207.032234067344	149.829	137.64	0	21550	21839	308130		0
2013-05-10_GAG_Top10HCD_HM1_GJ178	MULTI	7	207.03181	1442.1717	44788.55859375	306	220	2	NaN	0.171716	0.46831748974455	1.050747	207.03223990931	151.626	123.57	0	21836	22095	379280		0
2013-05-10_GAG_Top10HCD_HM1_GJ178	MULTI	7	207.03189	1442.1723	44788.57421875	563	435	2	NaN	0.172291	0.468891790344969	0.38213	207.032291360259	156.012	235.204	0	22160	22652	480750		0
2013-05-10_GAG_Top10HCD_HM1_GJ178	MULTI	1	206.09364	205.08637	46029.69921875	43	25	2	NaN	0.086367	-0.047972753136122	3.6765	206.089131505281	165.648	46.639	0	23660	23779	79070		0
2013-05-10_GAG_Top10HCD_HM1_GJ178	MULTI	7	209.01063	1456.0235	45009.3125	35	24	2	NaN	0.023465	0.313694670834593	2.890413	209.153553441273	166.557	40.571	0	23815	23917	89949		0
2013-05-10_GAG_Top10HCD_HM1_GJ178	MULTI	6	214.97636	1283.8145	42844.5859375	12	10	2	NaN	0.814485	0.183930229602083	3.355855	215.143439758407	168.881	9.869	0	24178	24200	78954		0
2013-05-10_GAG_Top10HCD_HM1_GJ178	MULTI	6	214.97579	1283.8111	34213.6875	25	21	2	NaN	0.81107	0.180516944270721	3.042979	215.142713121279	169.058	21.575	0	24201	24251	158230		0
2013-05-10_GAG_Top10HCD_HM1_GJ178	MULTI	7	210.9904	1469.8819	NaN	8	6	2	NaN	0.881852	0.165706609865993	2.974591	210.990619069523	169.324	7.8	0	24242	24260	46160		0
2013-05-10_GAG_Top10HCD_HM1_GJ178	MULTI	1	214.0905	213.08322	46221.49609375	21	16	2	NaN	0.083222	-0.0547959360948767	3.823495	214.08961647203	169.532	16.606	0	24261	24299	48637		0
2013-05-10_GAG_Top10HCD_HM1_GJ178	MULTI	7	210.99023	1469.8807	45994.73046875	19	15	2	NaN	0.880652	0.164506962069709	3.487322	210.990719304961	170.776	11.9	0	24430	24456	48924		0
2013-05-10_GAG_Top10HCD_HM1_GJ178	MULTI	6	214.97575	1283.8108	NaN	6	5	2	NaN	0.810848	0.180294674390552	2.433048	215.142766432283	170.853	4.31	0	24453	24462	180530		0
2013-05-10_GAG_Top10HCD_HM1_GJ178	MULTI	6	214.97567	1283.8104	25877.576171875	8	6	2	NaN	0.810375	0.17982194873548	4.515643	215.14269623093	170.928	6.531	0	24460	24474	205230		0
2013-05-10_GAG_Top10HCD_HM1_GJ178	MULTI	1	208.18216	207.17488	46584.6796875	60	39	2	NaN	0.174879	0.0395785815240686	2.887733	208.177738355775	171.682	28.044	0	24537	24596	67843		0
2013-05-10_GAG_Top10HCD_HM1_GJ178	MULTI	1	222.08198	221.0747	27572.83984375	13	11	2	NaN	0.074702	-0.0669919312134368	3.522969	222.083991420723	0.253	12.53	0	23	47	42012		0
2013-05-10_GAG_Top10HCD_HM1_GJ178	MULTI	1	221.12609	220.11881	42237.78125	156	107	2	NaN	0.118814	-0.0224403200426764	0.254459	221.126056736797	1.572	94.43	0	123	329	511710		0
2013-05-10_GAG_Top10HCD_HM1_GJ178	MULTI	1	221.12628	220.119	44396.90625	13	8	3	NaN	0.119002	-0.0222526615280287	1.342091	221.126147116281	2.989	5.505	0	393	404	210600		0
2013-05-10_GAG_Top10HCD_HM1_GJ178	MULTI	1	217.11031	216.10303	44141.35546875	44	28	2	NaN	0.103031	-0.0363762890174826	2.816069	217.107410797993	3.206	25.83	0	397	454	67104		0
2013-05-10_GAG_Top10HCD_HM1_GJ178	MULTI	2	216.63498	431.2554	NaN	7	5	2	NaN	0.255397	0.0170196326263863	3.321845	216.63390133436	3.431	3.88	0	452	459	46610		0
2013-05-10_GAG_Top10HCD_HM1_GJ178	MULTI	3	220.45911	658.35549	44708.41796875	171	122	2	NaN	0.355487	0.0126432109298094	0.349265	220.45903107522	3.553	102.829	0	379	596	436870		0
2013-05-10_GAG_Top10HCD_HM1_GJ178	MULTI	1	218.12111	217.11384	NaN	6	4	2	NaN	0.113835	-0.0260371992693536	9.238064	218.116897945518	4.515	2.865	0	591	596	24431		0
2013-05-10_GAG_Top10HCD_HM1_GJ178	MULTI	3	220.13818	657.39271	45028.84375	331	196	2	NaN	0.392711	0.0503106583488488	0.209966	220.138150026802	5.052	172.78	0	524	892	2430300		1	666	0	0
2013-05-10_GAG_Top10HCD_HM1_GJ178	MULTI	3	220.13823	657.39286	44642.19921875	14	11	2	NaN	0.392864	0.0504636816554012	2.20807	220.138144912636	6.942	8.905	0	892	909	55084		0
2013-05-10_GAG_Top10HCD_HM1_GJ178	MULTI	5	221.9562	1104.7446	45995.46484375	14	9	2	NaN	0.744637	0.196454693930718	2.886065	222.156789671004	7.971	6.38	0	1028	1040	62028		0
2013-05-10_GAG_Top10HCD_HM1_GJ178	MULTI	6	221.95651	1325.6954	46500.64453125	17	10	2	NaN	0.695398	0.0455781655609826	1.780966	222.123756186756	8.369	11.624	0	1071	1096	68493		0
2013-05-10_GAG_Top10HCD_HM1_GJ178	MULTI	6	221.95655	1325.6956	45644.671875	35	27	2	NaN	0.695619	0.0457993988054568	1.162021	222.123783429448	8.673	20.055	0	1099	1139	129310		0
2013-05-10_GAG_Top10HCD_HM1_GJ178	MULTI	2	218.13943	434.2643	44949.45703125	306	222	2	NaN	0.264302	0.024540711686484	0.259408	218.139347525655	8.122	186.15	0	832	1230	393140		0
2013-05-10_GAG_Top10HCD_HM1_GJ178	MULTI	6	221.95643	1325.6949	42307.78515625	32	21	2	NaN	0.694896	0.0450766595722598	1.303978	222.123555734968	8.974	17.725	0	1139	1177	59628		0
2013-05-10_GAG_Top10HCD_HM1_GJ178	MULTI	2	218.1389	434.26324	44342.3046875	18	13	3	NaN	0.263241	0.0234801936017561	3.391012	218.13940242672	9.601	12.595	0	1230	1256	104050		0
2013-05-10_GAG_Top10HCD_HM1_GJ178	MULTI	2	222.66291	443.31126	33561.24609375	222	158	2	NaN	0.311257	0.0673341898279887	0.474683	222.662656465115	10.578	151.569	0	1191	1530	340870		0
2013-05-10_GAG_Top10HCD_HM1_GJ178	MULTI	5	221.95634	1104.7453	NaN	9	6	2	NaN	0.745308	0.197124907830585	3.775426	221.956105833725	11.319	6.251	0	1462	1476	28356		0
2013-05-10_GAG_Top10HCD_HM1_GJ178	MULTI	5	221.9562	1104.7446	NaN	5	4	2	NaN	0.744633	0.196450770926504	4.60567	222.156574227948	11.861	4.68	0	1535	1543	27965		0
2013-05-10_GAG_Top10HCD_HM1_GJ178	MULTI	2	222.66278	443.31101	35150.73046875	125	85	2	NaN	0.311007	0.0670835045112881	0.673134	222.662581662668	12.451	88.381	0	1530	1724	487460		0
2013-05-10_GAG_Top10HCD_HM1_GJ178	MULTI	5	221.95653	1104.7463	NaN	7	6	2	NaN	0.746288	0.198104362527829	3.415964	221.956744039567	12.991	8.606	0	1688	1708	38518		0
2013-05-10_GAG_Top10HCD_HM1_GJ178	MULTI	2	218.13941	434.26427	44803.77734375	152	96	2	NaN	0.264272	0.0245105657394902	0.37481	218.139339814546	10.882	93.785	0	1279	1488	650960		2	1355;1423	0;0	0;0
2013-05-10_GAG_Top10HCD_HM1_GJ178	MULTI	2	218.13936	434.26416	44803.765625	177	108	2	NaN	0.264162	0.0244003515731492	0.352383	218.139297838223	12.007	114.065	0	1469	1724	711160		2	1493;1559	0;0	0;0
2013-05-10_GAG_Top10HCD_HM1_GJ178	MULTI	5	221.95644	1104.7458	48310.0703125	7	6	2	NaN	0.745808	0.197625109380624	3.944466	221.956065198547	13.152	4.929	0	1709	1718	36113		0
2013-05-10_GAG_Top10HCD_HM1_GJ178	MULTI	1	218.1381	217.13082	49824.75390625	6	4	2	NaN	0.130819	-0.00906083480950315	3.240023	218.139656282125	13.599	5.14	0	1767	1777	24112		0
2013-05-10_GAG_Top10HCD_HM1_GJ178	MULTI	3	220.14648	657.41761	46823.27734375	30	21	2	NaN	0.41761	0.0751978937234981	1.507151	220.146441842559	13.519	25.9	0	1725	1779	106220		0
2013-05-10_GAG_Top10HCD_HM1_GJ178	MULTI	2	222.66458	443.31462	44534.625	39	21	2	NaN	0.314617	0.0706920151116037	4.233887	222.662854589463	13.473	25.9	0	1725	1779	93012		0
2013-05-10_GAG_Top10HCD_HM1_GJ178	MULTI	1	218.13884	217.13157	NaN	10	6	2	NaN	0.131567	-0.00831364420216119	3.819224	218.13920704506	13.887	8.31	0	1799	1814	26650		0
2013-05-10_GAG_Top10HCD_HM1_GJ178	MULTI	5	221.9564	1104.7456	NaN	5	4	2	NaN	0.745624	0.197440986040647	4.018302	222.156746909727	13.954	6.423	0	1808	1821	33935		0
2013-05-10_GAG_Top10HCD_HM1_GJ178	MULTI	2	223.64178	445.26901	42888.82421875	24	14	2	NaN	0.269014	0.0241898024980287	1.054104	223.641757712938	13.912	20.769	0	1784	1829	155800		1	1807	0	0
2013-05-10_GAG_Top10HCD_HM1_GJ178	MULTI	1	223.09649	222.08921	43684.97265625	29	22	2	NaN	0.089211	-0.0529504302838006	0.811795	223.09647540181	14.032	26.544	0	1795	1850	450230		0
2013-05-10_GAG_Top10HCD_HM1_GJ178	MULTI	7	223.0635	1554.3936	43130.90625	32	23	2	NaN	0.393596	-0.361424702056183	1.518266	223.063540616853	14.084	25.764	0	1802	1857	2354300		0
2013-05-10_GAG_Top10HCD_HM1_GJ178	MULTI	5	221.95625	1104.7448	NaN	14	9	2	NaN	0.744844	0.196661332858412	2.107357	222.156955509048	14.232	9.4	0	1843	1865	55321		0
2013-05-10_GAG_Top10HCD_HM1_GJ178	MULTI	2	222.66425	443.31394	40365.2421875	50	38	2	NaN	0.31394	0.070015118422873	4.47032	222.662646618391	14.14	42.834	0	1782	1875	167230		0
2013-05-10_GAG_Top10HCD_HM1_GJ178	MULTI	2	223.64176	445.26896	42410.65234375	27	15	2	NaN	0.268962	0.0241382706721538	1.157455	223.641710766659	14.206	15.975	0	1829	1865	199390		0
2013-05-10_GAG_Top10HCD_HM1_GJ178	MULTI	2	222.66395	443.31334	43415.57421875	37	27	2	NaN	0.313341	0.0694171024949242	4.549863	222.662558965253	14.536	29.115	0	1866	1936	157830		0
2013-05-10_GAG_Top10HCD_HM1_GJ178	MULTI	1	223.0964	222.08913	43684.95703125	52	34	2	NaN	0.089125	-0.0530358871587282	0.509849	223.096375326159	14.474	36.25	0	1850	1936	398590		0
2013-05-10_GAG_Top10HCD_HM1_GJ178	MULTI	1	222.08185	221.07458	NaN	4	2	2	NaN	0.074576	-0.0671179754598086	6.104099	222.084048997794	14.671	4.215	0	1908	1917	28500		0
2013-05-10_GAG_Top10HCD_HM1_GJ178	MULTI	1	218.10482	217.09754	NaN	6	4	2	NaN	0.097543	-0.0423221438070129	10.623621	218.109659656269	14.678	6.895	0	1902	1920	18007		0
2013-05-10_GAG_Top10HCD_HM1_GJ178	MULTI	5	221.95647	1104.746	42539.83984375	17	13	2	NaN	0.745951	0.197767537247501	3.000625	222.157104893088	14.71	16.295	0	1897	1936	49154		0
2013-05-10_GAG_Top10HCD_HM1_GJ178	MULTI	5	220.9531	1099.7291	43453.37890625	85	56	2	NaN	0.729141	0.183265634622558	0.257816	220.953147892329	14.882	56.565	0	1869	1996	996530		0
2013-05-10_GAG_Top10HCD_HM1_GJ178	MULTI	1	218.20248	217.19521	NaN	4	2	2	NaN	0.195206	0.0552965337415401	12.140147	218.19882604898	16.389	3.58	0	2138	2145	20803		0
2013-05-10_GAG_Top10HCD_HM1_GJ178	MULTI	2	221.12863	440.24271	44998.3125	165	89	2	NaN	0.242714	0.000202791397839519	0.354866	221.128600345305	15.867	80.06	0	1990	2169	622330		0
2013-05-10_GAG_Top10HCD_HM1_GJ178	MULTI	1	222.08158	221.07431	NaN	8	8	2	NaN	0.074308	-0.0673866551254036	3.586544	222.083467592513	17.795	8.76	0	2322	2341	30686		0
2013-05-10_GAG_Top10HCD_HM1_GJ178	MULTI	1	222.08242	221.07515	NaN	5	4	2	NaN	0.075148	-0.0665464707393255	6.650514	222.084295160733	20.494	4.075	0	2702	2711	32832		0
2013-05-10_GAG_Top10HCD_HM1_GJ178	MULTI	5	221.95621	1104.7447	NaN	12	10	2	NaN	0.744682	0.196499074478652	3.847018	222.156883756374	20.532	11.12	0	2702	2728	57411		0
2013-05-10_GAG_Top10HCD_HM1_GJ178	MULTI	1	220.17233	219.16505	41837.55859375	97	63	2	NaN	0.165055	0.024238626674645	2.916407	220.177604248328	20.491	70.195	0	2606	2769	88232		0
2013-05-10_GAG_Top10HCD_HM1_GJ178	MULTI	1	222.1348	221.12752	NaN	4	2	2	NaN	0.127523	-0.014195912942057	10.565822	222.138748041271	23.385	5.175	0	3103	3118	27832		0
2013-05-10_GAG_Top10HCD_HM1_GJ178	MULTI	3	216.8076	647.40096	45063.984375	39	35	2	NaN	0.400957	0.0631525152158474	1.198822	216.80749563568	24.314	39.601	0	3195	3285	116000		1	3248	0	0
2013-05-10_GAG_Top10HCD_HM1_GJ178	MULTI	5	221.95619	1104.7446	NaN	8	7	2	NaN	0.744579	0.196396037358682	3.65695	222.156682200264	25.549	9.625	0	3403	3426	33013		0
2013-05-10_GAG_Top10HCD_HM1_GJ178	MULTI	5	221.95582	1104.7427	NaN	6	4	2	NaN	0.742737	0.194555662759285	2.373588	222.156412786401	26.411	8.68	0	3525	3548	47392		0
2013-05-10_GAG_Top10HCD_HM1_GJ178	MULTI	2	218.13936	434.26416	44331.10546875	92	55	2	NaN	0.264164	0.0244025788430804	0.498748	218.139316912626	34.088	68.417	0	4563	4728	594870		1	4610	0	0
2013-05-10_GAG_Top10HCD_HM1_GJ178	MULTI	5	220.95306	1099.7289	43453.37109375	552	358	2	NaN	0.728894	0.183019076293249	0.227514	220.953091125074	51.074	574.04	0	6463	7849	629080		0
2013-05-10_GAG_Top10HCD_HM1_GJ178	MULTI	5	220.95306	1099.7289	43453.37109375	1072	706	2	NaN	0.728896	0.183020467663482	0.132306	220.953100373309	19.759	824.61	0	1995	3917	1044000		0
2013-05-10_GAG_Top10HCD_HM1_GJ178	MULTI	5	220.95312	1099.7292	43453.3828125	986	580	2	NaN	0.72921	0.183334559468221	0.110193	220.953157994779	9.022	531.2	0	633	1780	918000		0
2013-05-10_GAG_Top10HCD_HM1_GJ178	MULTI	5	220.9531	1099.7291	43453.37890625	979	706	2	NaN	0.729127	0.183251766137118	0.124739	220.953140673861	31.26	951.34	0	3167	5418	1011200		0
2013-05-10_GAG_Top10HCD_HM1_GJ178	MULTI	5	220.95313	1099.7293	43453.38671875	459	328	2	NaN	0.72927	0.183395021392244	0.240745	220.953158908373	43.952	459.865	0	5418	6499	955130		0
2013-05-10_GAG_Top10HCD_HM1_GJ178	MULTI	1	217.15858	216.1513	41855.8828125	96	72	2	NaN	0.151304	0.0118743238217007	0.670413	217.158524964413	92.453	157.76	0	13082	13483	245920		0
2013-05-10_GAG_Top10HCD_HM1_GJ178	MULTI	1	219.0473	218.04003	43513.21484375	667	485	2	NaN	0.040027	-0.100271664495182	0.165049	219.047277359205	97.513	989.04	0	13009	15541	1167400		0
2013-05-10_GAG_Top10HCD_HM1_GJ178	MULTI	5	221.95637	1104.7455	NaN	7	6	2	NaN	0.745475	0.19729169719767	4.041163	221.956167814512	103.501	11.335	0	14940	14969	40218		0
2013-05-10_GAG_Top10HCD_HM1_GJ178	MULTI	5	221.95618	1104.7445	NaN	8	8	2	NaN	0.74452	0.196337066085789	3.473472	222.1568327915	108.454	16.634	0	15700	15744	70558		0
2013-05-10_GAG_Top10HCD_HM1_GJ178	MULTI	1	215.14126	214.13399	28602.275390625	10	8	2	NaN	0.133988	-0.00451388520514229	5.425737	215.142723567629	109.455	14.415	0	15861	15896	81174		0
2013-05-10_GAG_Top10HCD_HM1_GJ178	MULTI	1	215.13857	214.13129	28407.39453125	7	5	2	NaN	0.131294	-0.00720639143412427	4.489223	215.139228001427	111.041	11.32	0	16104	16132	92934		0
2013-05-10_GAG_Top10HCD_HM1_GJ178	MULTI	5	221.95661	1104.7467	NaN	11	10	2	NaN	0.746657	0.198473961274885	2.95518	221.956286585162	114.953	19.11	0	16685	16733	46299		0
2013-05-10_GAG_Top10HCD_HM1_GJ178	MULTI	5	221.95619	1104.7445	NaN	11	6	2	NaN	0.744549	0.19636681985321	2.764622	222.156546540755	115.873	12.745	0	16842	16874	42747		0
2013-05-10_GAG_Top10HCD_HM1_GJ178	MULTI	1	217.11483	216.10755	42441.8203125	6	5	2	NaN	0.10755	-0.031859244742293	8.277126	217.117862631102	116.649	11.635	0	16956	16986	34144		0
2013-05-10_GAG_Top10HCD_HM1_GJ178	MULTI	1	221.11715	220.10987	45825.21484375	58	47	2	NaN	0.10987	-0.0313802238999017	0.529606	221.117115673808	117.479	80.725	0	17006	17208	201370		0
2013-05-10_GAG_Top10HCD_HM1_GJ178	MULTI	1	215.0831	214.07583	44871.6875	14	11	2	NaN	0.075828	-0.0626466241624541	0.772541	215.083080772754	122.246	18.88	0	17799	17848	316820		0
2013-05-10_GAG_Top10HCD_HM1_GJ178	MULTI	2	222.15586	442.29717	38366.41015625	11	9	2	NaN	0.297175	0.0537180673722446	4.615605	222.156650760423	122.997	12.5	0	17919	17947	40667		0
2013-05-10_GAG_Top10HCD_HM1_GJ178	MULTI	5	221.95625	1104.7449	NaN	10	9	2	NaN	0.744874	0.196690959572834	3.331485	222.156372071948	124.353	10.39	0	18115	18138	49791		0
2013-05-10_GAG_Top10HCD_HM1_GJ178	MULTI	1	221.1172	220.10993	44425.62890625	73	59	2	NaN	0.109926	-0.0313248428892052	0.458241	221.117152989756	129.688	81.565	0	18816	19014	231590		0
2013-05-10_GAG_Top10HCD_HM1_GJ178	MULTI	5	221.95629	1104.7451	31531.96875	26	21	2	NaN	0.74509	0.196907524020844	1.577252	222.156820532945	130.233	27.44	0	18955	19020	143530		0
2013-05-10_GAG_Top10HCD_HM1_GJ178	MULTI	2	222.15587	442.29718	NaN	11	8	2	NaN	0.297183	0.0537261766928623	4.603537	222.156713985946	131.903	9.12	0	19221	19243	44004		0
2013-05-10_GAG_Top10HCD_HM1_GJ178	MULTI	2	222.15563	442.2967	NaN	6	3	2	NaN	0.2967	0.0532437336774478	3.309362	222.156942664298	132.201	4.7	0	19269	19279	39524		0
2013-05-10_GAG_Top10HCD_HM1_GJ178	MULTI	5	221.95619	1104.7445	NaN	19	16	2	NaN	0.744546	0.196363790495525	3.095132	221.956384176913	133.114	23.08	0	19377	19435	38330		0
2013-05-10_GAG_Top10HCD_HM1_GJ178	MULTI	5	220.95307	1099.729	43447.94140625	1085	775	2	NaN	0.728954	0.1830787849035	0.152971	220.953114523377	130.357	1114.27	0	16969	19703	784440		0
2013-05-10_GAG_Top10HCD_HM1_GJ178	MULTI	5	221.95627	1104.7449	NaN	6	4	2	NaN	0.74495	0.196767252285554	4.129233	221.956276140156	136.09	7.12	0	19829	19844	36066		0
2013-05-10_GAG_Top10HCD_HM1_GJ178	MULTI	5	221.95657	1104.7465	NaN	7	4	2	NaN	0.746487	0.198303841447796	3.717534	222.157268324273	138.227	5.62	0	20146	20159	34171		0
2013-05-10_GAG_Top10HCD_HM1_GJ178	MULTI	1	222.08099	221.07371	41528.28125	20	17	2	NaN	0.073709	-0.0679850887171369	2.826855	222.083580806941	139.483	20.253	0	20305	20352	47260		0
2013-05-10_GAG_Top10HCD_HM1_GJ178	MULTI	1	221.11719	220.10991	42819.48046875	81	62	2	NaN	0.109909	-0.0313412015924825	0.427524	221.117157486463	139.981	62.994	0	20348	20492	566780		0
2013-05-10_GAG_Top10HCD_HM1_GJ178	MULTI	1	221.08314	220.07587	43026.0546875	435	278	3	NaN	0.075868	-0.0653672615120797	0.888983	221.084322062718	140.32	314.815	0	19976	20718	422280		0
2013-05-10_GAG_Top10HCD_HM1_GJ178	MULTI	1	222.16002	221.15274	43970.140625	113	68	2	NaN	0.152743	0.0110124615323457	4.170157	222.156786157192	139.136	81.164	0	20190	20381	117310		0
2013-05-10_GAG_Top10HCD_HM1_GJ178	MULTI	1	221.11718	220.1099	43811.82421875	64	46	2	NaN	0.109903	-0.0313473656911185	0.4352	221.11714159971	141.744	46.794	0	20607	20716	688080		0
2013-05-10_GAG_Top10HCD_HM1_GJ178	MULTI	1	221.11719	220.10991	44292.29296875	110	90	2	NaN	0.109911	-0.0313398125053936	0.34991	221.117152644458	142.564	74.785	0	20716	20881	893610		0
2013-05-10_GAG_Top10HCD_HM1_GJ178	MULTI	1	223.09639	222.08911	43350.19921875	175	143	2	NaN	0.08911	-0.0530507602244654	0.362789	223.096351611885	144.975	111.834	0	20957	21200	314890		0
2013-05-10_GAG_Top10HCD_HM1_GJ178	MULTI	1	222.08195	221.07467	NaN	6	4	2	NaN	0.07467	-0.0670240097588533	4.229366	222.083337575456	145.171	3.69	0	21098	21106	27230		0
2013-05-10_GAG_Top10HCD_HM1_GJ178	MULTI	1	224.06055	223.05327	44026.8984375	23	17	2	NaN	0.053271	-0.0893335213220041	3.218957	224.063254819739	0.377	11.79	0	40	63	57445		0
2013-05-10_GAG_Top10HCD_HM1_GJ178	MULTI	2	229.1576	456.30065	39167.328125	17	14	2	NaN	0.300648	0.0507493363516573	4.217057	229.158570617774	1.622	15.345	0	198	233	49629		0
2013-05-10_GAG_Top10HCD_HM1_GJ178	MULTI	2	229.15791	456.30126	40513.55078125	5	3	2	NaN	0.301258	0.0513591486720202	3.120943	229.159072113846	1.768	3.31	0	235	242	45245		0
2013-05-10_GAG_Top10HCD_HM1_GJ178	MULTI	3	225.14601	672.41619	45578.7578125	7	5	2	NaN	0.41619	0.0668783192051023	2.504569	225.146078070533	1.849	5.84	0	242	255	108230		0
2013-05-10_GAG_Top10HCD_HM1_GJ178	MULTI	5	224.94612	1119.6942	45245.59375	51	35	2	NaN	0.694214	0.13915424264178	2.61365	225.146244988126	1.65	31.71	0	196	265	148210		0
2013-05-10_GAG_Top10HCD_HM1_GJ178	MULTI	1	224.06031	223.05303	NaN	16	12	2	NaN	0.053034	-0.0895707851115617	3.433096	224.062982432486	2.497	10.095	0	323	346	40478		0
2013-05-10_GAG_Top10HCD_HM1_GJ178	MULTI	1	229.21623	228.20896	44846.76953125	268	184	2	NaN	0.208956	0.0639796546501259	0.224135	229.216193258161	2.13	159.324	0	120	465	387290		0
2013-05-10_GAG_Top10HCD_HM1_GJ178	MULTI	7	224.94742	1567.581	44956.890625	60	46	2	NaN	0.581004	-0.180082814593334	1.277994	224.947233191848	2.435	44.99	0	265	367	120410		0
2013-05-10_GAG_Top10HCD_HM1_GJ178	MULTI	1	224.06029	223.05301	49485.8203125	17	13	2	NaN	0.053013	-0.089591764375001	3.238232	224.063048921925	2.881	11.025	0	370	393	30684		0
2013-05-10_GAG_Top10HCD_HM1_GJ178	MULTI	1	236.17295	235.16567	44952.73046875	5	4	2	NaN	0.165669	0.0174932249283302	4.442827	236.172640202239	1.626	5.895	0	212	224	32600		0
2013-05-10_GAG_Top10HCD_HM1_GJ178	MULTI	3	239.15374	714.4394	44302.79296875	24	22	2	NaN	0.4394	0.0707577105926021	2.131107	239.153603783633	1.777	23.04	0	205	257	98211		0
2013-05-10_GAG_Top10HCD_HM1_GJ178	MULTI	3	239.15373	714.43936	41281.09375	47	31	2	NaN	0.43936	0.070718278373306	0.988162	239.153631914312	2.162	29.515	0	257	322	187700		0
2013-05-10_GAG_Top10HCD_HM1_GJ178	MULTI	1	236.2112	235.20393	43671.515625	13	11	2	NaN	0.203927	0.0557332080340984	3.51132	236.208853088898	2.45	8.105	0	317	333	69281		0
2013-05-10_GAG_Top10HCD_HM1_GJ178	MULTI	3	239.15359	714.43895	44690.16796875	60	53	2	NaN	0.438952	0.0703104493726414	1.002548	239.153559269397	2.639	44.285	0	316	413	155240		0
2013-05-10_GAG_Top10HCD_HM1_GJ178	MULTI	1	232.14503	231.13776	44717.69140625	86	60	2	NaN	0.137755	-0.0085678916063614	4.175419	232.140251551557	2.928	54.525	0	333	453	57741		0
2013-05-10_GAG_Top10HCD_HM1_GJ178	MULTI	3	227.78345	680.32851	43970.15625	101	82	2	NaN	0.32851	-0.0244407027695388	0.501957	227.783397990813	2.732	71.45	0	297	452	246220		0
2013-05-10_GAG_Top10HCD_HM1_GJ178	MULTI	1	229.21629	228.20901	44350.72265625	41	30	2	NaN	0.209009	0.064033173919114	0.501908	229.216228260216	3.762	28.405	0	465	525	288260		0
2013-05-10_GAG_Top10HCD_HM1_GJ178	MULTI	3	240.15592	717.44594	49038.66015625	8	8	2	NaN	0.445943	0.075918001913692	2.942291	240.156015571421	3.804	7.593	0	497	512	50417		0
2013-05-10_GAG_Top10HCD_HM1_GJ178	MULTI	1	230.15934	229.15207	NaN	4	2	2	NaN	0.152067	0.00665742559573346	3.680295	230.15966402493	4.041	2.24	0	529	534	22623		0
2013-05-10_GAG_Top10HCD_HM1_GJ178	MULTI	3	239.82186	716.44376	42604.67578125	61	45	2	NaN	0.443763	0.0741985243383851	0.667522	239.821797939617	4.008	39.011	0	491	573	157810		0
2013-05-10_GAG_Top10HCD_HM1_GJ178	MULTI	1	232.14535	231.13808	40318.37109375	35	21	2	NaN	0.138078	-0.00824572786774525	4.101822	232.14042563146	4.232	21.425	0	532	580	65593		0
2013-05-10_GAG_Top10HCD_HM1_GJ178	MULTI	3	239.82184	716.44369	41834.00390625	17	10	2	NaN	0.443692	0.0741280244427571	2.097967	239.82179935796	4.42	9.565	0	570	590	134780		0
2013-05-10_GAG_Top10HCD_HM1_GJ178	MULTI	2	230.67378	459.333	NaN	4	2	2	NaN	0.333003	0.0817094903905513	2.078991	230.673787896145	4.562	1.97	0	596	600	25226		0
2013-05-10_GAG_Top10HCD_HM1_GJ178	MULTI	1	230.16209	229.15481	44467.76171875	4	2	2	NaN	0.154812	0.00940084041673117	10.734606	230.158799202676	4.82	2.055	0	631	634	29298		0
2013-05-10_GAG_Top10HCD_HM1_GJ178	MULTI	1	239.15747	238.15019	NaN	6	5	2	NaN	0.150189	0.000639725308076322	6.829027	239.161147113565	5.104	5.135	0	662	674	26923		0
2013-05-10_GAG_Top10HCD_HM1_GJ178	MULTI	3	234.49023	700.44886	43911.86328125	21	18	2	NaN	0.448857	0.0866506152631246	2.03648	234.490125028752	5.221	17.164	0	664	702	113890		0
2013-05-10_GAG_Top10HCD_HM1_GJ178	MULTI	1	225.13495	224.12767	NaN	7	6	2	NaN	0.127674	-0.0154246568687313	3.990005	225.132623208115	5.244	6.97	0	675	691	19220		0
2013-05-10_GAG_Top10HCD_HM1_GJ178	MULTI	1	230.13269	229.12542	NaN	4	2	2	NaN	0.125416	-0.0199815100138494	5.22589	230.130908318821	5.251	3.5	0	681	688	31308		0
2013-05-10_GAG_Top10HCD_HM1_GJ178	MULTI	2	232.64927	463.28398	42807.90234375	19	13	2	NaN	0.28398	0.0308688874508221	2.827073	232.646855768385	5.232	12.315	0	670	697	60753		0
2013-05-10_GAG_Top10HCD_HM1_GJ178	MULTI	3	234.48158	700.42292	NaN	8	7	2	NaN	0.422917	0.060722232053763	4.252958	234.481483818762	5.424	6.041	0	701	710	34525		0
2013-05-10_GAG_Top10HCD_HM1_GJ178	MULTI	7	224.94779	1567.5836	43759.703125	8	5	2	NaN	0.583564	-0.177524348529232	4.112316	224.947661332071	5.473	4.515	0	707	716	84794		0
2013-05-10_GAG_Top10HCD_HM1_GJ178	MULTI	7	239.09438	1666.6097	NaN	11	7	2	NaN	0.609716	-0.196924879119024	4.611167	239.095165365093	5.793	5.594	0	747	758	48606		0
2013-05-10_GAG_Top10HCD_HM1_GJ178	MULTI	2	229.12598	456.2374	42954.296875	329	193	2	NaN	0.237405	-0.0124646856117465	0.299071	229.125905444263	5.262	171.08	0	530	895	425780		0
2013-05-10_GAG_Top10HCD_HM1_GJ178	MULTI	2	239.13622	476.25789	43298.98828125	58	41	2	NaN	0.257886	-0.00119244615541447	1.209156	239.136224675956	4.993	36.28	0	614	690	73922		0
2013-05-10_GAG_Top10HCD_HM1_GJ178	MULTI	2	238.63471	475.25486	42637.31640625	264	178	3	NaN	0.254862	-0.00375497895186072	0.423717	238.63448513426	5.539	157.045	0	570	902	426260		1	667	0	0
2013-05-10_GAG_Top10HCD_HM1_GJ178	MULTI	1	224.06084	223.05356	42579.98046875	45	40	2	NaN	0.053563	-0.0890420524258957	4.329945	224.063256088211	6.419	40.44	0	779	868	53216		0
2013-05-10_GAG_Top10HCD_HM1_GJ178	MULTI	2	232.64883	463.2831	41024.37890625	78	47	2	NaN	0.283105	0.0299945416973628	4.147695	232.647033746959	6.555	46.415	0	800	901	134540		0
2013-05-10_GAG_Top10HCD_HM1_GJ178	MULTI	1	228.11766	227.11038	NaN	6	4	2	NaN	0.110381	-0.0340902676752819	3.400014	228.119253926277	6.946	3.366	0	900	905	32986		0
2013-05-10_GAG_Top10HCD_HM1_GJ178	MULTI	1	224.0607	223.05342	39260.32421875	60	44	2	NaN	0.05342	-0.0891849632307924	4.447525	224.063047125205	6.907	41.81	0	854	945	66207		0
2013-05-10_GAG_Top10HCD_HM1_GJ178	MULTI	7	224.9475	1567.5816	45059.05078125	79	51	2	NaN	0.58158	-0.179507038822749	1.014454	224.947282613809	5.978	47.68	0	716	818	97063		0
2013-05-10_GAG_Top10HCD_HM1_GJ178	MULTI	7	224.94744	1567.5811	45059.03515625	97	54	2	NaN	0.581141	-0.179946192657098	0.81894	224.947272318855	6.709	50.33	0	818	928	84146		0
2013-05-10_GAG_Top10HCD_HM1_GJ178	MULTI	2	229.658	457.30144	43748.55078125	359	227	2	NaN	0.301445	0.0510862045986187	0.217138	229.657952814137	6.004	197.814	0	618	1037	1060800		3	731;796;862	0;0;0	0;0;0
2013-05-10_GAG_Top10HCD_HM1_GJ178	MULTI	2	232.64937	463.28418	42558.53515625	63	36	2	NaN	0.28418	0.0310688243509958	4.513993	232.646958954659	7.112	32.065	0	892	960	120120		0
2013-05-10_GAG_Top10HCD_HM1_GJ178	MULTI	2	229.67057	457.32659	43571.21484375	137	96	2	NaN	0.326586	0.0762161349185817	0.304631	229.670511101595	4.247	83.02	0	444	621	630070		2	538;605	0;0	0;0
2013-05-10_GAG_Top10HCD_HM1_GJ178	MULTI	2	229.67048	457.3264	43571.19921875	131	80	2	NaN	0.326401	0.0760311928340229	0.360089	229.670405343696	5.248	67.81	0	621	761	583390		0
2013-05-10_GAG_Top10HCD_HM1_GJ178	MULTI	2	229.67053	457.32651	43571.20703125	247	179	2	NaN	0.326508	0.0761378305033986	0.297888	229.670454305772	6.93	158.02	0	761	1099	316300		1	929	0	0
2013-05-10_GAG_Top10HCD_HM1_GJ178	MULTI	1	230.17181	229.16453	44390.30859375	85	61	2	NaN	0.164529	0.0191134188190745	1.020874	230.172055420878	7.541	50.309	0	932	1038	75679		0
2013-05-10_GAG_Top10HCD_HM1_GJ178	MULTI	2	232.64922	463.28389	43668.6171875	68	43	2	NaN	0.283893	0.0307826401451621	4.344227	232.646928060382	7.577	36.26	0	950	1028	71681		0
2013-05-10_GAG_Top10HCD_HM1_GJ178	MULTI	1	224.06097	223.05369	43316.6484375	101	69	2	NaN	0.053691	-0.088914053473701	4.485306	224.063212143701	7.602	54.79	0	943	1058	75126		0
2013-05-10_GAG_Top10HCD_HM1_GJ178	MULTI	1	238.15843	237.15116	35368.8203125	6	4	2	NaN	0.151159	0.0020689677788539	4.617351	238.156697650771	8.162	3.878	0	1055	1062	37922		0
2013-05-10_GAG_Top10HCD_HM1_GJ178	MULTI	1	231.1382	230.13092	41602.046875	28	21	2	NaN	0.130923	-0.0149371741400444	2.71276	231.138550300906	8.221	20.71	0	1048	1091	64844		0
2013-05-10_GAG_Top10HCD_HM1_GJ178	MULTI	2	232.14176	462.26896	43106.25390625	265	213	2	NaN	0.268962	0.0163181699975326	1.660316	232.14038430947	5.891	184.775	0	580	971	245220		0
2013-05-10_GAG_Top10HCD_HM1_GJ178	MULTI	1	238.19202	237.18474	NaN	7	5	2	NaN	0.184739	0.0356336507056199	6.297727	238.188545890776	8.83	6.31	0	1136	1150	27344		0
2013-05-10_GAG_Top10HCD_HM1_GJ178	MULTI	2	231.63919	461.26383	45261.3359375	47	34	2	NaN	0.263827	0.0116457158175649	1.009899	231.639220720196	8.909	26.951	0	1125	1183	76684		1	1147	0	0
2013-05-10_GAG_Top10HCD_HM1_GJ178	MULTI	1	224.06098	223.0537	44921.328125	34	21	2	NaN	0.053701	-0.088904095418286	3.978871	224.063097507636	9.056	16.49	0	1153	1187	65337		0
2013-05-10_GAG_Top10HCD_HM1_GJ178	MULTI	1	236.21182	235.20454	44672.0234375	56	34	2	NaN	0.204542	0.0563479555028721	3.952916	236.20880635419	9.124	26.28	0	1154	1210	73020		0
2013-05-10_GAG_Top10HCD_HM1_GJ178	MULTI	2	239.15024	476.28593	39227.10546875	14	10	2	NaN	0.285933	0.0268411556571095	3.273569	239.148341241348	9.914	12.135	0	1266	1295	50581		0
2013-05-10_GAG_Top10HCD_HM1_GJ178	MULTI	7	227.02177	1582.1014	42871.203125	135	89	2	NaN	0.101439	0.333672576298113	0.804039	227.022151012651	6.234	83.525	0	708	890	165220		0
2013-05-10_GAG_Top10HCD_HM1_GJ178	MULTI	7	227.02166	1582.1007	42871.18359375	186	125	2	NaN	0.100668	0.332901297438639	0.737827	227.022115050031	8.883	103.155	0	1037	1255	242560		0
2013-05-10_GAG_Top10HCD_HM1_GJ178	MULTI	1	224.10328	223.096	40000.60546875	7	5	2	NaN	0.096001	-0.046623204634983	6.495709	224.100537572785	10.602	7.13	0	1363	1378	48416		0
2013-05-10_GAG_Top10HCD_HM1_GJ178	MULTI	3	235.81459	704.42194	42634.0703125	42	33	2	NaN	0.421942	0.0579079220639187	1.15317	235.814547590097	10.5	31.65	0	1325	1395	122320		0
2013-05-10_GAG_Top10HCD_HM1_GJ178	MULTI	7	227.02144	1582.0991	43159.6328125	20	15	2	NaN	0.099141	0.331375323298516	2.692786	227.021818512784	10.149	12.33	0	1302	1327	130100		0
2013-05-10_GAG_Top10HCD_HM1_GJ178	MULTI	7	227.02161	1582.1003	43159.6640625	58	35	2	NaN	0.100321	0.332554990375456	1.9885	227.022112682174	10.459	33.135	0	1319	1392	100150		0
2013-05-10_GAG_Top10HCD_HM1_GJ178	MULTI	1	224.06058	223.05331	NaN	7	6	2	NaN	0.053307	-0.0892972831250347	4.279109	224.062805881182	10.696	5.765	0	1378	1390	18910		0
2013-05-10_GAG_Top10HCD_HM1_GJ178	MULTI	7	224.94732	1567.5803	45305.76171875	38	28	2	NaN	0.580339	-0.180748431834218	1.3019	224.947083330511	10.707	28.51	0	1345	1409	146260		0
2013-05-10_GAG_Top10HCD_HM1_GJ178	MULTI	1	236.17004	235.16276	NaN	9	8	2	NaN	0.162762	0.0145867999705445	3.608468	236.172537646527	11.24	8.75	0	1446	1466	26197		0
2013-05-10_GAG_Top10HCD_HM1_GJ178	MULTI	7	224.94738	1567.5807	42854.53515625	47	32	2	NaN	0.580746	-0.180340886685144	0.987608	224.947178358448	11.164	34.24	0	1407	1485	114380		0
2013-05-10_GAG_Top10HCD_HM1_GJ178	MULTI	7	227.02166	1582.1007	42863.0625	41	26	2	NaN	0.100716	0.33294921269453	1.835281	227.022100396804	10.905	27.255	0	1382	1444	111780		0
2013-05-10_GAG_Top10HCD_HM1_GJ178	MULTI	7	227.02157	1582.1001	42863.04296875	57	32	2	NaN	0.100065	0.33229918657571	1.87137	227.022105602839	11.339	33.245	0	1433	1508	85842		0
2013-05-10_GAG_Top10HCD_HM1_GJ178	MULTI	7	224.94738	1567.5807	45036.3515625	36	24	2	NaN	0.580739	-0.180348603267248	1.74645	224.947105206953	11.678	25.985	0	1485	1541	95494		0
2013-05-10_GAG_Top10HCD_HM1_GJ178	MULTI	1	224.06119	223.05391	NaN	8	6	2	NaN	0.05391	-0.0886950289218191	4.718914	224.063311017459	12.155	9.05	0	1574	1597	35334		0
2013-05-10_GAG_Top10HCD_HM1_GJ178	MULTI	1	227.17533	226.16805	42954.0546875	119	96	2	NaN	0.168049	0.0240120658617116	0.399086	227.17528379293	12.582	100.195	0	1502	1724	305880		0
2013-05-10_GAG_Top10HCD_HM1_GJ178	MULTI	1	224.06061	223.05333	NaN	18	13	2	NaN	0.053331	-0.089273897254543	2.817895	224.062948044962	12.887	13.585	0	1664	1694	27430		0
2013-05-10_GAG_Top10HCD_HM1_GJ178	MULTI	2	235.67063	469.32671	43090.01171875	257	116	3	NaN	0.326711	0.0708202806604845	0.248727	235.670563829	12.664	124.425	0	1506	1779	5518800		3	1590;1660;1728	0;0;0	0;0;0
2013-05-10_GAG_Top10HCD_HM1_GJ178	MULTI	7	227.02147	1582.0994	41820.54296875	63	42	2	NaN	0.099371	0.3316048737654	2.31193	227.02206458748	11.922	47.17	0	1508	1614	92889		0
2013-05-10_GAG_Top10HCD_HM1_GJ178	MULTI	7	227.02147	1582.0993	41820.54296875	75	53	2	NaN	0.099335	0.331569690800052	1.750102	227.022039172234	12.594	56.044	0	1572	1701	115350		0
2013-05-10_GAG_Top10HCD_HM1_GJ178	MULTI	7	231.01865	1610.0796	49390.8359375	39	29	2	NaN	0.079595	0.298958387523726	1.214809	231.161938244102	13.002	29.075	0	1664	1724	67784		0
2013-05-10_GAG_Top10HCD_HM1_GJ178	MULTI	7	229.001	1595.9561	42747.46484375	66	37	2	NaN	0.956062	0.181921775524188	1.584262	229.001333930633	5.141	32.399	0	635	702	170420		0
2013-05-10_GAG_Top10HCD_HM1_GJ178	MULTI	7	229.00093	1595.9556	42747.453125	535	340	2	NaN	0.955584	0.181444796498454	0.479596	229.00138939104	8.047	292.036	0	701	1323	315260		0
2013-05-10_GAG_Top10HCD_HM1_GJ178	MULTI	3	231.48682	691.43864	42985.86328125	45	27	2	NaN	0.438644	0.0805821846718118	0.849398	231.48671349104	13.052	26.09	0	1670	1724	205750		0
2013-05-10_GAG_Top10HCD_HM1_GJ178	MULTI	1	235.20569	234.19841	42755.765625	152	107	2	NaN	0.198409	0.0506779933362793	0.335271	235.205613882595	4.543	89.324	0	512	701	335740		0
2013-05-10_GAG_Top10HCD_HM1_GJ178	MULTI	1	235.20566	234.19839	42755.76171875	81	53	2	NaN	0.198387	0.0506555037419503	0.394342	235.205613375486	3.542	46.385	0	425	522	356710		0
2013-05-10_GAG_Top10HCD_HM1_GJ178	MULTI	1	235.20566	234.19839	42755.76171875	533	408	2	NaN	0.198385	0.0506537929945523	0.147706	235.205590916767	8.108	357.506	0	701	1469	450940		0
2013-05-10_GAG_Top10HCD_HM1_GJ178	MULTI	1	232.07551	231.06823	41128.32421875	7	5	2	NaN	0.068234	-0.0780576514438849	2.774929	232.075472628828	13.229	6.749	0	1718	1736	4322400		0
2013-05-10_GAG_Top10HCD_HM1_GJ178	MULTI	3	231.48675	691.43841	NaN	6	5	2	NaN	0.438406	0.0803445554674909	3.307446	231.486672673406	13.307	8.721	0	1725	1744	78926		0
2013-05-10_GAG_Top10HCD_HM1_GJ178	MULTI	2	230.66037	459.30619	41705.83984375	27	21	2	NaN	0.306188	0.0549070936909857	1.412779	230.660265077378	13.428	25.9	0	1725	1779	148690		0
2013-05-10_GAG_Top10HCD_HM1_GJ178	MULTI	3	231.47463	691.40206	45434.0546875	27	20	2	NaN	0.402065	0.0440197749520621	1.363339	231.474555599922	13.515	24.657	0	1730	1779	148580		0
2013-05-10_GAG_Top10HCD_HM1_GJ178	MULTI	2	240.11819	478.22183	41395.37109375	40	21	2	NaN	0.221831	-0.0381513643306448	0.924289	240.118130036098	13.534	25.9	0	1725	1779	296880		0
2013-05-10_GAG_Top10HCD_HM1_GJ178	MULTI	1	232.07556	231.06829	42523.3125	15	12	2	NaN	0.068285	-0.0780061216974275	3.361448	232.075470532167	13.683	13.836	0	1765	1795	1998400		0
2013-05-10_GAG_Top10HCD_HM1_GJ178	MULTI	1	223.06281	222.05553	43130.7734375	43	22	3	NaN	0.055534	-0.0866118450261126	4.600927	223.063576817626	13.68	27.095	0	1752	1808	3698200		0
2013-05-10_GAG_Top10HCD_HM1_GJ178	MULTI	2	235.67071	469.32688	41542.87890625	19	14	2	NaN	0.326876	0.0709859503749612	2.753628	235.670420008988	13.837	20.305	0	1782	1825	131310		0
2013-05-10_GAG_Top10HCD_HM1_GJ178	MULTI	2	240.11826	478.22196	41446.0390625	29	15	2	NaN	0.221962	-0.0380196071217256	0.767766	240.118169697073	13.868	21.135	0	1780	1825	260560		1	1792	0	0
2013-05-10_GAG_Top10HCD_HM1_GJ178	MULTI	1	225.04206	224.03479	43338.71484375	22	15	3	NaN	0.034789	-0.108267494004593	4.297055	225.042750952104	14.049	18.184	0	1805	1844	793600		0
2013-05-10_GAG_Top10HCD_HM1_GJ178	MULTI	1	232.07557	231.06829	40631.91015625	14	9	2	NaN	0.068294	-0.0779978147290592	2.299358	232.075477326557	14.057	11.404	0	1811	1836	1325700		0
2013-05-10_GAG_Top10HCD_HM1_GJ178	MULTI	2	240.11814	478.22173	41677.84375	16	12	2	NaN	0.221725	-0.0382568564126018	1.876995	240.118048803332	14.189	13.315	0	1834	1865	101860		0
2013-05-10_GAG_Top10HCD_HM1_GJ178	MULTI	2	232.64712	463.27968	44004.40234375	15	12	2	NaN	0.279679	0.0265698590391708	1.846218	232.647103429082	14.209	13.315	0	1834	1865	77897		0
2013-05-10_GAG_Top10HCD_HM1_GJ178	MULTI	7	231.01876	1610.0804	43266.1015625	23	12	2	NaN	0.080393	0.299756503619847	2.096476	231.161897968436	14.224	13.315	0	1834	1865	189130		0
2013-05-10_GAG_Top10HCD_HM1_GJ178	MULTI	2	235.67065	469.32674	46480.97265625	19	14	2	NaN	0.326738	0.0708481663893394	2.098164	235.67037175783	14.229	14.935	0	1830	1865	60966		0
2013-05-10_GAG_Top10HCD_HM1_GJ178	MULTI	2	237.66812	473.32168	42377.57421875	50	42	2	NaN	0.321678	0.063949651884684	0.872258	237.668011616336	14.316	43.295	0	1830	1930	187550		1	1859	0	0
2013-05-10_GAG_Top10HCD_HM1_GJ178	MULTI	1	223.06274	222.05546	43130.7578125	110	67	3	NaN	0.05546	-0.0866851438337903	3.528804	223.063611378116	14.586	67.095	0	1844	1996	2788500		0
2013-05-10_GAG_Top10HCD_HM1_GJ178	MULTI	2	229.67046	457.32636	44593.9609375	11	10	2	NaN	0.326359	0.0759892914302895	2.284551	229.670366110273	14.556	11.765	0	1875	1902	223750		0
2013-05-10_GAG_Top10HCD_HM1_GJ178	MULTI	7	239.09363	1666.6045	NaN	5	4	2	NaN	0.604489	-0.202149254777396	3.58624	239.09351895515	14.921	4.38	0	1945	1953	27914		0
2013-05-10_GAG_Top10HCD_HM1_GJ178	MULTI	7	224.94724	1567.5797	44604.69140625	30	16	2	NaN	0.579737	-0.18134952073774	2.033057	224.946962050874	14.448	16.03	0	1865	1901	114970		0
2013-05-10_GAG_Top10HCD_HM1_GJ178	MULTI	7	224.94741	1567.5809	44604.7265625	56	36	2	NaN	0.580919	-0.180167855118953	1.159189	224.94716997608	14.903	38.773	0	1901	1989	110660		0
2013-05-10_GAG_Top10HCD_HM1_GJ178	MULTI	1	224.06091	223.05364	41470.1171875	22	14	2	NaN	0.053636	-0.0889689502124327	3.709791	224.06316396374	14.971	13.81	0	1941	1971	35480		0
2013-05-10_GAG_Top10HCD_HM1_GJ178	MULTI	1	224.0606	223.05333	44031.6640625	25	17	2	NaN	0.053326	-0.0892788218132807	3.046495	224.063030499584	15.206	15.75	0	1968	2001	34670		0
2013-05-10_GAG_Top10HCD_HM1_GJ178	MULTI	1	225.12608	224.1188	42818.58203125	5	3	2	NaN	0.1188	-0.0242942180590262	10.524379	225.12264149527	15.297	2.75	0	1993	1998	42487		0
2013-05-10_GAG_Top10HCD_HM1_GJ178	MULTI	2	229.15534	456.29613	43723.734375	31	19	2	NaN	0.296133	0.0462365885057352	3.599295	229.154459739947	15.31	18.665	0	1979	2019	68040		0
2013-05-10_GAG_Top10HCD_HM1_GJ178	MULTI	2	235.67064	469.32672	43211.37109375	53	36	2	NaN	0.326723	0.0708324318076734	1.262385	235.670452179315	15.231	32.106	0	1954	2024	78764		0
2013-05-10_GAG_Top10HCD_HM1_GJ178	MULTI	2	229.15748	456.30041	NaN	10	8	2	NaN	0.300411	0.0505126701356744	4.477668	229.15813115165	15.482	7.2	0	2013	2027	61633		0
2013-05-10_GAG_Top10HCD_HM1_GJ178	MULTI	2	229.15759	456.30063	45045.3515625	15	11	2	NaN	0.300634	0.0507353067344525	4.159341	229.158259010413	15.636	11.085	0	2027	2052	41245		0
2013-05-10_GAG_Top10HCD_HM1_GJ178	MULTI	1	224.06116	223.05388	46393.4921875	31	20	2	NaN	0.053883	-0.0887214684915989	2.932067	224.062948250991	15.934	19.24	0	2062	2105	64770		0
2013-05-10_GAG_Top10HCD_HM1_GJ178	MULTI	2	236.6802	471.34585	41778.203125	85	56	2	NaN	0.345846	0.0890273118192226	4.051688	236.678283264809	14.937	56.675	0	1866	1995	229640		0
2013-05-10_GAG_Top10HCD_HM1_GJ178	MULTI	2	236.6803	471.34606	41778.22265625	273	183	2	NaN	0.346056	0.0892366084692071	3.10017	236.678267502955	16.201	181.985	0	1995	2405	263640		0
2013-05-10_GAG_Top10HCD_HM1_GJ178	MULTI	7	224.94738	1567.5807	45581.671875	30	19	2	NaN	0.580748	-0.180339372396702	1.750384	224.947183524327	16.603	23.05	0	2145	2200	112430		0
2013-05-10_GAG_Top10HCD_HM1_GJ178	MULTI	1	223.06228	222.05501	43130.671875	156	96	3	NaN	0.055006	-0.0871397478274503	1.280248	223.063589294564	16.152	91.41	0	1996	2202	353840		0
2013-05-10_GAG_Top10HCD_HM1_GJ178	MULTI	1	229.21619	228.20891	44304.07421875	157	95	2	NaN	0.208912	0.0639362290966972	0.303471	229.216127668351	15.963	90.67	0	1995	2200	321290		0
2013-05-10_GAG_Top10HCD_HM1_GJ178	MULTI	2	239.65482	477.29509	42366.5390625	58	46	2	NaN	0.295087	0.035531248459904	0.584915	239.654714063414	17.034	46.505	0	2197	2299	261220		1	2220	0	0
2013-05-10_GAG_Top10HCD_HM1_GJ178	MULTI	2	239.65489	477.29522	42366.55078125	78	53	2	NaN	0.295218	0.0356625061644991	0.437588	239.654836148279	16.429	54.7	0	2074	2200	426730		1	2081	0	0
2013-05-10_GAG_Top10HCD_HM1_GJ178	MULTI	2	230.66016	459.30576	43018.8359375	72	60	2	NaN	0.305758	0.0544774154923857	0.661254	230.660062733648	17.15	61.98	0	2195	2333	174810		0
2013-05-10_GAG_Top10HCD_HM1_GJ178	MULTI	1	227.23427	226.227	NaN	14	14	2	NaN	0.226997	0.0829329878621934	2.973061	227.236641472484	17.487	14.155	0	2273	2305	32358		0
2013-05-10_GAG_Top10HCD_HM1_GJ178	MULTI	3	228.82237	683.44527	38550.76171875	26	18	2	NaN	0.445273	0.0908881011466747	4.564477	228.821131527451	18.103	22.49	0	2349	2401	64759		0
2013-05-10_GAG_Top10HCD_HM1_GJ178	MULTI	1	224.0605	223.05322	49345.59375	9	8	2	NaN	0.053219	-0.0893852352639897	3.14556	224.062679117997	18.292	9.24	0	2390	2411	31281		0
2013-05-10_GAG_Top10HCD_HM1_GJ178	MULTI	7	224.94736	1567.5806	47491.2421875	100	68	2	NaN	0.580606	-0.180481464823743	0.92721	224.947198251552	17.757	70.81	0	2249	2411	89635		0
2013-05-10_GAG_Top10HCD_HM1_GJ178	MULTI	3	228.82037	683.43929	38550.42578125	15	11	2	NaN	0.439286	0.0849042215593272	3.086018	228.820522549146	18.374	13.87	0	2401	2435	56461		0
2013-05-10_GAG_Top10HCD_HM1_GJ178	MULTI	2	237.64483	473.27511	44207.51171875	106	80	2	NaN	0.275115	0.0174080475052278	0.527531	237.644708903064	18.15	87.875	0	2281	2481	174210		1	2338	0	0
2013-05-10_GAG_Top10HCD_HM1_GJ178	MULTI	1	224.06091	223.05364	44225.82421875	54	37	2	NaN	0.053638	-0.0889662817727981	4.469503	224.062923051984	18.693	44.17	0	2411	2509	48016		0
2013-05-10_GAG_Top10HCD_HM1_GJ178	MULTI	2	236.66569	471.31684	41587.75	61	46	2	NaN	0.316836	0.0600300817694688	0.914299	236.665548212159	18.92	54.145	0	2425	2546	159800		0
2013-05-10_GAG_Top10HCD_HM1_GJ178	MULTI	7	227.02158	1582.1001	42345.86328125	254	169	2	NaN	0.100137	0.33237103051124	0.682268	227.022024734838	18.509	184.62	0	2201	2620	192510		0
2013-05-10_GAG_Top10HCD_HM1_GJ178	MULTI	7	227.0219	1582.1024	42345.92578125	25	14	2	NaN	0.102397	0.334629960924303	1.916358	227.022010104182	14.052	17.269	0	1806	1844	892520		0
2013-05-10_GAG_Top10HCD_HM1_GJ178	MULTI	7	227.02195	1582.1027	42345.93359375	50	27	2	NaN	0.102699	0.334931659681388	2.031867	227.022092220072	14.367	26.165	0	1843	1902	832720		0
2013-05-10_GAG_Top10HCD_HM1_GJ178	MULTI	7	227.02173	1582.1012	42345.890625	20	11	2	NaN	0.101172	0.333405741770321	2.275188	227.022066117462	14.7	13.25	0	1899	1930	158420		0
2013-05-10_GAG_Top10HCD_HM1_GJ178	MULTI	7	227.0217	1582.101	42345.88671875	69	40	2	NaN	0.100969	0.333202614055153	1.702833	227.022122028619	15.09	39.49	0	1930	2018	149020		0
2013-05-10_GAG_Top10HCD_HM1_GJ178	MULTI	7	227.02162	1582.1004	42345.87109375	60	42	2	NaN	0.100393	0.332627045028403	1.426303	227.022129744547	16.464	44.59	0	2099	2201	214650		0
2013-05-10_GAG_Top10HCD_HM1_GJ178	MULTI	2	235.13163	468.24871	43915.74609375	257	125	3	NaN	0.248708	-0.00668615070463829	0.275139	235.13158369259	19.619	140.195	0	2481	2804	5059700		2	2569;2645	0;0	0;0
2013-05-10_GAG_Top10HCD_HM1_GJ178	MULTI	2	239.65482	477.29509	43159.12890625	122	76	2	NaN	0.29509	0.0355341649138268	0.460898	239.654759920895	19.669	88.15	0	2491	2699	353520		1	2502	0	0
2013-05-10_GAG_Top10HCD_HM1_GJ178	MULTI	1	236.21183	235.20455	42955.46875	40	31	2	NaN	0.204549	0.0563547755165814	4.615662	236.208849084816	20.453	34.61	0	2649	2730	59848		0
2013-05-10_GAG_Top10HCD_HM1_GJ178	MULTI	2	232.64713	463.2797	40994.3125	130	86	2	NaN	0.2797	0.0265910912551703	0.527945	232.646961225712	20.829	99.18	0	2664	2896	553060		2	2717;2787	0;0	0;0
2013-05-10_GAG_Top10HCD_HM1_GJ178	MULTI	2	237.64492	473.27529	40864.55078125	86	65	2	NaN	0.275294	0.0175876108195894	0.535596	237.644755687911	21.197	78.165	0	2726	2908	176980		0
2013-05-10_GAG_Top10HCD_HM1_GJ178	MULTI	7	224.9473	1567.5801	43591.8046875	45	37	2	NaN	0.580147	-0.180939452697203	1.486622	224.947131274558	21.336	41.35	0	2763	2857	80531		0
2013-05-10_GAG_Top10HCD_HM1_GJ178	MULTI	1	235.10767	234.10039	41944.90625	105	86	2	NaN	0.100393	-0.0472933432627087	0.396755	235.107626072592	21.705	101.505	0	2769	3007	259070		0
2013-05-10_GAG_Top10HCD_HM1_GJ178	MULTI	7	224.94742	1567.581	42704.828125	26	15	2	NaN	0.580986	-0.180101341676618	1.167979	225.090819057319	21.735	22.405	0	2853	2908	81291		0
2013-05-10_GAG_Top10HCD_HM1_GJ178	MULTI	7	227.02159	1582.1002	44667.84765625	57	39	2	NaN	0.100205	0.332438640921282	1.393019	227.022114531092	22.392	46.044	0	2910	3019	149980		0
2013-05-10_GAG_Top10HCD_HM1_GJ178	MULTI	2	232.64716	463.27977	40830.91015625	144	89	2	NaN	0.279772	0.0266631997046147	0.605425	232.646991167004	22.811	114.689	0	2924	3195	637300		4	2934;3003;3076;3150	0;0;0;0	0;0;0;0
2013-05-10_GAG_Top10HCD_HM1_GJ178	MULTI	2	239.6549	477.29525	43123.7578125	76	63	2	NaN	0.295248	0.0356918530402481	0.633427	239.654843001004	23.278	82.408	0	3001	3195	168530		0
2013-05-10_GAG_Top10HCD_HM1_GJ178	MULTI	1	224.06028	223.05301	NaN	6	5	2	NaN	0.053007	-0.0895972718974747	6.280455	224.063072257554	24.621	5.86	0	3278	3291	24872		0
2013-05-10_GAG_Top10HCD_HM1_GJ178	MULTI	1	224.061	223.05372	48897.33984375	32	30	2	NaN	0.053719	-0.0888853344106622	4.397527	224.063088588414	25.28	40.535	0	3336	3431	35163		0
2013-05-10_GAG_Top10HCD_HM1_GJ178	MULTI	7	227.02158	1582.1002	42907.90625	108	68	2	NaN	0.100156	0.332389717185151	1.452364	227.022170412826	27.014	89.88	0	3510	3725	110180		0
2013-05-10_GAG_Top10HCD_HM1_GJ178	MULTI	2	240.63402	479.25349	42415.93359375	68	39	2	NaN	0.253489	-0.00696806695850682	0.632151	240.633970246813	27.748	57.543	0	3666	3806	245930		1	3689	0	0
2013-05-10_GAG_Top10HCD_HM1_GJ178	MULTI	7	225.04248	1568.2464	45158.58203125	59	44	2	NaN	0.246423	0.485029351679486	1.133868	225.042829980664	28.514	70.14	0	3743	3917	108040		0
2013-05-10_GAG_Top10HCD_HM1_GJ178	MULTI	1	224.06152	223.05424	39655.02734375	13	10	2	NaN	0.05424	-0.0883651701301744	3.088614	224.063109113086	28.981	20.175	0	3883	3936	38793		0
2013-05-10_GAG_Top10HCD_HM1_GJ178	MULTI	7	224.94729	1567.5801	40732.0234375	70	49	2	NaN	0.580099	-0.180987933657434	0.805037	224.947233754179	28.604	78.645	0	3741	3936	158680		0
2013-05-10_GAG_Top10HCD_HM1_GJ178	MULTI	1	232.14495	231.13767	42672.765625	67	43	2	NaN	0.13767	-0.0086529560137194	3.031083	232.1402494192	28.776	74.15	0	3785	3972	80782		0
2013-05-10_GAG_Top10HCD_HM1_GJ178	MULTI	1	232.14543	231.13815	42997.01171875	23	14	2	NaN	0.138154	-0.00816913757412863	4.752919	232.140353467269	30.844	22.551	0	4161	4219	48194		0
2013-05-10_GAG_Top10HCD_HM1_GJ178	MULTI	7	227.02162	1582.1004	42924.30078125	44	32	2	NaN	0.100398	0.332632194278403	1.988333	227.022103015291	27.915	49.03	0	3703	3821	141960		0
2013-05-10_GAG_Top10HCD_HM1_GJ178	MULTI	7	227.02148	1582.0994	42924.27734375	63	42	2	NaN	0.09945	0.331683902707709	1.903552	227.022015414291	28.645	69.627	0	3768	3943	110170		0
2013-05-10_GAG_Top10HCD_HM1_GJ178	MULTI	7	227.02158	1582.1002	42924.296875	29	18	2	NaN	0.100153	0.332387412779781	2.516774	227.022128794701	29.334	38.039	0	3902	3998	112370		0
2013-05-10_GAG_Top10HCD_HM1_GJ178	MULTI	7	227.02168	1582.1008	42924.3125	84	57	2	NaN	0.10081	0.333043621673369	1.406428	227.022243396323	30.283	74.905	0	3998	4179	93599		0
2013-05-10_GAG_Top10HCD_HM1_GJ178	MULTI	7	224.94735	1567.5805	43228.0703125	117	82	2	NaN	0.580532	-0.180555332010726	0.824561	224.947242358341	30.333	122.58	0	3936	4237	138410		0
2013-05-10_GAG_Top10HCD_HM1_GJ178	MULTI	1	225.09207	224.0848	NaN	5	4	2	NaN	0.084795	-0.0582839144850027	3.612874	225.091262208646	32.259	7.315	0	4382	4397	43169		0
2013-05-10_GAG_Top10HCD_HM1_GJ178	MULTI	7	227.02169	1582.1009	45225.375	80	52	2	NaN	0.100904	0.333137741209612	1.440702	227.022077980932	32.722	64.375	0	4375	4525	119350		0
2013-05-10_GAG_Top10HCD_HM1_GJ178	MULTI	1	224.06091	223.05364	NaN	5	4	2	NaN	0.053636	-0.0889688535243636	6.352808	224.063194944091	33.129	5.425	0	4503	4515	30638		0
2013-05-10_GAG_Top10HCD_HM1_GJ178	MULTI	1	232.14204	231.13477	NaN	5	3	2	NaN	0.134767	-0.0115552484080865	6.360847	232.13935795741	33.278	4.145	0	4529	4539	26657		0
2013-05-10_GAG_Top10HCD_HM1_GJ178	MULTI	1	235.20564	234.19836	42408.171875	138	94	2	NaN	0.198362	0.0506304147189098	0.286874	235.205570848328	15.989	89.94	0	1996	2200	335010		0
2013-05-10_GAG_Top10HCD_HM1_GJ178	MULTI	7	227.02168	1582.1008	44192.1796875	25	14	2	NaN	0.100837	0.333070625183609	2.304383	227.022036314665	34.468	12.84	0	4689	4717	104830		0
2013-05-10_GAG_Top10HCD_HM1_GJ178	MULTI	7	229.00102	1595.9562	42935.30078125	181	102	2	NaN	0.95619	0.18205012006797	0.66943	229.001385438564	16.028	99.898	0	1996	2222	406100		0
2013-05-10_GAG_Top10HCD_HM1_GJ178	MULTI	7	229.00091	1595.9554	42935.27734375	300	196	2	NaN	0.955403	0.181263349719302	0.56289	229.001322734224	21.764	231.91	0	2613	3155	172510		0
2013-05-10_GAG_Top10HCD_HM1_GJ178	MULTI	7	229.00082	1595.9548	42935.26171875	227	158	2	NaN	0.954779	0.180639943269625	0.599478	229.001264849603	18.433	172.032	0	2222	2613	278750		0
2013-05-10_GAG_Top10HCD_HM1_GJ178	MULTI	7	229.00104	1595.9564	42935.3046875	137	90	2	NaN	0.95637	0.182230289340623	0.746191	229.001362119026	24.692	109.09	0	3155	3407	176570		0
2013-05-10_GAG_Top10HCD_HM1_GJ178	MULTI	7	229.00087	1595.9552	42935.2734375	261	186	2	NaN	0.955172	0.181032499963749	0.676437	229.001339917978	27.945	262.24	0	3407	4043	301010		0
2013-05-10_GAG_Top10HCD_HM1_GJ178	MULTI	7	229.00087	1595.9552	42935.2734375	279	180	2	NaN	0.955179	0.181039230199531	0.609895	229.001353252935	31.666	242.65	0	4043	4623	211750		0
2013-05-10_GAG_Top10HCD_HM1_GJ178	MULTI	5	224.9475	1119.7011	NaN	5	3	2	NaN	0.701123	0.146060336781829	4.568945	224.946987420307	34.976	3.701	0	4768	4776	49277		0
2013-05-10_GAG_Top10HCD_HM1_GJ178	MULTI	2	236.14977	470.28498	40506.62109375	37	31	2	NaN	0.284983	0.0286523553587585	1.123184	236.149733248664	35.346	42.295	0	4764	4860	125560		0
2013-05-10_GAG_Top10HCD_HM1_GJ178	MULTI	7	229.00085	1595.955	42040.2109375	163	100	2	NaN	0.955015	0.180875251800671	0.91299	229.001263553102	35.883	141.91	0	4721	5042	267790		0
2013-05-10_GAG_Top10HCD_HM1_GJ178	MULTI	7	224.94738	1567.5807	NaN	7	5	2	NaN	0.580746	-0.1803415556451	3.927854	224.947044268236	38.664	9.325	0	5274	5298	42670		0
2013-05-10_GAG_Top10HCD_HM1_GJ178	MULTI	7	227.02151	1582.0996	41708.1796875	52	32	2	NaN	0.099615	0.331848886292391	2.242771	227.022064872487	40.744	41.95	0	5525	5624	91983		0
2013-05-10_GAG_Top10HCD_HM1_GJ178	MULTI	7	227.02167	1582.1008	44619.546875	42	30	2	NaN	0.100786	0.333019433377558	2.232653	227.022085305707	41.453	39.75	0	5624	5722	116210		0
2013-05-10_GAG_Top10HCD_HM1_GJ178	MULTI	7	229.00102	1595.9562	39673.8671875	61	40	2	NaN	0.956212	0.182072066709907	1.631759	229.00134272827	43.939	55.362	0	5958	6086	180540		0
2013-05-10_GAG_Top10HCD_HM1_GJ178	MULTI	7	227.02146	1582.0993	42694.125	61	47	2	NaN	0.099312	0.331546498606031	1.745933	227.164242769904	44.965	70.993	0	6069	6241	150590		0
2013-05-10_GAG_Top10HCD_HM1_GJ178	MULTI	7	227.02134	1582.0984	42694.1015625	62	43	2	NaN	0.098444	0.330678633717298	1.671094	227.164137611423	45.893	64.83	0	6228	6378	180230		0
2013-05-10_GAG_Top10HCD_HM1_GJ178	MULTI	7	229.00091	1595.9555	42295.09375	70	47	2	NaN	0.955466	0.181326385191369	1.279513	229.001267712194	44.865	72.422	0	6061	6233	272950		0
2013-05-10_GAG_Top10HCD_HM1_GJ178	MULTI	7	229.0009	1595.9554	42295.09375	92	61	2	NaN	0.955378	0.181238932392944	1.23232	229.0014267492	46.037	91.895	0	6228	6444	157280		0
2013-05-10_GAG_Top10HCD_HM1_GJ178	MULTI	7	227.02142	1582.099	45782.18359375	66	44	2	NaN	0.098985	0.331219549749449	2.001069	227.022092854775	47.85	70.476	0	6476	6644	139220		0
2013-05-10_GAG_Top10HCD_HM1_GJ178	MULTI	1	224.06149	223.05422	NaN	6	4	2	NaN	0.054217	-0.0883878230415007	4.365728	224.063227182574	49.34	6.665	0	6784	6800	35619		0
2013-05-10_GAG_Top10HCD_HM1_GJ178	MULTI	7	227.02163	1582.1005	42461.00390625	14	10	2	NaN	0.100485	0.332719262241199	2.794185	227.021959549513	49.399	17.745	0	6784	6830	123610		0
2013-05-10_GAG_Top10HCD_HM1_GJ178	MULTI	7	229.00095	1595.9557	42512.625	22	15	2	NaN	0.955726	0.181586002922131	2.312065	229.001362238939	52.711	27.16	0	7253	7324	165770		0
2013-05-10_GAG_Top10HCD_HM1_GJ178	MULTI	7	227.02173	1582.1012	38144.27734375	29	23	2	NaN	0.101193	0.33342626856188	2.519887	227.022190717079	52.817	37.07	0	7249	7342	146630		0
2013-05-10_GAG_Top10HCD_HM1_GJ178	MULTI	7	224.94784	1567.5839	NaN	6	4	2	NaN	0.583928	-0.17716014240591	3.014373	225.091197011946	55.145	8.11	0	7625	7646	56606		0
2013-05-10_GAG_Top10HCD_HM1_GJ178	MULTI	7	227.02177	1582.1014	48204.4296875	13	12	2	NaN	0.101433	0.333666286541984	3.700408	227.022252275735	64.926	20.945	0	9068	9119	128650		0
2013-05-10_GAG_Top10HCD_HM1_GJ178	MULTI	7	229.00087	1595.9551	44510.53125	45	30	2	NaN	0.955126	0.18098700494761	1.843874	229.00124918868	64.403	56.26	0	8938	9080	289780		0
2013-05-10_GAG_Top10HCD_HM1_GJ178	MULTI	7	227.02179	1582.1016	45985.96875	17	10	2	NaN	0.101563	0.33379677951325	2.536983	227.02203978103	65.371	24.89	0	9127	9191	106370		0
2013-05-10_GAG_Top10HCD_HM1_GJ178	MULTI	7	229.00084	1595.955	44001.73828125	86	53	2	NaN	0.954959	0.180819312029826	1.694671	229.001182225538	66.179	112.498	0	9119	9410	234110		0
2013-05-10_GAG_Top10HCD_HM1_GJ178	MULTI	7	227.02115	1582.0971	41145.37890625	47	31	2	NaN	0.097131	0.329366237374188	2.029748	227.164098349055	74.019	60.428	0	10387	10533	296840		0
2013-05-10_GAG_Top10HCD_HM1_GJ178	MULTI	7	227.02136	1582.0986	43320.09375	38	27	2	NaN	0.09857	0.330804833632556	2.252113	227.16415437049	74.909	52.327	0	10541	10670	190080		0
2013-05-10_GAG_Top10HCD_HM1_GJ178	MULTI	7	227.02143	1582.0991	44697.83203125	54	38	2	NaN	0.099095	0.331329291753718	2.465854	227.021989551381	77.179	76.138	0	10847	11037	161640		0
2013-05-10_GAG_Top10HCD_HM1_GJ178	MULTI	7	227.02123	1582.0977	44299.3828125	61	42	2	NaN	0.097669	0.329903692989774	2.130337	227.164076647916	79.57	87.67	0	11174	11391	204630		0
2013-05-10_GAG_Top10HCD_HM1_GJ178	MULTI	2	241.20355	480.39254	42815.7578125	24	17	2	NaN	0.39254	0.131559730139827	1.488176	241.203433992825	80.49	35.219	0	11386	11471	179580		1	11408	0	0
2013-05-10_GAG_Top10HCD_HM1_GJ178	MULTI	7	227.02136	1582.0986	40793.62890625	45	35	2	NaN	0.098573	0.330807176418375	2.275195	227.021946139432	81.009	77.442	0	11391	11586	145560		0
2013-05-10_GAG_Top10HCD_HM1_GJ178	MULTI	7	227.02154	1582.0999	40159.7578125	16	11	2	NaN	0.099853	0.3320873490743	2.719668	227.021810561107	81.775	23.365	0	11586	11644	122150		0
2013-05-10_GAG_Top10HCD_HM1_GJ178	MULTI	7	229.00071	1595.954	43002.39453125	172	118	2	NaN	0.954025	0.179886177496655	0.840717	229.001177114358	81.908	250.08	0	11283	11918	289860		0
2013-05-10_GAG_Top10HCD_HM1_GJ178	MULTI	7	227.02134	1582.0985	41531.75	50	33	2	NaN	0.098458	0.330692216504531	2.422017	227.022006543118	84.006	65.419	0	11878	12042	126130		0
2013-05-10_GAG_Top10HCD_HM1_GJ178	MULTI	1	236.2109	235.20362	NaN	10	7	2	NaN	0.203624	0.0554299973373702	4.901354	236.208500238922	84.336	12.56	0	12003	12031	51029		0
2013-05-10_GAG_Top10HCD_HM1_GJ178	MULTI	1	230.17107	229.1638	42448.35546875	82	61	2	NaN	0.163796	0.0183803211127724	4.590136	230.174985086305	84.327	128.05	0	11796	12123	172760		0
2013-05-10_GAG_Top10HCD_HM1_GJ178	MULTI	7	227.02158	1582.1001	42775.1328125	43	32	2	NaN	0.100138	0.332372257196766	1.732859	227.021941401779	87.988	65.968	0	12489	12654	109700		0
2013-05-10_GAG_Top10HCD_HM1_GJ178	MULTI	7	229.00097	1595.9558	40340.296875	73	49	2	NaN	0.955842	0.181702664059685	0.745256	229.001253364166	91.253	109.864	0	12927	13202	263410		0
2013-05-10_GAG_Top10HCD_HM1_GJ178	MULTI	1	236.07721	235.06994	41915.68359375	8	6	2	NaN	0.069937	-0.0781947603389881	6.422053	236.073871706533	92.408	13.15	0	13232	13263	28757		0
2013-05-10_GAG_Top10HCD_HM1_GJ178	MULTI	1	224.06053	223.05326	42683.48046875	49	38	2	NaN	0.053257	-0.0893476314384998	4.262849	224.062970894477	93.821	85.714	0	13359	13580	148530		0
2013-05-10_GAG_Top10HCD_HM1_GJ178	MULTI	1	226.18007	225.17279	42557.50390625	118	94	2	NaN	0.172795	0.0292154727107743	0.429603	226.180032261719	99.115	183.075	0	14176	14642	815700		0
2013-05-10_GAG_Top10HCD_HM1_GJ178	MULTI	1	224.06043	223.05316	45623.46875	14	10	2	NaN	0.053158	-0.0894468874109577	2.868176	224.062685928374	99.926	26.16	0	14369	14439	40432		0
2013-05-10_GAG_Top10HCD_HM1_GJ178	MULTI	1	224.0615	223.05423	NaN	6	4	2	NaN	0.054227	-0.0883783283776154	3.881941	224.062814769077	100.513	12.625	0	14483	14516	38512		0
2013-05-10_GAG_Top10HCD_HM1_GJ178	MULTI	1	230.20984	229.20256	NaN	4	2	2	NaN	0.202565	0.0571315875265839	4.272467	230.211173651533	101.136	4.735	0	14589	14604	27840		0
2013-05-10_GAG_Top10HCD_HM1_GJ178	MULTI	1	236.21081	235.20354	44963.5390625	12	9	2	NaN	0.203537	0.0553428981557147	3.054713	236.208488652262	101.755	18.03	0	14664	14712	41011		0
2013-05-10_GAG_Top10HCD_HM1_GJ178	MULTI	1	225.09228	224.085	38742.05859375	8	7	2	NaN	0.085	-0.0580795503219065	2.776824	225.09082904799	102.606	15.484	0	14791	14830	43235		0
2013-05-10_GAG_Top10HCD_HM1_GJ178	MULTI	1	239.15887	238.1516	NaN	4	2	2	NaN	0.151598	0.00204859856211215	4.908074	239.160531025124	102.976	6.151	0	14867	14882	22650		0
2013-05-10_GAG_Top10HCD_HM1_GJ178	MULTI	7	224.9473	1567.5802	41539.95703125	40	30	2	NaN	0.580157	-0.180930104454319	1.390839	224.947112350314	104.103	61.445	0	14962	15120	68909		0
2013-05-10_GAG_Top10HCD_HM1_GJ178	MULTI	1	236.07716	235.06988	NaN	6	3	2	NaN	0.069884	-0.0782483975739297	9.353236	236.074209091744	105.081	8.63	0	15189	15209	36530		0
2013-05-10_GAG_Top10HCD_HM1_GJ178	MULTI	1	236.07855	235.07127	NaN	8	6	2	NaN	0.071273	-0.0768598977059867	5.952008	236.073942234848	106.488	14.285	0	15395	15433	20220		0
2013-05-10_GAG_Top10HCD_HM1_GJ178	MULTI	7	224.94724	1567.5797	43365.6640625	23	15	2	NaN	0.579726	-0.181360188111967	2.10052	224.946999527373	106.965	31.69	0	15446	15524	108360		0
2013-05-10_GAG_Top10HCD_HM1_GJ178	MULTI	1	236.07814	235.07086	NaN	8	6	2	NaN	0.070861	-0.0772714991260557	6.62296	236.073825480968	107.763	11.564	0	15602	15628	18343		0
2013-05-10_GAG_Top10HCD_HM1_GJ178	MULTI	7	227.02153	1582.0998	43519.65234375	65	37	2	NaN	0.099777	0.332011182902534	1.83461	227.021895558267	106.704	75.17	0	15363	15558	113360		0
2013-05-10_GAG_Top10HCD_HM1_GJ178	MULTI	7	227.02146	1582.0993	43519.63671875	52	40	2	NaN	0.099285	0.331519748037863	2.030804	227.022034690715	108.131	84.025	0	15558	15772	160690		0
2013-05-10_GAG_Top10HCD_HM1_GJ178	MULTI	7	227.02149	1582.0995	42289.1171875	57	38	2	NaN	0.099465	0.331699264436111	1.419145	227.021972510217	109.611	69.404	0	15795	15971	160340		0
2013-05-10_GAG_Top10HCD_HM1_GJ178	MULTI	7	227.02155	1582.0999	42289.12890625	134	87	2	NaN	0.099891	0.332124964094646	1.103571	227.022029008654	111.232	164.701	0	15971	16394	112130		0
2013-05-10_GAG_Top10HCD_HM1_GJ178	MULTI	1	224.06019	223.05291	46198.83203125	11	10	2	NaN	0.052911	-0.0896930715099131	3.314756	224.062664718136	114.101	19.855	0	16553	16602	29332		0
2013-05-10_GAG_Top10HCD_HM1_GJ178	MULTI	7	224.94727	1567.58	43773.1640625	34	22	2	NaN	0.579978	-0.181108939740398	1.605124	224.947044962318	115.037	41.59	0	16682	16788	122240		0
2013-05-10_GAG_Top10HCD_HM1_GJ178	MULTI	1	224.06112	223.05385	40054.546875	20	14	2	NaN	0.053847	-0.0887582081074925	3.33912	224.062937249479	117.501	26.255	0	17075	17142	58296		0
2013-05-10_GAG_Top10HCD_HM1_GJ178	MULTI	1	236.07769	235.07041	NaN	9	8	2	NaN	0.070411	-0.0777211497833434	7.112943	236.073919061525	118.441	13.16	0	17232	17264	38628		0
2013-05-10_GAG_Top10HCD_HM1_GJ178	MULTI	1	224.06091	223.05364	46674.546875	11	8	2	NaN	0.053635	-0.0889696413964316	4.107052	224.063028197728	119.085	15.78	0	17326	17366	37115		0
2013-05-10_GAG_Top10HCD_HM1_GJ178	MULTI	1	240.23211	239.22483	41344.78515625	72	52	2	NaN	0.224833	0.0747890999627145	0.428543	240.232063107776	119.402	90.04	0	17301	17528	365890		0
2013-05-10_GAG_Top10HCD_HM1_GJ178	MULTI	7	224.94736	1567.5806	43888.08984375	50	32	2	NaN	0.580563	-0.18052357404008	1.545802	224.947087126932	121.094	56.055	0	17575	17713	135710		0
2013-05-10_GAG_Top10HCD_HM1_GJ178	MULTI	1	236.2114	235.20413	44963.65234375	21	15	2	NaN	0.204128	0.0559343994818846	2.900754	236.208666078072	121.685	26.07	0	17710	17775	60930		0
2013-05-10_GAG_Top10HCD_HM1_GJ178	MULTI	7	224.94715	1567.5791	43481.1484375	17	12	2	NaN	0.579106	-0.181980175982289	1.859837	224.946978397882	122.898	18.86	0	17890	17936	92851		0
2013-05-10_GAG_Top10HCD_HM1_GJ178	MULTI	1	224.06042	223.05314	48423.22265625	19	13	2	NaN	0.053142	-0.0894621324694072	3.389393	224.063070915558	123.302	18.18	0	17956	17999	47278		0
2013-05-10_GAG_Top10HCD_HM1_GJ178	MULTI	1	236.21181	235.20453	45974.84375	18	10	2	NaN	0.204532	0.0563383999226801	3.705729	236.208747210658	123.927	12.58	0	18055	18083	54448		0
2013-05-10_GAG_Top10HCD_HM1_GJ178	MULTI	1	224.06121	223.05393	46133.484375	39	33	2	NaN	0.053935	-0.0886702337326994	4.607034	224.063053065807	123.904	40.77	0	18004	18101	49254		0
2013-05-10_GAG_Top10HCD_HM1_GJ178	MULTI	6	232.98749	1391.8813	NaN	4	2	2	NaN	0.881282	0.201017076218932	3.864465	233.154820822835	124.464	3.95	0	18138	18148	32693		0
2013-05-10_GAG_Top10HCD_HM1_GJ178	MULTI	7	224.94733	1567.5804	44712.10546875	63	48	2	NaN	0.580388	-0.180698969042851	1.218927	224.947177978747	125.104	66.57	0	18145	18307	84202		0
2013-05-10_GAG_Top10HCD_HM1_GJ178	MULTI	1	240.2321	239.22482	40042.8828125	102	70	2	NaN	0.224821	0.0747773020811451	0.370484	240.232053130243	125.085	98.42	0	18136	18377	487740		0
2013-05-10_GAG_Top10HCD_HM1_GJ178	MULTI	7	227.02164	1582.1005	42813.90234375	86	54	2	NaN	0.100531	0.33276512956877	1.057707	227.022047590094	125.095	74.149	0	18148	18329	217850		0
2013-05-10_GAG_Top10HCD_HM1_GJ178	MULTI	7	224.94734	1567.5805	43481.18359375	39	29	2	NaN	0.580471	-0.18061637668734	1.972315	224.94713773867	125.789	41.87	0	18295	18397	86593		0
2013-05-10_GAG_Top10HCD_HM1_GJ178	MULTI	1	224.06031	223.05303	45305.8125	28	19	2	NaN	0.053033	-0.0895709102734372	3.932901	224.063027760835	126.837	30.39	0	18460	18535	47254		0
2013-05-10_GAG_Top10HCD_HM1_GJ178	MULTI	1	232.08295	231.07567	NaN	7	5	2	NaN	0.075671	-0.0706240421289408	6.577309	232.080937396277	129.903	6.46	0	18940	18955	47947		0
2013-05-10_GAG_Top10HCD_HM1_GJ178	MULTI	7	224.94734	1567.5804	44939.09765625	35	23	2	NaN	0.580421	-0.180666121749027	1.505305	224.947171712543	129.534	36.071	0	18842	18932	138030		0
2013-05-10_GAG_Top10HCD_HM1_GJ178	MULTI	7	224.94745	1567.5812	44939.12109375	43	35	2	NaN	0.581212	-0.179875814634897	1.801961	225.091023966276	130.055	44.67	0	18930	19037	85745		0
2013-05-10_GAG_Top10HCD_HM1_GJ178	MULTI	1	224.0614	223.05413	44365.00390625	31	25	2	NaN	0.054128	-0.0884773763289957	4.605253	224.063063162222	130.509	33.834	0	18993	19072	64774		0
2013-05-10_GAG_Top10HCD_HM1_GJ178	MULTI	1	226.04291	225.03563	NaN	8	6	2	NaN	0.035631	-0.107885267467196	4.23696	226.042245051538	131.278	8.47	0	19131	19151	29607		0
2013-05-10_GAG_Top10HCD_HM1_GJ178	MULTI	1	236.21122	235.20394	44963.6171875	16	11	2	NaN	0.203941	0.0557469629312664	3.96422	236.208869483317	132.711	17.975	0	19328	19373	61039		0
2013-05-10_GAG_Top10HCD_HM1_GJ178	MULTI	7	224.94724	1567.5797	45695.6875	142	102	2	NaN	0.579742	-0.181345150184598	0.671736	224.947142895889	133.049	141.575	0	19207	19555	146670		0
2013-05-10_GAG_Top10HCD_HM1_GJ178	MULTI	7	224.94728	1567.58	45695.69921875	37	22	2	NaN	0.580029	-0.181057671743019	1.525261	224.947096983586	134.336	36.061	0	19549	19640	119180		0
2013-05-10_GAG_Top10HCD_HM1_GJ178	MULTI	2	231.0838	460.15304	NaN	11	8	2	NaN	0.15304	-0.0986303017249384	1.407834	231.083777241256	134.581	15.42	0	19601	19640	152220		0
2013-05-10_GAG_Top10HCD_HM1_GJ178	MULTI	7	229.00083	1595.9549	42863.6640625	248	177	2	NaN	0.954857	0.180717803502375	0.549904	229.00118625471	103.603	345.19	0	14460	15346	231720		0
2013-05-10_GAG_Top10HCD_HM1_GJ178	MULTI	2	241.07498	480.13541	43737.8515625	21	17	2	NaN	0.135406	-0.125456380708101	2.030454	241.074950748833	134.721	25.171	0	19616	19674	273590		0
2013-05-10_GAG_Top10HCD_HM1_GJ178	MULTI	1	227.04691	226.03964	44324.55859375	95	60	2	NaN	0.039635	-0.104342784869289	0.500346	227.046857240625	135.052	87.83	0	19605	19808	3311400		0
2013-05-10_GAG_Top10HCD_HM1_GJ178	MULTI	1	231.07823	230.07095	41778.77734375	86	55	2	NaN	0.07095	-0.0748827355818094	0.573657	231.078197181539	135.046	79.66	0	19605	19788	3177100		0
2013-05-10_GAG_Top10HCD_HM1_GJ178	MULTI	6	232.98711	1391.879	NaN	11	7	2	NaN	0.879007	0.19874259363587	2.66364	232.986998589557	135.713	14.33	0	19761	19797	49548		0
2013-05-10_GAG_Top10HCD_HM1_GJ178	MULTI	2	233.5871	465.15965	43031.5625	43	26	2	NaN	0.159649	-0.0943244536925931	0.885667	233.587044650568	134.733	38.656	0	19590	19681	1391500		1	19613	0	0
2013-05-10_GAG_Top10HCD_HM1_GJ178	MULTI	2	233.58704	465.15952	43031.55078125	89	62	2	NaN	0.159521	-0.0944528509932638	0.649248	233.587020012174	135.307	90.479	0	19670	19882	1320000		2	19688;19757	0;0	0;0
2013-05-10_GAG_Top10HCD_HM1_GJ178	MULTI	1	226.03965	225.03237	47618.19140625	30	22	2	NaN	0.032369	-0.111145551352507	4.380431	226.042065410293	135.905	36.395	0	19763	19854	38323		0
2013-05-10_GAG_Top10HCD_HM1_GJ178	MULTI	1	228.01906	227.01179	NaN	7	5	2	NaN	0.011787	-0.132638253279708	4.427636	228.021595829719	136.074	9.44	0	19819	19843	23178		0
2013-05-10_GAG_Top10HCD_HM1_GJ178	MULTI	1	228.02009	227.01282	NaN	10	8	2	NaN	0.012817	-0.1316090459039	3.27274	228.022001044689	137.139	12.371	0	19976	20005	31992		0
2013-05-10_GAG_Top10HCD_HM1_GJ178	MULTI	1	239.1278	238.12052	42432.41015625	32	26	2	NaN	0.120521	-0.0290142387791832	0.666151	239.127716379887	137.304	38.8	0	19972	20066	298980		0
2013-05-10_GAG_Top10HCD_HM1_GJ178	MULTI	1	225.04177	224.03449	44634.796875	206	121	3	NaN	0.034492	-0.108564016819741	0.941346	225.042797222499	136.885	184.655	0	19712	20167	367330		0
2013-05-10_GAG_Top10HCD_HM1_GJ178	MULTI	7	227.02185	1582.102	44349.578125	183	126	2	NaN	0.101981	0.334214371645885	0.420127	227.022062577038	136.926	192.484	0	19711	20185	354780		0
2013-05-10_GAG_Top10HCD_HM1_GJ178	MULTI	1	236.21219	235.20491	43730.171875	12	9	2	NaN	0.204909	0.0567144148550369	3.644781	236.208951243112	138.753	13.89	0	20210	20244	47097		0
2013-05-10_GAG_Top10HCD_HM1_GJ178	MULTI	1	229.00081	227.99353	44503.9140625	218	132	2	NaN	0.993532	-0.151345373488823	0.691415	229.001311744513	136.875	198.745	0	19705	20193	460900		0
2013-05-10_GAG_Top10HCD_HM1_GJ178	MULTI	6	232.98693	1391.8779	42493.94921875	86	53	2	NaN	0.877913	0.197648750179042	0.596862	232.987002046386	139.849	58.36	0	20318	20454	108760		0
2013-05-10_GAG_Top10HCD_HM1_GJ178	MULTI	7	224.94735	1567.5805	45142.7265625	49	35	2	NaN	0.580542	-0.180544720090893	1.542769	224.947196318137	138.535	46.849	0	20143	20255	67185		0
2013-05-10_GAG_Top10HCD_HM1_GJ178	MULTI	1	228.01922	227.01194	44039.30078125	42	38	2	NaN	0.011941	-0.132484951742725	4.049908	228.021592203265	140.229	38.54	0	20380	20467	56003		0
2013-05-10_GAG_Top10HCD_HM1_GJ178	MULTI	1	228.01904	227.01177	44039.26953125	35	20	2	NaN	0.011768	-0.132657611689893	4.380038	228.021584361387	140.576	17.679	0	20463	20504	90449		0
2013-05-10_GAG_Top10HCD_HM1_GJ178	MULTI	1	228.01947	227.01219	44039.3515625	86	53	2	NaN	0.01219	-0.13223527676692	4.41929	228.02153327556	141.113	52.995	0	20500	20623	88551		0
2013-05-10_GAG_Top10HCD_HM1_GJ178	MULTI	1	225.21833	224.21106	NaN	6	5	2	NaN	0.211058	0.067920877658139	5.861011	225.221076077548	141.783	5.896	0	20645	20660	20840		0
2013-05-10_GAG_Top10HCD_HM1_GJ178	MULTI	5	241.98848	1204.906	42464.98828125	61	37	2	NaN	0.906036	0.31177947530955	2.779695	241.987404198593	138.04	53.92	0	20060	20193	99788		0
2013-05-10_GAG_Top10HCD_HM1_GJ178	MULTI	6	231.0072	1379.9995	NaN	9	8	2	NaN	0.999548	0.32474771472198	4.400028	231.174960293371	142.469	8.53	0	20736	20754	45792		0
2013-05-10_GAG_Top10HCD_HM1_GJ178	MULTI	1	238.1437	237.13642	38946.97265625	36	26	2	NaN	0.136422	-0.0126605203713837	0.948964	238.143598975545	142.486	24.961	0	20722	20781	326790		0
2013-05-10_GAG_Top10HCD_HM1_GJ178	MULTI	6	232.98682	1391.8772	34979.6171875	45	33	2	NaN	0.877231	0.196967759315157	1.059732	232.987043098979	143.012	25.334	0	20791	20845	104330		0
2013-05-10_GAG_Top10HCD_HM1_GJ178	MULTI	6	232.98666	1391.8763	34979.59375	65	46	2	NaN	0.876306	0.196042722513539	1.156194	233.153511958092	142.309	47.055	0	20682	20791	193250		0
2013-05-10_GAG_Top10HCD_HM1_GJ178	MULTI	6	239.06965	1428.3742	40911.64453125	15	9	2	NaN	0.374228	-0.322824003020287	2.466835	239.069584969621	143.186	7.386	0	20833	20849	53965		0
2013-05-10_GAG_Top10HCD_HM1_GJ178	MULTI	6	232.98659	1391.8759	37767.88671875	104	71	2	NaN	0.875885	0.195622262467623	0.929121	233.153493417977	143.533	49.92	0	20845	20952	220450		0
2013-05-10_GAG_Top10HCD_HM1_GJ178	MULTI	7	239.09413	1666.608	44736.34765625	27	20	2	NaN	0.607972	-0.198668125836093	2.381929	239.23678248493	144.03	13.885	0	20941	20971	103990		0
2013-05-10_GAG_Top10HCD_HM1_GJ178	MULTI	1	239.13177	238.12449	38175.69921875	42	33	2	NaN	0.12449	-0.0250470552632862	0.603591	239.131770716558	144.04	23.956	0	20933	20984	228000		0
2013-05-10_GAG_Top10HCD_HM1_GJ178	MULTI	1	227.20049	226.19322	41900.19140625	121	93	2	NaN	0.193217	0.0491676305604472	0.372138	227.200449333412	144.428	77.076	0	20940	21110	766760		0
2013-05-10_GAG_Top10HCD_HM1_GJ178	MULTI	1	233.15089	232.14361	35244.21875	4	2	2	NaN	0.143609	-0.00317747664544754	6.286447	233.148269418362	144.627	2.9	0	21027	21035	38719		0
2013-05-10_GAG_Top10HCD_HM1_GJ178	MULTI	6	232.98651	1391.8754	42216.203125	106	64	2	NaN	0.875378	0.195115530224939	0.859211	233.153486210938	144.505	55.43	0	20952	21075	401720		0
2013-05-10_GAG_Top10HCD_HM1_GJ178	MULTI	1	227.19763	226.19036	44051.8203125	87	54	2	NaN	0.190356	0.0463086749321633	4.615954	227.200491224008	145.563	37.454	0	21110	21189	67349		0
2013-05-10_GAG_Top10HCD_HM1_GJ178	MULTI	7	224.94744	1567.5811	45108.41015625	110	74	2	NaN	0.581124	-0.179963734783314	0.763352	225.090822768438	145.368	57.865	0	21052	21177	168780		0
2013-05-10_GAG_Top10HCD_HM1_GJ178	MULTI	7	224.94703	1567.5783	45108.33203125	21	16	2	NaN	0.578278	-0.182807542418914	1.927235	225.090180287687	145.786	10.061	0	21173	21194	145290		0
2013-05-10_GAG_Top10HCD_HM1_GJ178	MULTI	1	228.19389	227.18661	40690.53125	20	14	2	NaN	0.186612	0.0421059866387452	4.29114	228.195480319068	145.881	8.186	0	21185	21202	53287		0
2013-05-10_GAG_Top10HCD_HM1_GJ178	MULTI	7	239.09399	1666.607	43223.8515625	46	34	2	NaN	0.607022	-0.199617003735284	2.702756	239.236612068948	145.996	20.51	0	21189	21232	58236		0
2013-05-10_GAG_Top10HCD_HM1_GJ178	MULTI	1	230.01134	229.00407	NaN	8	5	2	NaN	0.004066	-0.141275639051969	6.366279	230.007756742298	146.092	3.745	0	21215	21224	28372		0
2013-05-10_GAG_Top10HCD_HM1_GJ178	MULTI	1	227.19883	226.19155	42707.69921875	85	66	2	NaN	0.191549	0.0475006808226794	3.815171	227.200362853017	146.141	37.939	0	21189	21268	123600		0
2013-05-10_GAG_Top10HCD_HM1_GJ178	MULTI	1	231.97794	230.97066	42261.73046875	126	81	2	NaN	0.970665	-0.175581925275964	3.78525	231.979935916411	145.669	54.905	0	21092	21207	78960		0
2013-05-10_GAG_Top10HCD_HM1_GJ178	MULTI	7	241.07308	1680.4606	42407.33984375	77	57	2	NaN	0.460617	-0.352394905035908	0.936722	241.216075052212	146.266	32.681	0	21201	21269	170190		0
2013-05-10_GAG_Top10HCD_HM1_GJ178	MULTI	1	228.23206	227.22478	44366.2890625	113	88	2	NaN	0.224783	0.080259695832325	0.443249	228.232036041608	146.948	51.581	0	21279	21387	287190		0
2013-05-10_GAG_Top10HCD_HM1_GJ178	MULTI	1	228.19436	227.18708	43425.4453125	149	101	2	NaN	0.187082	0.0425758086167036	2.360383	228.195662907852	146.95	58.385	0	21261	21383	93468		0
2013-05-10_GAG_Top10HCD_HM1_GJ178	MULTI	1	228.19404	227.18677	43425.38671875	30	21	2	NaN	0.186768	0.0422616361513803	4.539564	228.195694499748	146.344	12.53	0	21235	21261	54607		0
2013-05-10_GAG_Top10HCD_HM1_GJ178	MULTI	7	239.09412	1666.6079	44321.6875	27	19	2	NaN	0.607908	-0.198731381947937	2.527914	239.094546001344	147.146	11.84	0	21339	21364	75406		0
2013-05-10_GAG_Top10HCD_HM1_GJ178	MULTI	7	224.94738	1567.5808	45108.78515625	73	48	2	NaN	0.580753	-0.180334188843972	0.81044	225.090753226204	147.487	27.145	0	21362	21419	106810		0
2013-05-10_GAG_Top10HCD_HM1_GJ178	MULTI	5	224.94737	1119.7005	44521.91796875	17	14	2	NaN	0.700477	0.14541502302086	2.845669	224.946996203399	147.714	8.165	0	21414	21431	63311		0
2013-05-10_GAG_Top10HCD_HM1_GJ178	MULTI	1	228.19444	227.18717	43710.2109375	106	72	2	NaN	0.187166	0.0426598479276947	2.458786	228.195633084391	147.658	39.73	0	21378	21461	75852		0
2013-05-10_GAG_Top10HCD_HM1_GJ178	MULTI	1	230.01176	229.00449	NaN	5	3	2	NaN	0.004488	-0.140853833333864	7.673498	230.007999430702	148.112	1.945	0	21471	21475	24575		0
2013-05-10_GAG_Top10HCD_HM1_GJ178	MULTI	7	237.07767	1652.4927	41254.25	108	62	2	NaN	0.49274	-0.307406599300066	0.712159	237.22109315807	146.976	36.29	0	21297	21373	375180		0
2013-05-10_GAG_Top10HCD_HM1_GJ178	MULTI	7	237.07749	1652.4915	41254.21875	77	50	2	NaN	0.491462	-0.308684348034603	1.222655	237.221069892901	147.587	27.44	0	21373	21430	107560		0
2013-05-10_GAG_Top10HCD_HM1_GJ178	MULTI	7	237.07763	1652.4925	41254.2421875	48	28	2	NaN	0.492479	-0.307667983293868	1.457663	237.221304183938	147.899	16.134	0	21430	21464	108100		0
2013-05-10_GAG_Top10HCD_HM1_GJ178	MULTI	3	243.81745	728.43053	NaN	5	3	2	NaN	0.43053	0.0554516170772104	3.334498	243.816371409957	1.967	2.59	0	260	265	46085		0
2013-05-10_GAG_Top10HCD_HM1_GJ178	MULTI	2	244.16362	486.31269	41402.48046875	65	45	2	NaN	0.312695	0.04899072096174	4.361736	244.165642803342	1.397	41.33	0	147	235	109310		0
2013-05-10_GAG_Top10HCD_HM1_GJ178	MULTI	6	243.64975	1455.8549	NaN	5	3	2	NaN	0.85486	0.145166746088307	4.580836	243.650286306151	2.088	5.43	0	272	287	48374		0
2013-05-10_GAG_Top10HCD_HM1_GJ178	MULTI	3	251.142	750.40417	41458.7578125	296	151	3	NaN	0.40417	0.0189841059147966	0.229009	251.141949008861	2.135	132.07	0	168	455	1767200		3	199;266;334	0;0;0	0;0;0
2013-05-10_GAG_Top10HCD_HM1_GJ178	MULTI	2	247.14165	492.26875	NaN	6	4	2	NaN	0.268753	0.00230966471644933	4.363126	247.141991405409	2.757	4.58	0	364	374	35354		0
2013-05-10_GAG_Top10HCD_HM1_GJ178	MULTI	7	251.66605	1754.6114	NaN	5	3	2	NaN	0.611392	-0.235728798968694	4.616042	251.665527468627	2.847	3.49	0	376	383	56570		0
2013-05-10_GAG_Top10HCD_HM1_GJ178	MULTI	6	244.48193	1460.8479	NaN	4	2	2	NaN	0.847947	0.13595648112323	4.591263	244.48114785347	3.041	2.531	0	400	406	32780		0
2013-05-10_GAG_Top10HCD_HM1_GJ178	MULTI	3	248.82493	743.45295	NaN	8	7	2	NaN	0.45295	0.0709621278989516	3.505601	248.82484578705	3.174	9.215	0	413	433	27838		0
2013-05-10_GAG_Top10HCD_HM1_GJ178	MULTI	3	243.14157	726.40289	42957.5078125	30	25	2	NaN	0.402888	0.0287429466684443	1.557403	243.141598700273	4.42	19.58	0	560	600	127540		0
2013-05-10_GAG_Top10HCD_HM1_GJ178	MULTI	3	247.15361	738.439	41568.90234375	100	73	2	NaN	0.438996	0.0593144973474864	0.65675	247.153549118158	4.29	62.631	0	491	623	194950		0
2013-05-10_GAG_Top10HCD_HM1_GJ178	MULTI	1	245.15711	244.14984	39103.578125	40	30	2	NaN	0.149838	-0.00247133516469944	4.102064	245.159138953534	4.549	24.93	0	576	628	65596		0
2013-05-10_GAG_Top10HCD_HM1_GJ178	MULTI	3	247.15363	738.43906	40220.015625	15	12	2	NaN	0.439059	0.0593768119681499	2.02006	247.153566419187	4.801	10.825	0	623	644	126880		0
2013-05-10_GAG_Top10HCD_HM1_GJ178	MULTI	1	245.15684	244.14956	NaN	8	5	2	NaN	0.14956	-0.00274912361976476	4.800999	245.15959185922	4.942	4.807	0	643	651	40219		0
2013-05-10_GAG_Top10HCD_HM1_GJ178	MULTI	1	247.15248	246.1452	40219.828125	9	6	2	NaN	0.1452	-0.00802684041912016	4.401618	247.153152585255	4.963	5.82	0	644	655	50254		0
2013-05-10_GAG_Top10HCD_HM1_GJ178	MULTI	6	249.05333	1488.2763	NaN	5	3	2	NaN	0.276307	-0.448300462242514	4.279762	249.053275060846	5.3	3.285	0	688	695	27730		0
2013-05-10_GAG_Top10HCD_HM1_GJ178	MULTI	2	242.66667	483.31879	41283.39453125	183	132	3	NaN	0.318786	0.0564597160936273	1.661198	242.665621284906	5.199	113.285	0	579	814	211130		0
2013-05-10_GAG_Top10HCD_HM1_GJ178	MULTI	2	249.65537	497.29619	41244.42578125	199	148	2	NaN	0.296194	0.0274379068369512	0.349514	249.655308557402	5.221	127.975	0	566	833	368310		0
2013-05-10_GAG_Top10HCD_HM1_GJ178	MULTI	1	250.15899	249.15172	NaN	5	3	2	NaN	0.151719	-0.0028912851459495	5.987692	250.156020417097	6.237	5.109	0	803	814	28413		0
2013-05-10_GAG_Top10HCD_HM1_GJ178	MULTI	2	245.6549	489.29524	42683.296875	68	49	2	NaN	0.29524	0.0301641833457893	0.877876	245.654869839487	5.854	42.12	0	705	794	221500		0
2013-05-10_GAG_Top10HCD_HM1_GJ178	MULTI	2	245.65499	489.29542	42683.3125	118	94	2	NaN	0.29542	0.0303445758222551	0.565548	245.654911635221	6.651	84.895	0	794	976	168720		0
2013-05-10_GAG_Top10HCD_HM1_GJ178	MULTI	2	247.65242	493.29029	41136.296875	144	111	2	NaN	0.29029	0.0233763708968127	0.411325	247.652329792194	7.136	100.71	0	794	1012	206590		1	935	0	0
2013-05-10_GAG_Top10HCD_HM1_GJ178	MULTI	1	248.15274	247.14546	41129.95703125	7	6	2	NaN	0.145459	-0.00822814992275767	3.719691	248.154817410643	7.52	4.58	0	971	980	50132		0
2013-05-10_GAG_Top10HCD_HM1_GJ178	MULTI	7	251.65356	1754.524	42179.62890625	24	18	2	NaN	0.524015	-0.323066405648888	1.410858	251.797059873558	7.641	16.055	0	972	1008	165130		0
2013-05-10_GAG_Top10HCD_HM1_GJ178	MULTI	3	248.8062	743.39676	41542.50390625	176	129	2	NaN	0.396763	0.0148004687787306	0.407926	248.806177231862	7.682	108.109	0	883	1110	318990		0
2013-05-10_GAG_Top10HCD_HM1_GJ178	MULTI	1	250.15617	249.14889	44948.55078125	19	16	2	NaN	0.148891	-0.00571773197390257	3.926829	250.152631764804	9.381	14.065	0	1193	1223	29468		0
2013-05-10_GAG_Top10HCD_HM1_GJ178	MULTI	2	245.65549	489.29643	NaN	5	4	2	NaN	0.296426	0.0313493746871245	4.596662	245.655990586594	9.79	3.715	0	1260	1268	25455		0
2013-05-10_GAG_Top10HCD_HM1_GJ178	MULTI	2	246.65007	491.28558	42010.484375	283	150	3	NaN	0.285584	0.0195925683996734	0.265784	246.650012661246	9.865	135.215	0	1148	1444	904280		0
2013-05-10_GAG_Top10HCD_HM1_GJ178	MULTI	1	251.16376	250.15648	NaN	8	8	2	NaN	0.156485	0.00141264713494138	3.70063	251.164058227935	10.267	6.17	0	1322	1334	38768		0
2013-05-10_GAG_Top10HCD_HM1_GJ178	MULTI	2	251.66585	501.31714	22820.40234375	6	4	2	NaN	0.317144	0.0465383884630342	3.493546	251.665840296179	10.323	3.375	0	1330	1337	115640		0
2013-05-10_GAG_Top10HCD_HM1_GJ178	MULTI	2	247.15115	492.28775	NaN	10	6	2	NaN	0.28775	0.0212972173077333	3.353594	247.15130974243	10.767	6.43	0	1389	1403	44536		0
2013-05-10_GAG_Top10HCD_HM1_GJ178	MULTI	2	251.66604	501.31753	32853.83984375	100	82	2	NaN	0.317525	0.0469193000315613	0.882313	251.666018129311	11.007	85.645	0	1339	1533	281820		1	1385	0	0
2013-05-10_GAG_Top10HCD_HM1_GJ178	MULTI	3	246.46626	736.37696	44613.7421875	30	23	2	NaN	0.376964	-0.00176934855335276	1.535743	246.466181497187	11.034	25.52	0	1398	1457	91156		0
2013-05-10_GAG_Top10HCD_HM1_GJ178	MULTI	2	245.65477	489.29499	40842.12109375	36	24	2	NaN	0.294993	0.0299176070331555	1.870752	245.654932887241	11.014	26.61	0	1395	1457	75824		0
2013-05-10_GAG_Top10HCD_HM1_GJ178	MULTI	2	246.6499	491.28526	42010.453125	9	7	2	NaN	0.285255	0.0192642087626496	3.723174	246.649836678712	11.192	8.17	0	1444	1462	32955		0
2013-05-10_GAG_Top10HCD_HM1_GJ178	MULTI	2	251.67415	501.33376	43448.8046875	7	6	2	NaN	0.333757	0.0631431081383766	2.727901	251.675531331388	11.469	7.76	0	1478	1496	88941		0
2013-05-10_GAG_Top10HCD_HM1_GJ178	MULTI	2	252.16091	502.30726	42010.359375	19	12	2	NaN	0.307259	0.0361980498057051	4.581375	252.159361585864	11.511	13.384	0	1476	1506	80184		0
2013-05-10_GAG_Top10HCD_HM1_GJ178	MULTI	3	244.807	731.39916	NaN	9	7	2	NaN	0.399162	0.0227179626037923	4.343231	244.806400954704	11.895	8.334	0	1537	1554	49769		0
2013-05-10_GAG_Top10HCD_HM1_GJ178	MULTI	2	251.1734	500.33225	43389.09765625	142	96	2	NaN	0.332253	0.062099971868804	0.488275	251.173271229076	11.798	103.69	0	1404	1641	369290		1	1525	0	0
2013-05-10_GAG_Top10HCD_HM1_GJ178	MULTI	1	245.1828	244.17552	NaN	6	4	2	NaN	0.175522	0.0232012444870691	7.57623	245.185789443476	12.609	5.225	0	1637	1648	45321		0
2013-05-10_GAG_Top10HCD_HM1_GJ178	MULTI	2	244.16549	486.31642	44824.33984375	157	117	2	NaN	0.316419	0.0527135452660445	0.269654	244.165471766091	12.622	124.975	0	1505	1779	1271900		0
2013-05-10_GAG_Top10HCD_HM1_GJ178	MULTI	1	245.18207	244.17479	NaN	7	4	2	NaN	0.174792	0.022471342905618	5.783485	245.18516411352	12.803	5.735	0	1664	1676	25578		0
2013-05-10_GAG_Top10HCD_HM1_GJ178	MULTI	3	243.16212	726.46452	43542.7890625	28	15	2	NaN	0.464523	0.0903497825296427	1.361551	243.162094892776	13.134	15.49	0	1694	1724	137330		0
2013-05-10_GAG_Top10HCD_HM1_GJ178	MULTI	2	244.65764	487.30073	40708.2109375	85	62	2	NaN	0.300735	0.0365762953310877	0.583416	244.657604508761	12.973	64.1	0	1582	1724	450720		0
2013-05-10_GAG_Top10HCD_HM1_GJ178	MULTI	2	250.68146	499.34836	44771.69140625	35	21	2	NaN	0.348361	0.0786608853193229	1.208383	250.681309238983	13.098	20.075	0	1683	1724	163060		0
2013-05-10_GAG_Top10HCD_HM1_GJ178	MULTI	2	251.17338	500.3322	40101.97265625	63	40	2	NaN	0.332205	0.062052106165936	0.702089	251.173288665672	12.977	39.26	0	1641	1724	160340		1	1667	0	0
2013-05-10_GAG_Top10HCD_HM1_GJ178	MULTI	2	251.66549	501.31642	39232.44921875	30	23	2	NaN	0.316422	0.045816504474999	1.455767	251.665531848507	13.124	22.25	0	1679	1724	118260		0
2013-05-10_GAG_Top10HCD_HM1_GJ178	MULTI	1	250.08616	249.07888	40311.69921875	6	4	2	NaN	0.078882	-0.0756944554486267	3.153845	250.086082472062	13.228	5.834	0	1721	1736	3832800		0
2013-05-10_GAG_Top10HCD_HM1_GJ178	MULTI	2	247.65245	493.29035	39295.9765625	25	21	2	NaN	0.290351	0.0234374137998543	1.334164	247.652273948157	13.413	25.9	0	1725	1779	156760		0
2013-05-10_GAG_Top10HCD_HM1_GJ178	MULTI	3	243.16198	726.46412	42491.04296875	22	16	2	NaN	0.464122	0.0899481937304927	1.272699	243.16207200997	13.38	21.259	0	1725	1772	149450		0
2013-05-10_GAG_Top10HCD_HM1_GJ178	MULTI	2	250.68146	499.34836	43650.94140625	33	21	2	NaN	0.348365	0.0786645401664146	0.844294	250.681355378438	13.449	25.9	0	1725	1779	222130		1	1734	0	0
2013-05-10_GAG_Top10HCD_HM1_GJ178	MULTI	2	244.65769	487.30082	41142.5078125	42	21	2	NaN	0.300818	0.0366595284801292	0.670416	244.657629420077	13.475	25.9	0	1725	1779	572180		0
2013-05-10_GAG_Top10HCD_HM1_GJ178	MULTI	2	251.17358	500.3326	37342.72265625	37	21	2	NaN	0.3326	0.0624468081323926	1.29697	251.173432270614	13.468	25.9	0	1725	1779	165680		0
2013-05-10_GAG_Top10HCD_HM1_GJ178	MULTI	1	250.08634	249.07906	37335.671875	12	8	2	NaN	0.079063	-0.0755136008969828	2.924055	250.086215831998	13.68	12.03	0	1778	1803	2229100		0
2013-05-10_GAG_Top10HCD_HM1_GJ178	MULTI	2	247.65456	493.29456	44844.2421875	10	7	2	NaN	0.294564	0.0276482349768798	3.544022	247.652315151661	13.827	11.575	0	1784	1808	44498		0
2013-05-10_GAG_Top10HCD_HM1_GJ178	MULTI	2	250.68156	499.34857	40220.3203125	18	13	2	NaN	0.348568	0.0788672201485383	1.475689	250.68147148842	13.862	19.214	0	1784	1825	135930		0
2013-05-10_GAG_Top10HCD_HM1_GJ178	MULTI	1	244.16213	243.15485	42184.8671875	38	16	3	NaN	0.154851	0.00299999599673129	3.124987	244.165506140455	13.891	22.9	0	1782	1830	272470		0
2013-05-10_GAG_Top10HCD_HM1_GJ178	MULTI	1	245.18517	244.17789	41686.625	21	14	2	NaN	0.177895	0.0255731644204786	3.670762	245.185769218502	13.924	20.769	0	1784	1829	199210		0
2013-05-10_GAG_Top10HCD_HM1_GJ178	MULTI	2	248.63144	495.24832	40700.21875	33	18	2	NaN	0.248324	-0.0194907005356981	0.7124	248.631332651719	13.88	24.355	0	1779	1830	546480		0
2013-05-10_GAG_Top10HCD_HM1_GJ178	MULTI	2	248.63152	495.24848	40700.23046875	41	21	2	NaN	0.248483	-0.0193309329010845	0.758746	248.631433032448	13.53	25.9	0	1725	1779	559410		0
2013-05-10_GAG_Top10HCD_HM1_GJ178	MULTI	6	249.05228	1488.27	41146.6953125	23	18	2	NaN	0.270029	-0.454575605088849	1.494294	249.052081191529	14.072	20.564	0	1806	1851	789680		0
2013-05-10_GAG_Top10HCD_HM1_GJ178	MULTI	2	245.6548	489.29504	41932.9609375	18	14	2	NaN	0.295038	0.0299627506633442	1.95419	245.654790489586	14.189	14.935	0	1830	1865	80503		0
2013-05-10_GAG_Top10HCD_HM1_GJ178	MULTI	2	249.67354	497.33253	41356.77734375	20	12	2	NaN	0.332528	0.0637550141461816	1.636632	249.67345483515	14.229	13.315	0	1834	1865	105240		0
2013-05-10_GAG_Top10HCD_HM1_GJ178	MULTI	2	244.16559	486.31663	42095.40234375	22	14	2	NaN	0.31663	0.0529247382451672	1.071476	244.165525360487	14.196	14.935	0	1830	1865	169870		0
2013-05-10_GAG_Top10HCD_HM1_GJ178	MULTI	2	248.63154	495.24853	37688.73046875	27	18	2	NaN	0.248533	-0.0192818228975398	1.524467	248.631261624137	14.197	18.01	0	1830	1871	230870		0
2013-05-10_GAG_Top10HCD_HM1_GJ178	MULTI	1	245.18585	244.17857	40264.43359375	30	17	2	NaN	0.17857	0.0262476845576884	0.657113	245.185794369648	14.218	17.67	0	1829	1869	432100		0
2013-05-10_GAG_Top10HCD_HM1_GJ178	MULTI	1	250.08621	249.07893	41006.69140625	24	17	2	NaN	0.078931	-0.0756449445231624	1.237972	250.086151876294	14.358	17.1	0	1862	1901	1573900		0
2013-05-10_GAG_Top10HCD_HM1_GJ178	MULTI	2	248.633	495.25144	36790.26171875	26	21	2	NaN	0.251443	-0.0163729455203452	4.61203	248.631276056326	14.512	23.485	0	1871	1927	114900		0
2013-05-10_GAG_Top10HCD_HM1_GJ178	MULTI	1	249.05232	248.04505	40895.28515625	26	17	2	NaN	0.045048	-0.109052356007822	0.39312	249.052311389833	14.608	19.325	0	1871	1917	12385000		0
2013-05-10_GAG_Top10HCD_HM1_GJ178	MULTI	3	244.14635	729.41722	41753.93359375	33	27	2	NaN	0.417221	0.041689508334116	1.50655	244.146285331119	14.609	32.501	0	1875	1952	192760		0
2013-05-10_GAG_Top10HCD_HM1_GJ178	MULTI	1	244.16406	243.15678	42191.2265625	12	10	2	NaN	0.156782	0.00492969404413657	2.9073	244.165721790501	14.784	13.445	0	1917	1948	97124		0
2013-05-10_GAG_Top10HCD_HM1_GJ178	MULTI	2	244.65829	487.30203	40658.5234375	11	7	2	NaN	0.302031	0.0378717197330047	2.839539	244.658227464981	14.907	8.814	0	1936	1954	109020		0
2013-05-10_GAG_Top10HCD_HM1_GJ178	MULTI	1	249.05231	248.04503	40646.921875	109	40	3	NaN	0.045033	-0.109068194589923	0.22644	249.052299452776	15.327	37.165	0	1962	2044	12656000		0
2013-05-10_GAG_Top10HCD_HM1_GJ178	MULTI	1	251.17051	250.16323	40006.1640625	33	27	2	NaN	0.163233	0.00815766483231073	4.398531	251.173138581786	14.676	32.09	0	1874	1950	88608		0
2013-05-10_GAG_Top10HCD_HM1_GJ178	MULTI	2	251.66542	501.31628	39928.265625	144	94	2	NaN	0.316277	0.0456717422532051	0.560967	251.665409342008	15.195	89.374	0	1880	2079	305030		0
2013-05-10_GAG_Top10HCD_HM1_GJ178	MULTI	1	251.16432	250.15705	NaN	6	4	2	NaN	0.157046	0.00197415361276398	3.741214	251.164328229812	15.721	4.69	0	2047	2057	58704		0
2013-05-10_GAG_Top10HCD_HM1_GJ178	MULTI	1	245.18585	244.17857	41334.87109375	33	18	2	NaN	0.178569	0.0262472444266848	0.481385	245.185803718733	14.51	19.445	0	1869	1914	749070		0
2013-05-10_GAG_Top10HCD_HM1_GJ178	MULTI	1	245.18587	244.17859	41334.875	146	103	2	NaN	0.178592	0.0262697928202158	0.261158	245.185840414202	15.309	96.105	0	1914	2127	621290		0
2013-05-10_GAG_Top10HCD_HM1_GJ178	MULTI	1	249.05224	248.04496	40895.2734375	38	19	2	NaN	0.044959	-0.109141456738399	1.266001	249.052223983638	14.821	20.145	0	1917	1962	25494000		0
2013-05-10_GAG_Top10HCD_HM1_GJ178	MULTI	2	244.65765	487.30075	41564.71875	94	54	2	NaN	0.300752	0.0365939248168274	0.528229	244.657606957603	16.424	55.45	0	2070	2197	550360		1	2148	0	0
2013-05-10_GAG_Top10HCD_HM1_GJ178	MULTI	2	244.65756	487.30057	41564.70703125	98	61	2	NaN	0.300573	0.0364148218627065	0.436122	244.657497695188	17.126	63.07	0	2195	2335	498290		0
2013-05-10_GAG_Top10HCD_HM1_GJ178	MULTI	2	251.66536	501.31616	38814.28515625	110	72	2	NaN	0.316164	0.0455586508816737	0.559981	251.665320263266	17.235	75.15	0	2191	2360	224250		0
2013-05-10_GAG_Top10HCD_HM1_GJ178	MULTI	1	244.16211	243.15483	44708.94921875	15	13	2	NaN	0.154831	0.00297958517560915	3.97736	244.165393289032	17.737	13.315	0	2313	2343	34734		0
2013-05-10_GAG_Top10HCD_HM1_GJ178	MULTI	2	250.68133	499.34811	42494.22265625	142	88	2	NaN	0.348108	0.0784074725958703	0.327134	250.681262846997	17.157	92.36	0	2138	2346	703020		2	2219;2287	0;0	0;0
2013-05-10_GAG_Top10HCD_HM1_GJ178	MULTI	2	243.18279	484.35104	42276.640625	85	50	2	NaN	0.351037	0.0882351250749025	0.574043	243.182741737398	18.169	57.75	0	2325	2459	347080		1	2408	0	0
2013-05-10_GAG_Top10HCD_HM1_GJ178	MULTI	1	246.15742	245.15014	38793.65625	152	70	3	NaN	0.150143	-0.00262561475986445	3.621603	246.155809179881	18.496	80.17	0	2327	2509	110540		0
2013-05-10_GAG_Top10HCD_HM1_GJ178	MULTI	3	246.82171	737.4433	42697.11328125	69	46	2	NaN	0.443298	0.0640744935194562	0.572957	246.821699162831	18.243	53.22	0	2335	2459	330080		0
2013-05-10_GAG_Top10HCD_HM1_GJ178	MULTI	1	248.15216	247.14488	28062.052734375	7	6	2	NaN	0.144884	-0.00880263264215841	5.315184	248.155130680084	19.053	9.275	0	2490	2513	45680		0
2013-05-10_GAG_Top10HCD_HM1_GJ178	MULTI	2	250.68132	499.34808	42432.12109375	179	114	2	NaN	0.348079	0.0783792965094676	0.327649	250.681247859556	19.148	130.83	0	2346	2647	1523200		2	2497;2567	0;0	0;0
2013-05-10_GAG_Top10HCD_HM1_GJ178	MULTI	2	248.16187	494.30919	36939.4375	69	48	2	NaN	0.309187	0.0418047288814591	4.296994	248.15983726835	19.763	53.985	0	2535	2661	138130		0
2013-05-10_GAG_Top10HCD_HM1_GJ178	MULTI	1	245.18573	244.17845	41980.453125	232	142	2	NaN	0.178452	0.0261295964464239	0.262085	245.185689089555	19.198	159.55	0	2364	2730	592620		0
2013-05-10_GAG_Top10HCD_HM1_GJ178	MULTI	2	243.68616	485.35776	42417.26171875	135	80	2	NaN	0.357762	0.0944972079391846	0.338396	243.686084857276	20.328	90.873	0	2584	2798	858600		1	2716	0	0
2013-05-10_GAG_Top10HCD_HM1_GJ178	MULTI	3	244.12593	729.35597	41519.171875	126	58	3	NaN	0.355972	-0.0195317184139867	0.426453	244.125864577723	20.807	66.038	0	2664	2817	482200		1	2788	0	0
2013-05-10_GAG_Top10HCD_HM1_GJ178	MULTI	2	244.13108	486.24762	42233.46875	71	54	2	NaN	0.247615	-0.0160586249251082	0.8216	244.130969800776	21.619	67.312	0	2798	2955	208490		0
2013-05-10_GAG_Top10HCD_HM1_GJ178	MULTI	2	243.68611	485.35767	42592.25	112	61	2	NaN	0.357669	0.0944042838323185	0.381824	243.686058557448	21.698	77.982	0	2798	2981	538060		2	2859;2931	0;0	0;0
2013-05-10_GAG_Top10HCD_HM1_GJ178	MULTI	3	246.82187	737.44379	42421.19921875	66	39	2	NaN	0.44379	0.0645660803711507	0.758281	246.821815875521	23.066	54.19	0	3001	3131	370730		1	3030	0	0
2013-05-10_GAG_Top10HCD_HM1_GJ178	MULTI	2	247.65229	493.29003	39871.3125	80	53	2	NaN	0.29003	0.0231165054328812	0.590507	247.652182270361	23.937	68.118	0	3108	3266	313590		1	3180	0	0
2013-05-10_GAG_Top10HCD_HM1_GJ178	MULTI	3	246.49377	736.45949	43091.04296875	30	23	2	NaN	0.459492	0.0807204953490555	1.515507	246.4938645082	24.154	30.14	0	3177	3247	84902		0
2013-05-10_GAG_Top10HCD_HM1_GJ178	MULTI	2	243.68623	485.3579	42956.6875	178	83	3	NaN	0.357902	0.0946371005495052	0.295514	243.686166498654	24.975	101.36	0	3212	3449	2064500		3	3253;3319;3392	0;0;0	0;0;0
2013-05-10_GAG_Top10HCD_HM1_GJ178	MULTI	2	249.63925	497.26394	41762.59375	122	63	3	NaN	0.263943	-0.00479883697568084	0.404615	249.639128058157	25.017	75.169	0	3261	3436	826980		0
2013-05-10_GAG_Top10HCD_HM1_GJ178	MULTI	2	246.65014	491.28572	44132.5	44	33	2	NaN	0.285719	0.0197275964021628	1.102052	246.650036206627	26.114	45.39	0	3437	3548	142490		0
2013-05-10_GAG_Top10HCD_HM1_GJ178	MULTI	1	244.18554	243.17826	42511.48828125	62	39	3	NaN	0.178264	0.0264022096574479	4.557216	244.187813684927	26.316	53.95	0	3461	3589	220870		0
2013-05-10_GAG_Top10HCD_HM1_GJ178	MULTI	2	243.12895	484.24335	43241.14453125	57	36	2	NaN	0.24335	-0.0194024058134232	0.711388	243.128893546694	26.755	49.689	0	3527	3648	181030		1	3611	0	0
2013-05-10_GAG_Top10HCD_HM1_GJ178	MULTI	2	243.68613	485.3577	42189.9921875	50	36	2	NaN	0.3577	0.0944352946040112	0.745079	243.686055200935	27.917	54.94	0	3698	3832	296360		1	3765	0	0
2013-05-10_GAG_Top10HCD_HM1_GJ178	MULTI	2	247.65239	493.29023	41664.55078125	72	43	2	NaN	0.290226	0.0233128889107661	0.753793	247.652311904021	27.605	55.443	0	3641	3771	355070		0
2013-05-10_GAG_Top10HCD_HM1_GJ178	MULTI	2	245.65486	489.29516	NaN	9	6	2	NaN	0.295158	0.0300820915530835	3.69382	245.655201905517	29.077	15.54	0	3902	3943	25152		0
2013-05-10_GAG_Top10HCD_HM1_GJ178	MULTI	2	243.68623	485.35791	42224.93359375	91	49	3	NaN	0.357912	0.0946474214603086	0.485942	243.686181000164	29.148	79.39	0	3835	4033	1974500		3	3856;3937;4020	0;0;0	0;0;0
2013-05-10_GAG_Top10HCD_HM1_GJ178	MULTI	1	248.21411	247.20683	NaN	8	7	2	NaN	0.206831	0.0531160836767413	5.355841	248.209654289782	29.836	9.09	0	4030	4049	30525		0
2013-05-10_GAG_Top10HCD_HM1_GJ178	MULTI	2	247.65237	493.2902	41496.63671875	81	46	2	NaN	0.290197	0.023283369170997	0.554745	247.652316196855	29.929	64.93	0	3982	4138	529200		1	4093	0	0
2013-05-10_GAG_Top10HCD_HM1_GJ178	MULTI	2	246.12382	490.23308	41018.984375	38	29	3	NaN	0.233083	-0.0324242325123123	1.233111	246.123625747891	31.071	44.035	0	4162	4271	173370		1	4186	0	0
2013-05-10_GAG_Top10HCD_HM1_GJ178	MULTI	3	247.49367	739.45919	44174.29296875	28	18	2	NaN	0.459186	0.0790344434665258	1.495221	247.493600988933	31.221	28.515	0	4207	4274	96386		1	4263	0	0
2013-05-10_GAG_Top10HCD_HM1_GJ178	MULTI	1	244.07723	243.06996	NaN	5	3	2	NaN	0.069957	-0.0818554561012945	4.073542	244.079273073805	34.1	6.901	0	4638	4657	23712		0
2013-05-10_GAG_Top10HCD_HM1_GJ178	MULTI	3	251.48539	751.43435	41560.50390625	65	34	2	NaN	0.434353	0.0486931477311146	0.56099	251.485348223017	37.001	45.6	0	4990	5099	864410		2	4998;5070	0;0	0;0
2013-05-10_GAG_Top10HCD_HM1_GJ178	MULTI	1	251.16435	250.15708	NaN	6	5	2	NaN	0.157076	0.00200398468095386	4.105621	251.16337748593	40.999	8.265	0	5601	5620	21994		0
2013-05-10_GAG_Top10HCD_HM1_GJ178	MULTI	1	245.18338	244.17611	37868.82421875	110	84	2	NaN	0.176105	0.0237840619703888	4.152634	245.185622396883	40.348	118.115	0	5356	5628	95290		0
2013-05-10_GAG_Top10HCD_HM1_GJ178	MULTI	3	250.47469	748.40224	40286.72265625	38	27	2	NaN	0.40224	0.0179753212632932	1.047693	250.474719249747	41.947	40.33	0	5692	5788	406190		1	5713	0	0
2013-05-10_GAG_Top10HCD_HM1_GJ178	MULTI	1	245.18321	244.17593	43656.234375	55	35	2	NaN	0.175934	0.0236128935864031	4.596579	245.18568708953	42.248	49.231	0	5734	5847	77499		0
2013-05-10_GAG_Top10HCD_HM1_GJ178	MULTI	1	258.15774	257.15046	45111.12109375	10	8	2	NaN	0.150461	-0.00782836095515904	4.501068	258.155007137924	0.396	6.01	0	48	60	60575		0
2013-05-10_GAG_Top10HCD_HM1_GJ178	MULTI	3	257.80865	770.40413	37509.15625	58	41	2	NaN	0.404132	0.00974634368265015	1.026129	257.808467329669	0.996	38.185	0	91	175	159950		0
2013-05-10_GAG_Top10HCD_HM1_GJ178	MULTI	3	252.82523	755.45385	41755.8046875	23	16	2	NaN	0.453855	0.0663459533961941	1.844617	252.825416295274	1.25	16.23	0	147	180	95873		0
2013-05-10_GAG_Top10HCD_HM1_GJ178	MULTI	3	260.47328	778.398	NaN	7	5	2	NaN	0.398004	-5.90078448112763E-05	4.125021	260.473466547883	1.694	5.515	0	221	233	33592		0
2013-05-10_GAG_Top10HCD_HM1_GJ178	MULTI	3	252.82542	755.45444	39819.66015625	45	32	2	NaN	0.454441	0.0669323707660396	0.819198	252.825411407745	1.554	28.411	0	180	242	169860		0
2013-05-10_GAG_Top10HCD_HM1_GJ178	MULTI	1	261.13327	260.126	NaN	9	9	2	NaN	0.125997	-0.0336610130899544	2.924312	261.131175032064	2.073	11.18	0	264	292	28274		0
2013-05-10_GAG_Top10HCD_HM1_GJ178	MULTI	3	252.82532	755.45412	42506.4609375	17	13	2	NaN	0.454117	0.0666077724067691	1.931092	252.825239710198	2.294	11.934	0	297	322	94891		0
2013-05-10_GAG_Top10HCD_HM1_GJ178	MULTI	1	261.14696	260.13969	NaN	5	4	2	NaN	0.139685	-0.0199789551925846	4.63697	261.145828671564	2.357	4.23	0	311	320	41161		0
2013-05-10_GAG_Top10HCD_HM1_GJ178	MULTI	2	251.66483	501.31511	45443.421875	14	9	2	NaN	0.315108	0.0445032507169003	4.169262	251.665617026365	2.36	8.445	0	304	322	55154		0
2013-05-10_GAG_Top10HCD_HM1_GJ178	MULTI	2	254.62944	507.24433	42599.12109375	219	170	2	NaN	0.244327	-0.0290052098590081	0.318224	254.629378306803	1.605	152.966	0	69	406	347050		0
2013-05-10_GAG_Top10HCD_HM1_GJ178	MULTI	2	258.66207	515.30958	NaN	8	7	2	NaN	0.309581	0.0325384768685808	4.610337	258.660930153244	2.5	5.37	0	328	338	40293		0
2013-05-10_GAG_Top10HCD_HM1_GJ178	MULTI	2	259.17107	516.32759	40831.08984375	10	8	2	NaN	0.327594	0.0500834876135059	1.754574	259.171078692153	2.904	6.265	0	381	393	49212		0
2013-05-10_GAG_Top10HCD_HM1_GJ178	MULTI	3	253.16066	756.46014	NaN	5	3	2	NaN	0.460141	0.0721697777056534	4.552833	253.160318035988	2.912	2.935	0	384	390	60779		0
2013-05-10_GAG_Top10HCD_HM1_GJ178	MULTI	3	260.84138	779.5023	41946.0078125	102	69	2	NaN	0.502304	0.103732620503592	0.740026	260.841312507633	2.644	60.355	0	280	413	181030		0
2013-05-10_GAG_Top10HCD_HM1_GJ178	MULTI	7	258.49401	1802.4071	NaN	6	4	2	NaN	0.407105	-0.462002295202637	4.355607	258.494263229611	3.257	3.88	0	429	436	88900		0
2013-05-10_GAG_Top10HCD_HM1_GJ178	MULTI	7	258.49419	1802.4084	NaN	9	8	2	NaN	0.408429	-0.460679344536857	3.193107	258.493952679729	3.365	7.49	0	439	454	43003		0
2013-05-10_GAG_Top10HCD_HM1_GJ178	MULTI	2	258.62428	515.234	39888.765625	55	36	2	NaN	0.233997	-0.0430103427454469	4.424242	258.626376891925	3.212	30.625	0	389	455	72613		0
2013-05-10_GAG_Top10HCD_HM1_GJ178	MULTI	2	258.62461	515.23467	39148.37890625	15	12	2	NaN	0.234666	-0.0423424367886582	4.204535	258.626170955395	3.994	8.735	0	518	535	43480		0
2013-05-10_GAG_Top10HCD_HM1_GJ178	MULTI	1	252.17036	251.16309	NaN	5	4	2	NaN	0.163087	0.00755234776067937	8.76555	252.166773204911	4.071	4.21	0	530	541	28551		0
2013-05-10_GAG_Top10HCD_HM1_GJ178	MULTI	2	258.68439	515.35422	NaN	5	3	2	NaN	0.35422	0.0771569365881533	4.596514	258.68506973947	4.467	2.995	0	584	590	28173		0
2013-05-10_GAG_Top10HCD_HM1_GJ178	MULTI	2	255.67372	509.33288	41769.00390625	141	108	2	NaN	0.332878	0.058584731190706	0.493837	255.673613326448	3.661	95.045	0	351	556	245710		1	467	0	0
2013-05-10_GAG_Top10HCD_HM1_GJ178	MULTI	1	261.15453	260.14725	38696.08984375	55	42	2	NaN	0.147254	-0.0124135136117616	4.261273	261.157949773443	3.898	40.43	0	471	558	97154		0
2013-05-10_GAG_Top10HCD_HM1_GJ178	MULTI	1	260.15079	259.14352	38860.40234375	170	82	3	NaN	0.143517	-0.0156886165977994	3.765639	260.151518616392	4.382	70.051	0	488	634	157360		0
2013-05-10_GAG_Top10HCD_HM1_GJ178	MULTI	3	262.46971	784.38731	40890.05078125	126	90	2	NaN	0.387312	-0.0135059673286833	0.515352	262.469634419606	4.264	78.6	0	481	646	288090		0
2013-05-10_GAG_Top10HCD_HM1_GJ178	MULTI	2	255.14921	508.28387	42031.44921875	11	8	2	NaN	0.283872	0.0100610892444024	3.523223	255.149644388195	4.787	6.29	0	623	635	63722		0
2013-05-10_GAG_Top10HCD_HM1_GJ178	MULTI	3	256.46617	766.37667	40853.23828125	140	101	2	NaN	0.376669	-0.0158638591410636	0.407856	256.466107638308	4.143	89.475	0	468	656	430250		0
2013-05-10_GAG_Top10HCD_HM1_GJ178	MULTI	2	258.18265	514.35075	75018.5390625	10	7	2	NaN	0.350745	0.0741436666436357	4.538966	258.182569229442	5.053	4.88	0	655	664	100870		0
2013-05-10_GAG_Top10HCD_HM1_GJ178	MULTI	2	255.14881	508.28306	42031.37890625	12	9	2	NaN	0.283057	0.00924710347067048	2.371913	255.148966250368	5.072	6.987	0	653	669	58410		0
2013-05-10_GAG_Top10HCD_HM1_GJ178	MULTI	3	261.1552	780.44376	38283.79296875	9	6	2	NaN	0.443764	0.0447599060011044	3.682809	261.155166087346	5.251	6.97	0	675	691	85508		0
2013-05-10_GAG_Top10HCD_HM1_GJ178	MULTI	2	258.18374	514.35294	NaN	6	4	2	NaN	0.352935	0.0763326655287528	2.182549	258.183698142067	5.29	3.98	0	687	695	66004		0
2013-05-10_GAG_Top10HCD_HM1_GJ178	MULTI	3	255.15392	762.43992	43254.22265625	30	18	2	NaN	0.439918	0.049195783085338	2.30227	255.153986225371	5.245	16.35	0	662	698	124730		0
2013-05-10_GAG_Top10HCD_HM1_GJ178	MULTI	1	261.15232	260.14505	38334.890625	47	33	2	NaN	0.145047	-0.0146199942776661	3.85328	261.155287334393	5.42	30.33	0	681	745	111370		0
2013-05-10_GAG_Top10HCD_HM1_GJ178	MULTI	2	258.17856	514.34257	NaN	6	4	2	NaN	0.342574	0.0659763347524631	1.36272	258.178519478114	5.541	5.153	0	713	726	95438		0
2013-05-10_GAG_Top10HCD_HM1_GJ178	MULTI	2	258.15657	514.2986	NaN	7	6	2	NaN	0.298596	0.0220183738808828	1.890173	258.1566979305	5.561	6.92	0	716	733	53022		0
2013-05-10_GAG_Top10HCD_HM1_GJ178	MULTI	2	258.1561	514.29764	NaN	11	8	2	NaN	0.297644	0.0210669588794872	2.279822	258.155789023799	5.802	5.96	0	749	761	36482		0
2013-05-10_GAG_Top10HCD_HM1_GJ178	MULTI	3	255.1538	762.43956	41105.09765625	46	34	2	NaN	0.439563	0.0488403858543052	1.023481	255.153737462623	5.986	30.71	0	752	816	130410		0
2013-05-10_GAG_Top10HCD_HM1_GJ178	MULTI	3	255.48831	763.44309	NaN	7	5	2	NaN	0.443092	0.0519084022920424	3.86601	255.488407047738	6.223	6.904	0	800	814	23164		0
2013-05-10_GAG_Top10HCD_HM1_GJ178	MULTI	1	255.26592	254.25865	NaN	11	9	2	NaN	0.258647	0.101688052672614	5.339752	255.268623348793	6.318	9.489	0	805	826	43110		0
2013-05-10_GAG_Top10HCD_HM1_GJ178	MULTI	1	255.26428	254.25701	NaN	19	17	2	NaN	0.257005	0.100047193714346	3.147831	255.267955888361	6.587	16.795	0	832	869	35396		0
2013-05-10_GAG_Top10HCD_HM1_GJ178	MULTI	2	257.63766	513.26076	41357.15234375	8	6	2	NaN	0.260762	-0.0153381955261693	4.157044	257.63695127861	6.7	7.04	0	864	879	58335		0
2013-05-10_GAG_Top10HCD_HM1_GJ178	MULTI	1	255.26537	254.25809	NaN	4	2	2	NaN	0.258093	0.101134666842455	7.243841	255.268242537439	6.756	3.43	0	874	883	21787		0
2013-05-10_GAG_Top10HCD_HM1_GJ178	MULTI	1	261.15317	260.14589	NaN	8	5	2	NaN	0.14589	-0.0137774095952068	5.650521	261.157066400721	7.247	5.676	0	934	947	68144		0
2013-05-10_GAG_Top10HCD_HM1_GJ178	MULTI	2	258.66106	515.30757	39999.5546875	230	168	2	NaN	0.307569	0.0305270200083214	0.600796	258.661026419841	6.966	147.418	0	762	1077	246010		0
2013-05-10_GAG_Top10HCD_HM1_GJ178	MULTI	1	261.15313	260.14586	36122.6484375	20	17	2	NaN	0.145858	-0.0138089569578028	3.384864	261.155476980138	7.407	13.37	0	945	972	68811		0
2013-05-10_GAG_Top10HCD_HM1_GJ178	MULTI	2	260.13746	518.26036	39926.4765625	233	189	2	NaN	0.260362	-0.0180381464797392	0.369042	260.137378100693	7.442	160.96	0	816	1160	178680		0
2013-05-10_GAG_Top10HCD_HM1_GJ178	MULTI	1	255.26443	254.25716	NaN	14	10	2	NaN	0.257158	0.100199263574467	3.95678	255.267913351879	7.634	9.53	0	978	999	38610		0
2013-05-10_GAG_Top10HCD_HM1_GJ178	MULTI	1	261.16188	260.15461	44352.83203125	16	10	2	NaN	0.154607	-0.00506365820950805	4.823264	261.157312787382	7.813	11.36	0	999	1025	64776		0
2013-05-10_GAG_Top10HCD_HM1_GJ178	MULTI	2	261.15524	520.29593	40175.0859375	5	3	2	NaN	0.295929	0.0165929038755621	3.263929	261.157034666126	8.208	3.142	0	1061	1066	26026		0
2013-05-10_GAG_Top10HCD_HM1_GJ178	MULTI	2	258.16868	514.32282	41583.078125	1049	453	3	NaN	0.322815	0.0462266710454742	0.144348	258.168668410267	5.364	386.04	0	358	1176	28770000		10	531;597;660;724;790;855;923;987;1053;1117	0;0;0;0;0;0;0;0;0;0	0;0;0;0;0;0;0;0;0;0
2013-05-10_GAG_Top10HCD_HM1_GJ178	MULTI	1	261.155	260.14773	36867.2265625	6	5	2	NaN	0.147726	-0.0119420005437405	3.055643	261.156084060455	8.299	7.589	0	1068	1084	32636		0
2013-05-10_GAG_Top10HCD_HM1_GJ178	MULTI	7	256.00297	1784.9699	NaN	7	6	2	NaN	0.969873	0.108787228484289	4.538102	256.002329830634	8.402	6.01	0	1083	1096	54091		0
2013-05-10_GAG_Top10HCD_HM1_GJ178	MULTI	1	252.17469	251.16741	38122.2109375	32	25	2	NaN	0.167412	0.0118747871769358	4.496741	252.17291198965	8.58	20.12	0	1085	1127	36666		0
2013-05-10_GAG_Top10HCD_HM1_GJ178	MULTI	2	257.63689	513.25923	39554.70703125	262	196	2	NaN	0.259226	-0.0168735788511185	0.348085	257.636723128919	7.812	161.754	0	879	1221	397950		0
2013-05-10_GAG_Top10HCD_HM1_GJ178	MULTI	2	262.15619	522.29784	34327.52734375	11	6	2	NaN	0.297837	0.0175800370301431	4.319912	262.156147250202	9.013	5.245	0	1158	1169	57437		0
2013-05-10_GAG_Top10HCD_HM1_GJ178	MULTI	2	251.67085	501.32715	39732.57421875	44	31	2	NaN	0.327152	0.0565418339086818	1.074034	251.670741565421	8.938	24.57	0	1126	1178	158360		0
2013-05-10_GAG_Top10HCD_HM1_GJ178	MULTI	1	252.17408	251.1668	NaN	12	8	2	NaN	0.166799	0.0112619694428133	3.617642	252.171042393765	9.146	6.76	0	1176	1190	41733		0
2013-05-10_GAG_Top10HCD_HM1_GJ178	MULTI	1	261.15562	260.14834	NaN	12	8	2	NaN	0.148341	-0.0113277299472543	3.577687	261.157460093131	9.221	5.884	0	1185	1196	48121		0
2013-05-10_GAG_Top10HCD_HM1_GJ178	MULTI	2	262.15357	522.29258	42970.49609375	6	4	2	NaN	0.292585	0.0123299234992373	4.390466	262.151204763595	9.263	3.125	0	1191	1197	48054		0
2013-05-10_GAG_Top10HCD_HM1_GJ178	MULTI	2	262.1564	522.29826	32719.673828125	8	5	2	NaN	0.298255	0.0179978930979132	2.937255	262.156230527781	9.429	4.865	0	1212	1222	48787		0
2013-05-10_GAG_Top10HCD_HM1_GJ178	MULTI	2	261.16284	520.31112	NaN	6	5	2	NaN	0.311122	0.0317791488041621	3.60756	261.162685652444	9.987	7.2	0	1281	1299	89842		0
2013-05-10_GAG_Top10HCD_HM1_GJ178	MULTI	3	258.16127	771.46198	NaN	5	4	2	NaN	0.461984	0.0671113472071738	4.047105	258.160932900612	10.061	5.054	0	1295	1305	56293		0
2013-05-10_GAG_Top10HCD_HM1_GJ178	MULTI	2	255.64986	509.28517	41348.87890625	258	166	2	NaN	0.285172	0.0109005917825016	0.311961	255.649779798552	9.439	142.245	0	1052	1357	543500		1	1182	0	0
2013-05-10_GAG_Top10HCD_HM1_GJ178	MULTI	1	258.16838	257.1611	41205.29296875	260	153	2	NaN	0.161104	0.00280988945411309	0.436017	258.168621889515	10.11	142.385	0	1176	1492	243930		0
2013-05-10_GAG_Top10HCD_HM1_GJ178	MULTI	2	254.66017	507.30579	41083.2578125	260	156	2	NaN	0.305791	0.0324304300875156	0.317204	254.660110708103	9.608	133.845	0	1102	1392	599500		2	1248;1315	0;0	0;0
2013-05-10_GAG_Top10HCD_HM1_GJ178	MULTI	2	256.16569	510.31683	40774.73828125	161	111	2	NaN	0.316831	0.042084967459914	0.461798	256.165594960912	9.94	99.345	0	1173	1390	324250		0
2013-05-10_GAG_Top10HCD_HM1_GJ178	MULTI	2	261.65517	521.29579	36783.2421875	117	100	2	NaN	0.295793	0.015997127705532	0.534456	261.655129085457	10.209	93.125	0	1197	1403	284430		0
2013-05-10_GAG_Top10HCD_HM1_GJ178	MULTI	3	252.83742	755.49042	39267.13671875	57	40	2	NaN	0.490417	0.102891403879084	0.969091	252.837464136551	10.65	40.56	0	1333	1425	121620		0
2013-05-10_GAG_Top10HCD_HM1_GJ178	MULTI	1	252.17038	251.1631	36001.9453125	17	13	2	NaN	0.163101	0.00756628932887793	3.447418	252.167840417595	11.223	13.01	0	1440	1468	61409		0
2013-05-10_GAG_Top10HCD_HM1_GJ178	MULTI	2	254.64401	507.27347	39434.94921875	5	3	2	NaN	0.273466	0.00012022230509956	4.58386	254.643515964004	11.316	3.685	0	1464	1474	143350		0
2013-05-10_GAG_Top10HCD_HM1_GJ178	MULTI	3	257.15722	768.44984	40869.87890625	127	55	3	NaN	0.449841	0.0563545274339958	0.412519	257.157131855734	11.1	55.79	0	1382	1508	938770		1	1454	0	0
2013-05-10_GAG_Top10HCD_HM1_GJ178	MULTI	3	255.1414	762.40236	41097.765625	71	37	2	NaN	0.402364	0.011658580137464	0.906074	255.141325358057	11.531	39.191	0	1453	1539	355100		0
2013-05-10_GAG_Top10HCD_HM1_GJ178	MULTI	2	261.66799	521.32142	40647.4375	210	120	2	NaN	0.321419	0.0416114915705066	0.359144	261.667903787281	11.998	128.029	0	1427	1714	942900		2	1524;1594	0;0	0;0
2013-05-10_GAG_Top10HCD_HM1_GJ178	MULTI	1	261.15636	260.14908	39431.33203125	49	36	2	NaN	0.149084	-0.0105843928585045	3.710681	261.157849009927	12.038	42.165	0	1510	1605	212450		0
2013-05-10_GAG_Top10HCD_HM1_GJ178	MULTI	1	254.14546	253.13818	41170.54296875	34	22	2	NaN	0.138184	-0.0182595719733172	3.556231	254.149842042137	12.253	23.98	0	1564	1620	63492		0
2013-05-10_GAG_Top10HCD_HM1_GJ178	MULTI	2	258.1813	514.34804	42201.04296875	152	118	2	NaN	0.348041	0.0714405729864893	0.558387	258.181214227346	11.942	125.783	0	1412	1698	149390		0
2013-05-10_GAG_Top10HCD_HM1_GJ178	MULTI	1	261.15599	260.14871	39675.21875	34	26	2	NaN	0.148709	-0.0109591488701426	4.376076	261.157657763927	12.5	28.1	0	1605	1670	177230		0
2013-05-10_GAG_Top10HCD_HM1_GJ178	MULTI	2	255.6498	509.28505	39877.1953125	99	68	2	NaN	0.285049	0.0107778531958616	0.504058	255.649703030198	12.64	70.45	0	1567	1724	207260		0
2013-05-10_GAG_Top10HCD_HM1_GJ178	MULTI	2	261.16177	520.30899	NaN	4	2	2	NaN	0.308986	0.0296435140407993	4.398218	261.163577368268	13.044	4.572	0	1698	1708	33393		0
2013-05-10_GAG_Top10HCD_HM1_GJ178	MULTI	2	261.66817	521.32179	40244.1171875	8	6	2	NaN	0.321792	0.0419841933597809	3.72322	261.668317039331	13.183	5	0	1714	1724	39485		0
2013-05-10_GAG_Top10HCD_HM1_GJ178	MULTI	2	261.64281	521.27106	38753.77734375	109	72	2	NaN	0.271061	-0.00872371205753097	0.416496	261.642677427957	13.06	76.525	0	1614	1779	542140		2	1665;1732	0;0	0;0
2013-05-10_GAG_Top10HCD_HM1_GJ178	MULTI	1	252.17099	251.16372	NaN	14	8	2	NaN	0.163718	0.00818318076613878	5.820385	252.166961970029	13.598	8.595	0	1763	1779	38476		0
2013-05-10_GAG_Top10HCD_HM1_GJ178	MULTI	2	258.18139	514.34822	43483.234375	20	17	2	NaN	0.34822	0.0716199541280957	1.731249	258.181379292665	13.586	18.98	0	1741	1779	137830		0
2013-05-10_GAG_Top10HCD_HM1_GJ178	MULTI	2	260.66032	519.3061	39616.703125	60	41	2	NaN	0.306096	0.0272153219613074	0.633322	260.660215350646	13.397	44.5	0	1687	1779	445200		0
2013-05-10_GAG_Top10HCD_HM1_GJ178	MULTI	1	256.26353	255.25626	40898.1875	10	7	2	NaN	0.256257	0.0988394604356131	2.043222	256.263498338549	13.681	7.652	0	1773	1789	750150		0
2013-05-10_GAG_Top10HCD_HM1_GJ178	MULTI	1	252.15824	251.15097	38481.04296875	7	5	2	NaN	0.150968	-0.00456190992605343	3.197058	252.160000319708	13.807	9.725	0	1784	1805	51844		0
2013-05-10_GAG_Top10HCD_HM1_GJ178	MULTI	2	258.18137	514.34819	41604.48046875	38	15	3	NaN	0.348187	0.0715871092490943	0.553306	258.181297926547	13.935	21.809	0	1784	1830	1244800		1	1796	0	0
2013-05-10_GAG_Top10HCD_HM1_GJ178	MULTI	2	260.66027	519.30599	42170.390625	21	14	2	NaN	0.305988	0.0271074379414813	1.220243	260.660135399437	13.889	20.769	0	1784	1829	154800		0
2013-05-10_GAG_Top10HCD_HM1_GJ178	MULTI	1	258.16853	257.16126	44094.2421875	14	9	2	NaN	0.161256	0.00296176700373962	2.113159	258.168499098097	14.148	9.395	0	1830	1851	95126		0
2013-05-10_GAG_Top10HCD_HM1_GJ178	MULTI	1	258.14663	257.13935	NaN	5	3	2	NaN	0.139353	-0.018931047050387	3.030248	258.145368181011	14.284	4.46	0	1855	1865	27446		0
2013-05-10_GAG_Top10HCD_HM1_GJ178	MULTI	2	252.66262	503.31069	39451.80078125	23	13	2	NaN	0.31069	0.039166872233011	1.482539	252.662599582412	14.214	14.23	0	1832	1865	148610		0
2013-05-10_GAG_Top10HCD_HM1_GJ178	MULTI	2	254.64209	507.26962	41612.99609375	20	12	2	NaN	0.269621	-0.00372318948200245	1.204564	254.642061721861	14.239	13.315	0	1834	1865	196290		0
2013-05-10_GAG_Top10HCD_HM1_GJ178	MULTI	2	258.18139	514.34822	41511.28515625	43	16	3	NaN	0.34822	0.0716202534475769	0.472425	258.181320864545	14.22	16.63	0	1830	1869	2412500		1	1863	0	0
2013-05-10_GAG_Top10HCD_HM1_GJ178	MULTI	2	260.66022	519.30588	41608.40625	26	14	2	NaN	0.305882	0.0270012826256334	1.270746	260.660163543201	14.2	14.935	0	1830	1865	181920		0
2013-05-10_GAG_Top10HCD_HM1_GJ178	MULTI	2	252.66252	503.31048	41586.68359375	5	3	2	NaN	0.310479	0.0389557835063101	3.825434	252.662278950205	14.369	2.93	0	1866	1873	67915		0
2013-05-10_GAG_Top10HCD_HM1_GJ178	MULTI	1	256.26364	255.25637	39768.6640625	18	12	2	NaN	0.256367	0.0989486981681011	1.415993	256.263612273771	14.358	10.615	0	1862	1886	714840		0
2013-05-10_GAG_Top10HCD_HM1_GJ178	MULTI	2	258.18128	514.348	41511.26953125	183	121	3	NaN	0.348002	0.0714020971819309	0.370856	258.18119718657	14.756	114.815	0	1869	2126	1918200		0
2013-05-10_GAG_Top10HCD_HM1_GJ178	MULTI	2	258.1688	514.32305	41634.4140625	23	13	3	NaN	0.323052	0.0464630902273484	0.646285	258.168758130997	14.777	16.66	0	1911	1950	3397100		1	1937	0	0
2013-05-10_GAG_Top10HCD_HM1_GJ178	MULTI	2	258.16888	514.32321	41912.61328125	26	17	2	NaN	0.323209	0.0466206518689205	0.894727	258.168827545977	14.578	19.325	0	1871	1917	5545300		0
2013-05-10_GAG_Top10HCD_HM1_GJ178	MULTI	2	261.65115	521.28774	26476.638671875	20	15	2	NaN	0.287744	0.00795115539119706	3.820667	261.651551253429	15.236	14.001	0	1977	2007	79979		0
2013-05-10_GAG_Top10HCD_HM1_GJ178	MULTI	2	254.64203	507.26951	41528.62109375	106	69	2	NaN	0.269508	-0.00383592068459393	0.551934	254.641941853555	14.809	68.25	0	1866	2020	348660		0
2013-05-10_GAG_Top10HCD_HM1_GJ178	MULTI	2	258.16874	514.32293	42365.765625	141	87	3	NaN	0.322926	0.0463377495278792	0.338314	258.168681519534	15.338	77.625	0	1950	2122	2076300		1	2004	0	0
2013-05-10_GAG_Top10HCD_HM1_GJ178	MULTI	1	255.26528	254.25801	NaN	6	4	2	NaN	0.258007	0.101048110331845	6.023003	255.268457015611	15.624	4.5	0	2035	2044	34098		0
2013-05-10_GAG_Top10HCD_HM1_GJ178	MULTI	1	258.16467	257.1574	40655.6640625	20	16	2	NaN	0.157397	-0.000895556308080359	4.38549	258.168812124415	17.553	16.99	0	2281	2319	59519		0
2013-05-10_GAG_Top10HCD_HM1_GJ178	MULTI	1	252.17169	251.16441	NaN	21	16	2	NaN	0.164412	0.00887613089852834	4.720492	252.16717691307	17.647	17.371	0	2297	2337	35748		0
2013-05-10_GAG_Top10HCD_HM1_GJ178	MULTI	2	261.65515	521.29574	NaN	6	4	2	NaN	0.295737	0.0159413161612747	3.629642	261.655109557108	17.824	4.23	0	2333	2341	25176		0
2013-05-10_GAG_Top10HCD_HM1_GJ178	MULTI	7	258.66075	1803.5743	41850.72265625	99	79	2	NaN	0.574283	-0.295361433435346	0.500615	258.660577174088	17.99	85.67	0	2271	2468	1111600		0
2013-05-10_GAG_Top10HCD_HM1_GJ178	MULTI	2	261.66799	521.32143	42136.65234375	96	63	2	NaN	0.321426	0.0416183131479784	0.583567	261.667876170387	18.09	69.675	0	2294	2455	187210		0
2013-05-10_GAG_Top10HCD_HM1_GJ178	MULTI	2	257.17344	512.33233	42339.125	87	57	2	NaN	0.332332	0.0566593837830851	0.618707	257.173333370756	18.488	66.545	0	2352	2503	191700		0
2013-05-10_GAG_Top10HCD_HM1_GJ178	MULTI	2	253.65788	505.3012	41115.203125	140	81	2	NaN	0.301197	0.0287588367152694	0.390776	253.657789810661	18.268	92.425	0	2303	2513	736300		2	2357;2429	0;0	0;0
2013-05-10_GAG_Top10HCD_HM1_GJ178	MULTI	1	253.16338	252.1561	41991.29296875	13	11	2	NaN	0.156102	0.000109964998841861	4.893853	253.166292029873	19.151	16.52	0	2491	2531	58338		0
2013-05-10_GAG_Top10HCD_HM1_GJ178	MULTI	1	257.14619	256.13892	NaN	5	3	2	NaN	0.138917	-0.0189067510777647	7.602905	257.149179858873	19.28	3.82	0	2531	2539	65369		0
2013-05-10_GAG_Top10HCD_HM1_GJ178	MULTI	2	258.16863	514.32271	42297.30859375	197	99	3	NaN	0.322714	0.0461251178020348	0.297682	258.168581784921	19.006	112.48	0	2390	2647	2689100		0
2013-05-10_GAG_Top10HCD_HM1_GJ178	MULTI	2	256.64709	511.27963	41081.125	58	40	2	NaN	0.279628	0.00443909716653934	0.729847	256.646878137	19.457	46.515	0	2509	2617	178510		0
2013-05-10_GAG_Top10HCD_HM1_GJ178	MULTI	2	260.6658	519.31704	40599.5859375	106	64	2	NaN	0.317042	0.0381565900328269	0.543017	260.665701892416	19.397	71.655	0	2473	2634	471660		0
2013-05-10_GAG_Top10HCD_HM1_GJ178	MULTI	2	258.66081	515.30706	40263.38671875	101	85	2	NaN	0.307059	0.0300176638916128	0.748532	258.660699536592	20.059	95.56	0	2541	2764	168510		0
2013-05-10_GAG_Top10HCD_HM1_GJ178	MULTI	2	255.66641	509.31826	NaN	6	5	2	NaN	0.318265	0.0439784070492806	3.291488	255.668436195806	20.84	7.125	0	2747	2764	27609		0
2013-05-10_GAG_Top10HCD_HM1_GJ178	MULTI	2	259.65793	517.30131	40429.76953125	97	73	2	NaN	0.301309	0.0233506805885781	0.689768	259.657842539037	20.454	80.18	0	2606	2792	180580		1	2690	0	0
2013-05-10_GAG_Top10HCD_HM1_GJ178	MULTI	3	257.81032	770.40913	39680.9375	74	50	2	NaN	0.409135	0.0147464757015996	1.22508	257.810283160606	20.668	55.498	0	2685	2812	110330		0
2013-05-10_GAG_Top10HCD_HM1_GJ178	MULTI	2	252.64454	503.27453	41827.02734375	118	76	2	NaN	0.274528	0.00302168683845139	0.516551	252.64444284878	21.7	93.12	0	2778	2996	246660		0
2013-05-10_GAG_Top10HCD_HM1_GJ178	MULTI	2	258.66074	515.30693	40402.65234375	130	77	2	NaN	0.306929	0.0298880298010999	0.355562	258.660662682176	21.986	93.899	0	2804	3025	697850		0
2013-05-10_GAG_Top10HCD_HM1_GJ178	MULTI	2	261.64993	521.28531	41092.25	292	126	3	NaN	0.285305	0.00551396383787051	0.200939	261.649877753773	21.727	151.12	0	2737	3089	6305200		3	2832;2906;2980	0;0;0	0;0;0
2013-05-10_GAG_Top10HCD_HM1_GJ178	MULTI	3	254.15008	759.42842	41051.27734375	45	30	2	NaN	0.42842	0.0390831594952488	1.102368	254.149985463458	22.226	37.61	0	2901	2991	137860		0
2013-05-10_GAG_Top10HCD_HM1_GJ178	MULTI	2	254.66016	507.30577	40854.09375	163	110	2	NaN	0.305773	0.0324123002988017	0.316044	254.660103398275	22.325	135.84	0	2831	3151	669990		0
2013-05-10_GAG_Top10HCD_HM1_GJ178	MULTI	1	260.1969	259.18962	40035.32421875	182	147	2	NaN	0.189622	0.0303946150951333	0.27831	260.19685690825	21.928	178.2	0	2757	3173	719810		0
2013-05-10_GAG_Top10HCD_HM1_GJ178	MULTI	2	257.68926	513.36396	42258.01953125	56	41	2	NaN	0.363964	0.0878168811893829	0.664876	257.689149915384	23.209	54.505	0	3025	3153	140260		1	3062	0	0
2013-05-10_GAG_Top10HCD_HM1_GJ178	MULTI	2	256.14746	510.28037	42954.62109375	73	57	2	NaN	0.280372	0.00564286806024938	0.643082	256.147378519161	23.294	74.586	0	3014	3190	171600		0
2013-05-10_GAG_Top10HCD_HM1_GJ178	MULTI	1	261.1552	260.14793	39946.55859375	4	2	2	NaN	0.147928	-0.0117400058495036	10.418428	261.156378879925	23.79	3.5	0	3163	3172	83841		0
2013-05-10_GAG_Top10HCD_HM1_GJ178	MULTI	2	253.67049	505.32643	40500.15234375	84	51	2	NaN	0.326431	0.0539805252234942	0.784769	253.670400006814	23.829	64.14	0	3097	3247	224450		0
2013-05-10_GAG_Top10HCD_HM1_GJ178	MULTI	2	252.66343	503.31231	NaN	6	4	2	NaN	0.312307	0.0407832348155921	4.089492	252.663699566588	24.755	6.025	0	3293	3308	33881		0
2013-05-10_GAG_Top10HCD_HM1_GJ178	MULTI	2	261.15791	520.30127	40164.30078125	95	54	2	NaN	0.301273	0.0219342514016034	0.665572	261.157813460779	24.327	63.03	0	3163	3308	223710		0
2013-05-10_GAG_Top10HCD_HM1_GJ178	MULTI	3	256.47819	766.41274	42348.09765625	39	31	2	NaN	0.412743	0.0201929518588031	1.392294	256.478177397175	24.87	36.219	0	3278	3364	146180		0
2013-05-10_GAG_Top10HCD_HM1_GJ178	MULTI	2	253.67052	505.32649	41121.40234375	106	62	2	NaN	0.326493	0.0540427116137039	0.461839	253.67045306379	24.952	76.25	0	3247	3424	509420		0
2013-05-10_GAG_Top10HCD_HM1_GJ178	MULTI	1	261.15598	260.14871	41187.578125	44	29	2	NaN	0.148705	-0.0109632902023122	4.465229	261.157754477843	25.089	39.66	0	3305	3398	194680		0
2013-05-10_GAG_Top10HCD_HM1_GJ178	MULTI	2	257.68942	513.36429	42205.9296875	48	36	2	NaN	0.364294	0.0881465877702112	0.866971	257.689356599269	25.308	49.116	0	3324	3437	153440		1	3360	0	0
2013-05-10_GAG_Top10HCD_HM1_GJ178	MULTI	3	258.15378	771.4395	37943.67578125	16	15	2	NaN	0.439501	0.0446391373931192	2.901683	258.153997378993	26.152	19.23	0	3477	3521	69628		0
2013-05-10_GAG_Top10HCD_HM1_GJ178	MULTI	3	259.81015	776.40862	40058.0625	35	29	2	NaN	0.408616	0.0114685022688263	1.452184	259.810090438843	26.47	39.867	0	3495	3591	115860		1	3552	0	0
2013-05-10_GAG_Top10HCD_HM1_GJ178	MULTI	3	262.15006	783.42836	40619.671875	73	43	2	NaN	0.428361	0.0279842349276578	0.62777	262.149996704806	26.724	57.509	0	3510	3648	333490		0
2013-05-10_GAG_Top10HCD_HM1_GJ178	MULTI	2	254.63709	507.25963	40996.03515625	59	43	2	NaN	0.259635	-0.013704802498637	0.727068	254.637000421389	27.044	55.09	0	3564	3694	206700		1	3627	0	0
2013-05-10_GAG_Top10HCD_HM1_GJ178	MULTI	2	261.65	521.28545	39980.07421875	73	40	2	NaN	0.285449	0.00565806055749363	0.609173	261.649944704724	27.884	61.475	0	3684	3832	453290		2	3717;3795	0;0	0;0
2013-05-10_GAG_Top10HCD_HM1_GJ178	MULTI	2	254.66027	507.306	40907.0546875	66	39	3	NaN	0.305996	0.0326347443509007	0.659406	254.660199933838	28.985	65.54	0	3832	3997	683700		2	3875;3960	0;0	0;0
2013-05-10_GAG_Top10HCD_HM1_GJ178	MULTI	2	256.64712	511.27968	39504.3046875	47	29	2	NaN	0.279678	0.00448907290819989	1.323536	256.646991058128	28.954	49.925	0	3845	3972	189880		0
2013-05-10_GAG_Top10HCD_HM1_GJ178	MULTI	1	260.19693	259.18965	40277.53125	53	41	2	NaN	0.189653	0.0304258871022967	0.849481	260.196905175043	29.166	71.46	0	3851	4031	195930		0
2013-05-10_GAG_Top10HCD_HM1_GJ178	MULTI	2	261.65554	521.29652	40402.8359375	52	37	2	NaN	0.296524	0.0167276224281068	0.886572	261.655419615324	30.954	53.225	0	4138	4266	309140		2	4145;4221	0;0	0;0
2013-05-10_GAG_Top10HCD_HM1_GJ178	MULTI	2	252.66275	503.31094	41438.1171875	46	32	2	NaN	0.310943	0.0394194796492116	1.195062	252.662603825051	31.121	48.56	0	4161	4283	193350		0
2013-05-10_GAG_Top10HCD_HM1_GJ178	MULTI	2	254.63708	507.25961	40816.50390625	64	36	2	NaN	0.259608	-0.0137311034539493	0.786237	254.636979532005	31.034	52.795	0	4153	4283	327870		0
2013-05-10_GAG_Top10HCD_HM1_GJ178	MULTI	2	257.14463	512.2747	41104.23828125	45	38	2	NaN	0.2747	-0.000946456853228028	0.972076	257.144572680717	34.064	46.834	0	4585	4696	197160		0
2013-05-10_GAG_Top10HCD_HM1_GJ178	MULTI	2	256.64702	511.27949	40349.85546875	48	29	2	NaN	0.279495	0.00430614168618604	1.143395	256.646925011172	35.394	43.499	0	4779	4881	208550		1	4801	0	0
2013-05-10_GAG_Top10HCD_HM1_GJ178	MULTI	1	261.15342	260.14614	39294.69140625	63	36	2	NaN	0.146141	-0.0135258829160421	4.564075	261.155588021362	36.15	54.87	0	4875	4992	156200		0
2013-05-10_GAG_Top10HCD_HM1_GJ178	MULTI	2	260.67852	519.34249	40019.85546875	53	32	2	NaN	0.342489	0.0635910519756635	0.870154	260.678438630399	36.773	45.174	0	4960	5062	242500		0
2013-05-10_GAG_Top10HCD_HM1_GJ178	MULTI	2	260.67851	519.34247	40961.56640625	121	58	3	NaN	0.342465	0.0635677297141228	0.440525	260.678421444935	37.698	80.02	0	5065	5260	1219800		2	5147;5224	0;0	0;0
2013-05-10_GAG_Top10HCD_HM1_GJ178	MULTI	3	260.50959	778.50695	40838.44921875	47	25	2	NaN	0.506952	0.108838548478161	1.044444	260.509513997046	38.406	34.705	0	5210	5294	456930		0
2013-05-10_GAG_Top10HCD_HM1_GJ178	MULTI	3	260.81862	779.43403	42564.91015625	27	23	2	NaN	0.434029	0.03548967294671	2.114735	260.818517190261	38.951	32.429	0	5287	5365	91166		0
2013-05-10_GAG_Top10HCD_HM1_GJ178	MULTI	2	260.67845	519.34235	42594.1796875	43	31	2	NaN	0.342351	0.0634533837012441	1.025965	260.678355692452	38.929	42.586	0	5271	5371	191280		1	5307	0	0
2013-05-10_GAG_Top10HCD_HM1_GJ178	MULTI	2	260.67843	519.34231	40224.69140625	73	45	2	NaN	0.342313	0.0634156401185919	0.517123	260.67836625719	41.234	61.23	0	5565	5715	478070		2	5594;5666	0;0	0;0
2013-05-10_GAG_Top10HCD_HM1_GJ178	MULTI	1	261.14716	260.13988	30003.732421875	6	4	2	NaN	0.139884	-0.0197798760778483	3.535887	261.14638458586	42.905	6.67	0	5874	5887	77615		0
2013-05-10_GAG_Top10HCD_HM1_GJ178	MULTI	2	261.65557	521.29659	40548.35546875	38	27	2	NaN	0.296587	0.0167900835143655	0.964282	261.65556858387	44.184	38.037	0	6014	6102	517330		1	6052	0	0
2013-05-10_GAG_Top10HCD_HM1_GJ178	MULTI	1	245.18303	244.17575	43551.2109375	24	17	2	NaN	0.175752	0.0234306574602954	4.219911	245.18556430055	46.441	27.079	0	6341	6402	66669		0
2013-05-10_GAG_Top10HCD_HM1_GJ178	MULTI	1	244.07763	243.07036	NaN	7	5	2	NaN	0.070358	-0.081453930649019	3.175398	244.079525612736	46.924	6.635	0	6437	6451	45422		0
2013-05-10_GAG_Top10HCD_HM1_GJ178	MULTI	1	245.18346	244.17619	41785.04296875	26	19	2	NaN	0.176187	0.0238658379757055	4.44914	245.18558037056	49.702	31.285	0	6800	6877	107330		0
2013-05-10_GAG_Top10HCD_HM1_GJ178	MULTI	1	245.18318	244.1759	41784.99609375	19	12	2	NaN	0.1759	0.0235787791744144	3.385445	245.1856646336	53.723	22.515	0	7407	7459	99380		0
2013-05-10_GAG_Top10HCD_HM1_GJ178	MULTI	1	245.18344	244.17617	41785.0390625	23	17	2	NaN	0.176165	0.023844083001876	4.234729	245.185679766455	56.233	33.785	0	7754	7832	98821		0
2013-05-10_GAG_Top10HCD_HM1_GJ178	MULTI	1	244.07812	243.07085	43237.27734375	21	16	2	NaN	0.070846	-0.0809669551229035	4.306608	244.078973568181	62.807	36.06	0	8724	8817	71426		0
2013-05-10_GAG_Top10HCD_HM1_GJ178	MULTI	3	264.1522	789.43478	NaN	6	4	2	NaN	0.434784	0.0316443292506392	2.869618	264.152091405894	0.287	3.83	0	38	46	59648		0
2013-05-10_GAG_Top10HCD_HM1_GJ178	MULTI	6	265.65786	1587.9035	NaN	13	9	2	NaN	0.903476	0.133040255391052	2.19342	265.824986894985	0.741	9.57	0	91	113	69238		0
2013-05-10_GAG_Top10HCD_HM1_GJ178	MULTI	2	265.65858	529.3026	40178.30859375	6	5	2	NaN	0.302605	0.019125521454157	3.482255	265.65811608038	0.892	5.66	0	115	127	54589		0
2013-05-10_GAG_Top10HCD_HM1_GJ178	MULTI	3	263.14536	786.41426	40586.08984375	199	101	3	NaN	0.414258	0.0125077430893725	0.322444	263.145289354876	0.84	92.412	0	12	213	933070		2	92;163	0;0	0;0
2013-05-10_GAG_Top10HCD_HM1_GJ178	MULTI	3	265.47681	793.40859	41273.2734375	33	30	2	NaN	0.408589	0.00362131386964393	1.305478	265.476627787535	2.048	29.325	0	253	317	85893		0
2013-05-10_GAG_Top10HCD_HM1_GJ178	MULTI	7	266.6657	1859.609	NaN	7	6	2	NaN	0.60896	-0.286459846310891	2.993145	266.808984213051	2.126	8.675	0	278	297	96649		0
2013-05-10_GAG_Top10HCD_HM1_GJ178	MULTI	2	271.18922	540.36389	42335.9375	71	59	2	NaN	0.363891	0.0753238945698058	0.761696	271.189190996844	2.165	55.105	0	253	374	172380		0
2013-05-10_GAG_Top10HCD_HM1_GJ178	MULTI	2	263.1737	524.33285	40139.13671875	110	85	2	NaN	0.332854	0.0516609399314802	0.556538	263.173669516082	1.5	74.185	0	99	260	172560		0
2013-05-10_GAG_Top10HCD_HM1_GJ178	MULTI	3	267.83248	800.47562	39334.078125	64	46	2	NaN	0.475622	0.067403451768314	0.988626	267.832499308228	2.068	43.125	0	227	321	133780		0
2013-05-10_GAG_Top10HCD_HM1_GJ178	MULTI	3	268.15222	801.43484	40351.70703125	125	87	2	NaN	0.434841	0.026180661640069	0.548578	268.152193530698	2.366	78.62	0	221	393	297370		0
2013-05-10_GAG_Top10HCD_HM1_GJ178	MULTI	2	262.63951	523.26447	NaN	6	4	2	NaN	0.264466	-0.0162354470814989	3.522236	262.639814126522	2.912	3.67	0	384	392	35460		0
2013-05-10_GAG_Top10HCD_HM1_GJ178	MULTI	5	264.48327	1317.38	38909.65625	48	36	2	NaN	0.379976	-0.266018961262262	1.286452	264.483490759593	2.818	31.65	0	333	402	221770		0
2013-05-10_GAG_Top10HCD_HM1_GJ178	MULTI	1	268.14936	267.14209	40245.35546875	9	7	2	NaN	0.142088	-0.0207977216017525	4.082201	268.151976332131	2.989	4.61	0	393	402	70977		0
2013-05-10_GAG_Top10HCD_HM1_GJ178	MULTI	2	265.65836	529.30217	38900.38671875	287	159	2	NaN	0.30217	0.0186906268374969	0.41206	265.658160568997	2.063	140.415	0	127	434	432270		0
2013-05-10_GAG_Top10HCD_HM1_GJ178	MULTI	2	265.66874	529.32294	40675.75	426	216	3	NaN	0.322936	0.0394473732937968	0.310574	265.668601057851	2.501	188.325	0	132	541	1438100		3	230;298;365	0;0;0	0;0;0
2013-05-10_GAG_Top10HCD_HM1_GJ178	MULTI	1	264.18582	263.17854	40822.21875	85	56	2	NaN	0.178539	0.0174769418599681	3.500639	264.181311323866	2.762	49.84	0	326	435	149030		0
2013-05-10_GAG_Top10HCD_HM1_GJ178	MULTI	6	266.50504	1592.9866	40986.98828125	12	8	2	NaN	0.986552	0.213778547725269	3.404326	266.505210868175	3.21	8.93	0	415	435	61340		0
2013-05-10_GAG_Top10HCD_HM1_GJ178	MULTI	3	264.14967	789.42718	40438.30078125	6	4	2	NaN	0.427178	0.0240419956005553	4.607848	264.149836641861	3.395	4.04	0	446	454	62703		0
2013-05-10_GAG_Top10HCD_HM1_GJ178	MULTI	1	264.1781	263.17082	40359.59375	71	47	2	NaN	0.170823	0.00976406563933097	4.560738	264.181322024362	3.21	39.43	0	392	478	117230		0
2013-05-10_GAG_Top10HCD_HM1_GJ178	MULTI	3	264.14884	789.42469	NaN	11	8	2	NaN	0.42469	0.0215549335845253	3.166365	264.148819686962	3.479	5.93	0	456	468	38010		0
2013-05-10_GAG_Top10HCD_HM1_GJ178	MULTI	5	269.97779	1344.8526	42555.45703125	47	39	2	NaN	0.852572	0.193939387599357	1.214493	270.178478369289	2.918	34.875	0	335	413	177540		0
2013-05-10_GAG_Top10HCD_HM1_GJ178	MULTI	5	269.97789	1344.8531	42555.47265625	24	14	2	NaN	0.853059	0.194426330799843	1.850671	270.178529177591	3.206	15.04	0	406	440	140190		0
2013-05-10_GAG_Top10HCD_HM1_GJ178	MULTI	5	269.97775	1344.8524	42555.44921875	54	37	2	NaN	0.852369	0.193737049142328	1.155627	270.178436018382	3.479	34.256	0	436	509	107150		0
2013-05-10_GAG_Top10HCD_HM1_GJ178	MULTI	1	264.16953	263.16225	45664.33203125	4	2	2	NaN	0.162251	0.00119597372321323	3.869131	264.168535203252	3.708	4.018	0	488	495	34187		0
2013-05-10_GAG_Top10HCD_HM1_GJ178	MULTI	3	262.80537	785.39427	41646.08203125	14	11	2	NaN	0.394266	-0.00701530324988653	4.593918	262.804336369738	3.795	11.011	0	491	512	81666		0
2013-05-10_GAG_Top10HCD_HM1_GJ178	MULTI	6	263.65924	1575.9118	40038.4296875	19	14	2	NaN	0.911796	0.146876964600324	2.644622	263.826922600715	3.72	16.81	0	471	507	173410		0
2013-05-10_GAG_Top10HCD_HM1_GJ178	MULTI	3	262.80525	785.39393	41646.06640625	32	22	2	NaN	0.393929	-0.00735230473844695	3.263428	262.80434428807	4.019	18.115	0	512	552	132420		0
2013-05-10_GAG_Top10HCD_HM1_GJ178	MULTI	3	264.13318	789.37771	40551.015625	135	96	2	NaN	0.377714	-0.0254002422574331	0.527666	264.133135329842	3.431	82.75	0	379	556	421080		0
2013-05-10_GAG_Top10HCD_HM1_GJ178	MULTI	2	267.15615	532.29775	35871.046875	28	20	2	NaN	0.297747	0.0128901554591039	4.478001	267.157945030133	3.994	15.12	0	509	541	62714		0
2013-05-10_GAG_Top10HCD_HM1_GJ178	MULTI	1	269.97548	268.96821	40520.54296875	54	39	2	NaN	0.968205	-0.195520104567947	4.153393	269.977534984085	2.43	37.94	0	272	358	83796		0
2013-05-10_GAG_Top10HCD_HM1_GJ178	MULTI	1	269.97541	268.96813	40520.53125	78	45	2	NaN	0.968133	-0.195591887962109	4.145518	269.977664273176	1.179	37.989	0	115	196	86211		0
2013-05-10_GAG_Top10HCD_HM1_GJ178	MULTI	1	269.97524	268.96796	40520.5078125	60	36	2	NaN	0.967963	-0.19576212011043	4.570399	269.977521362597	1.676	32.075	0	193	263	75400		0
2013-05-10_GAG_Top10HCD_HM1_GJ178	MULTI	2	268.153	534.29145	40933.60546875	59	42	2	NaN	0.291448	0.00567374539173215	0.712219	268.152964826134	4.464	38.34	0	536	621	226650		0
2013-05-10_GAG_Top10HCD_HM1_GJ178	MULTI	1	264.17057	263.16329	37048.8046875	27	17	2	NaN	0.163291	0.00223613970115366	4.613438	264.168910095045	5.007	13.916	0	641	669	53230		0
2013-05-10_GAG_Top10HCD_HM1_GJ178	MULTI	2	268.15316	534.29177	40872.96484375	96	75	2	NaN	0.291767	0.00599289889839838	0.642759	268.153069991043	5.179	64.865	0	621	755	216290		0
2013-05-10_GAG_Top10HCD_HM1_GJ178	MULTI	2	265.66864	529.32272	40989.6640625	193	151	2	NaN	0.322722	0.0392330776610379	0.331061	265.668484756152	4.695	126.703	0	497	762	414540		0
2013-05-10_GAG_Top10HCD_HM1_GJ178	MULTI	1	262.15304	261.14577	38533.640625	19	14	2	NaN	0.145766	-0.0143611434959894	4.476946	262.150918959862	5.831	11.41	0	745	768	48336		0
2013-05-10_GAG_Top10HCD_HM1_GJ178	MULTI	2	269.15332	536.29208	40658.34765625	99	68	2	NaN	0.29208	0.00538521851365203	2.983716	269.155304615178	6.267	63.61	0	752	890	100550		0
2013-05-10_GAG_Top10HCD_HM1_GJ178	MULTI	1	267.14515	266.13787	35619.90625	51	39	2	NaN	0.137872	-0.0245515798639531	1.733607	267.144936808267	6.535	39.312	0	793	879	72195		0
2013-05-10_GAG_Top10HCD_HM1_GJ178	MULTI	3	270.48517	808.43369	39754.37109375	556	223	4	NaN	0.433689	0.0218095913699017	0.185348	270.485133272409	5.84	195.605	0	614	1030	7436500		4	652;714;780;845	0;0;0;0	0;0;0;0
2013-05-10_GAG_Top10HCD_HM1_GJ178	MULTI	1	264.17077	263.1635	37067.71484375	98	56	2	NaN	0.163496	0.00244061423529729	3.870538	264.168596459185	6.345	55	0	772	892	75260		0
2013-05-10_GAG_Top10HCD_HM1_GJ178	MULTI	1	265.17189	264.16461	43214.87109375	30	22	2	NaN	0.164613	0.00309762790016066	3.060211	265.175557023443	6.993	19.27	0	888	928	49148		0
2013-05-10_GAG_Top10HCD_HM1_GJ178	MULTI	1	262.15508	261.1478	NaN	7	5	2	NaN	0.1478	-0.0123275094285304	6.220688	262.15171536985	7.327	4.98	0	947	957	27674		0
2013-05-10_GAG_Top10HCD_HM1_GJ178	MULTI	3	264.47436	790.40124	40428.5390625	323	184	2	NaN	0.401244	-0.00234011101099441	0.23459	264.474313123087	6.114	161.111	0	657	1003	1231100		0
2013-05-10_GAG_Top10HCD_HM1_GJ178	MULTI	6	267.9982	1601.9456	39861.8671875	10	8	2	NaN	0.945565	0.16867034154825	3.744207	268.165393840723	7.434	6	0	959	971	192890		0
2013-05-10_GAG_Top10HCD_HM1_GJ178	MULTI	7	265.00426	1847.9789	NaN	4	2	2	NaN	0.978907	0.0888372015997447	0.982018	265.004174957296	7.49	2.015	0	969	973	31939		0
2013-05-10_GAG_Top10HCD_HM1_GJ178	MULTI	2	268.6559	535.29725	39133.77734375	41	28	2	NaN	0.297248	0.0110112723831435	4.353754	268.657634465925	7.317	23.9	0	922	972	69327		0
2013-05-10_GAG_Top10HCD_HM1_GJ178	MULTI	1	269.15172	268.14445	36310.0078125	6	5	2	NaN	0.144447	-0.0188994780558573	6.594235	269.154439036427	7.557	4.975	0	975	986	44072		0
2013-05-10_GAG_Top10HCD_HM1_GJ178	MULTI	1	266.9896	265.98233	NaN	4	2	2	NaN	0.982328	-0.180024133622908	8.246316	266.986590919295	7.57	2.76	0	978	984	30481		0
2013-05-10_GAG_Top10HCD_HM1_GJ178	MULTI	2	268.18397	534.3534	40339.22265625	279	179	2	NaN	0.353397	0.0675943761481221	0.324016	268.183876232543	7.023	157.666	0	759	1096	258060		0
2013-05-10_GAG_Top10HCD_HM1_GJ178	MULTI	1	269.97569	268.96841	40515.9765625	84	61	2	NaN	0.968412	-0.195313044001921	3.66943	269.977615770916	5.202	52.81	0	632	741	70615		0
2013-05-10_GAG_Top10HCD_HM1_GJ178	MULTI	5	270.97583	1349.8428	38907.77734375	83	58	2	NaN	0.842767	0.18183978891102	0.846111	271.176596463363	9.194	48.04	0	1153	1255	177360		0
2013-05-10_GAG_Top10HCD_HM1_GJ178	MULTI	1	269.97537	268.96809	40515.9296875	51	30	2	NaN	0.968095	-0.195630679599162	4.439852	269.977673893052	6.944	28.455	0	869	932	91039		0
2013-05-10_GAG_Top10HCD_HM1_GJ178	MULTI	1	269.97553	268.96826	40515.953125	65	42	2	NaN	0.968257	-0.195468395452281	4.320975	269.977700275905	5.958	38.27	0	741	821	87215		0
2013-05-10_GAG_Top10HCD_HM1_GJ178	MULTI	1	269.97542	268.96814	40515.93359375	65	45	2	NaN	0.968143	-0.195581943496506	4.507842	269.97767886237	6.463	46.26	0	784	886	106730		0
2013-05-10_GAG_Top10HCD_HM1_GJ178	MULTI	1	269.97527	268.96799	40515.9140625	78	43	2	NaN	0.96799	-0.195735019267659	4.221878	269.977571724645	7.428	35.11	0	925	999	86776		0
2013-05-10_GAG_Top10HCD_HM1_GJ178	MULTI	1	269.97514	268.96786	40515.89453125	66	43	2	NaN	0.96786	-0.195865403570735	4.378512	269.977558069825	7.925	34.92	0	990	1064	86600		0
2013-05-10_GAG_Top10HCD_HM1_GJ178	MULTI	1	269.15833	268.15105	NaN	6	5	2	NaN	0.151053	-0.0122969782433415	5.375922	269.160771216079	10.203	5.335	0	1314	1325	33860		0
2013-05-10_GAG_Top10HCD_HM1_GJ178	MULTI	3	270.45275	808.33642	38822.2578125	54	37	2	NaN	0.336423	-0.0754121517161366	1.127887	270.452719364909	10.073	33.655	0	1262	1335	136610		0
2013-05-10_GAG_Top10HCD_HM1_GJ178	MULTI	2	266.17881	530.34307	40226.9453125	227	133	2	NaN	0.343073	0.0591151688950049	0.352615	266.178720197869	10.084	124.21	0	1191	1466	607210		3	1213;1280;1346	0;0;0	0;0;0
2013-05-10_GAG_Top10HCD_HM1_GJ178	MULTI	2	268.65394	535.29333	39885.60546875	153	81	3	NaN	0.293326	0.00709156019695456	3.724628	268.657727901848	9.863	75.92	0	1210	1377	173830		0
2013-05-10_GAG_Top10HCD_HM1_GJ178	MULTI	1	269.97584	268.96857	42746.2421875	34	24	2	NaN	0.968567	-0.19515809313873	4.60501	269.977660175137	10.261	21.185	0	1308	1354	56732		0
2013-05-10_GAG_Top10HCD_HM1_GJ178	MULTI	2	267.63902	533.26348	38722.8828125	118	92	2	NaN	0.263483	-0.0218185453352362	0.504236	267.638966732599	10.325	88.05	0	1251	1445	245110		0
2013-05-10_GAG_Top10HCD_HM1_GJ178	MULTI	5	270.97433	1349.8352	38300.0390625	8	6	2	NaN	0.83525	0.174325310954146	4.614557	270.974885065763	10.642	5.09	0	1374	1384	53551		0
2013-05-10_GAG_Top10HCD_HM1_GJ178	MULTI	1	262.15222	261.14495	32688.3671875	6	5	2	NaN	0.144948	-0.0151785678206124	3.544817	262.152355071309	10.77	5.685	0	1390	1403	102360		0
2013-05-10_GAG_Top10HCD_HM1_GJ178	MULTI	1	269.97516	268.96788	42746.1328125	32	22	2	NaN	0.96788	-0.195844861001433	4.614168	269.9772417542	11.203	23.295	0	1431	1483	37953		0
2013-05-10_GAG_Top10HCD_HM1_GJ178	MULTI	2	268.16578	534.317	40414.7578125	202	102	3	NaN	0.316997	0.0312116084892295	0.326333	268.165682143046	11.264	108.225	0	1358	1603	1037700		0
2013-05-10_GAG_Top10HCD_HM1_GJ178	MULTI	6	265.02061	1584.08	NaN	6	4	2	NaN	0.080024	0.311347123396672	4.612762	265.019999250069	11.607	3.955	0	1504	1513	58429		0
2013-05-10_GAG_Top10HCD_HM1_GJ178	MULTI	1	269.97579	268.96851	39912.28125	46	30	2	NaN	0.968514	-0.19521189771001	4.477273	269.977683259345	11.908	34.925	0	1510	1588	63516		0
2013-05-10_GAG_Top10HCD_HM1_GJ178	MULTI	3	265.15355	792.43881	39880.59375	80	48	2	NaN	0.438814	0.0342924961659037	0.98021	265.15344118238	11.936	52.784	0	1494	1612	326330		0
2013-05-10_GAG_Top10HCD_HM1_GJ178	MULTI	2	269.65285	537.29114	40573.77734375	128	72	2	NaN	0.291137	0.00398321413081248	0.528117	269.652778346351	11.886	79.22	0	1466	1646	414810		0
2013-05-10_GAG_Top10HCD_HM1_GJ178	MULTI	1	265.17614	264.16886	37594.1171875	8	7	2	NaN	0.168862	0.00734388178540257	3.920121	265.17637863547	12.666	6.81	0	1644	1659	50399		0
2013-05-10_GAG_Top10HCD_HM1_GJ178	MULTI	3	263.16052	786.45973	41922.51953125	13	8	2	NaN	0.45973	0.0579581724098261	2.151431	263.160493282005	13.029	11.163	0	1690	1713	100630		0
2013-05-10_GAG_Top10HCD_HM1_GJ178	MULTI	1	269.9757	268.96843	38086.01953125	85	50	2	NaN	0.968426	-0.195299731979276	4.04386	269.977551028215	12.642	53.785	0	1588	1709	84868		0
2013-05-10_GAG_Top10HCD_HM1_GJ178	MULTI	2	268.65806	535.30157	39499.24609375	19	13	2	NaN	0.301573	0.0153344845920174	2.585749	268.657889392012	13.164	13.467	0	1698	1724	82391		0
2013-05-10_GAG_Top10HCD_HM1_GJ178	MULTI	1	264.18267	263.1754	41253.203125	13	10	2	NaN	0.175398	0.0143376860303306	4.6102	264.181140007926	13.357	14.549	0	1725	1757	50063		0
2013-05-10_GAG_Top10HCD_HM1_GJ178	MULTI	2	268.65788	535.3012	40480.05859375	47	21	3	NaN	0.301204	0.0149652107452312	0.699869	268.657756721921	13.531	25.9	0	1725	1779	640360		0
2013-05-10_GAG_Top10HCD_HM1_GJ178	MULTI	1	265.15475	264.14747	39146.82421875	89	72	2	NaN	0.14747	-0.0140374622387185	0.39786	265.154697848392	13.205	76.525	0	1614	1779	273320		0
2013-05-10_GAG_Top10HCD_HM1_GJ178	MULTI	1	267.16011	266.15284	39478.62890625	38	21	2	NaN	0.152836	-0.00959458378162026	4.61443	267.157899789065	13.442	25.9	0	1725	1779	101730		0
2013-05-10_GAG_Top10HCD_HM1_GJ178	MULTI	2	265.17668	528.3388	41554.296875	35	21	2	NaN	0.338803	0.0557674102097963	1.086331	265.176506116888	13.503	25.9	0	1725	1779	152850		0
2013-05-10_GAG_Top10HCD_HM1_GJ178	MULTI	6	267.06302	1596.3344	41299.4453125	11	8	2	NaN	0.334447	-0.439867035999896	2.625923	267.062971602889	13.691	12.03	0	1778	1803	12049000		0
2013-05-10_GAG_Top10HCD_HM1_GJ178	MULTI	3	267.81353	800.41875	42964.5703125	5	4	2	NaN	0.418755	0.0105621429579514	2.234217	267.813479903448	13.82	8.809	0	1784	1803	54342		0
2013-05-10_GAG_Top10HCD_HM1_GJ178	MULTI	2	268.65786	535.30117	40252.8046875	46	18	3	NaN	0.301174	0.0149357406562558	0.695687	268.657732414983	13.897	24.435	0	1780	1832	869950		0
2013-05-10_GAG_Top10HCD_HM1_GJ178	MULTI	2	265.17667	528.33879	37874.8515625	23	13	2	NaN	0.338791	0.0557548331247517	1.000883	265.17658664097	13.877	19.214	0	1784	1825	213090		0
2013-05-10_GAG_Top10HCD_HM1_GJ178	MULTI	1	265.15479	264.14751	38228.52734375	31	17	2	NaN	0.14751	-0.0139979817874405	0.843377	265.154778210668	13.894	23.73	0	1780	1830	240430		0
2013-05-10_GAG_Top10HCD_HM1_GJ178	MULTI	1	267.22965	266.22237	33003.3125	5	4	2	NaN	0.222373	0.0599104197732458	6.59407	267.231519318368	14.071	5.125	0	1825	1836	85309		0
2013-05-10_GAG_Top10HCD_HM1_GJ178	MULTI	1	270.95718	269.9499	39117.41015625	25	21	2	NaN	0.949902	-0.214274690457103	2.563116	270.957611833627	14.064	23.475	0	1803	1855	510880		0
2013-05-10_GAG_Top10HCD_HM1_GJ178	MULTI	1	267.06287	266.05559	41299.421875	22	18	2	NaN	0.05559	-0.106795339905659	1.423128	267.062875320443	14.075	20.74	0	1805	1850	873260		0
2013-05-10_GAG_Top10HCD_HM1_GJ178	MULTI	1	263.16036	262.15308	39169.56640625	15	11	2	NaN	0.153083	-0.00750767922312434	3.446127	263.160464514934	14.242	12.405	0	1836	1865	56702		0
2013-05-10_GAG_Top10HCD_HM1_GJ178	MULTI	1	265.15475	264.14747	39199.48046875	26	16	2	NaN	0.14747	-0.0140383253843765	0.697791	265.154690616669	14.207	16.63	0	1830	1869	275510		0
2013-05-10_GAG_Top10HCD_HM1_GJ178	MULTI	2	268.65774	535.30093	40252.78515625	54	43	2	NaN	0.300929	0.0146907125797497	0.892044	268.657665543836	14.25	44.905	0	1830	1936	627930		0
2013-05-10_GAG_Top10HCD_HM1_GJ178	MULTI	2	269.64752	537.28048	36986.6953125	28	18	2	NaN	0.280484	-0.00666484842361115	1.101158	269.647472214896	14.233	17.805	0	1834	1874	257530		0
2013-05-10_GAG_Top10HCD_HM1_GJ178	MULTI	1	267.06296	266.05568	39340.828125	12	10	2	NaN	0.055685	-0.106701057384441	2.012989	267.062936830264	14.33	10.03	0	1851	1874	4663800		0
2013-05-10_GAG_Top10HCD_HM1_GJ178	MULTI	1	267.15964	266.15236	38691.42578125	28	23	2	NaN	0.152364	-0.0100656052185286	4.610555	267.157527441583	14.635	26.185	0	1873	1936	61583		0
2013-05-10_GAG_Top10HCD_HM1_GJ178	MULTI	1	269.97661	268.96933	39845.4375	39	28	2	NaN	0.96933	-0.194396080006015	3.587754	269.977610275296	13.25	32.006	0	1701	1767	762490		0
2013-05-10_GAG_Top10HCD_HM1_GJ178	MULTI	1	268.97747	267.97019	39035.6328125	61	29	3	NaN	0.970194	-0.193072488548296	4.341716	268.978498273013	13.707	35.195	0	1744	1815	2171100		0
2013-05-10_GAG_Top10HCD_HM1_GJ178	MULTI	1	268.97739	267.97012	39035.62109375	41	20	3	NaN	0.970117	-0.193149672497327	3.761512	268.978340999644	14.062	22.395	0	1803	1851	1942200		0
2013-05-10_GAG_Top10HCD_HM1_GJ178	MULTI	1	268.97709	267.96982	39035.578125	109	68	3	NaN	0.969818	-0.19344790144288	2.066777	268.978441082476	14.577	68.35	0	1842	1995	1567600		0
2013-05-10_GAG_Top10HCD_HM1_GJ178	MULTI	1	267.06285	266.05557	39696.84375	33	17	3	NaN	0.05557	-0.106815990027826	1.487871	267.062825113736	14.807	18.7	0	1917	1960	24612000		0
2013-05-10_GAG_Top10HCD_HM1_GJ178	MULTI	1	267.06293	266.05565	39696.85546875	30	16	3	NaN	0.055652	-0.106733986169047	0.42182	267.062909206853	14.613	19.17	0	1874	1920	13435000		0
2013-05-10_GAG_Top10HCD_HM1_GJ178	MULTI	2	269.64733	537.2801	36987.34375	86	58	2	NaN	0.280097	-0.0070514604312848	0.729296	269.647287872332	14.677	57.955	0	1866	1997	348050		0
2013-05-10_GAG_Top10HCD_HM1_GJ178	MULTI	1	265.14434	264.13706	41849.328125	8	5	2	NaN	0.137059	-0.0244436402608699	4.398331	265.143165970858	15.021	5.17	0	1955	1968	31290		0
2013-05-10_GAG_Top10HCD_HM1_GJ178	MULTI	1	267.06291	266.05563	39696.85546875	114	47	3	NaN	0.055633	-0.106752616819108	0.275892	267.062889037405	15.313	42.405	0	1950	2042	13599000		0
2013-05-10_GAG_Top10HCD_HM1_GJ178	MULTI	3	270.17288	807.4968	NaN	14	10	2	NaN	0.496798	0.0853497404854124	1.26333	270.172962101153	15.582	10.27	0	2022	2045	66340		0
2013-05-10_GAG_Top10HCD_HM1_GJ178	MULTI	1	267.06294	266.05567	39696.859375	159	67	3	NaN	0.055666	-0.106719668630149	0.211439	267.062926353909	15.924	61.62	0	2031	2169	5114100		0
2013-05-10_GAG_Top10HCD_HM1_GJ178	MULTI	2	271.18925	540.36394	41135.55859375	124	73	2	NaN	0.36394	0.0753723500096157	0.450521	271.189148824524	15.948	66.645	0	2013	2160	285010		0
2013-05-10_GAG_Top10HCD_HM1_GJ178	MULTI	2	264.18157	526.34859	40251.15234375	4	2	2	NaN	0.348591	0.0664703699418396	1.247436	264.181502781511	17.038	2.56	0	2229	2234	45434		0
2013-05-10_GAG_Top10HCD_HM1_GJ178	MULTI	2	268.6759	535.33724	41164.3046875	199	102	3	NaN	0.337244	0.0509886394989962	0.307974	268.67580785977	17.009	105.95	0	2115	2356	1842400		0
2013-05-10_GAG_Top10HCD_HM1_GJ178	MULTI	2	268.65803	535.3015	40213.99609375	120	68	2	NaN	0.301497	0.0152584656145791	0.624765	268.657932301847	17.379	71.41	0	2202	2364	256090		0
2013-05-10_GAG_Top10HCD_HM1_GJ178	MULTI	3	263.15362	786.43903	39396.83203125	63	39	2	NaN	0.439026	0.0372636403686784	0.812797	263.15362249574	17.017	45.13	0	2169	2271	209360		0
2013-05-10_GAG_Top10HCD_HM1_GJ178	MULTI	2	264.64462	527.27469	40480.109375	155	96	2	NaN	0.274688	-0.00785846192411555	0.421504	264.644494914558	17.303	103.69	0	2161	2398	464120		2	2188;2256	0;0	0;0
2013-05-10_GAG_Top10HCD_HM1_GJ178	MULTI	2	268.66252	535.31049	NaN	4	2	2	NaN	0.310491	0.0242480471968065	4.14639	268.662338310668	17.852	2.04	0	2339	2343	107080		0
2013-05-10_GAG_Top10HCD_HM1_GJ178	MULTI	1	268.16146	267.15419	41720.80078125	12	9	2	NaN	0.154187	-0.00870433687993	5.947749	268.165831955161	17.879	11.2	0	2337	2364	41065		0
2013-05-10_GAG_Top10HCD_HM1_GJ178	MULTI	2	265.1891	528.36366	39865.1796875	223	116	3	NaN	0.363656	0.0806085808495709	0.323211	265.189012461312	17.738	123.224	0	2218	2496	1074200		1	2326	0	0
2013-05-10_GAG_Top10HCD_HM1_GJ178	MULTI	2	264.18129	526.34802	40915.71875	142	81	2	NaN	0.348022	0.0659022987756543	0.383611	264.181208911924	17.648	84.865	0	2234	2428	469450		0
2013-05-10_GAG_Top10HCD_HM1_GJ178	MULTI	2	265.17658	528.33861	40541.7890625	141	81	2	NaN	0.338614	0.0555777819316745	0.430933	265.176490058251	17.763	86.09	0	2237	2435	385890		0
2013-05-10_GAG_Top10HCD_HM1_GJ178	MULTI	2	268.66121	535.30786	30493.87109375	6	4	2	NaN	0.307861	0.0216189009985328	2.934367	268.662369125897	18.063	5.42	0	2364	2376	97386		0
2013-05-10_GAG_Top10HCD_HM1_GJ178	MULTI	3	271.51289	811.51685	39648.9921875	79	50	2	NaN	0.516853	0.103555330605559	0.750167	271.512789694022	19.11	54.035	0	2450	2568	242200		0
2013-05-10_GAG_Top10HCD_HM1_GJ178	MULTI	2	268.67586	535.33716	40752.94921875	171	96	3	NaN	0.337163	0.0509074800064582	0.326492	268.675774303059	19.07	109.105	0	2401	2650	1525400		0
2013-05-10_GAG_Top10HCD_HM1_GJ178	MULTI	2	268.16369	534.31282	39012.69921875	13	10	2	NaN	0.312825	0.0270407722583741	3.142703	268.16590941417	19.552	12.025	0	2560	2590	59283		0
2013-05-10_GAG_Top10HCD_HM1_GJ178	MULTI	1	269.97503	268.96776	39627.44140625	71	45	2	NaN	0.967757	-0.195968211241393	4.264034	269.977546972316	15.013	45.684	0	1897	1998	56975		0
2013-05-10_GAG_Top10HCD_HM1_GJ178	MULTI	1	269.97528	268.968	39627.4765625	100	68	2	NaN	0.968005	-0.195720325412424	3.520803	269.977422789878	17.537	70.61	0	2232	2393	63666		0
2013-05-10_GAG_Top10HCD_HM1_GJ178	MULTI	1	269.97494	268.96766	39627.42578125	142	87	2	NaN	0.967663	-0.196062207532236	3.604642	269.977444243876	18.642	99.32	0	2322	2548	82914		0
2013-05-10_GAG_Top10HCD_HM1_GJ178	MULTI	1	269.97523	268.96795	39627.46875	69	42	2	NaN	0.967953	-0.195772375073091	4.467237	269.977483281259	15.566	36.89	0	1995	2076	77178		0
2013-05-10_GAG_Top10HCD_HM1_GJ178	MULTI	1	269.97519	268.96792	39627.46484375	89	54	2	NaN	0.967916	-0.195809606981356	4.126358	269.977628040853	16.359	55.25	0	2076	2202	93256		0
2013-05-10_GAG_Top10HCD_HM1_GJ178	MULTI	2	266.17875	530.34295	40435.7578125	213	115	2	NaN	0.342954	0.0589961311670777	0.239818	266.178695652799	18.487	125.035	0	2283	2565	3042800		2	2397;2469	0;0	0;0
2013-05-10_GAG_Top10HCD_HM1_GJ178	MULTI	2	266.17889	530.34322	40435.77734375	104	63	2	NaN	0.343217	0.0592593695178039	0.506216	266.178820947218	19.987	73.585	0	2565	2740	319130		1	2618	0	0
2013-05-10_GAG_Top10HCD_HM1_GJ178	MULTI	2	268.15642	534.29829	NaN	6	5	2	NaN	0.298286	0.0125087833357611	4.650365	268.153854376465	20.411	5.82	0	2689	2702	32705		0
2013-05-10_GAG_Top10HCD_HM1_GJ178	MULTI	1	269.97569	268.96841	39769.67578125	86	57	2	NaN	0.968414	-0.195311784687988	3.812192	269.977543282291	19.961	65.24	0	2548	2701	71999		0
2013-05-10_GAG_Top10HCD_HM1_GJ178	MULTI	2	268.16593	534.31731	44154.78515625	82	64	2	NaN	0.317308	0.0315217987014194	0.66769	268.165695170098	20.447	75.765	0	2581	2761	207150		0
2013-05-10_GAG_Top10HCD_HM1_GJ178	MULTI	2	268.65829	535.30203	NaN	4	2	2	NaN	0.302032	0.0157926326372717	3.84606	268.657582192667	22.409	4.065	0	2971	2979	34239		0
2013-05-10_GAG_Top10HCD_HM1_GJ178	MULTI	2	268.67591	535.33727	40224.4140625	159	89	2	NaN	0.337273	0.0510176679382539	0.372428	268.675819892901	22.061	111.19	0	2792	3054	945000		0
2013-05-10_GAG_Top10HCD_HM1_GJ178	MULTI	1	269.97552	268.96825	38116.00390625	68	49	2	NaN	0.968247	-0.195478011149476	3.633824	269.977606443291	23.156	64.255	0	3019	3170	95275		0
2013-05-10_GAG_Top10HCD_HM1_GJ178	MULTI	2	268.65785	535.30115	38910.796875	82	60	2	NaN	0.301154	0.0149154528362487	0.57805	268.657807776281	23.475	77.471	0	3022	3203	220520		0
2013-05-10_GAG_Top10HCD_HM1_GJ178	MULTI	3	263.49756	787.47086	40906.4765625	74	44	2	NaN	0.470861	0.0686246816763969	0.709838	263.497488620748	23.825	55.285	0	3118	3246	256800		0
2013-05-10_GAG_Top10HCD_HM1_GJ178	MULTI	3	264.48534	790.43419	40612.03125	73	34	3	NaN	0.434194	0.0305938594283361	0.73033	264.485259325751	24.069	42.811	0	3162	3261	323960		1	3209	0	0
2013-05-10_GAG_Top10HCD_HM1_GJ178	MULTI	2	263.64247	525.27039	39365.49609375	93	61	2	NaN	0.270394	-0.0112302505303887	0.553182	263.642380472343	24.276	70.54	0	3151	3312	250710		1	3288	0	0
2013-05-10_GAG_Top10HCD_HM1_GJ178	MULTI	4	265.91209	1059.6193	40059.3046875	53	30	2	NaN	0.619272	0.0918470062019878	0.885559	265.912111533624	24.476	34.85	0	3223	3303	224340		0
2013-05-10_GAG_Top10HCD_HM1_GJ178	MULTI	1	269.97531	268.96803	39666.05078125	25	17	2	NaN	0.968033	-0.195692478858803	4.055741	269.977801409332	23.928	20.34	0	3170	3216	39713		0
2013-05-10_GAG_Top10HCD_HM1_GJ178	MULTI	2	268.67596	535.33737	39874.93359375	167	98	2	NaN	0.337373	0.051117874438205	0.32835	268.675885220718	24.077	114.504	0	3054	3316	1065200		0
2013-05-10_GAG_Top10HCD_HM1_GJ178	MULTI	2	269.16917	536.32378	NaN	6	5	2	NaN	0.323779	0.0370697520165777	4.546614	269.168510012885	25.107	6.71	0	3343	3358	54317		0
2013-05-10_GAG_Top10HCD_HM1_GJ178	MULTI	2	268.16587	534.31718	40367.125	119	95	2	NaN	0.317182	0.0313963057785713	0.420663	268.165781463813	25.097	116.919	0	3211	3485	667790		1	3366	0	0
2013-05-10_GAG_Top10HCD_HM1_GJ178	MULTI	2	268.67592	535.33729	40056.79296875	77	46	2	NaN	0.337295	0.0510393928527719	0.772512	268.675789079705	25.373	62.68	0	3316	3469	396830		0
2013-05-10_GAG_Top10HCD_HM1_GJ178	MULTI	1	269.97553	268.96825	36554.12109375	91	65	2	NaN	0.968252	-0.195473438477791	3.600455	269.977565853919	25.292	82.704	0	3290	3485	67139		0
2013-05-10_GAG_Top10HCD_HM1_GJ178	MULTI	2	268.66337	535.3122	40941.94921875	28	22	2	NaN	0.312197	0.02595292237595	1.386501	268.663138418341	26.069	29.31	0	3446	3515	149320		0
2013-05-10_GAG_Top10HCD_HM1_GJ178	MULTI	3	268.82545	803.45452	44792.01171875	20	13	2	NaN	0.454524	0.0449350183147317	2.084043	268.825555139503	26.242	17.089	0	3492	3534	79768		0
2013-05-10_GAG_Top10HCD_HM1_GJ178	MULTI	3	268.15361	801.439	40789.8203125	55	34	2	NaN	0.439002	0.030340017854769	0.953932	268.153575535844	26.724	47.335	0	3515	3631	268710		0
2013-05-10_GAG_Top10HCD_HM1_GJ178	MULTI	2	268.67612	535.33769	40724.84375	65	44	2	NaN	0.337691	0.0514358328792923	0.77468	268.675959953203	26.86	57.705	0	3527	3666	228530		0
2013-05-10_GAG_Top10HCD_HM1_GJ178	MULTI	2	268.66345	535.31235	40078.55078125	83	52	2	NaN	0.312351	0.0261071284569425	0.625906	268.663365442412	26.887	66.91	0	3515	3675	595330		0
2013-05-10_GAG_Top10HCD_HM1_GJ178	MULTI	2	268.16589	534.31723	43441.77734375	67	40	2	NaN	0.317226	0.0314400299283761	0.809316	268.165753668027	27.938	60.705	0	3691	3838	420780		0
2013-05-10_GAG_Top10HCD_HM1_GJ178	MULTI	2	267.67377	533.33299	40085.98046875	43	33	2	NaN	0.33299	0.0476570750456631	1.077718	267.673806127552	28.496	52.631	0	3759	3888	124300		0
2013-05-10_GAG_Top10HCD_HM1_GJ178	MULTI	2	265.18929	528.36403	41455.78515625	52	36	2	NaN	0.364033	0.0809854669681727	0.895601	265.189172031562	28.627	60.075	0	3785	3936	172900		0
2013-05-10_GAG_Top10HCD_HM1_GJ178	MULTI	2	269.14491	536.27526	39638.2890625	90	49	2	NaN	0.275262	-0.0114241881556154	0.460502	269.144816573301	28.364	71.726	0	3726	3902	907760		0
2013-05-10_GAG_Top10HCD_HM1_GJ178	MULTI	2	265.16051	528.30646	40300.390625	75	40	2	NaN	0.306459	0.0234385097687664	0.397789	265.16043804935	28.943	66.995	0	3832	3998	973090		2	3869;3951	0;0	0;0
2013-05-10_GAG_Top10HCD_HM1_GJ178	MULTI	1	269.97531	268.96803	40392.34765625	24	17	2	NaN	0.968031	-0.19569388907189	4.368983	269.977784427686	29.786	25.505	0	4001	4064	49493		0
2013-05-10_GAG_Top10HCD_HM1_GJ178	MULTI	2	268.65798	535.3014	38780.90234375	51	35	2	NaN	0.3014	0.0151612384162263	1.003226	268.657802849384	30.151	47.895	0	4017	4130	124520		0
2013-05-10_GAG_Top10HCD_HM1_GJ178	MULTI	2	267.15793	532.3013	40849.38671875	56	37	2	NaN	0.301298	0.0164398395436365	0.744175	267.157820069821	31.447	59.855	0	4207	4352	249710		1	4306	0	0
2013-05-10_GAG_Top10HCD_HM1_GJ178	MULTI	3	264.5012	790.48177	39173.48828125	44	28	2	NaN	0.481767	0.0781451271271862	0.831744	264.501173323093	31.45	44.039	0	4224	4330	264590		0
2013-05-10_GAG_Top10HCD_HM1_GJ178	MULTI	2	267.67394	533.33333	40323.52734375	73	35	3	NaN	0.33333	0.0479970165787336	0.514638	267.67378511183	33.375	45.54	0	4506	4611	877220		0
2013-05-10_GAG_Top10HCD_HM1_GJ178	MULTI	2	267.67381	533.33306	40323.50390625	74	41	2	NaN	0.333061	0.047727346478041	0.510431	267.673732378424	32.767	49.785	0	4395	4509	870880		0
2013-05-10_GAG_Top10HCD_HM1_GJ178	MULTI	2	270.65026	539.28598	40504.58984375	40	30	2	NaN	0.285977	-0.00209458401991469	1.27533	270.650151095628	33.814	43.249	0	4558	4666	125520		0
2013-05-10_GAG_Top10HCD_HM1_GJ178	MULTI	3	266.18152	795.52274	40394.6015625	21	16	2	NaN	0.522741	0.116800299963984	3.045748	266.181183707303	34.159	24.125	0	4628	4686	50958		0
2013-05-10_GAG_Top10HCD_HM1_GJ178	MULTI	2	267.67391	533.33327	41116.93359375	54	33	2	NaN	0.333272	0.0479388930243658	0.953237	267.673779805104	34.929	46.58	0	4711	4822	199000		0
2013-05-10_GAG_Top10HCD_HM1_GJ178	MULTI	2	263.64243	525.27031	40247.19140625	72	41	2	NaN	0.270305	-0.0113191932988457	0.753646	263.64233371877	35.942	62.237	0	4838	4972	455280		2	4872;4938	0;0	0;0
2013-05-10_GAG_Top10HCD_HM1_GJ178	MULTI	2	270.6629	539.31125	39729.1015625	74	48	2	NaN	0.311254	0.0231710985982545	0.590757	270.662858028209	36.243	72.599	0	4850	5010	321530		0
2013-05-10_GAG_Top10HCD_HM1_GJ178	MULTI	1	269.97571	268.96843	38735.90625	87	58	2	NaN	0.968432	-0.195293048646761	3.980392	269.977703175382	35.906	84.945	0	4810	4996	61611		0
2013-05-10_GAG_Top10HCD_HM1_GJ178	MULTI	1	269.97548	268.9682	38624.68359375	72	51	2	NaN	0.968205	-0.195520661988951	3.949048	269.977553508337	37.416	66.861	0	5013	5173	62939		0
2013-05-10_GAG_Top10HCD_HM1_GJ178	MULTI	3	264.49725	790.46991	41035.68359375	22	20	2	NaN	0.46991	0.0662941298570559	2.464965	264.49733450201	37.902	29.275	0	5139	5210	103190		0
2013-05-10_GAG_Top10HCD_HM1_GJ178	MULTI	3	264.81859	791.43393	38974.8515625	62	34	2	NaN	0.433931	0.0298711664913753	0.633135	264.818489025863	39.79	47.959	0	5384	5492	714000		1	5413	0	0
2013-05-10_GAG_Top10HCD_HM1_GJ178	MULTI	3	269.17317	804.49767	40895.5546875	57	35	2	NaN	0.497674	0.0876049570596251	0.914054	269.17304789676	41.31	42.985	0	5598	5700	270990		0
2013-05-10_GAG_Top10HCD_HM1_GJ178	MULTI	1	269.97542	268.96815	NaN	5	4	2	NaN	0.968148	-0.195577209040835	5.443867	269.977634774308	44.575	5.825	0	6106	6120	68019		0
2013-05-10_GAG_Top10HCD_HM1_GJ178	MULTI	3	269.81229	806.41505	43896.703125	12	11	2	NaN	0.415049	0.00409826826944482	1.971268	269.812252988175	58.803	22.972	0	8151	8209	126070		0
2013-05-10_GAG_Top10HCD_HM1_GJ178	MULTI	1	244.07784	243.07057	41240.421875	5	3	2	NaN	0.070567	-0.0812457382099865	4.592335	244.079961740957	64.69	7.55	0	9045	9065	82573		0
2013-05-10_GAG_Top10HCD_HM1_GJ178	MULTI	1	245.18309	244.17581	42338.6796875	48	33	2	NaN	0.175814	0.023492709702424	4.613995	245.185596868648	66.223	67.825	0	9196	9370	81113		0
2013-05-10_GAG_Top10HCD_HM1_GJ178	MULTI	1	269.97523	268.96796	NaN	13	12	2	NaN	0.967956	-0.195768951352989	2.942005	269.977468632727	70.098	31.51	0	9832	9912	72316		0
2013-05-10_GAG_Top10HCD_HM1_GJ178	MULTI	1	269.9763	268.96902	42156.86328125	7	5	2	NaN	0.969023	-0.194702703514054	3.759121	269.978157710564	72.204	12.27	0	10186	10220	63269		0
2013-05-10_GAG_Top10HCD_HM1_GJ178	MULTI	1	245.18336	244.17608	39652.57421875	96	66	2	NaN	0.176079	0.0237578164154399	4.299566	245.185588755528	77.506	128.881	0	10841	11160	136730		0
2013-05-10_GAG_Top10HCD_HM1_GJ178	MULTI	1	244.0782	243.07093	41495.15234375	19	14	2	NaN	0.070928	-0.0808844168093685	3.423475	244.078932599128	78.523	30.739	0	11098	11174	127140		0
2013-05-10_GAG_Top10HCD_HM1_GJ178	MULTI	7	260.05352	1813.3237	35596.94921875	8	6	2	NaN	0.323712	0.449583059260931	3.693484	260.196717819219	81.244	14.54	0	11525	11558	172640		0
2013-05-10_GAG_Top10HCD_HM1_GJ178	MULTI	1	253.17744	252.17017	45108.89453125	9	6	2	NaN	0.170167	0.0141692228922068	3.59853	253.180210407382	81.763	14.62	0	11601	11637	45072		0
2013-05-10_GAG_Top10HCD_HM1_GJ178	MULTI	1	245.1828	244.17552	42320.78125	69	45	2	NaN	0.175522	0.0232015692834864	4.579634	245.185632740379	81.641	97.45	0	11469	11718	93014		0
2013-05-10_GAG_Top10HCD_HM1_GJ178	MULTI	7	260.05328	1813.3221	42670.93359375	19	15	2	NaN	0.322057	0.447929333394313	1.706752	260.196606920726	82.973	37.925	0	11766	11865	102210		0
2013-05-10_GAG_Top10HCD_HM1_GJ178	MULTI	1	269.97497	268.96769	NaN	10	7	2	NaN	0.967689	-0.1960359802722	3.578508	269.977603815269	85.911	16.557	0	12234	12276	51945		0
2013-05-10_GAG_Top10HCD_HM1_GJ178	MULTI	1	269.97518	268.9679	NaN	7	5	2	NaN	0.967899	-0.195826279756545	3.966456	269.977544237088	88.741	9.535	0	12679	12703	42615		0
2013-05-10_GAG_Top10HCD_HM1_GJ178	MULTI	1	245.18282	244.17554	41955.66015625	144	103	2	NaN	0.175542	0.0232213473589411	3.233175	245.185544417168	89.223	226.275	0	12508	13082	134780		0
2013-05-10_GAG_Top10HCD_HM1_GJ178	MULTI	1	245.18259	244.17531	41955.62109375	65	39	2	NaN	0.175311	0.0229899539758947	4.357552	245.185519442056	87.057	81.5	0	12333	12542	102870		0
2013-05-10_GAG_Top10HCD_HM1_GJ178	MULTI	7	260.05341	1813.323	41876.6484375	22	15	2	NaN	0.322968	0.448839049018488	2.218903	260.19691795432	91.625	32.24	0	13087	13163	159550		0
2013-05-10_GAG_Top10HCD_HM1_GJ178	MULTI	1	269.97528	268.968	NaN	35	22	2	NaN	0.968005	-0.195720427429251	4.615968	269.97770525756	93.306	52.023	0	13326	13459	46630		0
2013-05-10_GAG_Top10HCD_HM1_GJ178	MULTI	7	260.05304	1813.3204	34890.9140625	13	9	2	NaN	0.320351	0.446223938275352	3.431907	260.196620475246	96.796	20.67	0	13903	13958	145000		0
2013-05-10_GAG_Top10HCD_HM1_GJ178	MULTI	1	270.19011	269.18284	NaN	4	2	2	NaN	0.182837	0.0190126591565445	6.499205	270.193265206471	96.927	6.18	0	13937	13951	29354		0
2013-05-10_GAG_Top10HCD_HM1_GJ178	MULTI	1	244.19059	243.18331	40799.84765625	79	60	2	NaN	0.183312	0.0314475241932257	0.489733	244.190528818557	99.051	115.724	0	14176	14467	486630		0
2013-05-10_GAG_Top10HCD_HM1_GJ178	MULTI	7	260.05325	1813.3218	40368.296875	25	16	2	NaN	0.321821	0.447692714559707	1.661357	260.196588802019	99.33	33.475	0	14275	14360	94555		0
2013-05-10_GAG_Top10HCD_HM1_GJ178	MULTI	1	266.17272	265.16544	40505.4765625	98	68	2	NaN	0.165441	0.00346538742644498	0.375544	266.172664915287	99.073	136.82	0	14160	14507	885560		0
2013-05-10_GAG_Top10HCD_HM1_GJ178	MULTI	1	245.1828	244.17553	41777.91796875	59	40	2	NaN	0.175528	0.0232068687651292	4.405301	245.185450790591	101.175	79.904	0	14490	14696	93294		0
2013-05-10_GAG_Top10HCD_HM1_GJ178	MULTI	1	245.18279	244.17551	41777.9140625	100	61	2	NaN	0.17551	0.0231892461027314	4.566069	245.185527201003	99.683	126.312	0	14223	14548	105450		0
2013-05-10_GAG_Top10HCD_HM1_GJ178	MULTI	7	260.05314	1813.3211	40498.76171875	76	54	2	NaN	0.32106	0.446932241584591	0.963622	260.196538149829	101.249	105.439	0	14490	14762	148590		0
2013-05-10_GAG_Top10HCD_HM1_GJ178	MULTI	1	255.15895	254.15167	39769.703125	81	52	2	NaN	0.151675	-0.00523487010269719	0.392043	255.158907905737	101.822	101.645	0	14563	14820	730900		0
2013-05-10_GAG_Top10HCD_HM1_GJ178	MULTI	1	269.9752	268.96792	41387.94921875	55	37	2	NaN	0.967924	-0.195801394943032	4.316892	269.977539101707	102.647	70.35	0	14721	14897	61277		0
2013-05-10_GAG_Top10HCD_HM1_GJ178	MULTI	1	269.97546	268.96819	43423	44	28	2	NaN	0.968186	-0.195539059838154	4.422595	269.977430536615	103.502	56.085	0	14892	15034	57305		0
2013-05-10_GAG_Top10HCD_HM1_GJ178	MULTI	7	260.05334	1813.3225	43157.02734375	105	80	2	NaN	0.322455	0.44832650673834	0.7821	260.196715731894	104.475	159.285	0	14931	15338	139690		0
2013-05-10_GAG_Top10HCD_HM1_GJ178	MULTI	1	255.15657	254.14929	40486.3828125	83	64	2	NaN	0.14929	-0.00761827879978227	0.559332	255.156496527976	104.59	130.114	0	14996	15329	250740		0
2013-05-10_GAG_Top10HCD_HM1_GJ178	MULTI	1	270.18667	269.17939	NaN	5	3	2	NaN	0.179392	0.015569154794207	2.95335	270.186628964824	105.245	5.55	0	15220	15235	23440		0
2013-05-10_GAG_Top10HCD_HM1_GJ178	MULTI	1	269.97551	268.96823	41667.49609375	67	43	2	NaN	0.968235	-0.195490862671306	4.150319	269.977562614323	104.71	88.115	0	15034	15262	64918		0
2013-05-10_GAG_Top10HCD_HM1_GJ178	MULTI	1	269.9757	268.96843	43423.03515625	23	20	2	NaN	0.968427	-0.195298405596986	4.616051	269.977610529571	105.868	39.05	0	15262	15363	73081		0
2013-05-10_GAG_Top10HCD_HM1_GJ178	MULTI	1	255.26439	254.25712	NaN	5	3	2	NaN	0.257116	0.100157294155053	7.316421	255.268078602377	107.956	10.326	0	15628	15658	22628		0
2013-05-10_GAG_Top10HCD_HM1_GJ178	MULTI	1	261.14559	260.13832	NaN	6	5	2	NaN	0.138316	-0.0213478551346498	4.018851	261.143911549243	107.95	13.705	0	15626	15661	27865		0
2013-05-10_GAG_Top10HCD_HM1_GJ178	MULTI	1	252.17173	251.16445	NaN	5	4	2	NaN	0.164452	0.00891654660020436	7.369977	252.168089673851	108.498	8.865	0	15716	15737	17322		0
2013-05-10_GAG_Top10HCD_HM1_GJ178	MULTI	1	269.97532	268.96804	39770.0390625	62	43	2	NaN	0.968043	-0.195682366696474	4.072157	269.977556266326	108.105	87.165	0	15567	15790	66750		0
2013-05-10_GAG_Top10HCD_HM1_GJ178	MULTI	1	259.16932	258.16204	38935.3828125	58	39	2	NaN	0.162041	0.00328686718131621	0.728371	259.169251406107	109.213	71.795	0	15752	15937	240100		0
2013-05-10_GAG_Top10HCD_HM1_GJ178	MULTI	1	269.97513	268.96786	40843.625	94	67	2	NaN	0.967856	-0.195869083613957	3.807814	269.977512663138	111.327	124.48	0	16039	16357	52263		0
2013-05-10_GAG_Top10HCD_HM1_GJ178	MULTI	1	252.17235	251.16508	NaN	4	2	2	NaN	0.165078	0.00954221586096082	9.054926	252.167580808283	112.289	5.84	0	16300	16316	25699		0
2013-05-10_GAG_Top10HCD_HM1_GJ178	MULTI	1	261.14205	260.13477	NaN	11	8	2	NaN	0.134771	-0.0248909446762582	3.221437	261.144070369072	112.916	13.73	0	16390	16424	29477		0
2013-05-10_GAG_Top10HCD_HM1_GJ178	MULTI	1	269.97544	268.96816	42877.45703125	60	37	2	NaN	0.968162	-0.195563475969948	4.380018	269.977573178248	113.654	70.1	0	16424	16602	51470		0
2013-05-10_GAG_Top10HCD_HM1_GJ178	MULTI	1	270.19698	269.18971	NaN	7	5	2	NaN	0.189705	0.0258778559793313	6.678545	270.192676767274	114.518	12.865	0	16634	16669	27335		0
2013-05-10_GAG_Top10HCD_HM1_GJ178	MULTI	1	269.2113	268.20403	38931.4453125	52	37	2	NaN	0.204027	0.0406534810546191	0.580802	269.211194040816	114.558	66.4	0	16570	16738	286870		0
2013-05-10_GAG_Top10HCD_HM1_GJ178	MULTI	1	251.16497	250.15769	NaN	7	5	2	NaN	0.15769	0.00261730118529613	4.602942	251.16451509984	115.41	10.98	0	16775	16803	39277		0
2013-05-10_GAG_Top10HCD_HM1_GJ178	MULTI	1	269.97559	268.96831	43723.546875	49	36	2	NaN	0.968311	-0.195414837940461	4.356857	269.977557975294	115.426	63.495	0	16701	16860	51098		0
2013-05-10_GAG_Top10HCD_HM1_GJ178	MULTI	1	265.1499	264.14263	NaN	4	2	2	NaN	0.142627	-0.0188790213201173	8.561069	265.153997588236	115.847	5.49	0	16846	16860	31799		0
2013-05-10_GAG_Top10HCD_HM1_GJ178	MULTI	1	265.18055	264.17328	40212.46875	161	98	3	NaN	0.173277	0.0117574844918522	1.73328	265.179827828913	116.109	172.966	0	16657	17094	482520		0
2013-05-10_GAG_Top10HCD_HM1_GJ178	MULTI	1	262.15464	261.14737	NaN	4	2	2	NaN	0.147369	-0.0127592656336901	10.634446	262.151536851414	116.433	4.8	0	16936	16950	38103		0
2013-05-10_GAG_Top10HCD_HM1_GJ178	MULTI	1	269.21116	268.20388	39207.9140625	85	60	2	NaN	0.20388	0.0405065183662714	0.335857	269.211125134381	115.841	109.135	0	16738	17015	349160		0
2013-05-10_GAG_Top10HCD_HM1_GJ178	MULTI	1	262.15524	261.14797	NaN	16	12	2	NaN	0.147965	-0.0121627523544703	5.15418	262.151304298309	116.801	21.78	0	16974	17027	42556		0
2013-05-10_GAG_Top10HCD_HM1_GJ178	MULTI	1	269.9754	268.96812	38374.80859375	42	30	2	NaN	0.968121	-0.195604154368993	4.474809	269.977587637098	116.88	54.17	0	16929	17066	52359		0
2013-05-10_GAG_Top10HCD_HM1_GJ178	MULTI	7	260.05335	1813.3225	41352.55078125	49	35	2	NaN	0.322539	0.448410546000105	1.482549	260.19682025689	106.598	69.86	0	15338	15518	104780		0
2013-05-10_GAG_Top10HCD_HM1_GJ178	MULTI	7	260.05319	1813.3214	41352.5234375	103	67	2	NaN	0.321379	0.447251000166489	0.848123	260.196702115645	108.026	133.16	0	15491	15837	127040		0
2013-05-10_GAG_Top10HCD_HM1_GJ178	MULTI	7	260.05333	1813.3224	41352.546875	98	65	2	NaN	0.322353	0.448224904226436	0.931288	260.196860592233	115.811	116.279	0	16679	16974	148430		0
2013-05-10_GAG_Top10HCD_HM1_GJ178	MULTI	7	260.05331	1813.3223	41352.54296875	71	46	2	NaN	0.322257	0.44812868602321	1.005398	260.196815034227	112.023	87.42	0	16152	16377	130690		0
2013-05-10_GAG_Top10HCD_HM1_GJ178	MULTI	1	269.97531	268.96804	39314.5703125	33	21	2	NaN	0.968036	-0.195689654676414	4.608418	269.977512305273	117.466	36.95	0	17057	17151	52269		0
2013-05-10_GAG_Top10HCD_HM1_GJ178	MULTI	1	251.16438	250.1571	NaN	8	5	2	NaN	0.157101	0.00202847246015381	3.905534	251.16318206891	117.848	9.43	0	17147	17170	31344		0
2013-05-10_GAG_Top10HCD_HM1_GJ178	MULTI	1	269.97527	268.968	38474.0625	50	39	2	NaN	0.967997	-0.19572863408672	4.364741	269.977413984349	118.182	65.825	0	17137	17301	54036		0
2013-05-10_GAG_Top10HCD_HM1_GJ178	MULTI	1	251.16445	250.15718	NaN	11	8	2	NaN	0.157176	0.00210364952465625	4.535264	251.163573922341	118.635	14.92	0	17262	17301	45650		0
2013-05-10_GAG_Top10HCD_HM1_GJ178	MULTI	1	244.26337	243.2561	41047.78515625	81	61	2	NaN	0.256096	0.104198660901545	0.442999	244.263293270084	120.236	104.474	0	17413	17679	436540		0
2013-05-10_GAG_Top10HCD_HM1_GJ178	MULTI	5	250.99986	1249.9629	39401.16796875	59	48	2	NaN	0.962901	0.347918097232196	1.20354	251.200348020995	121.49	79.385	0	17609	17807	64341		0
2013-05-10_GAG_Top10HCD_HM1_GJ178	MULTI	1	265.15133	264.14405	NaN	6	4	2	NaN	0.144049	-0.0174574350962757	5.511642	265.154129520178	123.221	4.78	0	17961	17972	34268		0
2013-05-10_GAG_Top10HCD_HM1_GJ178	MULTI	1	269.97521	268.96794	41844.22265625	70	40	2	NaN	0.967935	-0.195790047407911	4.085207	269.977461112342	121.398	66.405	0	17609	17775	57898		0
2013-05-10_GAG_Top10HCD_HM1_GJ178	MULTI	1	255.2645	254.25722	NaN	7	5	2	NaN	0.257223	0.100264611679648	4.802126	255.267683274666	123.828	7.81	0	18042	18060	25783		0
2013-05-10_GAG_Top10HCD_HM1_GJ178	MULTI	7	260.05333	1813.3223	41254.56640625	141	94	2	NaN	0.322346	0.448217767528377	0.529117	260.196750463795	122.588	132.09	0	17721	18046	226050		0
2013-05-10_GAG_Top10HCD_HM1_GJ178	MULTI	1	261.14078	260.13351	45902.57421875	15	11	2	NaN	0.133508	-0.0261538156305505	3.3872	261.143851055481	124.775	15.85	0	18167	18206	32669		0
2013-05-10_GAG_Top10HCD_HM1_GJ178	MULTI	1	269.97521	268.96793	42103.63671875	31	20	2	NaN	0.967934	-0.195791254151686	4.427683	269.977555045602	124.714	26.75	0	18145	18208	54263		0
2013-05-10_GAG_Top10HCD_HM1_GJ178	MULTI	1	244.26341	243.25614	41791.453125	247	190	2	NaN	0.256136	0.104238100781004	0.216664	244.263376955845	125.141	266.01	0	18068	18719	2575200		0
2013-05-10_GAG_Top10HCD_HM1_GJ178	MULTI	6	249.05268	1488.2724	42346.11328125	16	14	2	NaN	0.272428	-0.452176940415029	3.151681	249.052331894762	126.242	18.85	0	18377	18422	56620		0
2013-05-10_GAG_Top10HCD_HM1_GJ178	MULTI	1	269.97554	268.96827	39778.796875	65	46	2	NaN	0.968266	-0.195459375186545	4.415627	269.977483098216	126.221	68.096	0	18299	18468	77538		0
2013-05-10_GAG_Top10HCD_HM1_GJ178	MULTI	1	253.1773	252.17002	41419.73828125	59	47	2	NaN	0.17002	0.0140218758769777	0.670826	253.177227001488	126.939	75.245	0	18416	18603	192550		0
2013-05-10_GAG_Top10HCD_HM1_GJ178	MULTI	1	269.97581	268.96853	41175.6796875	37	25	2	NaN	0.968531	-0.195194798217472	4.597816	269.977680677373	127.064	40.55	0	18468	18569	76963		0
2013-05-10_GAG_Top10HCD_HM1_GJ178	MULTI	1	261.14599	260.13872	NaN	15	13	2	NaN	0.138718	-0.0209457335713523	4.568861	261.14412739157	127.682	20.55	0	18590	18640	29088		0
2013-05-10_GAG_Top10HCD_HM1_GJ178	MULTI	1	243.13201	242.12473	42636.3828125	16	11	2	NaN	0.124731	-0.0266464233033048	4.144797	243.133622286808	128.257	16.521	0	18679	18719	66427		0
2013-05-10_GAG_Top10HCD_HM1_GJ178	MULTI	1	269.97507	268.96779	39297.50390625	32	19	2	NaN	0.967792	-0.195933069414139	4.477294	269.977413538083	127.548	28.29	0	18566	18635	48273		0
2013-05-10_GAG_Top10HCD_HM1_GJ178	MULTI	1	269.9753	268.96802	39297.5390625	61	36	2	NaN	0.968023	-0.195702156326149	4.218563	269.97749599399	128.17	51.65	0	18626	18753	86554		0
2013-05-10_GAG_Top10HCD_HM1_GJ178	MULTI	6	249.05242	1488.2709	40389.54296875	17	14	2	NaN	0.270887	-0.45371779300649	3.385472	249.051889381135	129.041	21.28	0	18792	18842	72206		0
2013-05-10_GAG_Top10HCD_HM1_GJ178	MULTI	1	270.27931	269.27203	39809.0859375	56	44	2	NaN	0.272033	0.108167889886545	0.685476	270.279178040612	129.007	66.312	0	18743	18909	135400		0
2013-05-10_GAG_Top10HCD_HM1_GJ178	MULTI	1	269.97545	268.96817	42532.6796875	33	22	2	NaN	0.968174	-0.195551059958973	4.559249	269.977646234415	129.037	31.52	0	18787	18864	68444		0
2013-05-10_GAG_Top10HCD_HM1_GJ178	MULTI	1	261.14606	260.13878	NaN	9	6	2	NaN	0.138779	-0.0208851547513405	3.045463	261.143975546575	129.496	11.559	0	18869	18897	41235		0
2013-05-10_GAG_Top10HCD_HM1_GJ178	MULTI	1	265.15117	264.14389	NaN	6	4	2	NaN	0.143892	-0.0176136980097681	6.801662	265.15436402649	129.964	6.35	0	18947	18965	38276		0
2013-05-10_GAG_Top10HCD_HM1_GJ178	MULTI	1	244.26343	243.25616	41959.2890625	138	89	2	NaN	0.256155	0.104257571672889	0.337649	244.263380202951	129.322	124.11	0	18719	19022	975490		0
2013-05-10_GAG_Top10HCD_HM1_GJ178	MULTI	1	265.15656	264.14928	NaN	9	7	2	NaN	0.149285	-0.0122241136542129	3.025876	265.154233914496	130.152	10.325	0	18972	18994	35149		0
2013-05-10_GAG_Top10HCD_HM1_GJ178	MULTI	1	265.15175	264.14448	NaN	7	6	2	NaN	0.144476	-0.0170300882231231	4.62972	265.154181937181	130.332	8.611	0	18995	19016	35188		0
2013-05-10_GAG_Top10HCD_HM1_GJ178	MULTI	1	267.12283	266.11555	40778.41796875	109	66	2	NaN	0.115553	-0.0468606197928239	0.315598	267.122781237507	130.456	83.395	0	18928	19128	829050		0
2013-05-10_GAG_Top10HCD_HM1_GJ178	MULTI	1	261.14116	260.13389	NaN	4	2	2	NaN	0.133888	-0.0257738862470092	7.628107	261.144273486395	130.972	2.886	0	19096	19103	36595		0
2013-05-10_GAG_Top10HCD_HM1_GJ178	MULTI	6	267.06373	1596.3387	NaN	20	13	2	NaN	0.338693	-0.435623064594893	3.383265	267.063045635833	131.755	13.115	0	19196	19227	60987		0
2013-05-10_GAG_Top10HCD_HM1_GJ178	MULTI	7	260.05337	1813.3226	41435.21484375	95	57	2	NaN	0.322644	0.44851548523593	0.544238	260.196725990776	125.353	82.69	0	18181	18384	146960		0
2013-05-10_GAG_Top10HCD_HM1_GJ178	MULTI	1	252.17133	251.16405	39317.234375	8	6	2	NaN	0.16405	0.0085142025182563	5.098162	252.168630676763	132.488	9.3	0	19307	19328	41502		0
2013-05-10_GAG_Top10HCD_HM1_GJ178	MULTI	1	252.17181	251.16453	45391.2734375	9	7	2	NaN	0.164531	0.00899548447330289	5.100192	252.16822540569	132.693	11.115	0	19331	19360	29674		0
2013-05-10_GAG_Top10HCD_HM1_GJ178	MULTI	1	269.97517	268.9679	40180.18359375	40	29	2	NaN	0.967896	-0.195829433570225	4.577403	269.977583910714	132.584	41.29	0	19274	19375	76490		0
2013-05-10_GAG_Top10HCD_HM1_GJ178	MULTI	1	269.97531	268.96803	40180.203125	79	54	2	NaN	0.96803	-0.195694921212123	4.068423	269.977594609895	131.872	63.455	0	19159	19311	75003		0
2013-05-10_GAG_Top10HCD_HM1_GJ178	MULTI	1	261.14051	260.13324	41618.67578125	22	18	2	NaN	0.133237	-0.0264247363923573	3.387303	261.144104757127	133.443	30.94	0	19426	19503	47081		0
2013-05-10_GAG_Top10HCD_HM1_GJ178	MULTI	1	252.17216	251.16488	42052.89453125	43	29	2	NaN	0.16488	0.00934440073010023	2.764015	252.168467932208	133.66	46.92	0	19435	19550	50675		0
2013-05-10_GAG_Top10HCD_HM1_GJ178	MULTI	7	260.05319	1813.3214	41770.4375	126	72	2	NaN	0.321426	0.447298428124896	0.770996	260.196554117309	133.46	107.769	0	19328	19596	160440		0
2013-05-10_GAG_Top10HCD_HM1_GJ178	MULTI	1	269.97545	268.96818	40149.890625	58	37	2	NaN	0.968177	-0.195548561388819	4.212391	269.977598750427	134.203	58.815	0	19497	19643	52704		0
2013-05-10_GAG_Top10HCD_HM1_GJ178	MULTI	1	244.0776	243.07032	42143.79296875	247	167	2	NaN	0.070321	-0.0814916488392612	1.538674	244.078980089871	132.287	223.566	0	19090	19635	185970		0
2013-05-10_GAG_Top10HCD_HM1_GJ178	MULTI	1	244.07785	243.07057	42143.8359375	116	79	2	NaN	0.07057	-0.0812427834678999	1.945028	244.079055562997	129.99	107.8	0	18828	19090	185030		0
2013-05-10_GAG_Top10HCD_HM1_GJ178	MULTI	1	245.18284	244.17557	41861.2109375	80	58	2	NaN	0.175568	0.0232470221540098	3.923114	245.185563019046	108.535	111.745	0	15578	15864	121080		0
2013-05-10_GAG_Top10HCD_HM1_GJ178	MULTI	1	245.18298	244.1757	41861.234375	204	121	2	NaN	0.175704	0.0233830933862578	3.419205	245.18548938037	104.023	235	0	14732	15333	117970		0
2013-05-10_GAG_Top10HCD_HM1_GJ178	MULTI	1	245.18344	244.17616	41861.3125	121	88	2	NaN	0.17616	0.0238390951287784	3.569945	245.185599416313	121.822	140.06	0	17548	17898	160620		0
2013-05-10_GAG_Top10HCD_HM1_GJ178	MULTI	1	245.18311	244.17583	41861.2578125	437	257	2	NaN	0.175833	0.0235123512588018	2.550382	245.185674850173	130.849	342.594	0	18643	19478	171600		0
2013-05-10_GAG_Top10HCD_HM1_GJ178	MULTI	1	245.18318	244.1759	41861.26953125	81	61	2	NaN	0.175901	0.0235804398164419	3.968211	245.185640993134	133.843	95.236	0	19408	19646	136300		0
2013-05-10_GAG_Top10HCD_HM1_GJ178	MULTI	1	262.09291	261.08563	NaN	6	5	2	NaN	0.085629	-0.0744703906799487	4.665104	262.090200114744	134.629	8.036	0	19627	19646	29755		0
2013-05-10_GAG_Top10HCD_HM1_GJ178	MULTI	1	258.09128	257.084	NaN	6	4	2	NaN	0.084004	-0.0742543846389481	4.890474	258.089148735491	134.634	6.786	0	19627	19643	55992		0
2013-05-10_GAG_Top10HCD_HM1_GJ178	MULTI	1	242.19037	241.18309	41728.3125	81	50	2	NaN	0.183094	0.0321495827060971	0.58293	242.190312687308	134.47	74.726	0	19503	19683	627080		0
2013-05-10_GAG_Top10HCD_HM1_GJ178	MULTI	2	254.10043	506.18631	41098.8984375	40	26	2	NaN	0.186315	-0.0865308551462931	0.915453	254.100340473564	134.73	38.255	0	19596	19685	606610		1	19624	0	0
2013-05-10_GAG_Top10HCD_HM1_GJ178	MULTI	2	242.5924	483.17025	43621.1875	44	25	2	NaN	0.170252	-0.0920067460619975	0.961956	242.592347483923	134.726	37.226	0	19593	19681	1182200		0
2013-05-10_GAG_Top10HCD_HM1_GJ178	MULTI	2	254.10023	506.18591	40984.00390625	47	33	2	NaN	0.185913	-0.0869329763523297	1.063786	254.100193355289	135.34	50.645	0	19687	19805	644160		1	19713	0	0
2013-05-10_GAG_Top10HCD_HM1_GJ178	MULTI	2	242.59236	483.17017	43079.96484375	69	47	2	NaN	0.170166	-0.0920927388885957	0.828244	242.592317037624	135.294	70.215	0	19676	19839	1042200		0
2013-05-10_GAG_Top10HCD_HM1_GJ178	MULTI	1	245.18325	244.17597	42221.90234375	219	129	2	NaN	0.175969	0.0236479216810892	3.320401	245.185563558288	136.906	193.195	0	19734	20210	144390		0
2013-05-10_GAG_Top10HCD_HM1_GJ178	MULTI	1	261.14583	260.13855	NaN	9	6	2	NaN	0.138551	-0.021112986219407	2.913798	261.14396202987	137.842	8.98	0	20086	20106	25824		0
2013-05-10_GAG_Top10HCD_HM1_GJ178	MULTI	1	270.18546	269.17818	38327.296875	56	41	2	NaN	0.178185	0.0143625707534625	0.55227	270.1854178041	137.739	59.879	0	20024	20172	294960		0
2013-05-10_GAG_Top10HCD_HM1_GJ178	MULTI	1	269.97518	268.9679	40262.53515625	61	43	2	NaN	0.967902	-0.195822949065416	4.313737	269.977578890496	136.169	70.429	0	19739	19914	96699		0
2013-05-10_GAG_Top10HCD_HM1_GJ178	MULTI	1	244.07739	243.07011	42093.8046875	92	66	2	NaN	0.070114	-0.0816977703677253	3.197357	244.07891568095	136.137	104.469	0	19739	19998	86301		0
2013-05-10_GAG_Top10HCD_HM1_GJ178	MULTI	1	260.20137	259.19409	38797.3046875	46	39	2	NaN	0.194094	0.0348651740409878	1.088299	260.201337700514	138.172	54.149	0	20095	20226	189600		0
2013-05-10_GAG_Top10HCD_HM1_GJ178	MULTI	1	246.15873	245.15146	NaN	5	3	2	NaN	0.151458	-0.00131175387301141	7.043276	246.156104392919	138.571	4.449	0	20197	20208	30428		0
2013-05-10_GAG_Top10HCD_HM1_GJ178	MULTI	6	267.06361	1596.338	39847.7890625	14	9	2	NaN	0.338004	-0.436311429044736	3.847712	267.062954810332	138.675	13.499	0	20204	20236	73899		0
2013-05-10_GAG_Top10HCD_HM1_GJ178	MULTI	1	256.2999	255.29262	39414.85546875	45	31	2	NaN	0.292623	0.135188623283341	0.64662	256.299872574602	139.096	37.789	0	20244	20334	263160		0
2013-05-10_GAG_Top10HCD_HM1_GJ178	MULTI	1	263.2371	262.22982	39224.5	24	17	2	NaN	0.229822	0.0691965438426223	0.970841	263.237065947639	139.3	20.651	0	20285	20334	133150		0
2013-05-10_GAG_Top10HCD_HM1_GJ178	MULTI	1	255.99773	254.99045	NaN	6	4	2	NaN	0.990451	-0.166844425697747	9.285537	255.993001807595	139.532	4.761	0	20336	20348	30733		0
2013-05-10_GAG_Top10HCD_HM1_GJ178	MULTI	1	268.26365	267.25637	39572.5078125	28	22	2	NaN	0.25637	0.0934324161720497	0.733683	268.263620280952	139.598	25.164	0	20326	20384	204290		0
2013-05-10_GAG_Top10HCD_HM1_GJ178	MULTI	1	245.18351	244.17623	43378.203125	70	50	2	NaN	0.176229	0.0239075626224974	3.598332	245.185604776079	139.778	54.319	0	20312	20439	97440		0
2013-05-10_GAG_Top10HCD_HM1_GJ178	MULTI	1	259.20306	258.19578	43504.296875	49	36	2	NaN	0.195784	0.0370141948772016	4.390473	259.205542297964	139.991	38.039	0	20354	20442	56020		0
2013-05-10_GAG_Top10HCD_HM1_GJ178	MULTI	1	269.18906	268.18178	NaN	6	4	2	NaN	0.181783	0.0184196545484951	3.720488	269.189212660143	140.319	6.65	0	20442	20458	23344		0
2013-05-10_GAG_Top10HCD_HM1_GJ178	MULTI	1	269.18706	268.17978	34739.796875	23	14	2	NaN	0.179779	0.0164158525114431	3.143904	269.189346824276	140.465	13.055	0	20458	20487	60544		0
2013-05-10_GAG_Top10HCD_HM1_GJ178	MULTI	1	266.01725	265.00997	NaN	5	3	2	NaN	0.009974	-0.151930386587196	3.016897	266.018805018281	140.854	4.146	0	20519	20530	27831		0
2013-05-10_GAG_Top10HCD_HM1_GJ178	MULTI	6	249.05301	1488.2744	42174.71875	62	53	2	NaN	0.274416	-0.450189953245172	2.656607	249.052173291735	140.393	51.675	0	20400	20519	71145		0
2013-05-10_GAG_Top10HCD_HM1_GJ178	MULTI	1	269.21132	268.20405	42051.421875	60	47	2	NaN	0.204046	0.0406717354915145	0.693435	269.211253777943	140.708	45.005	0	20435	20539	246610		0
2013-05-10_GAG_Top10HCD_HM1_GJ178	MULTI	1	255.99809	254.99081	NaN	8	7	2	NaN	0.990813	-0.166482471739698	7.343619	255.993635277186	141.075	8.55	0	20541	20561	31848		0
2013-05-10_GAG_Top10HCD_HM1_GJ178	MULTI	1	264.24431	263.23704	NaN	5	3	2	NaN	0.237037	0.0759481883166018	7.339553	264.240121835256	141.107	3.761	0	20556	20565	31525		0
2013-05-10_GAG_Top10HCD_HM1_GJ178	MULTI	1	267.99566	266.98839	37114.29296875	32	28	2	NaN	0.988386	-0.174428963708863	4.380413	267.998389153924	141.109	30.23	0	20519	20589	39771		0
2013-05-10_GAG_Top10HCD_HM1_GJ178	MULTI	1	255.23375	254.22647	39764.65625	75	40	3	NaN	0.226469	0.0695244476158621	3.818565	255.231757605985	141.345	40.02	0	20544	20637	201380		0
2013-05-10_GAG_Top10HCD_HM1_GJ178	MULTI	1	266.01017	265.00289	NaN	5	3	2	NaN	0.002891	-0.159010588847082	4.791032	266.007738692833	141.664	4.101	0	20631	20640	22161		0
2013-05-10_GAG_Top10HCD_HM1_GJ178	MULTI	1	267.99626	266.98898	42715.9375	13	11	2	NaN	0.988984	-0.173830620260162	4.196037	267.997801901909	141.705	10.421	0	20626	20649	43687		0
2013-05-10_GAG_Top10HCD_HM1_GJ178	MULTI	1	255.98688	254.9796	NaN	5	4	2	NaN	0.979602	-0.177689059259251	3.986115	255.988567458298	141.739	3.311	0	20642	20649	25603		0
2013-05-10_GAG_Top10HCD_HM1_GJ178	MULTI	1	269.18724	268.17996	NaN	4	2	2	NaN	0.179965	0.0166022145930356	5.953165	269.190211745066	141.759	2.331	0	20645	20650	28759		0
2013-05-10_GAG_Top10HCD_HM1_GJ178	MULTI	5	264.97955	1319.8614	39242.0546875	64	42	2	NaN	0.861362	0.214225729743475	1.371557	265.179861759465	141.418	38.74	0	20565	20652	167530		0
2013-05-10_GAG_Top10HCD_HM1_GJ178	MULTI	1	255.15904	254.15176	38546.2578125	46	38	2	NaN	0.151759	-0.00515077223482763	0.645696	255.159041914352	141.893	38.826	0	20635	20725	260430		0
2013-05-10_GAG_Top10HCD_HM1_GJ178	MULTI	1	266.01644	265.00916	45449.8203125	12	10	2	NaN	0.009161	-0.152743452486845	3.19331	266.019040255586	141.867	12.46	0	20647	20676	31515		0
2013-05-10_GAG_Top10HCD_HM1_GJ178	MULTI	1	264.25345	263.24618	39971.0078125	33	29	2	NaN	0.246177	0.0850837007515111	0.571221	264.253365793508	141.924	31.719	0	20643	20717	325580		0
2013-05-10_GAG_Top10HCD_HM1_GJ178	MULTI	1	269.20963	268.20235	38121.0859375	54	43	2	NaN	0.202354	0.0389814145076457	2.796873	269.209702395147	141.933	43.971	0	20626	20727	470500		0
2013-05-10_GAG_Top10HCD_HM1_GJ178	MULTI	1	266.98988	265.9826	42844.0234375	5	3	2	NaN	0.982599	-0.179753295077887	9.1021	266.985413319888	142.016	3.281	0	20680	20687	51933		0
2013-05-10_GAG_Top10HCD_HM1_GJ178	MULTI	1	251.19875	250.19148	40855.484375	69	53	2	NaN	0.191475	0.0363872789135087	2.858762	251.200426961091	141.911	51.844	0	20605	20723	131310		0
2013-05-10_GAG_Top10HCD_HM1_GJ178	MULTI	6	267.06365	1596.3382	36932.22265625	136	92	2	NaN	0.338248	-0.436067569693705	1.28562	267.062941633159	141.606	92.704	0	20510	20723	107490		0
2013-05-10_GAG_Top10HCD_HM1_GJ178	MULTI	1	247.22671	246.21944	41248.99609375	99	79	2	NaN	0.219435	0.0661744191163223	0.318456	247.226665457326	141.995	75.97	0	20634	20808	1752900		0
2013-05-10_GAG_Top10HCD_HM1_GJ178	MULTI	1	256.16959	255.16232	39596.4296875	86	63	2	NaN	0.162315	0.00494047467498149	0.447901	256.169521544545	142.431	55.6	0	20705	20830	788560		0
2013-05-10_GAG_Top10HCD_HM1_GJ178	MULTI	1	253.14331	252.13604	41231.3046875	67	45	2	NaN	0.136038	-0.0199449476291704	0.476545	253.143270892645	142.483	41.224	0	20713	20805	693010		0
2013-05-10_GAG_Top10HCD_HM1_GJ178	MULTI	1	255.2317	254.22442	41052.6875	33	28	2	NaN	0.224425	0.0674814215140316	0.815646	255.231690595063	142.692	24.619	0	20752	20808	165210		0
2013-05-10_GAG_Top10HCD_HM1_GJ178	MULTI	1	268.22719	267.21991	42058.5078125	37	26	2	NaN	0.219909	0.0569874126023251	1.35992	268.227148905012	142.692	23.265	0	20751	20803	100200		0
2013-05-10_GAG_Top10HCD_HM1_GJ178	MULTI	1	253.21612	252.20884	40387.87890625	172	110	2	NaN	0.208845	0.0528285736212979	0.335137	253.216065936274	142.355	102.885	0	20591	20825	553420		0
2013-05-10_GAG_Top10HCD_HM1_GJ178	MULTI	1	249.97916	248.97188	NaN	7	5	2	NaN	0.971883	-0.182644283693378	6.125491	249.982801493299	142.972	4.23	0	20811	20820	26586		0
2013-05-10_GAG_Top10HCD_HM1_GJ178	MULTI	6	250.99691	1499.9378	43387.16015625	5	4	2	NaN	0.937786	0.207814416553447	4.499282	250.996927798504	143.038	3.955	0	20820	20828	54549		0
2013-05-10_GAG_Top10HCD_HM1_GJ178	MULTI	1	269.21128	268.204	38266.5	64	40	2	NaN	0.204	0.0406258596516977	0.600359	269.211233476207	142.717	36.929	0	20727	20811	344020		0
2013-05-10_GAG_Top10HCD_HM1_GJ178	MULTI	1	269.21127	268.20399	38266.49609375	57	42	2	NaN	0.203989	0.0406156567541416	0.478231	269.211211301902	143.122	32.75	0	20809	20880	362970		0
2013-05-10_GAG_Top10HCD_HM1_GJ178	MULTI	1	249.97978	248.97251	NaN	4	2	2	NaN	0.972507	-0.182020046371747	6.630331	249.982639238375	143.164	2.33	0	20837	20842	22334		0
2013-05-10_GAG_Top10HCD_HM1_GJ178	MULTI	1	266.01671	265.00944	40201.27734375	92	63	2	NaN	0.009438	-0.152466209021327	3.769966	266.018803062723	142.926	52.136	0	20745	20859	114230		0
2013-05-10_GAG_Top10HCD_HM1_GJ178	MULTI	1	253.21607	252.20879	41643.56640625	50	32	2	NaN	0.208794	0.0527781114455479	0.624148	253.215979701208	143.228	25.276	0	20824	20879	202050		0
2013-05-10_GAG_Top10HCD_HM1_GJ178	MULTI	4	272.18191	1084.6985	43942.66796875	5	3	2	NaN	0.698533	0.15957159924028	4.61561	272.432131519794	0.29	3.1	0	40	46	110340		0
2013-05-10_GAG_Top10HCD_HM1_GJ178	MULTI	1	272.1729	271.16562	20297.4921875	9	6	2	NaN	0.165623	0.000886909803057279	4.1139	272.174766491927	0.286	4.91	0	37	47	66609		0
2013-05-10_GAG_Top10HCD_HM1_GJ178	MULTI	3	273.83258	818.47591	42737.7734375	20	15	2	NaN	0.475906	0.0594071734542467	2.191499	273.83280334279	0.512	16.28	0	61	99	114560		0
2013-05-10_GAG_Top10HCD_HM1_GJ178	MULTI	1	273.17053	272.16325	37854.578125	8	4	2	NaN	0.163252	-0.00194259786746898	3.374436	273.169039285279	0.764	4.535	0	102	113	69403		0
2013-05-10_GAG_Top10HCD_HM1_GJ178	MULTI	3	281.49979	841.47753	39630.171875	151	97	2	NaN	0.477528	0.0504484331706863	0.439606	281.499712582887	1.481	87.74	0	104	297	376060		0
2013-05-10_GAG_Top10HCD_HM1_GJ178	MULTI	1	277.18054	276.17326	38831.25	48	36	2	NaN	0.173261	0.00622159875308625	2.012411	277.179936530549	1.191	30.84	0	126	192	89056		0
2013-05-10_GAG_Top10HCD_HM1_GJ178	MULTI	3	280.17582	837.50563	NaN	4	2	2	NaN	0.505629	0.0803761585177654	3.306369	280.176736490384	1.651	3.26	0	220	227	46369		0
2013-05-10_GAG_Top10HCD_HM1_GJ178	MULTI	1	272.17104	271.16377	38152.5703125	66	31	3	NaN	0.163768	-0.000967811711461763	4.22131	272.172516212531	1.554	27.866	0	181	242	141930		0
2013-05-10_GAG_Top10HCD_HM1_GJ178	MULTI	1	281.16537	280.15809	37713.27734375	22	16	2	NaN	0.158093	-0.0107796674310521	3.338338	281.165282619911	1.64	16.67	0	200	237	50315		0
2013-05-10_GAG_Top10HCD_HM1_GJ178	MULTI	1	273.17101	272.16373	32961.0078125	39	34	2	NaN	0.163731	-0.00146467826567687	4.602394	273.168892680565	1.946	33.155	0	236	311	72787		0
2013-05-10_GAG_Top10HCD_HM1_GJ178	MULTI	1	277.15188	276.14461	41822.28515625	10	7	2	NaN	0.144608	-0.0224181396662857	3.718162	277.152212122056	1.992	7.055	0	260	278	116280		0
2013-05-10_GAG_Top10HCD_HM1_GJ178	MULTI	3	273.82117	818.44167	40326.16796875	51	36	2	NaN	0.441668	0.0251845538834914	1.093281	273.821325996264	2.008	34.65	0	233	311	165760		0
2013-05-10_GAG_Top10HCD_HM1_GJ178	MULTI	3	273.8209	818.44088	40066.73828125	83	68	2	NaN	0.440885	0.0244019816724403	0.770884	273.820784308391	2.508	59.525	0	287	415	219050		0
2013-05-10_GAG_Top10HCD_HM1_GJ178	MULTI	1	273.17018	272.1629	36382.4609375	48	42	2	NaN	0.162904	-0.00229080890267142	3.06509	273.169176205646	2.539	39.075	0	287	372	119590		0
2013-05-10_GAG_Top10HCD_HM1_GJ178	MULTI	1	276.17165	275.16438	41758.0859375	38	25	2	NaN	0.164378	-0.00219773722250238	2.907385	276.166667746725	2.796	23.235	0	346	395	54854		0
2013-05-10_GAG_Top10HCD_HM1_GJ178	MULTI	4	279.41036	1113.6123	41183.5625	29	20	2	NaN	0.612341	0.0600795521470445	0.940072	279.410427771357	2.921	14.87	0	374	404	257080		0
2013-05-10_GAG_Top10HCD_HM1_GJ178	MULTI	1	280.17845	279.17117	38362.3828125	105	68	3	NaN	0.171171	0.00275211799527142	3.469925	280.176202059905	2.76	60.295	0	272	404	236510		0
2013-05-10_GAG_Top10HCD_HM1_GJ178	MULTI	1	273.17084	272.16356	34124.015625	4	2	2	NaN	0.163561	-0.00163401803285979	3.060532	273.169917233054	3.054	2.55	0	402	407	123460		0
2013-05-10_GAG_Top10HCD_HM1_GJ178	MULTI	3	281.16638	840.4773	33559.77734375	6	3	2	NaN	0.477301	0.0506819307704518	4.345938	281.166446924631	3.125	5.31	0	407	422	74992		0
2013-05-10_GAG_Top10HCD_HM1_GJ178	MULTI	1	276.15532	275.14804	38849.68359375	46	36	2	NaN	0.148042	-0.0185257918154775	2.070295	276.155666196599	3.06	30.46	0	379	444	92558		0
2013-05-10_GAG_Top10HCD_HM1_GJ178	MULTI	1	280.17842	279.17115	38610.35546875	82	48	3	NaN	0.171145	0.00272660209657261	3.474307	280.176186397236	3.326	46.318	0	400	501	215850		0
2013-05-10_GAG_Top10HCD_HM1_GJ178	MULTI	1	273.17369	272.16641	38849.8671875	16	11	2	NaN	0.166412	0.00121504438789088	1.920827	273.173730370653	3.203	11.985	0	413	439	178390		0
2013-05-10_GAG_Top10HCD_HM1_GJ178	MULTI	1	276.17027	275.163	43621.1328125	57	39	2	NaN	0.162995	-0.00357975708010372	4.594043	276.166781076958	3.244	32.69	0	395	465	95966		0
2013-05-10_GAG_Top10HCD_HM1_GJ178	MULTI	2	281.16715	560.31974	31209.12109375	8	7	2	NaN	0.319741	0.0219937450435737	3.679767	281.167569264258	3.493	5.195	0	458	468	133330		0
2013-05-10_GAG_Top10HCD_HM1_GJ178	MULTI	1	274.18754	273.18027	36059.8515625	125	99	2	NaN	0.180268	0.0146050341106161	0.384452	274.187511104347	3.484	87.23	0	341	528	312330		0
2013-05-10_GAG_Top10HCD_HM1_GJ178	MULTI	1	276.17036	275.16308	41757.890625	45	34	2	NaN	0.16308	-0.00349456583717256	3.824534	276.167247487968	3.688	31.2	0	456	522	112780		0
2013-05-10_GAG_Top10HCD_HM1_GJ178	MULTI	2	281.16498	560.31542	32431.955078125	15	11	2	NaN	0.315415	0.0176700226297726	3.944277	281.165005952207	3.82	10.514	0	493	514	191990		0
2013-05-10_GAG_Top10HCD_HM1_GJ178	MULTI	2	273.67364	545.33272	27383.5859375	14	11	2	NaN	0.332721	0.0418678385583462	4.20586	273.675381176458	3.846	10.359	0	495	516	67560		0
2013-05-10_GAG_Top10HCD_HM1_GJ178	MULTI	2	281.18364	560.35272	39000.98828125	16	11	2	NaN	0.352724	0.0549620510016666	2.714251	281.18353575326	3.83	10.359	0	495	516	62847		0
2013-05-10_GAG_Top10HCD_HM1_GJ178	MULTI	2	281.16638	560.3182	30574.232421875	15	10	2	NaN	0.3182	0.0204537487196603	3.258026	281.166594936186	3.948	7.2	0	512	526	216630		0
2013-05-10_GAG_Top10HCD_HM1_GJ178	MULTI	2	273.67582	545.33709	45091.6640625	12	10	2	NaN	0.337088	0.0462326130806332	3.060569	273.675874741998	3.986	6.87	0	517	530	75783		0
2013-05-10_GAG_Top10HCD_HM1_GJ178	MULTI	2	280.1771	558.33965	40360.22265625	121	80	3	NaN	0.339655	0.042818674126238	1.65929	280.176092272043	4.136	66.756	0	500	641	201650		0
2013-05-10_GAG_Top10HCD_HM1_GJ178	MULTI	1	281.16428	280.157	34481.3671875	40	27	2	NaN	0.157004	-0.0118681370687455	4.279031	281.165535120875	4.158	25.535	0	525	582	188120		0
2013-05-10_GAG_Top10HCD_HM1_GJ178	MULTI	1	281.16396	280.15669	42155.546875	44	32	2	NaN	0.156687	-0.0121852110709142	2.636025	281.165041359505	4.605	26.104	0	583	639	146900		0
2013-05-10_GAG_Top10HCD_HM1_GJ178	MULTI	1	284.02718	283.0199	NaN	5	3	2	NaN	0.0199	-0.150288983890334	3.802863	284.02902860771	0.322	2.51	0	45	51	32178		0
2013-05-10_GAG_Top10HCD_HM1_GJ178	MULTI	7	286.00868	1995.0098	NaN	8	7	2	NaN	0.009818	0.0521137089294825	4.427562	286.008489858918	0.508	6.91	0	64	80	75426		0
2013-05-10_GAG_Top10HCD_HM1_GJ178	MULTI	4	288.39246	1149.5407	NaN	5	3	2	NaN	0.540737	-0.0280513446552959	4.482241	288.392468279497	0.93	2.945	0	126	131	31121		0
2013-05-10_GAG_Top10HCD_HM1_GJ178	MULTI	3	288.49614	862.4666	39038.9765625	81	50	2	NaN	0.466597	0.0298624115926032	0.82565	288.496183588675	0.945	49.08	0	70	181	198440		0
2013-05-10_GAG_Top10HCD_HM1_GJ178	MULTI	1	286.15695	285.14967	NaN	5	3	2	NaN	0.149672	-0.0214969628205495	7.711676	286.159721548197	1.266	3.455	0	169	177	34946		0
2013-05-10_GAG_Top10HCD_HM1_GJ178	MULTI	4	289.66801	1154.6429	41057.5	11	5	3	NaN	0.642926	0.0717906785860123	3.986134	289.667413687228	1.288	4.74	0	169	179	89752		0
2013-05-10_GAG_Top10HCD_HM1_GJ178	MULTI	7	286.00855	1995.0089	NaN	5	3	2	NaN	0.008922	0.0512181567767129	4.262752	286.009138462426	1.328	2.375	0	178	183	59586		0
2013-05-10_GAG_Top10HCD_HM1_GJ178	MULTI	5	289.46668	1442.297	38457.234375	15	13	2	NaN	0.296993	-0.406463585728943	3.013591	289.66773725256	1.392	9.74	0	180	200	81926		0
2013-05-10_GAG_Top10HCD_HM1_GJ178	MULTI	2	286.71015	571.40574	NaN	5	3	2	NaN	0.405739	0.102892695344849	3.986642	286.709719475353	1.398	3.13	0	186	192	34665		0
2013-05-10_GAG_Top10HCD_HM1_GJ178	MULTI	3	285.15966	852.45714	39217.78515625	50	34	2	NaN	0.457137	0.025006588724068	1.015828	285.159707544647	0.966	31.155	0	101	169	282850		0
2013-05-10_GAG_Top10HCD_HM1_GJ178	MULTI	3	285.15961	852.457	39217.78125	75	57	2	NaN	0.456999	0.0248689284749162	0.544272	285.159553096785	1.402	52.14	0	147	258	315850		0
2013-05-10_GAG_Top10HCD_HM1_GJ178	MULTI	6	286.6734	1713.9967	NaN	5	3	2	NaN	0.996721	0.168282860118779	4.483871	286.674237637555	2.322	4.185	0	306	315	46416		0
2013-05-10_GAG_Top10HCD_HM1_GJ178	MULTI	3	286.16079	855.46054	40312.3125	150	85	2	NaN	0.460545	0.027032968080789	0.690954	286.16061373637	1.953	76.525	0	183	351	315720		0
2013-05-10_GAG_Top10HCD_HM1_GJ178	MULTI	1	283.13981	282.13253	39115.52734375	35	23	2	NaN	0.132531	-0.0372500746238984	1.447619	283.13996611663	2.359	19.635	0	292	332	85808		0
2013-05-10_GAG_Top10HCD_HM1_GJ178	MULTI	1	283.13969	282.13241	38178.80859375	31	19	2	NaN	0.13241	-0.0373708607443177	2.027174	283.139993407097	2.589	18.98	0	328	370	108110		0
2013-05-10_GAG_Top10HCD_HM1_GJ178	MULTI	3	286.79259	857.35594	NaN	8	8	2	NaN	0.35594	-0.0784437074426023	2.818777	286.792515696374	2.91	6.265	0	381	393	54055		0
2013-05-10_GAG_Top10HCD_HM1_GJ178	MULTI	5	284.64631	1418.1952	41497.984375	18	17	2	NaN	0.195177	-0.497192336874832	3.324728	284.846272215918	3.071	16.315	0	394	431	68006		0
2013-05-10_GAG_Top10HCD_HM1_GJ178	MULTI	2	286.67748	571.34041	38839.61328125	8	5	2	NaN	0.340412	0.0375956927180141	4.594232	286.679019052456	3.384	4.94	0	444	454	38256		0
2013-05-10_GAG_Top10HCD_HM1_GJ178	MULTI	3	286.52383	856.54965	39153.70703125	116	81	2	NaN	0.549649	0.115636466605906	0.666071	286.523778778529	3.14	72.635	0	351	507	199020		0
2013-05-10_GAG_Top10HCD_HM1_GJ178	MULTI	1	287.17701	286.16974	41816.50390625	10	8	2	NaN	0.169737	-0.00190107322197264	4.564387	287.17611848065	3.659	11.791	0	471	497	94914		0
2013-05-10_GAG_Top10HCD_HM1_GJ178	MULTI	3	289.83391	866.47991	37880.796875	105	76	2	NaN	0.479915	0.0413339858397421	0.767118	289.833886499919	3.483	64.815	0	393	530	295210		0
2013-05-10_GAG_Top10HCD_HM1_GJ178	MULTI	3	289.81182	866.41363	37382.0390625	56	34	2	NaN	0.413632	-0.0249187511265063	1.654669	289.811674702644	3.604	31.39	0	450	516	118200		0
2013-05-10_GAG_Top10HCD_HM1_GJ178	MULTI	2	282.14505	562.27555	40617.97265625	156	119	2	NaN	0.275548	-0.0230991965514704	0.531029	282.144923081697	3.489	104.34	0	355	579	205030		1	508	0	0
2013-05-10_GAG_Top10HCD_HM1_GJ178	MULTI	7	284.50441	1984.4799	38589.2578125	54	39	2	NaN	0.479937	-0.472924152893029	1.556453	284.504437618067	4.021	33.399	0	495	566	144190		0
2013-05-10_GAG_Top10HCD_HM1_GJ178	MULTI	1	283.14236	282.13508	38211.015625	59	39	2	NaN	0.135079	-0.0347032657783188	4.311397	283.140341836507	4.08	33.16	0	516	587	146370		0
2013-05-10_GAG_Top10HCD_HM1_GJ178	MULTI	3	286.50336	856.48825	38769.46484375	138	79	2	NaN	0.48825	0.0542656688055558	0.558092	286.503286880778	3.807	69.045	0	429	576	268880		0
2013-05-10_GAG_Top10HCD_HM1_GJ178	MULTI	2	284.14718	566.27981	36324.54296875	36	29	3	NaN	0.279809	-0.02067943252041	2.657079	284.147988773179	4.353	22.79	0	556	602	65314		0
2013-05-10_GAG_Top10HCD_HM1_GJ178	MULTI	2	289.16355	576.31254	37798.44140625	58	39	2	NaN	0.312542	0.00743841831467762	4.353779	289.161598157718	4.069	34.005	0	507	580	126600		0
2013-05-10_GAG_Top10HCD_HM1_GJ178	MULTI	7	284.50473	1984.4822	38572.1875	22	16	2	NaN	0.482206	-0.47065570858399	2.166449	284.504497712163	4.42	13.494	0	566	593	163360		0
2013-05-10_GAG_Top10HCD_HM1_GJ178	MULTI	2	286.71024	571.40592	38639.44921875	254	178	3	NaN	0.405919	0.103071851953018	0.265944	286.710121514095	4.712	152.866	0	483	803	1022600		2	574;640	0;0	0;0
2013-05-10_GAG_Top10HCD_HM1_GJ178	MULTI	3	286.81934	857.43618	37048.890625	20	13	2	NaN	0.436177	0.0017564805116308	2.206166	286.819370112429	4.609	12.375	0	593	621	113440		0
2013-05-10_GAG_Top10HCD_HM1_GJ178	MULTI	2	281.64149	561.26843	39274.80859375	101	79	2	NaN	0.26843	-0.0297536482827354	1.573227	281.640261609145	4.344	70.62	0	473	624	199150		0
2013-05-10_GAG_Top10HCD_HM1_GJ178	MULTI	2	284.14756	566.28057	32736.162109375	6	4	2	NaN	0.28057	-0.0199186000082818	3.677534	284.14774084921	4.849	4.811	0	633	643	33884		0
2013-05-10_GAG_Top10HCD_HM1_GJ178	MULTI	2	287.68201	573.34948	38064.5234375	52	36	2	NaN	0.349475	0.0457346635832891	1.001651	287.681940062651	4.12	31.25	0	511	579	118470		0
2013-05-10_GAG_Top10HCD_HM1_GJ178	MULTI	6	287.68146	1720.0451	38979.75	68	55	2	NaN	0.045094	0.213873104261438	0.825507	287.848332836052	4.545	46.533	0	556	651	154660		0
2013-05-10_GAG_Top10HCD_HM1_GJ178	MULTI	1	274.1499	273.14262	38217.3671875	7	5	2	NaN	0.142619	-0.0230264617095486	6.872511	274.154573106787	5.102	4.9	0	661	672	41572		0
2013-05-10_GAG_Top10HCD_HM1_GJ178	MULTI	2	277.14219	552.26982	41348.42578125	147	118	2	NaN	0.269822	-0.0242221066130242	0.54467	277.142152934347	5.09	98.995	0	568	775	148950		0
2013-05-10_GAG_Top10HCD_HM1_GJ178	MULTI	2	275.1612	548.30785	40320.84765625	191	146	2	NaN	0.307855	0.0156330672859895	0.379768	275.161114582044	4.508	127.46	0	471	739	345180		0
2013-05-10_GAG_Top10HCD_HM1_GJ178	MULTI	2	276.16295	550.31135	41137.59375	169	118	2	NaN	0.311349	0.0182061910711582	0.860807	276.16267256036	4.471	98.41	0	516	721	584900		1	575	0	0
2013-05-10_GAG_Top10HCD_HM1_GJ178	MULTI	1	277.16372	276.15644	31415.740234375	9	8	2	NaN	0.156439	-0.0105933915006062	2.724567	277.16172790487	5.303	7.92	0	681	697	34334		0
2013-05-10_GAG_Top10HCD_HM1_GJ178	MULTI	1	280.17831	279.17104	37727.796875	35	23	2	NaN	0.171037	0.00261825657929649	4.572198	280.175865973755	5.181	19.57	0	655	697	103070		0
2013-05-10_GAG_Top10HCD_HM1_GJ178	MULTI	2	280.17452	558.33449	NaN	11	10	2	NaN	0.334486	0.0376520094573607	2.908058	280.176305964291	5.458	8.661	0	702	718	50548		0
2013-05-10_GAG_Top10HCD_HM1_GJ178	MULTI	3	289.4923	865.45506	37845.75	5	4	2	NaN	0.455057	0.016947762977793	4.33803	289.492538995336	5.484	4.265	0	709	718	72692		0
2013-05-10_GAG_Top10HCD_HM1_GJ178	MULTI	6	285.00886	1704.0095	38706.55859375	188	141	2	NaN	0.00949	0.185645576260868	0.399478	285.175859173562	4.919	119.575	0	529	782	1013100		0
2013-05-10_GAG_Top10HCD_HM1_GJ178	MULTI	3	286.82014	857.4386	38431.3046875	105	78	2	NaN	0.4386	0.00417845262722949	0.667614	286.820269562982	5.189	66.525	0	621	758	219520		0
2013-05-10_GAG_Top10HCD_HM1_GJ178	MULTI	1	278.23263	277.22536	39200.0625	262	202	2	NaN	0.225357	0.0578328959381338	0.292315	278.23256021993	5.579	176.4	0	618	990	402680		0
2013-05-10_GAG_Top10HCD_HM1_GJ178	MULTI	2	273.16169	544.30883	38696.41015625	226	122	2	NaN	0.308833	0.0184505434984885	0.321567	273.16160936197	4.99	104.185	0	547	766	1101800		0
2013-05-10_GAG_Top10HCD_HM1_GJ178	MULTI	5	277.63575	1383.1424	NaN	6	4	2	NaN	0.14235	0.466104674139388	1.998024	277.63588204958	5.963	3.5	0	771	778	41344		0
2013-05-10_GAG_Top10HCD_HM1_GJ178	MULTI	2	273.1627	544.31084	NaN	4	2	2	NaN	0.310839	0.0204562947834575	4.351658	273.16288963561	6.184	2.92	0	800	805	66859		0
2013-05-10_GAG_Top10HCD_HM1_GJ178	MULTI	2	286.6795	571.34445	39046.94921875	445	267	2	NaN	0.344455	0.0416364121354036	0.193615	286.67943247197	6.432	229.726	0	641	1126	1442700		4	767;831;899;964	0;0;0;0	0;0;0;0
2013-05-10_GAG_Top10HCD_HM1_GJ178	MULTI	3	289.4922	865.45478	39277.83203125	165	92	2	NaN	0.454783	0.0166740109275452	0.50603	289.492131065305	6.159	86.268	0	713	901	175300		0
2013-05-10_GAG_Top10HCD_HM1_GJ178	MULTI	1	271.26326	270.25599	39584.5703125	148	108	2	NaN	0.255986	0.0916684116360216	0.281089	271.263202357601	6.438	99.19	0	726	940	203640		0
2013-05-10_GAG_Top10HCD_HM1_GJ178	MULTI	2	273.17397	544.33338	39902.546875	566	242	3	NaN	0.333384	0.0429910191181762	0.236253	273.173901815905	5.822	210.06	0	567	1013	2099100		1	911	0	0
2013-05-10_GAG_Top10HCD_HM1_GJ178	MULTI	1	274.18746	273.18018	37938.55859375	451	281	2	NaN	0.18018	0.0145168176386505	0.175892	274.187432306781	5.381	242.66	0	528	1045	2196100		1	1002	0	0
2013-05-10_GAG_Top10HCD_HM1_GJ178	MULTI	1	283.16299	282.15571	NaN	5	3	2	NaN	0.155713	-0.0140784960853466	8.007895	283.159107604208	7.13	4.15	0	922	932	34357		0
2013-05-10_GAG_Top10HCD_HM1_GJ178	MULTI	3	286.16043	855.45946	37936.515625	15	13	2	NaN	0.459463	0.0259516758964082	2.349905	286.160582649489	7.121	13.02	0	907	936	58924		0
2013-05-10_GAG_Top10HCD_HM1_GJ178	MULTI	1	284.02803	283.02076	NaN	5	3	2	NaN	0.020757	-0.149432355117767	4.739494	284.029790071552	7.297	3.31	0	945	952	34107		0
2013-05-10_GAG_Top10HCD_HM1_GJ178	MULTI	6	287.00503	1715.9865	33496.91015625	55	41	2	NaN	0.986527	0.157173606878814	2.219792	287.171621001037	7.539	34.615	0	952	1026	108610		0
2013-05-10_GAG_Top10HCD_HM1_GJ178	MULTI	3	285.49224	853.45488	39569.86328125	143	84	2	NaN	0.454882	0.0222929464870276	0.460987	285.492190279315	7.201	74.965	0	848	1010	275450		0
2013-05-10_GAG_Top10HCD_HM1_GJ178	MULTI	1	287.17461	286.16733	28262.01953125	13	10	2	NaN	0.167332	-0.00430463120989089	5.56454	287.171677599717	7.674	10.495	0	986	1010	93808		0
2013-05-10_GAG_Top10HCD_HM1_GJ178	MULTI	1	280.17857	279.17129	40620.79296875	6	5	2	NaN	0.171292	0.00287326524653508	3.827247	280.176175498151	7.783	5.56	0	1005	1018	32479		0
2013-05-10_GAG_Top10HCD_HM1_GJ178	MULTI	1	271.95504	270.94777	NaN	6	5	2	NaN	0.947768	-0.216868055415773	3.430934	271.956836300626	7.879	5.45	0	1018	1029	29488		0
2013-05-10_GAG_Top10HCD_HM1_GJ178	MULTI	2	272.17326	542.33198	33254.328125	16	11	2	NaN	0.331976	0.0425033258984513	4.570921	272.172119603449	7.896	10.175	0	1010	1032	67062		0
2013-05-10_GAG_Top10HCD_HM1_GJ178	MULTI	1	280.17592	279.16864	NaN	5	3	2	NaN	0.168641	0.000222956895925108	4.462074	280.176492025905	8.021	2.205	0	1038	1042	30052		0
2013-05-10_GAG_Top10HCD_HM1_GJ178	MULTI	2	274.17631	546.33807	40182.46484375	38	27	2	NaN	0.338068	0.0467523454218508	0.775568	274.176263271983	8.09	20.226	0	1028	1068	146320		0
2013-05-10_GAG_Top10HCD_HM1_GJ178	MULTI	6	287.00567	1715.9904	NaN	10	6	2	NaN	0.990363	0.161007037669151	4.347531	287.006197344671	8.176	5.17	0	1055	1064	70388		0
2013-05-10_GAG_Top10HCD_HM1_GJ178	MULTI	2	275.65699	549.29943	NaN	7	6	2	NaN	0.299435	0.00675701618808944	2.729357	275.658765028383	8.277	8.223	0	1063	1081	36463		0
2013-05-10_GAG_Top10HCD_HM1_GJ178	MULTI	2	273.16922	544.32389	38481.09375	17	12	2	NaN	0.323886	0.0334974796162442	1.713106	273.169286831234	8.317	13.402	0	1062	1090	140300		0
2013-05-10_GAG_Top10HCD_HM1_GJ178	MULTI	3	272.16696	813.47905	48444.609375	12	10	2	NaN	0.479054	0.0648536266556903	3.326143	272.16692661933	8.455	8.935	0	1084	1103	61235		0
2013-05-10_GAG_Top10HCD_HM1_GJ178	MULTI	2	275.65946	549.30437	38396.40625	11	8	2	NaN	0.304371	0.0116905206616593	4.511017	275.658584888108	8.433	7.83	0	1084	1101	53429		0
2013-05-10_GAG_Top10HCD_HM1_GJ178	MULTI	2	275.65586	549.29716	NaN	7	4	2	NaN	0.297162	0.00448543345021335	2.877515	275.657484031572	8.633	4.755	0	1111	1122	39329		0
2013-05-10_GAG_Top10HCD_HM1_GJ178	MULTI	2	276.15995	550.30534	23905.109375	24	20	2	NaN	0.305344	0.0122040346814174	4.5169	276.161349650719	8.619	15.93	0	1094	1126	107070		0
2013-05-10_GAG_Top10HCD_HM1_GJ178	MULTI	2	275.65889	549.30322	NaN	8	7	2	NaN	0.303218	0.010538235963395	4.267723	275.657911422424	8.74	5.076	0	1125	1136	36750		0
2013-05-10_GAG_Top10HCD_HM1_GJ178	MULTI	3	281.84819	842.52276	39811.171875	289	130	3	NaN	0.522756	0.0951950333578679	0.259777	281.848143686595	8.274	105.48	0	967	1189	806790		0
2013-05-10_GAG_Top10HCD_HM1_GJ178	MULTI	2	279.1842	556.35384	NaN	4	2	2	NaN	0.35384	0.0579175860665373	2.861822	279.184886222378	9.075	2.2	0	1170	1175	42724		0
2013-05-10_GAG_Top10HCD_HM1_GJ178	MULTI	1	287.18532	286.17805	38608.02734375	8	7	2	NaN	0.178045	0.00640311579383024	4.616008	287.184444511156	9.202	5.88	0	1183	1194	48165		0
2013-05-10_GAG_Top10HCD_HM1_GJ178	MULTI	1	276.15486	275.14758	NaN	6	4	2	NaN	0.147581	-0.018986789590997	4.010672	276.154812636742	9.22	3.13	0	1187	1193	33693		0
2013-05-10_GAG_Top10HCD_HM1_GJ178	MULTI	2	286.6809	571.34724	38916.609375	17	13	2	NaN	0.347238	0.0444180826417551	4.016884	286.679285114602	9.378	12.23	0	1195	1222	58585		0
2013-05-10_GAG_Top10HCD_HM1_GJ178	MULTI	7	286.67984	1999.7079	36308.41015625	9	7	2	NaN	0.707923	-0.251942661550629	3.007974	286.823391629071	9.462	6.83	0	1217	1231	95673		0
2013-05-10_GAG_Top10HCD_HM1_GJ178	MULTI	3	275.84473	824.51237	39505.7734375	251	146	2	NaN	0.512374	0.0930981175717989	0.32563	275.844687871713	8.726	119.91	0	989	1242	586530		2	1080;1146	0;0	0;0
2013-05-10_GAG_Top10HCD_HM1_GJ178	MULTI	2	287.18246	572.35037	38037.5546875	6	4	2	NaN	0.350371	0.0470897103812149	3.033318	287.18381608965	9.54	4.915	0	1226	1236	58335		0
2013-05-10_GAG_Top10HCD_HM1_GJ178	MULTI	3	272.1681	813.48246	40453.71484375	218	116	3	NaN	0.482463	0.0682609291650351	0.419578	272.167960242447	9.292	96.905	0	1103	1311	495530		0
2013-05-10_GAG_Top10HCD_HM1_GJ178	MULTI	2	273.16857	544.32259	38327.44140625	175	136	2	NaN	0.322589	0.032201033577735	0.402599	273.168489055502	9.252	112.905	0	1090	1331	259720		0
2013-05-10_GAG_Top10HCD_HM1_GJ178	MULTI	1	275.1558	274.14852	40980.0625	5	3	2	NaN	0.148524	-0.0175844737088937	4.163913	275.157479044214	9.562	2.975	0	1231	1237	56177		0
2013-05-10_GAG_Top10HCD_HM1_GJ178	MULTI	1	281.17417	280.1669	NaN	5	3	2	NaN	0.166897	-0.00197935401001814	6.039022	281.17169441134	9.586	2.98	0	1235	1241	47916		0
2013-05-10_GAG_Top10HCD_HM1_GJ178	MULTI	2	288.66067	575.30679	NaN	5	3	2	NaN	0.306791	0.00214976118729737	4.616058	288.661586159269	9.706	4.485	0	1247	1256	27663		0
2013-05-10_GAG_Top10HCD_HM1_GJ178	MULTI	3	287.48026	859.41896	39451.63671875	113	64	2	NaN	0.418958	-0.0163747869029294	0.50677	287.480226201771	9.406	51.875	0	1156	1266	310270		0
2013-05-10_GAG_Top10HCD_HM1_GJ178	MULTI	5	281.84868	1404.207	41943.859375	30	20	2	NaN	0.207002	-0.478932815966118	2.135469	281.847972408219	9.645	18.105	0	1222	1261	102930		0
2013-05-10_GAG_Top10HCD_HM1_GJ178	MULTI	2	279.68359	557.35263	36670.04296875	11	10	2	NaN	0.352635	0.0562526719853622	1.923931	279.683420067236	9.834	10.08	0	1259	1281	59194		0
2013-05-10_GAG_Top10HCD_HM1_GJ178	MULTI	1	282.04813	281.04085	40949.9765625	58	40	2	NaN	0.040849	-0.128429971855894	3.677723	282.049933071875	4.518	33.215	0	566	635	70056		0
2013-05-10_GAG_Top10HCD_HM1_GJ178	MULTI	1	282.04781	281.04053	40949.9296875	77	46	2	NaN	0.040533	-0.128746104474828	3.901918	282.050026933929	1.301	41.756	0	134	227	104840		0
2013-05-10_GAG_Top10HCD_HM1_GJ178	MULTI	1	282.0476	281.04032	40949.90234375	128	78	2	NaN	0.040319	-0.128959969253344	3.498769	282.049945255428	3.824	67.759	0	425	568	91304		0
2013-05-10_GAG_Top10HCD_HM1_GJ178	MULTI	1	282.04768	281.0404	40949.9140625	64	45	2	NaN	0.040403	-0.128875321131432	4.028701	282.050057582171	2.488	41.705	0	292	382	79811		0
2013-05-10_GAG_Top10HCD_HM1_GJ178	MULTI	1	282.0475	281.04022	40949.88671875	90	68	2	NaN	0.040222	-0.12905662813813	3.735042	282.049896500938	9.025	54.955	0	1125	1242	87152		0
2013-05-10_GAG_Top10HCD_HM1_GJ178	MULTI	1	281.04973	280.04245	38174.0859375	564	402	3	NaN	0.04245	-0.126369150453911	0.503816	281.051105712208	7.594	352.685	0	707	1468	524530		0
2013-05-10_GAG_Top10HCD_HM1_GJ178	MULTI	1	282.04781	281.04054	40949.93359375	70	49	2	NaN	0.040536	-0.128742298945724	4.047057	282.049974522129	8.346	41.55	0	1039	1125	104640		0
2013-05-10_GAG_Top10HCD_HM1_GJ178	MULTI	1	282.04745	281.04017	40949.87890625	133	77	2	NaN	0.040174	-0.129104565485932	3.252977	282.049872080296	7.629	62.439	0	925	1057	121870		0
2013-05-10_GAG_Top10HCD_HM1_GJ178	MULTI	2	288.66127	575.30799	NaN	8	4	2	NaN	0.307993	0.00335179142155084	4.606849	288.662241757809	9.885	5.96	0	1270	1285	33511		0
2013-05-10_GAG_Top10HCD_HM1_GJ178	MULTI	7	286.67994	1999.7087	38944.609375	41	29	2	NaN	0.708655	-0.251211302306729	1.932888	286.823496647764	9.697	28.1	0	1226	1288	153360		0
2013-05-10_GAG_Top10HCD_HM1_GJ178	MULTI	2	290.17839	578.34223	36882.2890625	80	66	2	NaN	0.342231	0.036193925006728	0.836034	290.178337083218	10.133	61.405	0	1255	1390	151450		0
2013-05-10_GAG_Top10HCD_HM1_GJ178	MULTI	2	276.16301	550.31147	41399.86328125	93	62	2	NaN	0.31147	0.0183270670954698	0.774201	276.162803880998	9.896	56.965	0	1201	1325	239030		0
2013-05-10_GAG_Top10HCD_HM1_GJ178	MULTI	2	274.15328	546.292	38313.8671875	146	81	2	NaN	0.292	0.000705382297383039	0.497362	274.153174887793	9.8	71.801	0	1191	1348	306720		0
2013-05-10_GAG_Top10HCD_HM1_GJ178	MULTI	1	281.18389	280.17661	NaN	5	4	2	NaN	0.17661	0.00772847076837024	2.424177	281.183732318672	10.301	3.2	0	1329	1335	36566		0
2013-05-10_GAG_Top10HCD_HM1_GJ178	MULTI	1	273.17365	272.16637	42469.54296875	8	7	2	NaN	0.166369	0.00117239275357406	3.473595	273.173945997386	10.312	5.4	0	1328	1339	85736		0
2013-05-10_GAG_Top10HCD_HM1_GJ178	MULTI	3	281.48373	841.42935	36738.78125	39	26	2	NaN	0.429349	0.00229165222867778	0.800238	281.483660354478	10.272	22.655	0	1305	1354	152090		0
2013-05-10_GAG_Top10HCD_HM1_GJ178	MULTI	3	277.16805	828.48231	38895.55859375	63	36	2	NaN	0.482308	0.0612061848034955	1.059106	277.168047307734	10.616	35.265	0	1330	1409	299150		0
2013-05-10_GAG_Top10HCD_HM1_GJ178	MULTI	2	276.16286	550.31117	40372.2421875	57	47	2	NaN	0.311174	0.0180313543039574	1.12888	276.162650685873	10.479	44.57	0	1322	1422	195200		0
2013-05-10_GAG_Top10HCD_HM1_GJ178	MULTI	2	288.17363	574.33271	38613.3515625	119	90	2	NaN	0.332706	0.0285132859806936	0.450477	288.173573458272	10.263	83.79	0	1236	1422	362990		0
2013-05-10_GAG_Top10HCD_HM1_GJ178	MULTI	2	287.18946	572.36437	39325.21484375	106	76	2	NaN	0.364374	0.0610861477845219	0.562789	287.189412341685	10.549	74.13	0	1295	1460	179010		0
2013-05-10_GAG_Top10HCD_HM1_GJ178	MULTI	1	288.15425	287.14697	37611.25390625	30	23	2	NaN	0.146973	-0.0251142183416277	3.716425	288.152978275881	11.063	25.315	0	1405	1463	56906		0
2013-05-10_GAG_Top10HCD_HM1_GJ178	MULTI	2	283.66141	565.30827	NaN	4	2	2	NaN	0.308273	0.00823108536405925	4.742842	283.659659207091	11.308	2.43	0	1464	1469	23035		0
2013-05-10_GAG_Top10HCD_HM1_GJ178	MULTI	1	281.18393	280.17665	39271.7265625	66	48	2	NaN	0.176654	0.0077727740492719	1.36337	281.183767089766	11.329	52.51	0	1412	1532	95777		0
2013-05-10_GAG_Top10HCD_HM1_GJ178	MULTI	1	282.04845	281.04117	44211.33984375	8	5	2	NaN	0.041169	-0.128109999826108	3.395612	282.050043005283	11.56	5.624	0	1494	1506	51931		0
2013-05-10_GAG_Top10HCD_HM1_GJ178	MULTI	1	274.17274	273.16547	38245.43359375	129	75	2	NaN	0.165465	-0.000191076949590752	4.412775	274.176203610726	11.137	78.368	0	1352	1530	147630		1	1417	0	0
2013-05-10_GAG_Top10HCD_HM1_GJ178	MULTI	2	278.68552	555.35649	38242.078125	13	11	2	NaN	0.35649	0.0610262665177288	4.175548	278.686251548131	11.636	13.068	0	1500	1530	86376		0
2013-05-10_GAG_Top10HCD_HM1_GJ178	MULTI	1	274.17392	273.16664	NaN	6	5	2	NaN	0.166639	0.000982575995351453	6.243632	274.176724575431	11.771	6.24	0	1523	1535	33597		0
2013-05-10_GAG_Top10HCD_HM1_GJ178	MULTI	2	276.1619	550.30924	38885.25	85	69	2	NaN	0.309242	0.016099889594102	1.666163	276.162731160438	11.695	74.215	0	1445	1612	243490		0
2013-05-10_GAG_Top10HCD_HM1_GJ178	MULTI	2	282.66083	563.3071	39957.08203125	183	87	3	NaN	0.307101	0.00797976924945942	0.488825	282.660640889793	11.721	93.99	0	1433	1646	2139500		2	1486;1552	0;0	0;0
2013-05-10_GAG_Top10HCD_HM1_GJ178	MULTI	1	288.20296	287.19569	37489.76953125	595	450	2	NaN	0.195688	0.0235780908158745	0.187539	288.202895015674	9.994	409.895	0	762	1656	916020		0
2013-05-10_GAG_Top10HCD_HM1_GJ178	MULTI	1	273.16644	272.15916	36191.0859375	10	7	2	NaN	0.159161	-0.00603181420581222	3.433053	273.168311947408	12.13	8.82	0	1564	1585	61002		0
2013-05-10_GAG_Top10HCD_HM1_GJ178	MULTI	3	281.1557	840.44528	39854.70703125	36	22	2	NaN	0.445283	0.0186777352463423	1.483922	281.155657351028	12.11	26.774	0	1540	1603	171410		0
2013-05-10_GAG_Top10HCD_HM1_GJ178	MULTI	3	287.4994	859.47637	37794.2890625	74	42	2	NaN	0.476374	0.0410146361580246	0.563208	287.499353163246	12.033	46.88	0	1513	1617	405980		0
2013-05-10_GAG_Top10HCD_HM1_GJ178	MULTI	2	282.64246	563.27037	37186.453125	53	37	2	NaN	0.270372	-0.0287326502357246	0.885106	282.64232707934	12.169	41.07	0	1533	1625	183300		0
2013-05-10_GAG_Top10HCD_HM1_GJ178	MULTI	1	274.15549	273.14821	37681.703125	5	3	2	NaN	0.148211	-0.01743706746322	3.010871	274.154231371776	12.744	5.8	0	1656	1670	36777		0
2013-05-10_GAG_Top10HCD_HM1_GJ178	MULTI	5	288.96874	1439.8073	39162.80859375	17	11	2	NaN	0.807342	0.105030446244427	3.055348	288.968221803396	12.706	12.09	0	1646	1674	82638		0
2013-05-10_GAG_Top10HCD_HM1_GJ178	MULTI	2	280.17499	558.33542	NaN	9	7	2	NaN	0.335421	0.0385862891647548	3.106095	280.174652417183	12.78	9.46	0	1653	1676	50318		0
2013-05-10_GAG_Top10HCD_HM1_GJ178	MULTI	3	276.14901	825.4252	37338.3046875	60	43	2	NaN	0.425203	0.00550788607415598	1.162364	276.149037378814	12.535	46.55	0	1578	1686	236640		0
2013-05-10_GAG_Top10HCD_HM1_GJ178	MULTI	2	280.1942	558.37385	38148.19140625	41	33	2	NaN	0.373851	0.0769989276308252	1.260553	280.194166665471	12.647	35.205	0	1603	1683	111780		0
2013-05-10_GAG_Top10HCD_HM1_GJ178	MULTI	2	280.19434	558.37412	38148.20703125	28	23	2	NaN	0.374117	0.0772652095001831	1.503329	280.194415116489	13.023	22.25	0	1679	1724	106130		0
2013-05-10_GAG_Top10HCD_HM1_GJ178	MULTI	3	277.81695	830.42901	40520.375	68	40	2	NaN	0.429014	0.0070169194096934	1.094763	277.816861134229	12.776	43.445	0	1617	1714	225200		0
2013-05-10_GAG_Top10HCD_HM1_GJ178	MULTI	4	283.42554	1129.673	39975.984375	26	20	2	NaN	0.673038	0.113388315730617	2.413378	283.4255087335	13.08	19.345	0	1683	1723	83252		0
2013-05-10_GAG_Top10HCD_HM1_GJ178	MULTI	1	282.04788	281.04061	41009.13671875	52	40	2	NaN	0.040607	-0.128671692276896	3.948967	282.049884959926	12.251	44.35	0	1532	1633	55637		0
2013-05-10_GAG_Top10HCD_HM1_GJ178	MULTI	5	287.22096	1431.0684	38973.3671875	51	35	2	NaN	0.068439	0.370147299641985	1.73395	287.421091394338	13.028	34.68	0	1650	1724	105350		0
2013-05-10_GAG_Top10HCD_HM1_GJ178	MULTI	2	280.17618	558.3378	37236.09765625	34	25	2	NaN	0.337804	0.0409685092092786	1.782957	280.176053367718	13.07	24.43	0	1674	1724	96905		0
2013-05-10_GAG_Top10HCD_HM1_GJ178	MULTI	3	276.84472	827.51233	39133.5390625	177	80	3	NaN	0.512329	0.0916730752906005	0.389686	276.844602630782	12.88	84.966	0	1564	1752	1389000		1	1654	0	0
2013-05-10_GAG_Top10HCD_HM1_GJ178	MULTI	2	273.16863	544.32271	37314.3828125	71	58	2	NaN	0.322711	0.0323220947325353	0.857019	273.168521503681	12.934	58.13	0	1597	1724	176780		0
2013-05-10_GAG_Top10HCD_HM1_GJ178	MULTI	3	276.48902	826.44522	40791.140625	36	27	2	NaN	0.44522	0.0250548869106524	1.341351	276.488977568363	13.118	28.761	0	1684	1744	106980		0
2013-05-10_GAG_Top10HCD_HM1_GJ178	MULTI	2	277.15601	552.29747	34890.125	33	18	2	NaN	0.297469	0.0034125222827015	4.296123	277.157111453348	13.121	18.07	0	1687	1724	162020		0
2013-05-10_GAG_Top10HCD_HM1_GJ178	MULTI	3	282.16452	843.47173	38474.1796875	119	56	3	NaN	0.471734	0.0437369767074642	0.498558	282.164445800176	13.105	59.69	0	1651	1778	754810		0
2013-05-10_GAG_Top10HCD_HM1_GJ178	MULTI	2	285.17604	568.33752	37967.89453125	29	22	2	NaN	0.337523	0.0360881811325271	1.376571	285.175906036768	13.132	20.99	0	1682	1724	141850		0
2013-05-10_GAG_Top10HCD_HM1_GJ178	MULTI	2	287.18218	572.34981	38533.6015625	38	24	2	NaN	0.349808	0.0465272454625847	4.123659	287.183766666776	13.081	23.34	0	1676	1724	120940		0
2013-05-10_GAG_Top10HCD_HM1_GJ178	MULTI	2	289.1527	576.29085	38260.07421875	173	104	2	NaN	0.290847	-0.0142467307586003	0.393378	289.152642053562	12.83	111.625	0	1535	1779	466200		0
2013-05-10_GAG_Top10HCD_HM1_GJ178	MULTI	4	283.42544	1129.6726	41202.6171875	8	5	2	NaN	0.672642	0.112993080357001	3.354401	283.42551860484	13.305	8.721	0	1725	1744	113410		0
2013-05-10_GAG_Top10HCD_HM1_GJ178	MULTI	1	287.17306	286.16578	36736.62109375	5	3	2	NaN	0.165784	-0.00585264676738007	2.773774	287.174537476963	13.365	3.704	0	1740	1745	47844		0
2013-05-10_GAG_Top10HCD_HM1_GJ178	MULTI	5	287.2211	1431.0691	37560.70703125	39	22	2	NaN	0.069113	0.370821162493712	1.548983	287.421435836363	13.487	26.525	0	1725	1780	141530		0
2013-05-10_GAG_Top10HCD_HM1_GJ178	MULTI	2	285.17602	568.33748	38278.81640625	42	21	2	NaN	0.337484	0.0360489106436717	0.827703	285.175917873276	13.487	25.9	0	1725	1779	357460		1	1746	0	0
2013-05-10_GAG_Top10HCD_HM1_GJ178	MULTI	2	273.16866	544.32276	38356.796875	35	21	2	NaN	0.322761	0.0323727223668584	0.949252	273.168563297678	13.504	25.9	0	1725	1779	334750		1	1733	0	0
2013-05-10_GAG_Top10HCD_HM1_GJ178	MULTI	2	275.16125	548.30795	38243	21	16	2	NaN	0.307952	0.0157298731265882	1.355936	275.161180214358	13.563	18.08	0	1743	1779	96786		0
2013-05-10_GAG_Top10HCD_HM1_GJ178	MULTI	2	276.65532	551.29608	38470.8828125	74	54	2	NaN	0.296078	0.00248213671113717	0.530169	276.655222739823	13.369	58.32	0	1656	1779	1054900		0
2013-05-10_GAG_Top10HCD_HM1_GJ178	MULTI	1	288.20298	287.1957	37191.3125	75	55	2	NaN	0.1957	0.0235903579668388	0.42073	288.202927800066	13.313	58.945	0	1656	1780	390300		0
2013-05-10_GAG_Top10HCD_HM1_GJ178	MULTI	1	279.23199	278.22472	36066.4296875	6	4	2	NaN	0.224718	0.0567342978492889	3.761905	279.232015648063	13.68	4.826	0	1778	1789	461030		0
2013-05-10_GAG_Top10HCD_HM1_GJ178	MULTI	5	287.22151	1431.0712	42886.01171875	16	12	2	NaN	0.071181	0.372888162708705	1.799236	287.221637513684	13.87	17.609	0	1789	1825	63605		0
2013-05-10_GAG_Top10HCD_HM1_GJ178	MULTI	2	273.16856	544.32257	38480.1953125	29	16	2	NaN	0.322574	0.0321858670506572	0.742245	273.168493487353	13.903	22.9	0	1782	1830	445580		0
2013-05-10_GAG_Top10HCD_HM1_GJ178	MULTI	2	275.67116	549.32777	37638.89453125	26	15	2	NaN	0.327767	0.0350760608945393	1.267487	275.671081507496	13.927	21.809	0	1784	1830	310040		1	1809	0	0
2013-05-10_GAG_Top10HCD_HM1_GJ178	MULTI	2	276.65542	551.29629	35970.26171875	26	16	2	NaN	0.29629	0.00269346939228399	1.66026	276.65532482697	13.85	22.69	0	1780	1829	319170		0
2013-05-10_GAG_Top10HCD_HM1_GJ178	MULTI	1	275.158	274.15073	37957.55078125	22	13	2	NaN	0.150728	-0.0153813219990298	3.671478	275.16045622031	13.865	19.214	0	1784	1825	133910		0
2013-05-10_GAG_Top10HCD_HM1_GJ178	MULTI	2	285.17601	568.33747	36774.5078125	27	15	2	NaN	0.337471	0.0360360484511375	0.902174	285.175975407054	13.856	21.135	0	1780	1825	275480		0
2013-05-10_GAG_Top10HCD_HM1_GJ178	MULTI	2	273.18646	544.35837	38331.39453125	27	17	2	NaN	0.358367	0.0679618821085342	1.652494	273.186340942532	13.912	23.73	0	1780	1830	191390		0
2013-05-10_GAG_Top10HCD_HM1_GJ178	MULTI	1	288.20302	287.19574	36930.1171875	32	17	2	NaN	0.195743	0.0236331915906476	0.498467	288.202999264972	13.904	23.73	0	1780	1830	579340		0
2013-05-10_GAG_Top10HCD_HM1_GJ178	MULTI	1	283.02926	282.02198	38404.109375	28	20	3	NaN	0.021983	-0.147746615904964	3.779144	283.030224815721	14.052	23.269	0	1799	1848	721210		0
2013-05-10_GAG_Top10HCD_HM1_GJ178	MULTI	1	285.23982	284.23255	37641.90625	8	5	2	NaN	0.232547	0.0617996599200978	3.398914	285.242088771691	14.074	6.342	0	1821	1836	201960		0
2013-05-10_GAG_Top10HCD_HM1_GJ178	MULTI	2	273.17822	544.3419	NaN	6	5	2	NaN	0.341896	0.0514987574196084	1.742393	273.178253013488	14.144	6.1	0	1830	1844	84491		0
2013-05-10_GAG_Top10HCD_HM1_GJ178	MULTI	2	277.15684	552.29913	36419.859375	21	13	2	NaN	0.299126	0.00506823588159477	4.188983	277.158446567713	14.211	14.23	0	1832	1865	81424		0
2013-05-10_GAG_Top10HCD_HM1_GJ178	MULTI	1	275.15745	274.15018	41062.08984375	6	4	2	NaN	0.150178	-0.0159307821087396	5.717859	275.159627443718	14.162	5.035	0	1836	1848	69596		0
2013-05-10_GAG_Top10HCD_HM1_GJ178	MULTI	1	287.17643	286.16915	NaN	7	5	2	NaN	0.169152	-0.00248597750402269	3.489799	287.175331077613	14.144	6.1	0	1830	1844	99512		0
2013-05-10_GAG_Top10HCD_HM1_GJ178	MULTI	2	282.66077	563.30699	35368.546875	10	10	2	NaN	0.306994	0.00787287047694463	3.135432	282.660321680001	14.252	10.82	0	1842	1865	46295		0
2013-05-10_GAG_Top10HCD_HM1_GJ178	MULTI	2	273.16852	544.32249	37699.296875	34	21	2	NaN	0.32249	0.0321020122751179	0.707342	273.168451451786	14.212	20.465	0	1829	1874	455240		0
2013-05-10_GAG_Top10HCD_HM1_GJ178	MULTI	3	273.49025	817.44892	39453.79296875	27	15	2	NaN	0.448925	0.0328983730911432	1.021203	273.490206957055	13.938	21.809	0	1784	1830	345000		0
2013-05-10_GAG_Top10HCD_HM1_GJ178	MULTI	3	273.49014	817.44858	39453.7734375	47	34	2	NaN	0.448584	0.0325575814709964	0.630945	273.490117368529	14.249	34.16	0	1829	1908	502290		0
2013-05-10_GAG_Top10HCD_HM1_GJ178	MULTI	2	273.18634	544.35813	36926.00390625	60	48	2	NaN	0.358129	0.0677239419351281	1.023196	273.186297252434	14.343	51.515	0	1830	1950	249000		0
2013-05-10_GAG_Top10HCD_HM1_GJ178	MULTI	2	275.67115	549.32774	37638.890625	53	40	2	NaN	0.327744	0.0350530701434764	0.759284	275.671003409989	14.269	41.275	0	1829	1923	311040		0
2013-05-10_GAG_Top10HCD_HM1_GJ178	MULTI	2	278.19711	554.37966	40982.3515625	41	34	2	NaN	0.37966	0.0846454693635224	0.924214	278.197027082469	14.105	39.819	0	1784	1871	145270		0
2013-05-10_GAG_Top10HCD_HM1_GJ178	MULTI	2	286.19224	570.36993	39558.27734375	24	12	2	NaN	0.369925	0.0675549948497292	4.598591	286.194139743837	14.228	13.315	0	1834	1865	99471		0
2013-05-10_GAG_Top10HCD_HM1_GJ178	MULTI	1	287.17658	286.16931	27741.466796875	15	12	2	NaN	0.169307	-0.00233123417751813	4.241597	287.175339345042	14.281	11.955	0	1843	1870	121930		0
2013-05-10_GAG_Top10HCD_HM1_GJ178	MULTI	1	288.20301	287.19573	37402.2890625	29	16	2	NaN	0.195733	0.0236226392552226	0.436485	288.202968802447	14.217	16.63	0	1830	1869	939970		0
2013-05-10_GAG_Top10HCD_HM1_GJ178	MULTI	1	285.24056	284.23328	41643.61328125	11	12	2	NaN	0.233282	0.0625342653708572	3.324536	285.242175536872	14.351	10.615	0	1862	1886	364380		0
2013-05-10_GAG_Top10HCD_HM1_GJ178	MULTI	1	283.26168	282.25441	38043.484375	15	15	2	NaN	0.254405	0.0845681396697842	4.072534	283.262806412841	14.353	14.4	0	1860	1892	267190		0
2013-05-10_GAG_Top10HCD_HM1_GJ178	MULTI	1	279.15922	278.15194	39145.1875	50	24	3	NaN	0.151943	-0.016007340003739	0.864951	279.159158486621	14.033	28.364	0	1795	1855	20216000		0
2013-05-10_GAG_Top10HCD_HM1_GJ178	MULTI	2	273.67062	545.32669	37391.265625	9	8	2	NaN	0.326686	0.0358358184967074	3.301253	273.670410827135	14.457	9.185	0	1874	1897	63595		0
2013-05-10_GAG_Top10HCD_HM1_GJ178	MULTI	1	283.02974	282.02246	38404.171875	48	35	2	NaN	0.022462	-0.147268248667274	2.264037	283.030264889835	14.421	37.34	0	1848	1936	575230		0
2013-05-10_GAG_Top10HCD_HM1_GJ178	MULTI	2	287.68163	573.34871	39062.0546875	149	100	3	NaN	0.348713	0.0449729999094188	0.491546	287.68145983808	14.935	93.985	0	1871	2082	1315400		1	1903	0	0
2013-05-10_GAG_Top10HCD_HM1_GJ178	MULTI	1	288.2029	287.19562	37234.1328125	66	37	2	NaN	0.195623	0.0235133296021104	0.430994	288.202876263761	14.602	39.185	0	1866	1957	668310		0
2013-05-10_GAG_Top10HCD_HM1_GJ178	MULTI	3	278.1571	831.44947	37154.57421875	23	17	2	NaN	0.449466	0.0269995233983309	2.556196	278.157292794042	14.972	16.55	0	1941	1976	62695		0
2013-05-10_GAG_Top10HCD_HM1_GJ178	MULTI	4	272.93536	1087.7123	NaN	10	8	2	NaN	0.712328	0.171980018295699	4.17897	273.185541004555	15.038	8.576	0	1955	1975	89061		0
2013-05-10_GAG_Top10HCD_HM1_GJ178	MULTI	1	271.26324	270.25596	39255.8125	45	31	2	NaN	0.255961	0.0916429077011571	0.663296	271.263151773845	15.042	30.97	0	1927	1995	145020		0
2013-05-10_GAG_Top10HCD_HM1_GJ178	MULTI	7	290.51946	2026.5853	39760.05859375	55	36	2	NaN	0.585292	-0.386937435180471	1.897739	290.519771104425	14.966	36.69	0	1911	1993	214920		0
2013-05-10_GAG_Top10HCD_HM1_GJ178	MULTI	2	290.16022	578.30589	39566.734375	66	51	2	NaN	0.305892	-0.000128815462971943	0.722201	290.160133716822	14.736	53.154	0	1866	1988	367850		0
2013-05-10_GAG_Top10HCD_HM1_GJ178	MULTI	1	288.17256	287.16529	NaN	7	4	2	NaN	0.165286	-0.00681050270605965	4.201077	288.174519909514	15.3	3.645	0	1993	2001	54917		0
2013-05-10_GAG_Top10HCD_HM1_GJ178	MULTI	1	273.16984	272.16256	38803.7265625	14	10	2	NaN	0.162563	-0.00263172657525956	4.379617	273.168759246495	15.379	10.315	0	1996	2019	87565		0
2013-05-10_GAG_Top10HCD_HM1_GJ178	MULTI	2	286.692	571.36945	38834.96875	137	85	2	NaN	0.369445	0.0666152118795935	0.440831	286.691898772388	15.011	82.725	0	1871	2057	585550		1	1978	0	0
2013-05-10_GAG_Top10HCD_HM1_GJ178	MULTI	2	273.16817	544.32178	33717.59765625	8	6	2	NaN	0.32178	0.0313917333251084	3.538596	273.168181817971	15.49	5.035	0	2018	2028	52547		0
2013-05-10_GAG_Top10HCD_HM1_GJ178	MULTI	2	275.67111	549.32767	38642.21484375	142	84	2	NaN	0.327667	0.0349758908129161	0.398571	275.671059557741	15.431	77.21	0	1923	2094	405410		1	2017	0	0
2013-05-10_GAG_Top10HCD_HM1_GJ178	MULTI	1	288.20295	287.19567	37311.4375	141	96	2	NaN	0.195674	0.0235637285802568	0.282133	288.202915865798	15.619	86.385	0	1957	2147	300190		0
2013-05-10_GAG_Top10HCD_HM1_GJ178	MULTI	2	284.13182	566.24909	39473.19921875	111	89	2	NaN	0.249091	-0.0513839833471366	0.495351	284.131725858309	15.525	81.07	0	1936	2113	246990		0
2013-05-10_GAG_Top10HCD_HM1_GJ178	MULTI	2	273.65554	545.29653	42062.1953125	76	60	2	NaN	0.296528	0.0056912759541774	0.676569	273.65541606819	15.892	52.995	0	2019	2138	131040		1	2088	0	0
2013-05-10_GAG_Top10HCD_HM1_GJ178	MULTI	1	280.17772	279.17044	39605.546875	116	72	2	NaN	0.17044	0.00202200169889011	3.105443	280.176058795844	15.877	64.895	0	1996	2141	112670		0
2013-05-10_GAG_Top10HCD_HM1_GJ178	MULTI	3	290.15679	867.44855	38985.2421875	100	59	2	NaN	0.448548	0.00952176460521059	0.642629	290.156630918344	15.82	51.94	0	2015	2129	224650		0
2013-05-10_GAG_Top10HCD_HM1_GJ178	MULTI	1	289.04478	288.03751	38388.703125	93	56	2	NaN	0.037508	-0.134988763656509	0.261541	289.044755774227	15.937	50.67	0	2035	2146	1627800		0
2013-05-10_GAG_Top10HCD_HM1_GJ178	MULTI	1	281.16544	280.15816	42213.5703125	64	28	3	NaN	0.158163	-0.0107095285249557	1.581142	281.16541557478	16.146	26.43	0	2077	2138	79356		0
2013-05-10_GAG_Top10HCD_HM1_GJ178	MULTI	2	286.69211	571.36966	39764.67578125	78	60	2	NaN	0.369664	0.0668342566159481	0.704148	286.691937807872	16.211	58.53	0	2057	2191	153860		0
2013-05-10_GAG_Top10HCD_HM1_GJ178	MULTI	2	285.15766	568.30077	38183.62890625	15	13	2	NaN	0.300765	-0.000652921314326704	3.175162	285.157439626355	16.913	16.445	0	2195	2230	80182		0
2013-05-10_GAG_Top10HCD_HM1_GJ178	MULTI	2	286.14733	570.28011	39210.3984375	61	48	2	NaN	0.280107	-0.0222214635381306	0.721691	286.147225423089	16.827	53.88	0	2138	2260	189770		0
2013-05-10_GAG_Top10HCD_HM1_GJ178	MULTI	2	289.66592	577.31728	40888.375	96	56	3	NaN	0.317279	0.0117131961720816	3.422654	289.668252154776	17.252	58.201	0	2202	2333	126680		0
2013-05-10_GAG_Top10HCD_HM1_GJ178	MULTI	2	277.6541	553.29364	38936.60546875	117	78	2	NaN	0.293638	-0.000876923387750139	0.40638	277.654017260248	17.16	82.62	0	2154	2340	520510		0
2013-05-10_GAG_Top10HCD_HM1_GJ178	MULTI	2	274.17619	546.33783	41246.984375	87	56	2	NaN	0.337832	0.0465170605253888	0.575442	274.176089365366	17.254	58.201	0	2202	2333	247560		0
2013-05-10_GAG_Top10HCD_HM1_GJ178	MULTI	1	280.17398	279.1667	37249.15625	37	25	2	NaN	0.166701	-0.00171601689066847	4.290723	280.175858232846	16.978	27.245	0	2197	2257	100180		0
2013-05-10_GAG_Top10HCD_HM1_GJ178	MULTI	2	275.67084	549.32713	NaN	9	8	2	NaN	0.327135	0.0344442434053462	3.291285	275.670810922465	17.719	9.24	0	2312	2333	36621		0
2013-05-10_GAG_Top10HCD_HM1_GJ178	MULTI	7	283.03138	1974.1688	38843.1640625	289	189	2	NaN	0.168752	0.220634343636448	0.790637	283.17501235034	17.649	207.85	0	2146	2620	592840		0
2013-05-10_GAG_Top10HCD_HM1_GJ178	MULTI	3	287.17917	858.51568	38260.484375	39	25	2	NaN	0.515676	0.0807592464960862	1.661792	287.178878250128	18.337	29.75	0	2376	2446	104990		0
2013-05-10_GAG_Top10HCD_HM1_GJ178	MULTI	2	286.14719	570.27982	40933.44140625	45	39	2	NaN	0.279819	-0.0225093220552708	1.100046	286.146971745586	18.68	46.175	0	2405	2509	100220		0
2013-05-10_GAG_Top10HCD_HM1_GJ178	MULTI	2	272.64193	543.2693	39158.4765625	54	37	2	NaN	0.269302	-0.0206015759129059	0.809662	272.641869628142	18.563	41.82	0	2398	2490	148910		0
2013-05-10_GAG_Top10HCD_HM1_GJ178	MULTI	2	287.17416	572.33378	37539.3046875	10	7	2	NaN	0.333776	0.0305026904845818	3.417095	287.174165625078	18.798	8.565	0	2461	2480	126370		0
2013-05-10_GAG_Top10HCD_HM1_GJ178	MULTI	3	289.87627	866.60697	NaN	5	3	2	NaN	0.606971	0.168331996253755	2.770026	289.876235186933	19.171	5.38	0	2513	2525	45370		0
2013-05-10_GAG_Top10HCD_HM1_GJ178	MULTI	2	280.19429	558.37402	37519.9140625	66	50	2	NaN	0.374019	0.0771670074111626	0.838277	280.194245781341	19.334	58.705	0	2481	2616	156770		0
2013-05-10_GAG_Top10HCD_HM1_GJ178	MULTI	1	288.20265	287.19538	37580.59765625	117	71	2	NaN	0.195378	0.0232679628871324	0.448906	288.202610102533	19.047	82.06	0	2420	2606	343760		0
2013-05-10_GAG_Top10HCD_HM1_GJ178	MULTI	4	272.93591	1087.7145	36394.78515625	51	35	2	NaN	0.714523	0.174174381074408	2.088179	273.186308569607	19.258	38.624	0	2485	2572	83749		0
2013-05-10_GAG_Top10HCD_HM1_GJ178	MULTI	1	274.18736	273.18009	38181.6796875	142	112	2	NaN	0.180086	0.0144233877805391	0.36345	274.187339050341	19.226	128.88	0	2378	2675	285360		0
2013-05-10_GAG_Top10HCD_HM1_GJ178	MULTI	1	272.16904	271.16176	33986.2890625	83	53	2	NaN	0.161761	-0.00297370409248288	4.598632	272.172236962565	19.356	61.009	0	2483	2622	138160		0
2013-05-10_GAG_Top10HCD_HM1_GJ178	MULTI	2	287.17475	572.33494	39430.4296875	120	50	3	NaN	0.334938	0.0316637400278523	0.784854	287.175032154583	19.273	57.695	0	2473	2604	761350		0
2013-05-10_GAG_Top10HCD_HM1_GJ178	MULTI	3	290.51965	868.53711	41031.89453125	26	19	2	NaN	0.537111	0.0975841878664596	3.31249	290.51938627579	19.526	21.69	0	2548	2600	72026		0
2013-05-10_GAG_Top10HCD_HM1_GJ178	MULTI	2	288.19178	574.36901	39726.81640625	162	76	3	NaN	0.369014	0.0648040808736141	0.316083	288.191722151159	19.506	87.56	0	2490	2695	1963900		1	2585	0	0
2013-05-10_GAG_Top10HCD_HM1_GJ178	MULTI	2	276.65156	551.28857	38606.4453125	64	48	2	NaN	0.288571	-0.00502162194663924	1.11894	276.651461908159	19.617	53.525	0	2525	2649	130290		1	2608	0	0
2013-05-10_GAG_Top10HCD_HM1_GJ178	MULTI	2	274.14748	546.2804	39825.7421875	174	105	2	NaN	0.280402	-0.0108866012200224	0.333603	274.147407843382	19.185	119.65	0	2384	2657	887990		1	2536	0	0
2013-05-10_GAG_Top10HCD_HM1_GJ178	MULTI	1	280.19378	279.1865	38870.03125	7	6	2	NaN	0.186502	0.0180763527802128	4.526145	280.194956278656	19.896	6.16	0	2616	2629	38032		0
2013-05-10_GAG_Top10HCD_HM1_GJ178	MULTI	2	281.18405	560.35354	39707.00390625	282	120	4	NaN	0.35354	0.0557771221371013	0.247892	281.183996401469	19.941	135.01	0	2520	2833	12256000		2	2681;2759	0;0	0;0
2013-05-10_GAG_Top10HCD_HM1_GJ178	MULTI	2	275.16091	548.30727	39161.63671875	96	66	3	NaN	0.307273	0.0150520399751031	0.516351	275.160939220416	20.195	76.36	0	2590	2768	269790		0
2013-05-10_GAG_Top10HCD_HM1_GJ178	MULTI	3	284.80485	851.39271	39035.4609375	70	50	2	NaN	0.392714	-0.0389268858538117	0.794013	284.804738294182	20.514	57.505	0	2632	2768	190540		0
2013-05-10_GAG_Top10HCD_HM1_GJ178	MULTI	2	272.18451	542.35446	39172.8359375	124	70	2	NaN	0.354463	0.0649801720902587	0.555245	272.184428285293	20.293	76.635	0	2604	2781	697880		0
2013-05-10_GAG_Top10HCD_HM1_GJ178	MULTI	3	280.8145	839.42166	37617.88671875	82	48	2	NaN	0.421656	-0.00447773040787069	0.844672	280.814399281143	20.706	51.053	0	2680	2798	221850		0
2013-05-10_GAG_Top10HCD_HM1_GJ178	MULTI	3	277.81702	830.42923	39753.6484375	111	59	2	NaN	0.429228	0.00723033434587705	0.623208	277.816918108767	20.64	65.986	0	2650	2804	355570		0
2013-05-10_GAG_Top10HCD_HM1_GJ178	MULTI	3	289.49585	865.46572	38964.09765625	78	43	2	NaN	0.465723	0.0276091809041645	0.78538	289.495738771435	20.825	46.799	0	2693	2801	268320		0
2013-05-10_GAG_Top10HCD_HM1_GJ178	MULTI	2	285.64829	569.28203	39771.0546875	93	60	2	NaN	0.282026	-0.019843326915634	3.114637	285.649706966715	20.818	69.11	0	2664	2823	187510		0
2013-05-10_GAG_Top10HCD_HM1_GJ178	MULTI	2	275.65306	549.29156	39650.3046875	66	52	2	NaN	0.291559	-0.00111521653855107	1.018112	275.652912024686	21.601	61.875	0	2785	2929	114200		1	2830	0	0
2013-05-10_GAG_Top10HCD_HM1_GJ178	MULTI	1	280.15609	279.14881	37858.703125	47	36	2	NaN	0.148812	-0.0195964516697131	4.393354	280.152567968313	21.394	46.525	0	2785	2896	83139		0
2013-05-10_GAG_Top10HCD_HM1_GJ178	MULTI	5	281.84841	1404.2056	41432.52734375	101	61	2	NaN	0.205647	-0.480287376107299	1.223942	281.84804290992	21.569	75.875	0	2781	2960	283390		0
2013-05-10_GAG_Top10HCD_HM1_GJ178	MULTI	2	287.18429	572.35402	39278.30078125	176	86	3	NaN	0.354018	0.0507346652359502	0.446347	287.183987328161	21.894	107.46	0	2792	3046	1258800		2	2872;2947	0;0	0;0
2013-05-10_GAG_Top10HCD_HM1_GJ178	MULTI	2	277.64167	553.26879	39857.0546875	78	53	2	NaN	0.268789	-0.0257142974023736	0.601937	277.641540244487	21.726	65.917	0	2798	2951	248980		0
2013-05-10_GAG_Top10HCD_HM1_GJ178	MULTI	2	290.16601	578.31747	39663.8984375	64	44	2	NaN	0.317466	0.0114397096297125	0.903479	290.165866491344	21.762	51.044	0	2808	2925	237740		0
2013-05-10_GAG_Top10HCD_HM1_GJ178	MULTI	2	286.19994	570.38533	38788.46875	154	72	3	NaN	0.385328	0.0829511521008044	0.415706	286.199929674464	21.563	89.59	0	2772	2984	774690		0
2013-05-10_GAG_Top10HCD_HM1_GJ178	MULTI	1	281.17079	280.16352	NaN	5	3	2	NaN	0.163516	-0.00535872261127679	3.335816	281.169581632116	22.37	6.945	0	2960	2977	31877		0
2013-05-10_GAG_Top10HCD_HM1_GJ178	MULTI	1	288.17607	287.16879	37954.76953125	8	5	2	NaN	0.16879	-0.0033075144432928	2.850914	288.178207732539	22.449	6.315	0	2974	2988	56157		0
2013-05-10_GAG_Top10HCD_HM1_GJ178	MULTI	4	272.68633	1086.7162	41778.83984375	50	31	2	NaN	0.716223	0.176333755123778	1.124582	272.686327472555	22.382	38.51	0	2921	3014	98051		0
2013-05-10_GAG_Top10HCD_HM1_GJ178	MULTI	2	289.66882	577.32308	40991.234375	72	44	2	NaN	0.323083	0.017514511059062	1.300508	289.668382765096	22.458	56.559	0	2914	3050	288290		0
2013-05-10_GAG_Top10HCD_HM1_GJ178	MULTI	2	280.18166	558.34878	39581.65625	153	63	4	NaN	0.348776	0.0519356206494876	0.493519	280.181671774153	22.535	76.8	0	2896	3073	843880		0
2013-05-10_GAG_Top10HCD_HM1_GJ178	MULTI	3	279.48167	835.42318	38967.16015625	124	48	4	NaN	0.423178	-0.00111657558329625	0.389505	279.481639914587	22.75	60.155	0	2960	3099	906380		0
2013-05-10_GAG_Top10HCD_HM1_GJ178	MULTI	2	281.16299	560.31142	39323.1015625	133	57	4	NaN	0.31142	0.013677159265967	0.937024	281.162437603794	22.861	72.99	0	2945	3118	789500		0
2013-05-10_GAG_Top10HCD_HM1_GJ178	MULTI	3	273.8063	818.39707	38518.12890625	31	22	2	NaN	0.397065	-0.0193974397305965	1.705656	273.806256389523	22.788	28.376	0	2991	3056	118760		1	3049	0	0
2013-05-10_GAG_Top10HCD_HM1_GJ178	MULTI	2	287.20228	572.39001	38237.625	62	45	2	NaN	0.39001	0.0867108934074849	0.950554	287.20215596962	22.976	58.59	0	2992	3131	149100		0
2013-05-10_GAG_Top10HCD_HM1_GJ178	MULTI	3	273.47113	817.39157	38207.12109375	35	26	2	NaN	0.391567	-0.0244328193135743	2.116493	273.471047675403	23.165	35.744	0	3054	3139	110600		0
2013-05-10_GAG_Top10HCD_HM1_GJ178	MULTI	3	277.5086	829.50398	NaN	6	5	2	NaN	0.503983	0.0824110068513164	4.612497	277.508939520037	23.228	8.24	0	3078	3097	57866		0
2013-05-10_GAG_Top10HCD_HM1_GJ178	MULTI	3	279.85667	836.54818	39342.125	66	37	3	NaN	0.548182	0.123369489558172	0.755648	279.856777235146	23.326	47.251	0	3051	3162	395740		0
2013-05-10_GAG_Top10HCD_HM1_GJ178	MULTI	3	277.4769	829.40887	38719.91015625	128	57	3	NaN	0.408871	-0.01265701154	0.430544	277.476831136792	23.373	73.37	0	3033	3203	1237600		0
2013-05-10_GAG_Top10HCD_HM1_GJ178	MULTI	6	278.48018	1664.8374	NaN	13	10	2	NaN	0.837413	0.0315881643823559	3.427241	278.479778355958	23.343	16.92	0	3086	3127	42278		0
2013-05-10_GAG_Top10HCD_HM1_GJ178	MULTI	2	286.65766	571.30077	38456.90234375	121	61	3	NaN	0.300766	-0.00203213932184099	0.405841	286.657544425771	23.31	79.923	0	3009	3197	703900		1	3095	0	0
2013-05-10_GAG_Top10HCD_HM1_GJ178	MULTI	6	278.48097	1664.8422	38880.2109375	6	5	2	NaN	0.842186	0.0363584696694943	4.369527	278.648373084358	23.576	7.615	0	3127	3144	78575		0
2013-05-10_GAG_Top10HCD_HM1_GJ178	MULTI	1	281.05062	280.04334	40904.28515625	147	121	2	NaN	0.043339	-0.125480909094904	1.364438	281.051040983617	12.642	129.888	0	1468	1757	4715100		0
2013-05-10_GAG_Top10HCD_HM1_GJ178	MULTI	1	281.04992	280.04265	38174.11328125	63	24	3	NaN	0.042646	-0.126173691440158	4.409891	281.051185301252	13.69	29.935	0	1752	1814	2327700		0
2013-05-10_GAG_Top10HCD_HM1_GJ178	MULTI	1	282.04781	281.04053	40356.65625	27	17	2	NaN	0.040531	-0.128747582103813	4.509389	282.049892210504	23.426	26.305	0	3078	3141	104660		0
2013-05-10_GAG_Top10HCD_HM1_GJ178	MULTI	1	281.04981	280.04253	38174.09765625	181	104	3	NaN	0.042533	-0.126286887746289	1.092805	281.051095303645	15.898	99.2	0	1979	2201	415050		0
2013-05-10_GAG_Top10HCD_HM1_GJ178	MULTI	1	282.04752	281.04024	40356.6171875	59	37	2	NaN	0.040242	-0.129036133854356	4.313054	282.049801114757	17.155	38.81	0	2195	2281	74905		0
2013-05-10_GAG_Top10HCD_HM1_GJ178	MULTI	1	282.04785	281.04057	40356.6640625	75	48	2	NaN	0.040573	-0.128706161368314	3.993563	282.049905524224	22.752	60.155	0	2960	3099	91296		0
2013-05-10_GAG_Top10HCD_HM1_GJ178	MULTI	1	281.0501	280.04282	38174.13671875	47	21	3	NaN	0.042825	-0.125994934486869	4.405407	281.050917605814	14.063	23.795	0	1805	1857	2233800		0
2013-05-10_GAG_Top10HCD_HM1_GJ178	MULTI	1	281.05004	280.04277	38174.12890625	115	65	3	NaN	0.042766	-0.126053521547362	2.18704	281.051092196756	14.612	65.445	0	1844	1993	2038400		0
2013-05-10_GAG_Top10HCD_HM1_GJ178	MULTI	3	283.17283	846.49667	38631.921875	120	46	3	NaN	0.496672	0.0672832289618555	0.405401	283.172761100848	23.28	60.005	0	3025	3167	2018700		0
2013-05-10_GAG_Top10HCD_HM1_GJ178	MULTI	4	277.90219	1107.5797	35633.9375	5	4	2	NaN	0.579653	0.030166288431019	4.139677	277.901892598098	23.623	4.555	0	3143	3153	46831		0
2013-05-10_GAG_Top10HCD_HM1_GJ178	MULTI	2	278.19703	554.37952	39936.19921875	70	45	2	NaN	0.379516	0.0845015918561103	0.777142	278.196947957849	23.632	56.99	0	3078	3211	177480		0
2013-05-10_GAG_Top10HCD_HM1_GJ178	MULTI	1	277.14163	276.13435	NaN	8	5	2	NaN	0.134353	-0.0326688934123354	4.257063	277.142046926772	23.868	7.371	0	3172	3190	26960		0
2013-05-10_GAG_Top10HCD_HM1_GJ178	MULTI	2	284.63107	567.24759	39513.91796875	85	54	2	NaN	0.247586	-0.0533483352133999	0.555991	284.630977722165	23.78	69.67	0	3081	3246	187330		0
2013-05-10_GAG_Top10HCD_HM1_GJ178	MULTI	1	271.1724	270.16512	NaN	5	4	2	NaN	0.165119	0.000843439579341521	6.317123	271.175597335892	24.281	6.575	0	3232	3246	31718		0
2013-05-10_GAG_Top10HCD_HM1_GJ178	MULTI	3	289.82165	866.44313	38032.03515625	98	56	2	NaN	0.443134	0.00456984917548198	0.467935	289.821714984521	23.77	71.314	0	3086	3255	492680		1	3169	0	0
2013-05-10_GAG_Top10HCD_HM1_GJ178	MULTI	2	272.18453	542.35451	39970.4140625	73	43	2	NaN	0.354513	0.0650298985833615	0.66717	272.184429111403	24.082	52.405	0	3155	3275	268500		0
2013-05-10_GAG_Top10HCD_HM1_GJ178	MULTI	4	274.64351	1094.5449	37389.86328125	15	7	3	NaN	0.544926	0.00143503965705349	4.024615	274.643842253706	24.579	6.005	0	3271	3282	80008		0
2013-05-10_GAG_Top10HCD_HM1_GJ178	MULTI	2	286.20013	570.38571	39087.2578125	59	39	2	NaN	0.385706	0.0833287078868352	0.76776	286.200043989486	24.538	44.205	0	3216	3315	215190		0
2013-05-10_GAG_Top10HCD_HM1_GJ178	MULTI	3	277.48551	829.4347	40151.73046875	34	29	2	NaN	0.434699	0.0131593521817877	1.596201	277.485531569415	24.742	31.527	0	3261	3332	90934		0
2013-05-10_GAG_Top10HCD_HM1_GJ178	MULTI	3	273.48902	817.44523	39770.05859375	50	36	2	NaN	0.445228	0.0292030696059555	0.874147	273.4889434117	24.705	39.835	0	3246	3336	123950		0
2013-05-10_GAG_Top10HCD_HM1_GJ178	MULTI	2	282.67901	563.34346	39124.9140625	115	50	3	NaN	0.343461	0.0443232535473044	0.396961	282.678910869662	25.11	63.295	0	3279	3428	1602300		0
2013-05-10_GAG_Top10HCD_HM1_GJ178	MULTI	3	285.85209	854.53445	36458.0390625	51	32	2	NaN	0.534454	0.101368394676115	0.875699	285.851951088157	25.896	41.34	0	3407	3505	140700		0
2013-05-10_GAG_Top10HCD_HM1_GJ178	MULTI	2	287.18403	572.35351	37705.5859375	54	42	2	NaN	0.353513	0.0502302871173015	1.074687	287.183947092586	25.656	56.244	0	3354	3489	127150		0
2013-05-10_GAG_Top10HCD_HM1_GJ178	MULTI	3	276.49763	826.47105	40290.2734375	62	42	2	NaN	0.47105	0.0508735251609096	1.065482	276.497553828001	25.663	55.861	0	3368	3499	134710		1	3440	0	0
2013-05-10_GAG_Top10HCD_HM1_GJ178	MULTI	3	279.81354	836.41878	39747.0625	56	30	2	NaN	0.418781	-0.00597195379191362	1.009797	279.813488526402	25.736	37.784	0	3398	3489	191730		0
2013-05-10_GAG_Top10HCD_HM1_GJ178	MULTI	3	276.14536	825.41425	40931.14453125	53	32	2	NaN	0.414249	-0.00544122752739895	1.049794	276.145213564435	25.986	41.135	0	3430	3527	135160		0
2013-05-10_GAG_Top10HCD_HM1_GJ178	MULTI	3	285.16084	852.46068	38148.9765625	10	8	2	NaN	0.460683	0.0285509898487817	1.822369	285.160839531348	26.482	14.17	0	3527	3564	61954		0
2013-05-10_GAG_Top10HCD_HM1_GJ178	MULTI	2	279.18636	556.35817	39351.6484375	34	27	2	NaN	0.358171	0.06224595526146	2.073081	279.186190651094	26.481	35.789	0	3510	3594	114810		0
2013-05-10_GAG_Top10HCD_HM1_GJ178	MULTI	2	282.6789	563.34324	38876.60546875	73	44	2	NaN	0.343238	0.0441004100280225	0.548184	282.678824746739	26.107	59.43	0	3428	3572	313580		0
2013-05-10_GAG_Top10HCD_HM1_GJ178	MULTI	2	276.65223	551.2899	NaN	5	3	2	NaN	0.289901	-0.00369204816888669	4.216377	276.65203590568	26.876	6.725	0	3595	3614	27247		0
2013-05-10_GAG_Top10HCD_HM1_GJ178	MULTI	3	278.17305	831.49732	39246.875	67	36	2	NaN	0.497317	0.0748279492258916	0.927632	278.173004839877	26.713	50.53	0	3521	3643	367170		0
2013-05-10_GAG_Top10HCD_HM1_GJ178	MULTI	2	287.20216	572.38978	38676.98828125	220	84	3	NaN	0.389776	0.0864769961615366	0.44142	287.202200394343	26.557	111.11	0	3461	3725	3881500		2	3544;3618	0;0	0;0
2013-05-10_GAG_Top10HCD_HM1_GJ178	MULTI	1	282.04807	281.0408	40115.07421875	37	27	2	NaN	0.040798	-0.128480460984918	4.583067	282.050054949012	27.284	35.01	0	3624	3708	80071		0
2013-05-10_GAG_Top10HCD_HM1_GJ178	MULTI	1	282.04775	281.04047	40115.02734375	55	34	2	NaN	0.040474	-0.128804495122381	4.338473	282.049910455079	26.756	47.74	0	3525	3641	71796		0
2013-05-10_GAG_Top10HCD_HM1_GJ178	MULTI	1	282.04792	281.04065	40115.05078125	53	34	2	NaN	0.040648	-0.128630905224043	4.366676	282.0501401464	25.955	42.74	0	3424	3525	62626		0
2013-05-10_GAG_Top10HCD_HM1_GJ178	MULTI	1	282.04798	281.0407	40115.05859375	51	28	2	NaN	0.040702	-0.128577015104042	4.524902	282.049872965027	23.855	31.79	0	3143	3216	96174		0
2013-05-10_GAG_Top10HCD_HM1_GJ178	MULTI	1	282.04773	281.04046	40115.0234375	64	42	2	NaN	0.040456	-0.128822354190845	4.004281	282.04995322177	25.281	54.525	0	3303	3430	96378		0
2013-05-10_GAG_Top10HCD_HM1_GJ178	MULTI	2	288.1632	574.31185	38243.7109375	86	49	2	NaN	0.311853	0.00766940487233114	0.516955	288.163175377384	27.377	63.266	0	3595	3747	461960		1	3693	0	0
2013-05-10_GAG_Top10HCD_HM1_GJ178	MULTI	3	272.83314	815.4776	39780.92578125	51	28	2	NaN	0.477601	0.0624812521521108	0.938567	272.833102930294	27.631	36.27	0	3662	3750	164890		0
2013-05-10_GAG_Top10HCD_HM1_GJ178	MULTI	2	278.19703	554.37951	39307.71875	59	33	2	NaN	0.379506	0.0844909635796967	0.789093	278.196915690482	27.949	50.12	0	3701	3821	259490		0
2013-05-10_GAG_Top10HCD_HM1_GJ178	MULTI	3	289.82158	866.4429	38585.921875	58	37	2	NaN	0.4429	0.00433663737123879	0.809739	289.821684286921	27.975	56.8	0	3698	3835	190720		1	3779	0	0
2013-05-10_GAG_Top10HCD_HM1_GJ178	MULTI	2	272.19718	542.37982	40150.75390625	132	77	2	NaN	0.379816	0.0903214774060643	0.426413	272.197109739969	27.634	106.005	0	3609	3860	896620		1	3667	0	0
2013-05-10_GAG_Top10HCD_HM1_GJ178	MULTI	3	283.48169	847.42323	37180.75390625	17	13	2	NaN	0.423232	-0.00658305152808225	2.823826	283.481837538104	28.274	25.129	0	3764	3825	55041		0
2013-05-10_GAG_Top10HCD_HM1_GJ178	MULTI	1	279.16979	278.16252	NaN	78	47	2	NaN	0.162517	-0.00543764194878804	0.908777	279.169649876312	28.005	67.875	0	3691	3854	433280		0
2013-05-10_GAG_Top10HCD_HM1_GJ178	MULTI	1	282.16814	281.16086	35964.1875	40	27	2	NaN	0.160863	-0.00847149060592756	1.499819	282.168305415684	28.548	43.255	0	3782	3888	74017		0
2013-05-10_GAG_Top10HCD_HM1_GJ178	MULTI	2	279.19216	556.36976	41038.66796875	43	27	2	NaN	0.36976	0.0738302045314185	0.635798	279.192078693359	28.835	42.635	0	3835	3943	269000		0
2013-05-10_GAG_Top10HCD_HM1_GJ178	MULTI	2	285.15809	568.30164	40946.1171875	39	29	2	NaN	0.301635	0.000216614905525603	1.258548	285.15793953268	28.88	48.9	0	3838	3963	81086		0
2013-05-10_GAG_Top10HCD_HM1_GJ178	MULTI	1	282.0477	281.04042	40414.8671875	69	47	2	NaN	0.040424	-0.128854290799666	4.41891	282.05001426092	28.4	76.88	0	3745	3936	90896		0
2013-05-10_GAG_Top10HCD_HM1_GJ178	MULTI	1	281.16565	280.15838	35954.25	57	40	2	NaN	0.158375	-0.0104974206528823	1.747104	281.165400596031	29.108	67.29	0	3845	4017	76652		0
2013-05-10_GAG_Top10HCD_HM1_GJ178	MULTI	2	287.20242	572.39028	40285.37109375	41	26	2	NaN	0.390282	0.0869828126285483	1.032672	287.202304388342	29.234	48.25	0	3880	4004	186150		0
2013-05-10_GAG_Top10HCD_HM1_GJ178	MULTI	2	281.17382	560.33308	20412.5234375	8	6	2	NaN	0.33308	0.0353270890990416	4.150178	281.173737172883	30.06	12.18	0	4049	4081	89425		0
2013-05-10_GAG_Top10HCD_HM1_GJ178	MULTI	2	287.20227	572.38998	37737.77734375	56	39	2	NaN	0.389977	0.0866777797506302	0.765097	287.202160493838	30.011	53.18	0	3998	4128	189740		0
2013-05-10_GAG_Top10HCD_HM1_GJ178	MULTI	2	276.16297	550.31139	37131.96484375	63	36	2	NaN	0.31139	0.0182464956194508	1.068918	276.162854430372	30.19	48.035	0	4030	4146	247920		1	4113	0	0
2013-05-10_GAG_Top10HCD_HM1_GJ178	MULTI	2	279.18641	556.35827	38518.90234375	60	37	2	NaN	0.358265	0.0623403140533583	0.994078	279.186294392328	30.521	46.42	0	4084	4195	180260		0
2013-05-10_GAG_Top10HCD_HM1_GJ178	MULTI	3	275.17685	822.50871	39023.0625	71	40	2	NaN	0.508714	0.0903604644738607	0.974481	275.17686713237	30.577	50.555	0	4079	4200	317540		0
2013-05-10_GAG_Top10HCD_HM1_GJ178	MULTI	3	281.1801	840.51848	39417.421875	128	48	3	NaN	0.518477	0.0918382893422631	0.401137	281.180052807523	30.58	68.015	0	4064	4230	1280200		0
2013-05-10_GAG_Top10HCD_HM1_GJ178	MULTI	2	288.18141	574.34826	38418.49609375	154	68	3	NaN	0.348264	0.0440634495663517	0.474393	288.181362508198	30.763	94.155	0	4042	4271	2027100		1	4180	0	0
2013-05-10_GAG_Top10HCD_HM1_GJ178	MULTI	2	276.67882	551.34309	39185.94140625	69	50	2	NaN	0.343091	0.0494733718945781	1.162899	276.679027802149	30.89	67.75	0	4090	4253	135360		0
2013-05-10_GAG_Top10HCD_HM1_GJ178	MULTI	2	272.19697	542.37939	38928.7109375	53	36	2	NaN	0.379386	0.0898916860506915	0.925178	272.196901272918	31.19	61.05	0	4165	4317	171300		0
2013-05-10_GAG_Top10HCD_HM1_GJ178	MULTI	3	276.48889	826.44484	39227.40625	24	17	2	NaN	0.444836	0.0246716796076498	2.097967	276.488752940846	31.415	28.015	0	4237	4308	151890		0
2013-05-10_GAG_Top10HCD_HM1_GJ178	MULTI	2	275.17361	548.33267	39759.27734375	50	27	2	NaN	0.332666	0.040433228752363	0.604638	275.173511007188	31.205	47.015	0	4182	4300	634920		1	4197	0	0
2013-05-10_GAG_Top10HCD_HM1_GJ178	MULTI	2	276.64461	551.27468	39011.05859375	40	31	2	NaN	0.274677	-0.0189098267857162	1.148245	276.644592226347	31.421	50.97	0	4207	4330	152520		0
2013-05-10_GAG_Top10HCD_HM1_GJ178	MULTI	3	279.50829	835.50304	39555.46484375	78	34	3	NaN	0.503043	0.0787120686812841	0.515941	279.508268256017	31.366	55.505	0	4207	4341	1281400		0
2013-05-10_GAG_Top10HCD_HM1_GJ178	MULTI	1	282.04811	281.04084	38613.48046875	60	43	2	NaN	0.040836	-0.128443183410695	3.992445	282.050019177745	29.968	61.075	0	3975	4123	55414		0
2013-05-10_GAG_Top10HCD_HM1_GJ178	MULTI	1	282.04777	281.04049	38613.43359375	55	37	2	NaN	0.040493	-0.128785163184205	4.401927	282.050034698116	31.381	61.03	0	4195	4345	57832		0
2013-05-10_GAG_Top10HCD_HM1_GJ178	MULTI	2	288.16306	574.31156	40097.2109375	56	38	2	NaN	0.311563	0.00737951515668556	0.890882	288.162961513233	31.541	59.945	0	4219	4365	243780		0
2013-05-10_GAG_Top10HCD_HM1_GJ178	MULTI	2	285.64973	569.28491	38696.50390625	71	37	2	NaN	0.284915	-0.016956301562459	0.703084	285.649663261892	31.428	60.71	0	4200	4349	346310		1	4260	0	0
2013-05-10_GAG_Top10HCD_HM1_GJ178	MULTI	2	285.20475	568.39495	38518.37890625	87	45	3	NaN	0.39495	0.0934887281208603	0.493686	285.204690970485	31.711	70.855	0	4219	4391	1311000		1	4334	0	0
2013-05-10_GAG_Top10HCD_HM1_GJ178	MULTI	3	284.50803	850.50225	38966.01953125	51	28	2	NaN	0.502249	0.0710177767394953	0.836443	284.508074171712	31.723	46.58	0	4249	4365	259270		0
2013-05-10_GAG_Top10HCD_HM1_GJ178	MULTI	2	288.1829	574.35125	35186.2109375	30	24	2	NaN	0.351246	0.0470446847858739	1.825995	288.182719376961	31.978	36.665	0	4308	4395	154160		0
2013-05-10_GAG_Top10HCD_HM1_GJ178	MULTI	3	281.84822	842.52282	38751.9453125	37	29	2	NaN	0.522821	0.0952607616429759	1.259417	281.848147276472	32.263	37.275	0	4349	4435	155660		0
2013-05-10_GAG_Top10HCD_HM1_GJ178	MULTI	3	286.86023	857.55887	38188.71875	48	28	2	NaN	0.558872	0.1243950302852	0.810894	286.860139785928	32.002	42.68	0	4300	4403	291670		0
2013-05-10_GAG_Top10HCD_HM1_GJ178	MULTI	2	285.19223	568.3699	38564.6640625	64	41	2	NaN	0.369903	0.0684527199111926	0.586804	285.192157128492	32.042	56.79	0	4295	4428	330170		0
2013-05-10_GAG_Top10HCD_HM1_GJ178	MULTI	3	285.50102	853.48123	38694.984375	38	22	2	NaN	0.481234	0.0486327042532366	1.319188	285.501076624688	32.19	32.445	0	4339	4415	145010		0
2013-05-10_GAG_Top10HCD_HM1_GJ178	MULTI	1	277.18042	276.17315	39233.63671875	59	35	2	NaN	0.173147	0.00610712406466973	2.072673	277.179668817022	32.271	45.464	0	4330	4437	73662		0
2013-05-10_GAG_Top10HCD_HM1_GJ178	MULTI	1	288.20295	287.19568	32726.55859375	75	50	2	NaN	0.195677	0.0235672460030969	0.498976	288.202910820001	32.364	64.385	0	4317	4467	348110		0
2013-05-10_GAG_Top10HCD_HM1_GJ178	MULTI	1	282.04792	281.04064	39517.34375	49	34	2	NaN	0.040641	-0.128638078019321	4.567017	282.050075734189	32.486	41.445	0	4374	4468	66776		0
2013-05-10_GAG_Top10HCD_HM1_GJ178	MULTI	2	287.2022	572.38984	38312.28515625	46	39	2	NaN	0.389841	0.0865412541886599	1.303687	287.202067040075	32.891	47.075	0	4421	4529	151790		0
2013-05-10_GAG_Top10HCD_HM1_GJ178	MULTI	3	273.16947	816.48657	39351.67578125	255	80	4	NaN	0.486574	0.0709899204020985	0.206124	273.169453218699	32.685	101.61	0	4341	4577	10820000		3	4378;4447;4519	0;0;0	0;0;0
2013-05-10_GAG_Top10HCD_HM1_GJ178	MULTI	3	289.83976	866.49745	38449.078125	80	40	3	NaN	0.497455	0.0588660972097159	0.809861	289.83972325831	33.301	52.79	0	4473	4598	314780		0
2013-05-10_GAG_Top10HCD_HM1_GJ178	MULTI	2	288.18298	574.35141	37219.359375	65	35	2	NaN	0.351409	0.0472077995045765	0.745126	288.182931108703	33.225	44.31	0	4472	4574	407260		1	4492	0	0
2013-05-10_GAG_Top10HCD_HM1_GJ178	MULTI	2	275.65316	549.29176	38819.8828125	62	41	2	NaN	0.291762	-0.000912429888785482	1.060424	275.652972315671	33.377	52.7	0	4491	4614	172340		0
2013-05-10_GAG_Top10HCD_HM1_GJ178	MULTI	2	289.18926	576.36397	39137.96875	50	33	2	NaN	0.363974	0.0588464589918658	1.085383	289.189181359873	33.377	43.106	0	4498	4598	173740		0
2013-05-10_GAG_Top10HCD_HM1_GJ178	MULTI	1	288.20303	287.19576	37589.9609375	128	89	2	NaN	0.195755	0.0236452634052284	0.352234	288.202954568872	33.694	108.345	0	4467	4721	477620		0
2013-05-10_GAG_Top10HCD_HM1_GJ178	MULTI	1	282.04772	281.04044	42895.5234375	64	39	2	NaN	0.040442	-0.12883708947129	4.157785	282.049990298305	33.083	48.701	0	4441	4553	51704		0
2013-05-10_GAG_Top10HCD_HM1_GJ178	MULTI	1	282.04842	281.04115	42895.6328125	42	24	2	NaN	0.041146	-0.128133212809416	4.449268	282.049952041883	33.72	34.16	0	4546	4628	75632		0
2013-05-10_GAG_Top10HCD_HM1_GJ178	MULTI	1	279.16926	278.16198	34607.9765625	99	48	3	NaN	0.161984	-0.00597090004498568	1.404377	279.169850810423	33.754	65.57	0	4529	4685	433400		0
2013-05-10_GAG_Top10HCD_HM1_GJ178	MULTI	3	286.84477	857.51247	38716.56640625	114	49	3	NaN	0.512474	0.0780184926584298	0.440632	286.844734393851	34.051	60.747	0	4563	4709	864650		1	4641	0	0
2013-05-10_GAG_Top10HCD_HM1_GJ178	MULTI	3	277.51654	829.5278	40627.84375	43	27	2	NaN	0.527801	0.10621790490552	1.177284	277.516532540611	34.064	36.115	0	4601	4688	201620		0
2013-05-10_GAG_Top10HCD_HM1_GJ178	MULTI	2	283.17089	564.32724	39607.59375	67	39	2	NaN	0.327235	0.0276448749152678	0.649479	283.17078866391	34.312	45.3	0	4614	4721	286320		0
2013-05-10_GAG_Top10HCD_HM1_GJ178	MULTI	2	278.64747	555.28038	38667.640625	69	45	2	NaN	0.280377	-0.0150516252214175	0.526787	278.647466409565	34.497	53.555	0	4645	4769	553480		0
2013-05-10_GAG_Top10HCD_HM1_GJ178	MULTI	1	282.04757	281.0403	40164.98828125	68	40	2	NaN	0.040295	-0.12898313951905	4.217379	282.049914511456	34.347	48.39	0	4628	4742	83035		0
2013-05-10_GAG_Top10HCD_HM1_GJ178	MULTI	3	286.82891	857.46492	39380.3046875	33	25	2	NaN	0.464915	0.0304814758904968	1.737802	286.828795307794	34.718	30.66	0	4695	4768	206780		0
2013-05-10_GAG_Top10HCD_HM1_GJ178	MULTI	2	273.17613	544.33771	38205.390625	42	32	2	NaN	0.337706	0.047310360393567	1.561346	273.17598895558	35.08	44.325	0	4731	4835	115420		0
2013-05-10_GAG_Top10HCD_HM1_GJ178	MULTI	2	274.68157	547.3486	41296.44921875	38	27	2	NaN	0.348597	0.0568167032992051	1.149492	274.681452305122	35.343	39.342	0	4773	4862	164000		1	4787	0	0
2013-05-10_GAG_Top10HCD_HM1_GJ178	MULTI	2	285.66799	569.32143	38376.04296875	82	56	2	NaN	0.321428	0.0195396798469574	0.678016	285.667913279692	35.744	82.008	0	4772	4954	454150		2	4832;4899	0;0	0;0
2013-05-10_GAG_Top10HCD_HM1_GJ178	MULTI	3	287.50559	859.49495	38069.9296875	43	28	2	NaN	0.494948	0.0595801498088804	1.388217	287.505487353614	35.78	42.152	0	4839	4933	173450		0
2013-05-10_GAG_Top10HCD_HM1_GJ178	MULTI	2	281.15539	560.29623	38796.6953125	75	44	2	NaN	0.296225	-0.00151096566651177	0.721969	281.155328206574	35.759	64.356	0	4810	4952	530200		0
2013-05-10_GAG_Top10HCD_HM1_GJ178	MULTI	1	285.20714	284.19987	38939.83203125	40	23	2	NaN	0.199867	0.0291349360890649	4.613321	285.204770086773	36.276	37.834	0	4906	4984	161310		0
2013-05-10_GAG_Top10HCD_HM1_GJ178	MULTI	2	285.64981	569.28506	37648.26171875	29	19	2	NaN	0.285061	-0.0168102613291694	2.060438	285.649672027179	36.581	29.144	0	4960	5025	44986		0
2013-05-10_GAG_Top10HCD_HM1_GJ178	MULTI	2	285.6686	569.32265	39582.203125	42	26	2	NaN	0.322645	0.0207570455597761	2.269632	285.667983919633	36.767	37.664	0	4960	5043	144780		0
2013-05-10_GAG_Top10HCD_HM1_GJ178	MULTI	2	278.6422	555.26985	38694.4296875	118	59	3	NaN	0.269853	-0.0255715614466681	0.460914	278.642063084057	36.823	81.935	0	4941	5133	1278100		0
2013-05-10_GAG_Top10HCD_HM1_GJ178	MULTI	2	286.19432	570.37408	40210.83203125	52	31	2	NaN	0.374078	0.0717057879196545	0.906528	286.194269480696	36.804	43.139	0	4963	5062	143080		0
2013-05-10_GAG_Top10HCD_HM1_GJ178	MULTI	2	284.66593	567.31731	37217.94921875	38	30	2	NaN	0.317314	0.0163484406421048	1.044228	284.665745818713	37.295	41.385	0	5043	5146	206700		0
2013-05-10_GAG_Top10HCD_HM1_GJ178	MULTI	2	285.20484	568.39512	38751.66796875	109	49	3	NaN	0.39512	0.0936583014340613	0.376785	285.20476831831	37.083	66.647	0	4984	5146	2965900		2	5000;5074	0;0	0;0
2013-05-10_GAG_Top10HCD_HM1_GJ178	MULTI	1	286.20334	285.19607	34250.75	12	10	2	NaN	0.196066	0.0248756858578645	4.257363	286.206751516227	37.289	14.11	0	5069	5103	89005		0
2013-05-10_GAG_Top10HCD_HM1_GJ178	MULTI	3	280.50822	838.50284	39253.3671875	59	34	2	NaN	0.502836	0.0771246689135978	0.971602	280.508196406693	37.076	46.41	0	4996	5107	258040		0
2013-05-10_GAG_Top10HCD_HM1_GJ178	MULTI	3	282.48549	844.43466	39027.796875	28	19	2	NaN	0.434655	0.00621535208472324	2.06886	282.485419773457	37.808	27.665	0	5124	5191	112240		0
2013-05-10_GAG_Top10HCD_HM1_GJ178	MULTI	2	289.18919	576.36382	37787.65234375	69	51	2	NaN	0.363818	0.0586907570665289	0.891276	289.1891520679	37.905	70.215	0	5114	5283	250570		0
2013-05-10_GAG_Top10HCD_HM1_GJ178	MULTI	2	281.17355	560.33254	38769.26953125	106	44	3	NaN	0.332545	0.0347915968669668	0.517888	281.173442553559	37.998	62.375	0	5112	5266	1412500		0
2013-05-10_GAG_Top10HCD_HM1_GJ178	MULTI	4	286.64407	1142.5472	NaN	18	11	2	NaN	0.547159	-0.018412211771647	3.031567	286.643643330822	38.148	18.685	0	5188	5234	79792		0
2013-05-10_GAG_Top10HCD_HM1_GJ178	MULTI	2	287.20226	572.38997	38045.8828125	53	33	2	NaN	0.389969	0.0866692901415718	0.921946	287.202203413345	38.153	46.44	0	5151	5266	212640		0
2013-05-10_GAG_Top10HCD_HM1_GJ178	MULTI	2	288.1687	574.32285	39295.55078125	89	46	3	NaN	0.322849	0.0186600574926388	0.508272	288.168625898955	38.405	64.44	0	5173	5327	1676400		2	5206;5281	0;0	0;0
2013-05-10_GAG_Top10HCD_HM1_GJ178	MULTI	2	274.68161	547.34867	38868.17578125	49	33	2	NaN	0.348666	0.0568858738519111	0.917452	274.681504494237	38.496	45.715	0	5205	5314	297740		1	5227	0	0
2013-05-10_GAG_Top10HCD_HM1_GJ178	MULTI	2	285.668	569.32144	39107.3984375	52	31	2	NaN	0.321443	0.0195548788620954	1.223028	285.667867238896	38.526	40.95	0	5222	5317	190400		0
2013-05-10_GAG_Top10HCD_HM1_GJ178	MULTI	1	282.04783	281.04055	38456.32421875	125	91	2	NaN	0.040549	-0.128729328420661	3.108112	282.050041040896	38.655	128.253	0	5110	5412	74206		0
2013-05-10_GAG_Top10HCD_HM1_GJ178	MULTI	2	274.17121	546.32786	39169.91015625	31	26	2	NaN	0.327857	0.0365464304711622	1.561289	274.171207008301	39.23	40.343	0	5317	5408	239170		0
2013-05-10_GAG_Top10HCD_HM1_GJ178	MULTI	2	274.68129	547.34803	38971.25390625	41	28	2	NaN	0.348027	0.056246603665727	2.027985	274.681202851943	39.221	43.063	0	5310	5408	154150		1	5346	0	0
2013-05-10_GAG_Top10HCD_HM1_GJ178	MULTI	2	281.17326	560.33197	35691.6640625	51	33	2	NaN	0.331971	0.0342180688717235	0.985084	281.1731975031	39.147	48.801	0	5294	5402	261600		0
2013-05-10_GAG_Top10HCD_HM1_GJ178	MULTI	1	282.0484	281.04112	41465.9921875	21	14	2	NaN	0.041124	-0.128154811157742	3.890334	282.050461944956	39.754	22.092	0	5408	5458	86339		0
2013-05-10_GAG_Top10HCD_HM1_GJ178	MULTI	3	286.20055	855.57983	38909.2265625	80	34	3	NaN	0.579834	0.146267214768613	0.515525	286.200493382953	40.502	48.6	0	5483	5598	872670		0
2013-05-10_GAG_Top10HCD_HM1_GJ178	MULTI	3	283.5131	847.51748	39889.09765625	50	29	2	NaN	0.517481	0.0876226880909599	0.894131	283.512990012612	40.666	38.407	0	5519	5610	203330		0
2013-05-10_GAG_Top10HCD_HM1_GJ178	MULTI	3	273.1503	816.42906	39905.640625	109	43	3	NaN	0.429063	0.0135051372431008	0.394499	273.150253667263	40.835	56.162	0	5522	5657	1304700		1	5567	0	0
2013-05-10_GAG_Top10HCD_HM1_GJ178	MULTI	2	274.68171	547.34887	39594.43359375	37	30	2	NaN	0.348866	0.0570851674306141	1.106644	274.681431272658	41.249	37.89	0	5604	5693	131410		1	5642	0	0
2013-05-10_GAG_Top10HCD_HM1_GJ178	MULTI	2	285.66805	569.32155	NaN	9	6	2	NaN	0.321548	0.0196597190171133	3.383065	285.667713663471	41.557	7.655	0	5677	5695	38644		0
2013-05-10_GAG_Top10HCD_HM1_GJ178	MULTI	1	282.04759	281.04031	39276.90625	47	30	2	NaN	0.040315	-0.128963867554944	4.571877	282.049894177757	40.676	39.739	0	5516	5610	75709		0
2013-05-10_GAG_Top10HCD_HM1_GJ178	MULTI	2	284.66581	567.31707	34742.3828125	33	20	2	NaN	0.31707	0.0161044428801915	1.517344	284.665733408729	41.979	34.035	0	5704	5785	186160		0
2013-05-10_GAG_Top10HCD_HM1_GJ178	MULTI	3	279.85686	836.54875	36824.5234375	25	20	2	NaN	0.548747	0.123934707047397	1.21274	279.856930799652	42.608	29.125	0	5801	5867	233050		0
2013-05-10_GAG_Top10HCD_HM1_GJ178	MULTI	1	285.16556	284.15828	NaN	6	4	2	NaN	0.15828	-0.0124330862008719	3.2076	285.167130215192	43.39	10.975	0	5934	5958	54978		0
2013-05-10_GAG_Top10HCD_HM1_GJ178	MULTI	1	282.04732	281.04004	NaN	4	2	2	NaN	0.04004	-0.129238566888205	4.285654	282.049546617421	44.078	4.135	0	6036	6046	56835		0
2013-05-10_GAG_Top10HCD_HM1_GJ178	MULTI	3	274.1501	819.42848	38468.9921875	21	13	2	NaN	0.428479	0.011541993745368	2.521471	274.150077576522	44.994	22.755	0	6146	6201	93785		0
2013-05-10_GAG_Top10HCD_HM1_GJ178	MULTI	2	289.70982	577.40508	NaN	5	3	2	NaN	0.405084	0.0994773358072507	2.995189	289.709521831449	45.863	4.655	0	6290	6299	31127		0
2013-05-10_GAG_Top10HCD_HM1_GJ178	MULTI	3	284.8729	851.59688	39027.57421875	19	16	2	NaN	0.596884	0.165149091672902	1.938958	284.872802516136	45.985	21.978	0	6279	6333	129030		0
2013-05-10_GAG_Top10HCD_HM1_GJ178	MULTI	2	289.2071	576.39965	38607.8671875	44	35	2	NaN	0.399652	0.0945081601403217	1.231814	289.20710953003	46.081	52.283	0	6276	6398	215450		0
2013-05-10_GAG_Top10HCD_HM1_GJ178	MULTI	3	280.8451	839.51348	38611.9375	71	34	3	NaN	0.51348	0.087303667521951	0.650718	280.8450261595	46.417	50.595	0	6312	6432	644040		0
2013-05-10_GAG_Top10HCD_HM1_GJ178	MULTI	1	282.04696	281.03969	42225.578125	7	5	2	NaN	0.039685	-0.129592828782677	3.2204	282.049813348956	47.909	7.67	0	6579	6597	41293		0
2013-05-10_GAG_Top10HCD_HM1_GJ178	MULTI	2	280.1835	558.35246	40219.50390625	26	19	2	NaN	0.352457	0.0556144737515751	1.538707	280.183317584804	47.895	32.067	0	6539	6618	149530		0
2013-05-10_GAG_Top10HCD_HM1_GJ178	MULTI	2	277.67065	553.32674	38822.0546875	38	26	2	NaN	0.326742	0.0322113146941092	1.642612	277.6705720699	49.595	41.184	0	6771	6871	148200		0
2013-05-10_GAG_Top10HCD_HM1_GJ178	MULTI	3	287.18499	858.53314	39901.08984375	31	18	2	NaN	0.53314	0.0982150585610952	1.218289	287.184935402234	50.472	29.495	0	6922	6997	530250		1	6967	0	0
2013-05-10_GAG_Top10HCD_HM1_GJ178	MULTI	3	288.16935	861.48622	42067.55859375	18	16	2	NaN	0.486216	0.0499319082149441	2.921454	288.169308164242	55.385	29.37	0	7625	7699	172380		0
2013-05-10_GAG_Top10HCD_HM1_GJ178	MULTI	1	282.04827	281.04099	NaN	34	22	2	NaN	0.040992	-0.128286897437988	4.52351	282.050071615643	55.436	39.545	0	7625	7724	77524		0
2013-05-10_GAG_Top10HCD_HM1_GJ178	MULTI	1	282.04804	281.04076	NaN	8	6	2	NaN	0.040764	-0.128514358428674	3.542415	282.04971694593	59.22	15.585	0	8216	8258	77653		0
2013-05-10_GAG_Top10HCD_HM1_GJ178	MULTI	3	273.16233	816.46515	40967.703125	35	20	2	NaN	0.465154	0.0495805255459345	1.339097	273.162255681781	61.478	39.069	0	8534	8632	214440		0
2013-05-10_GAG_Top10HCD_HM1_GJ178	MULTI	1	282.04834	281.04107	33580.26171875	12	8	2	NaN	0.041068	-0.128211072026829	3.430327	282.050914737633	63.111	16.925	0	8795	8838	62946		0
2013-05-10_GAG_Top10HCD_HM1_GJ178	MULTI	1	282.04784	281.04056	35826.8046875	23	17	2	NaN	0.040565	-0.128713907867507	4.560574	282.049805305972	65.947	36.205	0	9206	9296	75335		0
2013-05-10_GAG_Top10HCD_HM1_GJ178	MULTI	1	282.04854	281.04126	41069.3125	7	5	2	NaN	0.041261	-0.128017674608486	2.821674	282.050128335302	68.807	16.359	0	9655	9700	70835		0
2013-05-10_GAG_Top10HCD_HM1_GJ178	MULTI	1	282.04766	281.04038	NaN	10	9	2	NaN	0.040383	-0.128896003531736	2.726809	282.049980562994	69.172	17.545	0	9714	9754	49009		0
2013-05-10_GAG_Top10HCD_HM1_GJ178	MULTI	1	282.04771	281.04043	NaN	6	4	2	NaN	0.040429	-0.128849802256241	4.236073	282.049833183912	69.967	15.848	0	9841	9882	57708		0
2013-05-10_GAG_Top10HCD_HM1_GJ178	MULTI	2	283.65804	565.30152	41264.6796875	24	17	2	NaN	0.301518	0.00147910192549716	1.421634	283.657989994779	72.729	41.545	0	10220	10322	259630		1	10285	0	0
2013-05-10_GAG_Top10HCD_HM1_GJ178	MULTI	1	284.00824	283.00097	37516.44921875	38	31	2	NaN	0.000966	-0.169214404328898	3.169681	284.009386211557	72.61	69.651	0	10155	10331	111540		0
2013-05-10_GAG_Top10HCD_HM1_GJ178	MULTI	1	282.04804	281.04077	43636.5390625	16	11	2	NaN	0.040767	-0.128511924838392	4.049481	282.050093926358	81.836	25.785	0	11601	11667	42096		0
2013-05-10_GAG_Top10HCD_HM1_GJ178	MULTI	1	284.00815	283.00087	39051.37890625	33	18	2	NaN	0.000873	-0.169307130697405	3.779823	284.009229198135	85.312	37.565	0	12113	12211	94405		0
2013-05-10_GAG_Top10HCD_HM1_GJ178	MULTI	1	282.04754	281.04026	43274.14453125	59	46	2	NaN	0.040259	-0.129019866911619	4.262363	282.04994975003	86.581	96.212	0	12242	12489	63708		0
2013-05-10_GAG_Top10HCD_HM1_GJ178	MULTI	1	282.04778	281.0405	NaN	42	33	2	NaN	0.040504	-0.128774163210721	4.609382	282.050023482611	90.616	78.962	0	12860	13064	67075		0
2013-05-10_GAG_Top10HCD_HM1_GJ178	MULTI	1	284.00816	283.00088	38093.11328125	109	71	2	NaN	0.00088	-0.169300861994202	2.224803	284.00919263162	89.52	160.385	0	12675	13082	121550		0
2013-05-10_GAG_Top10HCD_HM1_GJ178	MULTI	1	284.00803	283.00075	38093.09375	109	86	2	NaN	0.000749	-0.169431757901918	2.22383	284.009212432221	87.405	182.06	0	12211	12675	97561		0
2013-05-10_GAG_Top10HCD_HM1_GJ178	MULTI	1	282.04777	281.0405	40821.3515625	27	19	2	NaN	0.040497	-0.128781516209642	4.094802	282.049769447215	92.679	41.665	0	13232	13339	77830		0
2013-05-10_GAG_Top10HCD_HM1_GJ178	MULTI	5	279.03101	1390.1186	NaN	6	5	2	NaN	0.118649	0.439194010515166	4.074085	279.03097345904	93.604	14.255	0	13412	13448	41563		0
2013-05-10_GAG_Top10HCD_HM1_GJ178	MULTI	1	282.04774	281.04046	37561.03515625	28	19	2	NaN	0.04046	-0.128818349174765	4.603095	282.049769039614	93.235	44.935	0	13332	13448	68359		0
2013-05-10_GAG_Top10HCD_HM1_GJ178	MULTI	1	284.00816	283.00088	38183.9609375	79	50	2	NaN	0.000881	-0.169299643268744	2.501596	284.009127184091	92.279	106.205	0	13082	13350	101600		0
2013-05-10_GAG_Top10HCD_HM1_GJ178	MULTI	1	282.12239	281.11512	42930.7265625	11	9	2	NaN	0.115116	-0.0541966829005105	4.656314	282.118556725204	97.498	21.85	0	13998	14053	43611		0
2013-05-10_GAG_Top10HCD_HM1_GJ178	MULTI	1	284.00816	283.00088	37156.0390625	84	55	2	NaN	0.000883	-0.169297206062311	2.14131	284.009092648055	97.666	116.567	0	13885	14188	68522		0
2013-05-10_GAG_Top10HCD_HM1_GJ178	MULTI	1	282.04773	281.04045	39803.23828125	11	7	2	NaN	0.040451	-0.128827441569683	3.760133	282.049894268721	98.698	13.27	0	14208	14242	71373		0
2013-05-10_GAG_Top10HCD_HM1_GJ178	MULTI	1	281.04954	280.04226	37956.28125	80	39	3	NaN	0.042261	-0.126558081918233	2.637477	281.050998839682	101.362	76.56	0	14535	14732	332700		0
2013-05-10_GAG_Top10HCD_HM1_GJ178	MULTI	1	278.1409	277.13362	NaN	5	3	2	NaN	0.133622	-0.0338598545573632	7.251139	278.144288690646	101.632	7.62	0	14663	14683	51689		0
2013-05-10_GAG_Top10HCD_HM1_GJ178	MULTI	1	282.0474	281.04012	39355.15234375	77	53	2	NaN	0.04012	-0.129158395472871	3.781101	282.049732105669	102.206	102.555	0	14642	14901	73129		0
2013-05-10_GAG_Top10HCD_HM1_GJ178	MULTI	1	282.12164	281.11437	35371.78125	23	20	2	NaN	0.114368	-0.0549448591783062	3.139038	282.118181031234	103.527	41.54	0	14911	15017	35784		0
2013-05-10_GAG_Top10HCD_HM1_GJ178	MULTI	1	282.12062	281.11335	41873.45703125	19	15	2	NaN	0.113348	-0.0559639548784503	3.141441	282.118239496602	104.425	31.225	0	15050	15129	39712		0
2013-05-10_GAG_Top10HCD_HM1_GJ178	MULTI	1	277.20096	276.19369	40556.734375	94	68	2	NaN	0.193687	0.0266378703533405	0.449742	277.200908612027	109.51	124.04	0	15772	16089	412290		0
2013-05-10_GAG_Top10HCD_HM1_GJ178	MULTI	1	275.16431	274.15703	37347.1640625	47	32	2	NaN	0.157031	-0.00908151812518554	1.563387	275.164457660269	114.447	56.525	0	16582	16724	67582		0
2013-05-10_GAG_Top10HCD_HM1_GJ178	MULTI	1	288.28966	287.28238	38842.88671875	100	56	2	NaN	0.282383	0.110233147633949	0.350984	288.289597511526	116.676	99.745	0	16846	17100	1183700		0
2013-05-10_GAG_Top10HCD_HM1_GJ178	MULTI	1	274.27415	273.26687	38775.16796875	53	38	2	NaN	0.266869	0.101166414293346	0.603137	274.274069400627	117.175	67	0	16980	17151	262170		0
2013-05-10_GAG_Top10HCD_HM1_GJ178	MULTI	1	284.00826	283.00099	39177.58984375	207	137	2	NaN	0.000987	-0.169193136996284	1.273889	284.009159265324	114.709	250.485	0	16312	16950	106930		0
2013-05-10_GAG_Top10HCD_HM1_GJ178	MULTI	1	284.00806	283.00078	39177.55859375	379	213	2	NaN	0.000784	-0.16939646838847	1.235842	284.00916719685	109.921	407.41	0	15440	16486	160370		0
2013-05-10_GAG_Top10HCD_HM1_GJ178	MULTI	1	277.1799	276.17263	39081.8984375	127	86	2	NaN	0.172627	0.00558730214578418	0.357697	277.179851185271	117.493	147.17	0	16919	17292	746170		0
2013-05-10_GAG_Top10HCD_HM1_GJ178	MULTI	1	282.04795	281.04067	43365.9765625	56	42	2	NaN	0.040669	-0.128610047965878	4.07206	282.049947104432	114.981	78	0	16613	16812	61408		0
2013-05-10_GAG_Top10HCD_HM1_GJ178	MULTI	1	282.04763	281.04035	43365.92578125	53	36	2	NaN	0.040353	-0.128926037064048	4.073141	282.049895013044	116.096	65.425	0	16812	16979	62375		0
2013-05-10_GAG_Top10HCD_HM1_GJ178	MULTI	1	282.04776	281.04048	43365.9453125	112	78	2	NaN	0.040481	-0.128797766241689	3.450573	282.049878585274	118.239	133.43	0	17055	17391	75817		0
2013-05-10_GAG_Top10HCD_HM1_GJ178	MULTI	1	286.08475	285.07747	NaN	5	3	2	NaN	0.077475	-0.0936607762499193	9.113348	286.089630617298	120.142	6.57	0	17497	17512	33086		0
2013-05-10_GAG_Top10HCD_HM1_GJ178	MULTI	1	288.28964	287.28237	39029.8046875	89	63	2	NaN	0.282368	0.110217907964739	0.450609	288.289580598362	120.977	108.185	0	17544	17819	531030		0
2013-05-10_GAG_Top10HCD_HM1_GJ178	MULTI	1	288.28967	287.2824	39029.80859375	74	40	2	NaN	0.282398	0.110248557452735	0.383146	288.289599799749	118.056	67.62	0	17100	17270	1643000		0
2013-05-10_GAG_Top10HCD_HM1_GJ178	MULTI	1	288.28962	287.28235	39029.80078125	40	21	2	NaN	0.282348	0.110197651037993	0.467377	288.289556671629	118.892	37.275	0	17262	17359	509600		0
2013-05-10_GAG_Top10HCD_HM1_GJ178	MULTI	1	288.28973	287.28245	39029.81640625	88	45	2	NaN	0.282454	0.110304091325986	0.287447	288.28968066338	119.728	77.384	0	17359	17553	3035700		0
2013-05-10_GAG_Top10HCD_HM1_GJ178	MULTI	1	271.14607	270.13879	36187.046875	11	9	2	NaN	0.138791	-0.0254732939301903	1.244334	271.146053622348	122.247	15.851	0	17799	17839	309700		0
2013-05-10_GAG_Top10HCD_HM1_GJ178	MULTI	1	288.17254	287.16526	36730.40625	21	18	2	NaN	0.165262	-0.0068338878237455	1.744601	288.172504001424	122.246	27.93	0	17790	17858	690950		0
2013-05-10_GAG_Top10HCD_HM1_GJ178	MULTI	6	272.09952	1626.5535	NaN	5	4	2	NaN	0.553475	-0.234739944648027	4.291188	272.099786722738	122.4	5.839	0	17839	17853	54853		0
2013-05-10_GAG_Top10HCD_HM1_GJ178	MULTI	7	271.95733	1896.6504	NaN	6	4	2	NaN	0.650372	-0.262086839377844	4.213648	271.957314658478	122.734	7.455	0	17885	17905	55984		0
2013-05-10_GAG_Top10HCD_HM1_GJ178	MULTI	1	288.28963	287.28235	40076.59765625	80	59	2	NaN	0.282353	0.110202739709337	0.472486	288.289540105978	123.234	75.88	0	17858	18042	231350		0
2013-05-10_GAG_Top10HCD_HM1_GJ178	MULTI	7	271.95737	1896.6507	NaN	5	4	2	NaN	0.650688	-0.261770828068165	3.414081	272.100827688989	123.82	6.894	0	18042	18058	66668		0
2013-05-10_GAG_Top10HCD_HM1_GJ178	MULTI	4	272.93603	1087.715	NaN	5	3	2	NaN	0.715004	0.17465473551033	4.129878	272.937063080996	124.415	4.021	0	18131	18140	32474		0
2013-05-10_GAG_Top10HCD_HM1_GJ178	MULTI	1	288.28971	287.28243	39177.10546875	341	170	3	NaN	0.282434	0.110284098421744	0.255237	288.289642433768	124.983	234.54	0	18042	18615	11292000		0
2013-05-10_GAG_Top10HCD_HM1_GJ178	MULTI	1	271.20574	270.19846	NaN	10	9	2	NaN	0.198463	0.0341718436539509	3.095077	271.205463934236	125.705	12.96	0	18307	18338	35715		0
2013-05-10_GAG_Top10HCD_HM1_GJ178	MULTI	1	282.12128	281.114	39851.25390625	19	13	2	NaN	0.114004	-0.0553080233829633	2.726844	282.118339925184	129.367	20.54	0	18842	18894	54941		0
2013-05-10_GAG_Top10HCD_HM1_GJ178	MULTI	1	288.28976	287.28248	39217.8515625	217	104	3	NaN	0.282479	0.110329079153587	0.288401	288.289692392081	129.029	150.38	0	18615	18983	9481200		0
2013-05-10_GAG_Top10HCD_HM1_GJ178	MULTI	1	282.1214	281.11412	39992.19140625	115	86	2	NaN	0.11412	-0.0551922448136111	3.921835	282.118313903871	132.262	110.01	0	19171	19438	61362		0
2013-05-10_GAG_Top10HCD_HM1_GJ178	MULTI	1	288.28965	287.28237	39194.34375	280	205	2	NaN	0.282372	0.110221683056125	0.261013	288.289586531197	131.769	273.484	0	18983	19649	1031200		0
2013-05-10_GAG_Top10HCD_HM1_GJ178	MULTI	1	284.00847	283.00119	39203.5234375	485	308	2	NaN	0.001195	-0.168986001897167	0.635655	284.009194435536	131.068	419.561	0	18640	19664	289920		0
2013-05-10_GAG_Top10HCD_HM1_GJ178	MULTI	1	282.04776	281.04048	40734.2421875	43	33	2	NaN	0.040484	-0.12879432023135	4.266749	282.049793804846	122.32	48.03	0	17771	17887	111830		0
2013-05-10_GAG_Top10HCD_HM1_GJ178	MULTI	1	282.04755	281.04028	40734.21484375	105	73	2	NaN	0.040276	-0.129002393192991	3.761723	282.0498982416	133.98	112.266	0	19365	19643	104800		0
2013-05-10_GAG_Top10HCD_HM1_GJ178	MULTI	1	282.04767	281.04039	40734.23046875	124	92	2	NaN	0.040391	-0.128888031971769	3.465147	282.050028737127	124.083	113.92	0	17963	18237	98465		0
2013-05-10_GAG_Top10HCD_HM1_GJ178	MULTI	1	282.04775	281.04048	40734.2421875	126	93	2	NaN	0.040478	-0.128800594247423	3.022615	282.049939916392	125.993	137.109	0	18190	18528	111910		0
2013-05-10_GAG_Top10HCD_HM1_GJ178	MULTI	1	282.04774	281.04046	40734.2421875	175	121	2	NaN	0.04046	-0.128818467348594	2.796905	282.049904428231	129.962	165	0	18709	19111	112390		0
2013-05-10_GAG_Top10HCD_HM1_GJ178	MULTI	1	288.19656	287.18929	31057.94921875	62	38	2	NaN	0.189286	0.017179144343288	1.015113	288.196515901536	134.515	56.781	0	19546	19681	751240		0
2013-05-10_GAG_Top10HCD_HM1_GJ178	MULTI	1	275.06817	274.06089	39435.453125	111	67	2	NaN	0.060894	-0.105174293768641	0.52536	275.068122693275	135.047	99.2	0	19601	19832	5315200		0
2013-05-10_GAG_Top10HCD_HM1_GJ178	MULTI	1	288.2533	287.24603	39275.52734375	39	28	2	NaN	0.246028	0.0738952427211643	0.735365	288.253197301432	137.505	41.305	0	20005	20106	372180		0
2013-05-10_GAG_Top10HCD_HM1_GJ178	MULTI	1	279.23177	278.2245	39915.99609375	91	69	2	NaN	0.224498	0.056514902872209	0.468824	279.231707418166	137.4	103.72	0	19879	20135	243140		0
2013-05-10_GAG_Top10HCD_HM1_GJ178	MULTI	1	282.1217	281.11442	NaN	8	7	2	NaN	0.114424	-0.0548882600190836	4.391541	282.118400687559	138.008	12.614	0	20106	20139	41626		0
2013-05-10_GAG_Top10HCD_HM1_GJ178	MULTI	7	285.02631	1988.1332	NaN	5	4	2	NaN	0.133234	0.178692661163723	4.302433	285.169184332923	138.267	6.819	0	20154	20172	86139		0
2013-05-10_GAG_Top10HCD_HM1_GJ178	MULTI	1	288.19723	287.18995	26168.7109375	50	28	3	NaN	0.189949	0.0178413187486512	1.876747	288.196799397698	138.207	40.651	0	20100	20201	414350		0
2013-05-10_GAG_Top10HCD_HM1_GJ178	MULTI	1	289.20286	288.19558	24376.55859375	18	14	2	NaN	0.195581	0.0230109073974631	3.291769	289.199888684427	138.477	18.92	0	20167	20213	61561		0
2013-05-10_GAG_Top10HCD_HM1_GJ178	MULTI	1	288.2024	287.19512	21458.669921875	5	4	2	NaN	0.19512	0.0230104459210452	4.545058	288.202299334005	138.533	5.97	0	20190	20204	220040		0
2013-05-10_GAG_Top10HCD_HM1_GJ178	MULTI	1	279.23188	278.2246	37969.109375	54	39	2	NaN	0.224601	0.0566178153247847	0.492078	279.231812605666	138.511	52.92	0	20135	20263	262270		0
2013-05-10_GAG_Top10HCD_HM1_GJ178	MULTI	1	282.27903	281.27175	38566.60546875	19	14	2	NaN	0.271751	0.102366280373417	1.357025	282.278956219709	139.046	17.461	0	20253	20294	332460		0
2013-05-10_GAG_Top10HCD_HM1_GJ178	MULTI	1	289.21255	288.20527	42630.31640625	7	4	2	NaN	0.205274	0.0326999600040381	5.959864	289.21647035626	139.136	4.509	0	20280	20290	34386		0
2013-05-10_GAG_Top10HCD_HM1_GJ178	MULTI	1	279.23191	278.22463	37439.83203125	51	41	2	NaN	0.22463	0.0566466983927398	0.661571	279.231803397492	139.31	46.64	0	20263	20372	147100		0
2013-05-10_GAG_Top10HCD_HM1_GJ178	MULTI	1	289.2132	288.20592	35576.96875	21	14	2	NaN	0.20592	0.0333450340527293	2.868352	289.215960159876	139.359	18.149	0	20294	20336	59364		0
2013-05-10_GAG_Top10HCD_HM1_GJ178	MULTI	1	281.24785	280.24057	38253.28515625	68	28	3	NaN	0.24057	0.0716592249468135	1.771119	281.247486727008	139.305	31.689	0	20280	20354	2289100		0
2013-05-10_GAG_Top10HCD_HM1_GJ178	MULTI	1	281.24802	280.24074	38253.30859375	69	29	3	NaN	0.240742	0.0718308226180397	2.00522	281.247462947992	138.956	37.661	0	20197	20287	2403900		0
2013-05-10_GAG_Top10HCD_HM1_GJ178	MULTI	1	284.02799	283.02071	39833.953125	13	11	2	NaN	0.020712	-0.149477359923367	4.599784	284.029245909192	139.612	12.855	0	20337	20368	49776		0
2013-05-10_GAG_Top10HCD_HM1_GJ178	MULTI	1	289.21228	288.20501	38327.7890625	7	4	2	NaN	0.205007	0.0324325573666897	4.710275	289.215707969242	139.777	5.855	0	20368	20381	34413		0
2013-05-10_GAG_Top10HCD_HM1_GJ178	MULTI	1	281.24752	280.24024	38363.2734375	71	33	3	NaN	0.240242	0.0713314441271109	0.352955	281.247421111109	139.826	34.725	0	20337	20418	1740600		0
2013-05-10_GAG_Top10HCD_HM1_GJ178	MULTI	1	277.17993	276.17266	39599.22265625	66	45	2	NaN	0.172658	0.00561884280983804	0.593445	277.179882663202	139.976	47.725	0	20356	20466	419060		0
2013-05-10_GAG_Top10HCD_HM1_GJ178	MULTI	1	289.21302	288.20575	40507.04296875	50	32	2	NaN	0.205746	0.0331710632509612	4.572758	289.215742385583	140.076	33.75	0	20381	20459	58337		0
2013-05-10_GAG_Top10HCD_HM1_GJ178	MULTI	1	288.19686	287.18958	26964.890625	33	25	2	NaN	0.189585	0.017477540550658	2.121191	288.196848543315	140.164	27.104	0	20397	20459	311120		0
2013-05-10_GAG_Top10HCD_HM1_GJ178	MULTI	1	281.24827	280.24099	38253.34375	108	44	3	NaN	0.24099	0.0720789103989432	1.576933	281.247479122979	140.44	43.615	0	20418	20518	1272400		0
2013-05-10_GAG_Top10HCD_HM1_GJ178	MULTI	1	284.02702	283.01974	39317.66015625	67	42	2	NaN	0.019739	-0.150450209222072	4.014135	284.029173328432	140.343	41.015	0	20406	20500	79056		0
2013-05-10_GAG_Top10HCD_HM1_GJ178	MULTI	1	288.1965	287.18923	28589.9453125	52	32	2	NaN	0.189227	0.0171196657149153	1.288764	288.196477394806	140.728	30.549	0	20476	20544	428500		0
2013-05-10_GAG_Top10HCD_HM1_GJ178	MULTI	1	279.2319	278.22462	39000.3125	62	51	2	NaN	0.22462	0.056636343704497	0.598925	279.231748077562	140.936	50.045	0	20484	20598	179710		0
2013-05-10_GAG_Top10HCD_HM1_GJ178	MULTI	1	281.24748	280.2402	38363.26953125	65	34	2	NaN	0.240199	0.0712880735857766	0.378679	281.247422596484	141.082	35.864	0	20517	20598	1140400		0
2013-05-10_GAG_Top10HCD_HM1_GJ178	MULTI	6	288.02965	1722.1343	21648.70703125	5	3	2	NaN	0.134263	0.30208138016701	4.397011	288.196893977549	141.261	4.439	0	20577	20588	247430		0
2013-05-10_GAG_Top10HCD_HM1_GJ178	MULTI	1	272.20547	271.19819	NaN	4	2	2	NaN	0.198194	0.0334429698526151	5.731363	272.208341401756	141.472	2.115	0	20607	20612	22925		0
2013-05-10_GAG_Top10HCD_HM1_GJ178	MULTI	4	290.94568	1159.7536	38283.8984375	83	45	2	NaN	0.753629	0.180142648445553	2.114533	291.19542031637	0.568	39.22	0	45	131	205250		1	114	0	1
2013-05-10_GAG_Top10HCD_HM1_GJ178	MULTI	3	297.15306	888.43734	NaN	6	4	2	NaN	0.437343	-0.0113381605868881	4.61605	297.152960041237	0.755	4	0	101	110	50296		0
2013-05-10_GAG_Top10HCD_HM1_GJ178	MULTI	2	295.16995	588.32534	32596.294921875	6	4	2	NaN	0.325343	0.0147135281482633	4.275792	295.170189837728	1.743	3.384	0	231	237	43643		0
2013-05-10_GAG_Top10HCD_HM1_GJ178	MULTI	4	290.94567	1159.7536	38283.8984375	39	28	2	NaN	0.753567	0.180080183321024	3.940573	291.195517820585	1.896	25.71	0	227	283	186060		0
2013-05-10_GAG_Top10HCD_HM1_GJ178	MULTI	3	292.49846	874.47356	36849.15234375	7	5	2	NaN	0.473557	0.0312988728924211	3.493277	292.498951736219	2.161	7.08	0	280	297	67596		0
2013-05-10_GAG_Top10HCD_HM1_GJ178	MULTI	3	299.15541	894.44441	37050.15625	128	90	2	NaN	0.444409	-0.00703592467584713	0.697192	299.155268130485	1.763	81.01	0	149	326	151080		0
2013-05-10_GAG_Top10HCD_HM1_GJ178	MULTI	5	290.94857	1449.7065	38175.05078125	59	33	2	NaN	0.706458	-0.000407386773758844	2.596193	291.150124514998	1.469	29.06	0	169	232	124290		0
2013-05-10_GAG_Top10HCD_HM1_GJ178	MULTI	4	290.94552	1159.753	38283.87890625	85	64	2	NaN	0.752989	0.179502201072637	1.255795	291.195477052424	1.278	55.745	0	123	245	188050		0
2013-05-10_GAG_Top10HCD_HM1_GJ178	MULTI	2	290.18434	578.35412	39013.40234375	271	156	2	NaN	0.354121	0.0480779430573648	0.314491	290.184251509603	1.861	136.3	0	107	404	392180		0
2013-05-10_GAG_Top10HCD_HM1_GJ178	MULTI	1	292.15325	291.14597	NaN	5	4	2	NaN	0.145973	-0.0279539760079501	3.282766	292.153489250632	2.427	3.5	0	322	329	30217		0
2013-05-10_GAG_Top10HCD_HM1_GJ178	MULTI	4	292.92472	1167.6698	37505.43359375	79	55	2	NaN	0.669773	0.0926450504887271	1.328606	293.174930292504	2.502	51.355	0	278	389	332570		0
2013-05-10_GAG_Top10HCD_HM1_GJ178	MULTI	1	294.16688	293.1596	NaN	6	4	2	NaN	0.159599	-0.0152539673036927	2.724403	294.168104852087	2.998	2.79	0	395	400	42985		0
2013-05-10_GAG_Top10HCD_HM1_GJ178	MULTI	4	292.92499	1167.6709	37505.46875	30	18	2	NaN	0.67087	0.0937410812027792	3.088377	293.17533870812	3.02	15.05	0	388	422	170050		0
2013-05-10_GAG_Top10HCD_HM1_GJ178	MULTI	2	293.18072	584.34689	19828.162109375	7	6	2	NaN	0.346887	0.0380875468354134	2.54473	293.180623113006	3.205	7.445	0	417	434	135550		0
2013-05-10_GAG_Top10HCD_HM1_GJ178	MULTI	3	294.84305	881.50732	39008.12109375	65	50	2	NaN	0.507317	0.0618237717262673	0.881681	294.843258057427	3.31	45.231	0	394	493	189340		0
2013-05-10_GAG_Top10HCD_HM1_GJ178	MULTI	2	294.68385	587.35314	NaN	6	4	2	NaN	0.353138	0.042956036217106	4.542581	294.683444428685	3.777	4.473	0	495	503	61196		0
2013-05-10_GAG_Top10HCD_HM1_GJ178	MULTI	1	297.08185	296.07458	37759.046875	36	26	2	NaN	0.074578	-0.101616059019761	1.071751	297.082288740116	3.602	24.585	0	452	503	120060		0
2013-05-10_GAG_Top10HCD_HM1_GJ178	MULTI	3	294.16117	879.46167	36250.1328125	169	84	3	NaN	0.461667	0.0171143428021878	0.581305	294.161201879485	3.773	74.52	0	422	580	769870		1	477	0	0
2013-05-10_GAG_Top10HCD_HM1_GJ178	MULTI	1	297.18778	296.1805	NaN	5	4	2	NaN	0.180502	0.00425860219667129	6.424578	297.191476479502	3.97	3.145	0	520	526	26706		0
2013-05-10_GAG_Top10HCD_HM1_GJ178	MULTI	5	290.94914	1449.7093	38175.125	260	172	2	NaN	0.709323	0.00245656836818853	0.6188	291.150102884957	2.918	151.545	0	232	560	349170		0
2013-05-10_GAG_Top10HCD_HM1_GJ178	MULTI	2	299.18997	596.36538	NaN	4	2	2	NaN	0.365381	0.0510531822278608	4.023517	299.190215278249	4.399	2.92	0	576	582	21286		0
2013-05-10_GAG_Top10HCD_HM1_GJ178	MULTI	3	293.48349	877.42863	37007.87109375	27	19	2	NaN	0.428626	-0.0149914420112509	2.319872	293.483717630067	4.44	15.219	0	566	596	138160		0
2013-05-10_GAG_Top10HCD_HM1_GJ178	MULTI	2	294.6856	587.35665	NaN	6	4	2	NaN	0.356651	0.0464671123141898	4.602151	294.685767713655	4.552	3.13	0	594	600	61571		0
2013-05-10_GAG_Top10HCD_HM1_GJ178	MULTI	2	289.66906	577.32357	39719.33203125	46	30	2	NaN	0.323574	0.0180051196838349	2.519949	289.668198005511	4.5	25.87	0	566	621	80405		0
2013-05-10_GAG_Top10HCD_HM1_GJ178	MULTI	2	291.17096	580.32737	36736.7265625	23	17	2	NaN	0.327372	0.0204212235749992	3.004441	291.171407789594	4.509	12.11	0	579	602	89793		0
2013-05-10_GAG_Top10HCD_HM1_GJ178	MULTI	3	291.17161	870.49299	NaN	6	4	2	NaN	0.492987	0.0525604952366621	3.621022	291.171595113709	4.633	5.25	0	602	614	42929		0
2013-05-10_GAG_Top10HCD_HM1_GJ178	MULTI	2	293.18386	584.35316	NaN	6	4	2	NaN	0.353164	0.0443612858629194	4.609429	293.183392386534	4.629	4.901	0	600	612	51501		0
2013-05-10_GAG_Top10HCD_HM1_GJ178	MULTI	3	295.16218	882.46471	32787.48828125	12	8	2	NaN	0.464712	0.0187785558686073	3.786962	295.162272671613	4.674	9.7	0	602	624	72736		0
2013-05-10_GAG_Top10HCD_HM1_GJ178	MULTI	2	296.18988	590.36521	38688.625	192	116	2	NaN	0.365214	0.0536458412317415	0.381273	296.189816531667	4.233	100.25	0	464	675	399190		0
2013-05-10_GAG_Top10HCD_HM1_GJ178	MULTI	2	293.66116	585.30777	34266.484375	19	12	2	NaN	0.307773	-0.00146888636732001	4.432287	293.663016723477	4.804	10.996	0	621	643	119840		0
2013-05-10_GAG_Top10HCD_HM1_GJ178	MULTI	2	293.66195	585.30934	37961.6328125	10	7	2	NaN	0.309342	9.95639284155914E-05	4.610978	293.663254532345	5.028	5.835	0	649	661	82599		0
2013-05-10_GAG_Top10HCD_HM1_GJ178	MULTI	3	293.48368	877.42921	38851.31640625	107	77	2	NaN	0.429208	-0.0144099276700445	0.748506	293.483678843246	5.087	68.27	0	609	752	185710		0
2013-05-10_GAG_Top10HCD_HM1_GJ178	MULTI	2	298.15851	594.30247	37188.48046875	212	148	2	NaN	0.302466	-0.0109130782542479	0.299925	298.158467168134	4.629	128.14	0	483	752	903660		1	572	0	0
2013-05-10_GAG_Top10HCD_HM1_GJ178	MULTI	1	291.14773	290.14046	NaN	6	4	2	NaN	0.140457	-0.0330073826235093	4.073655	291.150083815509	5.238	5.495	0	675	688	28689		0
2013-05-10_GAG_Top10HCD_HM1_GJ178	MULTI	1	294.15911	293.15183	NaN	5	3	2	NaN	0.151832	-0.0230176992901079	4.481929	294.159683736291	5.495	3.605	0	710	718	26528		0
2013-05-10_GAG_Top10HCD_HM1_GJ178	MULTI	1	290.16235	289.15507	41749.0390625	6	4	2	NaN	0.155074	-0.0179369099371911	4.040385	290.160464433774	5.825	2.945	0	755	761	47586		0
2013-05-10_GAG_Top10HCD_HM1_GJ178	MULTI	1	298.07957	297.07229	NaN	11	8	2	NaN	0.072292	-0.10436115501841	3.252304	298.08166300324	6.283	9.144	0	803	822	35574		0
2013-05-10_GAG_Top10HCD_HM1_GJ178	MULTI	1	294.1658	293.15852	NaN	17	12	2	NaN	0.158521	-0.0163320386702139	3.084984	294.168624787343	6.412	10.38	0	818	840	62142		0
2013-05-10_GAG_Top10HCD_HM1_GJ178	MULTI	2	293.70541	585.39627	38556.6953125	286	177	2	NaN	0.396266	0.0869833223720207	0.315769	293.705332991174	5.777	157.495	0	626	960	625700		1	703	0	0
2013-05-10_GAG_Top10HCD_HM1_GJ178	MULTI	2	294.16899	586.32343	38100.65625	31	20	2	NaN	0.323435	0.0137260833054142	2.029132	294.168505678175	6.815	20.003	0	860	903	67903		0
2013-05-10_GAG_Top10HCD_HM1_GJ178	MULTI	3	295.84329	884.50803	38939.84375	223	114	3	NaN	0.508032	0.0611579083034712	0.365978	295.843261184249	6.556	101.624	0	751	968	400500		0
2013-05-10_GAG_Top10HCD_HM1_GJ178	MULTI	3	296.82773	887.46136	38418.78515625	301	160	3	NaN	0.461363	0.0131312171675972	0.286295	296.827674763244	6.683	138.225	0	751	1046	634090		2	787;852	0;0	0;0
2013-05-10_GAG_Top10HCD_HM1_GJ178	MULTI	3	296.17758	885.51091	38270.6015625	4	2	2	NaN	0.510908	0.0635733182523381	2.981427	296.177445287334	7.354	2.59	0	952	957	33319		0
2013-05-10_GAG_Top10HCD_HM1_GJ178	MULTI	5	294.70613	1468.4943	41079.76171875	19	18	2	NaN	0.494266	-0.221241499885764	3.541088	294.905947502934	7.388	15.365	0	936	968	108470		0
2013-05-10_GAG_Top10HCD_HM1_GJ178	MULTI	4	292.92473	1167.6698	38081.5390625	142	101	2	NaN	0.669801	0.0926732792599978	0.7874	293.17476440242	6.405	92.99	0	726	926	370070		0
2013-05-10_GAG_Top10HCD_HM1_GJ178	MULTI	3	292.16923	873.48586	38949.171875	211	124	2	NaN	0.485858	0.0440546805581334	0.301349	292.169208952985	6.734	110.285	0	762	999	623750		0
2013-05-10_GAG_Top10HCD_HM1_GJ178	MULTI	6	297.49859	1778.9479	NaN	6	4	2	NaN	0.94786	0.0895435935485693	4.60452	297.666526334202	7.61	4.75	0	980	990	45587		0
2013-05-10_GAG_Top10HCD_HM1_GJ178	MULTI	1	297.15862	296.15134	38726.97265625	37	27	2	NaN	0.151342	-0.0248874632450224	4.385549	297.161657190669	7.568	22.59	0	965	1013	72560		0
2013-05-10_GAG_Top10HCD_HM1_GJ178	MULTI	3	297.16207	888.46437	22037.58984375	7	5	2	NaN	0.46437	0.0156766307402449	4.354204	297.162053109704	7.874	5.82	0	1015	1028	78459		0
2013-05-10_GAG_Top10HCD_HM1_GJ178	MULTI	5	294.70639	1468.4956	41152.6875	51	39	2	NaN	0.495591	-0.219916552422546	2.498081	294.707276129736	7.728	32.575	0	969	1039	74808		0
2013-05-10_GAG_Top10HCD_HM1_GJ178	MULTI	1	290.16859	289.16132	40557.04296875	5	3	2	NaN	0.161315	-0.011699029308204	5.889417	290.170297691671	8.039	2.915	0	1040	1046	58233		0
2013-05-10_GAG_Top10HCD_HM1_GJ178	MULTI	1	297.15588	296.1486	31374.0078125	13	9	2	NaN	0.148601	-0.0276271489044007	3.576476	297.155603445609	8.059	6.726	0	1038	1052	84072		0
2013-05-10_GAG_Top10HCD_HM1_GJ178	MULTI	2	299.17905	596.34355	38130.40625	368	188	2	NaN	0.343555	0.0292366902928052	0.314644	299.178894665386	7.076	164.06	0	778	1127	1016900		0
2013-05-10_GAG_Top10HCD_HM1_GJ178	MULTI	4	294.16806	1172.6431	NaN	6	3	2	NaN	0.643125	0.0637094887347303	4.610107	294.168178021709	8.751	2.375	0	1128	1133	43631		0
2013-05-10_GAG_Top10HCD_HM1_GJ178	MULTI	4	294.852	1175.3789	NaN	6	4	2	NaN	0.378875	-0.201799745281733	4.391838	294.851433288882	8.878	5.615	0	1139	1153	42778		0
2013-05-10_GAG_Top10HCD_HM1_GJ178	MULTI	4	290.94557	1159.7532	38283.88671875	327	251	2	NaN	0.753164	0.179677079411931	0.604156	291.195531207095	8.412	212.805	0	925	1381	544470		0
2013-05-10_GAG_Top10HCD_HM1_GJ178	MULTI	4	294.16732	1172.6402	41305.28515625	46	37	2	NaN	0.640162	0.0607472893955219	1.262669	294.167384823085	9.275	29.575	0	1166	1230	137400		0
2013-05-10_GAG_Top10HCD_HM1_GJ178	MULTI	1	295.18251	294.17523	38059.9296875	12	8	2	NaN	0.175231	-8.9644230513386E-05	2.861687	295.180472531713	9.326	8.285	0	1195	1214	63781		0
2013-05-10_GAG_Top10HCD_HM1_GJ178	MULTI	2	296.65629	591.29802	46116.140625	26	21	2	NaN	0.298021	-0.0139758205070848	4.44204	296.658203978657	9.282	18.11	0	1183	1221	44323		0
2013-05-10_GAG_Top10HCD_HM1_GJ178	MULTI	2	293.69973	585.3849	39599.11328125	231	149	2	NaN	0.384901	0.075623740707897	0.364732	293.699644550265	8.546	123.67	0	990	1254	222740		0
2013-05-10_GAG_Top10HCD_HM1_GJ178	MULTI	4	292.92461	1167.6693	38081.5234375	257	173	2	NaN	0.669322	0.0921941463784606	0.622295	293.174721230976	8.457	140.565	0	926	1223	243990		0
2013-05-10_GAG_Top10HCD_HM1_GJ178	MULTI	3	291.17508	870.50341	38693.0546875	50	33	2	NaN	0.50341	0.0629779923884826	1.187005	291.174844000975	9.435	29.715	0	1190	1255	155540		0
2013-05-10_GAG_Top10HCD_HM1_GJ178	MULTI	4	294.90598	1175.5948	NaN	6	4	2	NaN	0.594807	0.0140336871279487	2.442102	294.905988523136	9.558	4.055	0	1230	1237	31784		0
2013-05-10_GAG_Top10HCD_HM1_GJ178	MULTI	2	295.68527	589.35599	41847.75	10	7	2	NaN	0.355991	0.044887352243677	3.750844	295.683479974474	9.757	5.425	0	1255	1266	40495		0
2013-05-10_GAG_Top10HCD_HM1_GJ178	MULTI	6	296.66494	1773.946	NaN	8	5	2	NaN	0.945964	0.0899491952761764	3.965578	296.832567758545	9.967	6.86	0	1279	1295	94968		0
2013-05-10_GAG_Top10HCD_HM1_GJ178	MULTI	1	293.17557	292.1683	37062.7265625	96	64	2	NaN	0.168297	-0.00610062176286874	1.513221	293.174738412681	9.877	55.92	0	1218	1339	143480		0
2013-05-10_GAG_Top10HCD_HM1_GJ178	MULTI	2	293.18964	584.36472	37966.47265625	115	75	2	NaN	0.364724	0.0559163684504256	0.708948	293.189417773388	10.023	70.46	0	1220	1376	428640		1	1296	0	0
2013-05-10_GAG_Top10HCD_HM1_GJ178	MULTI	2	294.18976	586.36498	37826.6640625	110	78	2	NaN	0.364976	0.0552476316531738	3.352945	294.191540545744	9.878	67.885	0	1190	1337	161240		0
2013-05-10_GAG_Top10HCD_HM1_GJ178	MULTI	2	299.1895	596.36445	39853.6171875	67	55	2	NaN	0.364452	0.0501242835946414	0.854211	299.189228823084	10.326	52.88	0	1275	1392	200200		0
2013-05-10_GAG_Top10HCD_HM1_GJ178	MULTI	1	296.16749	295.16022	NaN	15	16	2	NaN	0.160215	-0.0155583468506393	4.446745	296.16822354532	10.363	14.585	0	1322	1354	64139		0
2013-05-10_GAG_Top10HCD_HM1_GJ178	MULTI	2	290.16046	578.30637	39427.34765625	134	106	2	NaN	0.306368	0.0003469650249599	0.549804	290.160324737517	10.793	104.228	0	1299	1531	263220		0
2013-05-10_GAG_Top10HCD_HM1_GJ178	MULTI	2	291.16823	580.32191	39320.40234375	99	74	2	NaN	0.321906	0.0149583582334571	0.910777	291.168212269978	10.421	71.77	0	1285	1444	152360		0
2013-05-10_GAG_Top10HCD_HM1_GJ178	MULTI	1	290.14588	289.13861	NaN	6	4	2	NaN	0.138607	-0.034396889168363	4.412241	290.14592494341	10.783	4.595	0	1390	1401	46084		0
2013-05-10_GAG_Top10HCD_HM1_GJ178	MULTI	3	295.16761	882.48099	37393.66015625	187	75	3	NaN	0.480986	0.035044854189664	0.385614	295.167587672319	10.599	72.35	0	1291	1453	1457400		1	1364	0	0
2013-05-10_GAG_Top10HCD_HM1_GJ178	MULTI	2	293.19605	584.37754	NaN	8	6	2	NaN	0.377541	0.068727355617284	3.39956	293.194365492189	11.094	7.98	0	1427	1445	33866		0
2013-05-10_GAG_Top10HCD_HM1_GJ178	MULTI	2	294.19741	586.38027	36905.33203125	139	79	2	NaN	0.380267	0.0705319986200266	0.400964	294.19731902305	10.579	74.665	0	1304	1469	822830		0
2013-05-10_GAG_Top10HCD_HM1_GJ178	MULTI	4	292.92444	1167.6687	34953.59765625	108	61	2	NaN	0.668658	0.0915302306204921	1.321414	293.174638372135	10.874	61.36	0	1331	1469	357750		0
2013-05-10_GAG_Top10HCD_HM1_GJ178	MULTI	2	295.18129	588.34803	38334.34765625	255	152	2	NaN	0.34803	0.0373894087817916	0.313601	295.181200975542	10.862	146.691	0	1214	1539	1082900		2	1432;1503	0;0	0;0
2013-05-10_GAG_Top10HCD_HM1_GJ178	MULTI	2	293.18964	584.36473	40111.93359375	71	53	2	NaN	0.364729	0.0559216243625542	0.730747	293.18931817699	12.012	59.815	0	1506	1642	247450		0
2013-05-10_GAG_Top10HCD_HM1_GJ178	MULTI	2	295.18729	588.36002	37194.85546875	105	44	3	NaN	0.360018	0.0493721374218694	0.774851	295.187259491661	12.087	49.045	0	1523	1633	438820		0
2013-05-10_GAG_Top10HCD_HM1_GJ178	MULTI	2	296.69441	591.37427	38300.4140625	141	82	2	NaN	0.374272	0.0622396557436105	0.408716	296.694319754576	12.192	86.87	0	1494	1690	505150		2	1571;1643	0;0	0;0
2013-05-10_GAG_Top10HCD_HM1_GJ178	MULTI	2	293.68653	585.35852	31710.705078125	73	57	2	NaN	0.358516	0.0492507004327081	0.947683	293.686659564861	12.427	61.662	0	1547	1690	201890		0
2013-05-10_GAG_Top10HCD_HM1_GJ178	MULTI	1	295.17806	294.17078	NaN	4	2	2	NaN	0.17078	-0.00453831670421323	5.481592	295.180919212619	12.91	2.005	0	1683	1687	19020		0
2013-05-10_GAG_Top10HCD_HM1_GJ178	MULTI	3	290.51169	868.51324	37774.00390625	135	63	4	NaN	0.51324	0.073723579231455	0.339391	290.511618127127	13.043	65.69	0	1641	1779	1835000		0
2013-05-10_GAG_Top10HCD_HM1_GJ178	MULTI	5	288.96926	1439.8099	37402.8515625	39	27	2	NaN	0.809925	0.107612039390688	3.092678	289.170667986129	12.992	26.09	0	1670	1724	184230		0
2013-05-10_GAG_Top10HCD_HM1_GJ178	MULTI	1	291.1955	290.18822	37335.18359375	97	52	2	NaN	0.188223	0.014735958957715	1.965932	291.195372576175	12.97	54.925	0	1625	1745	1494400		0
2013-05-10_GAG_Top10HCD_HM1_GJ178	MULTI	4	292.67455	1166.6691	42285.79296875	12	8	2	NaN	0.6691	0.0924323150225064	4.568938	292.926448145465	13.36	11.781	0	1725	1750	68956		0
2013-05-10_GAG_Top10HCD_HM1_GJ178	MULTI	3	296.51172	886.51332	34728.70703125	13	8	2	NaN	0.513317	0.0655210409685196	2.871471	296.511673667357	13.351	11.781	0	1725	1750	78217		0
2013-05-10_GAG_Top10HCD_HM1_GJ178	MULTI	3	294.16115	879.46161	36293.14453125	19	11	2	NaN	0.461611	0.0170582233629375	2.383434	294.161062076203	13.381	16.053	0	1725	1759	95841		0
2013-05-10_GAG_Top10HCD_HM1_GJ178	MULTI	2	298.17613	594.3377	38784.0546875	28	19	2	NaN	0.337704	0.0243083755905218	1.620137	298.17605140725	13.4	24.561	0	1725	1777	161820		0
2013-05-10_GAG_Top10HCD_HM1_GJ178	MULTI	2	290.16047	578.3064	39993.1953125	28	21	2	NaN	0.306396	0.000375376853639864	1.414961	290.160504862751	13.541	25.9	0	1725	1779	158980		0
2013-05-10_GAG_Top10HCD_HM1_GJ178	MULTI	3	291.50327	871.48799	38341.63671875	67	37	2	NaN	0.487991	0.0471067577871054	0.378112	291.503261488597	13.464	40.835	0	1695	1779	1473100		0
2013-05-10_GAG_Top10HCD_HM1_GJ178	MULTI	2	292.17148	582.32842	40198.85546875	46	38	2	NaN	0.328416	0.0205446749654357	0.898793	292.171400752232	13.595	47.661	0	1725	1825	303440		0
2013-05-10_GAG_Top10HCD_HM1_GJ178	MULTI	2	296.19002	590.36549	37792.66796875	114	63	3	NaN	0.365488	0.0539195358168172	0.457447	296.189943905119	13.437	70.44	0	1679	1825	884200		1	1774	0	0
2013-05-10_GAG_Top10HCD_HM1_GJ178	MULTI	2	297.17393	592.33331	38773.44921875	109	61	2	NaN	0.333306	0.0208321908935432	0.321218	297.173882496425	13.193	63.87	0	1644	1779	1868300		1	1710	0	0
2013-05-10_GAG_Top10HCD_HM1_GJ178	MULTI	1	298.07852	297.07125	41683.43359375	6	3	2	NaN	0.071248	-0.105404978575393	3.947921	298.080519410818	13.673	3.221	0	1778	1784	336160		0
2013-05-10_GAG_Top10HCD_HM1_GJ178	MULTI	2	297.17377	592.33298	28897.0078125	17	13	2	NaN	0.332982	0.0205085769572406	1.871941	297.173724326742	13.861	19.214	0	1784	1825	109510		0
2013-05-10_GAG_Top10HCD_HM1_GJ178	MULTI	4	292.92424	1167.6678	36000.1796875	34	21	2	NaN	0.667837	0.090709742118861	4.373691	293.174659895864	13.693	25.385	0	1765	1815	2605100		0
2013-05-10_GAG_Top10HCD_HM1_GJ178	MULTI	2	294.19196	586.36938	40834.203125	22	17	2	NaN	0.369375	0.0596452778386265	1.353832	294.191792334348	13.874	23.73	0	1780	1830	185570		0
2013-05-10_GAG_Top10HCD_HM1_GJ178	MULTI	2	292.71018	583.40581	37822.39453125	58	40	2	NaN	0.405807	0.0974400323377722	0.881831	292.710139714488	13.896	46.182	0	1757	1855	404120		0
2013-05-10_GAG_Top10HCD_HM1_GJ178	MULTI	3	296.49961	886.47699	38755.6796875	12	8	2	NaN	0.476989	0.0292094269394738	2.931313	296.499247319573	13.965	10.405	0	1803	1825	60704		0
2013-05-10_GAG_Top10HCD_HM1_GJ178	MULTI	3	291.16857	870.48388	38855.8125	55	30	4	NaN	0.48388	0.0434573840148005	0.920596	291.168272717176	14.123	36.744	0	1784	1865	270430		0
2013-05-10_GAG_Top10HCD_HM1_GJ178	MULTI	6	291.50322	1742.9756	40650.1796875	27	16	2	NaN	0.975649	0.133879754710279	0.67255	291.503239748221	13.861	22.69	0	1780	1829	789080		0
2013-05-10_GAG_Top10HCD_HM1_GJ178	MULTI	2	290.16035	578.30616	39937.41796875	30	18	2	NaN	0.306156	0.000134827130523263	1.246511	290.160294678985	13.89	24.435	0	1780	1832	186980		0
2013-05-10_GAG_Top10HCD_HM1_GJ178	MULTI	2	290.16046	578.30636	37755.97265625	22	13	2	NaN	0.306364	0.000343158070336358	1.420065	290.160408261229	14.229	14.17	0	1834	1866	195640		0
2013-05-10_GAG_Top10HCD_HM1_GJ178	MULTI	2	294.19064	586.36672	36324.84765625	24	12	2	NaN	0.366721	0.0569922605113788	4.610922	294.1918068195	14.205	13.315	0	1834	1865	137690		0
2013-05-10_GAG_Top10HCD_HM1_GJ178	MULTI	2	298.16359	594.31262	39400.96484375	23	14	2	NaN	0.312619	-0.000764309241844785	1.879819	298.163436324672	13.926	20.769	0	1784	1829	225940		0
2013-05-10_GAG_Top10HCD_HM1_GJ178	MULTI	7	299.07868	2086.4999	34799.82421875	7	5	2	NaN	0.499854	-0.499936339517717	3.323798	299.221645120213	14.079	6.342	0	1821	1836	244850		0
2013-05-10_GAG_Top10HCD_HM1_GJ178	MULTI	1	297.24191	296.23463	36599.68359375	6	5	2	NaN	0.234634	0.0583663101800198	2.940471	297.242053816901	14.073	6.342	0	1821	1836	316490		0
2013-05-10_GAG_Top10HCD_HM1_GJ178	MULTI	2	293.69976	585.38498	38447.01953125	17	12	2	NaN	0.384976	0.0756991228477091	1.69855	293.699733642454	14.215	13.315	0	1834	1865	151780		0
2013-05-10_GAG_Top10HCD_HM1_GJ178	MULTI	2	298.16369	594.31283	39495.9140625	31	18	2	NaN	0.312834	-0.000550135974435761	0.939074	298.163634664976	14.222	18.53	0	1829	1870	381540		0
2013-05-10_GAG_Top10HCD_HM1_GJ178	MULTI	1	293.18252	292.17524	33016.2734375	6	4	2	NaN	0.175242	0.000841260348806827	4.901256	293.184181262737	14.259	5.21	0	1848	1860	57777		0
2013-05-10_GAG_Top10HCD_HM1_GJ178	MULTI	3	296.49925	886.47593	38120.55859375	33	15	3	NaN	0.475927	0.0281481831982546	0.828754	296.499201741541	14.244	15.87	0	1834	1870	398750		0
2013-05-10_GAG_Top10HCD_HM1_GJ178	MULTI	1	295.18333	294.17606	39799.29296875	23	13	2	NaN	0.176055	0.000734141633472518	4.065704	295.181143226344	14.204	14.23	0	1832	1865	90532		0
2013-05-10_GAG_Top10HCD_HM1_GJ178	MULTI	4	290.94514	1159.7515	38283.828125	42	23	2	NaN	0.751452	0.177966252136457	3.078477	291.195367039772	14.397	23.725	0	1851	1908	715920		0
2013-05-10_GAG_Top10HCD_HM1_GJ178	MULTI	1	290.04772	289.04044	37214.2265625	11	8	2	NaN	0.04044	-0.132519049154496	2.681868	290.047943473852	14.617	11.42	0	1892	1920	534970		0
2013-05-10_GAG_Top10HCD_HM1_GJ178	MULTI	2	298.16374	594.31294	38041.66796875	43	27	2	NaN	0.312936	-0.000447490657506933	0.998576	298.16372507959	14.533	29.115	0	1866	1936	277300		0
2013-05-10_GAG_Top10HCD_HM1_GJ178	MULTI	2	294.18965	586.36474	NaN	10	9	2	NaN	0.364743	0.0550151525161482	4.577871	294.191157330131	14.788	12.71	0	1917	1947	30696		0
2013-05-10_GAG_Top10HCD_HM1_GJ178	MULTI	1	289.04453	288.03725	37984.55078125	32	23	3	NaN	0.037252	-0.135245043996747	2.170015	289.04450879872	14.802	25.78	0	1902	1962	41127000		0
2013-05-10_GAG_Top10HCD_HM1_GJ178	MULTI	1	295.16509	294.15781	37123.5859375	43	33	2	NaN	0.157811	-0.0175011313621098	1.713309	295.165091889289	14.957	33.479	0	1917	1991	62299		0
2013-05-10_GAG_Top10HCD_HM1_GJ178	MULTI	3	298.15828	891.45301	44801.4375	22	18	2	NaN	0.453007	0.00293887800580706	3.066485	298.157576278887	14.941	19.205	0	1923	1968	71524		0
2013-05-10_GAG_Top10HCD_HM1_GJ178	MULTI	2	297.17374	592.33293	40018.796875	68	53	2	NaN	0.33293	0.0204572434108741	0.762073	297.173742656886	14.856	54.455	0	1871	1995	271400		0
2013-05-10_GAG_Top10HCD_HM1_GJ178	MULTI	3	296.49923	886.47586	38382.32421875	98	57	2	NaN	0.475857	0.0280777013185798	0.545792	296.499173009503	14.724	56.805	0	1870	1998	751190		0
2013-05-10_GAG_Top10HCD_HM1_GJ178	MULTI	2	294.18972	586.36489	NaN	7	5	2	NaN	0.364886	0.0551581499535132	3.237507	294.191669927831	15.327	4.92	0	1996	2007	37823		0
2013-05-10_GAG_Top10HCD_HM1_GJ178	MULTI	1	289.04478	288.03751	38774.09375	96	40	3	NaN	0.037508	-0.134989683583797	0.286326	289.04476943561	15.309	37.165	0	1962	2044	5886100		0
2013-05-10_GAG_Top10HCD_HM1_GJ178	MULTI	3	296.50791	886.5019	37956.9609375	71	50	2	NaN	0.5019	0.0541090106206639	1.105989	296.507917199305	15.795	43.925	0	2015	2111	155980		0
2013-05-10_GAG_Top10HCD_HM1_GJ178	MULTI	2	294.19185	586.36914	40918.4765625	129	79	2	NaN	0.369141	0.0594114300796491	0.531389	294.191634258983	16.146	76.255	0	2021	2195	389960		1	2136	0	0
2013-05-10_GAG_Top10HCD_HM1_GJ178	MULTI	3	298.82718	893.4597	33574.61328125	35	29	2	NaN	0.459699	0.00870751541719983	1.981366	298.827135946926	16.468	31.51	0	2117	2191	84413		0
2013-05-10_GAG_Top10HCD_HM1_GJ178	MULTI	2	294.183	586.35145	42834.1875	27	18	2	NaN	0.35145	0.0417279293270667	4.610358	294.181164362515	16.552	21.66	0	2143	2195	88123		0
2013-05-10_GAG_Top10HCD_HM1_GJ178	MULTI	3	299.17634	894.50718	36586.96484375	40	25	2	NaN	0.507178	0.0557043107679647	1.61243	299.17625395589	16.965	27.37	0	2195	2255	123510		0
2013-05-10_GAG_Top10HCD_HM1_GJ178	MULTI	1	296.17466	295.16738	38058.62890625	39	31	2	NaN	0.167382	-0.00839473454942663	3.495514	296.178653514036	16.98	34.71	0	2187	2264	63044		0
2013-05-10_GAG_Top10HCD_HM1_GJ178	MULTI	2	294.16857	586.32259	38349.46875	119	71	2	NaN	0.322587	0.0128788605014734	0.526154	294.168486266476	17.097	75.51	0	2154	2325	346850		1	2211	0	0
2013-05-10_GAG_Top10HCD_HM1_GJ178	MULTI	1	298.1754	297.16812	35097.3046875	17	18	2	NaN	0.16812	-0.00857727949278342	2.561744	298.175854445842	17.709	18.84	0	2296	2339	50367		0
2013-05-10_GAG_Top10HCD_HM1_GJ178	MULTI	3	294.86749	881.58063	38373.93359375	211	104	3	NaN	0.580631	0.135104386754847	0.369584	294.86744930843	17.963	110.979	0	2215	2468	582920		0
2013-05-10_GAG_Top10HCD_HM1_GJ178	MULTI	2	293.69964	585.38472	38932.8203125	99	66	2	NaN	0.384723	0.0754462490072001	0.458508	293.699600875224	17.673	69.48	0	2237	2396	263500		0
2013-05-10_GAG_Top10HCD_HM1_GJ178	MULTI	2	298.15782	594.30108	39674.890625	105	69	2	NaN	0.301083	-0.0122955223354211	0.492854	298.157734346749	17.781	73.405	0	2257	2425	238230		0
2013-05-10_GAG_Top10HCD_HM1_GJ178	MULTI	4	299.16826	1192.6439	38321.53125	55	32	2	NaN	0.643943	0.0553265845965143	0.960015	299.168199564045	18.262	38.37	0	2356	2446	174650		0
2013-05-10_GAG_Top10HCD_HM1_GJ178	MULTI	1	293.17636	292.16909	37661.85546875	289	200	2	NaN	0.169085	-0.00531260591850469	1.426543	293.174600094827	17.184	203.74	0	1998	2461	156820		0
2013-05-10_GAG_Top10HCD_HM1_GJ178	MULTI	4	297.17614	1184.6755	38627.640625	31	26	2	NaN	0.675453	0.0905019796839497	2.267799	297.427011929763	18.698	30.756	0	2416	2485	92060		0
2013-05-10_GAG_Top10HCD_HM1_GJ178	MULTI	3	298.52728	892.56	38273.3359375	101	75	2	NaN	0.559999	0.109421124154096	0.559241	298.527246815054	18.486	84.905	0	2313	2506	246950		0
2013-05-10_GAG_Top10HCD_HM1_GJ178	MULTI	3	298.86235	893.56521	NaN	8	8	2	NaN	0.565208	0.114168177051397	3.503728	298.862148567286	18.934	10.42	0	2481	2503	35745		0
2013-05-10_GAG_Top10HCD_HM1_GJ178	MULTI	2	293.15524	584.29594	33510.14453125	142	77	3	NaN	0.295936	-0.0128401486758776	0.609894	293.15502275831	18.946	88.395	0	2401	2604	644370		1	2448	0	0
2013-05-10_GAG_Top10HCD_HM1_GJ178	MULTI	2	294.68926	587.36397	38973.67578125	148	110	2	NaN	0.363971	0.0537834217159343	0.457384	294.689147107466	18.698	124.73	0	2320	2606	344740		0
2013-05-10_GAG_Top10HCD_HM1_GJ178	MULTI	3	291.18343	870.52846	38948.11328125	63	44	2	NaN	0.528455	0.0880123411386649	1.104023	291.183486071698	19.432	50.735	0	2503	2620	154100		0
2013-05-10_GAG_Top10HCD_HM1_GJ178	MULTI	4	292.92456	1167.6691	38031.3984375	59	41	2	NaN	0.669116	0.0919884172878938	1.396648	293.174669097475	14.988	41.175	0	1908	1998	393640		0
2013-05-10_GAG_Top10HCD_HM1_GJ178	MULTI	4	292.92473	1167.6698	38031.421875	161	100	2	NaN	0.669833	0.0927045273242584	1.521214	293.174535195398	18.89	114.535	0	2340	2604	187190		0
2013-05-10_GAG_Top10HCD_HM1_GJ178	MULTI	2	293.69975	585.38494	40868.29296875	161	97	2	NaN	0.384938	0.0756613500942649	0.527766	293.699563145678	19.235	109.82	0	2396	2647	820400		1	2514	0	0
2013-05-10_GAG_Top10HCD_HM1_GJ178	MULTI	5	294.90382	1469.4827	NaN	6	3	2	NaN	0.482725	-0.233237524146034	4.169139	295.104012019348	20.191	5.625	0	2657	2672	58057		0
2013-05-10_GAG_Top10HCD_HM1_GJ178	MULTI	2	294.68888	587.36321	38775.24609375	18	15	2	NaN	0.363206	0.0530186736311862	2.6578	294.688670418791	20.568	17.215	0	2702	2743	64001		0
2013-05-10_GAG_Top10HCD_HM1_GJ178	MULTI	2	297.18641	592.35826	38833.73046875	105	60	2	NaN	0.358257	0.045772571303587	0.659445	297.186294443654	20.241	70.615	0	2581	2747	208970		1	2659	0	0
2013-05-10_GAG_Top10HCD_HM1_GJ178	MULTI	3	298.16065	891.46012	37292.7421875	60	39	2	NaN	0.460116	0.0100443094625007	1.084008	298.160708918042	20.42	44.345	0	2647	2751	138180		0
2013-05-10_GAG_Top10HCD_HM1_GJ178	MULTI	5	294.70392	1468.4832	39631.34375	13	11	2	NaN	0.483229	-0.232273158317639	4.131812	294.70307189064	20.634	13.901	0	2706	2740	68013		0
2013-05-10_GAG_Top10HCD_HM1_GJ178	MULTI	2	293.69967	585.38479	37973.9609375	140	88	2	NaN	0.384793	0.0755164849107359	0.373889	293.699650427459	20.807	99.49	0	2647	2876	816940		2	2732;2802	0;0	0;0
2013-05-10_GAG_Top10HCD_HM1_GJ178	MULTI	3	296.80474	887.3924	38015.4609375	77	46	2	NaN	0.392402	-0.0557983032597349	0.564197	296.804744789501	20.664	48.245	0	2675	2785	440500		0
2013-05-10_GAG_Top10HCD_HM1_GJ178	MULTI	2	293.18352	584.35249	42148.38671875	61	42	2	NaN	0.35249	0.0436874271647412	1.591684	293.183245017731	21.011	49.25	0	2734	2846	242820		0
2013-05-10_GAG_Top10HCD_HM1_GJ178	MULTI	2	294.19244	586.37033	36681.5390625	72	56	2	NaN	0.370326	0.060595725786925	1.19555	294.191830344158	21.035	64.14	0	2709	2857	175340		0
2013-05-10_GAG_Top10HCD_HM1_GJ178	MULTI	2	296.68336	591.35217	37090.76953125	5	4	2	NaN	0.352168	0.0401457387578148	3.758686	296.681273773606	21.122	6.564	0	2785	2801	24301		0
2013-05-10_GAG_Top10HCD_HM1_GJ178	MULTI	1	294.17978	293.17251	36029.87890625	6	4	2	NaN	0.172508	-0.00235107923276701	4.238081	294.180274459986	21.307	7.644	0	2808	2826	79160		0
2013-05-10_GAG_Top10HCD_HM1_GJ178	MULTI	1	293.17998	292.17271	37681.4765625	14	7	3	NaN	0.172706	-0.0016930338703105	3.42401	293.183931553128	21.392	8.415	0	2822	2840	46416		0
2013-05-10_GAG_Top10HCD_HM1_GJ178	MULTI	1	294.18047	293.17319	37810.06640625	5	3	2	NaN	0.173192	-0.00166717068395883	3.596169	294.18139617427	21.501	3.68	0	2840	2848	70977		0
2013-05-10_GAG_Top10HCD_HM1_GJ178	MULTI	2	295.67012	589.32568	35783.7265625	92	65	2	NaN	0.325678	0.0145885015840577	0.611881	295.670000115566	21.557	77.04	0	2766	2945	350930		0
2013-05-10_GAG_Top10HCD_HM1_GJ178	MULTI	3	295.49722	883.46982	37566.73828125	94	45	3	NaN	0.469825	0.0234288731898005	0.561203	295.497125814031	22.035	58.3	0	2853	2992	566290		0
2013-05-10_GAG_Top10HCD_HM1_GJ178	MULTI	2	297.18671	592.35886	35644.7421875	41	28	2	NaN	0.358857	0.0463722743648987	1.61518	297.186549647854	22.673	34.516	0	2977	3056	111300		0
2013-05-10_GAG_Top10HCD_HM1_GJ178	MULTI	2	294.6894	587.36424	41432.546875	63	53	2	NaN	0.364241	0.0540535785586371	0.878898	294.689187630705	22.68	67.57	0	2922	3081	146910		0
2013-05-10_GAG_Top10HCD_HM1_GJ178	MULTI	2	296.18077	590.34698	36853.8203125	92	49	3	NaN	0.346977	0.0354177769106627	1.293495	296.180092826183	23.153	64.6	0	2998	3151	339190		0
2013-05-10_GAG_Top10HCD_HM1_GJ178	MULTI	2	295.17101	588.32746	39223.03125	62	45	2	NaN	0.327462	0.0168317207230757	1.118777	295.170879037696	23.292	57.69	0	3038	3172	138200		0
2013-05-10_GAG_Top10HCD_HM1_GJ178	MULTI	2	295.18132	588.34808	39197.70703125	134	77	2	NaN	0.348079	0.0374390886721585	0.567374	295.181212977587	23.453	95.03	0	2994	3216	443260		0
2013-05-10_GAG_Top10HCD_HM1_GJ178	MULTI	3	296.83621	887.48679	37827.93359375	74	35	4	NaN	0.486794	0.0385500322211101	0.846744	296.836157285779	23.272	45.14	0	3046	3151	414470		0
2013-05-10_GAG_Top10HCD_HM1_GJ178	MULTI	4	292.92472	1167.6698	37947.97265625	103	67	2	NaN	0.669771	0.092642948349976	1.226182	293.174735305326	20.219	78.7	0	2574	2761	136580		0
2013-05-10_GAG_Top10HCD_HM1_GJ178	MULTI	2	296.17791	590.34128	37755.77734375	4	2	2	NaN	0.341277	0.0297198355168575	3.1275	296.178865679567	23.689	3.365	0	3151	3160	53285		0
2013-05-10_GAG_Top10HCD_HM1_GJ178	MULTI	2	293.20764	584.40073	39115.578125	63	38	2	NaN	0.400726	0.0919018971947025	0.817187	293.207682701694	23.745	47.5	0	3102	3212	208770		0
2013-05-10_GAG_Top10HCD_HM1_GJ178	MULTI	4	295.90848	1179.6048	37312.67578125	37	23	2	NaN	0.60482	0.0222020490043633	2.066402	295.908308917544	24.022	29.03	0	3163	3232	104670		0
2013-05-10_GAG_Top10HCD_HM1_GJ178	MULTI	3	295.83624	884.48689	37489.1171875	73	44	2	NaN	0.486891	0.040026741341876	0.577404	295.836162854249	23.847	56.83	0	3108	3242	436280		0
2013-05-10_GAG_Top10HCD_HM1_GJ178	MULTI	3	291.86906	872.58536	38782.74609375	43	27	2	NaN	0.585364	0.143975162497668	1.814516	291.868696606935	24.085	34.334	0	3173	3255	198780		0
2013-05-10_GAG_Top10HCD_HM1_GJ178	MULTI	2	294.19164	586.36873	38296.4921875	131	73	2	NaN	0.368729	0.0589990554750557	0.381806	294.191542382311	23.801	89.977	0	3063	3272	1005100		0
2013-05-10_GAG_Top10HCD_HM1_GJ178	MULTI	2	294.66662	587.31869	31984.1015625	32	26	2	NaN	0.318689	0.00852281368872809	1.961894	294.666182425336	24.422	30.61	0	3216	3285	112530		0
2013-05-10_GAG_Top10HCD_HM1_GJ178	MULTI	3	298.16777	891.48148	31540.8125	61	40	2	NaN	0.48148	0.0313987834811087	0.983569	298.167749733293	24.433	46.09	0	3204	3310	372230		0
2013-05-10_GAG_Top10HCD_HM1_GJ178	MULTI	1	292.17654	291.16926	NaN	4	2	2	NaN	0.169265	-0.00467335095527233	9.592398	292.171722913366	24.683	3.595	0	3285	3293	34633		0
2013-05-10_GAG_Top10HCD_HM1_GJ178	MULTI	2	295.18702	588.35949	38202.2109375	105	49	3	NaN	0.359494	0.048848845051225	0.400819	295.1869716357	24.694	56.869	0	3238	3368	1370200		0
2013-05-10_GAG_Top10HCD_HM1_GJ178	MULTI	2	294.17924	586.34393	38013.41015625	75	42	2	NaN	0.343932	0.0342135696207606	0.558262	294.179202585345	24.651	48.025	0	3238	3348	573700		0
2013-05-10_GAG_Top10HCD_HM1_GJ178	MULTI	3	292.51656	874.52786	37997.13671875	35	27	2	NaN	0.527858	0.0855753441362594	1.296524	292.516629808868	24.698	29.025	0	3266	3332	208010		0
2013-05-10_GAG_Top10HCD_HM1_GJ178	MULTI	2	294.66033	587.3061	40567.19921875	36	27	2	NaN	0.306099	-0.00406221758896663	0.928396	294.660403807442	24.947	35.134	0	3293	3376	114430		0
2013-05-10_GAG_Top10HCD_HM1_GJ178	MULTI	2	293.6998	585.38504	37140.5390625	105	61	2	NaN	0.385038	0.0757610064518985	0.391032	293.699768057615	24.651	71.439	0	3203	3368	953910		1	3241	0	0
2013-05-10_GAG_Top10HCD_HM1_GJ178	MULTI	3	296.52303	886.54727	34851.328125	55	31	2	NaN	0.547266	0.099454379417466	1.317283	296.523030647295	24.975	40.758	0	3285	3381	355230		0
2013-05-10_GAG_Top10HCD_HM1_GJ178	MULTI	3	292.15227	873.43497	39299.18359375	76	34	3	NaN	0.434973	-0.00680688451939204	0.794948	292.152320504066	24.939	43.183	0	3279	3381	391900		1	3326	0	0
2013-05-10_GAG_Top10HCD_HM1_GJ178	MULTI	3	299.51527	895.52399	37420.921875	32	22	2	NaN	0.523987	0.0720458182476023	1.553747	299.515303593291	25.155	33.322	0	3324	3401	135500		0
2013-05-10_GAG_Top10HCD_HM1_GJ178	MULTI	3	297.16412	888.47054	39703.92578125	56	30	3	NaN	0.470535	0.0218389929262912	0.871983	297.163915906309	25.294	43.087	0	3324	3424	315490		0
2013-05-10_GAG_Top10HCD_HM1_GJ178	MULTI	3	296.18016	885.51865	37745.95703125	59	39	2	NaN	0.518652	0.0713135598580266	1.044634	296.180013329819	25.148	51.75	0	3303	3424	399220		0
2013-05-10_GAG_Top10HCD_HM1_GJ178	MULTI	1	294.17755	293.17027	40470.41015625	35	23	2	NaN	0.170271	-0.00458696976988904	4.603747	294.179846145574	25.293	32.49	0	3333	3412	80841		0
2013-05-10_GAG_Top10HCD_HM1_GJ178	MULTI	2	293.15555	584.29654	36529.15625	68	45	2	NaN	0.296543	-0.0122332979512976	1.407594	293.155524009751	25.158	55.93	0	3277	3407	400500		0
2013-05-10_GAG_Top10HCD_HM1_GJ178	MULTI	1	293.17643	292.16916	37496.80078125	169	119	2	NaN	0.169158	-0.00524001366557059	2.210675	293.174714577206	22.052	142.87	0	2761	3094	134750		0
2013-05-10_GAG_Top10HCD_HM1_GJ178	MULTI	3	293.16391	876.46989	36193.41015625	42	27	2	NaN	0.469894	0.0267174015385763	1.331148	293.163786020335	25.506	36.24	0	3352	3437	250020		0
2013-05-10_GAG_Top10HCD_HM1_GJ178	MULTI	2	292.14745	582.28034	38331.60546875	115	56	3	NaN	0.280342	-0.0275070929033063	0.439645	292.147398157972	25.614	72.95	0	3352	3525	1355200		2	3399;3472	0;0	0;0
2013-05-10_GAG_Top10HCD_HM1_GJ178	MULTI	3	292.17591	873.5059	38602.59375	23	17	2	NaN	0.505897	0.0640842962441184	3.412112	292.176335293673	26.332	24.85	0	3502	3564	115190		0
2013-05-10_GAG_Top10HCD_HM1_GJ178	MULTI	2	294.64602	587.2775	38340.20703125	82	49	2	NaN	0.277496	-0.032651163898322	0.483912	294.645982197491	26.167	65.065	0	3424	3580	686960		0
2013-05-10_GAG_Top10HCD_HM1_GJ178	MULTI	3	293.14875	876.42443	38502.4140625	76	45	2	NaN	0.424426	-0.0187293927715473	0.866138	293.148744578639	26.258	61.12	0	3446	3592	159870		0
2013-05-10_GAG_Top10HCD_HM1_GJ178	MULTI	3	296.16422	885.47083	38132.171875	59	34	2	NaN	0.470834	0.0235170855894467	0.764722	296.164205459372	26.25	48.02	0	3461	3575	306570		0
2013-05-10_GAG_Top10HCD_HM1_GJ178	MULTI	2	296.67636	591.33816	37780.52734375	94	52	3	NaN	0.338163	0.0261477243199124	0.678899	296.676172489678	26.712	67.48	0	3499	3661	1033800		0
2013-05-10_GAG_Top10HCD_HM1_GJ178	MULTI	2	295.15835	588.30215	38196.9609375	70	43	2	NaN	0.30215	-0.00846868846849702	0.734231	295.158282456821	26.9	53.425	0	3548	3672	259130		0
2013-05-10_GAG_Top10HCD_HM1_GJ178	MULTI	2	293.69998	585.3854	38515.60546875	82	41	3	NaN	0.385397	0.076120137460066	0.378503	293.699916989017	27.24	52.735	0	3586	3713	1154000		0
2013-05-10_GAG_Top10HCD_HM1_GJ178	MULTI	3	295.20413	882.59057	38558.24609375	45	34	2	NaN	0.590569	0.144576934181373	1.238712	295.204015438895	27.104	43.095	0	3589	3691	147040		0
2013-05-10_GAG_Top10HCD_HM1_GJ178	MULTI	4	292.92475	1167.6699	38638.5	41	28	2	NaN	0.669881	0.0927532765417709	2.882296	293.174815294142	27.831	43.518	0	3708	3813	166980		0
2013-05-10_GAG_Top10HCD_HM1_GJ178	MULTI	2	294.20951	586.40447	33881.99609375	49	29	2	NaN	0.404469	0.094723275704041	0.823969	294.209432242571	27.732	41.24	0	3675	3773	379020		0
2013-05-10_GAG_Top10HCD_HM1_GJ178	MULTI	2	298.16724	594.31992	37330.4453125	53	33	2	NaN	0.319921	0.00653389524711656	0.742338	298.167210726932	27.861	48.254	0	3684	3798	224530		0
2013-05-10_GAG_Top10HCD_HM1_GJ178	MULTI	2	293.69991	585.38527	37034.3046875	79	51	3	NaN	0.385269	0.0759918612017145	0.64094	293.699795143841	28.04	74.24	0	3713	3891	870580		0
2013-05-10_GAG_Top10HCD_HM1_GJ178	MULTI	2	295.19076	588.36697	37783.3359375	70	38	2	NaN	0.366969	0.0563200910548858	0.494385	295.190718369391	27.819	57.938	0	3671	3813	608910		0
2013-05-10_GAG_Top10HCD_HM1_GJ178	MULTI	3	299.14859	894.42395	38415.5	29	20	2	NaN	0.423945	-0.0274896060358287	1.73908	299.148481160022	28.236	35.376	0	3759	3845	139070		0
2013-05-10_GAG_Top10HCD_HM1_GJ178	MULTI	2	297.15706	592.29957	37049.06640625	61	45	2	NaN	0.299573	-0.0128849412845966	1.792419	297.156808360248	28.184	64.745	0	3716	3873	219170		0
[truncated: 260,015 more rows]
