# Supplementary material for: Data set for the proteomics analysis of the endomembrane system from the unicellular Entamoeba histolytica
Source: Data Brief. 2014 Sep 3;1:29–36. doi: 10.1016/j.dib.2014.08.007 (PMC4459567; doi:10.1016/j.dib.2014.08.007)
Supplement: Supplementary file 2 — Supplementary data [file mmc2.zip › Maxquant Supplemental folder/evidence.txt]

Sequence	Length	Modifications	Modified sequence	Oxidation (M) Probabilities	Oxidation (M) Score Diffs	Acetyl (Protein N-term)	Oxidation (M)	Proteins	Leading Proteins	Leading Razor Protein	Gene Names	Protein Names	Fasta headers	Type	Raw file	Experiment	MS/MS m/z	Charge	m/z	Mass	Resolution	Uncalibrated - Calibrated m/z [ppm]	Mass Error [ppm]	Mass Error [mDa]	Uncalibrated Mass Error [ppm]	Max intensity m/z 0	Retention time	Retention length	Calibrated retention time	Calibrated retention time start	Calibrated retention time finish	Retention time calibration	Match time difference	Match q-value	Match score	Number of data points	Number of scans	Number of isotopic peaks	PIF	Fraction of total spectrum	Base peak fraction	PEP	MS/MS Count	MS/MS Scan Number	Score	Delta score	Combinatorics	Intensity	Reverse
AAAEGPVAAAIDASGVK	17	Unmodified	_AAAEGPVAAAIDASGVK_			0	0	Q95030	Q95030	Q95030	CP5		>tr|Q95030|Q95030_ENTHI Cysteine proteinase OS=Entamoeba histolytica GN=CP5 PE=3 SV=2	MULTI-MSMS	2013-05-10_GAG_Top10HCD_HM1_GJ178	vesicle1	749.4	2	749.39901	1496.7835	24553.83	-0.29849	-0.42585		-0.72434	749.398336844823	66.524	1.7827	66.524	65.773	67.555	-7.6294E-06				132	51	4	0	0	0	1.8638E-06	1	9303	80.316	74.04	1	3275400
AAAEGPVAAAIDASGVK	17	Unmodified	_AAAEGPVAAAIDASGVK_			0	0	Q95030	Q95030	Q95030	CP5		>tr|Q95030|Q95030_ENTHI Cysteine proteinase OS=Entamoeba histolytica GN=CP5 PE=3 SV=2	MULTI-MSMS	2013-05-10_GAG_Top10HCD_HM1_GJ179	vesicle2	749.4	2	749.39901	1496.7835	24216.05	-0.3049	-0.4279		-0.73279	749.398375866926	65.355	1.745	66.609	65.723	67.468	1.2539				129	41	4	0	0	0	1.1971E-08	2	8931	105.89	99.61	1	8147900
AAAEGPVAAAIDASGVK	17	Unmodified	_AAAEGPVAAAIDASGVK_			0	0	Q95030	Q95030	Q95030	CP5		>tr|Q95030|Q95030_ENTHI Cysteine proteinase OS=Entamoeba histolytica GN=CP5 PE=3 SV=2	MULTI-MSMS	2013-05-10_GAG_Top10HCD_HM1_GJ180	vesicle3	749.4	2	749.39901	1496.7835	24175.71	-0.15942	-0.19001		-0.34943	749.398930458782	64.639	1.933	66.541	65.452	67.385	1.9018				181	46	5	0	0	0	1.4557E-11	3	8938	114.96	104.32	1	35069000
AAAQEQYSAAVAR	13	Unmodified	_AAAQEQYSAAVAR_			0	0	CON__Q3T052	CON__Q3T052	CON__Q3T052			>Q3T052 TREMBL:Q3T052;Q5EA67 (Bos taurus) Inter-alpha (Globulin) inhibitor H4	MULTI-MSMS	2013-05-10_GAG_Top10HCD_HM1_GJ178	vesicle1	668.34	2	668.33622	1334.6579	25953.66	0.09517	-0.40566		-0.31049	668.336171311927	34.304	1.1124	34.304	33.497	34.609	0				105	54	3	0	0	0	0.0025306	1	4713	54.343	47.001	1	1054100
AAAQEQYSAAVAR	13	Unmodified	_AAAQEQYSAAVAR_			0	0	CON__Q3T052	CON__Q3T052	CON__Q3T052			>Q3T052 TREMBL:Q3T052;Q5EA67 (Bos taurus) Inter-alpha (Globulin) inhibitor H4	MULTI-MATCH	2013-05-10_GAG_Top10HCD_HM1_GJ179	vesicle2		2	668.33622	1334.6579	26004.23	0.17672	0.53318		0.7099	668.336522427753	32.893	0.66763	34.748	34.365	35.033	1.8553	0.16393	NaN	54.343	74	26	4	NaN	NaN	NaN	NaN	0		NaN	NaN	0	2940400
AAAQEQYSAAVAR	13	Unmodified	_AAAQEQYSAAVAR_			0	0	CON__Q3T052	CON__Q3T052	CON__Q3T052			>Q3T052 TREMBL:Q3T052;Q5EA67 (Bos taurus) Inter-alpha (Globulin) inhibitor H4	MULTI-MATCH	2013-05-10_GAG_Top10HCD_HM1_GJ180	vesicle3		2	668.33622	1334.6579	26229.31	0.33397	0.42906		0.76304	668.336667026435	33.4	0.64975	34.7	34.343	34.993	1.3004	0.11605	NaN	54.343	79	30	3	NaN	NaN	NaN	NaN	0		NaN	NaN	0	1539600
AAEGEAAPAPIVFNLDSWK	19	Acetyl (Protein N-term)	_(ac)AAEGEAAPAPIVFNLDSWK_			1	0	C4M7Y2	C4M7Y2	C4M7Y2	EHI_119540		>tr|C4M7Y2|C4M7Y2_ENTHI Eukaryotic translation elongation factor 1 gamma, putative OS=Entamoeba histolytica GN=EHI_119540 PE=4 SV=1	MULTI-MSMS	2013-05-10_GAG_Top10HCD_HM1_GJ180	vesicle3	1014.51	2	1014.5073	2027	20717.03	0.17959	0.68516		0.86475	1015.00882623149	95.507	0.80708	97.81	97.453	98.26	2.3027				80	24	4	0	0	0	0.0039021	1	13577	56.719	56.611	1	4047300
AAEGEAAPAPIVFNLDSWK	19	Acetyl (Protein N-term)	_(ac)AAEGEAAPAPIVFNLDSWK_			1	0	C4M7Y2	C4M7Y2	C4M7Y2	EHI_119540		>tr|C4M7Y2|C4M7Y2_ENTHI Eukaryotic translation elongation factor 1 gamma, putative OS=Entamoeba histolytica GN=EHI_119540 PE=4 SV=1	MULTI-MATCH	2013-05-10_GAG_Top10HCD_HM1_GJ178	vesicle1		2	1014.5073	2027	20968.45	0.2551	1.2434		1.4985	1015.00974685792	97.49	0.65717	97.49	97.109	97.766	0	-0.28418	NaN	56.719	36	18	2	NaN	NaN	NaN	NaN	0		NaN	NaN	0	608870
AAEGEAAPAPIVFNLDSWK	19	Acetyl (Protein N-term)	_(ac)AAEGEAAPAPIVFNLDSWK_			1	0	C4M7Y2	C4M7Y2	C4M7Y2	EHI_119540		>tr|C4M7Y2|C4M7Y2_ENTHI Eukaryotic translation elongation factor 1 gamma, putative OS=Entamoeba histolytica GN=EHI_119540 PE=4 SV=1	MULTI-MATCH	2013-05-10_GAG_Top10HCD_HM1_GJ179	vesicle2		2	1014.5073	2027	21052.84	0.093598	0.39633		0.48993	1015.00871802098	97.27	0.80942	98.023	97.607	98.417	0.75278	0.24858	NaN	56.719	68	24	4	NaN	NaN	NaN	NaN	0		NaN	NaN	0	4635300
AAEGEAAPAPIVFNLDSWKR	20	Acetyl (Protein N-term)	_(ac)AAEGEAAPAPIVFNLDSWKR_			1	0	C4M7Y2	C4M7Y2	C4M7Y2	EHI_119540		>tr|C4M7Y2|C4M7Y2_ENTHI Eukaryotic translation elongation factor 1 gamma, putative OS=Entamoeba histolytica GN=EHI_119540 PE=4 SV=1	MULTI-MSMS	2013-05-10_GAG_Top10HCD_HM1_GJ180	vesicle3	1093.06	2	1092.5578	2183.1011	20845.21	0.23734	0.29792		0.53526	1093.05939679055	87.403	0.689	89.505	89.166	89.855	2.1023				50	17	4	0	0	0	0.04271	1	12334	48.616	47.805	1	1804700
AAEGEAAPAPIVFNLDSWKR	20	Acetyl (Protein N-term)	_(ac)AAEGEAAPAPIVFNLDSWKR_			1	0	C4M7Y2	C4M7Y2	C4M7Y2	EHI_119540		>tr|C4M7Y2|C4M7Y2_ENTHI Eukaryotic translation elongation factor 1 gamma, putative OS=Entamoeba histolytica GN=EHI_119540 PE=4 SV=1	MULTI-MATCH	2013-05-10_GAG_Top10HCD_HM1_GJ179	vesicle2		2	1092.5578	2183.1011	21419.76	0.47923	2.8322		3.3115	1093.0596563863	88.882	0.41772	89.635	89.43	89.847	0.75279	0.064548	NaN	48.616	32	10	4	NaN	NaN	NaN	NaN	0		NaN	NaN	0	1209600
AAEGFYLPASSK	12	Unmodified	_AAEGFYLPASSK_			0	0	C4M0T6	C4M0T6	C4M0T6	EHI_100480		>tr|C4M0T6|C4M0T6_ENTHI MIR domain protein OS=Entamoeba histolytica GN=EHI_100480 PE=4 SV=1	MULTI-MSMS	2013-05-10_GAG_Top10HCD_HM1_GJ179	vesicle2	620.81	2	620.81405	1239.6136	27014.58	-0.22192	-0.31852		-0.54044	620.81414434185	53.734	0.92124	55.489	55.072	55.993	1.7551				59	24	3	0	0	0	0.00041401	1	7295	77.185	69.574	1	8545700
AAEGFYLPASSK	12	Unmodified	_AAEGFYLPASSK_			0	0	C4M0T6	C4M0T6	C4M0T6	EHI_100480		>tr|C4M0T6|C4M0T6_ENTHI MIR domain protein OS=Entamoeba histolytica GN=EHI_100480 PE=4 SV=1	MULTI-MATCH	2013-05-10_GAG_Top10HCD_HM1_GJ178	vesicle1		2	620.81405	1239.6136	26678.79	-0.33373	-1.7556		-2.0893	620.813838016378	55.523	0.8	55.523	55.119	55.919	-3.8147E-06	0.017166	NaN	77.185	79	26	4	NaN	NaN	NaN	NaN	0		NaN	NaN	0	1931400
AAELFGVDAESLR	13	Unmodified	_AAELFGVDAESLR_			0	0	C4LU72;Q07569	C4LU72	C4LU72	EHI_110180;mhcA		>tr|C4LU72|C4LU72_ENTHI Myosin heavy chain OS=Entamoeba histolytica GN=EHI_110180 PE=4 SV=1;>tr|Q07569|Q07569_ENTHI Myosin heavy chain OS=Entamoeba histolytica GN=mhcA PE=4 SV=2	MULTI-MSMS	2013-05-10_GAG_Top10HCD_HM1_GJ178	vesicle1	689.35	2	689.35407	1376.6936	25095.43	-0.55633	-0.26717		-0.82351	689.354014365912	71.499	1.0407	71.499	70.909	71.95	0				96	27	5	0	0	0	1.8146E-12	1	10121	176.05	172.33	1	23809000
AAELFGVDAESLR	13	Unmodified	_AAELFGVDAESLR_			0	0	C4LU72;Q07569	C4LU72	C4LU72	EHI_110180;mhcA		>tr|C4LU72|C4LU72_ENTHI Myosin heavy chain OS=Entamoeba histolytica GN=EHI_110180 PE=4 SV=1;>tr|Q07569|Q07569_ENTHI Myosin heavy chain OS=Entamoeba histolytica GN=mhcA PE=4 SV=2	MULTI-MSMS	2013-05-10_GAG_Top10HCD_HM1_GJ180	vesicle3	689.35	2	689.35407	1376.6936	25352.73	-0.60634	-0.55194		-1.1583	689.353601714273	69.6	0.69951	71.602	71.141	71.84	2.002				52	14	5	0	0	0	1.2973E-23	1	9603	213.63	209.32	1	27838000
AAELFGVDAESLR	13	Unmodified	_AAELFGVDAESLR_			0	0	C4LU72;Q07569	C4LU72	C4LU72	EHI_110180;mhcA		>tr|C4LU72|C4LU72_ENTHI Myosin heavy chain OS=Entamoeba histolytica GN=EHI_110180 PE=4 SV=1;>tr|Q07569|Q07569_ENTHI Myosin heavy chain OS=Entamoeba histolytica GN=mhcA PE=4 SV=2	MULTI-MATCH	2013-05-10_GAG_Top10HCD_HM1_GJ179	vesicle2		2	689.35407	1376.6936	25235.84	-0.51091	-0.664		-1.1749	689.353711457065	70.597	0.92709	71.651	71.175	72.102	1.0535	0.066948	NaN	213.63	61	18	4	NaN	NaN	NaN	NaN	0		NaN	NaN	0	49112000
AAELFGVDAESLRK	14	Unmodified	_AAELFGVDAESLRK_			0	0	C4LU72;Q07569	C4LU72	C4LU72	EHI_110180;mhcA		>tr|C4LU72|C4LU72_ENTHI Myosin heavy chain OS=Entamoeba histolytica GN=EHI_110180 PE=4 SV=1;>tr|Q07569|Q07569_ENTHI Myosin heavy chain OS=Entamoeba histolytica GN=mhcA PE=4 SV=2	MULTI-MSMS	2013-05-10_GAG_Top10HCD_HM1_GJ178	vesicle1	753.4	2	753.40156	1504.7886	24303.66	-0.13934	0.18219		0.042848	753.401925412685	63.577	0.79467	63.577	63.135	63.93	3.8147E-06				65	22	4	0	0	0	9.9014E-06	1	8890	108.23	86.566	1	3133000
AAELFGVDAESLRK	14	Unmodified	_AAELFGVDAESLRK_			0	0	C4LU72;Q07569	C4LU72	C4LU72	EHI_110180;mhcA		>tr|C4LU72|C4LU72_ENTHI Myosin heavy chain OS=Entamoeba histolytica GN=EHI_110180 PE=4 SV=1;>tr|Q07569|Q07569_ENTHI Myosin heavy chain OS=Entamoeba histolytica GN=mhcA PE=4 SV=2	MULTI-MSMS	2013-05-10_GAG_Top10HCD_HM1_GJ179	vesicle2	502.6	3	502.60346	1504.7886	28837.57	-0.17494	0.34049		0.16555	502.603466252042	62.113	0.75849	63.517	63.096	63.855	1.404				48	17	4	0	0	0	1.1845E-05	1	8474	90.759	74.915	1	5972800
AAELFGVDAESLRK	14	Unmodified	_AAELFGVDAESLRK_			0	0	C4LU72;Q07569	C4LU72	C4LU72	EHI_110180;mhcA		>tr|C4LU72|C4LU72_ENTHI Myosin heavy chain OS=Entamoeba histolytica GN=EHI_110180 PE=4 SV=1;>tr|Q07569|Q07569_ENTHI Myosin heavy chain OS=Entamoeba histolytica GN=mhcA PE=4 SV=2	MULTI-MATCH	2013-05-10_GAG_Top10HCD_HM1_GJ178	vesicle1		3	502.60346	1504.7886	28323.51	0.16227	0.4035		0.56577	502.603511349424	63.576	0.863	63.576	63.094	63.957	-3.8147E-06	0.05676	NaN	90.759	69	24	4	NaN	NaN	NaN	NaN	0		NaN	NaN	0	2848000
AAELFGVDAESLRK	14	Unmodified	_AAELFGVDAESLRK_			0	0	C4LU72;Q07569	C4LU72	C4LU72	EHI_110180;mhcA		>tr|C4LU72|C4LU72_ENTHI Myosin heavy chain OS=Entamoeba histolytica GN=EHI_110180 PE=4 SV=1;>tr|Q07569|Q07569_ENTHI Myosin heavy chain OS=Entamoeba histolytica GN=mhcA PE=4 SV=2	MULTI-MATCH	2013-05-10_GAG_Top10HCD_HM1_GJ179	vesicle2		2	753.40156	1504.7886	22615.47	-0.37609	-1.5672		-1.9433	753.401107015723	62.115	0.72665	63.514	63.124	63.85	1.3996	-0.02798	NaN	108.23	47	16	4	NaN	NaN	NaN	NaN	0		NaN	NaN	0	6636000
AAELFGVDAESLRK	14	Unmodified	_AAELFGVDAESLRK_			0	0	C4LU72;Q07569	C4LU72	C4LU72	EHI_110180;mhcA		>tr|C4LU72|C4LU72_ENTHI Myosin heavy chain OS=Entamoeba histolytica GN=EHI_110180 PE=4 SV=1;>tr|Q07569|Q07569_ENTHI Myosin heavy chain OS=Entamoeba histolytica GN=mhcA PE=4 SV=2	MULTI-MATCH	2013-05-10_GAG_Top10HCD_HM1_GJ180	vesicle3		2	753.40156	1504.7886	23642.43	-0.24802	-1.169		-1.4171	753.401384680935	61.734	0.73309	63.536	63.11	63.843	1.8016	-0.006663	NaN	108.23	42	17	3	NaN	NaN	NaN	NaN	0		NaN	NaN	0	2273800
AAELFGVDAESLRK	14	Unmodified	_AAELFGVDAESLRK_			0	0	C4LU72;Q07569	C4LU72	C4LU72	EHI_110180;mhcA		>tr|C4LU72|C4LU72_ENTHI Myosin heavy chain OS=Entamoeba histolytica GN=EHI_110180 PE=4 SV=1;>tr|Q07569|Q07569_ENTHI Myosin heavy chain OS=Entamoeba histolytica GN=mhcA PE=4 SV=2	MULTI-MATCH	2013-05-10_GAG_Top10HCD_HM1_GJ180	vesicle3		3	502.60346	1504.7886	28988.59	-0.0061729	0.36439		0.35822	502.60352559745	61.709	0.93109	63.464	62.866	63.797	1.7554	-0.05485	NaN	90.759	64	22	4	NaN	NaN	NaN	NaN	0		NaN	NaN	0	2849600
AAFESLVQNVK	11	Unmodified	_AAFESLVQNVK_			0	0	C4LVH6;B1N3R9	C4LVH6	C4LVH6	EHI_103310		>tr|C4LVH6|C4LVH6_ENTHI 60S ribosomal protein L7a, putative OS=Entamoeba histolytica GN=EHI_103310 PE=4 SV=1;>tr|B1N3R9|B1N3R9_ENTHI 60S ribosomal protein L7a, putative OS=Entamoeba histolytica GN=EHI_029530 PE=4 SV=1	MULTI-MSMS	2013-05-10_GAG_Top10HCD_HM1_GJ178	vesicle1	603.33	2	603.32987	1204.6452	26720.35	-0.46004	-0.070487		-0.53053	603.329886056064	64.283	0.89833	64.283	63.865	64.763	0				100	27	5	0	0	0	1.0167E-05	1	8998	108.47	95.892	1	19973000
AAFESLVQNVK	11	Unmodified	_AAFESLVQNVK_			0	0	C4LVH6;B1N3R9	C4LVH6	C4LVH6	EHI_103310		>tr|C4LVH6|C4LVH6_ENTHI 60S ribosomal protein L7a, putative OS=Entamoeba histolytica GN=EHI_103310 PE=4 SV=1;>tr|B1N3R9|B1N3R9_ENTHI 60S ribosomal protein L7a, putative OS=Entamoeba histolytica GN=EHI_029530 PE=4 SV=1	MULTI-MSMS	2013-05-10_GAG_Top10HCD_HM1_GJ179	vesicle2	603.33	2	603.32987	1204.6452	26811.3	-0.29885	-0.11147		-0.41032	603.329951512147	62.88	0.99187	64.234	63.75	64.742	1.3542				105	25	5	0	0	0	1.1108E-05	1	8575	105.17	93.235	1	63451000
AAFESLVQNVK	11	Unmodified	_AAFESLVQNVK_			0	0	C4LVH6;B1N3R9	C4LVH6	C4LVH6	EHI_103310		>tr|C4LVH6|C4LVH6_ENTHI 60S ribosomal protein L7a, putative OS=Entamoeba histolytica GN=EHI_103310 PE=4 SV=1;>tr|B1N3R9|B1N3R9_ENTHI 60S ribosomal protein L7a, putative OS=Entamoeba histolytica GN=EHI_029530 PE=4 SV=1	MULTI-MSMS	2013-05-10_GAG_Top10HCD_HM1_GJ180	vesicle3	603.33	2	603.32987	1204.6452	26353.14	-0.12349	-0.11625		-0.23974	603.329998486677	62.435	0.95418	64.236	63.728	64.683	1.8016				70	20	5	0	0	0	9.0609E-06	1	8544	112.36	100.43	1	46184000
AAFESLVQNVK	11	Unmodified	_AAFESLVQNVK_			0	0	C4LVH6;B1N3R9	C4LVH6	C4LVH6	EHI_103310		>tr|C4LVH6|C4LVH6_ENTHI 60S ribosomal protein L7a, putative OS=Entamoeba histolytica GN=EHI_103310 PE=4 SV=1;>tr|B1N3R9|B1N3R9_ENTHI 60S ribosomal protein L7a, putative OS=Entamoeba histolytica GN=EHI_029530 PE=4 SV=1	MULTI-SECPEP	2013-05-10_GAG_Top10HCD_HM1_GJ180	vesicle3	1204.31	1	1205.6525	1204.6452	19861.21	0.69002	-0.045878		0.64415	1205.65298205794	62.437	0.61709	64.239	63.892	64.509	1.8016				23	13	2	0	0	0	0.0328	1	8569	54.982	37.751	1	1159400
AAFVFYNIIGQK	12	Unmodified	_AAFVFYNIIGQK_			0	0	B1N3X3	B1N3X3	B1N3X3	EHI_117690		>tr|B1N3X3|B1N3X3_ENTHI Putative uncharacterized protein OS=Entamoeba histolytica GN=EHI_117690 PE=4 SV=1	MULTI-MSMS	2013-05-10_GAG_Top10HCD_HM1_GJ178	vesicle1	685.88	2	685.87699	1369.7394	25540.53	-0.40382	0.071234		-0.33258	685.876909231934	85.844	1.374	85.844	85.116	86.49	-7.6294E-06				120	40	5	0	0	0	6.527E-05	1	12259	91.549	91.549	1	9385600
AAFVFYNIIGQK	12	Unmodified	_AAFVFYNIIGQK_			0	0	B1N3X3	B1N3X3	B1N3X3	EHI_117690		>tr|B1N3X3|B1N3X3_ENTHI Putative uncharacterized protein OS=Entamoeba histolytica GN=EHI_117690 PE=4 SV=1	MULTI-MSMS	2013-05-10_GAG_Top10HCD_HM1_GJ180	vesicle3	685.88	2	685.87699	1369.7394	25587	-0.55099	0.11207		-0.43891	685.876829372765	83.738	1.1055	85.84	85.349	86.454	2.1023				113	29	6	0	0	0	0.00037429	1	11738	75.197	72.987	1	9058500
AAFVFYNIIGQK	12	Unmodified	_AAFVFYNIIGQK_			0	0	B1N3X3	B1N3X3	B1N3X3	EHI_117690		>tr|B1N3X3|B1N3X3_ENTHI Putative uncharacterized protein OS=Entamoeba histolytica GN=EHI_117690 PE=4 SV=1	MULTI-MATCH	2013-05-10_GAG_Top10HCD_HM1_GJ179	vesicle2		2	685.87699	1369.7394	25259.47	-0.74009	-0.017839		-0.75793	685.876983036463	85.217	1.211	85.97	85.471	86.682	0.75278	0.085312	NaN	91.549	51	27	2	NaN	NaN	NaN	NaN	0		NaN	NaN	0	14838000
AAGIQLEGWANAMAK	15	Unmodified	_AAGIQLEGWANAMAK_			0	0	C4M660	C4M660	C4M660	EHI_042920		>tr|C4M660|C4M660_ENTHI 60S acidic riboomal protein P1, putative OS=Entamoeba histolytica GN=EHI_042920 PE=4 SV=1	MSMS	2013-05-10_GAG_Top10HCD_HM1_GJ180	vesicle3	765.89	2	765.8903	1529.766	NaN	NaN	NaN		NaN	NaN	75.412	1	77.414	76.914	77.914	2.002							0	0	0	7.5752E-18	1	10526	116.51	113.71	1
AAGIQLEGWANAMAK	15	Unmodified	_AAGIQLEGWANAMAK_			0	0	C4M660	C4M660	C4M660	EHI_042920		>tr|C4M660|C4M660_ENTHI 60S acidic riboomal protein P1, putative OS=Entamoeba histolytica GN=EHI_042920 PE=4 SV=1	MSMS	2013-05-10_GAG_Top10HCD_HM1_GJ180	vesicle3	765.89	2	765.8903	1529.766	NaN	NaN	NaN		NaN	NaN	75.93	1	77.831	77.331	78.331	1.9018							0	0	0	8.557E-05	1	10599	69.258	66.592	1
AAGYCECSALQNK	13	Unmodified	_AAGYCECSALQNK_			0	0	C4M292	C4M292	C4M292	EHI_180430		>tr|C4M292|C4M292_ENTHI Rho family GTPase OS=Entamoeba histolytica GN=EHI_180430 PE=3 SV=1	MULTI-MSMS	2013-05-10_GAG_Top10HCD_HM1_GJ178	vesicle1	736.32	2	736.31885	1470.6231	24722.97	-0.03312	-0.63102		-0.66414	736.31893119021	36.677	0.66914	36.677	36.332	37.001	0				78	28	4	0	0	0	0.00043833	1	4978	63.908	63.74	1	1147600
AAGYCECSALQNK	13	Unmodified	_AAGYCECSALQNK_			0	0	C4M292	C4M292	C4M292	EHI_180430		>tr|C4M292|C4M292_ENTHI Rho family GTPase OS=Entamoeba histolytica GN=EHI_180430 PE=3 SV=1	MULTI-MSMS	2013-05-10_GAG_Top10HCD_HM1_GJ179	vesicle2	736.32	2	736.31885	1470.6231	24542.22	0.54245	-0.36981		0.17263	736.318928367282	35.033	0.79334	36.888	36.498	37.291	1.8553				83	29	4	0	0	0	9.6562E-05	1	4762	81.709	81.413	1	2797800
AAIATPSPETEEAAWK	16	Unmodified	_AAIATPSPETEEAAWK_			0	0	C4LXG8	C4LXG8	C4LXG8	EHI_131000		>tr|C4LXG8|C4LXG8_ENTHI Putative uncharacterized protein OS=Entamoeba histolytica GN=EHI_131000 PE=4 SV=1	MULTI-MSMS	2013-05-10_GAG_Top10HCD_HM1_GJ178	vesicle1	836.92	2	836.41486	1670.8152	22787.91	-0.18598	0.18766		0.0016843	836.415074365557	58.944	0.87686	58.944	58.496	59.373	3.8147E-06				79	24	4	0	0	0	0.00010732	1	8224	59.728	58.712	1	1945400
AAIATPSPETEEAAWK	16	Unmodified	_AAIATPSPETEEAAWK_			0	0	C4LXG8	C4LXG8	C4LXG8	EHI_131000		>tr|C4LXG8|C4LXG8_ENTHI Putative uncharacterized protein OS=Entamoeba histolytica GN=EHI_131000 PE=4 SV=1	MULTI-MSMS	2013-05-10_GAG_Top10HCD_HM1_GJ179	vesicle2	836.42	2	836.41486	1670.8152	22987.18	-0.079367	0.11726		0.03789	836.414914627998	57.604	0.76337	59.259	58.829	59.593	1.6549				73	20	4	0	0	0	4.713E-05	1	7847	67.646	64.268	1	10173000
AAIATPSPETEEAAWK	16	Unmodified	_AAIATPSPETEEAAWK_			0	0	C4LXG8	C4LXG8	C4LXG8	EHI_131000		>tr|C4LXG8|C4LXG8_ENTHI Putative uncharacterized protein OS=Entamoeba histolytica GN=EHI_131000 PE=4 SV=1	MULTI-MATCH	2013-05-10_GAG_Top10HCD_HM1_GJ180	vesicle3		2	836.41486	1670.8152	22880.53	-0.19487	0.090476		-0.10439	836.415050511081	57.511	0.86247	59.212	58.757	59.619	1.7013	0.073817	NaN	67.646	89	24	4	NaN	NaN	NaN	NaN	0		NaN	NaN	0	11569000
AAIEQASNYPISIICIGVGDGPFDK	25	Unmodified	_AAIEQASNYPISIICIGVGDGPFDK_			0	0	C4M474	C4M474	C4M474	EHI_140260		>tr|C4M474|C4M474_ENTHI Copine, putative OS=Entamoeba histolytica GN=EHI_140260 PE=4 SV=1	MULTI-MSMS	2013-05-10_GAG_Top10HCD_HM1_GJ178	vesicle1	879.44	3	879.10726	2634.3	22529.63	-0.14252	0.56277		0.42025	879.444252968638	96.785	0.94501	96.785	96.254	97.199	0				95	25	5	0	0	0	0.0006976	1	13920	55.789	55.081	1	1508600
AAIEQASNYPISIICIGVGDGPFDK	25	Unmodified	_AAIEQASNYPISIICIGVGDGPFDK_			0	0	C4M474	C4M474	C4M474	EHI_140260		>tr|C4M474|C4M474_ENTHI Copine, putative OS=Entamoeba histolytica GN=EHI_140260 PE=4 SV=1	MULTI-MSMS	2013-05-10_GAG_Top10HCD_HM1_GJ179	vesicle2	1318.66	2	1318.1573	2634.3	18536.67	-0.39561	-0.35676		-0.75236	1318.65864919371	96.262	1.0005	97.115	96.664	97.664	0.85303				79	25	4	0	0	0	0.0090583	1	13475	46.862	46.82	1	2477000
AAIEQASNYPISIICIGVGDGPFDK	25	Unmodified	_AAIEQASNYPISIICIGVGDGPFDK_			0	0	C4M474	C4M474	C4M474	EHI_140260		>tr|C4M474|C4M474_ENTHI Copine, putative OS=Entamoeba histolytica GN=EHI_140260 PE=4 SV=1	MULTI-MATCH	2013-05-10_GAG_Top10HCD_HM1_GJ178	vesicle1		2	1318.1573	2634.3	18635.85	0.40405	-0.2641		0.13994	1318.65827200017	96.782	0.77544	96.782	96.424	97.199	-7.6294E-06	-0.16645	NaN	46.862	70	21	5	NaN	NaN	NaN	NaN	0		NaN	NaN	0	693080
AAIEQASNYPISIICIGVGDGPFDK	25	Unmodified	_AAIEQASNYPISIICIGVGDGPFDK_			0	0	C4M474	C4M474	C4M474	EHI_140260		>tr|C4M474|C4M474_ENTHI Copine, putative OS=Entamoeba histolytica GN=EHI_140260 PE=4 SV=1	MULTI-MATCH	2013-05-10_GAG_Top10HCD_HM1_GJ179	vesicle2		3	879.10726	2634.3	22339.61	-0.78527	-1.6479		-2.4332	879.441680320408	96.295	2.0339	97.148	96.324	98.358	0.85302	0.18149	NaN	55.789	152	57	5	NaN	NaN	NaN	NaN	0		NaN	NaN	0	4153200
AAISQGLVDVSIDASSVQFQLYK	23	Unmodified	_AAISQGLVDVSIDASSVQFQLYK_			0	0	Q01957;C4M307	Q01957	Q01957	CPP1;EHI_074180	Cysteine proteinase 1	>sp|Q01957|CPP1_ENTHI Cysteine proteinase 1 OS=Entamoeba histolytica GN=CPP1 PE=1 SV=1;>tr|C4M307|C4M307_ENTHI Cysteine proteinase 1, putative OS=Entamoeba histolytica GN=EHI_074180 PE=3 SV=1	MULTI-MSMS	2013-05-10_GAG_Top10HCD_HM1_GJ180	vesicle3	1220.65	2	1220.1419	2438.2693	19303.91	0.013577	0.2899		0.30347	1220.64347957011	92.471	1.3784	94.674	94.127	95.505	2.2025				103	32	5	0	0	0	4.1578E-06	1	13065	73.675	73.429	1	2210200
AAISQGLVDVSIDASSVQFQLYK	23	Unmodified	_AAISQGLVDVSIDASSVQFQLYK_			0	0	Q01957;C4M307	Q01957	Q01957	CPP1;EHI_074180	Cysteine proteinase 1	>sp|Q01957|CPP1_ENTHI Cysteine proteinase 1 OS=Entamoeba histolytica GN=CPP1 PE=1 SV=1;>tr|C4M307|C4M307_ENTHI Cysteine proteinase 1, putative OS=Entamoeba histolytica GN=EHI_074180 PE=3 SV=1	MULTI-MATCH	2013-05-10_GAG_Top10HCD_HM1_GJ179	vesicle2		2	1220.1419	2438.2693	16286.42	-0.066079	-3.8056		-3.8717	1220.63909208557	94.576	0.27758	95.429	95.291	95.569	0.85302	0.37745	NaN	73.675	9	6	2	NaN	NaN	NaN	NaN	0		NaN	NaN	0	725950
AALAEGIVPGGGVALIR	17	Unmodified	_AALAEGIVPGGGVALIR_			0	0	O15782	O15782	O15782	cpn60		>tr|O15782|O15782_ENTHI Chaperonin 1 60 kDa OS=Entamoeba histolytica GN=cpn60 PE=3 SV=1	MULTI-MSMS	2013-05-10_GAG_Top10HCD_HM1_GJ178	vesicle1	782.46	2	782.46449	1562.9144	23310.04	-0.50721	-0.59941		-1.1066	782.464239161011	78.217	0.75916	78.217	77.841	78.6	0				74	22	4	0	0	0	0.012356	1	11108	47.548	46.76	1	3030000
AALAEGIVPGGGVALIR	17	Unmodified	_AALAEGIVPGGGVALIR_			0	0	O15782	O15782	O15782	cpn60		>tr|O15782|O15782_ENTHI Chaperonin 1 60 kDa OS=Entamoeba histolytica GN=cpn60 PE=3 SV=1	MULTI-SECPEP	2013-05-10_GAG_Top10HCD_HM1_GJ179	vesicle2	783.38	2	782.46449	1562.9144	23183.62	-0.83376	-0.24888		-1.0826	782.464420414784	77.559	0.77053	78.412	78.057	78.827	0.85302				70	21	4	0	0	0	0.015492	1	10736	41.695	40.068	1	6357800
AALAEGIVPGGGVALIR	17	Unmodified	_AALAEGIVPGGGVALIR_			0	0	O15782	O15782	O15782	cpn60		>tr|O15782|O15782_ENTHI Chaperonin 1 60 kDa OS=Entamoeba histolytica GN=cpn60 PE=3 SV=1	MULTI-SECPEP	2013-05-10_GAG_Top10HCD_HM1_GJ180	vesicle3	783.38	2	782.46449	1562.9144	23261.22	-0.32148	-0.85048		-1.172	782.965320639079	76.451	0.66638	78.453	78.111	78.777	2.002				51	16	4	0	0	0	0.018144	1	10698	35.832	35.023	1	2650900
AALAEGIVPGGGVALIR	17	Unmodified	_AALAEGIVPGGGVALIR_			0	0	O15782	O15782	O15782	cpn60		>tr|O15782|O15782_ENTHI Chaperonin 1 60 kDa OS=Entamoeba histolytica GN=cpn60 PE=3 SV=1	MULTI-MATCH	2013-05-10_GAG_Top10HCD_HM1_GJ179	vesicle2		2	782.46449	1562.9144	23183.62	-0.83376	-0.24888		-1.0826	782.464420414784	77.559	0.77053	78.412	78.057	78.827	0.85302	0.05128	NaN	47.548	70	21	4	NaN	NaN	NaN	NaN	0		NaN	NaN	0	6357800
AALAEGIVPGGGVALIR	17	Unmodified	_AALAEGIVPGGGVALIR_			0	0	O15782	O15782	O15782	cpn60		>tr|O15782|O15782_ENTHI Chaperonin 1 60 kDa OS=Entamoeba histolytica GN=cpn60 PE=3 SV=1	MULTI-MATCH	2013-05-10_GAG_Top10HCD_HM1_GJ180	vesicle3		2	782.46449	1562.9144	23261.22	-0.32148	-0.85048		-1.172	782.965320639079	76.451	0.66638	78.453	78.111	78.777	2.002	0.092578	NaN	47.548	51	16	4	NaN	NaN	NaN	NaN	0		NaN	NaN	0	2650900
AALKEDALQFAYYR	14	Unmodified	_AALKEDALQFAYYR_			0	0	C4M4P4	C4M4P4	C4M4P4	EHI_168340		>tr|C4M4P4|C4M4P4_ENTHI Actin-binding protein, cofilin/tropomyosin family OS=Entamoeba histolytica GN=EHI_168340 PE=4 SV=1	MULTI-MSMS	2013-05-10_GAG_Top10HCD_HM1_GJ179	vesicle2	830.43	2	829.93048	1657.8464	23212.46	-0.11148	-0.047517		-0.159	829.930534360464	66.787	0.82301	67.941	67.516	68.339	1.1537				76	20	5	0	0	0	9.8344E-15	1	9178	178.15	177.16	1	14673000
AALKEDALQFAYYR	14	Unmodified	_AALKEDALQFAYYR_			0	0	C4M4P4	C4M4P4	C4M4P4	EHI_168340		>tr|C4M4P4|C4M4P4_ENTHI Actin-binding protein, cofilin/tropomyosin family OS=Entamoeba histolytica GN=EHI_168340 PE=4 SV=1	MULTI-MSMS	2013-05-10_GAG_Top10HCD_HM1_GJ180	vesicle3	830.43	2	829.93048	1657.8464	23158.99	0.14678	-0.13363		0.013152	829.93039076532	66.073	0.82893	67.975	67.554	68.383	1.9018				64	16	5	0	0	0	3.1238E-16	2	9056	180.09	179.1	1	11444000
AALKEDALQFAYYR	14	Unmodified	_AALKEDALQFAYYR_			0	0	C4M4P4	C4M4P4	C4M4P4	EHI_168340		>tr|C4M4P4|C4M4P4_ENTHI Actin-binding protein, cofilin/tropomyosin family OS=Entamoeba histolytica GN=EHI_168340 PE=4 SV=1	MULTI-MSMS	2013-05-10_GAG_Top10HCD_HM1_GJ180	vesicle3	553.62	3	553.62275	1657.8464	28041.73	0.052715	-0.39586		-0.34314	553.622812831118	66.074	0.98943	67.976	67.487	68.477	1.9018				72	20	5	0	0	0	1.4843E-05	1	9125	93.649	92.502	1	15571000
AALKEDALQFAYYR	14	Unmodified	_AALKEDALQFAYYR_			0	0	C4M4P4	C4M4P4	C4M4P4	EHI_168340		>tr|C4M4P4|C4M4P4_ENTHI Actin-binding protein, cofilin/tropomyosin family OS=Entamoeba histolytica GN=EHI_168340 PE=4 SV=1	MULTI-MATCH	2013-05-10_GAG_Top10HCD_HM1_GJ178	vesicle1		2	829.93048	1657.8464	23194.3	-0.47662	0.41971		-0.056909	829.930963641749	68.016	0.71142	68.016	67.685	68.396	0	0.039215	NaN	180.09	54	18	4	NaN	NaN	NaN	NaN	0		NaN	NaN	0	1709900
AALKEDALQFAYYR	14	Unmodified	_AALKEDALQFAYYR_			0	0	C4M4P4	C4M4P4	C4M4P4	EHI_168340		>tr|C4M4P4|C4M4P4_ENTHI Actin-binding protein, cofilin/tropomyosin family OS=Entamoeba histolytica GN=EHI_168340 PE=4 SV=1	MULTI-MATCH	2013-05-10_GAG_Top10HCD_HM1_GJ178	vesicle1		3	553.62275	1657.8464	28352.7	-0.3435	-0.13864		-0.48214	553.622851007861	68.002	0.95093	68.002	67.386	68.337	0	0.028997	NaN	93.649	82	25	5	NaN	NaN	NaN	NaN	0		NaN	NaN	0	2755700
AALKEDALQFAYYR	14	Unmodified	_AALKEDALQFAYYR_			0	0	C4M4P4	C4M4P4	C4M4P4	EHI_168340		>tr|C4M4P4|C4M4P4_ENTHI Actin-binding protein, cofilin/tropomyosin family OS=Entamoeba histolytica GN=EHI_168340 PE=4 SV=1	MULTI-MATCH	2013-05-10_GAG_Top10HCD_HM1_GJ179	vesicle2		3	553.62275	1657.8464	27885.63	-0.078715	-0.21004		-0.28876	553.622854350473	66.787	1.0919	67.94	67.431	68.523	1.1537	-0.032183	NaN	93.649	93	26	5	NaN	NaN	NaN	NaN	0		NaN	NaN	0	18586000
AALRPEGK	8	Unmodified	_AALRPEGK_			0	0	C4LWF0	C4LWF0	C4LWF0	EHI_096370		>tr|C4LWF0|C4LWF0_ENTHI Putative uncharacterized protein OS=Entamoeba histolytica GN=EHI_096370 PE=4 SV=1	MULTI-MSMS	2013-05-10_GAG_Top10HCD_HM1_GJ180	vesicle3	421.25	2	421.24815	840.48175	32189.92	-0.084265	-0.77132		-0.85559	421.24756297488	2.6568	1.1871	3.8569	3.3631	4.5502	1.2002				124	70	2	0	0	0	0.0030509	1	286	90.64	71.858	1	984010
AALRPEGK	8	Unmodified	_AALRPEGK_			0	0	C4LWF0	C4LWF0	C4LWF0	EHI_096370		>tr|C4LWF0|C4LWF0_ENTHI Putative uncharacterized protein OS=Entamoeba histolytica GN=EHI_096370 PE=4 SV=1	MULTI-MATCH	2013-05-10_GAG_Top10HCD_HM1_GJ178	vesicle1		2	421.24815	840.48175	32230.54	-0.37486	-0.37366		-0.74852	421.247720240782	3.8611	1.3102	3.8611	3.2291	4.5393	0	-0.027352	NaN	90.64	141	93	2	NaN	NaN	NaN	NaN	0		NaN	NaN	0	273920
AALRPEGK	8	Unmodified	_AALRPEGK_			0	0	C4LWF0	C4LWF0	C4LWF0	EHI_096370		>tr|C4LWF0|C4LWF0_ENTHI Putative uncharacterized protein OS=Entamoeba histolytica GN=EHI_096370 PE=4 SV=1	MULTI-MATCH	2013-05-10_GAG_Top10HCD_HM1_GJ179	vesicle2		2	421.24815	840.48175	33112.43	0.092156	-0.60413		-0.51197	421.247472771154	2.3927	1.0921	3.9473	3.4789	4.571	1.5546	0.058856	NaN	90.64	112	69	2	NaN	NaN	NaN	NaN	0		NaN	NaN	0	795030
AALYELIPHK	10	Unmodified	_AALYELIPHK_			0	0	C4LWA4;B1N4I7	C4LWA4	C4LWA4	EHI_155530;EHI_196370		>tr|C4LWA4|C4LWA4_ENTHI Chromosome partition protein, putative OS=Entamoeba histolytica GN=EHI_155530 PE=4 SV=1;>tr|B1N4I7|B1N4I7_ENTHI Putative uncharacterized protein OS=Entamoeba histolytica GN=EHI_196370 PE=4 SV=1	MULTI-MSMS	2013-05-10_GAG_Top10HCD_HM1_GJ180	vesicle3	385.56	3	385.55712	1153.6495	33486.01	-0.1588	-0.27586		-0.43466	385.556964843924	63.738	1.0506	65.64	65.084	66.134	1.9018				61	26	3	0	0	0	0.0038968	1	8741	52.725	48.387	1	1707800
AANLDILMVK	10	Unmodified	_AANLDILMVK_			0	0	C4MAT9	C4MAT9	C4MAT9	EHI_022130		>tr|C4MAT9|C4MAT9_ENTHI Putative uncharacterized protein OS=Entamoeba histolytica GN=EHI_022130 PE=4 SV=1	MULTI-MSMS	2013-05-10_GAG_Top10HCD_HM1_GJ180	vesicle3	544.31	2	544.31263	1086.6107	28924.62	-0.36517	-0.014134		-0.3793	544.312572776427	69.865	0.66934	71.867	71.501	72.17	2.002				35	13	3	0	0	0	0.00085754	1	9694	74.841	65.734	1	4455600
AANVRPENDDEESTISFR	18	Unmodified	_AANVRPENDDEESTISFR_			0	0	C4M0X4;B1N4V5	C4M0X4	C4M0X4	EHI_015360;EHI_048960		>tr|C4M0X4|C4M0X4_ENTHI Putative uncharacterized protein OS=Entamoeba histolytica GN=EHI_015360 PE=4 SV=1;>tr|B1N4V5|B1N4V5_ENTHI Putative uncharacterized protein OS=Entamoeba histolytica GN=EHI_048960 PE=4 SV=1	MULTI-MSMS	2013-05-10_GAG_Top10HCD_HM1_GJ178	vesicle1	1025.48	2	1025.4772	2048.9399	21427.25	1.0663	0.64937		1.7157	1025.97920363875	48.437	0.44035	48.437	48.215	48.655	-3.8147E-06				33	13	3	0	0	0	0.063071	1	6648	32.858	28.637	1	289360
AANVRPENDDEESTISFR	18	Unmodified	_AANVRPENDDEESTISFR_			0	0	C4M0X4;B1N4V5	C4M0X4	C4M0X4	EHI_015360;EHI_048960		>tr|C4M0X4|C4M0X4_ENTHI Putative uncharacterized protein OS=Entamoeba histolytica GN=EHI_015360 PE=4 SV=1;>tr|B1N4V5|B1N4V5_ENTHI Putative uncharacterized protein OS=Entamoeba histolytica GN=EHI_048960 PE=4 SV=1	MULTI-SECPEP	2013-05-10_GAG_Top10HCD_HM1_GJ178	vesicle1	685.29	3	683.98725	2048.9399	25492.09	0.24308	-0.41129		-0.16821	684.321434386431	48.428	0.62467	48.428	48.135	48.76	0				78	21	4	0	0	0	0.0034557	1	6667	70.837	69.102	1	1278900
AANVRPENDDEESTISFR	18	Unmodified	_AANVRPENDDEESTISFR_			0	0	C4M0X4;B1N4V5	C4M0X4	C4M0X4	EHI_015360;EHI_048960		>tr|C4M0X4|C4M0X4_ENTHI Putative uncharacterized protein OS=Entamoeba histolytica GN=EHI_015360 PE=4 SV=1;>tr|B1N4V5|B1N4V5_ENTHI Putative uncharacterized protein OS=Entamoeba histolytica GN=EHI_048960 PE=4 SV=1	MULTI-MSMS	2013-05-10_GAG_Top10HCD_HM1_GJ179	vesicle2	1025.47	2	1025.4772	2048.9399	20140.31	0.53086	-0.33985		0.19101	1025.97989304179	46.692	0.52875	48.447	48.124	48.652	1.7551				35	18	3	0	0	0	0.0052233	1	6294	60.764	54.648	1	1013000
AANVRPENDDEESTISFR	18	Unmodified	_AANVRPENDDEESTISFR_			0	0	C4M0X4;B1N4V5	C4M0X4	C4M0X4	EHI_015360;EHI_048960		>tr|C4M0X4|C4M0X4_ENTHI Putative uncharacterized protein OS=Entamoeba histolytica GN=EHI_015360 PE=4 SV=1;>tr|B1N4V5|B1N4V5_ENTHI Putative uncharacterized protein OS=Entamoeba histolytica GN=EHI_048960 PE=4 SV=1	MULTI-MATCH	2013-05-10_GAG_Top10HCD_HM1_GJ180	vesicle3		2	1025.4772	2048.9399	20744.92	0.9266	0.23576		1.1624	1025.47696132696	47.19	0.34766	48.491	48.324	48.672	1.3004	0.032581	NaN	60.764	18	9	3	NaN	NaN	NaN	NaN	0		NaN	NaN	0	433920
AAQAQIEEITK	11	Unmodified	_AAQAQIEEITK_			0	0	C4M2W9;C4LWT3	C4M2W9	C4M2W9	EHI_048560;EHI_198870		>tr|C4M2W9|C4M2W9_ENTHI Putative uncharacterized protein OS=Entamoeba histolytica GN=EHI_048560 PE=4 SV=1;>tr|C4LWT3|C4LWT3_ENTHI Transcription factor BTF3, putative OS=Entamoeba histolytica GN=EHI_198870 PE=4 SV=1	MULTI-MSMS	2013-05-10_GAG_Top10HCD_HM1_GJ179	vesicle2	601.33	2	601.32478	1200.635	27076.3	0.37503	-0.86515		-0.49012	601.325002988624	41.665	0.89616	43.521	43.115	44.011	1.8553				72	28	4	0	0	0	7.4401E-06	1	5645	123.01	87.829	1	3465600
AAQAQIEEITK	11	Unmodified	_AAQAQIEEITK_			0	0	C4M2W9;C4LWT3	C4M2W9	C4M2W9	EHI_048560;EHI_198870		>tr|C4M2W9|C4M2W9_ENTHI Putative uncharacterized protein OS=Entamoeba histolytica GN=EHI_048560 PE=4 SV=1;>tr|C4LWT3|C4LWT3_ENTHI Transcription factor BTF3, putative OS=Entamoeba histolytica GN=EHI_198870 PE=4 SV=1	MULTI-MATCH	2013-05-10_GAG_Top10HCD_HM1_GJ178	vesicle1		2	601.32478	1200.635	25857.09	-0.028775	-0.63289		-0.66167	601.3245099381	43.401	0.70181	43.401	42.986	43.688	0	-0.11348	NaN	123.01	65	28	3	NaN	NaN	NaN	NaN	0		NaN	NaN	0	1396600
AAQAQIEEITK	11	Unmodified	_AAQAQIEEITK_			0	0	C4M2W9;C4LWT3	C4M2W9	C4M2W9	EHI_048560;EHI_198870		>tr|C4M2W9|C4M2W9_ENTHI Putative uncharacterized protein OS=Entamoeba histolytica GN=EHI_048560 PE=4 SV=1;>tr|C4LWT3|C4LWT3_ENTHI Transcription factor BTF3, putative OS=Entamoeba histolytica GN=EHI_198870 PE=4 SV=1	MULTI-MATCH	2013-05-10_GAG_Top10HCD_HM1_GJ180	vesicle3		2	601.32478	1200.635	27516.7	-0.099661	0.17034		0.070679	601.325055504606	42.322	0.87893	43.623	43.219	44.098	1.3004	0.10766	NaN	123.01	94	34	4	NaN	NaN	NaN	NaN	0		NaN	NaN	0	7729900
AAQASSYDPK	10	Unmodified	_AAQASSYDPK_			0	0	C4LUP7	C4LUP7	C4LUP7	EHI_023360		>tr|C4LUP7|C4LUP7_ENTHI Alpha-amylase family protein OS=Entamoeba histolytica GN=EHI_023360 PE=4 SV=1	MULTI-MSMS	2013-05-10_GAG_Top10HCD_HM1_GJ178	vesicle1	519.25	2	519.24855	1036.4825	28466.89	-0.11778	1.2001		1.0823	519.248787564901	13.494	0.76592	13.494	12.921	13.687	0				116	43	4	0	0	0	7.3974E-05	1	1770	91.095	86.188	1	3195300
AAQASSYDPK	10	Unmodified	_AAQASSYDPK_			0	0	C4LUP7	C4LUP7	C4LUP7	EHI_023360		>tr|C4LUP7|C4LUP7_ENTHI Alpha-amylase family protein OS=Entamoeba histolytica GN=EHI_023360 PE=4 SV=1	MULTI-MSMS	2013-05-10_GAG_Top10HCD_HM1_GJ179	vesicle2	519.25	2	519.24855	1036.4825	28290.28	-0.059887	0.9833		0.92341	519.248536784857	11.703	1.1804	13.96	13.368	14.549	2.2563				151	59	4	0	0	0	0.00010055	1	1520	86.344	79.609	1	3314700
AAQASSYDPK	10	Unmodified	_AAQASSYDPK_			0	0	C4LUP7	C4LUP7	C4LUP7	EHI_023360		>tr|C4LUP7|C4LUP7_ENTHI Alpha-amylase family protein OS=Entamoeba histolytica GN=EHI_023360 PE=4 SV=1	MULTI-MSMS	2013-05-10_GAG_Top10HCD_HM1_GJ180	vesicle3	519.25	2	519.24855	1036.4825	29086.72	0.17277	1.0642		1.237	519.248679944687	12.02	1.0318	13.922	13.368	14.4	1.9018				138	57	3	0	0	0	0.00016293	1	1532	82.261	76.519	1	2266300
AAQASSYDPK	10	Unmodified	_AAQASSYDPK_			0	0	C4LUP7	C4LUP7	C4LUP7	EHI_023360		>tr|C4LUP7|C4LUP7_ENTHI Alpha-amylase family protein OS=Entamoeba histolytica GN=EHI_023360 PE=4 SV=1	MULTI-MATCH	2013-05-10_GAG_Top10HCD_HM1_GJ178	vesicle1		2	519.24855	1036.4825	29382.91	-0.14437	0.50444		0.36007	519.248833385631	13.905	0.63058	13.905	13.687	14.318	-9.5367E-07	-0.024228	NaN	86.344	47	31	2	NaN	NaN	NaN	NaN	0		NaN	NaN	0	2219700
AAQYIIDK	8	Unmodified	_AAQYIIDK_			0	0	C4M2F0	C4M2F0	C4M2F0	EHI_158310		>tr|C4M2F0|C4M2F0_ENTHI Putative uncharacterized protein OS=Entamoeba histolytica GN=EHI_158310 PE=4 SV=1	MULTI-MSMS	2013-05-10_GAG_Top10HCD_HM1_GJ179	vesicle2	461.25	2	461.25564	920.49673	30244.83	0.74049	-0.11287		0.62761	461.255477978237	35.033	0.74467	36.888	36.516	37.261	1.8553				51	27	2	0	0	0	0.0040593	1	4752	74.165	54.529	1	2022900
AAQYIIDK	8	Unmodified	_AAQYIIDK_			0	0	C4M2F0	C4M2F0	C4M2F0	EHI_158310		>tr|C4M2F0|C4M2F0_ENTHI Putative uncharacterized protein OS=Entamoeba histolytica GN=EHI_158310 PE=4 SV=1	MULTI-MATCH	2013-05-10_GAG_Top10HCD_HM1_GJ178	vesicle1		2	461.25564	920.49673	30197.39	0.32034	0.35551		0.67585	461.255806892717	36.938	0.76565	36.938	36.514	37.28	0	0.0074437	NaN	74.165	64	34	2	NaN	NaN	NaN	NaN	0		NaN	NaN	0	1050600
AAQYIIDK	8	Unmodified	_AAQYIIDK_			0	0	C4M2F0	C4M2F0	C4M2F0	EHI_158310		>tr|C4M2F0|C4M2F0_ENTHI Putative uncharacterized protein OS=Entamoeba histolytica GN=EHI_158310 PE=4 SV=1	MULTI-MATCH	2013-05-10_GAG_Top10HCD_HM1_GJ180	vesicle3		2	461.25564	920.49673	20661.73	1.2	1.7389		2.9389	461.256811813309	35.665	0.49841	36.965	36.734	37.232	1.3004	0.034692	NaN	74.165	28	21	2	NaN	NaN	NaN	NaN	0		NaN	NaN	0	502950
AASDATVASTEWDDQK	16	Unmodified	_AASDATVASTEWDDQK_			0	0	C4M5A0	C4M5A0	C4M5A0		40S ribosomal protein SA	>tr|C4M5A0|C4M5A0_ENTHI 40S ribosomal protein SA, putative OS=Entamoeba histolytica GN=EHI_081410 PE=3 SV=1	MULTI-MSMS	2013-05-10_GAG_Top10HCD_HM1_GJ180	vesicle3	847.88	2	847.87884	1693.7431	22841.24	0.24931	0.32365		0.57295	847.879035683909	45.196	0.67742	46.396	46.015	46.693	1.2002				71	23	4	0	0	0	8.6156E-05	1	6150	61.962	60.503	1	7479600
AASDATVASTEWDDQK	16	Unmodified	_AASDATVASTEWDDQK_			0	0	C4M5A0	C4M5A0	C4M5A0		40S ribosomal protein SA	>tr|C4M5A0|C4M5A0_ENTHI 40S ribosomal protein SA, putative OS=Entamoeba histolytica GN=EHI_081410 PE=3 SV=1	MULTI-MATCH	2013-05-10_GAG_Top10HCD_HM1_GJ179	vesicle2		2	847.87884	1693.7431	22800.98	0.86749	0.9801		1.8476	847.87955493269	44.751	0.79483	46.506	46.098	46.893	1.7551	0.054897	NaN	61.962	56	25	3	NaN	NaN	NaN	NaN	0		NaN	NaN	0	3358800
AASDATVASTEWDDQKK	17	Unmodified	_AASDATVASTEWDDQKK_			0	0	C4M5A0	C4M5A0	C4M5A0		40S ribosomal protein SA	>tr|C4M5A0|C4M5A0_ENTHI 40S ribosomal protein SA, putative OS=Entamoeba histolytica GN=EHI_081410 PE=3 SV=1	MULTI-MSMS	2013-05-10_GAG_Top10HCD_HM1_GJ180	vesicle3	912.43	2	911.92632	1821.8381	22145.03	0.42348	-1.1762		-0.75269	911.926064039994	40.895	0.58435	42.196	41.928	42.512	1.3004				50	21	3	0	0	0	0.00094158	1	5516	62.203	60.059	1	837420
AASDATVASTEWDDQKK	17	Unmodified	_AASDATVASTEWDDQKK_			0	0	C4M5A0	C4M5A0	C4M5A0		40S ribosomal protein SA	>tr|C4M5A0|C4M5A0_ENTHI 40S ribosomal protein SA, putative OS=Entamoeba histolytica GN=EHI_081410 PE=3 SV=1	MULTI-MSMS	2013-05-10_GAG_Top10HCD_HM1_GJ180	vesicle3	608.62	3	608.28664	1821.8381	26741.85	-0.013432	-0.002272		-0.015704	608.621091363932	40.918	0.63377	42.218	41.879	42.512	1.3004				70	24	4	0	0	0	1.1629E-08	1	5521	100.23	94.587	1	2030700
AASDATVASTEWDDQKK	17	Unmodified	_AASDATVASTEWDDQKK_			0	0	C4M5A0	C4M5A0	C4M5A0		40S ribosomal protein SA	>tr|C4M5A0|C4M5A0_ENTHI 40S ribosomal protein SA, putative OS=Entamoeba histolytica GN=EHI_081410 PE=3 SV=1	MULTI-MATCH	2013-05-10_GAG_Top10HCD_HM1_GJ179	vesicle2		2	911.92632	1821.8381	23266.03	0.61263	-2.0858		-1.4732	911.92431545829	40.275	0.47462	42.13	41.887	42.362	1.8553	-0.032948	NaN	62.203	31	14	3	NaN	NaN	NaN	NaN	0		NaN	NaN	0	607030
AASDATVASTEWDDQKKN	18	Unmodified	_AASDATVASTEWDDQKKN_			0	0	C4M5A0	C4M5A0	C4M5A0		40S ribosomal protein SA	>tr|C4M5A0|C4M5A0_ENTHI 40S ribosomal protein SA, putative OS=Entamoeba histolytica GN=EHI_081410 PE=3 SV=1	MULTI-MSMS	2013-05-10_GAG_Top10HCD_HM1_GJ179	vesicle2	646.63	3	646.30095	1935.881	25862.06	0.11505	0.1011		0.21615	646.300925222402	39.69	0.7415	41.545	41.164	41.906	1.8553				97	26	5	0	0	0	0.0082384	1	5397	72.489	70.692	1	10962000
AASDATVASTEWDDQKKN	18	Unmodified	_AASDATVASTEWDDQKKN_			0	0	C4M5A0	C4M5A0	C4M5A0		40S ribosomal protein SA	>tr|C4M5A0|C4M5A0_ENTHI 40S ribosomal protein SA, putative OS=Entamoeba histolytica GN=EHI_081410 PE=3 SV=1	MULTI-MSMS	2013-05-10_GAG_Top10HCD_HM1_GJ180	vesicle3	969.45	2	968.94778	1935.881	21619.16	0.47166	0.46921		0.94087	968.948163844586	40.309	0.8189	41.609	41.164	41.982	1.3004				129	34	5	0	0	0	8.4309E-18	1	5446	155.1	153.42	1	7346200
AASDATVASTEWDDQKKN	18	Unmodified	_AASDATVASTEWDDQKKN_			0	0	C4M5A0	C4M5A0	C4M5A0		40S ribosomal protein SA	>tr|C4M5A0|C4M5A0_ENTHI 40S ribosomal protein SA, putative OS=Entamoeba histolytica GN=EHI_081410 PE=3 SV=1	MULTI-MATCH	2013-05-10_GAG_Top10HCD_HM1_GJ179	vesicle2		2	968.94778	1935.881	21457.84	0.1142	0.51872		0.63293	968.948423595772	39.681	0.69688	41.537	41.19	41.887	1.8553	-0.036383	NaN	155.1	81	24	4	NaN	NaN	NaN	NaN	0		NaN	NaN	0	3771500
AASDATVASTEWDDQKKN	18	Unmodified	_AASDATVASTEWDDQKKN_			0	0	C4M5A0	C4M5A0	C4M5A0		40S ribosomal protein SA	>tr|C4M5A0|C4M5A0_ENTHI 40S ribosomal protein SA, putative OS=Entamoeba histolytica GN=EHI_081410 PE=3 SV=1	MULTI-MATCH	2013-05-10_GAG_Top10HCD_HM1_GJ180	vesicle3		3	646.30095	1935.881	26052.56	0.22036	-0.29567		-0.075317	646.635304721689	40.288	0.91208	41.589	41.141	42.053	1.3004	0.021709	NaN	72.489	151	37	6	NaN	NaN	NaN	NaN	0		NaN	NaN	0	19666000
AASEGGHAMNIVGYNDHFVNK	21	Unmodified	_AASEGGHAMNIVGYNDHFVNK_			0	0	C4LYI8	C4LYI8	C4LYI8	EHI_093970		>tr|C4LYI8|C4LYI8_ENTHI Putative uncharacterized protein OS=Entamoeba histolytica GN=EHI_093970 PE=4 SV=1	MULTI-MSMS	2013-05-10_GAG_Top10HCD_HM1_GJ178	vesicle1	744.68	3	744.34813	2230.0225	23967.46	-0.053142	0.49823		0.44508	744.682459084684	54.762	0.70025	54.762	54.419	55.119	0				93	20	7	0	0	0	1.8074E-13	1	7566	96.917	96.599	1	5169300
AASEGGHAMNIVGYNDHFVNK	21	Unmodified	_AASEGGHAMNIVGYNDHFVNK_			0	0	C4LYI8	C4LYI8	C4LYI8	EHI_093970		>tr|C4LYI8|C4LYI8_ENTHI Putative uncharacterized protein OS=Entamoeba histolytica GN=EHI_093970 PE=4 SV=1	MULTI-MATCH	2013-05-10_GAG_Top10HCD_HM1_GJ179	vesicle2		3	744.34813	2230.0225	24208.21	0.43104	-0.25682		0.17422	744.682309725829	52.924	0.64005	54.679	54.338	54.978	1.7551	-0.056952	NaN	96.917	81	20	6	NaN	NaN	NaN	NaN	0		NaN	NaN	0	7961400
AASEGGHAMNIVGYNDHFVNK	21	Unmodified	_AASEGGHAMNIVGYNDHFVNK_			0	0	C4LYI8	C4LYI8	C4LYI8	EHI_093970		>tr|C4LYI8|C4LYI8_ENTHI Putative uncharacterized protein OS=Entamoeba histolytica GN=EHI_093970 PE=4 SV=1	MULTI-MATCH	2013-05-10_GAG_Top10HCD_HM1_GJ180	vesicle3		3	744.34813	2230.0225	24126.2	0.43738	0.16486		0.60224	744.682332418198	53.166	0.59216	54.767	54.444	55.036	1.6011	0.031442	NaN	96.917	61	17	5	NaN	NaN	NaN	NaN	0		NaN	NaN	0	2827100
AASNFFLAEGILLPENIK	18	Unmodified	_AASNFFLAEGILLPENIK_			0	0	C4M9X9	C4M9X9	C4M9X9	EHI_179390		>tr|C4M9X9|C4M9X9_ENTHI Translation initiation factor, putative OS=Entamoeba histolytica GN=EHI_179390 PE=4 SV=1	MULTI-MSMS	2013-05-10_GAG_Top10HCD_HM1_GJ180	vesicle3	974.04	2	974.03293	1946.0513	20502.92	0.1748	-0.55687		-0.38206	974.032516085342	98.262	0.76772	100.57	100.15	100.92	2.3027				58	19	5	0	0	0	0.0030667	1	13941	46.925	45.152	1	955440
AASNFFLAEGILLPENIK	18	Unmodified	_AASNFFLAEGILLPENIK_			0	0	C4M9X9	C4M9X9	C4M9X9	EHI_179390		>tr|C4M9X9|C4M9X9_ENTHI Translation initiation factor, putative OS=Entamoeba histolytica GN=EHI_179390 PE=4 SV=1	MULTI-MATCH	2013-05-10_GAG_Top10HCD_HM1_GJ178	vesicle1		2	974.03293	1946.0513	20949.55	-0.10111	1.1798		1.0787	974.032403538138	100.45	0.50549	100.45	100.22	100.72	7.6294E-06	-0.058769	NaN	46.925	26	13	3	NaN	NaN	NaN	NaN	0		NaN	NaN	0	223930
AASSSELEK	9	Unmodified	_AASSSELEK_			0	0	P11426;B1N2P0;Q9TYD6;B1N621	P11426	P11426	EHI_043640	Actin	>sp|P11426|ACT_ENTHI Actin OS=Entamoeba histolytica PE=2 SV=1;>tr|B1N2P0|B1N2P0_ENTHI Actin OS=Entamoeba histolytica GN=EHI_107290 PE=3 SV=1;>tr|Q9TYD6|Q9TYD6_ENTHI Actin (Fragment) OS=Entamoeba histolytica PE=2 SV=1;>tr|B1N621|B1N621_ENTHI Actin, putative	MULTI-MSMS	2013-05-10_GAG_Top10HCD_HM1_GJ178	vesicle1	461.23	2	461.22982	920.44509	30569.96	0.22094	0.46745		0.68839	461.229963420808	7.8557	2.774	7.8557	6.57	9.344	0				486	200	3	0	0	0	0.00014544	2	1009	111.61	83.389	1	2747000
AASSSELEK	9	Unmodified	_AASSSELEK_			0	0	P11426;B1N2P0;Q9TYD6;B1N621	P11426	P11426	EHI_043640	Actin	>sp|P11426|ACT_ENTHI Actin OS=Entamoeba histolytica PE=2 SV=1;>tr|B1N2P0|B1N2P0_ENTHI Actin OS=Entamoeba histolytica GN=EHI_107290 PE=3 SV=1;>tr|Q9TYD6|Q9TYD6_ENTHI Actin (Fragment) OS=Entamoeba histolytica PE=2 SV=1;>tr|B1N621|B1N621_ENTHI Actin, putative	MULTI-MSMS	2013-05-10_GAG_Top10HCD_HM1_GJ179	vesicle2	461.23	2	461.22982	920.44509	30638.01	0.4601	-0.0039955		0.45611	461.229818496339	5.6897	2.8415	7.6453	6.4218	9.2633	1.9556				459	157	4	0	0	0	0.00014633	4	668	109.29	81.072	1	13350000
AASSSELEK	9	Unmodified	_AASSSELEK_			0	0	P11426;B1N2P0;Q9TYD6;B1N621	P11426	P11426	EHI_043640	Actin	>sp|P11426|ACT_ENTHI Actin OS=Entamoeba histolytica PE=2 SV=1;>tr|B1N2P0|B1N2P0_ENTHI Actin OS=Entamoeba histolytica GN=EHI_107290 PE=3 SV=1;>tr|Q9TYD6|Q9TYD6_ENTHI Actin (Fragment) OS=Entamoeba histolytica PE=2 SV=1;>tr|B1N621|B1N621_ENTHI Actin, putative	MULTI-MSMS	2013-05-10_GAG_Top10HCD_HM1_GJ180	vesicle3	461.23	2	461.22982	920.44509	30174.09	0.4536	0.10588		0.55948	461.229833889858	6.1457	3.1722	7.7467	6.5384	9.7105	1.6011				515	189	4	0	0	0	0.00014633	4	744	109.29	82.328	1	10416000
AATEPSATTAEANDSK	16	Unmodified	_AATEPSATTAEANDSK_			0	0	Q24806	Q24806	Q24806	Ehras1		>tr|Q24806|Q24806_ENTHI Ras family GTPase OS=Entamoeba histolytica GN=Ehras1 PE=4 SV=1	MULTI-MSMS	2013-05-10_GAG_Top10HCD_HM1_GJ178	vesicle1	782.36	2	782.36028	1562.706	24078.57	-0.25015	0.0077349		-0.24241	782.360156181692	22.177	1.1377	22.177	21.704	22.841	0				170	54	4	0	0	0	1.8977E-07	1	2927	99.344	98.4	1	1315800
AATEPSATTAEANDSK	16	Unmodified	_AATEPSATTAEANDSK_			0	0	Q24806	Q24806	Q24806	Ehras1		>tr|Q24806|Q24806_ENTHI Ras family GTPase OS=Entamoeba histolytica GN=Ehras1 PE=4 SV=1	MULTI-MSMS	2013-05-10_GAG_Top10HCD_HM1_GJ179	vesicle2	782.36	2	782.36028	1562.706	23915.24	-0.05623	0.82294		0.76671	782.361001256351	20.523	1.5527	22.88	21.937	23.489	2.3565				233	64	5	0	0	0	5.247E-14	3	2734	153.79	152.89	1	10189000
AATEPSATTAEANDSK	16	Unmodified	_AATEPSATTAEANDSK_			0	0	Q24806	Q24806	Q24806	Ehras1		>tr|Q24806|Q24806_ENTHI Ras family GTPase OS=Entamoeba histolytica GN=Ehras1 PE=4 SV=1	MULTI-MSMS	2013-05-10_GAG_Top10HCD_HM1_GJ180	vesicle3	782.36	2	782.36028	1562.706	23804.35	0.052768	0.83491		0.88768	782.361072418701	20.743	1.3454	22.745	22.041	23.386	2.002				280	59	6	0	0	0	6.6502E-17	3	2717	173.71	172.33	1	18911000
AATSYENAK	9	Unmodified	_AATSYENAK_			0	0	C4LWJ2;Q8IT44	C4LWJ2	C4LWJ2	EHI_096830	Phosphorylase	>tr|C4LWJ2|C4LWJ2_ENTHI Phosphorylase OS=Entamoeba histolytica GN=EHI_096830 PE=3 SV=1;>tr|Q8IT44|Q8IT44_ENTHI Phosphorylase (Fragment) OS=Entamoeba histolytica PE=2 SV=1	MULTI-MSMS	2013-05-10_GAG_Top10HCD_HM1_GJ178	vesicle1	477.73	2	477.72999	953.44543	30570.55	0.44665	-0.34632		0.10034	477.72973625247	8.4599	2.0986	8.4599	7.4559	9.5545	0				383	154	3	0	0	0	0.00034622	1	1141	86.744	66.177	1	1155900
AATSYENAK	9	Unmodified	_AATSYENAK_			0	0	C4LWJ2;Q8IT44	C4LWJ2	C4LWJ2	EHI_096830	Phosphorylase	>tr|C4LWJ2|C4LWJ2_ENTHI Phosphorylase OS=Entamoeba histolytica GN=EHI_096830 PE=3 SV=1;>tr|Q8IT44|Q8IT44_ENTHI Phosphorylase (Fragment) OS=Entamoeba histolytica PE=2 SV=1	MULTI-MATCH	2013-05-10_GAG_Top10HCD_HM1_GJ179	vesicle2		2	477.72999	953.44543	30204.61	0.5538	-0.55262		0.0011837	477.729650220332	6.0958	1.8502	8.0514	7.1567	9.0069	1.9556	-0.17502	NaN	86.744	223	105	3	NaN	NaN	NaN	NaN	0		NaN	NaN	0	1030200
AATSYENAK	9	Unmodified	_AATSYENAK_			0	0	C4LWJ2;Q8IT44	C4LWJ2	C4LWJ2	EHI_096830	Phosphorylase	>tr|C4LWJ2|C4LWJ2_ENTHI Phosphorylase OS=Entamoeba histolytica GN=EHI_096830 PE=3 SV=1;>tr|Q8IT44|Q8IT44_ENTHI Phosphorylase (Fragment) OS=Entamoeba histolytica PE=2 SV=1	MULTI-MATCH	2013-05-10_GAG_Top10HCD_HM1_GJ180	vesicle3		2	477.72999	953.44543	29922.79	0.38271	-0.062071		0.32064	477.729854853845	6.5669	2.2114	8.168	7.0966	9.308	1.6011	-0.058433	NaN	86.744	332	137	3	NaN	NaN	NaN	NaN	0		NaN	NaN	0	1241200
AATVAFGNR	9	Unmodified	_AATVAFGNR_			0	0	C4M3Q5	C4M3Q5	C4M3Q5	EHI_146110		>tr|C4M3Q5|C4M3Q5_ENTHI Putative uncharacterized protein OS=Entamoeba histolytica GN=EHI_146110 PE=4 SV=1	MULTI-SECPEP	2013-05-10_GAG_Top10HCD_HM1_GJ179	vesicle2	454.73	2	453.74323	905.47191	28607.78	0.40857	2.3718		2.7804	453.744363914328	30.692	0.75859	32.547	32.139	32.898	1.8553				50	30	2	0	0	0	0.052078	1	4103	49.536	39.507	1	1195700
AAVAAIR	7	Unmodified	_AAVAAIR_			0	0	P38653;C4LWK0;C4LV69	P38653	P38653	RPL21;EHI_069110	60S ribosomal protein L21	>sp|P38653|RL21_ENTHI 60S ribosomal protein L21 OS=Entamoeba histolytica GN=RPL21 PE=2 SV=2;>tr|C4LWK0|C4LWK0_ENTHI 60S ribosomal protein L21, putative OS=Entamoeba histolytica GN=EHI_069110 PE=4 SV=1;>tr|C4LV69|C4LV69_ENTHI 60S ribosomal protein L21, puta	MULTI-MSMS	2013-05-10_GAG_Top10HCD_HM1_GJ178	vesicle1	336.21	2	336.21358	670.41261	25267.23	-0.10837	-0.52988		-0.63825	336.213558312372	20.165	1.2809	20.165	19.59	20.871	1.9073E-06				98	65	2	0	0	0	0.0032886	1	2673	111.69	89.985	1	948500
AAVAAIR	7	Unmodified	_AAVAAIR_			0	0	P38653;C4LWK0;C4LV69	P38653	P38653	RPL21;EHI_069110	60S ribosomal protein L21	>sp|P38653|RL21_ENTHI 60S ribosomal protein L21 OS=Entamoeba histolytica GN=RPL21 PE=2 SV=2;>tr|C4LWK0|C4LWK0_ENTHI 60S ribosomal protein L21, putative OS=Entamoeba histolytica GN=EHI_069110 PE=4 SV=1;>tr|C4LV69|C4LV69_ENTHI 60S ribosomal protein L21, puta	MULTI-SECPEP	2013-05-10_GAG_Top10HCD_HM1_GJ180	vesicle3	337.22	2	336.21358	670.41261	33557.54	-0.296	-0.05393		-0.34993	336.213669104439	17.979	1.5843	20.081	19.46	21.044	2.1022				115	74	2	0	0	0	0.007799	1	2305	84.064	63.192	1	2377800
AAVAAIR	7	Unmodified	_AAVAAIR_			0	0	P38653;C4LWK0;C4LV69	P38653	P38653	RPL21;EHI_069110	60S ribosomal protein L21	>sp|P38653|RL21_ENTHI 60S ribosomal protein L21 OS=Entamoeba histolytica GN=RPL21 PE=2 SV=2;>tr|C4LWK0|C4LWK0_ENTHI 60S ribosomal protein L21, putative OS=Entamoeba histolytica GN=EHI_069110 PE=4 SV=1;>tr|C4LV69|C4LV69_ENTHI 60S ribosomal protein L21, puta	MULTI-MATCH	2013-05-10_GAG_Top10HCD_HM1_GJ179	vesicle2		2	336.21358	670.41261	25776.95	0.053303	-0.040756		0.012547	336.213681614892	17.564	1.4884	20.021	19.406	20.895	2.4567	-0.067804	NaN	111.69	106	76	2	NaN	NaN	NaN	NaN	0		NaN	NaN	0	1481600
AAVAAIR	7	Unmodified	_AAVAAIR_			0	0	P38653;C4LWK0;C4LV69	P38653	P38653	RPL21;EHI_069110	60S ribosomal protein L21	>sp|P38653|RL21_ENTHI 60S ribosomal protein L21 OS=Entamoeba histolytica GN=RPL21 PE=2 SV=2;>tr|C4LWK0|C4LWK0_ENTHI 60S ribosomal protein L21, putative OS=Entamoeba histolytica GN=EHI_069110 PE=4 SV=1;>tr|C4LV69|C4LV69_ENTHI 60S ribosomal protein L21, puta	MULTI-MATCH	2013-05-10_GAG_Top10HCD_HM1_GJ180	vesicle3		2	336.21358	670.41261	33557.54	-0.296	-0.05393		-0.34993	336.213669104439	17.979	1.5843	20.081	19.46	21.044	2.1022	-0.0078328	NaN	111.69	115	74	2	NaN	NaN	NaN	NaN	0		NaN	NaN	0	2377800
AAYLEHWWNVVNWK	14	Unmodified	_AAYLEHWWNVVNWK_			0	0	P34107;C4LX20	P34107	P34107	SODB;EHI_159160	Superoxide dismutase [Fe];Superoxide dismutase	>sp|P34107|SODF_ENTHI Superoxide dismutase [Fe] OS=Entamoeba histolytica GN=SODB PE=2 SV=1;>tr|C4LX20|C4LX20_ENTHI Superoxide dismutase OS=Entamoeba histolytica GN=EHI_159160 PE=3 SV=1	MULTI-MSMS	2013-05-10_GAG_Top10HCD_HM1_GJ178	vesicle1	606.3	3	605.97037	1814.8893	26437.72	-0.71214	0.80324		0.091099	606.305289478322	90.886	0.68866	90.886	90.515	91.203	0				49	17	4	0	0	0	2.8526E-05	1	13012	67.519	66.156	1	908910
AAYLEHWWNVVNWK	14	Unmodified	_AAYLEHWWNVVNWK_			0	0	P34107;C4LX20	P34107	P34107	SODB;EHI_159160	Superoxide dismutase [Fe];Superoxide dismutase	>sp|P34107|SODF_ENTHI Superoxide dismutase [Fe] OS=Entamoeba histolytica GN=SODB PE=2 SV=1;>tr|C4LX20|C4LX20_ENTHI Superoxide dismutase OS=Entamoeba histolytica GN=EHI_159160 PE=3 SV=1	MULTI-SECPEP	2013-05-10_GAG_Top10HCD_HM1_GJ178	vesicle1	909.44	2	908.45191	1814.8893	22461.33	-0.37616	1.5673		1.1912	908.954459086306	90.895	0.59983	90.895	90.542	91.142	0				23	15	2	0	0	0	0.02025	1	13038	39.947	36.921	1	521270
AAYLEHWWNVVNWK	14	Unmodified	_AAYLEHWWNVVNWK_			0	0	P34107;C4LX20	P34107	P34107	SODB;EHI_159160	Superoxide dismutase [Fe];Superoxide dismutase	>sp|P34107|SODF_ENTHI Superoxide dismutase [Fe] OS=Entamoeba histolytica GN=SODB PE=2 SV=1;>tr|C4LX20|C4LX20_ENTHI Superoxide dismutase OS=Entamoeba histolytica GN=EHI_159160 PE=3 SV=1	MULTI-MSMS	2013-05-10_GAG_Top10HCD_HM1_GJ180	vesicle3	908.95	2	908.45191	1814.8893	21821.11	0.061681	0.10373		0.16542	908.953531108333	88.483	0.68243	90.585	90.296	90.978	2.1023				39	18	3	0	0	0	3.3453E-10	1	12456	105.19	104.49	1	2741400
AAYLEHWWNVVNWK	14	Unmodified	_AAYLEHWWNVVNWK_			0	0	P34107;C4LX20	P34107	P34107	SODB;EHI_159160	Superoxide dismutase [Fe];Superoxide dismutase	>sp|P34107|SODF_ENTHI Superoxide dismutase [Fe] OS=Entamoeba histolytica GN=SODB PE=2 SV=1;>tr|C4LX20|C4LX20_ENTHI Superoxide dismutase OS=Entamoeba histolytica GN=EHI_159160 PE=3 SV=1	MULTI-MSMS	2013-05-10_GAG_Top10HCD_HM1_GJ180	vesicle3	606.3	3	605.97037	1814.8893	26811.13	-0.31394	0.1493		-0.16464	606.30477462853	88.474	0.7291	90.576	90.206	90.935	2.1023				62	20	4	0	0	0	2.7682E-07	1	12464	92.792	92.214	1	4096800
AAYLEHWWNVVNWK	14	Unmodified	_AAYLEHWWNVVNWK_			0	0	P34107;C4LX20	P34107	P34107	SODB;EHI_159160	Superoxide dismutase [Fe];Superoxide dismutase	>sp|P34107|SODF_ENTHI Superoxide dismutase [Fe] OS=Entamoeba histolytica GN=SODB PE=2 SV=1;>tr|C4LX20|C4LX20_ENTHI Superoxide dismutase OS=Entamoeba histolytica GN=EHI_159160 PE=3 SV=1	MULTI-MATCH	2013-05-10_GAG_Top10HCD_HM1_GJ178	vesicle1		2	908.45191	1814.8893	22461.33	-0.37616	1.5673		1.1912	908.954459086306	90.895	0.59983	90.895	90.542	91.142	0	0.24199	NaN	105.19	23	15	2	NaN	NaN	NaN	NaN	0		NaN	NaN	0	521270
AAYLEHWWNVVNWK	14	Unmodified	_AAYLEHWWNVVNWK_			0	0	P34107;C4LX20	P34107	P34107	SODB;EHI_159160	Superoxide dismutase [Fe];Superoxide dismutase	>sp|P34107|SODF_ENTHI Superoxide dismutase [Fe] OS=Entamoeba histolytica GN=SODB PE=2 SV=1;>tr|C4LX20|C4LX20_ENTHI Superoxide dismutase OS=Entamoeba histolytica GN=EHI_159160 PE=3 SV=1	MULTI-MATCH	2013-05-10_GAG_Top10HCD_HM1_GJ179	vesicle2		2	908.45191	1814.8893	21857.79	0.18295	1.4901		1.673	909.458002343367	89.726	0.5358	90.479	90.212	90.748	0.75279	-0.17405	NaN	105.19	27	11	3	NaN	NaN	NaN	NaN	0		NaN	NaN	0	3674700
AAYLEHWWNVVNWK	14	Unmodified	_AAYLEHWWNVVNWK_			0	0	P34107;C4LX20	P34107	P34107	SODB;EHI_159160	Superoxide dismutase [Fe];Superoxide dismutase	>sp|P34107|SODF_ENTHI Superoxide dismutase [Fe] OS=Entamoeba histolytica GN=SODB PE=2 SV=1;>tr|C4LX20|C4LX20_ENTHI Superoxide dismutase OS=Entamoeba histolytica GN=EHI_159160 PE=3 SV=1	MULTI-MATCH	2013-05-10_GAG_Top10HCD_HM1_GJ179	vesicle2		3	605.97037	1814.8893	26756.74	-0.18068	0.32775		0.14707	606.304707952227	89.739	0.71095	90.492	90.111	90.822	0.75279	-0.15942	NaN	92.792	57	15	5	NaN	NaN	NaN	NaN	0		NaN	NaN	0	5946100
AAYPDLTMDIFGK	13	Unmodified	_AAYPDLTMDIFGK_			0	0	C4M569	C4M569	C4M569	EHI_111570		>tr|C4M569|C4M569_ENTHI 60S ribosomal protein L26, putative OS=Entamoeba histolytica GN=EHI_111570 PE=4 SV=1	MULTI-MSMS	2013-05-10_GAG_Top10HCD_HM1_GJ179	vesicle2	721.35	2	721.35523	1440.6959	24656.92	-0.23315	-0.87858		-1.1117	721.354754887169	85.985	0.7445	86.738	86.323	87.067	0.7528				63	17	5	0	0	0	0.00071379	1	11972	59.227	52.951	1	4789900
AAYPDLTMDIFGK	13	Unmodified	_AAYPDLTMDIFGK_			0	0	C4M569	C4M569	C4M569	EHI_111570		>tr|C4M569|C4M569_ENTHI 60S ribosomal protein L26, putative OS=Entamoeba histolytica GN=EHI_111570 PE=4 SV=1	MULTI-MSMS	2013-05-10_GAG_Top10HCD_HM1_GJ180	vesicle3	721.36	2	721.35523	1440.6959	24689.1	-0.25112	-0.37109		-0.62221	721.355205803712	84.425	1.2459	86.527	85.763	87.009	2.1023				100	33	5	0	0	0	0.00012668	2	11834	78.705	75.232	1	15288000
AAYPDLTMDIFGK	13	Unmodified	_AAYPDLTMDIFGK_			0	0	C4M569	C4M569	C4M569	EHI_111570		>tr|C4M569|C4M569_ENTHI 60S ribosomal protein L26, putative OS=Entamoeba histolytica GN=EHI_111570 PE=4 SV=1	MULTI-MATCH	2013-05-10_GAG_Top10HCD_HM1_GJ178	vesicle1		2	721.35523	1440.6959	24083.56	-0.60244	-0.53091		-1.1334	721.354961013371	86.475	1.0511	86.475	86.036	87.087	0	-0.10485	NaN	78.705	84	30	4	NaN	NaN	NaN	NaN	0		NaN	NaN	0	1552700
AAYSSGKPALGVGAGNVPTYIEK	23	Unmodified	_AAYSSGKPALGVGAGNVPTYIEK_			0	0	Q24803;C4M2R2;C4M230;B1N387	Q24803	Q24803	ADH2;EHI_160940;EHI_150490;EHI_024240	Aldehyde-alcohol dehydrogenase 2;Alcohol dehydrogenase;Acetaldehyde dehydrogenase	>sp|Q24803|ADH2_ENTHI Aldehyde-alcohol dehydrogenase 2 OS=Entamoeba histolytica GN=ADH2 PE=1 SV=1;>tr|C4M2R2|C4M2R2_ENTHI Alcohol dehydrogenase, putative OS=Entamoeba histolytica GN=EHI_160940 PE=4 SV=1;>tr|C4M230|C4M230_ENTHI Alcohol dehydrogenase, putati	MULTI-MSMS	2013-05-10_GAG_Top10HCD_HM1_GJ178	vesicle1	751.06	3	750.73034	2249.1692	24534.65	-0.04528	-0.072573		-0.11785	751.06461054732	61.439	0.83691	61.439	60.94	61.777	0				136	29	6	0	0	0	0.0027753	1	8575	75.539	74.728	1	7326500
AAYSSGKPALGVGAGNVPTYIEK	23	Unmodified	_AAYSSGKPALGVGAGNVPTYIEK_			0	0	Q24803;C4M2R2;C4M230;B1N387	Q24803	Q24803	ADH2;EHI_160940;EHI_150490;EHI_024240	Aldehyde-alcohol dehydrogenase 2;Alcohol dehydrogenase;Acetaldehyde dehydrogenase	>sp|Q24803|ADH2_ENTHI Aldehyde-alcohol dehydrogenase 2 OS=Entamoeba histolytica GN=ADH2 PE=1 SV=1;>tr|C4M2R2|C4M2R2_ENTHI Alcohol dehydrogenase, putative OS=Entamoeba histolytica GN=EHI_160940 PE=4 SV=1;>tr|C4M230|C4M230_ENTHI Alcohol dehydrogenase, putati	MULTI-MSMS	2013-05-10_GAG_Top10HCD_HM1_GJ179	vesicle2	1125.59	2	1125.5919	2249.1692	20655.21	0.46918	-0.88224		-0.41306	1126.09298545607	60.101	0.61462	61.656	61.319	61.934	1.5546				57	18	4	0	0	0	0.070518	1	8151	32.457	32.112	1	2002100
AAYSSGKPALGVGAGNVPTYIEK	23	Unmodified	_AAYSSGKPALGVGAGNVPTYIEK_			0	0	Q24803;C4M2R2;C4M230;B1N387	Q24803	Q24803	ADH2;EHI_160940;EHI_150490;EHI_024240	Aldehyde-alcohol dehydrogenase 2;Alcohol dehydrogenase;Acetaldehyde dehydrogenase	>sp|Q24803|ADH2_ENTHI Aldehyde-alcohol dehydrogenase 2 OS=Entamoeba histolytica GN=ADH2 PE=1 SV=1;>tr|C4M2R2|C4M2R2_ENTHI Alcohol dehydrogenase, putative OS=Entamoeba histolytica GN=EHI_160940 PE=4 SV=1;>tr|C4M230|C4M230_ENTHI Alcohol dehydrogenase, putati	MULTI-MSMS	2013-05-10_GAG_Top10HCD_HM1_GJ180	vesicle3	1126.09	2	1125.5919	2249.1692	20240.27	0.7637	-0.41053		0.35317	1126.09310814856	59.954	0.72783	61.756	61.338	62.066	1.8016				63	19	4	0	0	0	0.021173	1	8150	58.373	57.562	1	3223600
AAYSSGKPALGVGAGNVPTYIEK	23	Unmodified	_AAYSSGKPALGVGAGNVPTYIEK_			0	0	Q24803;C4M2R2;C4M230;B1N387	Q24803	Q24803	ADH2;EHI_160940;EHI_150490;EHI_024240	Aldehyde-alcohol dehydrogenase 2;Alcohol dehydrogenase;Acetaldehyde dehydrogenase	>sp|Q24803|ADH2_ENTHI Aldehyde-alcohol dehydrogenase 2 OS=Entamoeba histolytica GN=ADH2 PE=1 SV=1;>tr|C4M2R2|C4M2R2_ENTHI Alcohol dehydrogenase, putative OS=Entamoeba histolytica GN=EHI_160940 PE=4 SV=1;>tr|C4M230|C4M230_ENTHI Alcohol dehydrogenase, putati	MULTI-MATCH	2013-05-10_GAG_Top10HCD_HM1_GJ178	vesicle1		2	1125.5919	2249.1692	19960.95	0.41321	-0.54005		-0.12683	1125.59103997048	61.457	0.54782	61.457	61.175	61.723	0	-0.16612	NaN	58.373	47	18	4	NaN	NaN	NaN	NaN	0		NaN	NaN	0	611440
AAYSSGKPALGVGAGNVPTYIEK	23	Unmodified	_AAYSSGKPALGVGAGNVPTYIEK_			0	0	Q24803;C4M2R2;C4M230;B1N387	Q24803	Q24803	ADH2;EHI_160940;EHI_150490;EHI_024240	Aldehyde-alcohol dehydrogenase 2;Alcohol dehydrogenase;Acetaldehyde dehydrogenase	>sp|Q24803|ADH2_ENTHI Aldehyde-alcohol dehydrogenase 2 OS=Entamoeba histolytica GN=ADH2 PE=1 SV=1;>tr|C4M2R2|C4M2R2_ENTHI Alcohol dehydrogenase, putative OS=Entamoeba histolytica GN=EHI_160940 PE=4 SV=1;>tr|C4M230|C4M230_ENTHI Alcohol dehydrogenase, putati	MULTI-MATCH	2013-05-10_GAG_Top10HCD_HM1_GJ179	vesicle2		3	750.73034	2249.1692	24353.39	0.14825	-0.31852		-0.17027	751.064470746962	60.083	1.2408	61.638	60.866	62.107	1.5546	0.035104	NaN	75.539	129	35	6	NaN	NaN	NaN	NaN	0		NaN	NaN	0	17031000
AAYSSGKPALGVGAGNVPTYIEK	23	Unmodified	_AAYSSGKPALGVGAGNVPTYIEK_			0	0	Q24803;C4M2R2;C4M230;B1N387	Q24803	Q24803	ADH2;EHI_160940;EHI_150490;EHI_024240	Aldehyde-alcohol dehydrogenase 2;Alcohol dehydrogenase;Acetaldehyde dehydrogenase	>sp|Q24803|ADH2_ENTHI Aldehyde-alcohol dehydrogenase 2 OS=Entamoeba histolytica GN=ADH2 PE=1 SV=1;>tr|C4M2R2|C4M2R2_ENTHI Alcohol dehydrogenase, putative OS=Entamoeba histolytica GN=EHI_160940 PE=4 SV=1;>tr|C4M230|C4M230_ENTHI Alcohol dehydrogenase, putati	MULTI-MATCH	2013-05-10_GAG_Top10HCD_HM1_GJ180	vesicle3		3	750.73034	2249.1692	24625.02	0.034743	-0.24103		-0.20629	751.064548121056	59.93	1.2625	61.731	60.895	62.158	1.8016	0.12845	NaN	75.539	142	34	6	NaN	NaN	NaN	NaN	0		NaN	NaN	0	31898000
ACEELMK	7	Unmodified	_ACEELMK_			0	0	Q24803;C4M2R2;C4M230	Q24803	Q24803	ADH2;EHI_160940;EHI_150490	Aldehyde-alcohol dehydrogenase 2;Alcohol dehydrogenase;Acetaldehyde dehydrogenase	>sp|Q24803|ADH2_ENTHI Aldehyde-alcohol dehydrogenase 2 OS=Entamoeba histolytica GN=ADH2 PE=1 SV=1;>tr|C4M2R2|C4M2R2_ENTHI Alcohol dehydrogenase, putative OS=Entamoeba histolytica GN=EHI_160940 PE=4 SV=1;>tr|C4M230|C4M230_ENTHI Alcohol dehydrogenase, putati	MULTI-MSMS	2013-05-10_GAG_Top10HCD_HM1_GJ178	vesicle1	440.7	2	440.69879	879.38302	31436.49	0.1375	-0.52881		-0.39131	440.698718532356	24.605	1.0085	24.605	24.091	25.099	0				114	51	3	0	0	0	0.0032532	1	3286	102.77	70.303	1	2101600
ACEELMK	7	Unmodified	_ACEELMK_			0	0	Q24803;C4M2R2;C4M230	Q24803	Q24803	ADH2;EHI_160940;EHI_150490	Aldehyde-alcohol dehydrogenase 2;Alcohol dehydrogenase;Acetaldehyde dehydrogenase	>sp|Q24803|ADH2_ENTHI Aldehyde-alcohol dehydrogenase 2 OS=Entamoeba histolytica GN=ADH2 PE=1 SV=1;>tr|C4M2R2|C4M2R2_ENTHI Alcohol dehydrogenase, putative OS=Entamoeba histolytica GN=EHI_160940 PE=4 SV=1;>tr|C4M230|C4M230_ENTHI Alcohol dehydrogenase, putati	MULTI-MSMS	2013-05-10_GAG_Top10HCD_HM1_GJ179	vesicle2	440.7	2	440.69879	879.38302	31410.48	0.21965	-0.21118		0.0084793	440.698413460137	22.21	0.86599	24.466	24.067	24.933	2.2563				118	41	4	0	0	0	0.014469	1	2958	68.7	48.145	1	1761700
ACEELMK	7	Unmodified	_ACEELMK_			0	0	Q24803;C4M2R2;C4M230	Q24803	Q24803	ADH2;EHI_160940;EHI_150490	Aldehyde-alcohol dehydrogenase 2;Alcohol dehydrogenase;Acetaldehyde dehydrogenase	>sp|Q24803|ADH2_ENTHI Aldehyde-alcohol dehydrogenase 2 OS=Entamoeba histolytica GN=ADH2 PE=1 SV=1;>tr|C4M2R2|C4M2R2_ENTHI Alcohol dehydrogenase, putative OS=Entamoeba histolytica GN=EHI_160940 PE=4 SV=1;>tr|C4M230|C4M230_ENTHI Alcohol dehydrogenase, putati	MULTI-MATCH	2013-05-10_GAG_Top10HCD_HM1_GJ180	vesicle3		2	440.69879	879.38302	31373.13	0.41568	-0.97852		-0.56284	440.698327530669	22.537	0.80205	24.439	23.995	24.797	1.9018	-0.064377	NaN	102.77	74	40	2	NaN	NaN	NaN	NaN	0		NaN	NaN	0	375370
ACFAAAALPK	10	Unmodified	_ACFAAAALPK_			0	0	C4LXT9	C4LXT9	C4LXT9	EHI_087570		>tr|C4LXT9|C4LXT9_ENTHI Endoribonuclease L-PSP, putative OS=Entamoeba histolytica GN=EHI_087570 PE=1 SV=1	MULTI-MSMS	2013-05-10_GAG_Top10HCD_HM1_GJ178	vesicle1	1019.46	1	1019.5343	1018.527	19831.96	0.52311	-1.5081		-0.985	1019.5326299634	52.919	0.36975	52.919	52.692	53.062	3.8147E-06				18	12	2	0	0	0	0.021358	1	7331	65.676	58.456	1	152830
ACFAAAALPK	10	Unmodified	_ACFAAAALPK_			0	0	C4LXT9	C4LXT9	C4LXT9	EHI_087570		>tr|C4LXT9|C4LXT9_ENTHI Endoribonuclease L-PSP, putative OS=Entamoeba histolytica GN=EHI_087570 PE=1 SV=1	MULTI-MATCH	2013-05-10_GAG_Top10HCD_HM1_GJ179	vesicle2		1	1019.5343	1018.527	21969.03	0.51888	0.43036		0.94924	1019.53494991881	51.121	0.58517	52.876	52.585	53.17	1.7551	-0.021246	NaN	65.676	26	19	2	NaN	NaN	NaN	NaN	0		NaN	NaN	0	689760
ACFPSTTR	8	Unmodified	_ACFPSTTR_			0	0	C4LW09;B1N4Y7	C4LW09	C4LW09	EHI_167520		>tr|C4LW09|C4LW09_ENTHI 60S ribosomal protein L3, putative OS=Entamoeba histolytica GN=EHI_005890 PE=3 SV=1;>tr|B1N4Y7|B1N4Y7_ENTHI 60S ribosomal protein L3, putative OS=Entamoeba histolytica GN=EHI_167520 PE=3 SV=1	MULTI-SECPEP	2013-05-10_GAG_Top10HCD_HM1_GJ178	vesicle1	471.26	2	470.22128	938.428	30025.02	0.23439	-0.087777		0.14661	470.221171256213	29.406	0.86908	29.406	28.975	29.844	0				49	29	2	0	0	0	0.060123	1	3970	53.878	47.116	1	391780
ACFPSTTR	8	Unmodified	_ACFPSTTR_			0	0	C4LW09;B1N4Y7	C4LW09	C4LW09	EHI_167520		>tr|C4LW09|C4LW09_ENTHI 60S ribosomal protein L3, putative OS=Entamoeba histolytica GN=EHI_005890 PE=3 SV=1;>tr|B1N4Y7|B1N4Y7_ENTHI 60S ribosomal protein L3, putative OS=Entamoeba histolytica GN=EHI_167520 PE=3 SV=1	MULTI-MSMS	2013-05-10_GAG_Top10HCD_HM1_GJ179	vesicle2	470.22	2	470.22128	938.428	29900.72	0.38992	-0.070515		0.3194	470.221302582078	27.673	1.3217	29.629	28.994	30.316	1.9556				126	43	4	0	0	0	0.001622	1	3727	101.54	94.253	1	5965200
ACFPSTTR	8	Unmodified	_ACFPSTTR_			0	0	C4LW09;B1N4Y7	C4LW09	C4LW09	EHI_167520		>tr|C4LW09|C4LW09_ENTHI 60S ribosomal protein L3, putative OS=Entamoeba histolytica GN=EHI_005890 PE=3 SV=1;>tr|B1N4Y7|B1N4Y7_ENTHI 60S ribosomal protein L3, putative OS=Entamoeba histolytica GN=EHI_167520 PE=3 SV=1	MULTI-MSMS	2013-05-10_GAG_Top10HCD_HM1_GJ180	vesicle3	470.22	2	470.22128	938.428	30069.99	0.64664	-0.38487		0.26177	470.221179828921	28.022	1.0453	29.523	29.014	30.059	1.5009				96	39	3	0	0	0	0.026989	1	3789	53.775	45.434	1	1906900
ACFPSTTR	8	Unmodified	_ACFPSTTR_			0	0	C4LW09;B1N4Y7	C4LW09	C4LW09	EHI_167520		>tr|C4LW09|C4LW09_ENTHI 60S ribosomal protein L3, putative OS=Entamoeba histolytica GN=EHI_005890 PE=3 SV=1;>tr|B1N4Y7|B1N4Y7_ENTHI 60S ribosomal protein L3, putative OS=Entamoeba histolytica GN=EHI_167520 PE=3 SV=1	MULTI-MATCH	2013-05-10_GAG_Top10HCD_HM1_GJ178	vesicle1		2	470.22128	938.428	30025.02	0.23439	-0.087777		0.14661	470.221171256213	29.406	0.86908	29.406	28.975	29.844	0	-0.11317	NaN	101.54	49	29	2	NaN	NaN	NaN	NaN	0		NaN	NaN	0	391780
ACFYSVFLDTPK	12	Unmodified	_ACFYSVFLDTPK_			0	0	Q1EQ36	Q1EQ36	Q1EQ36	EHI_040700	Coatomer subunit gamma	>tr|Q1EQ36|Q1EQ36_ENTHI Coatomer subunit gamma OS=Entamoeba histolytica GN=EHI_040700 PE=3 SV=1	MULTI-MSMS	2013-05-10_GAG_Top10HCD_HM1_GJ180	vesicle3	724.35	2	724.34995	1446.6853	22931.48	0.10903	0.029878		0.13891	724.348678511659	80.732	0.4665	82.734	82.507	82.974	2.002				22	12	3	0	0	0	7.1108E-05	1	11309	89.301	85.439	1	871520
ACFYSVFLDTPK	12	Unmodified	_ACFYSVFLDTPK_			0	0	Q1EQ36	Q1EQ36	Q1EQ36	EHI_040700	Coatomer subunit gamma	>tr|Q1EQ36|Q1EQ36_ENTHI Coatomer subunit gamma OS=Entamoeba histolytica GN=EHI_040700 PE=3 SV=1	MULTI-MATCH	2013-05-10_GAG_Top10HCD_HM1_GJ178	vesicle1		2	724.34995	1446.6853	25122.19	-0.3809	-0.29		-0.6709	724.850776827903	82.82	0.49725	82.82	82.553	83.05	0	0.03064	NaN	89.301	26	13	3	NaN	NaN	NaN	NaN	0		NaN	NaN	0	339590
ACFYSVFLDTPK	12	Unmodified	_ACFYSVFLDTPK_			0	0	Q1EQ36	Q1EQ36	Q1EQ36	EHI_040700	Coatomer subunit gamma	>tr|Q1EQ36|Q1EQ36_ENTHI Coatomer subunit gamma OS=Entamoeba histolytica GN=EHI_040700 PE=3 SV=1	MULTI-MATCH	2013-05-10_GAG_Top10HCD_HM1_GJ179	vesicle2		2	724.34995	1446.6853	24566.9	-0.36747	-1.7417		-2.1091	724.348173105753	82.062	0.80309	82.815	82.346	83.149	0.75279	0.025024	NaN	89.301	44	18	3	NaN	NaN	NaN	NaN	0		NaN	NaN	0	3096600
ACLEDIESVLTAFTAQQISNK	21	Unmodified	_ACLEDIESVLTAFTAQQISNK_			0	0	C4M2W7	C4M2W7	C4M2W7	EHI_048540		>tr|C4M2W7|C4M2W7_ENTHI Putative uncharacterized protein OS=Entamoeba histolytica GN=EHI_048540 PE=4 SV=1	MULTI-MSMS	2013-05-10_GAG_Top10HCD_HM1_GJ179	vesicle2	780.4	3	780.05802	2337.1522	23836.19	-0.45061	1.1496		0.69894	780.39343348497	108.69	1.1812	109.34	108.71	109.9	0.65255				93	29	5	0	0	0	0.047626	1	15375	23.509	23.411	1	1133800
ACLEDIESVLTAFTAQQISNK	21	Unmodified	_ACLEDIESVLTAFTAQQISNK_			0	0	C4M2W7	C4M2W7	C4M2W7	EHI_048540		>tr|C4M2W7|C4M2W7_ENTHI Putative uncharacterized protein OS=Entamoeba histolytica GN=EHI_048540 PE=4 SV=1	MULTI-MATCH	2013-05-10_GAG_Top10HCD_HM1_GJ178	vesicle1		3	780.05802	2337.1522	24342.26	-0.40592	-0.46972		-0.87563	780.392356557529	109.51	0.78066	109.51	109.17	109.95	-7.6294E-06	0.080411	NaN	23.509	66	24	4	NaN	NaN	NaN	NaN	0		NaN	NaN	0	470870
ACLEDIESVLTAFTAQQISNK	21	Unmodified	_ACLEDIESVLTAFTAQQISNK_			0	0	C4M2W7	C4M2W7	C4M2W7	EHI_048540		>tr|C4M2W7|C4M2W7_ENTHI Putative uncharacterized protein OS=Entamoeba histolytica GN=EHI_048540 PE=4 SV=1	MULTI-MATCH	2013-05-10_GAG_Top10HCD_HM1_GJ180	vesicle3		3	780.05802	2337.1522	24822.55	0.24792	0.94713		1.1951	780.393887990407	106.93	0.54826	109.44	109.23	109.78	2.5032	0.0068792	NaN	23.509	30	15	3	NaN	NaN	NaN	NaN	0		NaN	NaN	0	223340
ACVQLTNDR	9	Unmodified	_ACVQLTNDR_			0	0	C4LSX5	C4LSX5	C4LSX5	EHI_148050		>tr|C4LSX5|C4LSX5_ENTHI Putative uncharacterized protein OS=Entamoeba histolytica GN=EHI_148050 PE=4 SV=1	MULTI-MSMS	2013-05-10_GAG_Top10HCD_HM1_GJ178	vesicle1	538.76	2	538.7613	1075.508	27888.04	-0.12328	-0.16473		-0.28802	538.76131009775	28.563	0.90358	28.563	28.116	29.02	0				108	33	5	0	0	0	0.00014635	1	3861	105.52	98.576	1	3186700
ACVQLTNDR	9	Unmodified	_ACVQLTNDR_			0	0	C4LSX5	C4LSX5	C4LSX5	EHI_148050		>tr|C4LSX5|C4LSX5_ENTHI Putative uncharacterized protein OS=Entamoeba histolytica GN=EHI_148050 PE=4 SV=1	MULTI-MATCH	2013-05-10_GAG_Top10HCD_HM1_GJ179	vesicle2		2	538.7613	1075.508	27775.08	0.24847	-0.21202		0.036448	538.761398105673	26.761	0.90757	28.817	28.387	29.295	2.0558	0.093699	NaN	105.52	72	26	4	NaN	NaN	NaN	NaN	0		NaN	NaN	0	6521200
ACVQLTNDR	9	Unmodified	_ACVQLTNDR_			0	0	C4LSX5	C4LSX5	C4LSX5	EHI_148050		>tr|C4LSX5|C4LSX5_ENTHI Putative uncharacterized protein OS=Entamoeba histolytica GN=EHI_148050 PE=4 SV=1	MULTI-MATCH	2013-05-10_GAG_Top10HCD_HM1_GJ180	vesicle3		2	538.7613	1075.508	27994.11	0.49779	-0.54749		-0.049703	538.760900001403	27.088	0.78758	28.789	28.343	29.131	1.7013	0.066102	NaN	105.52	51	26	3	NaN	NaN	NaN	NaN	0		NaN	NaN	0	826910
ADADVILNTLIR	12	Unmodified	_ADADVILNTLIR_			0	0	Q1EQ46	Q1EQ46	Q1EQ46	EHI_048310		>tr|Q1EQ46|Q1EQ46_ENTHI EhSec24C OS=Entamoeba histolytica GN=EHI_048310 PE=4 SV=1	MULTI-MSMS	2013-05-10_GAG_Top10HCD_HM1_GJ180	vesicle3	657.38	2	657.37481	1312.7351	27113.07	-0.41917	0.23602		-0.18315	657.375024749921	84.163	0.67043	86.265	85.902	86.573	2.1023				33	16	3	0	0	0	0.00031275	1	11826	78.324	64.081	1	857620
ADADVILNTLIR	12	Unmodified	_ADADVILNTLIR_			0	0	Q1EQ46	Q1EQ46	Q1EQ46	EHI_048310		>tr|Q1EQ46|Q1EQ46_ENTHI EhSec24C OS=Entamoeba histolytica GN=EHI_048310 PE=4 SV=1	MULTI-MATCH	2013-05-10_GAG_Top10HCD_HM1_GJ178	vesicle1		2	657.37481	1312.7351	26164.67	-0.42841	-1.3703		-1.7987	657.373681004531	86.242	0.63892	86.242	85.955	86.594	0	-0.086942	NaN	78.324	31	20	2	NaN	NaN	NaN	NaN	0		NaN	NaN	0	319690
ADADVILNTLIR	12	Unmodified	_ADADVILNTLIR_			0	0	Q1EQ46	Q1EQ46	Q1EQ46	EHI_048310		>tr|Q1EQ46|Q1EQ46_ENTHI EhSec24C OS=Entamoeba histolytica GN=EHI_048310 PE=4 SV=1	MULTI-MATCH	2013-05-10_GAG_Top10HCD_HM1_GJ179	vesicle2		2	657.37481	1312.7351	28030	-0.42826	-2.8211		-3.2493	657.37325708791	85.726	0.53175	86.479	86.193	86.725	0.75279	0.15035	NaN	78.324	20	11	2	NaN	NaN	NaN	NaN	0		NaN	NaN	0	762240
ADCLSEEELK	10	Unmodified	_ADCLSEEELK_			0	0	Q5NT05	Q5NT05	Q5NT05	EhRabX11		>tr|Q5NT05|Q5NT05_ENTHI Rab family GTPase (Fragment) OS=Entamoeba histolytica GN=EhRabX11 PE=3 SV=1	MULTI-MSMS	2013-05-10_GAG_Top10HCD_HM1_GJ178	vesicle1	597.27	2	597.27136	1192.5282	27158.36	0.28746	-0.11744		0.17002	597.271190801563	41.208	0.80933	41.208	40.766	41.575	0				100	36	3	0	0	0	7.1011E-05	1	5649	117.02	112.13	1	2845000
ADCLSEEELK	10	Unmodified	_ADCLSEEELK_			0	0	Q5NT05	Q5NT05	Q5NT05	EhRabX11		>tr|Q5NT05|Q5NT05_ENTHI Rab family GTPase (Fragment) OS=Entamoeba histolytica GN=EhRabX11 PE=3 SV=1	MULTI-MSMS	2013-05-10_GAG_Top10HCD_HM1_GJ179	vesicle2	597.27	2	597.27136	1192.5282	26500.44	0.042651	0.14627		0.18892	597.271220981091	39.58	0.74845	41.436	41.087	41.836	1.8553				74	25	4	0	0	0	6.5285E-05	1	5365	128.03	118.71	1	6927700
ADCLSEEELK	10	Unmodified	_ADCLSEEELK_			0	0	Q5NT05	Q5NT05	Q5NT05	EhRabX11		>tr|Q5NT05|Q5NT05_ENTHI Rab family GTPase (Fragment) OS=Entamoeba histolytica GN=EhRabX11 PE=3 SV=1	MULTI-MATCH	2013-05-10_GAG_Top10HCD_HM1_GJ180	vesicle3		2	597.27136	1192.5282	27829.19	0.081352	-0.38748		-0.30612	597.270752772573	40.128	0.7072	41.429	41.092	41.799	1.3004	0.071298	NaN	128.03	58	25	3	NaN	NaN	NaN	NaN	0		NaN	NaN	0	1168800
ADCLSEEELKK	11	Unmodified	_ADCLSEEELKK_			0	0	Q5NT05	Q5NT05	Q5NT05	EhRabX11		>tr|Q5NT05|Q5NT05_ENTHI Rab family GTPase (Fragment) OS=Entamoeba histolytica GN=EhRabX11 PE=3 SV=1	MULTI-MSMS	2013-05-10_GAG_Top10HCD_HM1_GJ179	vesicle2	661.32	2	661.31884	1320.6231	25374.99	0.26502	-0.32723		-0.062208	661.318822243429	33.34	0.86467	35.195	34.793	35.658	1.8553				107	33	5	0	0	0	0.010108	1	4534	81.525	74.488	1	10619000
ADCLSEEELKK	11	Unmodified	_ADCLSEEELKK_			0	0	Q5NT05	Q5NT05	Q5NT05	EhRabX11		>tr|Q5NT05|Q5NT05_ENTHI Rab family GTPase (Fragment) OS=Entamoeba histolytica GN=EhRabX11 PE=3 SV=1	MULTI-MSMS	2013-05-10_GAG_Top10HCD_HM1_GJ180	vesicle3	441.22	3	441.21499	1320.6231	30757.66	0.68994	-0.44524		0.2447	441.214821430058	33.924	0.7024	35.225	34.884	35.587	1.3004				81	29	3	0	0	0	0.00089816	1	4551	68.536	57.61	1	1686700
ADCLSEEELKK	11	Unmodified	_ADCLSEEELKK_			0	0	Q5NT05	Q5NT05	Q5NT05	EhRabX11		>tr|Q5NT05|Q5NT05_ENTHI Rab family GTPase (Fragment) OS=Entamoeba histolytica GN=EhRabX11 PE=3 SV=1	MULTI-SECPEP	2013-05-10_GAG_Top10HCD_HM1_GJ180	vesicle3	662.32	2	661.31884	1320.6231	25034.75	0.34953	0.38645		0.73598	661.318946628771	33.934	0.72209	35.234	34.925	35.647	1.3004				96	29	4	0	0	0	0.029004	1	4540	56.551	45.087	1	2193600
ADCLSEEELKK	11	Unmodified	_ADCLSEEELKK_			0	0	Q5NT05	Q5NT05	Q5NT05	EhRabX11		>tr|Q5NT05|Q5NT05_ENTHI Rab family GTPase (Fragment) OS=Entamoeba histolytica GN=EhRabX11 PE=3 SV=1	MULTI-MATCH	2013-05-10_GAG_Top10HCD_HM1_GJ178	vesicle1		2	661.31884	1320.6231	25182.85	0.58054	-0.011811		0.56873	661.319014822509	35.089	0.85922	35.089	34.707	35.567	-3.8147E-06	-0.08396	NaN	81.525	120	38	4	NaN	NaN	NaN	NaN	0		NaN	NaN	0	4211300
ADCLSEEELKK	11	Unmodified	_ADCLSEEELKK_			0	0	Q5NT05	Q5NT05	Q5NT05	EhRabX11		>tr|Q5NT05|Q5NT05_ENTHI Rab family GTPase (Fragment) OS=Entamoeba histolytica GN=EhRabX11 PE=3 SV=1	MULTI-MATCH	2013-05-10_GAG_Top10HCD_HM1_GJ178	vesicle1		3	441.21499	1320.6231	30859.15	0.64633	-0.70384		-0.057508	441.214778848039	35.086	0.79351	35.086	34.681	35.474	-3.8147E-06	-0.079659	NaN	68.536	120	35	5	NaN	NaN	NaN	NaN	0		NaN	NaN	0	3366900
ADCLSEEELKK	11	Unmodified	_ADCLSEEELKK_			0	0	Q5NT05	Q5NT05	Q5NT05	EhRabX11		>tr|Q5NT05|Q5NT05_ENTHI Rab family GTPase (Fragment) OS=Entamoeba histolytica GN=EhRabX11 PE=3 SV=1	MULTI-MATCH	2013-05-10_GAG_Top10HCD_HM1_GJ179	vesicle2		3	441.21499	1320.6231	31688.28	0.53347	-0.52669		0.0067807	441.214864956722	33.332	0.8023	35.187	34.765	35.567	1.8553	0.021084	NaN	68.536	109	31	5	NaN	NaN	NaN	NaN	0		NaN	NaN	0	10245000
ADCLSEEELKK	11	Unmodified	_ADCLSEEELKK_			0	0	Q5NT05	Q5NT05	Q5NT05	EhRabX11		>tr|Q5NT05|Q5NT05_ENTHI Rab family GTPase (Fragment) OS=Entamoeba histolytica GN=EhRabX11 PE=3 SV=1	MULTI-MATCH	2013-05-10_GAG_Top10HCD_HM1_GJ180	vesicle3		2	661.31884	1320.6231	25034.75	0.34953	0.38645		0.73598	661.318946628771	33.934	0.72209	35.234	34.925	35.647	1.3004	0.061315	NaN	81.525	96	29	4	NaN	NaN	NaN	NaN	0		NaN	NaN	0	2193600
ADDMDLFGEMTPEEIEAEKK	20	Acetyl (Protein N-term)	_(ac)ADDMDLFGEMTPEEIEAEKK_			1	0	O15618;B1N4F4	O15618	O15618			>tr|O15618|O15618_ENTHI Elongation factor 1 beta (Fragment) OS=Entamoeba histolytica PE=2 SV=1;>tr|B1N4F4|B1N4F4_ENTHI Elongation factor 1 beta, putative OS=Entamoeba histolytica GN=EHI_146390 PE=4 SV=1	MULTI-MSMS	2013-05-10_GAG_Top10HCD_HM1_GJ180	vesicle3	1171.02	2	1170.5165	2339.0185	19359.41	0.12571	-0.12414		0.001569	1171.01682965104	83.271	0.58284	85.273	84.972	85.555	2.002				37	17	3	0	0	0	0.0028872	1	11694	62.617	62.241	1	655570
ADDMDLFGEMTPEEIEAEKK	20	Acetyl (Protein N-term)	_(ac)ADDMDLFGEMTPEEIEAEKK_			1	0	O15618;B1N4F4	O15618	O15618			>tr|O15618|O15618_ENTHI Elongation factor 1 beta (Fragment) OS=Entamoeba histolytica PE=2 SV=1;>tr|B1N4F4|B1N4F4_ENTHI Elongation factor 1 beta, putative OS=Entamoeba histolytica GN=EHI_146390 PE=4 SV=1	MULTI-MATCH	2013-05-10_GAG_Top10HCD_HM1_GJ178	vesicle1		2	1170.5165	2339.0185	19832.77	0.25039	-0.63558		-0.38519	1171.0164833103	85.058	0.30042	85.058	84.894	85.195	0	-0.1078	NaN	62.617	19	8	3	NaN	NaN	NaN	NaN	0		NaN	NaN	0	223140
ADENFYEGKEENKEEDNFGR	20	Unmodified	_ADENFYEGKEENKEEDNFGR_			0	0	C4M5K9	C4M5K9	C4M5K9	EHI_001950		>tr|C4M5K9|C4M5K9_ENTHI Heat shock protein 70 family OS=Entamoeba histolytica GN=EHI_001950 PE=3 SV=1	MULTI-MSMS	2013-05-10_GAG_Top10HCD_HM1_GJ180	vesicle3	807.68	3	807.34729	2419.02	23785.83	0.35378	0.38402		0.7378	807.681977377021	43.771	0.5156	45.071	44.812	45.328	1.3004				87	20	5	0	0	0	3.3625E-10	1	5918	119.38	118.63	1	2928000
ADENFYEGKEENKEEDNFGR	20	Unmodified	_ADENFYEGKEENKEEDNFGR_			0	0	C4M5K9	C4M5K9	C4M5K9	EHI_001950		>tr|C4M5K9|C4M5K9_ENTHI Heat shock protein 70 family OS=Entamoeba histolytica GN=EHI_001950 PE=3 SV=1	MULTI-MATCH	2013-05-10_GAG_Top10HCD_HM1_GJ178	vesicle1		3	807.34729	2419.02	22908.41	0.25272	1.0917		1.3444	807.682510776657	44.85	0.35247	44.85	44.668	45.02	-3.8147E-06	-0.16887	NaN	119.38	18	14	2	NaN	NaN	NaN	NaN	0		NaN	NaN	0	211360
ADENFYEGKEENKEEDNFGR	20	Unmodified	_ADENFYEGKEENKEEDNFGR_			0	0	C4M5K9	C4M5K9	C4M5K9	EHI_001950		>tr|C4M5K9|C4M5K9_ENTHI Heat shock protein 70 family OS=Entamoeba histolytica GN=EHI_001950 PE=3 SV=1	MULTI-MATCH	2013-05-10_GAG_Top10HCD_HM1_GJ179	vesicle2		3	807.34729	2419.02	22204.3	0.49944	2.7747		3.2741	807.683426259589	43.28	0.23568	45.135	45	45.236	1.8553	0.11625	NaN	119.38	8	5	2	NaN	NaN	NaN	NaN	0		NaN	NaN	0	599780
ADENQTPQEIQELPQELK	18	Acetyl (Protein N-term)	_(ac)ADENQTPQEIQELPQELK_			1	0	C4LVN9	C4LVN9	C4LVN9	EHI_186720	40S ribosomal protein S12	>tr|C4LVN9|C4LVN9_ENTHI 40S ribosomal protein S12 OS=Entamoeba histolytica GN=EHI_186720 PE=3 SV=1	MULTI-MSMS	2013-05-10_GAG_Top10HCD_HM1_GJ180	vesicle3	1077.03	2	1076.5239	2151.0332	20785.97	0.59676	3.0628		3.6596	1076.52417460283	71.909	0.79275	73.811	73.435	74.228	1.9018				62	20	4	0	0	0	4.7115E-07	1	9990	79.489	78.219	1	6406300
ADENQTPQEIQELPQELK	18	Acetyl (Protein N-term)	_(ac)ADENQTPQEIQELPQELK_			1	0	C4LVN9	C4LVN9	C4LVN9	EHI_186720	40S ribosomal protein S12	>tr|C4LVN9|C4LVN9_ENTHI 40S ribosomal protein S12 OS=Entamoeba histolytica GN=EHI_186720 PE=3 SV=1	MULTI-MATCH	2013-05-10_GAG_Top10HCD_HM1_GJ178	vesicle1		2	1076.5239	2151.0332	20924.47	-0.10462	1.4272		1.3226	1077.02643089048	73.302	0.68725	73.302	72.944	73.631	0	-0.43246	NaN	79.489	63	20	4	NaN	NaN	NaN	NaN	0		NaN	NaN	0	1482700
ADENQTPQEIQELPQELK	18	Acetyl (Protein N-term)	_(ac)ADENQTPQEIQELPQELK_			1	0	C4LVN9	C4LVN9	C4LVN9	EHI_186720	40S ribosomal protein S12	>tr|C4LVN9|C4LVN9_ENTHI 40S ribosomal protein S12 OS=Entamoeba histolytica GN=EHI_186720 PE=3 SV=1	MULTI-MATCH	2013-05-10_GAG_Top10HCD_HM1_GJ179	vesicle2		2	1076.5239	2151.0332	21439.14	0.57761	1.8052		2.3828	1077.02728408531	73.137	0.78383	74.091	73.664	74.448	0.95325	0.35604	NaN	79.489	82	21	5	NaN	NaN	NaN	NaN	0		NaN	NaN	0	7608100
ADGSTITR	8	Unmodified	_ADGSTITR_			0	0	CON__Q1RMN8	CON__Q1RMN8	CON__Q1RMN8			>Q1RMN8 TREMBL:Q1RMN8 (Bos taurus) Similar to Immunoglobulin lambda-like polypeptide 1	MULTI-MSMS	2013-05-10_GAG_Top10HCD_HM1_GJ178	vesicle1	410.71	2	410.7116	819.40865	25526.1	-0.47421	-0.1962		-0.67042	410.711620690952	3.8176	4.8023	3.8176	1.5137	6.316	0				908	328	4	0	0	0	0.0016118	5	423	109.71	96.387	1	27164000
ADGSTITR	8	Unmodified	_ADGSTITR_			0	0	CON__Q1RMN8	CON__Q1RMN8	CON__Q1RMN8			>Q1RMN8 TREMBL:Q1RMN8 (Bos taurus) Similar to Immunoglobulin lambda-like polypeptide 1	MULTI-MSMS	2013-05-10_GAG_Top10HCD_HM1_GJ179	vesicle2	410.71	2	410.7116	819.40865	30356.62	-0.061515	-0.49009		-0.5516	410.711487299886	2.633	4.7586	4.1877	2.5159	7.2745	1.5546				624	260	4	0	0	0	0.0016441	3	344	109.71	94.275	1	60049000
ADGSTITR	8	Unmodified	_ADGSTITR_			0	0	CON__Q1RMN8	CON__Q1RMN8	CON__Q1RMN8			>Q1RMN8 TREMBL:Q1RMN8 (Bos taurus) Similar to Immunoglobulin lambda-like polypeptide 1	MULTI-MSMS	2013-05-10_GAG_Top10HCD_HM1_GJ180	vesicle3	410.71	2	410.7116	819.40865	31655.98	-0.25536	-0.12291		-0.37827	410.711562805243	2.8768	4.9372	4.077	2.3801	7.3173	1.2002				588	279	3	0	0	0	0.0016118	3	280	121.05	105.61	1	31726000
ADKEFEEDFR	10	Unmodified	_ADKEFEEDFR_			0	0	C4LYD4	C4LYD4	C4LYD4	EHI_007970		>tr|C4LYD4|C4LYD4_ENTHI Putative uncharacterized protein OS=Entamoeba histolytica GN=EHI_007970 PE=4 SV=1	MULTI-MSMS	2013-05-10_GAG_Top10HCD_HM1_GJ179	vesicle2	643.28	2	643.2884	1284.5622	26378.36	0.36623	-0.16613		0.2001	643.288404807514	42.164	0.80967	44.02	43.64	44.45	1.8553				60	24	3	0	0	0	0.0027242	1	5679	69.276	62.982	1	1880800
ADKEFEEDFR	10	Unmodified	_ADKEFEEDFR_			0	0	C4LYD4	C4LYD4	C4LYD4	EHI_007970		>tr|C4LYD4|C4LYD4_ENTHI Putative uncharacterized protein OS=Entamoeba histolytica GN=EHI_007970 PE=4 SV=1	MULTI-MATCH	2013-05-10_GAG_Top10HCD_HM1_GJ178	vesicle1		2	643.2884	1284.5622	24931.79	0.28518	-1.8705		-1.5853	643.286903135621	44.177	0.48617	44.177	43.983	44.469	0	0.097855	NaN	69.276	38	21	2	NaN	NaN	NaN	NaN	0		NaN	NaN	0	730330
ADKEFEEDFR	10	Unmodified	_ADKEFEEDFR_			0	0	C4LYD4	C4LYD4	C4LYD4	EHI_007970		>tr|C4LYD4|C4LYD4_ENTHI Putative uncharacterized protein OS=Entamoeba histolytica GN=EHI_007970 PE=4 SV=1	MULTI-MATCH	2013-05-10_GAG_Top10HCD_HM1_GJ180	vesicle3		2	643.2884	1284.5622	24465.18	0.1376	1.2864		1.424	643.290557699341	42.741	0.71075	44.042	43.721	44.432	1.3004	-0.037777	NaN	69.276	44	25	2	NaN	NaN	NaN	NaN	0		NaN	NaN	0	1661000
ADLAQTR	7	Unmodified	_ADLAQTR_			0	0	Q6AW60;O15785	Q6AW60	Q6AW60	EhRAB11A;Rab11		>tr|Q6AW60|Q6AW60_ENTHI EhRab11A protein OS=Entamoeba histolytica GN=EhRAB11A PE=3 SV=1;>tr|O15785|O15785_ENTHI GTP-binding protein (Fragment) OS=Entamoeba histolytica GN=Rab11 PE=2 SV=1	MULTI-MSMS	2013-05-10_GAG_Top10HCD_HM1_GJ178	vesicle1	387.71	2	387.70886	773.40317	33191.33	-0.58087	-0.97081		-1.5517	387.709180521434	10.2	1.3783	10.2	9.293	10.671	0				250	89	4	0	0	0	0.0047675	1	1344	86.794	66.239	1	1532100
ADLAQTR	7	Unmodified	_ADLAQTR_			0	0	Q6AW60;O15785	Q6AW60	Q6AW60	EhRAB11A;Rab11		>tr|Q6AW60|Q6AW60_ENTHI EhRab11A protein OS=Entamoeba histolytica GN=EhRAB11A PE=3 SV=1;>tr|O15785|O15785_ENTHI GTP-binding protein (Fragment) OS=Entamoeba histolytica GN=Rab11 PE=2 SV=1	MULTI-MSMS	2013-05-10_GAG_Top10HCD_HM1_GJ179	vesicle2	387.71	2	387.70886	773.40317	32642.3	-0.27862	-0.40289		-0.68151	387.709044119407	8.278	2.606	10.334	8.7759	11.382	2.0558				406	178	4	0	0	0	0.0032759	1	1035	92.491	69.472	1	1970100
ADLAQTR	7	Unmodified	_ADLAQTR_			0	0	Q6AW60;O15785	Q6AW60	Q6AW60	EhRAB11A;Rab11		>tr|Q6AW60|Q6AW60_ENTHI EhRab11A protein OS=Entamoeba histolytica GN=EhRAB11A PE=3 SV=1;>tr|O15785|O15785_ENTHI GTP-binding protein (Fragment) OS=Entamoeba histolytica GN=Rab11 PE=2 SV=1	MULTI-MSMS	2013-05-10_GAG_Top10HCD_HM1_GJ180	vesicle3	387.71	2	387.70886	773.40317	32833.27	0.020618	-0.37656		-0.35595	387.708853135567	8.8296	1.7738	10.531	9.3413	11.115	1.7013				354	119	5	0	0	0	0.0032814	1	1076	92.47	68.272	1	2245200
ADLEMQIESLTEELAYLK	18	Unmodified	_ADLEMQIESLTEELAYLK_			0	0	CON__P13645	CON__P13645	CON__P13645			>P13645 SWISS-PROT:P13645 Tax_Id=9606 Gene_Symbol=KRT10 Keratin, type I cytoskeletal 10	MULTI-MSMS	2013-05-10_GAG_Top10HCD_HM1_GJ179	vesicle2	1048.52	2	1048.527	2095.0395	21251.34	0.60453	0.26879		0.87332	1048.52803338429	116.04	0.67117	116.49	116.14	116.82	0.4521				49	17	4	0	0	0	0.014228	1	16484	38.996	35.018	1	474150
ADLINCLGTIAR	12	Unmodified	_ADLINCLGTIAR_			0	0	Q5KTW9;C4MBP1;C4LVB2	Q5KTW9	Q5KTW9	EHI_102270;EHI_196940		>tr|Q5KTW9|Q5KTW9_ENTHI Cytosolic-type hsp90 (Fragment) OS=Entamoeba histolytica PE=3 SV=1;>tr|C4MBP1|C4MBP1_ENTHI Heat shock protein 90, putative OS=Entamoeba histolytica GN=EHI_102270 PE=3 SV=1;>tr|C4LVB2|C4LVB2_ENTHI Heat shock protein 90, putative OS=E	MULTI-MSMS	2013-05-10_GAG_Top10HCD_HM1_GJ179	vesicle2	658.85	2	658.85319	1315.6918	26392.75	-0.08518	-0.70401		-0.78919	658.852604329949	73.349	0.65808	74.303	73.982	74.64	0.95325				40	18	3	0	0	0	1.6136E-05	1	10128	96.23	84.647	1	4109400
ADLINCLGTIAR	12	Unmodified	_ADLINCLGTIAR_			0	0	Q5KTW9;C4MBP1;C4LVB2	Q5KTW9	Q5KTW9	EHI_102270;EHI_196940		>tr|Q5KTW9|Q5KTW9_ENTHI Cytosolic-type hsp90 (Fragment) OS=Entamoeba histolytica PE=3 SV=1;>tr|C4MBP1|C4MBP1_ENTHI Heat shock protein 90, putative OS=Entamoeba histolytica GN=EHI_102270 PE=3 SV=1;>tr|C4LVB2|C4LVB2_ENTHI Heat shock protein 90, putative OS=E	MULTI-MATCH	2013-05-10_GAG_Top10HCD_HM1_GJ178	vesicle1		2	658.85319	1315.6918	26212.29	-0.26787	-1.7962		-2.0641	658.852475271343	74.306	0.51717	74.306	74.028	74.545	0	0.0016861	NaN	96.23	34	15	3	NaN	NaN	NaN	NaN	0		NaN	NaN	0	854810
ADLSNLEECLPSTLSQEQR	19	Unmodified	_ADLSNLEECLPSTLSQEQR_			0	0	Q9NH04	Q9NH04	Q9NH04	EHI_044970	Malic enzyme	>tr|Q9NH04|Q9NH04_ENTHI Malic enzyme OS=Entamoeba histolytica GN=EHI_044970 PE=1 SV=1	MULTI-SECPEP	2013-05-10_GAG_Top10HCD_HM1_GJ178	vesicle1	1096.52	2	1095.5208	2189.027	21562.54	-0.088982	-0.73398		-0.82296	1095.52038795773	75.176	0.63609	75.176	74.862	75.498	0				42	19	3	0	0	0	8.6985E-10	1	10623	86.8	85.181	1	936390
ADLSNLEECLPSTLSQEQR	19	Unmodified	_ADLSNLEECLPSTLSQEQR_			0	0	Q9NH04	Q9NH04	Q9NH04	EHI_044970	Malic enzyme	>tr|Q9NH04|Q9NH04_ENTHI Malic enzyme OS=Entamoeba histolytica GN=EHI_044970 PE=1 SV=1	MULTI-MSMS	2013-05-10_GAG_Top10HCD_HM1_GJ179	vesicle2	1096.02	2	1095.5208	2189.027	20742.06	0.43499	-0.40891		0.026079	1096.02123735542	74.727	0.73225	75.68	75.311	76.044	0.95325				49	16	4	0	0	0	2.1814E-19	1	10345	128.38	126.12	1	2723300
ADLSNLEECLPSTLSQEQR	19	Unmodified	_ADLSNLEECLPSTLSQEQR_			0	0	Q9NH04	Q9NH04	Q9NH04	EHI_044970	Malic enzyme	>tr|Q9NH04|Q9NH04_ENTHI Malic enzyme OS=Entamoeba histolytica GN=EHI_044970 PE=1 SV=1	MULTI-MSMS	2013-05-10_GAG_Top10HCD_HM1_GJ180	vesicle3	1096.02	2	1095.5208	2189.027	21097.2	0.14106	0.18869		0.32975	1096.02141934984	73.563	0.56807	75.565	75.234	75.802	2.002				31	11	3	0	0	0	1.1337E-12	1	10224	97.271	95.653	1	2223800
ADLSNLEECLPSTLSQEQR	19	Unmodified	_ADLSNLEECLPSTLSQEQR_			0	0	Q9NH04	Q9NH04	Q9NH04	EHI_044970	Malic enzyme	>tr|Q9NH04|Q9NH04_ENTHI Malic enzyme OS=Entamoeba histolytica GN=EHI_044970 PE=1 SV=1	MULTI-MATCH	2013-05-10_GAG_Top10HCD_HM1_GJ178	vesicle1		2	1095.5208	2189.027	21562.54	-0.088982	-0.73398		-0.82296	1095.52038795773	75.176	0.63609	75.176	74.862	75.498	0	-0.29754	NaN	128.38	42	19	3	NaN	NaN	NaN	NaN	0		NaN	NaN	0	936390
ADMIVLVFDAHK	12	Unmodified	_ADMIVLVFDAHK_			0	0	C4M131;B1N3L7;C4LSV2	C4M131;C4LSV2	C4M131	EHI_105270;EHI_052870;EHI_152680		>tr|C4M131|C4M131_ENTHI Receptor mediated endocytosis protein, putative OS=Entamoeba histolytica GN=EHI_105270 PE=4 SV=1;>tr|B1N3L7|B1N3L7_ENTHI ENTH domain protein, putative OS=Entamoeba histolytica GN=EHI_052870 PE=4 SV=1;>tr|C4LSV2|C4LSV2_ENTHI EH-domai	MULTI-MSMS	2013-05-10_GAG_Top10HCD_HM1_GJ178	vesicle1	679.86	2	679.86048	1357.7064	24973.33	-0.51103	0.47538		-0.035648	679.861078728232	79.72	0.73335	79.72	79.457	80.19	0				54	21	3	0	0	0	0.00038821	1	11299	75.088	69.793	1	1773400
ADMIVLVFDAHK	12	Unmodified	_ADMIVLVFDAHK_			0	0	C4M131;B1N3L7;C4LSV2	C4M131;C4LSV2	C4M131	EHI_105270;EHI_052870;EHI_152680		>tr|C4M131|C4M131_ENTHI Receptor mediated endocytosis protein, putative OS=Entamoeba histolytica GN=EHI_105270 PE=4 SV=1;>tr|B1N3L7|B1N3L7_ENTHI ENTH domain protein, putative OS=Entamoeba histolytica GN=EHI_052870 PE=4 SV=1;>tr|C4LSV2|C4LSV2_ENTHI EH-domai	MULTI-MSMS	2013-05-10_GAG_Top10HCD_HM1_GJ178	vesicle1	453.58	3	453.57608	1357.7064	30787.27	-0.14626	0.075179		-0.071081	453.57652285892	79.685	0.93935	79.685	79.251	80.19	0				53	28	3	0	0	0	0.0003293	1	11300	66.492	61.976	1	997730
ADMIVLVFDAHK	12	Unmodified	_ADMIVLVFDAHK_			0	0	C4M131;B1N3L7;C4LSV2	C4M131;C4LSV2	C4M131	EHI_105270;EHI_052870;EHI_152680		>tr|C4M131|C4M131_ENTHI Receptor mediated endocytosis protein, putative OS=Entamoeba histolytica GN=EHI_105270 PE=4 SV=1;>tr|B1N3L7|B1N3L7_ENTHI ENTH domain protein, putative OS=Entamoeba histolytica GN=EHI_052870 PE=4 SV=1;>tr|C4LSV2|C4LSV2_ENTHI EH-domai	MULTI-MSMS	2013-05-10_GAG_Top10HCD_HM1_GJ179	vesicle2	453.57	3	453.57608	1357.7064	30623.43	-0.12137	0.51555		0.39418	453.57630933961	78.541	0.77167	79.394	79.104	79.876	0.85302				39	20	3	0	0	0	0.0016575	1	10905	52.863	48.347	1	3129300
ADMIVLVFDAHK	12	Unmodified	_ADMIVLVFDAHK_			0	0	C4M131;B1N3L7;C4LSV2	C4M131;C4LSV2	C4M131	EHI_105270;EHI_052870;EHI_152680		>tr|C4M131|C4M131_ENTHI Receptor mediated endocytosis protein, putative OS=Entamoeba histolytica GN=EHI_105270 PE=4 SV=1;>tr|B1N3L7|B1N3L7_ENTHI ENTH domain protein, putative OS=Entamoeba histolytica GN=EHI_052870 PE=4 SV=1;>tr|C4LSV2|C4LSV2_ENTHI EH-domai	MSMS	2013-05-10_GAG_Top10HCD_HM1_GJ179	vesicle2	679.86	2	679.86048	1357.7064	NaN	NaN	NaN		NaN	NaN	78.761	1	79.614	79.114	80.114	0.85302							0	0	0	0.00065323	1	10902	56.414	52.327	1
ADMIVLVFDAHK	12	Unmodified	_ADMIVLVFDAHK_			0	0	C4M131;B1N3L7;C4LSV2	C4M131;C4LSV2	C4M131	EHI_105270;EHI_052870;EHI_152680		>tr|C4M131|C4M131_ENTHI Receptor mediated endocytosis protein, putative OS=Entamoeba histolytica GN=EHI_105270 PE=4 SV=1;>tr|B1N3L7|B1N3L7_ENTHI ENTH domain protein, putative OS=Entamoeba histolytica GN=EHI_052870 PE=4 SV=1;>tr|C4LSV2|C4LSV2_ENTHI EH-domai	MULTI-MATCH	2013-05-10_GAG_Top10HCD_HM1_GJ180	vesicle3		2	679.86048	1357.7064	NaN	-0.65104	3.6344		2.9833	680.363780452052	77.691	0.15968	79.693	79.589	79.749	2.002	-0.013615	NaN	75.088	6	4	2	NaN	NaN	NaN	NaN	0		NaN	NaN	0	494650
ADMIVLVFDAHK	12	Unmodified	_ADMIVLVFDAHK_			0	0	C4M131;B1N3L7;C4LSV2	C4M131;C4LSV2	C4M131	EHI_105270;EHI_052870;EHI_152680		>tr|C4M131|C4M131_ENTHI Receptor mediated endocytosis protein, putative OS=Entamoeba histolytica GN=EHI_105270 PE=4 SV=1;>tr|B1N3L7|B1N3L7_ENTHI ENTH domain protein, putative OS=Entamoeba histolytica GN=EHI_052870 PE=4 SV=1;>tr|C4LSV2|C4LSV2_ENTHI EH-domai	MULTI-MATCH	2013-05-10_GAG_Top10HCD_HM1_GJ180	vesicle3		3	453.57608	1357.7064	30703.34	-0.029704	0.1326		0.10289	453.575996121058	77.483	0.54999	79.485	79.156	79.706	2.002	-0.036423	NaN	66.492	36	16	3	NaN	NaN	NaN	NaN	0		NaN	NaN	0	1100700
ADPTGLSDPYIILTYTSLK	19	Unmodified	_ADPTGLSDPYIILTYTSLK_			0	0	C4LXV4	C4LXV4	C4LXV4	EHI_087740		>tr|C4LXV4|C4LXV4_ENTHI Putative uncharacterized protein OS=Entamoeba histolytica GN=EHI_087740 PE=4 SV=1	MULTI-MSMS	2013-05-10_GAG_Top10HCD_HM1_GJ179	vesicle2	1035.05	2	1034.5461	2067.0776	21637.8	-0.065762	0.48792		0.42216	1034.54637006096	95.776	0.60838	96.629	96.324	96.933	0.85301				32	14	3	0	0	0	0.038502	1	13403	35.538	35.047	1	1249400
ADPTGLSDPYIILTYTSLK	19	Unmodified	_ADPTGLSDPYIILTYTSLK_			0	0	C4LXV4	C4LXV4	C4LXV4	EHI_087740		>tr|C4LXV4|C4LXV4_ENTHI Putative uncharacterized protein OS=Entamoeba histolytica GN=EHI_087740 PE=4 SV=1	MULTI-MATCH	2013-05-10_GAG_Top10HCD_HM1_GJ180	vesicle3		2	1034.5461	2067.0776	19593.26	0.58283	-0.09151		0.49132	1034.54608957992	94.279	0.70586	96.582	96.251	96.957	2.3027	-0.023792	NaN	35.538	46	18	3	NaN	NaN	NaN	NaN	0		NaN	NaN	0	676910
ADQHVFLALSFAGK	14	Unmodified	_ADQHVFLALSFAGK_			0	0	C4LWQ4	C4LWQ4	C4LWQ4	EHI_198580		>tr|C4LWQ4|C4LWQ4_ENTHI Putative uncharacterized protein OS=Entamoeba histolytica GN=EHI_198580 PE=4 SV=1	MULTI-MSMS	2013-05-10_GAG_Top10HCD_HM1_GJ178	vesicle1	502.27	3	501.93666	1502.7882	29525.39	-0.47788	0.84459		0.36672	501.936861249739	76.169	0.75624	76.169	75.748	76.505	0				49	24	3	0	0	0	0.057827	1	10816	25.365	24.421	1	841940
ADQHVFLALSFAGK	14	Unmodified	_ADQHVFLALSFAGK_			0	0	C4LWQ4	C4LWQ4	C4LWQ4	EHI_198580		>tr|C4LWQ4|C4LWQ4_ENTHI Putative uncharacterized protein OS=Entamoeba histolytica GN=EHI_198580 PE=4 SV=1	MULTI-MSMS	2013-05-10_GAG_Top10HCD_HM1_GJ180	vesicle3	501.94	3	501.93666	1502.7882	29347.91	-0.28448	0.49615		0.21168	501.936830150263	73.932	1.1722	75.934	75.341	76.513	2.002				82	29	5	0	0	0	0.0011517	2	10275	50.874	45.97	1	3016700
ADQHVFLALSFAGK	14	Unmodified	_ADQHVFLALSFAGK_			0	0	C4LWQ4	C4LWQ4	C4LWQ4	EHI_198580		>tr|C4LWQ4|C4LWQ4_ENTHI Putative uncharacterized protein OS=Entamoeba histolytica GN=EHI_198580 PE=4 SV=1	MULTI-MATCH	2013-05-10_GAG_Top10HCD_HM1_GJ179	vesicle2		3	501.93666	1502.7882	30535.37	-0.031026	0.37739		0.34636	501.936598606846	75.017	0.7112	75.97	75.6	76.311	0.95325	-0.054044	NaN	50.874	35	19	3	NaN	NaN	NaN	NaN	0		NaN	NaN	0	968470
ADRDESSPYAAMTAAQDVAK	20	Unmodified	_ADRDESSPYAAMTAAQDVAK_			0	0	B1N2I3;O15626	B1N2I3	B1N2I3			>tr|B1N2I3|B1N2I3_ENTHI 40S ribosomal protein S14, putative OS=Entamoeba histolytica GN=EHI_012360 PE=3 SV=1;>tr|O15626|O15626_ENTHI Ribosomal protein S14 (Fragment) OS=Entamoeba histolytica PE=2 SV=1	MULTI-MSMS	2013-05-10_GAG_Top10HCD_HM1_GJ178	vesicle1	1049.49	2	1048.9813	2095.948	19318.04	0.5478	-0.77535		-0.22755	1048.98104406504	58.61	0.51192	58.61	58.325	58.837	-3.8147E-06				32	13	4	0	0	0	0.012674	1	8135	58.479	57.117	1	625300
ADRDESSPYAAMTAAQDVAK	20	Unmodified	_ADRDESSPYAAMTAAQDVAK_			0	0	B1N2I3;O15626	B1N2I3	B1N2I3			>tr|B1N2I3|B1N2I3_ENTHI 40S ribosomal protein S14, putative OS=Entamoeba histolytica GN=EHI_012360 PE=3 SV=1;>tr|O15626|O15626_ENTHI Ribosomal protein S14 (Fragment) OS=Entamoeba histolytica PE=2 SV=1	MULTI-MATCH	2013-05-10_GAG_Top10HCD_HM1_GJ179	vesicle2		2	1048.9813	2095.948	21122.39	0.85793	-0.22446		0.63347	1048.98212790307	57.15	0.63995	58.805	58.463	59.103	1.6549	0.064006	NaN	58.479	46	16	4	NaN	NaN	NaN	NaN	0		NaN	NaN	0	2093500
ADRDESSPYAAMTAAQDVAK	20	Unmodified	_ADRDESSPYAAMTAAQDVAK_			0	0	B1N2I3;O15626	B1N2I3	B1N2I3			>tr|B1N2I3|B1N2I3_ENTHI 40S ribosomal protein S14, putative OS=Entamoeba histolytica GN=EHI_012360 PE=3 SV=1;>tr|O15626|O15626_ENTHI Ribosomal protein S14 (Fragment) OS=Entamoeba histolytica PE=2 SV=1	MULTI-MATCH	2013-05-10_GAG_Top10HCD_HM1_GJ180	vesicle3		2	1048.9813	2095.948	20703.21	0.74216	-0.40516		0.337	1049.48219718523	57.106	0.6219	58.807	58.44	59.062	1.7013	0.066607	NaN	58.479	54	18	4	NaN	NaN	NaN	NaN	0		NaN	NaN	0	1599300
ADTELGNKPWK	11	Unmodified	_ADTELGNKPWK_			0	0	C4M3V7	C4M3V7	C4M3V7	EHI_016350		>tr|C4M3V7|C4M3V7_ENTHI Putative uncharacterized protein OS=Entamoeba histolytica GN=EHI_016350 PE=4 SV=1	MULTI-MSMS	2013-05-10_GAG_Top10HCD_HM1_GJ178	vesicle1	630.33	2	629.82495	1257.6354	25891.8	0.20823	-0.61379		-0.40557	630.325693131252	38.801	0.612	38.801	38.473	39.085	0				68	28	3	0	0	0	0.039491	1	5316	46.796	41.333	1	442910
ADTELGNKPWK	11	Unmodified	_ADTELGNKPWK_			0	0	C4M3V7	C4M3V7	C4M3V7	EHI_016350		>tr|C4M3V7|C4M3V7_ENTHI Putative uncharacterized protein OS=Entamoeba histolytica GN=EHI_016350 PE=4 SV=1	MULTI-MSMS	2013-05-10_GAG_Top10HCD_HM1_GJ180	vesicle3	629.82	2	629.82495	1257.6354	26395.75	0.038755	-0.39331		-0.35455	629.825287539175	37.47	0.72593	38.771	38.412	39.138	1.3004				90	26	4	0	0	0	8.6692E-05	1	5055	106.16	96.332	1	3211900
ADTELGNKPWK	11	Unmodified	_ADTELGNKPWK_			0	0	C4M3V7	C4M3V7	C4M3V7	EHI_016350		>tr|C4M3V7|C4M3V7_ENTHI Putative uncharacterized protein OS=Entamoeba histolytica GN=EHI_016350 PE=4 SV=1	MULTI-MATCH	2013-05-10_GAG_Top10HCD_HM1_GJ179	vesicle2		2	629.82495	1257.6354	26229.28	-0.013843	-1.3291		-1.343	629.823060042081	36.645	0.74054	38.501	38.086	38.826	1.8553	-0.19005	NaN	106.16	82	26	4	NaN	NaN	NaN	NaN	0		NaN	NaN	0	1945600
ADTFHVLNFLQIDQLK	16	Unmodified	_ADTFHVLNFLQIDQLK_			0	0	C4M8Y6	C4M8Y6	C4M8Y6	EHI_086380		>tr|C4M8Y6|C4M8Y6_ENTHI Putative uncharacterized protein OS=Entamoeba histolytica GN=EHI_086380 PE=4 SV=1	MULTI-MSMS	2013-05-10_GAG_Top10HCD_HM1_GJ178	vesicle1	634.68	3	634.67551	1901.0047	26224.87	-0.17047	0.13636		-0.034113	635.009965841392	95.066	0.72987	95.066	94.7	95.43	7.6294E-06				49	18	3	0	0	0	8.4228E-06	1	13633	66.387	65.857	1	1903400
ADTFHVLNFLQIDQLK	16	Unmodified	_ADTFHVLNFLQIDQLK_			0	0	C4M8Y6	C4M8Y6	C4M8Y6	EHI_086380		>tr|C4M8Y6|C4M8Y6_ENTHI Putative uncharacterized protein OS=Entamoeba histolytica GN=EHI_086380 PE=4 SV=1	MULTI-MSMS	2013-05-10_GAG_Top10HCD_HM1_GJ180	vesicle3	952.01	2	951.50963	1901.0047	21169.92	-0.29509	-0.17235		-0.46744	952.010936565054	92.839	0.5985	95.042	94.768	95.367	2.2025				32	14	3	0	0	0	9.3372E-08	1	13144	95.761	94.374	1	1340800
ADTFHVLNFLQIDQLK	16	Unmodified	_ADTFHVLNFLQIDQLK_			0	0	C4M8Y6	C4M8Y6	C4M8Y6	EHI_086380		>tr|C4M8Y6|C4M8Y6_ENTHI Putative uncharacterized protein OS=Entamoeba histolytica GN=EHI_086380 PE=4 SV=1	MULTI-MATCH	2013-05-10_GAG_Top10HCD_HM1_GJ178	vesicle1		2	951.50963	1901.0047	19767.32	0.079154	-1.2347		-1.1555	951.509845842796	95.067	0.55927	95.067	94.783	95.342	0	0.01284	NaN	95.761	32	13	3	NaN	NaN	NaN	NaN	0		NaN	NaN	0	542420
ADTFHVLNFLQIDQLK	16	Unmodified	_ADTFHVLNFLQIDQLK_			0	0	C4M8Y6	C4M8Y6	C4M8Y6	EHI_086380		>tr|C4M8Y6|C4M8Y6_ENTHI Putative uncharacterized protein OS=Entamoeba histolytica GN=EHI_086380 PE=4 SV=1	MULTI-MATCH	2013-05-10_GAG_Top10HCD_HM1_GJ179	vesicle2		3	634.67551	1901.0047	26496.23	-0.54944	0.69501		0.14557	634.675764242373	94.193	0.92683	95.046	94.543	95.47	0.85302	-0.00025431	NaN	66.387	83	22	5	NaN	NaN	NaN	NaN	0		NaN	NaN	0	4879300
ADTFHVLNFLQIDQLK	16	Unmodified	_ADTFHVLNFLQIDQLK_			0	0	C4M8Y6	C4M8Y6	C4M8Y6	EHI_086380		>tr|C4M8Y6|C4M8Y6_ENTHI Putative uncharacterized protein OS=Entamoeba histolytica GN=EHI_086380 PE=4 SV=1	MULTI-MATCH	2013-05-10_GAG_Top10HCD_HM1_GJ180	vesicle3		3	634.67551	1901.0047	26287.37	-0.67849	0.37375		-0.30473	635.0099740891	92.825	1.2779	95.028	94.268	95.546	2.2025	-0.018885	NaN	66.387	102	30	5	NaN	NaN	NaN	NaN	0		NaN	NaN	0	4476000
ADTLVSGSR	9	Unmodified	_ADTLVSGSR_			0	0	C4M6P6	C4M6P6	C4M6P6	EHI_171280		>tr|C4M6P6|C4M6P6_ENTHI Guanine nucleotide-binding protein subunit beta 2-like 1, putative OS=Entamoeba histolytica GN=EHI_171280 PE=4 SV=1	MULTI-MSMS	2013-05-10_GAG_Top10HCD_HM1_GJ180	vesicle3	453.24	2	453.23798	904.46141	30220.54	0.39249	-0.5079		-0.11542	453.237871128924	16.296	1.1121	18.399	17.843	18.955	2.1022				154	55	3	0	0	0	0.00013585	1	2119	128.86	117.69	1	1263200
ADTLVSGSR	9	Unmodified	_ADTLVSGSR_			0	0	C4M6P6	C4M6P6	C4M6P6	EHI_171280		>tr|C4M6P6|C4M6P6_ENTHI Guanine nucleotide-binding protein subunit beta 2-like 1, putative OS=Entamoeba histolytica GN=EHI_171280 PE=4 SV=1	MULTI-MATCH	2013-05-10_GAG_Top10HCD_HM1_GJ179	vesicle2		2	453.23798	904.46141	30618.49	0.43826	-0.902		-0.46374	453.238143347375	15.892	1.0217	18.349	17.816	18.838	2.4567	-0.024867	NaN	128.86	151	56	4	NaN	NaN	NaN	NaN	0		NaN	NaN	0	633790
ADVIQWCDPYVIMK	14	Unmodified	_ADVIQWCDPYVIMK_			0	0	C4MA60	C4MA60	C4MA60	EHI_069950		>tr|C4MA60|C4MA60_ENTHI C2 domain containing protein OS=Entamoeba histolytica GN=EHI_069950 PE=4 SV=1	MULTI-MSMS	2013-05-10_GAG_Top10HCD_HM1_GJ178	vesicle1	869.92	2	869.42058	1736.8266	22316.2	-0.18109	-0.80822		-0.98931	869.42093047571	84.39	0.79599	84.39	83.979	84.775	0				101	24	6	0	0	0	4.4922E-06	1	12006	85.837	76.301	1	3874100
ADVIQWCDPYVIMK	14	Unmodified	_ADVIQWCDPYVIMK_			0	0	C4MA60	C4MA60	C4MA60	EHI_069950		>tr|C4MA60|C4MA60_ENTHI C2 domain containing protein OS=Entamoeba histolytica GN=EHI_069950 PE=4 SV=1	MULTI-MSMS	2013-05-10_GAG_Top10HCD_HM1_GJ179	vesicle2	869.42	2	869.42058	1736.8266	22813.87	-0.165	-0.80222		-0.96723	869.420627700602	83.824	0.87852	84.576	84.065	84.944	0.75279				79	21	5	0	0	0	3.1696E-05	1	11634	76.759	67.223	1	10171000
ADVIQWCDPYVIMK	14	Unmodified	_ADVIQWCDPYVIMK_			0	0	C4MA60	C4MA60	C4MA60	EHI_069950		>tr|C4MA60|C4MA60_ENTHI C2 domain containing protein OS=Entamoeba histolytica GN=EHI_069950 PE=4 SV=1	MULTI-MATCH	2013-05-10_GAG_Top10HCD_HM1_GJ180	vesicle3		2	869.42058	1736.8266	21704.88	-0.6451	1.0644		0.41926	870.427413668004	82.428	0.56662	84.43	84.158	84.724	2.002	-0.035207	NaN	85.837	33	12	4	NaN	NaN	NaN	NaN	0		NaN	NaN	0	1179800
ADVSATKDDIAK	12	Unmodified	_ADVSATKDDIAK_			0	0	C4LU72;Q07569	C4LU72	C4LU72	EHI_110180;mhcA		>tr|C4LU72|C4LU72_ENTHI Myosin heavy chain OS=Entamoeba histolytica GN=EHI_110180 PE=4 SV=1;>tr|Q07569|Q07569_ENTHI Myosin heavy chain OS=Entamoeba histolytica GN=mhcA PE=4 SV=2	MULTI-MSMS	2013-05-10_GAG_Top10HCD_HM1_GJ179	vesicle2	411.88	3	411.88223	1232.6248	31411.11	-0.1319	-1.0315		-1.1634	411.881969321973	21.971	0.92407	24.228	23.79	24.714	2.2563				142	50	4	0	0	0	0.010343	1	2916	63.662	50.856	1	1647400
ADVSATKDDIAK	12	Unmodified	_ADVSATKDDIAK_			0	0	C4LU72;Q07569	C4LU72	C4LU72	EHI_110180;mhcA		>tr|C4LU72|C4LU72_ENTHI Myosin heavy chain OS=Entamoeba histolytica GN=EHI_110180 PE=4 SV=1;>tr|Q07569|Q07569_ENTHI Myosin heavy chain OS=Entamoeba histolytica GN=mhcA PE=4 SV=2	MULTI-MSMS	2013-05-10_GAG_Top10HCD_HM1_GJ179	vesicle2	617.32	2	617.3197	1232.6248	27040.69	-0.076499	0.11351		0.037016	617.319608930115	21.968	1.1174	24.224	23.673	24.791	2.2563				181	55	4	0	0	0	7.1786E-08	1	2923	137.58	116.54	1	4820100
ADVSATKDDIAK	12	Unmodified	_ADVSATKDDIAK_			0	0	C4LU72;Q07569	C4LU72	C4LU72	EHI_110180;mhcA		>tr|C4LU72|C4LU72_ENTHI Myosin heavy chain OS=Entamoeba histolytica GN=EHI_110180 PE=4 SV=1;>tr|Q07569|Q07569_ENTHI Myosin heavy chain OS=Entamoeba histolytica GN=mhcA PE=4 SV=2	MULTI-MSMS	2013-05-10_GAG_Top10HCD_HM1_GJ180	vesicle3	411.88	3	411.88223	1232.6248	31776.15	-0.29023	-0.29974		-0.58997	411.882132314082	22.319	1.0456	24.221	23.724	24.77	1.9018				154	53	4	0	0	0	0.00030426	1	2933	85.973	75.124	1	1822500
ADVSATKDDIAK	12	Unmodified	_ADVSATKDDIAK_			0	0	C4LU72;Q07569	C4LU72	C4LU72	EHI_110180;mhcA		>tr|C4LU72|C4LU72_ENTHI Myosin heavy chain OS=Entamoeba histolytica GN=EHI_110180 PE=4 SV=1;>tr|Q07569|Q07569_ENTHI Myosin heavy chain OS=Entamoeba histolytica GN=mhcA PE=4 SV=2	MULTI-MATCH	2013-05-10_GAG_Top10HCD_HM1_GJ178	vesicle1		2	617.3197	1232.6248	25769.22	-0.096657	-0.76059		-0.85724	617.319197596583	23.853	0.72383	23.853	23.451	24.175	0	-0.24579	NaN	137.58	72	36	3	NaN	NaN	NaN	NaN	0		NaN	NaN	0	743220
ADVSATKDDIAK	12	Unmodified	_ADVSATKDDIAK_			0	0	C4LU72;Q07569	C4LU72	C4LU72	EHI_110180;mhcA		>tr|C4LU72|C4LU72_ENTHI Myosin heavy chain OS=Entamoeba histolytica GN=EHI_110180 PE=4 SV=1;>tr|Q07569|Q07569_ENTHI Myosin heavy chain OS=Entamoeba histolytica GN=mhcA PE=4 SV=2	MULTI-MATCH	2013-05-10_GAG_Top10HCD_HM1_GJ180	vesicle3		2	617.3197	1232.6248	26797.08	-0.017218	0.18918		0.17196	617.319781984484	22.317	1.0906	24.218	23.679	24.77	1.9018	0.1199	NaN	137.58	189	55	4	NaN	NaN	NaN	NaN	0		NaN	NaN	0	5097200
ADVTLNEFTTEK	12	Unmodified	_ADVTLNEFTTEK_			0	0	C4LV53	C4LV53	C4LV53	EHI_182720		>tr|C4LV53|C4LV53_ENTHI Dipeptidyl-peptidase, putative OS=Entamoeba histolytica GN=EHI_182720 PE=4 SV=1	MULTI-MSMS	2013-05-10_GAG_Top10HCD_HM1_GJ179	vesicle2	684.34	2	684.33809	1366.6616	24981.74	0.083608	0.25262		0.33623	684.338250851208	57.042	0.90975	58.697	58.306	59.216	1.6549				61	24	4	0	0	0	8.7552E-08	1	7718	132.86	120.07	1	7391100
ADVTLNEFTTEK	12	Unmodified	_ADVTLNEFTTEK_			0	0	C4LV53	C4LV53	C4LV53	EHI_182720		>tr|C4LV53|C4LV53_ENTHI Dipeptidyl-peptidase, putative OS=Entamoeba histolytica GN=EHI_182720 PE=4 SV=1	MULTI-MATCH	2013-05-10_GAG_Top10HCD_HM1_GJ178	vesicle1		2	684.33809	1366.6616	24154.46	-0.17571	0.05156		-0.12415	684.338294868187	58.506	0.8455	58.506	58.056	58.902	0	-0.13078	NaN	132.86	76	25	4	NaN	NaN	NaN	NaN	0		NaN	NaN	0	4916500
ADVTLNEFTTEK	12	Unmodified	_ADVTLNEFTTEK_			0	0	C4LV53	C4LV53	C4LV53	EHI_182720		>tr|C4LV53|C4LV53_ENTHI Dipeptidyl-peptidase, putative OS=Entamoeba histolytica GN=EHI_182720 PE=4 SV=1	MULTI-MATCH	2013-05-10_GAG_Top10HCD_HM1_GJ180	vesicle3		2	684.33809	1366.6616	25482.42	-0.13463	1.4558		1.3212	684.338583024953	57.007	0.98124	58.708	58.268	59.249	1.7013	0.070955	NaN	132.86	78	28	4	NaN	NaN	NaN	NaN	0		NaN	NaN	0	3217400
AEAGIHSVQFSYAK	14	Unmodified	_AEAGIHSVQFSYAK_			0	0	C4LYV8	C4LYV8	C4LYV8	EHI_010710		>tr|C4LYV8|C4LYV8_ENTHI Putative uncharacterized protein OS=Entamoeba histolytica GN=EHI_010710 PE=4 SV=1	MULTI-MSMS	2013-05-10_GAG_Top10HCD_HM1_GJ178	vesicle1	755.39	2	754.38062	1506.7467	24432.89	-0.29297	1.4736		1.1806	754.380816478491	51.362	0.96242	51.362	50.805	51.767	0				112	36	5	0	0	0	0.006424	1	7067	41.014	36.11	1	1657600
AEAGIHSVQFSYAK	14	Unmodified	_AEAGIHSVQFSYAK_			0	0	C4LYV8	C4LYV8	C4LYV8	EHI_010710		>tr|C4LYV8|C4LYV8_ENTHI Putative uncharacterized protein OS=Entamoeba histolytica GN=EHI_010710 PE=4 SV=1	MULTI-MSMS	2013-05-10_GAG_Top10HCD_HM1_GJ179	vesicle2	754.38	2	754.38062	1506.7467	24784.85	0.19387	0.3864		0.58027	754.380640099112	49.713	0.76065	51.468	51.049	51.81	1.7551				75	24	4	0	0	0	2.9031E-12	1	6747	133.54	127.82	1	3507400
AEAGIHSVQFSYAK	14	Unmodified	_AEAGIHSVQFSYAK_			0	0	C4LYV8	C4LYV8	C4LYV8	EHI_010710		>tr|C4LYV8|C4LYV8_ENTHI Putative uncharacterized protein OS=Entamoeba histolytica GN=EHI_010710 PE=4 SV=1	MULTI-MATCH	2013-05-10_GAG_Top10HCD_HM1_GJ180	vesicle3		2	754.38062	1506.7467	24579.49	0.080785	1.9604		2.0412	754.380862072131	50.056	0.6396	51.456	51.078	51.718	1.4006	0.027214	NaN	133.54	90	23	5	NaN	NaN	NaN	NaN	0		NaN	NaN	0	2324300
AEAHTHLEGDFK	12	Unmodified	_AEAHTHLEGDFK_			0	0	C4LWA8	C4LWA8	C4LWA8	EHI_155570		>tr|C4LWA8|C4LWA8_ENTHI Glutamyl-tRNA synthetase, putative OS=Entamoeba histolytica GN=EHI_155570 PE=3 SV=1	MULTI-MSMS	2013-05-10_GAG_Top10HCD_HM1_GJ179	vesicle2	452.22	3	452.21772	1353.6313	30089.14	0.47917	0.12823		0.6074	452.217879186309	25.898	0.73694	27.954	27.564	28.301	2.0558				52	21	3	0	0	0	0.07506	1	3448	21.351	15.848	1	1495800
AEAHTHLEGDFK	12	Unmodified	_AEAHTHLEGDFK_			0	0	C4LWA8	C4LWA8	C4LWA8	EHI_155570		>tr|C4LWA8|C4LWA8_ENTHI Glutamyl-tRNA synthetase, putative OS=Entamoeba histolytica GN=EHI_155570 PE=3 SV=1	MULTI-MATCH	2013-05-10_GAG_Top10HCD_HM1_GJ178	vesicle1		3	452.21772	1353.6313	30946.73	0.0065372	1.0346		1.0411	452.218420906218	28.252	0.74266	28.252	27.851	28.594	0	0.18583	NaN	21.351	76	28	4	NaN	NaN	NaN	NaN	0		NaN	NaN	0	671660
AEAHTHLEGDFK	12	Unmodified	_AEAHTHLEGDFK_			0	0	C4LWA8	C4LWA8	C4LWA8	EHI_155570		>tr|C4LWA8|C4LWA8_ENTHI Glutamyl-tRNA synthetase, putative OS=Entamoeba histolytica GN=EHI_155570 PE=3 SV=1	MULTI-MATCH	2013-05-10_GAG_Top10HCD_HM1_GJ180	vesicle3		3	452.21772	1353.6313	30615.97	0.83504	-0.23073		0.60432	452.217724784471	26.291	0.72707	27.992	27.616	28.343	1.7013	-0.073708	NaN	21.351	70	26	4	NaN	NaN	NaN	NaN	0		NaN	NaN	0	1584600
AEAIEGGAYYVK	12	Unmodified	_AEAIEGGAYYVK_			0	0	Q5XWD1;C4MB38	Q5XWD1	Q5XWD1	PDI;EHI_071590		>tr|Q5XWD1|Q5XWD1_ENTHI Protein disulfide isomerase OS=Entamoeba histolytica GN=PDI PE=2 SV=1;>tr|C4MB38|C4MB38_ENTHI Protein disulfide isomerase, putative OS=Entamoeba histolytica GN=EHI_071590 PE=3 SV=1	MULTI-MSMS	2013-05-10_GAG_Top10HCD_HM1_GJ180	vesicle3	635.82	2	635.81934	1269.6241	26206.99	-0.11312	0.25862		0.1455	635.819541009656	46.627	1.0947	47.928	47.409	48.504	1.3004				129	35	5	0	0	0	0.00037209	1	6325	63.091	56.655	1	36961000
AEAIEGGAYYVK	12	Unmodified	_AEAIEGGAYYVK_			0	0	Q5XWD1;C4MB38	Q5XWD1	Q5XWD1	PDI;EHI_071590		>tr|Q5XWD1|Q5XWD1_ENTHI Protein disulfide isomerase OS=Entamoeba histolytica GN=PDI PE=2 SV=1;>tr|C4MB38|C4MB38_ENTHI Protein disulfide isomerase, putative OS=Entamoeba histolytica GN=EHI_071590 PE=3 SV=1	MULTI-MATCH	2013-05-10_GAG_Top10HCD_HM1_GJ178	vesicle1		2	635.81934	1269.6241	26464.8	0.7587	-0.78451		-0.025817	635.818952375578	47.778	1.3993	47.778	47.256	48.655	0	-0.10523	NaN	63.091	175	50	5	NaN	NaN	NaN	NaN	0		NaN	NaN	0	50471000
AEAIEGGAYYVK	12	Unmodified	_AEAIEGGAYYVK_			0	0	Q5XWD1;C4MB38	Q5XWD1	Q5XWD1	PDI;EHI_071590		>tr|Q5XWD1|Q5XWD1_ENTHI Protein disulfide isomerase OS=Entamoeba histolytica GN=PDI PE=2 SV=1;>tr|C4MB38|C4MB38_ENTHI Protein disulfide isomerase, putative OS=Entamoeba histolytica GN=EHI_071590 PE=3 SV=1	MULTI-MATCH	2013-05-10_GAG_Top10HCD_HM1_GJ179	vesicle2		2	635.81934	1269.6241	26094.55	0.11629	0.047469		0.16376	635.819406563916	46.189	2.3238	47.944	47.389	49.712	1.7551	0.060645	NaN	63.091	204	80	5	NaN	NaN	NaN	NaN	0		NaN	NaN	0	70535000
AEEETVKIDEVINEK	15	Acetyl (Protein N-term)	_(ac)AEEETVKIDEVINEK_			1	0	C4M3V7	C4M3V7	C4M3V7	EHI_016350		>tr|C4M3V7|C4M3V7_ENTHI Putative uncharacterized protein OS=Entamoeba histolytica GN=EHI_016350 PE=4 SV=1	MULTI-MSMS	2013-05-10_GAG_Top10HCD_HM1_GJ180	vesicle3	894.45	2	894.4491	1786.8836	22712.31	-0.29285	-0.52564		-0.81848	894.448864385165	69.471	1.1475	71.473	70.952	72.1	2.002				73	24	5	0	0	0	2.5952E-11	1	9605	144.18	134.38	1	2916100
AEEETVKIDEVINEK	15	Acetyl (Protein N-term)	_(ac)AEEETVKIDEVINEK_			1	0	C4M3V7	C4M3V7	C4M3V7	EHI_016350		>tr|C4M3V7|C4M3V7_ENTHI Putative uncharacterized protein OS=Entamoeba histolytica GN=EHI_016350 PE=4 SV=1	MULTI-MATCH	2013-05-10_GAG_Top10HCD_HM1_GJ179	vesicle2		2	894.4491	1786.8836	22326.93	-0.20872	-0.60463		-0.81335	894.948885620072	70.499	0.87534	71.553	71.068	71.944	1.0535	0.039997	NaN	144.18	27	18	3	NaN	NaN	NaN	NaN	0		NaN	NaN	0	1492400
AEEKDYLFK	9	Acetyl (Protein N-term)	_(ac)AEEKDYLFK_			1	0	Q9BLF3	Q9BLF3	Q9BLF3	EhRab1A		>tr|Q9BLF3|Q9BLF3_ENTHI Rab family GTPase OS=Entamoeba histolytica GN=EhRab1A PE=2 SV=1	MULTI-MSMS	2013-05-10_GAG_Top10HCD_HM1_GJ179	vesicle2	592.8	2	592.79533	1183.5761	28552.48	0.1679	-1.8487		-1.6808	592.794971525484	55.367	0.8487	57.022	56.557	57.405	1.6549				82	25	4	0	0	0	0.00078022	1	7532	95.483	73.144	1	21955000
AEEKDYLFK	9	Acetyl (Protein N-term)	_(ac)AEEKDYLFK_			1	0	Q9BLF3	Q9BLF3	Q9BLF3	EhRab1A		>tr|Q9BLF3|Q9BLF3_ENTHI Rab family GTPase OS=Entamoeba histolytica GN=EhRab1A PE=2 SV=1	MULTI-MATCH	2013-05-10_GAG_Top10HCD_HM1_GJ178	vesicle1		2	592.79533	1183.5761	28177.18	-0.29811	-1.3712		-1.6693	592.795328886184	57.132	1.056	57.132	56.45	57.506	3.8147E-06	0.07937	NaN	95.483	104	39	4	NaN	NaN	NaN	NaN	0		NaN	NaN	0	4020000
AEEKDYLFK	9	Acetyl (Protein N-term)	_(ac)AEEKDYLFK_			1	0	Q9BLF3	Q9BLF3	Q9BLF3	EhRab1A		>tr|Q9BLF3|Q9BLF3_ENTHI Rab family GTPase OS=Entamoeba histolytica GN=EhRab1A PE=2 SV=1	MULTI-MATCH	2013-05-10_GAG_Top10HCD_HM1_GJ180	vesicle3		2	592.79533	1183.5761	27397.25	0.01406	-0.50402		-0.48996	592.795408257908	55.402	0.87054	57.003	56.549	57.42	1.6011	-0.048777	NaN	95.483	102	30	4	NaN	NaN	NaN	NaN	0		NaN	NaN	0	21991000
AEEPKAEEPK	10	Unmodified	_AEEPKAEEPK_			0	0	C4M8W1	C4M8W1	C4M8W1	EHI_113950		>tr|C4M8W1|C4M8W1_ENTHI Putative uncharacterized protein OS=Entamoeba histolytica GN=EHI_113950 PE=4 SV=1	MULTI-MSMS	2013-05-10_GAG_Top10HCD_HM1_GJ180	vesicle3	564.29	2	564.28259	1126.5506	18116.99	0.18038	-3.8362		-3.6558	564.280380645627	9.4172	0.58103	11.118	10.83	11.411	1.7013				67	35	2	0	0	0	9.582E-05	1	1191	105.94	70.614	1	3064900
AEEPKAEEPK	10	Unmodified	_AEEPKAEEPK_			0	0	C4M8W1	C4M8W1	C4M8W1	EHI_113950		>tr|C4M8W1|C4M8W1_ENTHI Putative uncharacterized protein OS=Entamoeba histolytica GN=EHI_113950 PE=4 SV=1	MULTI-MATCH	2013-05-10_GAG_Top10HCD_HM1_GJ178	vesicle1		2	564.28259	1126.5506	25515.73	-0.065768	-1.4783		-1.5441	564.281845706887	10.501	0.65366	10.501	10.208	10.862	0	-0.43359	NaN	105.94	84	42	3	NaN	NaN	NaN	NaN	0		NaN	NaN	0	1073900
AEEPKAEEPK	10	Unmodified	_AEEPKAEEPK_			0	0	C4M8W1	C4M8W1	C4M8W1	EHI_113950		>tr|C4M8W1|C4M8W1_ENTHI Putative uncharacterized protein OS=Entamoeba histolytica GN=EHI_113950 PE=4 SV=1	MULTI-MATCH	2013-05-10_GAG_Top10HCD_HM1_GJ179	vesicle2		2	564.28259	1126.5506	19361.29	-0.032625	-3.6348		-3.6674	564.280367883951	9.128	1.0284	11.184	10.571	11.599	2.0558	0.24945	NaN	105.94	124	65	2	NaN	NaN	NaN	NaN	0		NaN	NaN	0	1835300
AEETQVQQEIQELPQELK	18	Acetyl (Protein N-term)	_(ac)AEETQVQQEIQELPQELK_			1	0	C4M574	C4M574	C4M574	EHI_111760	40S ribosomal protein S12	>tr|C4M574|C4M574_ENTHI 40S ribosomal protein S12 OS=Entamoeba histolytica GN=EHI_111760 PE=3 SV=1	MULTI-MSMS	2013-05-10_GAG_Top10HCD_HM1_GJ179	vesicle2	728.37	3	728.03398	2181.0801	24872.89	-0.43679	1.6535		1.2167	728.370423541106	90.093	0.78672	90.846	90.431	91.217	0.75278				61	19	4	0	0	0	2.4727E-10	1	12559	103.88	102.42	1	5661000
AEETQVQQEIQELPQELK	18	Acetyl (Protein N-term)	_(ac)AEETQVQQEIQELPQELK_			1	0	C4M574	C4M574	C4M574	EHI_111760	40S ribosomal protein S12	>tr|C4M574|C4M574_ENTHI 40S ribosomal protein S12 OS=Entamoeba histolytica GN=EHI_111760 PE=3 SV=1	MULTI-MATCH	2013-05-10_GAG_Top10HCD_HM1_GJ180	vesicle3		3	728.03398	2181.0801	24242.9	0.01556	1.8402		1.8558	728.37027738165	88.53	1.1398	90.632	90.048	91.188	2.1023	-0.10671	NaN	103.88	105	30	5	NaN	NaN	NaN	NaN	0		NaN	NaN	0	3573700
AEFHSFDWPLVPPEFLK	17	Unmodified	_AEFHSFDWPLVPPEFLK_			0	0	C4LVW1	C4LVW1	C4LVW1	EHI_125740		>tr|C4LVW1|C4LVW1_ENTHI Oxidoreductase, putative OS=Entamoeba histolytica GN=EHI_125740 PE=4 SV=1	MULTI-MSMS	2013-05-10_GAG_Top10HCD_HM1_GJ178	vesicle1	687.35	3	687.01564	2058.0251	23526.57	-0.49126	1.2884		0.79714	687.350187775287	100.51	1.332	100.51	99.88	101.21	0				106	37	5	0	0	0	6.3973E-06	1	14496	59.606	58.613	1	1304000
AEFHSFDWPLVPPEFLK	17	Unmodified	_AEFHSFDWPLVPPEFLK_			0	0	C4LVW1	C4LVW1	C4LVW1	EHI_125740		>tr|C4LVW1|C4LVW1_ENTHI Oxidoreductase, putative OS=Entamoeba histolytica GN=EHI_125740 PE=4 SV=1	MULTI-MSMS	2013-05-10_GAG_Top10HCD_HM1_GJ179	vesicle2	687.35	3	687.01564	2058.0251	21621.41	-0.29416	2.4477		2.1535	687.350172309746	99.594	1.4517	100.35	99.599	101.05	0.75279				93	35	4	0	0	0	1.0576E-06	2	13921	64.454	63.949	1	3414800
AEFHSFDWPLVPPEFLK	17	Unmodified	_AEFHSFDWPLVPPEFLK_			0	0	C4LVW1	C4LVW1	C4LVW1	EHI_125740		>tr|C4LVW1|C4LVW1_ENTHI Oxidoreductase, putative OS=Entamoeba histolytica GN=EHI_125740 PE=4 SV=1	MULTI-MSMS	2013-05-10_GAG_Top10HCD_HM1_GJ180	vesicle3	687.35	3	687.01564	2058.0251	23992.07	-0.33403	0.64016		0.30613	687.349965798239	98.214	1.3501	100.52	99.888	101.24	2.3027				121	36	5	0	0	0	2.1567E-08	2	13957	81.419	80.191	1	3317000
AEFVEVATGANVLK	14	Unmodified	_AEFVEVATGANVLK_			0	0	C4M8B5	C4M8B5	C4M8B5	EHI_101240		>tr|C4M8B5|C4M8B5_ENTHI Putative uncharacterized protein OS=Entamoeba histolytica GN=EHI_101240 PE=4 SV=1	MULTI-MSMS	2013-05-10_GAG_Top10HCD_HM1_GJ178	vesicle1	724.9	2	724.3932	1446.7718	24756.58	-0.37743	-0.44914		-0.82656	724.894478023095	67.346	0.797	67.346	67.028	67.825	7.6294E-06				75	23	4	0	0	0	0.0034891	1	9436	48.351	43.804	1	1910200
AEFVEVATGANVLK	14	Unmodified	_AEFVEVATGANVLK_			0	0	C4M8B5	C4M8B5	C4M8B5	EHI_101240		>tr|C4M8B5|C4M8B5_ENTHI Putative uncharacterized protein OS=Entamoeba histolytica GN=EHI_101240 PE=4 SV=1	MULTI-MSMS	2013-05-10_GAG_Top10HCD_HM1_GJ179	vesicle2	724.89	2	724.3932	1446.7718	24777.33	-0.079649	-0.30313		-0.38277	724.393010815856	66.482	0.98212	67.636	67.158	68.14	1.1537				72	22	4	0	0	0	0.0023234	1	9081	52.527	48.677	1	10263000
AEFVEVATGANVLK	14	Unmodified	_AEFVEVATGANVLK_			0	0	C4M8B5	C4M8B5	C4M8B5	EHI_101240		>tr|C4M8B5|C4M8B5_ENTHI Putative uncharacterized protein OS=Entamoeba histolytica GN=EHI_101240 PE=4 SV=1	MULTI-MATCH	2013-05-10_GAG_Top10HCD_HM1_GJ180	vesicle3		2	724.3932	1446.7718	24709.73	-0.056533	-0.2427		-0.29924	724.393036727925	65.693	0.9895	67.595	67.141	68.131	1.9018	0.068947	NaN	52.527	92	23	5	NaN	NaN	NaN	NaN	0		NaN	NaN	0	12338000
AEFVEVTK	8	Unmodified	_AEFVEVTK_			0	0	CON__P02769	CON__P02769	CON__P02769			>P02769 SWISS-PROT:P02769 (Bos taurus) Bovine serum albumin precursor	MULTI-MSMS	2013-05-10_GAG_Top10HCD_HM1_GJ178	vesicle1	461.75	2	461.74765	921.48075	30765.71	0.42656	0.21317		0.63973	461.747761706037	39.96	1.2288	39.96	39.266	40.495	0				185	51	5	0	0	0	0.0016136	2	5501	97.635	47.894	1	31523000
AEFVEVTK	8	Unmodified	_AEFVEVTK_			0	0	CON__P02769	CON__P02769	CON__P02769			>P02769 SWISS-PROT:P02769 (Bos taurus) Bovine serum albumin precursor	MULTI-MSMS	2013-05-10_GAG_Top10HCD_HM1_GJ179	vesicle2	461.75	2	461.74765	921.48075	30281.88	0.62207	0.34427		0.96633	461.74779359605	38.029	0.98053	39.884	39.467	40.447	1.8553				130	38	4	0	0	0	0.0017288	1	5164	111.82	45.941	1	47955000
AEFVEVTK	8	Unmodified	_AEFVEVTK_			0	0	CON__P02769	CON__P02769	CON__P02769			>P02769 SWISS-PROT:P02769 (Bos taurus) Bovine serum albumin precursor	MULTI-MSMS	2013-05-10_GAG_Top10HCD_HM1_GJ180	vesicle3	461.75	2	461.74765	921.48075	29426.63	0.60986	0.25936		0.86923	461.747667352951	38.664	0.95057	39.964	39.536	40.486	1.3004				134	38	5	0	0	0	0.0016092	1	5244	95.358	47.322	1	27717000
AEINGDLYAEADPK	14	Unmodified	_AEINGDLYAEADPK_			0	0	C4LYV2	C4LYV2	C4LYV2	EHI_010650		>tr|C4LYV2|C4LYV2_ENTHI 60S ribosomal protein L7, putative OS=Entamoeba histolytica GN=EHI_010650 PE=4 SV=1	MULTI-MSMS	2013-05-10_GAG_Top10HCD_HM1_GJ179	vesicle2	753.85	2	753.35955	1504.7046	22623.57	0.11681	-3.4977		-3.3809	753.358820218717	51.969	1.5704	53.724	52.944	54.515	1.7551				101	49	4	0	0	0	0.0021465	1	7026	51.771	48.299	1	3527700
AEINGDLYAEADPK	14	Unmodified	_AEINGDLYAEADPK_			0	0	C4LYV2	C4LYV2	C4LYV2	EHI_010650		>tr|C4LYV2|C4LYV2_ENTHI 60S ribosomal protein L7, putative OS=Entamoeba histolytica GN=EHI_010650 PE=4 SV=1	MULTI-MATCH	2013-05-10_GAG_Top10HCD_HM1_GJ178	vesicle1		2	753.35955	1504.7046	NaN	-0.1873	-8.2812		-8.4685	753.855934193859	53.082	0.065666	53.082	53.046	53.112	-3.8147E-06	-0.32103	NaN	51.771	4	2	2	NaN	NaN	NaN	NaN	0		NaN	NaN	0	275470
AEIQEEEEK	9	Unmodified	_AEIQEEEEK_			0	0	C4M703	C4M703	C4M703	EHI_057830		>tr|C4M703|C4M703_ENTHI Putative uncharacterized protein OS=Entamoeba histolytica GN=EHI_057830 PE=4 SV=1	MULTI-MSMS	2013-05-10_GAG_Top10HCD_HM1_GJ178	vesicle1	552.76	2	552.7564	1103.4982	27967.23	-0.093185	0.30034		0.20715	552.75642540733	15.139	1.0086	15.139	14.65	15.658	9.5367E-07				140	63	3	0	0	0	0.00014685	1	2011	103.55	85.727	1	599630
AEIQEEEEK	9	Unmodified	_AEIQEEEEK_			0	0	C4M703	C4M703	C4M703	EHI_057830		>tr|C4M703|C4M703_ENTHI Putative uncharacterized protein OS=Entamoeba histolytica GN=EHI_057830 PE=4 SV=1	MULTI-MSMS	2013-05-10_GAG_Top10HCD_HM1_GJ179	vesicle2	552.76	2	552.7564	1103.4982	28179.3	0.022038	0.19173		0.21377	552.756586893195	12.915	0.62325	15.271	14.865	15.488	2.3565				49	27	2	0	0	0	0.00014793	1	1683	102.07	87.394	1	608310
AEIQEEEEK	9	Unmodified	_AEIQEEEEK_			0	0	C4M703	C4M703	C4M703	EHI_057830		>tr|C4M703|C4M703_ENTHI Putative uncharacterized protein OS=Entamoeba histolytica GN=EHI_057830 PE=4 SV=1	MULTI-MSMS	2013-05-10_GAG_Top10HCD_HM1_GJ180	vesicle3	552.76	2	552.7564	1103.4982	26459.59	0.43717	0.21358		0.65075	552.756157137572	13.661	0.4093	15.663	15.553	15.962	2.002				31	21	2	0	0	0	0.0094542	1	1762	55.461	37.642	1	563540
AEIQEEEEK	9	Unmodified	_AEIQEEEEK_			0	0	C4M703	C4M703	C4M703	EHI_057830		>tr|C4M703|C4M703_ENTHI Putative uncharacterized protein OS=Entamoeba histolytica GN=EHI_057830 PE=4 SV=1	MULTI-MATCH	2013-05-10_GAG_Top10HCD_HM1_GJ179	vesicle2		2	552.7564	1103.4982	31023.17	0.078371	-2.3087		-2.2303	552.755661091075	13.225	0.31038	15.582	15.471	15.781	2.3565	-0.040823	NaN	55.461	18	14	2	NaN	NaN	NaN	NaN	0		NaN	NaN	0	410380
AEIQEEEEK	9	Unmodified	_AEIQEEEEK_			0	0	C4M703	C4M703	C4M703	EHI_057830		>tr|C4M703|C4M703_ENTHI Putative uncharacterized protein OS=Entamoeba histolytica GN=EHI_057830 PE=4 SV=1	MULTI-MATCH	2013-05-10_GAG_Top10HCD_HM1_GJ180	vesicle3		2	552.7564	1103.4982	27165.31	0.26665	0.70247		0.96912	552.75653192833	13.275	0.7445	15.277	14.793	15.538	2.002	0.047824	NaN	103.55	128	42	4	NaN	NaN	NaN	NaN	0		NaN	NaN	0	1208000
AEIQEEEEKER	11	Unmodified	_AEIQEEEEKER_			0	0	C4M703	C4M703	C4M703	EHI_057830		>tr|C4M703|C4M703_ENTHI Putative uncharacterized protein OS=Entamoeba histolytica GN=EHI_057830 PE=4 SV=1	MULTI-MSMS	2013-05-10_GAG_Top10HCD_HM1_GJ178	vesicle1	695.32	2	695.32825	1388.642	23779.7	-0.054072	1.3448		1.2907	695.329147285054	21.099	0.61826	21.099	20.803	21.421	0				73	31	3	0	0	0	0.00033751	1	2796	83.182	79.717	1	263340
AEIQEEEEKER	11	Unmodified	_AEIQEEEEKER_			0	0	C4M703	C4M703	C4M703	EHI_057830		>tr|C4M703|C4M703_ENTHI Putative uncharacterized protein OS=Entamoeba histolytica GN=EHI_057830 PE=4 SV=1	MULTI-MSMS	2013-05-10_GAG_Top10HCD_HM1_GJ179	vesicle2	463.89	3	463.88793	1388.642	29753.28	0.27788	-0.54831		-0.27043	463.88759041181	18.726	1.365	21.183	20.631	21.996	2.4567				138	65	3	0	0	0	0.00021481	1	2482	90.434	86.929	1	1425300
AEIQEEEEKER	11	Unmodified	_AEIQEEEEKER_			0	0	C4M703	C4M703	C4M703	EHI_057830		>tr|C4M703|C4M703_ENTHI Putative uncharacterized protein OS=Entamoeba histolytica GN=EHI_057830 PE=4 SV=1	MULTI-MSMS	2013-05-10_GAG_Top10HCD_HM1_GJ179	vesicle2	695.33	2	695.32825	1388.642	23697.38	-0.06741	0.37221		0.3048	695.328854279298	18.681	1.0267	21.138	20.58	21.607	2.4567				145	49	4	0	0	0	2.825E-06	1	2502	127.83	122.45	1	1281100
AEIQEEEEKER	11	Unmodified	_AEIQEEEEKER_			0	0	C4M703	C4M703	C4M703	EHI_057830		>tr|C4M703|C4M703_ENTHI Putative uncharacterized protein OS=Entamoeba histolytica GN=EHI_057830 PE=4 SV=1	MULTI-MSMS	2013-05-10_GAG_Top10HCD_HM1_GJ180	vesicle3	695.33	2	695.32825	1388.642	24847.94	-0.082056	0.53204		0.44998	695.328830716825	18.957	1.0151	21.059	20.495	21.51	2.1022				115	47	3	0	0	0	3.7122E-05	2	2499	111.63	106.34	1	809200
AEIQEEEEKER	11	Unmodified	_AEIQEEEEKER_			0	0	C4M703	C4M703	C4M703	EHI_057830		>tr|C4M703|C4M703_ENTHI Putative uncharacterized protein OS=Entamoeba histolytica GN=EHI_057830 PE=4 SV=1	MULTI-MATCH	2013-05-10_GAG_Top10HCD_HM1_GJ178	vesicle1		3	463.88793	1388.642	31002.12	0.30785	-0.054961		0.25289	463.88750761876	21.115	0.81341	21.115	20.727	21.541	0	-0.0041116	NaN	90.434	119	43	4	NaN	NaN	NaN	NaN	0		NaN	NaN	0	570700
AEIQEEEEKER	11	Unmodified	_AEIQEEEEKER_			0	0	C4M703	C4M703	C4M703	EHI_057830		>tr|C4M703|C4M703_ENTHI Putative uncharacterized protein OS=Entamoeba histolytica GN=EHI_057830 PE=4 SV=1	MULTI-MATCH	2013-05-10_GAG_Top10HCD_HM1_GJ180	vesicle3		3	463.88793	1388.642	29442.45	0.52437	-1.1635		-0.63916	463.887651022346	18.958	0.98858	21.06	20.568	21.556	2.1022	-0.059066	NaN	90.434	124	46	4	NaN	NaN	NaN	NaN	0		NaN	NaN	0	930590
AELADEIDELKK	12	Unmodified	_AELADEIDELKK_			0	0	C4MAT9;C4M1L7	C4MAT9;C4M1L7	C4MAT9	EHI_022130;EHI_133530		>tr|C4MAT9|C4MAT9_ENTHI Putative uncharacterized protein OS=Entamoeba histolytica GN=EHI_022130 PE=4 SV=1;>tr|C4M1L7|C4M1L7_ENTHI Putative uncharacterized protein OS=Entamoeba histolytica GN=EHI_133530 PE=4 SV=1	MULTI-MSMS	2013-05-10_GAG_Top10HCD_HM1_GJ178	vesicle1	458.58	3	458.5768	1372.7086	30601.48	0.2951	0.33656		0.63166	458.576860877712	59.544	0.71	59.544	59.19	59.9	0				59	19	4	0	0	0	2.6613E-05	1	8271	100.93	99.796	1	2607100
AELADEIDELKK	12	Unmodified	_AELADEIDELKK_			0	0	C4MAT9;C4M1L7	C4MAT9;C4M1L7	C4MAT9	EHI_022130;EHI_133530		>tr|C4MAT9|C4MAT9_ENTHI Putative uncharacterized protein OS=Entamoeba histolytica GN=EHI_022130 PE=4 SV=1;>tr|C4M1L7|C4M1L7_ENTHI Putative uncharacterized protein OS=Entamoeba histolytica GN=EHI_133530 PE=4 SV=1	MULTI-MSMS	2013-05-10_GAG_Top10HCD_HM1_GJ180	vesicle3	687.36	2	687.36156	1372.7086	25038.06	-0.49029	0.53695		0.046658	687.361313899676	57.837	0.61765	59.539	59.208	59.825	1.7013				41	16	4	0	0	0	5.5079E-06	1	7883	122.33	118.61	1	3048900
AELADEIDELKK	12	Unmodified	_AELADEIDELKK_			0	0	C4MAT9;C4M1L7	C4MAT9;C4M1L7	C4MAT9	EHI_022130;EHI_133530		>tr|C4MAT9|C4MAT9_ENTHI Putative uncharacterized protein OS=Entamoeba histolytica GN=EHI_022130 PE=4 SV=1;>tr|C4M1L7|C4M1L7_ENTHI Putative uncharacterized protein OS=Entamoeba histolytica GN=EHI_133530 PE=4 SV=1	MULTI-MATCH	2013-05-10_GAG_Top10HCD_HM1_GJ178	vesicle1		2	687.36156	1372.7086	23988.24	-0.052869	-0.0028019		-0.05567	687.361052072214	59.537	0.79266	59.537	59.138	59.93	-3.8147E-06	-0.0099119	NaN	122.33	54	22	4	NaN	NaN	NaN	NaN	0		NaN	NaN	0	2407400
AELADEIDELKK	12	Unmodified	_AELADEIDELKK_			0	0	C4MAT9;C4M1L7	C4MAT9;C4M1L7	C4MAT9	EHI_022130;EHI_133530		>tr|C4MAT9|C4MAT9_ENTHI Putative uncharacterized protein OS=Entamoeba histolytica GN=EHI_022130 PE=4 SV=1;>tr|C4M1L7|C4M1L7_ENTHI Putative uncharacterized protein OS=Entamoeba histolytica GN=EHI_133530 PE=4 SV=1	MULTI-MATCH	2013-05-10_GAG_Top10HCD_HM1_GJ179	vesicle2		2	687.36156	1372.7086	23828.37	-0.19437	-1.3855		-1.5798	687.360464474732	57.909	0.89333	59.564	59.162	60.056	1.6549	0.017756	NaN	122.33	52	18	4	NaN	NaN	NaN	NaN	0		NaN	NaN	0	9022200
AELADEIDELKK	12	Unmodified	_AELADEIDELKK_			0	0	C4MAT9;C4M1L7	C4MAT9;C4M1L7	C4MAT9	EHI_022130;EHI_133530		>tr|C4MAT9|C4MAT9_ENTHI Putative uncharacterized protein OS=Entamoeba histolytica GN=EHI_022130 PE=4 SV=1;>tr|C4M1L7|C4M1L7_ENTHI Putative uncharacterized protein OS=Entamoeba histolytica GN=EHI_133530 PE=4 SV=1	MULTI-MATCH	2013-05-10_GAG_Top10HCD_HM1_GJ179	vesicle2		3	458.5768	1372.7086	30373.61	0.19822	0.51898		0.7172	458.576990330095	57.894	0.75457	59.549	59.131	59.886	1.6549	0.002786	NaN	100.93	61	20	4	NaN	NaN	NaN	NaN	0		NaN	NaN	0	5162600
AELADEIDELKK	12	Unmodified	_AELADEIDELKK_			0	0	C4MAT9;C4M1L7	C4MAT9;C4M1L7	C4MAT9	EHI_022130;EHI_133530		>tr|C4MAT9|C4MAT9_ENTHI Putative uncharacterized protein OS=Entamoeba histolytica GN=EHI_022130 PE=4 SV=1;>tr|C4M1L7|C4M1L7_ENTHI Putative uncharacterized protein OS=Entamoeba histolytica GN=EHI_133530 PE=4 SV=1	MULTI-MATCH	2013-05-10_GAG_Top10HCD_HM1_GJ180	vesicle3		3	458.5768	1372.7086	30483.95	0.17528	0.63992		0.8152	458.57706790451	57.845	0.67685	59.546	59.175	59.852	1.7013	-0.00036875	NaN	100.93	48	18	3	NaN	NaN	NaN	NaN	0		NaN	NaN	0	3069500
AELEALTK	8	Unmodified	_AELEALTK_			0	0	C4LU72;Q07569	C4LU72	C4LU72	EHI_110180;mhcA		>tr|C4LU72|C4LU72_ENTHI Myosin heavy chain OS=Entamoeba histolytica GN=EHI_110180 PE=4 SV=1;>tr|Q07569|Q07569_ENTHI Myosin heavy chain OS=Entamoeba histolytica GN=mhcA PE=4 SV=2	MULTI-MSMS	2013-05-10_GAG_Top10HCD_HM1_GJ178	vesicle1	437.75	2	437.74765	873.48075	29989.13	0.24934	-0.27515		-0.025808	437.747418941116	40.543	1.0958	40.543	39.975	41.071	0				125	48	4	0	0	0	0.0017074	1	5517	111.82	77.419	1	6898200
AELEALTK	8	Unmodified	_AELEALTK_			0	0	C4LU72;Q07569	C4LU72	C4LU72	EHI_110180;mhcA		>tr|C4LU72|C4LU72_ENTHI Myosin heavy chain OS=Entamoeba histolytica GN=EHI_110180 PE=4 SV=1;>tr|Q07569|Q07569_ENTHI Myosin heavy chain OS=Entamoeba histolytica GN=mhcA PE=4 SV=2	MULTI-SECPEP	2013-05-10_GAG_Top10HCD_HM1_GJ178	vesicle1	874.94	1	874.48802	873.48075	22962.71	0.27631	0.67791		0.95422	874.488746953096	40.53	0.80342	40.53	40.13	40.933	-3.8147E-06				77	34	3	0	0	0	0.0027464	1	5531	116.25	42.276	1	773160
AELEALTK	8	Unmodified	_AELEALTK_			0	0	C4LU72;Q07569	C4LU72	C4LU72	EHI_110180;mhcA		>tr|C4LU72|C4LU72_ENTHI Myosin heavy chain OS=Entamoeba histolytica GN=EHI_110180 PE=4 SV=1;>tr|Q07569|Q07569_ENTHI Myosin heavy chain OS=Entamoeba histolytica GN=mhcA PE=4 SV=2	MULTI-MSMS	2013-05-10_GAG_Top10HCD_HM1_GJ179	vesicle2	437.75	2	437.74765	873.48075	30207.56	0.43823	-0.65959		-0.22136	437.747361663032	38.496	0.94516	40.351	39.867	40.813	1.8553				96	33	4	0	0	0	0.0016179	1	5223	100.98	73.355	1	11534000
AELEALTK	8	Unmodified	_AELEALTK_			0	0	C4LU72;Q07569	C4LU72	C4LU72	EHI_110180;mhcA		>tr|C4LU72|C4LU72_ENTHI Myosin heavy chain OS=Entamoeba histolytica GN=EHI_110180 PE=4 SV=1;>tr|Q07569|Q07569_ENTHI Myosin heavy chain OS=Entamoeba histolytica GN=mhcA PE=4 SV=2	MULTI-SECPEP	2013-05-10_GAG_Top10HCD_HM1_GJ180	vesicle3	874.44	1	874.48802	873.48075	22685.05	0.12001	0.31289		0.4329	874.488314988929	39.092	0.65284	40.393	40.039	40.692	1.3004				58	26	3	0	0	0	0.045405	1	5312	81.642	43.668	1	997670
AELEALTK	8	Unmodified	_AELEALTK_			0	0	C4LU72;Q07569	C4LU72	C4LU72	EHI_110180;mhcA		>tr|C4LU72|C4LU72_ENTHI Myosin heavy chain OS=Entamoeba histolytica GN=EHI_110180 PE=4 SV=1;>tr|Q07569|Q07569_ENTHI Myosin heavy chain OS=Entamoeba histolytica GN=mhcA PE=4 SV=2	MULTI-MATCH	2013-05-10_GAG_Top10HCD_HM1_GJ180	vesicle3		2	437.74765	873.48075	30496.13	0.25496	-0.024596		0.23036	437.747657992942	39.088	0.99714	40.388	39.88	40.877	1.3004	-0.039262	NaN	100.98	107	43	3	NaN	NaN	NaN	NaN	0		NaN	NaN	0	5954100
AENSHDIENCPVCGGTGVK	19	Unmodified	_AENSHDIENCPVCGGTGVK_			0	0	C4LUK8	C4LUK8	C4LUK8	EHI_022950		>tr|C4LUK8|C4LUK8_ENTHI DnaJ family protein OS=Entamoeba histolytica GN=EHI_022950 PE=3 SV=1	MULTI-MSMS	2013-05-10_GAG_Top10HCD_HM1_GJ179	vesicle2	1022.95	2	1022.4466	2042.8786	22053.86	0.95292	-1.3412		-0.3883	1022.4441199257	34.948	0.45918	36.803	36.556	37.015	1.8553				48	17	3	0	0	0	0.00079274	1	4718	55.453	54.747	1	812820
AEPHPSGMVGFPSIR	15	Unmodified	_AEPHPSGMVGFPSIR_			0	0	Q4GZL2;C4M2H5;O15625	Q4GZL2	Q4GZL2	ICP2;EHI_040460	Amoebiasin-2	>sp|Q4GZL2|ICP2_ENTHI Amoebiasin-2 OS=Entamoeba histolytica GN=ICP2 PE=1 SV=1;>tr|C4M2H5|C4M2H5_ENTHI Cysteine protease inhibitor 2 (EhICP2) OS=Entamoeba histolytica GN=EHI_040460 PE=1 SV=1;>tr|O15625|O15625_ENTHI MRNA, partial cds. (Fragment) OS=Entamoeba	MULTI-MSMS	2013-05-10_GAG_Top10HCD_HM1_GJ180	vesicle3	528.27	3	527.93293	1580.7769	28228.43	0.17178	-0.48443		-0.31264	527.9327000598	60.947	0.90858	62.649	62.15	63.059	1.7013				62	25	3	0	0	0	1.7293E-07	1	8312	98.943	90.628	1	3299000
AEPHPSGMVGFPSIR	15	Unmodified	_AEPHPSGMVGFPSIR_			0	0	Q4GZL2;C4M2H5;O15625	Q4GZL2	Q4GZL2	ICP2;EHI_040460	Amoebiasin-2	>sp|Q4GZL2|ICP2_ENTHI Amoebiasin-2 OS=Entamoeba histolytica GN=ICP2 PE=1 SV=1;>tr|C4M2H5|C4M2H5_ENTHI Cysteine protease inhibitor 2 (EhICP2) OS=Entamoeba histolytica GN=EHI_040460 PE=1 SV=1;>tr|O15625|O15625_ENTHI MRNA, partial cds. (Fragment) OS=Entamoeba	MULTI-MATCH	2013-05-10_GAG_Top10HCD_HM1_GJ178	vesicle1		3	527.93293	1580.7769	27465.54	-0.30899	-0.29285		-0.60185	527.932548771903	62.862	0.59821	62.862	62.599	63.197	-3.8147E-06	0.1422	NaN	98.943	34	16	3	NaN	NaN	NaN	NaN	0		NaN	NaN	0	603700
AEPHPSGMVGFPSIR	15	Unmodified	_AEPHPSGMVGFPSIR_			0	0	Q4GZL2;C4M2H5;O15625	Q4GZL2	Q4GZL2	ICP2;EHI_040460	Amoebiasin-2	>sp|Q4GZL2|ICP2_ENTHI Amoebiasin-2 OS=Entamoeba histolytica GN=ICP2 PE=1 SV=1;>tr|C4M2H5|C4M2H5_ENTHI Cysteine protease inhibitor 2 (EhICP2) OS=Entamoeba histolytica GN=EHI_040460 PE=1 SV=1;>tr|O15625|O15625_ENTHI MRNA, partial cds. (Fragment) OS=Entamoeba	MULTI-MATCH	2013-05-10_GAG_Top10HCD_HM1_GJ179	vesicle2		3	527.93293	1580.7769	28411.75	-0.32808	-0.11097		-0.43905	528.267351955192	61.193	0.75608	62.648	62.28	63.036	1.4544	-0.071518	NaN	98.943	52	23	4	NaN	NaN	NaN	NaN	0		NaN	NaN	0	1502200
AEQMFAEANTLQNK	14	Unmodified	_AEQMFAEANTLQNK_			0	0	C4M0D4;B1N344	C4M0D4	C4M0D4	EHI_064680;EHI_000300		>tr|C4M0D4|C4M0D4_ENTHI Alpha-soluble NSF attachment protein, putative OS=Entamoeba histolytica GN=EHI_064680 PE=4 SV=1;>tr|B1N344|B1N344_ENTHI N-ethylmaleimide-sensitive factor attachment protein, alpha, putative OS=Entamoeba histolytica GN=EHI_000300 PE=	MULTI-MSMS	2013-05-10_GAG_Top10HCD_HM1_GJ179	vesicle2	797.89	2	797.88013	1593.7457	22478.4	0.30812	-0.80179		-0.49367	797.879774597143	53.094	0.99561	54.849	54.465	55.461	1.7551				71	30	4	0	0	0	8.5599E-06	1	7150	87.914	86.287	1	3639700
AEQMFAEANTLQNK	14	Unmodified	_AEQMFAEANTLQNK_			0	0	C4M0D4;B1N344	C4M0D4	C4M0D4	EHI_064680;EHI_000300		>tr|C4M0D4|C4M0D4_ENTHI Alpha-soluble NSF attachment protein, putative OS=Entamoeba histolytica GN=EHI_064680 PE=4 SV=1;>tr|B1N344|B1N344_ENTHI N-ethylmaleimide-sensitive factor attachment protein, alpha, putative OS=Entamoeba histolytica GN=EHI_000300 PE=	MULTI-MSMS	2013-05-10_GAG_Top10HCD_HM1_GJ180	vesicle3	797.88	2	797.88013	1593.7457	23050.94	0.45284	-0.13082		0.32202	797.879896694033	53.211	1.1556	54.812	54.343	55.499	1.6011				83	37	5	0	0	0	1.2886E-12	1	7245	138.21	136.37	1	5825200
AEQMFAEANTLQNK	14	Unmodified	_AEQMFAEANTLQNK_			0	0	C4M0D4;B1N344	C4M0D4	C4M0D4	EHI_064680;EHI_000300		>tr|C4M0D4|C4M0D4_ENTHI Alpha-soluble NSF attachment protein, putative OS=Entamoeba histolytica GN=EHI_064680 PE=4 SV=1;>tr|B1N344|B1N344_ENTHI N-ethylmaleimide-sensitive factor attachment protein, alpha, putative OS=Entamoeba histolytica GN=EHI_000300 PE=	MULTI-MATCH	2013-05-10_GAG_Top10HCD_HM1_GJ178	vesicle1		2	797.88013	1593.7457	23967.91	0.0087433	1.3728		1.3815	797.882452294798	54.565	0.59777	54.565	54.248	54.845	0	-0.17715	NaN	138.21	44	17	4	NaN	NaN	NaN	NaN	0		NaN	NaN	0	677810
AEQWCSEHFNIPFFETSAK	19	Unmodified	_AEQWCSEHFNIPFFETSAK_			0	0	Q9NHW8;Q9BLE8;O15608	Q9NHW8	Q9NHW8	Rab7;EhRab7A		>tr|Q9NHW8|Q9NHW8_ENTHI Rab7-like GTPase (Fragment) OS=Entamoeba histolytica GN=Rab7 PE=2 SV=1;>tr|Q9BLE8|Q9BLE8_ENTHI Small GTPase Rab7A OS=Entamoeba histolytica GN=EhRab7A PE=2 SV=1;>tr|O15608|O15608_ENTHI Ras-related protein RAB7 (Fragment) OS=Entamoeba	MULTI-MSMS	2013-05-10_GAG_Top10HCD_HM1_GJ178	vesicle1	777.02	3	776.68452	2327.0317	23773.43	-0.32958	0.96672		0.63714	777.355886241464	87.47	0.78525	87.47	87.007	87.792	0				77	23	5	0	0	0	1.7539E-06	1	12495	60.621	60.33	1	1704500
AEQWCSEHFNIPFFETSAK	19	Unmodified	_AEQWCSEHFNIPFFETSAK_			0	0	Q9NHW8;Q9BLE8;O15608	Q9NHW8	Q9NHW8	Rab7;EhRab7A		>tr|Q9NHW8|Q9NHW8_ENTHI Rab7-like GTPase (Fragment) OS=Entamoeba histolytica GN=Rab7 PE=2 SV=1;>tr|Q9BLE8|Q9BLE8_ENTHI Small GTPase Rab7A OS=Entamoeba histolytica GN=EhRab7A PE=2 SV=1;>tr|O15608|O15608_ENTHI Ras-related protein RAB7 (Fragment) OS=Entamoeba	MULTI-MSMS	2013-05-10_GAG_Top10HCD_HM1_GJ179	vesicle2	1165.52	2	1164.5231	2327.0317	19630.97	0.30936	-0.23033		0.079037	1165.0255222267	86.642	0.46934	87.394	87.157	87.626	0.75278				31	12	3	0	0	0	2.824E-09	1	12034	79.293	78.933	1	1301700
AEQWCSEHFNIPFFETSAK	19	Unmodified	_AEQWCSEHFNIPFFETSAK_			0	0	Q9NHW8;Q9BLE8;O15608	Q9NHW8	Q9NHW8	Rab7;EhRab7A		>tr|Q9NHW8|Q9NHW8_ENTHI Rab7-like GTPase (Fragment) OS=Entamoeba histolytica GN=Rab7 PE=2 SV=1;>tr|Q9BLE8|Q9BLE8_ENTHI Small GTPase Rab7A OS=Entamoeba histolytica GN=EhRab7A PE=2 SV=1;>tr|O15608|O15608_ENTHI Ras-related protein RAB7 (Fragment) OS=Entamoeba	MULTI-MATCH	2013-05-10_GAG_Top10HCD_HM1_GJ179	vesicle2		3	776.68452	2327.0317	23379.93	-0.42648	0.20961		-0.21687	777.018672246132	86.631	0.62225	87.384	87.067	87.689	0.75279	-0.066874	NaN	60.621	67	17	5	NaN	NaN	NaN	NaN	0		NaN	NaN	0	6569200
AEQWCSEHFNIPFFETSAK	19	Unmodified	_AEQWCSEHFNIPFFETSAK_			0	0	Q9NHW8;Q9BLE8;O15608	Q9NHW8	Q9NHW8	Rab7;EhRab7A		>tr|Q9NHW8|Q9NHW8_ENTHI Rab7-like GTPase (Fragment) OS=Entamoeba histolytica GN=Rab7 PE=2 SV=1;>tr|Q9BLE8|Q9BLE8_ENTHI Small GTPase Rab7A OS=Entamoeba histolytica GN=EhRab7A PE=2 SV=1;>tr|O15608|O15608_ENTHI Ras-related protein RAB7 (Fragment) OS=Entamoeba	MULTI-MATCH	2013-05-10_GAG_Top10HCD_HM1_GJ180	vesicle3		3	776.68452	2327.0317	23883.83	-0.64804	0.13825		-0.50978	777.018501971463	85.397	0.61951	87.499	87.188	87.808	2.1022	0.047933	NaN	60.621	32	17	2	NaN	NaN	NaN	NaN	0		NaN	NaN	0	1311300
AERDPAQIGWGALGVDYVVESTGVFTTIPK	30	Unmodified	_AERDPAQIGWGALGVDYVVESTGVFTTIPK_			0	0	C4LVR9;Q27646	C4LVR9	C4LVR9		Glyceraldehyde-3-phosphate dehydrogenase	>tr|C4LVR9|C4LVR9_ENTHI Glyceraldehyde-3-phosphate dehydrogenase, putative OS=Entamoeba histolytica GN=EHI_008200 PE=3 SV=1;>tr|Q27646|Q27646_ENTHI Glyceraldehyde-3-phosphate dehydrogenase (Fragment) OS=Entamoeba histolytica PE=3 SV=1	MULTI-MSMS	2013-05-10_GAG_Top10HCD_HM1_GJ179	vesicle2	1059.88	3	1059.5469	3175.619	20308.14	0.37148	0.36216		0.73364	1059.88173864723	107.11	0.813	107.76	107.22	108.03	0.65257				138	23	7	0	0	0	0.00021369	1	15058	84.741	84.336	1	23153000
AERDPAQIGWGALGVDYVVESTGVFTTIPK	30	Unmodified	_AERDPAQIGWGALGVDYVVESTGVFTTIPK_			0	0	C4LVR9;Q27646	C4LVR9	C4LVR9		Glyceraldehyde-3-phosphate dehydrogenase	>tr|C4LVR9|C4LVR9_ENTHI Glyceraldehyde-3-phosphate dehydrogenase, putative OS=Entamoeba histolytica GN=EHI_008200 PE=3 SV=1;>tr|Q27646|Q27646_ENTHI Glyceraldehyde-3-phosphate dehydrogenase (Fragment) OS=Entamoeba histolytica PE=3 SV=1	MULTI-MSMS	2013-05-10_GAG_Top10HCD_HM1_GJ179	vesicle2	1060.22	3	1059.5469	3175.619	20308.13	0.55733	-0.12233		0.435	1059.88130803958	108.09	4.9627	108.74	108.03	112.99	0.65256				441	133	7	0	0	0	0.0012217	5	15221	73.771	73.46	1	24016000
AERDPAQIGWGALGVDYVVESTGVFTTIPK	30	Unmodified	_AERDPAQIGWGALGVDYVVESTGVFTTIPK_			0	0	C4LVR9;Q27646	C4LVR9	C4LVR9		Glyceraldehyde-3-phosphate dehydrogenase	>tr|C4LVR9|C4LVR9_ENTHI Glyceraldehyde-3-phosphate dehydrogenase, putative OS=Entamoeba histolytica GN=EHI_008200 PE=3 SV=1;>tr|Q27646|Q27646_ENTHI Glyceraldehyde-3-phosphate dehydrogenase (Fragment) OS=Entamoeba histolytica PE=3 SV=1	MULTI-MSMS	2013-05-10_GAG_Top10HCD_HM1_GJ180	vesicle3	1059.88	3	1059.5469	3175.619	20483.57	0.79311	0.0014604		0.79457	1059.88136852801	106.06	2.983	108.46	107.4	110.38	2.4029				344	83	7	0	0	0	0.00038419	2	15186	79.209	78.565	1	19559000
AERDPAQIGWGALGVDYVVESTGVFTTIPK	30	Unmodified	_AERDPAQIGWGALGVDYVVESTGVFTTIPK_			0	0	C4LVR9;Q27646	C4LVR9	C4LVR9		Glyceraldehyde-3-phosphate dehydrogenase	>tr|C4LVR9|C4LVR9_ENTHI Glyceraldehyde-3-phosphate dehydrogenase, putative OS=Entamoeba histolytica GN=EHI_008200 PE=3 SV=1;>tr|Q27646|Q27646_ENTHI Glyceraldehyde-3-phosphate dehydrogenase (Fragment) OS=Entamoeba histolytica PE=3 SV=1	MULTI-MSMS	2013-05-10_GAG_Top10HCD_HM1_GJ180	vesicle3	795.41	4	794.91202	3175.619	23466.59	0.10141	-0.023836		0.077575	795.413535160152	105.99	0.74267	108.4	107.98	108.73	2.4029				69	19	5	0	0	0	0.070603	1	15156	35.198	33.885	1	742110
AERDPAQIGWGALGVDYVVESTGVFTTIPK	30	Unmodified	_AERDPAQIGWGALGVDYVVESTGVFTTIPK_			0	0	C4LVR9;Q27646	C4LVR9	C4LVR9		Glyceraldehyde-3-phosphate dehydrogenase	>tr|C4LVR9|C4LVR9_ENTHI Glyceraldehyde-3-phosphate dehydrogenase, putative OS=Entamoeba histolytica GN=EHI_008200 PE=3 SV=1;>tr|Q27646|Q27646_ENTHI Glyceraldehyde-3-phosphate dehydrogenase (Fragment) OS=Entamoeba histolytica PE=3 SV=1	MULTI-MATCH	2013-05-10_GAG_Top10HCD_HM1_GJ178	vesicle1		3	1059.5469	3175.619	20282.37	0.29821	0.22328		0.52149	1059.88164597117	108.32	1.7844	108.32	107.77	109.55	0	0.28091	NaN	84.741	238	57	8	NaN	NaN	NaN	NaN	0		NaN	NaN	0	8036600
AERDPAQIGWGALGVDYVVESTGVFTTIPK	30	Unmodified	_AERDPAQIGWGALGVDYVVESTGVFTTIPK_			0	0	C4LVR9;Q27646	C4LVR9	C4LVR9		Glyceraldehyde-3-phosphate dehydrogenase	>tr|C4LVR9|C4LVR9_ENTHI Glyceraldehyde-3-phosphate dehydrogenase, putative OS=Entamoeba histolytica GN=EHI_008200 PE=3 SV=1;>tr|Q27646|Q27646_ENTHI Glyceraldehyde-3-phosphate dehydrogenase (Fragment) OS=Entamoeba histolytica PE=3 SV=1	MULTI-MATCH	2013-05-10_GAG_Top10HCD_HM1_GJ178	vesicle1		4	794.91202	3175.619	23174	-0.29727	-0.3729		-0.67018	795.161824565205	108.28	0.72758	108.28	107.86	108.58	0	-0.075656	NaN	35.198	51	20	4	NaN	NaN	NaN	NaN	0		NaN	NaN	0	321710
AERDPAQIGWGALGVDYVVESTGVFTTIPK	30	Unmodified	_AERDPAQIGWGALGVDYVVESTGVFTTIPK_			0	0	C4LVR9;Q27646	C4LVR9	C4LVR9		Glyceraldehyde-3-phosphate dehydrogenase	>tr|C4LVR9|C4LVR9_ENTHI Glyceraldehyde-3-phosphate dehydrogenase, putative OS=Entamoeba histolytica GN=EHI_008200 PE=3 SV=1;>tr|Q27646|Q27646_ENTHI Glyceraldehyde-3-phosphate dehydrogenase (Fragment) OS=Entamoeba histolytica PE=3 SV=1	MULTI-MATCH	2013-05-10_GAG_Top10HCD_HM1_GJ179	vesicle2		4	794.91202	3175.619	22537.36	-0.39679	1.208		0.81123	795.414849192236	107.74	0.82338	108.4	107.95	108.78	0.65255	0.037855	NaN	35.198	59	19	4	NaN	NaN	NaN	NaN	0		NaN	NaN	0	979600
AESYYLAEKPEK	12	Unmodified	_AESYYLAEKPEK_			0	0	Q1EQ28	Q1EQ28	Q1EQ28			>tr|Q1EQ28|Q1EQ28_ENTHI Clathrin heavy chain (Fragment) OS=Entamoeba histolytica PE=4 SV=1	MULTI-MSMS	2013-05-10_GAG_Top10HCD_HM1_GJ178	vesicle1	714.86	2	714.35628	1426.698	24506.75	-0.1779	-0.31916		-0.49705	714.355723504269	39.578	0.62832	39.578	39.241	39.869	0				52	22	3	0	0	0	0.0015458	1	5394	66.989	58.945	1	552530
AESYYLAEKPEK	12	Unmodified	_AESYYLAEKPEK_			0	0	Q1EQ28	Q1EQ28	Q1EQ28			>tr|Q1EQ28|Q1EQ28_ENTHI Clathrin heavy chain (Fragment) OS=Entamoeba histolytica PE=4 SV=1	MULTI-MSMS	2013-05-10_GAG_Top10HCD_HM1_GJ179	vesicle2	476.57	3	476.57328	1426.698	29981.75	0.60968	-1.3358		-0.72612	476.573035734264	37.497	0.48576	39.353	39.069	39.555	1.8553				37	15	3	0	0	0	0.060234	1	5082	34.331	31.643	1	3789100
AESYYLAEKPEK	12	Unmodified	_AESYYLAEKPEK_			0	0	Q1EQ28	Q1EQ28	Q1EQ28			>tr|Q1EQ28|Q1EQ28_ENTHI Clathrin heavy chain (Fragment) OS=Entamoeba histolytica PE=4 SV=1	MULTI-MATCH	2013-05-10_GAG_Top10HCD_HM1_GJ178	vesicle1		3	476.57328	1426.698	29729.15	0.54726	-1.6022		-1.055	476.572874710645	39.541	0.60782	39.541	39.21	39.818	0	0.070728	NaN	34.331	49	21	3	NaN	NaN	NaN	NaN	0		NaN	NaN	0	471600
AESYYLAEKPEK	12	Unmodified	_AESYYLAEKPEK_			0	0	Q1EQ28	Q1EQ28	Q1EQ28			>tr|Q1EQ28|Q1EQ28_ENTHI Clathrin heavy chain (Fragment) OS=Entamoeba histolytica PE=4 SV=1	MULTI-MATCH	2013-05-10_GAG_Top10HCD_HM1_GJ179	vesicle2		2	714.35628	1426.698	24537.63	0.24798	0.1764		0.42439	714.356026591117	37.519	0.47858	39.375	39.157	39.636	1.8553	-0.13761	NaN	66.989	42	15	4	NaN	NaN	NaN	NaN	0		NaN	NaN	0	2266200
AESYYLAEKPEK	12	Unmodified	_AESYYLAEKPEK_			0	0	Q1EQ28	Q1EQ28	Q1EQ28			>tr|Q1EQ28|Q1EQ28_ENTHI Clathrin heavy chain (Fragment) OS=Entamoeba histolytica PE=4 SV=1	MULTI-MATCH	2013-05-10_GAG_Top10HCD_HM1_GJ180	vesicle3		2	714.35628	1426.698	24164.34	0.15987	-0.28096		-0.12108	714.354810313549	38.284	0.40659	39.584	39.368	39.775	1.3004	0.072	NaN	66.989	41	17	4	NaN	NaN	NaN	NaN	0		NaN	NaN	0	1092300
AESYYLAEKPEK	12	Unmodified	_AESYYLAEKPEK_			0	0	Q1EQ28	Q1EQ28	Q1EQ28			>tr|Q1EQ28|Q1EQ28_ENTHI Clathrin heavy chain (Fragment) OS=Entamoeba histolytica PE=4 SV=1	MULTI-MATCH	2013-05-10_GAG_Top10HCD_HM1_GJ180	vesicle3		3	476.57328	1426.698	30474.54	0.54395	-0.85607		-0.31212	476.57264919288	38.216	0.40289	39.516	39.291	39.694	1.3004	0.046566	NaN	34.331	29	17	2	NaN	NaN	NaN	NaN	0		NaN	NaN	0	938090
AETVAQPVEAAHTFAPK	17	Acetyl (Protein N-term)	_(ac)AETVAQPVEAAHTFAPK_			1	0	C4LVZ6	C4LVZ6	C4LVZ6			>tr|C4LVZ6|C4LVZ6_ENTHI 40S ribosomal protein S5, putative OS=Entamoeba histolytica GN=EHI_126110 PE=3 SV=1	MULTI-MSMS	2013-05-10_GAG_Top10HCD_HM1_GJ180	vesicle3	904.96	2	904.96251	1807.9105	21986.3	0.27638	-0.1467		0.12967	904.962628947175	62.793	0.92603	64.595	64.091	65.017	1.8016				90	20	5	0	0	0	1.1185E-08	2	8563	103.01	101.01	1	54561000
AEVAIPLIYNAK	12	Unmodified	_AEVAIPLIYNAK_			0	0	C4M0J5	C4M0J5	C4M0J5	EHI_024530		>tr|C4M0J5|C4M0J5_ENTHI Putative uncharacterized protein OS=Entamoeba histolytica GN=EHI_024530 PE=4 SV=1	MULTI-MSMS	2013-05-10_GAG_Top10HCD_HM1_GJ178	vesicle1	651.38	2	651.37682	1300.7391	25878.86	-0.15777	-0.23755		-0.39532	651.376662612171	74.363	0.98236	74.363	73.852	74.835	7.6294E-06				103	30	4	0	0	0	2.135E-05	1	10515	96.229	95.54	1	16583000
AEVAIPLIYNAK	12	Unmodified	_AEVAIPLIYNAK_			0	0	C4M0J5	C4M0J5	C4M0J5	EHI_024530		>tr|C4M0J5|C4M0J5_ENTHI Putative uncharacterized protein OS=Entamoeba histolytica GN=EHI_024530 PE=4 SV=1	MULTI-MATCH	2013-05-10_GAG_Top10HCD_HM1_GJ179	vesicle2		2	651.37682	1300.7391	25902.87	0.1393	0.084455		0.22375	651.37687248823	73.455	1.0917	74.408	73.845	74.937	0.95325	0.057205	NaN	96.229	97	29	4	NaN	NaN	NaN	NaN	0		NaN	NaN	0	37066000
AEVAIPLIYNAK	12	Unmodified	_AEVAIPLIYNAK_			0	0	C4M0J5	C4M0J5	C4M0J5	EHI_024530		>tr|C4M0J5|C4M0J5_ENTHI Putative uncharacterized protein OS=Entamoeba histolytica GN=EHI_024530 PE=4 SV=1	MULTI-MATCH	2013-05-10_GAG_Top10HCD_HM1_GJ180	vesicle3		2	651.37682	1300.7391	25873.7	0.036514	-0.32763		-0.29112	651.376578983879	72.38	1.0931	74.282	73.711	74.804	1.9018	-0.068733	NaN	96.229	86	25	4	NaN	NaN	NaN	NaN	0		NaN	NaN	0	27025000
AEVFDSPLTVEQAEATK	17	Unmodified	_AEVFDSPLTVEQAEATK_			0	0	O00851;C4LUC7	O00851	O00851	EHI_110810		>tr|O00851|O00851_ENTHI Unconventional myosin IB OS=Entamoeba histolytica PE=2 SV=1;>tr|C4LUC7|C4LUC7_ENTHI Unconventional myosin IB OS=Entamoeba histolytica GN=EHI_110810 PE=4 SV=1	MULTI-MSMS	2013-05-10_GAG_Top10HCD_HM1_GJ180	vesicle3	917.96	2	917.95709	1833.8996	22219.24	0.34718	0.1621		0.50928	918.458269503783	65.95	0.70193	67.851	67.487	68.189	1.9018				41	14	4	0	0	0	1.3794E-06	1	9039	75.548	74.479	1	3243600
AEVILYESPIGYGLFK	16	Acetyl (Protein N-term)	_(ac)AEVILYESPIGYGLFK_			1	0	C4M5N2	C4M5N2	C4M5N2	EHI_122740		>tr|C4M5N2|C4M5N2_ENTHI Nucleolar protein Nop56, putative OS=Entamoeba histolytica GN=EHI_122740 PE=4 SV=1	MULTI-MSMS	2013-05-10_GAG_Top10HCD_HM1_GJ180	vesicle3	920.99	2	920.9902	1839.9659	21977.87	0.28713	0.61565		0.90278	920.990731720708	111.6	1.1228	114.2	113.66	114.78	2.6034				115	36	4	0	0	0	8.715E-06	1	16064	79.652	79.073	1	1589500
AEVILYESPIGYGLFK	16	Acetyl (Protein N-term)	_(ac)AEVILYESPIGYGLFK_			1	0	C4M5N2	C4M5N2	C4M5N2	EHI_122740		>tr|C4M5N2|C4M5N2_ENTHI Nucleolar protein Nop56, putative OS=Entamoeba histolytica GN=EHI_122740 PE=4 SV=1	MULTI-MATCH	2013-05-10_GAG_Top10HCD_HM1_GJ179	vesicle2		2	920.9902	1839.9659	21929.77	0.60117	0.1044		0.70556	920.990162819473	113.6	0.96146	114.15	113.65	114.61	0.55233	-0.069669	NaN	79.652	96	23	5	NaN	NaN	NaN	NaN	0		NaN	NaN	0	2996700
AEVLPEVSVEGTVNQNR	17	Unmodified	_AEVLPEVSVEGTVNQNR_			0	0	C4M9D1	C4M9D1	C4M9D1	EHI_149860		>tr|C4M9D1|C4M9D1_ENTHI Putative uncharacterized protein OS=Entamoeba histolytica GN=EHI_149860 PE=3 SV=1	MSMS	2013-05-10_GAG_Top10HCD_HM1_GJ179	vesicle2	920.98	2	920.9736	1839.9327	NaN	NaN	NaN		NaN	NaN	61.457	1	62.911	62.411	63.411	1.4544							0	0	0	1.6606E-05	1	8375	79.393	76.254	1
AEVLPEVSVEGTVNQNR	17	Unmodified	_AEVLPEVSVEGTVNQNR_			0	0	C4M9D1	C4M9D1	C4M9D1	EHI_149860		>tr|C4M9D1|C4M9D1_ENTHI Putative uncharacterized protein OS=Entamoeba histolytica GN=EHI_149860 PE=3 SV=1	MULTI-MSMS	2013-05-10_GAG_Top10HCD_HM1_GJ180	vesicle3	920.98	2	920.9736	1839.9327	22423.36	0.49932	-1.5221		-1.0227	921.473422620177	61.092	0.66867	62.793	62.441	63.109	1.7013				36	18	3	0	0	0	0.049725	1	8323	30.593	27.338	1	996160
AEVLPEVSVEGTVNQNR	17	Unmodified	_AEVLPEVSVEGTVNQNR_			0	0	C4M9D1	C4M9D1	C4M9D1	EHI_149860		>tr|C4M9D1|C4M9D1_ENTHI Putative uncharacterized protein OS=Entamoeba histolytica GN=EHI_149860 PE=3 SV=1	MULTI-MATCH	2013-05-10_GAG_Top10HCD_HM1_GJ178	vesicle1		2	920.9736	1839.9327	19690.28	0.067587	-1.8798		-1.8122	921.470976361605	62.511	0.42799	62.511	62.336	62.764	3.8147E-06	-0.14115	NaN	30.593	17	12	2	NaN	NaN	NaN	NaN	0		NaN	NaN	0	741690
AEVLSPVVSVFVPPR	15	Unmodified	_AEVLSPVVSVFVPPR_			0	0	CON__Q1RMK2	CON__Q1RMK2	CON__Q1RMK2			>Q1RMK2 TREMBL:Q1RMK2 (Bos taurus) IGHM protein	MULTI-MSMS	2013-05-10_GAG_Top10HCD_HM1_GJ178	vesicle1	532.64	3	532.64337	1594.9083	28102.29	-0.32291	0.75194		0.42903	532.643777260161	86.486	2.5075	86.486	85.571	88.078	0				265	72	5	0	0	0	1.0414E-12	4	12314	129.77	127.11	1	5271400
AEVLSPVVSVFVPPR	15	Unmodified	_AEVLSPVVSVFVPPR_			0	0	CON__Q1RMK2	CON__Q1RMK2	CON__Q1RMK2			>Q1RMK2 TREMBL:Q1RMK2 (Bos taurus) IGHM protein	MULTI-MSMS	2013-05-10_GAG_Top10HCD_HM1_GJ178	vesicle1	798.46	2	798.46142	1594.9083	23522.05	-0.41634	-0.038546		-0.45488	798.46156225182	86.498	2.6743	86.498	85.529	88.204	0				335	77	6	0	0	0	2.9913E-12	2	12291	124.62	124.17	1	14711000
AEVLSPVVSVFVPPR	15	Unmodified	_AEVLSPVVSVFVPPR_			0	0	CON__Q1RMK2	CON__Q1RMK2	CON__Q1RMK2			>Q1RMK2 TREMBL:Q1RMK2 (Bos taurus) IGHM protein	MULTI-MSMS	2013-05-10_GAG_Top10HCD_HM1_GJ179	vesicle2	532.64	3	532.64337	1594.9083	28284.65	-0.21055	0.88494		0.67439	532.643860283082	85.999	2.3199	86.752	85.859	88.179	0.75278				211	61	5	0	0	0	8.9875E-13	3	11860	131.66	130.48	1	12478000
AEVLSPVVSVFVPPR	15	Unmodified	_AEVLSPVVSVFVPPR_			0	0	CON__Q1RMK2	CON__Q1RMK2	CON__Q1RMK2			>Q1RMK2 TREMBL:Q1RMK2 (Bos taurus) IGHM protein	MULTI-MSMS	2013-05-10_GAG_Top10HCD_HM1_GJ179	vesicle2	798.46	2	798.46142	1594.9083	23627.05	-0.25387	-0.17568		-0.42955	798.461376069901	86.036	2.55	86.789	85.802	88.352	0.75279				277	66	6	0	0	0	2.5598E-12	4	11970	127.36	126.37	1	32883000
AEVLSPVVSVFVPPR	15	Unmodified	_AEVLSPVVSVFVPPR_			0	0	CON__Q1RMK2	CON__Q1RMK2	CON__Q1RMK2			>Q1RMK2 TREMBL:Q1RMK2 (Bos taurus) IGHM protein	MULTI-MSMS	2013-05-10_GAG_Top10HCD_HM1_GJ180	vesicle3	532.64	3	532.64337	1594.9083	28298.05	-0.27859	0.68351		0.40491	532.643710778665	84.512	2.1335	86.614	85.846	87.98	2.1023				190	57	4	0	0	0	3.2642E-07	2	11961	90.707	90.076	1	6069200
AEVLSPVVSVFVPPR	15	Unmodified	_AEVLSPVVSVFVPPR_			0	0	CON__Q1RMK2	CON__Q1RMK2	CON__Q1RMK2			>Q1RMK2 TREMBL:Q1RMK2 (Bos taurus) IGHM protein	MULTI-MSMS	2013-05-10_GAG_Top10HCD_HM1_GJ180	vesicle3	798.46	2	798.46142	1594.9083	23094.25	-0.34486	-0.6668		-1.0117	798.461142855247	84.553	2.4505	86.655	85.731	88.181	2.1023				280	65	7	0	0	0	1.3752E-10	4	11864	115.91	112.59	1	18627000
AEVMEIQINGGSIAEK	16	Unmodified	_AEVMEIQINGGSIAEK_			0	0	C4LW09;B1N4Y7	C4LW09	C4LW09	EHI_167520		>tr|C4LW09|C4LW09_ENTHI 60S ribosomal protein L3, putative OS=Entamoeba histolytica GN=EHI_005890 PE=3 SV=1;>tr|B1N4Y7|B1N4Y7_ENTHI 60S ribosomal protein L3, putative OS=Entamoeba histolytica GN=EHI_167520 PE=3 SV=1	MULTI-MSMS	2013-05-10_GAG_Top10HCD_HM1_GJ180	vesicle3	845.43	2	844.92982	1687.8451	23087.1	-0.02122	-1.9061		-1.9274	844.930653760846	64.786	0.80738	66.688	66.225	67.032	1.9018				27	17	2	0	0	0	1.0433E-05	1	8903	78.441	74.344	1	2729100
AEYENSTDIGVFTK	14	Unmodified	_AEYENSTDIGVFTK_			0	0	C4M2Q1	C4M2Q1	C4M2Q1	EIF6	Eukaryotic translation initiation factor 6	>tr|C4M2Q1|C4M2Q1_ENTHI Eukaryotic translation initiation factor 6, putative OS=Entamoeba histolytica GN=EHI_006170 PE=3 SV=1	MULTI-MSMS	2013-05-10_GAG_Top10HCD_HM1_GJ178	vesicle1	787.37	2	787.37266	1572.7308	23832.73	-0.13437	-0.57155		-0.70592	787.373124898705	58.716	1.347	58.716	58.169	59.516	0				91	38	3	0	0	0	3.665E-12	1	8127	128.76	122.05	1	2388300
AEYENSTDIGVFTK	14	Unmodified	_AEYENSTDIGVFTK_			0	0	C4M2Q1	C4M2Q1	C4M2Q1	EIF6	Eukaryotic translation initiation factor 6	>tr|C4M2Q1|C4M2Q1_ENTHI Eukaryotic translation initiation factor 6, putative OS=Entamoeba histolytica GN=EHI_006170 PE=3 SV=1	MULTI-MSMS	2013-05-10_GAG_Top10HCD_HM1_GJ180	vesicle3	787.87	2	787.37266	1572.7308	23832.95	-0.027554	-1.0382		-1.0657	787.372823364837	57.22	1.6926	58.922	58.44	60.132	1.7013				81	47	3	0	0	0	1.2523E-10	1	7779	119.96	114.58	1	2522500
AEYENSTDIGVFTK	14	Unmodified	_AEYENSTDIGVFTK_			0	0	C4M2Q1	C4M2Q1	C4M2Q1	EIF6	Eukaryotic translation initiation factor 6	>tr|C4M2Q1|C4M2Q1_ENTHI Eukaryotic translation initiation factor 6, putative OS=Entamoeba histolytica GN=EHI_006170 PE=3 SV=1	MULTI-MATCH	2013-05-10_GAG_Top10HCD_HM1_GJ179	vesicle2		2	787.37266	1572.7308	24275.87	-0.14818	0.47822		0.33003	787.373411381698	57.305	1.2473	58.96	58.418	59.666	1.6549	0.0941	NaN	128.76	51	33	2	NaN	NaN	NaN	NaN	0		NaN	NaN	0	3059500
AFAIQLR	7	Unmodified	_AFAIQLR_			0	0	C4LXE4;C4MAE2	C4LXE4	C4LXE4	EHI_130660;EHI_172140		>tr|C4LXE4|C4LXE4_ENTHI Microtubule associated protein, putative OS=Entamoeba histolytica GN=EHI_130660 PE=3 SV=1;>tr|C4MAE2|C4MAE2_ENTHI Putative uncharacterized protein OS=Entamoeba histolytica GN=EHI_172140 PE=3 SV=1	MULTI-MSMS	2013-05-10_GAG_Top10HCD_HM1_GJ180	vesicle3	409.75	2	409.74779	817.48102	32250.45	-0.6959	0.46181		-0.23409	409.7480582289	57.985	0.837	59.686	59.295	60.132	1.7013				39	22	2	0	0	0	0.00324	1	7905	102.81	89.758	1	835010
AFAIQLR	7	Unmodified	_AFAIQLR_			0	0	C4LXE4;C4MAE2	C4LXE4	C4LXE4	EHI_130660;EHI_172140		>tr|C4LXE4|C4LXE4_ENTHI Microtubule associated protein, putative OS=Entamoeba histolytica GN=EHI_130660 PE=3 SV=1;>tr|C4MAE2|C4MAE2_ENTHI Putative uncharacterized protein OS=Entamoeba histolytica GN=EHI_172140 PE=3 SV=1	MULTI-MATCH	2013-05-10_GAG_Top10HCD_HM1_GJ178	vesicle1		2	409.74779	817.48102	31353.1	-0.28933	0.32975		0.040427	409.747820291131	59.936	0.99575	59.936	59.55	60.546	0	0.19157	NaN	102.81	40	30	2	NaN	NaN	NaN	NaN	0		NaN	NaN	0	280150
AFAIQLR	7	Unmodified	_AFAIQLR_			0	0	C4LXE4;C4MAE2	C4LXE4	C4LXE4	EHI_130660;EHI_172140		>tr|C4LXE4|C4LXE4_ENTHI Microtubule associated protein, putative OS=Entamoeba histolytica GN=EHI_130660 PE=3 SV=1;>tr|C4MAE2|C4MAE2_ENTHI Putative uncharacterized protein OS=Entamoeba histolytica GN=EHI_172140 PE=3 SV=1	MULTI-MATCH	2013-05-10_GAG_Top10HCD_HM1_GJ179	vesicle2		2	409.74779	817.48102	31776.59	-0.35137	0.12934		-0.22204	409.747770118886	57.956	0.74842	59.611	59.268	60.017	1.6549	-0.13318	NaN	102.81	35	21	3	NaN	NaN	NaN	NaN	0		NaN	NaN	0	752370
AFCTDEVVNNPIYEYLR	17	Unmodified	_AFCTDEVVNNPIYEYLR_			0	0	C4LZ12	C4LZ12	C4LZ12	EHI_009240		>tr|C4LZ12|C4LZ12_ENTHI Tyrosyl-tRNA synthetase, putative OS=Entamoeba histolytica GN=EHI_009240 PE=4 SV=1	MULTI-MSMS	2013-05-10_GAG_Top10HCD_HM1_GJ178	vesicle1	1051.99	2	1051.9962	2101.9779	19748.41	0.037147	-0.8262		-0.78906	1052.49736195701	90.435	0.71959	90.435	90.106	90.825	-7.6294E-06				60	18	5	0	0	0	1.2812E-11	1	12941	101.9	100.03	1	1424300
AFDAVAHLR	9	Unmodified	_AFDAVAHLR_			0	0	C4M8R8;C4LVT2	C4M8R8	C4M8R8	EHI_181560;EHI_187150		>tr|C4M8R8|C4M8R8_ENTHI 60S ribosomal protein L13, putative OS=Entamoeba histolytica GN=EHI_181560 PE=4 SV=1;>tr|C4LVT2|C4LVT2_ENTHI 60S ribosomal protein L13, putative OS=Entamoeba histolytica GN=EHI_187150 PE=4 SV=1	MULTI-MSMS	2013-05-10_GAG_Top10HCD_HM1_GJ179	vesicle2	500.27	2	500.27216	998.52976	28853.3	0.35036	-0.27793		0.072424	500.272070595784	46.169	0.79534	47.924	47.526	48.322	1.7551				66	26	3	0	0	0	8.8011E-05	1	6226	144.09	136.87	1	22143000
AFDAVAHLR	9	Unmodified	_AFDAVAHLR_			0	0	C4M8R8;C4LVT2	C4M8R8	C4M8R8	EHI_181560;EHI_187150		>tr|C4M8R8|C4M8R8_ENTHI 60S ribosomal protein L13, putative OS=Entamoeba histolytica GN=EHI_181560 PE=4 SV=1;>tr|C4LVT2|C4LVT2_ENTHI 60S ribosomal protein L13, putative OS=Entamoeba histolytica GN=EHI_187150 PE=4 SV=1	MULTI-MSMS	2013-05-10_GAG_Top10HCD_HM1_GJ179	vesicle2	333.85	3	333.85053	998.52976	36106.36	0.067908	0.37553		0.44344	333.850644969534	46.171	0.77643	47.926	47.545	48.322	1.7551				77	25	5	0	0	0	7.7586E-05	1	6262	101.54	94.322	1	11741000
AFDAVAHLR	9	Unmodified	_AFDAVAHLR_			0	0	C4M8R8;C4LVT2	C4M8R8	C4M8R8	EHI_181560;EHI_187150		>tr|C4M8R8|C4M8R8_ENTHI 60S ribosomal protein L13, putative OS=Entamoeba histolytica GN=EHI_181560 PE=4 SV=1;>tr|C4LVT2|C4LVT2_ENTHI 60S ribosomal protein L13, putative OS=Entamoeba histolytica GN=EHI_187150 PE=4 SV=1	MULTI-MSMS	2013-05-10_GAG_Top10HCD_HM1_GJ180	vesicle3	500.27	2	500.27216	998.52976	28630.44	0.23054	0.30774		0.53827	500.272375659936	46.637	0.82159	47.937	47.502	48.324	1.3004				85	27	4	0	0	0	8.8011E-05	1	6295	144.09	136.87	1	33394000
AFDAVAHLR	9	Unmodified	_AFDAVAHLR_			0	0	C4M8R8;C4LVT2	C4M8R8	C4M8R8	EHI_181560;EHI_187150		>tr|C4M8R8|C4M8R8_ENTHI 60S ribosomal protein L13, putative OS=Entamoeba histolytica GN=EHI_181560 PE=4 SV=1;>tr|C4LVT2|C4LVT2_ENTHI 60S ribosomal protein L13, putative OS=Entamoeba histolytica GN=EHI_187150 PE=4 SV=1	MULTI-MSMS	2013-05-10_GAG_Top10HCD_HM1_GJ180	vesicle3	333.85	3	333.85053	998.52976	36273.39	-0.19262	0.71851		0.5259	333.850809512404	46.633	0.80175	47.933	47.502	48.304	1.3004				79	26	5	0	0	0	7.7586E-05	1	6296	101.54	93.974	1	15870000
AFDAVAHLR	9	Unmodified	_AFDAVAHLR_			0	0	C4M8R8;C4LVT2	C4M8R8	C4M8R8	EHI_181560;EHI_187150		>tr|C4M8R8|C4M8R8_ENTHI 60S ribosomal protein L13, putative OS=Entamoeba histolytica GN=EHI_181560 PE=4 SV=1;>tr|C4LVT2|C4LVT2_ENTHI 60S ribosomal protein L13, putative OS=Entamoeba histolytica GN=EHI_187150 PE=4 SV=1	MULTI-MATCH	2013-05-10_GAG_Top10HCD_HM1_GJ178	vesicle1		2	500.27216	998.52976	27235.5	0.84227	-1.1478		-0.30551	500.271836048437	48.141	0.88797	48.141	47.733	48.621	0	0.14005	NaN	144.09	91	32	4	NaN	NaN	NaN	NaN	0		NaN	NaN	0	6462400
AFDAVAHLR	9	Unmodified	_AFDAVAHLR_			0	0	C4M8R8;C4LVT2	C4M8R8	C4M8R8	EHI_181560;EHI_187150		>tr|C4M8R8|C4M8R8_ENTHI 60S ribosomal protein L13, putative OS=Entamoeba histolytica GN=EHI_181560 PE=4 SV=1;>tr|C4LVT2|C4LVT2_ENTHI 60S ribosomal protein L13, putative OS=Entamoeba histolytica GN=EHI_187150 PE=4 SV=1	MULTI-MATCH	2013-05-10_GAG_Top10HCD_HM1_GJ178	vesicle1		3	333.85053	998.52976	35574.27	0.33302	-0.12661		0.20641	333.850462248083	48.144	0.7993	48.144	47.781	48.58	3.8147E-06	0.14285	NaN	101.54	86	30	4	NaN	NaN	NaN	NaN	0		NaN	NaN	0	3219100
AFDGKEDLLEATNTALEETISNDLLFVK	28	Unmodified	_AFDGKEDLLEATNTALEETISNDLLFVK_			0	0	C4M754	C4M754	C4M754	EHI_192140		>tr|C4M754|C4M754_ENTHI Putative uncharacterized protein OS=Entamoeba histolytica GN=EHI_192140 PE=4 SV=1	MULTI-MSMS	2013-05-10_GAG_Top10HCD_HM1_GJ179	vesicle2	1033.2	3	1032.859	3095.555	21027.46	0.29332	0.28076		0.57408	1033.19408315799	117.28	0.86817	117.73	117.33	118.2	0.4521				71	21	5	0	0	0	0.074161	1	16686	25.818	24.493	1	674830
AFDHINRPYLGILGGAK	17	Unmodified	_AFDHINRPYLGILGGAK_			0	0	C4M192	C4M192	C4M192	EHI_188180	Phosphoglycerate kinase	>tr|C4M192|C4M192_ENTHI Phosphoglycerate kinase OS=Entamoeba histolytica GN=EHI_188180 PE=3 SV=1	MULTI-MSMS	2013-05-10_GAG_Top10HCD_HM1_GJ179	vesicle2	461.51	4	461.25598	1840.9948	30473.81	0.19028	0.1297		0.31998	461.256025897947	68.229	0.77431	69.282	68.881	69.656	1.0535				72	19	5	0	0	0	5.658E-07	1	9388	95.197	88.066	1	4918400
AFDHINRPYLGILGGAK	17	Unmodified	_AFDHINRPYLGILGGAK_			0	0	C4M192	C4M192	C4M192	EHI_188180	Phosphoglycerate kinase	>tr|C4M192|C4M192_ENTHI Phosphoglycerate kinase OS=Entamoeba histolytica GN=EHI_188180 PE=3 SV=1	MULTI-MSMS	2013-05-10_GAG_Top10HCD_HM1_GJ179	vesicle2	921.5	2	921.50468	1840.9948	22242.94	0.38072	0.75066		1.1314	921.505946803935	68.248	0.6514	69.302	68.961	69.612	1.0535				33	16	3	0	0	0	7.6578E-18	1	9391	183.23	172.62	1	1199200
AFDHINRPYLGILGGAK	17	Unmodified	_AFDHINRPYLGILGGAK_			0	0	C4M192	C4M192	C4M192	EHI_188180	Phosphoglycerate kinase	>tr|C4M192|C4M192_ENTHI Phosphoglycerate kinase OS=Entamoeba histolytica GN=EHI_188180 PE=3 SV=1	MULTI-MATCH	2013-05-10_GAG_Top10HCD_HM1_GJ178	vesicle1		2	921.50468	1840.9948	23610.84	0.026664	1.4898		1.5165	921.505540876601	69.423	0.39258	69.423	69.199	69.592	0	0.092654	NaN	183.23	16	9	3	NaN	NaN	NaN	NaN	0		NaN	NaN	0	284400
AFDHINRPYLGILGGAK	17	Unmodified	_AFDHINRPYLGILGGAK_			0	0	C4M192	C4M192	C4M192	EHI_188180	Phosphoglycerate kinase	>tr|C4M192|C4M192_ENTHI Phosphoglycerate kinase OS=Entamoeba histolytica GN=EHI_188180 PE=3 SV=1	MULTI-MATCH	2013-05-10_GAG_Top10HCD_HM1_GJ178	vesicle1		4	461.25598	1840.9948	30866.06	-0.027803	0.71216		0.68436	461.25636507607	69.43	0.68058	69.43	69.079	69.759	0	0.10072	NaN	95.197	58	19	4	NaN	NaN	NaN	NaN	0		NaN	NaN	0	1987700
AFDHINRPYLGILGGAK	17	Unmodified	_AFDHINRPYLGILGGAK_			0	0	C4M192	C4M192	C4M192	EHI_188180	Phosphoglycerate kinase	>tr|C4M192|C4M192_ENTHI Phosphoglycerate kinase OS=Entamoeba histolytica GN=EHI_188180 PE=3 SV=1	MULTI-MATCH	2013-05-10_GAG_Top10HCD_HM1_GJ180	vesicle3		2	921.50468	1840.9948	21827.4	0.046632	0.33809		0.38472	921.505185517811	67.365	0.60327	69.266	68.961	69.565	1.9018	-0.064069	NaN	183.23	33	12	4	NaN	NaN	NaN	NaN	0		NaN	NaN	0	1025200
AFDHINRPYLGILGGAK	17	Unmodified	_AFDHINRPYLGILGGAK_			0	0	C4M192	C4M192	C4M192	EHI_188180	Phosphoglycerate kinase	>tr|C4M192|C4M192_ENTHI Phosphoglycerate kinase OS=Entamoeba histolytica GN=EHI_188180 PE=3 SV=1	MULTI-MATCH	2013-05-10_GAG_Top10HCD_HM1_GJ180	vesicle3		4	461.25598	1840.9948	30435.34	0.11317	0.65339		0.76656	461.506941161101	67.374	0.85896	69.276	68.855	69.714	1.9018	-0.053574	NaN	95.197	61	18	4	NaN	NaN	NaN	NaN	0		NaN	NaN	0	5278800
AFEGLPDDESTVAK	14	Unmodified	_AFEGLPDDESTVAK_			0	0	C4LZY3	C4LZY3	C4LZY3	EHI_065670		>tr|C4LZY3|C4LZY3_ENTHI Cation-transporting P-typeATPase, putative OS=Entamoeba histolytica GN=EHI_065670 PE=3 SV=1	MULTI-MSMS	2013-05-10_GAG_Top10HCD_HM1_GJ178	vesicle1	739.86	2	739.8541	1477.6937	23690.66	-0.082311	-0.8035		-0.88581	739.85358681403	53.975	0.73741	53.975	53.66	54.397	3.8147E-06				68	27	4	0	0	0	0.044137	1	7494	36.529	33.667	1	1494200
AFEGLPDDESTVAK	14	Unmodified	_AFEGLPDDESTVAK_			0	0	C4LZY3	C4LZY3	C4LZY3	EHI_065670		>tr|C4LZY3|C4LZY3_ENTHI Cation-transporting P-typeATPase, putative OS=Entamoeba histolytica GN=EHI_065670 PE=3 SV=1	MULTI-MATCH	2013-05-10_GAG_Top10HCD_HM1_GJ179	vesicle2		2	739.8541	1477.6937	25102.71	0.3609	-0.26126		0.099633	739.853754319688	52.657	0.744	54.413	53.995	54.739	1.7551	0.14329	NaN	36.529	63	20	4	NaN	NaN	NaN	NaN	0		NaN	NaN	0	3958100
AFEGLPDDESTVAK	14	Unmodified	_AFEGLPDDESTVAK_			0	0	C4LZY3	C4LZY3	C4LZY3	EHI_065670		>tr|C4LZY3|C4LZY3_ENTHI Cation-transporting P-typeATPase, putative OS=Entamoeba histolytica GN=EHI_065670 PE=3 SV=1	MULTI-MATCH	2013-05-10_GAG_Top10HCD_HM1_GJ180	vesicle3		2	739.8541	1477.6937	24973.59	0.45176	-0.35488		0.09688	739.853918570471	52.819	0.7925	54.421	54.081	54.874	1.6011	0.1513	NaN	36.529	82	24	4	NaN	NaN	NaN	NaN	0		NaN	NaN	0	4240300
AFEIFDKEK	9	Unmodified	_AFEIFDKEK_			0	0	C4M0U8	C4M0U8	C4M0U8	EHI_100270		>tr|C4M0U8|C4M0U8_ENTHI Calmodulin, putative OS=Entamoeba histolytica GN=EHI_100270 PE=1 SV=1	MULTI-MSMS	2013-05-10_GAG_Top10HCD_HM1_GJ179	vesicle2	563.79	2	563.79259	1125.5706	26689.71	-0.023809	-0.35891		-0.38271	563.792744677405	51.785	0.61624	53.54	53.21	53.826	1.7551				44	20	4	0	0	0	0.00016229	1	7020	90.263	67.118	1	2589300
AFEIFDKEK	9	Unmodified	_AFEIFDKEK_			0	0	C4M0U8	C4M0U8	C4M0U8	EHI_100270		>tr|C4M0U8|C4M0U8_ENTHI Calmodulin, putative OS=Entamoeba histolytica GN=EHI_100270 PE=1 SV=1	MULTI-MATCH	2013-05-10_GAG_Top10HCD_HM1_GJ178	vesicle1		2	563.79259	1125.5706	26815.16	-0.090673	-0.62133		-0.712	563.793076705543	54.118	0.77766	54.118	53.799	54.577	0	0.35849	NaN	90.263	48	29	2	NaN	NaN	NaN	NaN	0		NaN	NaN	0	1012800
AFEIFDKEK	9	Unmodified	_AFEIFDKEK_			0	0	C4M0U8	C4M0U8	C4M0U8	EHI_100270		>tr|C4M0U8|C4M0U8_ENTHI Calmodulin, putative OS=Entamoeba histolytica GN=EHI_100270 PE=1 SV=1	MULTI-MATCH	2013-05-10_GAG_Top10HCD_HM1_GJ180	vesicle3		2	563.79259	1125.5706	NaN	0.13527	0.32498		0.46025	563.792795388428	52.121	0.44834	53.622	53.355	53.803	1.5009	-0.13816	NaN	90.263	26	12	3	NaN	NaN	NaN	NaN	0		NaN	NaN	0	1012200
AFFYEPIQGLTVSPTEFAYGIGR	23	Unmodified	_AFFYEPIQGLTVSPTEFAYGIGR_			0	0	C4LTZ3	C4LTZ3	C4LTZ3	EHI_067970		>tr|C4LTZ3|C4LTZ3_ENTHI Chorein, putative OS=Entamoeba histolytica GN=EHI_067970 PE=4 SV=1	MULTI-MSMS	2013-05-10_GAG_Top10HCD_HM1_GJ179	vesicle2	1282.65	2	1282.147	2562.2795	19550.94	0.018895	2.5049		2.5238	1283.15362394473	102.29	0.38308	103.04	102.82	103.2	0.75279				25	10	3	0	0	0	0.070241	1	14373	29.058	28.812	1	1280800
AFGDFKDFLVK	11	Unmodified	_AFGDFKDFLVK_			0	0	C4LSX5	C4LSX5	C4LSX5	EHI_148050		>tr|C4LSX5|C4LSX5_ENTHI Putative uncharacterized protein OS=Entamoeba histolytica GN=EHI_148050 PE=4 SV=1	MULTI-MSMS	2013-05-10_GAG_Top10HCD_HM1_GJ178	vesicle1	429.56	3	429.56417	1285.6707	31881.21	-0.53048	0.28975		-0.24074	429.564202230623	78.542	0.748	78.542	78.185	78.933	0				60	19	4	0	0	0	0.04948	1	11114	41.109	34.677	1	1589400
AFGDFKDFLVK	11	Unmodified	_AFGDFKDFLVK_			0	0	C4LSX5	C4LSX5	C4LSX5	EHI_148050		>tr|C4LSX5|C4LSX5_ENTHI Putative uncharacterized protein OS=Entamoeba histolytica GN=EHI_148050 PE=4 SV=1	MULTI-MSMS	2013-05-10_GAG_Top10HCD_HM1_GJ179	vesicle2	429.56	3	429.56417	1285.6707	31948.15	-0.46476	0.33282		-0.13194	429.564257078744	77.483	0.68735	78.336	77.978	78.666	0.85302				60	18	4	0	0	0	0.034262	1	10738	46.796	36.566	1	3890400
AFGDFKDFLVK	11	Unmodified	_AFGDFKDFLVK_			0	0	C4LSX5	C4LSX5	C4LSX5	EHI_148050		>tr|C4LSX5|C4LSX5_ENTHI Putative uncharacterized protein OS=Entamoeba histolytica GN=EHI_148050 PE=4 SV=1	MULTI-MATCH	2013-05-10_GAG_Top10HCD_HM1_GJ180	vesicle3		3	429.56417	1285.6707	32434.88	-0.49471	0.18869		-0.30602	429.564245515169	76.458	0.80162	78.46	78.018	78.82	2.002	0.013791	NaN	46.796	55	19	4	NaN	NaN	NaN	NaN	0		NaN	NaN	0	1998500
AFIDQYNTNTTSK	13	Unmodified	_AFIDQYNTNTTSK_			0	0	Q24835;Q8MZT8;Q8MZT7;Q8MZT9;P32022;B1N3C7	Q24835;P32022	P32022	hgl3;hgl;EHI_133900	Galactose-inhibitable lectin 170 kDa subunit	>tr|Q24835|Q24835_ENTHI Galactose-specific adhesin 170kD subunit OS=Entamoeba histolytica GN=hgl3 PE=4 SV=1;>tr|Q8MZT8|Q8MZT8_ENTHI Gal/GalNAc lectin heavy subunit region B (Fragment) OS=Entamoeba histolytica GN=hgl PE=4 SV=1;>tr|Q8MZT7|Q8MZT7_ENTHI Gal/Ga	MULTI-MSMS	2013-05-10_GAG_Top10HCD_HM1_GJ178	vesicle1	751.86	2	751.85972	1501.7049	24057.3	-0.19864	0.49795		0.29931	751.860086470533	45.999	1.2527	45.999	45.225	46.478	-3.8147E-06				177	49	5	0	0	0	2.1559E-12	1	6329	172.09	165.82	1	16751000
AFIDQYNTNTTSK	13	Unmodified	_AFIDQYNTNTTSK_			0	0	Q24835;Q8MZT8;Q8MZT7;Q8MZT9;P32022;B1N3C7	Q24835;P32022	P32022	hgl3;hgl;EHI_133900	Galactose-inhibitable lectin 170 kDa subunit	>tr|Q24835|Q24835_ENTHI Galactose-specific adhesin 170kD subunit OS=Entamoeba histolytica GN=hgl3 PE=4 SV=1;>tr|Q8MZT8|Q8MZT8_ENTHI Gal/GalNAc lectin heavy subunit region B (Fragment) OS=Entamoeba histolytica GN=hgl PE=4 SV=1;>tr|Q8MZT7|Q8MZT7_ENTHI Gal/Ga	MULTI-SECPEP	2013-05-10_GAG_Top10HCD_HM1_GJ179	vesicle2	752.87	2	751.85972	1501.7049	24154.72	1.025	-0.029484		0.99556	751.859716107213	44.577	0.99217	46.332	45.782	46.774	1.7551				97	32	4	0	0	0	1.1032E-06	1	5971	73.877	67.974	1	30315000
AFIDQYNTNTTSK	13	Unmodified	_AFIDQYNTNTTSK_			0	0	Q24835;Q8MZT8;Q8MZT7;Q8MZT9;P32022;B1N3C7	Q24835;P32022	P32022	hgl3;hgl;EHI_133900	Galactose-inhibitable lectin 170 kDa subunit	>tr|Q24835|Q24835_ENTHI Galactose-specific adhesin 170kD subunit OS=Entamoeba histolytica GN=hgl3 PE=4 SV=1;>tr|Q8MZT8|Q8MZT8_ENTHI Gal/GalNAc lectin heavy subunit region B (Fragment) OS=Entamoeba histolytica GN=hgl PE=4 SV=1;>tr|Q8MZT7|Q8MZT7_ENTHI Gal/Ga	MULTI-MSMS	2013-05-10_GAG_Top10HCD_HM1_GJ180	vesicle3	751.86	2	751.85972	1501.7049	23962.2	0.05799	0.34584		0.40383	751.859868419673	44.955	1.0292	46.156	45.554	46.583	1.2002				147	38	5	0	0	0	1.8207E-30	1	6096	213.63	208.91	1	16999000
AFIDQYNTNTTSK	13	Unmodified	_AFIDQYNTNTTSK_			0	0	Q24835;Q8MZT8;Q8MZT7;Q8MZT9;P32022;B1N3C7	Q24835;P32022	P32022	hgl3;hgl;EHI_133900	Galactose-inhibitable lectin 170 kDa subunit	>tr|Q24835|Q24835_ENTHI Galactose-specific adhesin 170kD subunit OS=Entamoeba histolytica GN=hgl3 PE=4 SV=1;>tr|Q8MZT8|Q8MZT8_ENTHI Gal/GalNAc lectin heavy subunit region B (Fragment) OS=Entamoeba histolytica GN=hgl PE=4 SV=1;>tr|Q8MZT7|Q8MZT7_ENTHI Gal/Ga	MULTI-MATCH	2013-05-10_GAG_Top10HCD_HM1_GJ179	vesicle2		2	751.85972	1501.7049	24154.72	1.025	-0.029484		0.99556	751.859716107213	44.577	0.99217	46.332	45.782	46.774	1.7551	0.17005	NaN	213.63	97	32	4	NaN	NaN	NaN	NaN	0		NaN	NaN	0	30315000
AFKFPTMGK	9	Unmodified	_AFKFPTMGK_			0	0	Q24803;C4M2R2;C4M230;B1N387	Q24803	Q24803	ADH2;EHI_160940;EHI_150490;EHI_024240	Aldehyde-alcohol dehydrogenase 2;Alcohol dehydrogenase;Acetaldehyde dehydrogenase	>sp|Q24803|ADH2_ENTHI Aldehyde-alcohol dehydrogenase 2 OS=Entamoeba histolytica GN=ADH2 PE=1 SV=1;>tr|C4M2R2|C4M2R2_ENTHI Alcohol dehydrogenase, putative OS=Entamoeba histolytica GN=EHI_160940 PE=4 SV=1;>tr|C4M230|C4M230_ENTHI Alcohol dehydrogenase, putati	MULTI-MSMS	2013-05-10_GAG_Top10HCD_HM1_GJ179	vesicle2	342.85	3	342.85288	1025.5368	NaN	0.25949	0.3827		0.64219	342.853158325868	55.97	0.50813	57.625	57.435	57.943	1.6549				22	16	2	0	0	0	0.069732	1	7597	40.994	32.235	1	223900
AFKFPTMGK	9	Unmodified	_AFKFPTMGK_			0	0	Q24803;C4M2R2;C4M230;B1N387	Q24803	Q24803	ADH2;EHI_160940;EHI_150490;EHI_024240	Aldehyde-alcohol dehydrogenase 2;Alcohol dehydrogenase;Acetaldehyde dehydrogenase	>sp|Q24803|ADH2_ENTHI Aldehyde-alcohol dehydrogenase 2 OS=Entamoeba histolytica GN=ADH2 PE=1 SV=1;>tr|C4M2R2|C4M2R2_ENTHI Alcohol dehydrogenase, putative OS=Entamoeba histolytica GN=EHI_160940 PE=4 SV=1;>tr|C4M230|C4M230_ENTHI Alcohol dehydrogenase, putati	MULTI-MSMS	2013-05-10_GAG_Top10HCD_HM1_GJ180	vesicle3	342.85	3	342.85288	1025.5368	34900.06	-0.010667	0.9398		0.92913	342.853034962062	56.156	0.61149	57.758	57.42	58.031	1.6011				30	19	2	0	0	0	0.0064814	1	7638	71.614	56.94	1	474630
AFKFPTMGK	9	Unmodified	_AFKFPTMGK_			0	0	Q24803;C4M2R2;C4M230;B1N387	Q24803	Q24803	ADH2;EHI_160940;EHI_150490;EHI_024240	Aldehyde-alcohol dehydrogenase 2;Alcohol dehydrogenase;Acetaldehyde dehydrogenase	>sp|Q24803|ADH2_ENTHI Aldehyde-alcohol dehydrogenase 2 OS=Entamoeba histolytica GN=ADH2 PE=1 SV=1;>tr|C4M2R2|C4M2R2_ENTHI Alcohol dehydrogenase, putative OS=Entamoeba histolytica GN=EHI_160940 PE=4 SV=1;>tr|C4M230|C4M230_ENTHI Alcohol dehydrogenase, putati	MULTI-MATCH	2013-05-10_GAG_Top10HCD_HM1_GJ178	vesicle1		3	342.85288	1025.5368	36431	-0.33876	0.75766		0.4189	342.853319248379	58.274	0.50397	58.274	57.992	58.496	0	0.38862	NaN	71.614	17	16	2	NaN	NaN	NaN	NaN	0		NaN	NaN	0	149730
AFLALLCSLDKDQK	14	Unmodified	_AFLALLCSLDKDQK_			0	0	C4LY33	C4LY33	C4LY33	EHI_177190		>tr|C4LY33|C4LY33_ENTHI Putative uncharacterized protein OS=Entamoeba histolytica GN=EHI_177190 PE=4 SV=1	MULTI-MSMS	2013-05-10_GAG_Top10HCD_HM1_GJ179	vesicle2	541.29	3	541.29212	1620.8545	30193.02	-0.49481	-0.28047		-0.77527	541.291953859404	84.93	0.47033	85.683	85.437	85.908	0.75279				17	9	2	0	0	0	0.010722	1	11788	55.724	54.9	1	420650
AFLALLCSLDKDQK	14	Unmodified	_AFLALLCSLDKDQK_			0	0	C4LY33	C4LY33	C4LY33	EHI_177190		>tr|C4LY33|C4LY33_ENTHI Putative uncharacterized protein OS=Entamoeba histolytica GN=EHI_177190 PE=4 SV=1	MULTI-MATCH	2013-05-10_GAG_Top10HCD_HM1_GJ178	vesicle1		3	541.29212	1620.8545	30654.8	-0.3088	0.41948		0.11068	541.62624958274	85.999	0.57086	85.999	85.631	86.202	0	0.15801	NaN	55.724	36	15	3	NaN	NaN	NaN	NaN	0		NaN	NaN	0	184840
AFLDLGAGLTCGLCGLASGMAIGISGDCGVR	31	Unmodified	_AFLDLGAGLTCGLCGLASGMAIGISGDCGVR_			0	0	Q24810;C4M343	Q24810	Q24810	VMA3;EHI_059840	V-type proton ATPase 16 kDa proteolipid subunit	>sp|Q24810|VATL_ENTHI V-type proton ATPase 16 kDa proteolipid subunit OS=Entamoeba histolytica GN=VMA3 PE=3 SV=1;>tr|C4M343|C4M343_ENTHI V-type ATPase, C subunit, putative OS=Entamoeba histolytica GN=EHI_059840 PE=3 SV=1	MULTI-MSMS	2013-05-10_GAG_Top10HCD_HM1_GJ179	vesicle2	1024.16	3	1023.8257	3068.4552	20803.71	0.69875	-0.68446		0.014295	1024.49405923121	113.85	2.9357	114.4	113.31	116.24	0.55233				322	77	7	0	0	0	7.1461E-26	3	16104	132.79	131.79	1	2509200
AFLDLGAGLTCGLCGLASGMAIGISGDCGVR	31	Unmodified	_AFLDLGAGLTCGLCGLASGMAIGISGDCGVR_			0	0	Q24810;C4M343	Q24810	Q24810	VMA3;EHI_059840	V-type proton ATPase 16 kDa proteolipid subunit	>sp|Q24810|VATL_ENTHI V-type proton ATPase 16 kDa proteolipid subunit OS=Entamoeba histolytica GN=VMA3 PE=3 SV=1;>tr|C4M343|C4M343_ENTHI V-type ATPase, C subunit, putative OS=Entamoeba histolytica GN=EHI_059840 PE=3 SV=1	MULTI-MATCH	2013-05-10_GAG_Top10HCD_HM1_GJ178	vesicle1		3	1023.8257	3068.4552	20622.17	0.2787	-0.36333		-0.084631	1024.49413460396	113.94	1.1187	113.94	113.49	114.61	-7.6294E-06	-0.14737	NaN	132.79	90	37	4	NaN	NaN	NaN	NaN	0		NaN	NaN	0	535280
AFLDLGAGLTCGLCGLASGMAIGISGDCGVR	31	Unmodified	_AFLDLGAGLTCGLCGLASGMAIGISGDCGVR_			0	0	Q24810;C4M343	Q24810	Q24810	VMA3;EHI_059840	V-type proton ATPase 16 kDa proteolipid subunit	>sp|Q24810|VATL_ENTHI V-type proton ATPase 16 kDa proteolipid subunit OS=Entamoeba histolytica GN=VMA3 PE=3 SV=1;>tr|C4M343|C4M343_ENTHI V-type ATPase, C subunit, putative OS=Entamoeba histolytica GN=EHI_059840 PE=3 SV=1	MULTI-MATCH	2013-05-10_GAG_Top10HCD_HM1_GJ180	vesicle3		3	1023.8257	3068.4552	20855.76	0.54805	-0.024706		0.52334	1024.16067913101	111.31	0.89742	113.91	113.52	114.42	2.6034	-0.1686	NaN	132.79	84	31	4	NaN	NaN	NaN	NaN	0		NaN	NaN	0	416110
AFLGMGFQER	10	Unmodified	_AFLGMGFQER_			0	0	C4M7C6	C4M7C6	C4M7C6	EHI_007350		>tr|C4M7C6|C4M7C6_ENTHI Putative uncharacterized protein OS=Entamoeba histolytica GN=EHI_007350 PE=4 SV=1	MULTI-MSMS	2013-05-10_GAG_Top10HCD_HM1_GJ180	vesicle3	578.28	2	578.28441	1154.5543	29502.29	-0.016413	0.81292		0.79651	578.28483989877	66.128	0.51327	68.03	67.676	68.189	1.9018				15	9	2	0	0	0	0.0092669	1	9098	50.452	48.319	1	394370
AFLGMGFQER	10	Unmodified	_AFLGMGFQER_			0	0	C4M7C6	C4M7C6	C4M7C6	EHI_007350		>tr|C4M7C6|C4M7C6_ENTHI Putative uncharacterized protein OS=Entamoeba histolytica GN=EHI_007350 PE=4 SV=1	MULTI-MATCH	2013-05-10_GAG_Top10HCD_HM1_GJ179	vesicle2		2	578.28441	1154.5543	27590.05	-0.048482	0.47623		0.42775	578.284348413327	66.839	0.45657	67.993	67.755	68.212	1.1537	-0.018539	NaN	50.452	14	9	2	NaN	NaN	NaN	NaN	0		NaN	NaN	0	731820
AFLINEHNLIK	11	Unmodified	_AFLINEHNLIK_			0	0	C4M1Y0;C4LYA7;C4M712	C4M1Y0	C4M1Y0	EHI_164870;EHI_167050;EHI_189940		>tr|C4M1Y0|C4M1Y0_ENTHI 60S ribosomal protein L34, putative OS=Entamoeba histolytica GN=EHI_164870 PE=4 SV=1;>tr|C4LYA7|C4LYA7_ENTHI 60S ribosomal protein L34, putative OS=Entamoeba histolytica GN=EHI_167050 PE=4 SV=1;>tr|C4M712|C4M712_ENTHI 60S ribosomal	MULTI-MSMS	2013-05-10_GAG_Top10HCD_HM1_GJ178	vesicle1	437.92	3	437.91883	1310.7347	31290.1	-0.39953	-0.61638		-1.0159	437.918978256772	65.238	1.0153	65.238	64.788	65.803	-7.6294E-06				127	31	6	0	0	0	0.00049424	1	9138	65.278	61.264	1	4059200
AFLINEHNLIK	11	Unmodified	_AFLINEHNLIK_			0	0	C4M1Y0;C4LYA7;C4M712	C4M1Y0	C4M1Y0	EHI_164870;EHI_167050;EHI_189940		>tr|C4M1Y0|C4M1Y0_ENTHI 60S ribosomal protein L34, putative OS=Entamoeba histolytica GN=EHI_164870 PE=4 SV=1;>tr|C4LYA7|C4LYA7_ENTHI 60S ribosomal protein L34, putative OS=Entamoeba histolytica GN=EHI_167050 PE=4 SV=1;>tr|C4M712|C4M712_ENTHI 60S ribosomal	MULTI-MSMS	2013-05-10_GAG_Top10HCD_HM1_GJ179	vesicle2	437.92	3	437.91883	1310.7347	31381.26	-0.27205	0.22777		-0.044281	437.918939223479	63.611	1.0321	64.966	64.47	65.502	1.3542				93	26	5	0	0	0	0.00050243	2	8671	64.906	61.566	1	18985000
AFLINEHNLIK	11	Unmodified	_AFLINEHNLIK_			0	0	C4M1Y0;C4LYA7;C4M712	C4M1Y0	C4M1Y0	EHI_164870;EHI_167050;EHI_189940		>tr|C4M1Y0|C4M1Y0_ENTHI 60S ribosomal protein L34, putative OS=Entamoeba histolytica GN=EHI_164870 PE=4 SV=1;>tr|C4LYA7|C4LYA7_ENTHI 60S ribosomal protein L34, putative OS=Entamoeba histolytica GN=EHI_167050 PE=4 SV=1;>tr|C4M712|C4M712_ENTHI 60S ribosomal	MULTI-MSMS	2013-05-10_GAG_Top10HCD_HM1_GJ179	vesicle2	656.37	2	656.37461	1310.7347	25919.8	-0.42646	-0.48177		-0.90823	656.374588879286	63.624	1.2585	64.978	64.47	65.728	1.3542				111	32	5	0	0	0	7.6145E-06	1	8705	117.25	113.39	1	28313000
AFLINEHNLIK	11	Unmodified	_AFLINEHNLIK_			0	0	C4M1Y0;C4LYA7;C4M712	C4M1Y0	C4M1Y0	EHI_164870;EHI_167050;EHI_189940		>tr|C4M1Y0|C4M1Y0_ENTHI 60S ribosomal protein L34, putative OS=Entamoeba histolytica GN=EHI_164870 PE=4 SV=1;>tr|C4LYA7|C4LYA7_ENTHI 60S ribosomal protein L34, putative OS=Entamoeba histolytica GN=EHI_167050 PE=4 SV=1;>tr|C4M712|C4M712_ENTHI 60S ribosomal	MULTI-MSMS	2013-05-10_GAG_Top10HCD_HM1_GJ180	vesicle3	656.37	2	656.37461	1310.7347	25811.69	0.08067	-0.48579		-0.40512	656.374434183228	63.104	0.98402	64.906	64.468	65.452	1.8016				84	22	5	0	0	0	7.2549E-06	1	8653	123.67	101.34	1	35294000
AFLINEHNLIK	11	Unmodified	_AFLINEHNLIK_			0	0	C4M1Y0;C4LYA7;C4M712	C4M1Y0	C4M1Y0	EHI_164870;EHI_167050;EHI_189940		>tr|C4M1Y0|C4M1Y0_ENTHI 60S ribosomal protein L34, putative OS=Entamoeba histolytica GN=EHI_164870 PE=4 SV=1;>tr|C4LYA7|C4LYA7_ENTHI 60S ribosomal protein L34, putative OS=Entamoeba histolytica GN=EHI_167050 PE=4 SV=1;>tr|C4M712|C4M712_ENTHI 60S ribosomal	MULTI-MSMS	2013-05-10_GAG_Top10HCD_HM1_GJ180	vesicle3	437.92	3	437.91883	1310.7347	31405.52	0.23898	0.23687		0.47585	437.918996614564	63.098	0.98241	64.899	64.509	65.491	1.8016				81	23	5	0	0	0	0.0015266	1	8654	57.149	52.391	1	33355000
AFLINEHNLIK	11	Unmodified	_AFLINEHNLIK_			0	0	C4M1Y0;C4LYA7;C4M712	C4M1Y0	C4M1Y0	EHI_164870;EHI_167050;EHI_189940		>tr|C4M1Y0|C4M1Y0_ENTHI 60S ribosomal protein L34, putative OS=Entamoeba histolytica GN=EHI_164870 PE=4 SV=1;>tr|C4LYA7|C4LYA7_ENTHI 60S ribosomal protein L34, putative OS=Entamoeba histolytica GN=EHI_167050 PE=4 SV=1;>tr|C4M712|C4M712_ENTHI 60S ribosomal	MULTI-MATCH	2013-05-10_GAG_Top10HCD_HM1_GJ178	vesicle1		2	656.37461	1310.7347	25924.71	-0.36058	0.01221		-0.34837	656.374767628853	65.175	0.91376	65.175	64.75	65.664	0	0.15571	NaN	123.67	74	29	3	NaN	NaN	NaN	NaN	0		NaN	NaN	0	4830200
AFLTLTELVLR	11	Unmodified	_AFLTLTELVLR_			0	0	Q5NT29;C4M9B9	Q5NT29	Q5NT29	EhRab2A;EHI_146320		>tr|Q5NT29|Q5NT29_ENTHI Small GTPase EhRab2A (Fragment) OS=Entamoeba histolytica GN=EhRab2A PE=3 SV=1;>tr|C4M9B9|C4M9B9_ENTHI Protein kinase, putative OS=Entamoeba histolytica GN=EHI_146320 PE=3 SV=1	MULTI-MSMS	2013-05-10_GAG_Top10HCD_HM1_GJ180	vesicle3	638.39	2	638.38719	1274.7598	26351.71	-0.47301	-0.66271		-1.1357	638.386616018201	96.648	0.58571	98.851	98.579	99.165	2.2025				22	15	2	0	0	0	0.00086895	1	13697	69.721	68.571	1	194930
AFLTLTELVLR	11	Unmodified	_AFLTLTELVLR_			0	0	Q5NT29;C4M9B9	Q5NT29	Q5NT29	EhRab2A;EHI_146320		>tr|Q5NT29|Q5NT29_ENTHI Small GTPase EhRab2A (Fragment) OS=Entamoeba histolytica GN=EhRab2A PE=3 SV=1;>tr|C4M9B9|C4M9B9_ENTHI Protein kinase, putative OS=Entamoeba histolytica GN=EHI_146320 PE=3 SV=1	MULTI-MATCH	2013-05-10_GAG_Top10HCD_HM1_GJ179	vesicle2		2	638.38719	1274.7598	NaN	0.21829	-0.73442		-0.51612	638.385525500529	98.132	0.40525	98.884	98.645	99.05	0.75279	0.016853	NaN	69.721	18	11	3	NaN	NaN	NaN	NaN	0		NaN	NaN	0	231170
AFNDFIALCCVK	12	Unmodified	_AFNDFIALCCVK_			0	0	C4MB14	C4MB14	C4MB14	EHI_156670		>tr|C4MB14|C4MB14_ENTHI Serine/threonine-protein kinase 3, putative OS=Entamoeba histolytica GN=EHI_156670 PE=4 SV=1	MULTI-MSMS	2013-05-10_GAG_Top10HCD_HM1_GJ178	vesicle1	729.85	2	729.34942	1456.6843	23567.06	-0.4899	-0.086093		-0.57599	729.348762053637	78.694	0.64742	78.694	78.316	78.963	0				26	16	2	0	0	0	0.0037695	1	11173	49.448	48.261	1	541620
AFNDFIALCCVK	12	Unmodified	_AFNDFIALCCVK_			0	0	C4MB14	C4MB14	C4MB14	EHI_156670		>tr|C4MB14|C4MB14_ENTHI Serine/threonine-protein kinase 3, putative OS=Entamoeba histolytica GN=EHI_156670 PE=4 SV=1	MULTI-MATCH	2013-05-10_GAG_Top10HCD_HM1_GJ180	vesicle3		2	729.34942	1456.6843	21917.31	-0.29476	3.6413		3.3465	729.351453483281	76.843	0.58483	78.845	78.53	79.115	2.002	0.075779	NaN	49.448	24	14	3	NaN	NaN	NaN	NaN	0		NaN	NaN	0	453350
AFNEGEDDEDEDDIVSR	17	Unmodified	_AFNEGEDDEDEDDIVSR_			0	0	C4LZV3	C4LZV3	C4LZV3	EHI_194400		>tr|C4LZV3|C4LZV3_ENTHI SNF7 family protein OS=Entamoeba histolytica GN=EHI_194400 PE=4 SV=1	MULTI-MSMS	2013-05-10_GAG_Top10HCD_HM1_GJ180	vesicle3	977.89	2	977.89287	1953.7712	21280.1	0.87221	-1.135		-0.26284	977.89223903547	47.9	0.40861	49.201	48.954	49.362	1.3004				32	14	3	0	0	0	3.3478E-07	1	6467	79.837	79.147	1	574920
AFNELIEFR	9	Unmodified	_AFNELIEFR_			0	0	C4M8B5	C4M8B5	C4M8B5	EHI_101240		>tr|C4M8B5|C4M8B5_ENTHI Putative uncharacterized protein OS=Entamoeba histolytica GN=EHI_101240 PE=4 SV=1	MULTI-MSMS	2013-05-10_GAG_Top10HCD_HM1_GJ178	vesicle1	569.8	2	569.79821	1137.5819	26838.67	-0.40371	0.29922		-0.10449	569.798088805615	74.581	0.91054	74.581	74.102	75.012	0				87	29	4	0	0	0	0.00013687	1	10594	122.28	102.14	1	7277000
AFNELIEFR	9	Unmodified	_AFNELIEFR_			0	0	C4M8B5	C4M8B5	C4M8B5	EHI_101240		>tr|C4M8B5|C4M8B5_ENTHI Putative uncharacterized protein OS=Entamoeba histolytica GN=EHI_101240 PE=4 SV=1	MULTI-MATCH	2013-05-10_GAG_Top10HCD_HM1_GJ179	vesicle2		2	569.79821	1137.5819	27261.71	0.046355	-0.62761		-0.58125	569.797771875679	73.432	0.99411	74.386	73.943	74.937	0.95325	-0.022626	NaN	122.28	84	27	5	NaN	NaN	NaN	NaN	0		NaN	NaN	0	23107000
AFNELIEFR	9	Unmodified	_AFNELIEFR_			0	0	C4M8B5	C4M8B5	C4M8B5	EHI_101240		>tr|C4M8B5|C4M8B5_ENTHI Putative uncharacterized protein OS=Entamoeba histolytica GN=EHI_101240 PE=4 SV=1	MULTI-MATCH	2013-05-10_GAG_Top10HCD_HM1_GJ180	vesicle3		2	569.79821	1137.5819	27410.14	-0.1417	-0.67076		-0.81246	569.797835982783	72.356	1.1612	74.258	73.609	74.77	1.9018	-0.15065	NaN	122.28	82	24	5	NaN	NaN	NaN	NaN	0		NaN	NaN	0	18967000
AFNEQNKEETER	12	Unmodified	_AFNEQNKEETER_			0	0	C4M6T7	C4M6T7	C4M6T7	EHI_054230		>tr|C4M6T7|C4M6T7_ENTHI Proteasome regulatory subunit, putative OS=Entamoeba histolytica GN=EHI_054230 PE=4 SV=1	MULTI-MSMS	2013-05-10_GAG_Top10HCD_HM1_GJ179	vesicle2	748.35	2	747.8446	1493.6746	24242.21	0.24119	0.35437		0.59556	747.844979860389	13.932	0.64683	16.289	15.959	16.606	2.3565				64	36	3	0	0	0	0.065388	1	1841	32.933	31.122	1	426270
AFNEQNKEETER	12	Unmodified	_AFNEQNKEETER_			0	0	C4M6T7	C4M6T7	C4M6T7	EHI_054230		>tr|C4M6T7|C4M6T7_ENTHI Proteasome regulatory subunit, putative OS=Entamoeba histolytica GN=EHI_054230 PE=4 SV=1	MULTI-MSMS	2013-05-10_GAG_Top10HCD_HM1_GJ180	vesicle3	748.34	2	747.8446	1493.6746	23722.84	0.44296	-0.1314		0.31155	747.84486704286	14.445	0.40483	16.548	16.265	16.67	2.1022				32	21	2	0	0	0	0.031564	1	1851	45.28	41.702	1	223350
AFNPLAYDVAEIENLCNK	18	Unmodified	_AFNPLAYDVAEIENLCNK_			0	0	Q24809;B1N3U1	Q24809;B1N3U1	Q24809	EhPGP6;EHI_081130		>tr|Q24809|Q24809_ENTHI P-glycoprotein 6 OS=Entamoeba histolytica GN=EhPGP6 PE=3 SV=1;>tr|B1N3U1|B1N3U1_ENTHI P-glycoprotein 6, putative OS=Entamoeba histolytica GN=EHI_081130 PE=3 SV=1	MULTI-MSMS	2013-05-10_GAG_Top10HCD_HM1_GJ179	vesicle2	1041.51	2	1041.004	2079.9935	20085.99	0.48649	0.46824		0.95473	1041.50501138355	97.821	1.1227	98.574	98.004	99.126	0.7528				99	32	4	0	0	0	1.1657E-12	1	13741	103.01	102.3	1	5301500
AFNPLAYDVAEIENLCNK	18	Unmodified	_AFNPLAYDVAEIENLCNK_			0	0	Q24809;B1N3U1	Q24809;B1N3U1	Q24809	EhPGP6;EHI_081130		>tr|Q24809|Q24809_ENTHI P-glycoprotein 6 OS=Entamoeba histolytica GN=EhPGP6 PE=3 SV=1;>tr|B1N3U1|B1N3U1_ENTHI P-glycoprotein 6, putative OS=Entamoeba histolytica GN=EHI_081130 PE=3 SV=1	MULTI-MSMS	2013-05-10_GAG_Top10HCD_HM1_GJ180	vesicle3	1041.51	2	1041.004	2079.9935	20096.84	0.41563	0.37859		0.79422	1041.50518962241	96.693	0.55605	98.896	98.609	99.165	2.2025				45	14	4	0	0	0	0.032154	1	13735	32.366	31.729	1	691690
AFNPLAYDVAEIENLCNK	18	Unmodified	_AFNPLAYDVAEIENLCNK_			0	0	Q24809;B1N3U1	Q24809;B1N3U1	Q24809	EhPGP6;EHI_081130		>tr|Q24809|Q24809_ENTHI P-glycoprotein 6 OS=Entamoeba histolytica GN=EhPGP6 PE=3 SV=1;>tr|B1N3U1|B1N3U1_ENTHI P-glycoprotein 6, putative OS=Entamoeba histolytica GN=EHI_081130 PE=3 SV=1	MULTI-MATCH	2013-05-10_GAG_Top10HCD_HM1_GJ178	vesicle1		2	1041.004	2079.9935	20355.91	0.090897	0.16223		0.25313	1041.50483513115	98.966	0.88975	98.966	98.521	99.41	0	0.15407	NaN	103.01	107	29	5	NaN	NaN	NaN	NaN	0		NaN	NaN	0	2108100
AFNQCSR	7	Unmodified	_AFNQCSR_			0	0	C4LWQ0	C4LWQ0	C4LWQ0	EHI_069630		>tr|C4LWQ0|C4LWQ0_ENTHI CDP-diacylglycerol--inositol3-phosphatidyltransferase, putative OS=Entamoeba histolytica GN=EHI_069630 PE=3 SV=1	MULTI-MSMS	2013-05-10_GAG_Top10HCD_HM1_GJ178	vesicle1	441.7	2	441.69797	881.38138	30425.07	0.031753	-0.10038		-0.068624	441.697904733752	9.6448	0.943	9.6448	9.1955	10.139	0				134	64	3	0	0	0	0.014083	1	1298	68.915	64.897	1	839700
AFNQCSR	7	Unmodified	_AFNQCSR_			0	0	C4LWQ0	C4LWQ0	C4LWQ0	EHI_069630		>tr|C4LWQ0|C4LWQ0_ENTHI CDP-diacylglycerol--inositol3-phosphatidyltransferase, putative OS=Entamoeba histolytica GN=EHI_069630 PE=3 SV=1	MULTI-MATCH	2013-05-10_GAG_Top10HCD_HM1_GJ179	vesicle2		2	441.69797	881.38138	30233.55	0.28832	0.090266		0.37859	441.697961822734	7.143	1.4988	9.1988	8.5304	10.029	2.0558	-0.1795	NaN	68.915	203	105	3	NaN	NaN	NaN	NaN	0		NaN	NaN	0	872730
AFNQCSR	7	Unmodified	_AFNQCSR_			0	0	C4LWQ0	C4LWQ0	C4LWQ0	EHI_069630		>tr|C4LWQ0|C4LWQ0_ENTHI CDP-diacylglycerol--inositol3-phosphatidyltransferase, putative OS=Entamoeba histolytica GN=EHI_069630 PE=3 SV=1	MULTI-MATCH	2013-05-10_GAG_Top10HCD_HM1_GJ180	vesicle3		2	441.69797	881.38138	28892.06	0.20875	0.99626		1.205	441.698398039849	7.5901	1.0281	9.2914	8.7208	9.7489	1.7013	-0.086919	NaN	68.915	124	74	2	NaN	NaN	NaN	NaN	0		NaN	NaN	0	398710
AFPFAEGLAEDIEAGEIKPDTDFK	24	Unmodified	_AFPFAEGLAEDIEAGEIKPDTDFK_			0	0	C4M4N3;B1N306	C4M4N3	C4M4N3	EHI_189490;EHI_166810		>tr|C4M4N3|C4M4N3_ENTHI Elongation factor 2 OS=Entamoeba histolytica GN=EHI_189490 PE=4 SV=1;>tr|B1N306|B1N306_ENTHI Elongation factor 2 OS=Entamoeba histolytica GN=EHI_166810 PE=4 SV=1	MULTI-MSMS	2013-05-10_GAG_Top10HCD_HM1_GJ180	vesicle3	871.09	3	870.75851	2609.2537	22772.98	-0.31351	-0.31602		-0.62953	871.092446702457	94.83	1.5114	97.133	96.283	97.795	2.3027				180	43	5	0	0	0	1.5018E-06	3	13423	93.407	92.566	1	5021600
AFSDLLIQIYK	11	Unmodified	_AFSDLLIQIYK_			0	0	Q9BLE3;C4M2S0	Q9BLE3	Q9BLE3	EhRab11C;EHI_161030		>tr|Q9BLE3|Q9BLE3_ENTHI Small GTPase Rab11C OS=Entamoeba histolytica GN=EhRab11C PE=2 SV=1;>tr|C4M2S0|C4M2S0_ENTHI Rab family GTPase OS=Entamoeba histolytica GN=EHI_161030 PE=3 SV=1	MULTI-MSMS	2013-05-10_GAG_Top10HCD_HM1_GJ180	vesicle3	655.87	2	655.87137	1309.7282	25368.79	-0.33541	-0.0042013		-0.33961	655.871359996196	87.872	1.1668	89.975	89.296	90.462	2.1023				71	23	4	0	0	0	0.00012486	1	12363	91.549	80.449	1	4883400
AFSDLLIQIYK	11	Unmodified	_AFSDLLIQIYK_			0	0	Q9BLE3;C4M2S0	Q9BLE3	Q9BLE3	EhRab11C;EHI_161030		>tr|Q9BLE3|Q9BLE3_ENTHI Small GTPase Rab11C OS=Entamoeba histolytica GN=EhRab11C PE=2 SV=1;>tr|C4M2S0|C4M2S0_ENTHI Rab family GTPase OS=Entamoeba histolytica GN=EHI_161030 PE=3 SV=1	MULTI-MATCH	2013-05-10_GAG_Top10HCD_HM1_GJ178	vesicle1		2	655.87137	1309.7282	25871.38	-0.44548	0.41803		-0.027453	655.871407214626	90.049	0.76399	90.049	89.624	90.388	0	-0.016942	NaN	91.549	39	16	3	NaN	NaN	NaN	NaN	0		NaN	NaN	0	623320
AFSDLLIQIYK	11	Unmodified	_AFSDLLIQIYK_			0	0	Q9BLE3;C4M2S0	Q9BLE3	Q9BLE3	EhRab11C;EHI_161030		>tr|Q9BLE3|Q9BLE3_ENTHI Small GTPase Rab11C OS=Entamoeba histolytica GN=EhRab11C PE=2 SV=1;>tr|C4M2S0|C4M2S0_ENTHI Rab family GTPase OS=Entamoeba histolytica GN=EHI_161030 PE=3 SV=1	MULTI-MATCH	2013-05-10_GAG_Top10HCD_HM1_GJ179	vesicle2		2	655.87137	1309.7282	25930.95	0.0097496	0.0072126		0.016962	655.871289943798	89.422	0.84004	90.175	89.748	90.588	0.75279	0.10835	NaN	91.549	50	16	4	NaN	NaN	NaN	NaN	0		NaN	NaN	0	4080300
AFTAVYPALNMDIFGK	16	Unmodified	_AFTAVYPALNMDIFGK_			0	0	C4LSU3	C4LSU3	C4LSU3	EHI_152570		>tr|C4LSU3|C4LSU3_ENTHI 60S ribosomal protein L26, putative OS=Entamoeba histolytica GN=EHI_152570 PE=4 SV=1	MULTI-MSMS	2013-05-10_GAG_Top10HCD_HM1_GJ178	vesicle1	879.45	2	879.45019	1756.8858	22617.09	-0.11023	0.011344		-0.098882	879.951637745058	96.136	1.0293	96.136	95.607	96.636	0				94	25	5	0	0	0	7.0857E-11	1	13842	112.17	111.68	1	3873400
AFTAVYPALNMDIFGK	16	Unmodified	_AFTAVYPALNMDIFGK_			0	0	C4LSU3	C4LSU3	C4LSU3	EHI_152570		>tr|C4LSU3|C4LSU3_ENTHI 60S ribosomal protein L26, putative OS=Entamoeba histolytica GN=EHI_152570 PE=4 SV=1	MULTI-MSMS	2013-05-10_GAG_Top10HCD_HM1_GJ179	vesicle2	879.95	2	879.45019	1756.8858	22434.72	-0.31992	0.38092		0.060999	879.951746177638	95.463	0.91794	96.316	95.844	96.762	0.85302				90	25	4	0	0	0	4.4329E-08	1	13320	101.53	100.72	1	10083000
AFTAVYPALNMDIFGK	16	Unmodified	_AFTAVYPALNMDIFGK_			0	0	C4LSU3	C4LSU3	C4LSU3	EHI_152570		>tr|C4LSU3|C4LSU3_ENTHI 60S ribosomal protein L26, putative OS=Entamoeba histolytica GN=EHI_152570 PE=4 SV=1	MULTI-MATCH	2013-05-10_GAG_Top10HCD_HM1_GJ180	vesicle3		2	879.45019	1756.8858	22549.56	-0.1448	-0.16994		-0.31474	879.951519690197	94.044	1.5734	96.247	95.629	97.203	2.2025	0.013957	NaN	112.17	153	42	5	NaN	NaN	NaN	NaN	0		NaN	NaN	0	14211000
AFTLMEAVQK	10	Unmodified	_AFTLMEAVQK_			0	0	C4M2R9	C4M2R9	C4M2R9	EHI_161020		>tr|C4M2R9|C4M2R9_ENTHI Putative uncharacterized protein OS=Entamoeba histolytica GN=EHI_161020 PE=4 SV=1	MULTI-MSMS	2013-05-10_GAG_Top10HCD_HM1_GJ179	vesicle2	569.3	2	569.30227	1136.59	26665.52	-0.30721	-1.6484		-1.9556	569.301380497662	66.042	0.87521	67.196	66.783	67.658	1.1537				35	20	2	0	0	0	0.0047241	1	9007	60.064	52.234	1	2044400
AFTLMEAVQK	10	Unmodified	_AFTLMEAVQK_			0	0	C4M2R9	C4M2R9	C4M2R9	EHI_161020		>tr|C4M2R9|C4M2R9_ENTHI Putative uncharacterized protein OS=Entamoeba histolytica GN=EHI_161020 PE=4 SV=1	MULTI-MATCH	2013-05-10_GAG_Top10HCD_HM1_GJ178	vesicle1		2	569.30227	1136.59	26663.53	-0.41552	-0.021647		-0.43717	569.302262183919	67.315	0.785	67.315	66.9	67.685	0	0.040863	NaN	60.064	52	23	3	NaN	NaN	NaN	NaN	0		NaN	NaN	0	1032000
AFTLMEAVQK	10	Unmodified	_AFTLMEAVQK_			0	0	C4M2R9	C4M2R9	C4M2R9	EHI_161020		>tr|C4M2R9|C4M2R9_ENTHI Putative uncharacterized protein OS=Entamoeba histolytica GN=EHI_161020 PE=4 SV=1	MULTI-MATCH	2013-05-10_GAG_Top10HCD_HM1_GJ180	vesicle3		2	569.30227	1136.59	28015.2	-0.51192	-2.1521		-2.664	569.301189334483	65.41	0.86299	67.312	66.813	67.676	1.9018	0.037834	NaN	60.064	51	21	3	NaN	NaN	NaN	NaN	0		NaN	NaN	0	1588800
AGAFEGHSLIIWSK	14	Unmodified	_AGAFEGHSLIIWSK_			0	0	Q24846;B1N2L3	Q24846	Q24846	lgl2;EHI_049690		>tr|Q24846|Q24846_ENTHI Galactose-specific adhesin light subunit OS=Entamoeba histolytica GN=lgl2 PE=4 SV=1;>tr|B1N2L3|B1N2L3_ENTHI Galactose-specific adhesin light subunit, putative OS=Entamoeba histolytica GN=EHI_049690 PE=4 SV=1	MULTI-MSMS	2013-05-10_GAG_Top10HCD_HM1_GJ180	vesicle3	505.94	3	505.93666	1514.7882	29787.31	-0.23271	0.35545		0.12274	505.936764400158	69.232	1.1975	71.234	70.471	71.669	2.002				61	25	5	0	0	0	0.00012251	1	9595	61.657	50.603	1	3436800
AGAFEGHSLIIWSK	14	Unmodified	_AGAFEGHSLIIWSK_			0	0	Q24846;B1N2L3	Q24846	Q24846	lgl2;EHI_049690		>tr|Q24846|Q24846_ENTHI Galactose-specific adhesin light subunit OS=Entamoeba histolytica GN=lgl2 PE=4 SV=1;>tr|B1N2L3|B1N2L3_ENTHI Galactose-specific adhesin light subunit, putative OS=Entamoeba histolytica GN=EHI_049690 PE=4 SV=1	MULTI-MATCH	2013-05-10_GAG_Top10HCD_HM1_GJ178	vesicle1		3	505.93666	1514.7882	29831.65	-0.32758	-0.013372		-0.34095	505.936629836475	71.408	0.73915	71.408	71.065	71.805	7.6294E-06	0.13249	NaN	61.657	46	19	4	NaN	NaN	NaN	NaN	0		NaN	NaN	0	910130
AGAFEGHSLIIWSK	14	Unmodified	_AGAFEGHSLIIWSK_			0	0	Q24846;B1N2L3	Q24846	Q24846	lgl2;EHI_049690		>tr|Q24846|Q24846_ENTHI Galactose-specific adhesin light subunit OS=Entamoeba histolytica GN=lgl2 PE=4 SV=1;>tr|B1N2L3|B1N2L3_ENTHI Galactose-specific adhesin light subunit, putative OS=Entamoeba histolytica GN=EHI_049690 PE=4 SV=1	MULTI-MATCH	2013-05-10_GAG_Top10HCD_HM1_GJ179	vesicle2		3	505.93666	1514.7882	29731.15	-0.16212	0.57365		0.41153	505.936625188913	70.131	0.64287	71.185	70.9	71.543	1.0535	-0.090996	NaN	61.657	39	13	4	NaN	NaN	NaN	NaN	0		NaN	NaN	0	1906000
AGAHSIGILDIAGFEIFR	18	Unmodified	_AGAHSIGILDIAGFEIFR_			0	0	C4LU72;Q07569	C4LU72	C4LU72	EHI_110180;mhcA		>tr|C4LU72|C4LU72_ENTHI Myosin heavy chain OS=Entamoeba histolytica GN=EHI_110180 PE=4 SV=1;>tr|Q07569|Q07569_ENTHI Myosin heavy chain OS=Entamoeba histolytica GN=mhcA PE=4 SV=2	MULTI-MSMS	2013-05-10_GAG_Top10HCD_HM1_GJ178	vesicle1	630.01	3	629.67562	1886.005	26298.98	-0.24439	-0.053878		-0.29826	629.675648641863	103.24	2.0124	103.24	102.65	104.67	-7.6294E-06				187	63	5	0	0	0	9.6689E-18	2	14918	122.08	121.5	1	1671200
AGAHSIGILDIAGFEIFR	18	Unmodified	_AGAHSIGILDIAGFEIFR_			0	0	C4LU72;Q07569	C4LU72	C4LU72	EHI_110180;mhcA		>tr|C4LU72|C4LU72_ENTHI Myosin heavy chain OS=Entamoeba histolytica GN=EHI_110180 PE=4 SV=1;>tr|Q07569|Q07569_ENTHI Myosin heavy chain OS=Entamoeba histolytica GN=mhcA PE=4 SV=2	MULTI-MSMS	2013-05-10_GAG_Top10HCD_HM1_GJ179	vesicle2	630.01	3	629.67562	1886.005	26872.19	-0.52376	-0.2303		-0.75406	630.009882504738	102.23	1.0809	102.98	102.58	103.66	0.75279				75	27	4	0	0	0	1.1031E-19	2	14317	140.22	139.64	1	2001100
AGAHSIGILDIAGFEIFR	18	Unmodified	_AGAHSIGILDIAGFEIFR_			0	0	C4LU72;Q07569	C4LU72	C4LU72	EHI_110180;mhcA		>tr|C4LU72|C4LU72_ENTHI Myosin heavy chain OS=Entamoeba histolytica GN=EHI_110180 PE=4 SV=1;>tr|Q07569|Q07569_ENTHI Myosin heavy chain OS=Entamoeba histolytica GN=mhcA PE=4 SV=2	MULTI-MSMS	2013-05-10_GAG_Top10HCD_HM1_GJ180	vesicle3	629.68	3	629.67562	1886.005	26022.41	-0.55158	0.37273		-0.17885	630.010120677637	100.67	1.126	102.97	102.5	103.63	2.3027				121	33	5	0	0	0	6.9945E-22	1	14312	151.8	150.34	1	2491300
AGAHSIGILDIAGFEIFR	18	Unmodified	_AGAHSIGILDIAGFEIFR_			0	0	C4LU72;Q07569	C4LU72	C4LU72	EHI_110180;mhcA		>tr|C4LU72|C4LU72_ENTHI Myosin heavy chain OS=Entamoeba histolytica GN=EHI_110180 PE=4 SV=1;>tr|Q07569|Q07569_ENTHI Myosin heavy chain OS=Entamoeba histolytica GN=mhcA PE=4 SV=2	MULTI-MSMS	2013-05-10_GAG_Top10HCD_HM1_GJ180	vesicle3	944.51	2	944.00979	1886.005	21375.69	0.035703	0.46236		0.49806	944.511951813541	100.64	0.72047	102.94	102.62	103.34	2.3027				65	22	4	0	0	0	1.8171E-13	1	14336	116.06	113.92	1	927920
AGAHSIGILDIAGFEIFR	18	Unmodified	_AGAHSIGILDIAGFEIFR_			0	0	C4LU72;Q07569	C4LU72	C4LU72	EHI_110180;mhcA		>tr|C4LU72|C4LU72_ENTHI Myosin heavy chain OS=Entamoeba histolytica GN=EHI_110180 PE=4 SV=1;>tr|Q07569|Q07569_ENTHI Myosin heavy chain OS=Entamoeba histolytica GN=mhcA PE=4 SV=2	MULTI-MATCH	2013-05-10_GAG_Top10HCD_HM1_GJ178	vesicle1		2	944.00979	1886.005	22593.65	0.060874	1.4378		1.4986	944.011702334622	103.06	0.48925	103.06	102.78	103.27	0	0.091077	NaN	116.06	38	16	3	NaN	NaN	NaN	NaN	0		NaN	NaN	0	352530
AGAHSIGILDIAGFEIFR	18	Unmodified	_AGAHSIGILDIAGFEIFR_			0	0	C4LU72;Q07569	C4LU72	C4LU72	EHI_110180;mhcA		>tr|C4LU72|C4LU72_ENTHI Myosin heavy chain OS=Entamoeba histolytica GN=EHI_110180 PE=4 SV=1;>tr|Q07569|Q07569_ENTHI Myosin heavy chain OS=Entamoeba histolytica GN=mhcA PE=4 SV=2	MULTI-MATCH	2013-05-10_GAG_Top10HCD_HM1_GJ179	vesicle2		2	944.00979	1886.005	22402.94	-0.17917	2.6338		2.4547	944.009571771347	102.16	0.55925	102.91	102.58	103.14	0.75278	-0.061762	NaN	116.06	33	14	4	NaN	NaN	NaN	NaN	0		NaN	NaN	0	572320
AGAIQYR	7	Unmodified	_AGAIQYR_			0	0	Q1EQ16;B1N355	Q1EQ16	Q1EQ16	EHI_135430;EHI_124560		>tr|Q1EQ16|Q1EQ16_ENTHI Clathrin coat assembly protein, putative OS=Entamoeba histolytica GN=EHI_135430 PE=4 SV=1;>tr|B1N355|B1N355_ENTHI AP-2 complex subunit mu, putative OS=Entamoeba histolytica GN=EHI_124560 PE=4 SV=1	MULTI-MSMS	2013-05-10_GAG_Top10HCD_HM1_GJ179	vesicle2	389.71	2	389.71394	777.41334	32483.46	-0.28356	0.5289		0.24534	389.714060062625	17.661	1.3386	20.117	19.292	20.631	2.4567				177	67	3	0	0	0	0.052042	1	2385	54.571	15.272	1	3141400
AGAIQYR	7	Unmodified	_AGAIQYR_			0	0	Q1EQ16;B1N355	Q1EQ16	Q1EQ16	EHI_135430;EHI_124560		>tr|Q1EQ16|Q1EQ16_ENTHI Clathrin coat assembly protein, putative OS=Entamoeba histolytica GN=EHI_135430 PE=4 SV=1;>tr|B1N355|B1N355_ENTHI AP-2 complex subunit mu, putative OS=Entamoeba histolytica GN=EHI_124560 PE=4 SV=1	MULTI-MATCH	2013-05-10_GAG_Top10HCD_HM1_GJ180	vesicle3		2	389.71394	777.41334	29473.26	-0.31737	0.6807		0.36332	389.714233430452	18.008	1.1152	20.111	19.357	20.472	2.1022	-0.0034714	NaN	54.571	101	54	2	NaN	NaN	NaN	NaN	0		NaN	NaN	0	1400700
AGCGDMVVATCK	12	Unmodified	_AGCGDMVVATCK_			0	0	C4LVB0	C4LVB0	C4LVB0			>tr|C4LVB0|C4LVB0_ENTHI 60S ribosomal protein L23, putative OS=Entamoeba histolytica GN=EHI_051710 PE=3 SV=1	MULTI-MSMS	2013-05-10_GAG_Top10HCD_HM1_GJ180	vesicle3	634.78	2	634.77523	1267.5359	25861.93	0.33054	-1.0032		-0.67263	634.775187829479	33.711	0.58498	35.012	34.721	35.306	1.3004				67	30	3	0	0	0	0.051731	1	4513	38.3	33.412	1	717800
AGCGDMVVATCK	12	Unmodified	_AGCGDMVVATCK_			0	0	C4LVB0	C4LVB0	C4LVB0			>tr|C4LVB0|C4LVB0_ENTHI 60S ribosomal protein L23, putative OS=Entamoeba histolytica GN=EHI_051710 PE=3 SV=1	MULTI-MATCH	2013-05-10_GAG_Top10HCD_HM1_GJ178	vesicle1		2	634.77523	1267.5359	26325.93	0.52948	-1.8153		-1.2858	634.773283013175	34.684	0.37825	34.684	34.472	34.85	0	-0.22851	NaN	38.3	17	16	2	NaN	NaN	NaN	NaN	0		NaN	NaN	0	146680
AGCGDMVVATCK	12	Unmodified	_AGCGDMVVATCK_			0	0	C4LVB0	C4LVB0	C4LVB0			>tr|C4LVB0|C4LVB0_ENTHI 60S ribosomal protein L23, putative OS=Entamoeba histolytica GN=EHI_051710 PE=3 SV=1	MULTI-MATCH	2013-05-10_GAG_Top10HCD_HM1_GJ179	vesicle2		2	634.77523	1267.5359	24262.13	0.34703	-1.4085		-1.0614	634.774312297386	33.187	0.54449	35.042	34.739	35.284	1.8553	0.12934	NaN	38.3	47	22	3	NaN	NaN	NaN	NaN	0		NaN	NaN	0	853010
AGFAGDDAPR	10	Unmodified	_AGFAGDDAPR_			0	0	P11426;B1N2P0;Q9TYD6;B1N5D1;CON__P60712;O15593	P11426;O15593	P11426	EHI_161200	Actin	>sp|P11426|ACT_ENTHI Actin OS=Entamoeba histolytica PE=2 SV=1;>tr|B1N2P0|B1N2P0_ENTHI Actin OS=Entamoeba histolytica GN=EHI_107290 PE=3 SV=1;>tr|Q9TYD6|Q9TYD6_ENTHI Actin (Fragment) OS=Entamoeba histolytica PE=2 SV=1;>tr|B1N5D1|B1N5D1_ENTHI Actin 2 protein	MULTI-MSMS	2013-05-10_GAG_Top10HCD_HM1_GJ179	vesicle2	488.73	2	488.72778	975.44101	29891.5	0.53637	0.048825		0.58519	488.727840323822	26.642	1.0703	28.698	28.123	29.193	2.0558				93	30	4	0	0	0	7.0323E-05	1	3594	123.6	116.7	1	12642000
AGFAGDDAPR	10	Unmodified	_AGFAGDDAPR_			0	0	P11426;B1N2P0;Q9TYD6;B1N5D1;CON__P60712;O15593	P11426;O15593	P11426	EHI_161200	Actin	>sp|P11426|ACT_ENTHI Actin OS=Entamoeba histolytica PE=2 SV=1;>tr|B1N2P0|B1N2P0_ENTHI Actin OS=Entamoeba histolytica GN=EHI_107290 PE=3 SV=1;>tr|Q9TYD6|Q9TYD6_ENTHI Actin (Fragment) OS=Entamoeba histolytica PE=2 SV=1;>tr|B1N5D1|B1N5D1_ENTHI Actin 2 protein	MULTI-SECPEP	2013-05-10_GAG_Top10HCD_HM1_GJ179	vesicle2	976.06	1	976.44828	975.44101	20938.18	0.38022	1.8243		2.2045	976.449262121025	26.67	0.55334	28.726	28.482	29.035	2.0558				20	15	2	0	0	0	0.00051848	1	3595	101.33	79.556	1	472790
AGFAGDDAPR	10	Unmodified	_AGFAGDDAPR_			0	0	P11426;B1N2P0;Q9TYD6;B1N5D1;CON__P60712;O15593	P11426;O15593	P11426	EHI_161200	Actin	>sp|P11426|ACT_ENTHI Actin OS=Entamoeba histolytica PE=2 SV=1;>tr|B1N2P0|B1N2P0_ENTHI Actin OS=Entamoeba histolytica GN=EHI_107290 PE=3 SV=1;>tr|Q9TYD6|Q9TYD6_ENTHI Actin (Fragment) OS=Entamoeba histolytica PE=2 SV=1;>tr|B1N5D1|B1N5D1_ENTHI Actin 2 protein	MULTI-MSMS	2013-05-10_GAG_Top10HCD_HM1_GJ180	vesicle3	488.73	2	488.72778	975.44101	29767.62	0.77399	-0.47575		0.29823	488.727572926532	26.916	1.2684	28.617	28.016	29.285	1.7013				162	45	6	0	0	0	6.4771E-05	2	3560	134.23	127.33	1	27763000
AGFAGDDAPR	10	Unmodified	_AGFAGDDAPR_			0	0	P11426;B1N2P0;Q9TYD6;B1N5D1;CON__P60712;O15593	P11426;O15593	P11426	EHI_161200	Actin	>sp|P11426|ACT_ENTHI Actin OS=Entamoeba histolytica PE=2 SV=1;>tr|B1N2P0|B1N2P0_ENTHI Actin OS=Entamoeba histolytica GN=EHI_107290 PE=3 SV=1;>tr|Q9TYD6|Q9TYD6_ENTHI Actin (Fragment) OS=Entamoeba histolytica PE=2 SV=1;>tr|B1N5D1|B1N5D1_ENTHI Actin 2 protein	MULTI-SECPEP	2013-05-10_GAG_Top10HCD_HM1_GJ180	vesicle3	976.06	1	976.44828	975.44101	22691	0.70949	1.3685		2.078	976.448533088872	26.944	0.74533	28.646	28.275	29.02	1.7013				52	24	3	0	0	0	0.00041555	1	3625	103.74	71.269	1	695860
AGFAGDDAPR	10	Unmodified	_AGFAGDDAPR_			0	0	P11426;B1N2P0;Q9TYD6;B1N5D1;CON__P60712;O15593	P11426;O15593	P11426	EHI_161200	Actin	>sp|P11426|ACT_ENTHI Actin OS=Entamoeba histolytica PE=2 SV=1;>tr|B1N2P0|B1N2P0_ENTHI Actin OS=Entamoeba histolytica GN=EHI_107290 PE=3 SV=1;>tr|Q9TYD6|Q9TYD6_ENTHI Actin (Fragment) OS=Entamoeba histolytica PE=2 SV=1;>tr|B1N5D1|B1N5D1_ENTHI Actin 2 protein	MULTI-MATCH	2013-05-10_GAG_Top10HCD_HM1_GJ178	vesicle1		2	488.72778	975.44101	29090.48	0.44664	-0.1273		0.31934	488.727780806817	28.406	0.99775	28.406	27.899	28.897	0	-0.1679	NaN	134.23	86	38	3	NaN	NaN	NaN	NaN	0		NaN	NaN	0	1280800
AGGFDTSEIIVLLGQNGTGK	20	Unmodified	_AGGFDTSEIIVLLGQNGTGK_			0	0	B1N3P0	B1N3P0	B1N3P0	EHI_156200		>tr|B1N3P0|B1N3P0_ENTHI RNAseL inhibitor-like protein, putative OS=Entamoeba histolytica GN=EHI_156200 PE=3 SV=1	MULTI-MSMS	2013-05-10_GAG_Top10HCD_HM1_GJ179	vesicle2	989.53	2	989.01801	1976.0215	15902.9	-0.11523	-2.1071		-2.2223	989.516683942883	93.407	0.6572	94.26	93.972	94.63	0.85302				37	16	3	0	0	0	7.0025E-18	1	13040	122.29	121.19	1	1262100
AGGFDTSEIIVLLGQNGTGK	20	Unmodified	_AGGFDTSEIIVLLGQNGTGK_			0	0	B1N3P0	B1N3P0	B1N3P0	EHI_156200		>tr|B1N3P0|B1N3P0_ENTHI RNAseL inhibitor-like protein, putative OS=Entamoeba histolytica GN=EHI_156200 PE=3 SV=1	MULTI-MSMS	2013-05-10_GAG_Top10HCD_HM1_GJ180	vesicle3	989.52	2	989.01801	1976.0215	20919.22	-0.21494	-0.58287		-0.79781	989.519569504267	91.955	1.3677	94.157	93.477	94.845	2.2025				88	32	4	0	0	0	9.2815E-13	1	12947	99.413	97.613	1	1360200
AGGMVFPLIFSTIVK	15	Unmodified	_AGGMVFPLIFSTIVK_			0	0	C4LY68;C4M4T5	C4LY68	C4LY68	EHI_051720;EHI_193310		>tr|C4LY68|C4LY68_ENTHI Transporter, major facilitator family OS=Entamoeba histolytica GN=EHI_051720 PE=4 SV=1;>tr|C4M4T5|C4M4T5_ENTHI Transporter, major facilitator family OS=Entamoeba histolytica GN=EHI_193310 PE=4 SV=1	MULTI-SECPEP	2013-05-10_GAG_Top10HCD_HM1_GJ179	vesicle2	790.12	2	790.44946	1578.8844	21997.7	-0.156	-0.87697		-1.033	790.448644639385	109.83	0.84633	110.48	110.07	110.92	0.65256				65	23	4	0	0	0	0.0042302	1	15538	41.743	41.335	1	1103900
AGGMVFPLIFSTIVK	15	Unmodified	_AGGMVFPLIFSTIVK_			0	0	C4LY68;C4M4T5	C4LY68	C4LY68	EHI_051720;EHI_193310		>tr|C4LY68|C4LY68_ENTHI Transporter, major facilitator family OS=Entamoeba histolytica GN=EHI_051720 PE=4 SV=1;>tr|C4M4T5|C4M4T5_ENTHI Transporter, major facilitator family OS=Entamoeba histolytica GN=EHI_193310 PE=4 SV=1	MULTI-MSMS	2013-05-10_GAG_Top10HCD_HM1_GJ180	vesicle3	790.95	2	790.44946	1578.8844	23927.9	0.09219	0.077951		0.17014	790.449707930027	107.9	0.81316	110.4	109.96	110.77	2.5032				48	22	3	0	0	0	0.062322	1	15468	33.395	33.199	1	522930
AGGMVFPLIFSTIVK	15	Unmodified	_AGGMVFPLIFSTIVK_			0	0	C4LY68;C4M4T5	C4LY68	C4LY68	EHI_051720;EHI_193310		>tr|C4LY68|C4LY68_ENTHI Transporter, major facilitator family OS=Entamoeba histolytica GN=EHI_051720 PE=4 SV=1;>tr|C4M4T5|C4M4T5_ENTHI Transporter, major facilitator family OS=Entamoeba histolytica GN=EHI_193310 PE=4 SV=1	MULTI-MATCH	2013-05-10_GAG_Top10HCD_HM1_GJ178	vesicle1		2	790.44946	1578.8844	23770.4	-0.45523	-0.345		-0.80023	790.950900274456	110.51	0.73442	110.51	110.08	110.81	0	0.044006	NaN	33.395	70	23	4	NaN	NaN	NaN	NaN	0		NaN	NaN	0	597330
AGGMVFPLIFSTIVK	15	Unmodified	_AGGMVFPLIFSTIVK_			0	0	C4LY68;C4M4T5	C4LY68	C4LY68	EHI_051720;EHI_193310		>tr|C4LY68|C4LY68_ENTHI Transporter, major facilitator family OS=Entamoeba histolytica GN=EHI_051720 PE=4 SV=1;>tr|C4M4T5|C4M4T5_ENTHI Transporter, major facilitator family OS=Entamoeba histolytica GN=EHI_193310 PE=4 SV=1	MULTI-MATCH	2013-05-10_GAG_Top10HCD_HM1_GJ179	vesicle2		2	790.44946	1578.8844	21997.7	-0.156	-0.87697		-1.033	790.448644639385	109.83	0.84633	110.48	110.07	110.92	0.65256	0.016342	NaN	33.395	65	23	4	NaN	NaN	NaN	NaN	0		NaN	NaN	0	1103900
AGIDVNKR	8	Unmodified	_AGIDVNKR_			0	0	C4M367;C4LZ42;P48151	C4M367	C4M367	EHI_086120;RPS18	40S ribosomal protein S18	>tr|C4M367|C4M367_ENTHI 40S ribosomal protein S18, putative OS=Entamoeba histolytica GN=EHI_086120 PE=3 SV=1;>tr|C4LZ42|C4LZ42_ENTHI 40S ribosomal protein S18, putative OS=Entamoeba histolytica GN=EHI_009680 PE=3 SV=1;>sp|P48151|RS18_ENTHI 40S ribosomal pr	MULTI-MSMS	2013-05-10_GAG_Top10HCD_HM1_GJ178	vesicle1	436.75	2	436.75106	871.48756	30973.35	-0.20097	0.93499		0.73402	436.751115959716	13.894	0.64442	13.894	13.673	14.318	0				60	32	3	0	0	0	0.024347	1	1785	138.83	98.722	1	1506700
AGIDVNKR	8	Unmodified	_AGIDVNKR_			0	0	C4M367;C4LZ42;P48151	C4M367	C4M367	EHI_086120;RPS18	40S ribosomal protein S18	>tr|C4M367|C4M367_ENTHI 40S ribosomal protein S18, putative OS=Entamoeba histolytica GN=EHI_086120 PE=3 SV=1;>tr|C4LZ42|C4LZ42_ENTHI 40S ribosomal protein S18, putative OS=Entamoeba histolytica GN=EHI_009680 PE=3 SV=1;>sp|P48151|RS18_ENTHI 40S ribosomal pr	MULTI-MSMS	2013-05-10_GAG_Top10HCD_HM1_GJ179	vesicle2	436.75	2	436.75106	871.48756	32136.06	0.0049133	0.34307		0.34799	436.751152448027	11.237	1.7592	13.494	12.738	14.497	2.2563				221	90	4	0	0	0	0.0083804	1	1471	163.67	112.7	1	7555100
AGIDVNKR	8	Unmodified	_AGIDVNKR_			0	0	C4M367;C4LZ42;P48151	C4M367	C4M367	EHI_086120;RPS18	40S ribosomal protein S18	>tr|C4M367|C4M367_ENTHI 40S ribosomal protein S18, putative OS=Entamoeba histolytica GN=EHI_086120 PE=3 SV=1;>tr|C4LZ42|C4LZ42_ENTHI 40S ribosomal protein S18, putative OS=Entamoeba histolytica GN=EHI_009680 PE=3 SV=1;>sp|P48151|RS18_ENTHI 40S ribosomal pr	MULTI-MSMS	2013-05-10_GAG_Top10HCD_HM1_GJ180	vesicle3	436.75	2	436.75106	871.48756	30865.59	0.18925	-0.054679		0.13457	436.751151584737	11.686	1.7818	13.587	12.603	14.385	1.9018				203	96	3	0	0	0	0.0227	2	1489	126.04	86.373	1	5751400
AGIDVNKR	8	Unmodified	_AGIDVNKR_			0	0	C4M367;C4LZ42;P48151	C4M367	C4M367	EHI_086120;RPS18	40S ribosomal protein S18	>tr|C4M367|C4M367_ENTHI 40S ribosomal protein S18, putative OS=Entamoeba histolytica GN=EHI_086120 PE=3 SV=1;>tr|C4LZ42|C4LZ42_ENTHI 40S ribosomal protein S18, putative OS=Entamoeba histolytica GN=EHI_009680 PE=3 SV=1;>sp|P48151|RS18_ENTHI 40S ribosomal pr	MULTI-MATCH	2013-05-10_GAG_Top10HCD_HM1_GJ178	vesicle1		2	436.75106	871.48756	30973.33	-0.17452	0.24164		0.067119	436.751198448364	13.477	0.70484	13.477	12.982	13.687	0	-0.042533	NaN	163.67	87	39	3	NaN	NaN	NaN	NaN	0		NaN	NaN	0	2596200
AGITEGEIR	9	Unmodified	_AGITEGEIR_			0	0	C4LWS1	C4LWS1	C4LWS1	EHI_198750		>tr|C4LWS1|C4LWS1_ENTHI Polyadenylate-binding protein, putative OS=Entamoeba histolytica GN=EHI_198750 PE=4 SV=1	MULTI-MSMS	2013-05-10_GAG_Top10HCD_HM1_GJ179	vesicle2	473.26	2	473.25363	944.49271	29222.35	0.7287	-4.2238		-3.4951	473.252041027443	34.011	0.62358	35.866	35.529	36.153	1.8553				51	27	3	0	0	0	0.0011181	1	4610	74.267	47.852	1	1020400
AGITEGEIR	9	Unmodified	_AGITEGEIR_			0	0	C4LWS1	C4LWS1	C4LWS1	EHI_198750		>tr|C4LWS1|C4LWS1_ENTHI Polyadenylate-binding protein, putative OS=Entamoeba histolytica GN=EHI_198750 PE=4 SV=1	MULTI-MATCH	2013-05-10_GAG_Top10HCD_HM1_GJ178	vesicle1		2	473.25363	944.49271	27259.5	0.87437	-2.9839		-2.1095	473.252719725926	35.722	0.48359	35.722	35.455	35.939	0	-0.086596	NaN	74.267	38	20	3	NaN	NaN	NaN	NaN	0		NaN	NaN	0	249360
AGITEGEIR	9	Unmodified	_AGITEGEIR_			0	0	C4LWS1	C4LWS1	C4LWS1	EHI_198750		>tr|C4LWS1|C4LWS1_ENTHI Polyadenylate-binding protein, putative OS=Entamoeba histolytica GN=EHI_198750 PE=4 SV=1	MULTI-MATCH	2013-05-10_GAG_Top10HCD_HM1_GJ180	vesicle3		2	473.25363	944.49271	29345.68	0.89558	-2.2459		-1.3503	473.252918215919	34.537	0.69951	35.837	35.473	36.173	1.3004	0.028768	NaN	74.267	51	25	3	NaN	NaN	NaN	NaN	0		NaN	NaN	0	544730
AGKFPTLLGK	10	Unmodified	_AGKFPTLLGK_			0	0	B1N2I7	B1N2I7	B1N2I7			>tr|B1N2I7|B1N2I7_ENTHI 60S ribosomal protein L10a, putative OS=Entamoeba histolytica GN=EHI_012480 PE=4 SV=1	MULTI-MSMS	2013-05-10_GAG_Top10HCD_HM1_GJ179	vesicle2	516.32	2	516.31603	1030.6175	28244.92	0.29305	-0.10714		0.18592	516.315946180428	52.439	0.79926	54.195	53.778	54.577	1.7551				70	26	5	0	0	0	0.00014878	1	7096	104.82	82.587	1	5582400
AGKFPTLLGK	10	Unmodified	_AGKFPTLLGK_			0	0	B1N2I7	B1N2I7	B1N2I7			>tr|B1N2I7|B1N2I7_ENTHI 60S ribosomal protein L10a, putative OS=Entamoeba histolytica GN=EHI_012480 PE=4 SV=1	MULTI-MSMS	2013-05-10_GAG_Top10HCD_HM1_GJ180	vesicle3	516.32	2	516.31603	1030.6175	28921.74	0.50067	-0.47878		0.021891	516.315731416967	52.745	0.90058	54.346	53.945	54.846	1.6011				75	27	4	0	0	0	0.0006065	1	7161	90.05	73.379	1	4942600
AGKFPTLLGK	10	Unmodified	_AGKFPTLLGK_			0	0	B1N2I7	B1N2I7	B1N2I7			>tr|B1N2I7|B1N2I7_ENTHI 60S ribosomal protein L10a, putative OS=Entamoeba histolytica GN=EHI_012480 PE=4 SV=1	MULTI-MSMS	2013-05-10_GAG_Top10HCD_HM1_GJ180	vesicle3	344.55	3	344.54645	1030.6175	34072.21	0.099787	0.093606		0.19339	344.54639408747	52.744	0.73016	54.345	53.945	54.676	1.6011				75	22	4	0	0	0	0.00158	1	7177	82.261	68.142	1	5825800
AGKFPTLLGK	10	Unmodified	_AGKFPTLLGK_			0	0	B1N2I7	B1N2I7	B1N2I7			>tr|B1N2I7|B1N2I7_ENTHI 60S ribosomal protein L10a, putative OS=Entamoeba histolytica GN=EHI_012480 PE=4 SV=1	MULTI-MATCH	2013-05-10_GAG_Top10HCD_HM1_GJ178	vesicle1		2	516.31603	1030.6175	28338.34	0.019717	-0.54379		-0.52407	516.315454890528	54.687	0.74224	54.687	54.313	55.055	0	0.27782	NaN	104.82	55	22	4	NaN	NaN	NaN	NaN	0		NaN	NaN	0	1781300
AGKFPTLLGK	10	Unmodified	_AGKFPTLLGK_			0	0	B1N2I7	B1N2I7	B1N2I7			>tr|B1N2I7|B1N2I7_ENTHI 60S ribosomal protein L10a, putative OS=Entamoeba histolytica GN=EHI_012480 PE=4 SV=1	MULTI-MATCH	2013-05-10_GAG_Top10HCD_HM1_GJ178	vesicle1		3	344.54645	1030.6175	33804.97	-0.25184	0.17233		-0.079513	344.54632830256	54.695	0.71224	54.695	54.313	55.025	-3.8147E-06	0.28184	NaN	82.261	48	21	3	NaN	NaN	NaN	NaN	0		NaN	NaN	0	2106000
AGKFPTLLGK	10	Unmodified	_AGKFPTLLGK_			0	0	B1N2I7	B1N2I7	B1N2I7			>tr|B1N2I7|B1N2I7_ENTHI 60S ribosomal protein L10a, putative OS=Entamoeba histolytica GN=EHI_012480 PE=4 SV=1	MULTI-MATCH	2013-05-10_GAG_Top10HCD_HM1_GJ179	vesicle2		3	344.54645	1030.6175	34992.39	0.087947	0.627		0.71495	344.546556957603	52.444	0.66356	54.199	53.826	54.489	1.7551	-0.21413	NaN	82.261	64	20	4	NaN	NaN	NaN	NaN	0		NaN	NaN	0	5963900
AGLEESYAWESNGEGFVVR	19	Unmodified	_AGLEESYAWESNGEGFVVR_			0	0	C4M3S9	C4M3S9	C4M3S9	EHI_163480		>tr|C4M3S9|C4M3S9_ENTHI 90 kDa heat shock protein, putative OS=Entamoeba histolytica GN=EHI_163480 PE=3 SV=1	MULTI-MSMS	2013-05-10_GAG_Top10HCD_HM1_GJ178	vesicle1	1050.99	2	1050.4871	2098.9596	20378.11	-0.17937	-2.2297		-2.4091	1050.98521698048	76.271	1.1302	76.271	75.784	76.914	-7.6294E-06				106	38	3	0	0	0	7.893E-20	1	10796	140.89	138.9	1	2764700
AGLEESYAWESNGEGFVVR	19	Unmodified	_AGLEESYAWESNGEGFVVR_			0	0	C4M3S9	C4M3S9	C4M3S9	EHI_163480		>tr|C4M3S9|C4M3S9_ENTHI 90 kDa heat shock protein, putative OS=Entamoeba histolytica GN=EHI_163480 PE=3 SV=1	MULTI-MATCH	2013-05-10_GAG_Top10HCD_HM1_GJ180	vesicle3		2	1050.4871	2098.9596	21019.18	0.31054	-1.5257		-1.2152	1050.48791225862	74.452	1.0989	76.454	75.956	77.055	2.002	0.091438	NaN	140.89	48	30	2	NaN	NaN	NaN	NaN	0		NaN	NaN	0	1268500
AGLEIIER	8	Unmodified	_AGLEIIER_			0	0	C4LU72;Q07569	C4LU72	C4LU72	EHI_110180;mhcA		>tr|C4LU72|C4LU72_ENTHI Myosin heavy chain OS=Entamoeba histolytica GN=EHI_110180 PE=4 SV=1;>tr|Q07569|Q07569_ENTHI Myosin heavy chain OS=Entamoeba histolytica GN=mhcA PE=4 SV=2	MULTI-MSMS	2013-05-10_GAG_Top10HCD_HM1_GJ178	vesicle1	450.76	2	450.76109	899.50763	30574.01	0.18358	0.15786		0.34144	450.761138213223	52.665	1.1648	52.665	52.141	53.306	0				128	43	4	0	0	0	0.0016161	1	7236	99.442	43.766	1	12197000
AGLEIIER	8	Unmodified	_AGLEIIER_			0	0	C4LU72;Q07569	C4LU72	C4LU72	EHI_110180;mhcA		>tr|C4LU72|C4LU72_ENTHI Myosin heavy chain OS=Entamoeba histolytica GN=EHI_110180 PE=4 SV=1;>tr|Q07569|Q07569_ENTHI Myosin heavy chain OS=Entamoeba histolytica GN=mhcA PE=4 SV=2	MULTI-MATCH	2013-05-10_GAG_Top10HCD_HM1_GJ179	vesicle2		2	450.76109	899.50763	30651.69	0.16008	0.32454		0.48462	450.761241628267	50.795	1.4373	52.55	51.972	53.409	1.7551	-0.076149	NaN	99.442	109	48	4	NaN	NaN	NaN	NaN	0		NaN	NaN	0	27531000
AGLEIIER	8	Unmodified	_AGLEIIER_			0	0	C4LU72;Q07569	C4LU72	C4LU72	EHI_110180;mhcA		>tr|C4LU72|C4LU72_ENTHI Myosin heavy chain OS=Entamoeba histolytica GN=EHI_110180 PE=4 SV=1;>tr|Q07569|Q07569_ENTHI Myosin heavy chain OS=Entamoeba histolytica GN=mhcA PE=4 SV=2	MULTI-MATCH	2013-05-10_GAG_Top10HCD_HM1_GJ180	vesicle3		2	450.76109	899.50763	31084.34	0.49404	0.26061		0.75464	450.761185938883	51.162	1.3153	52.663	52.119	53.434	1.5009	0.037224	NaN	99.442	129	45	4	NaN	NaN	NaN	NaN	0		NaN	NaN	0	12952000
AGLESSNLIVGIDFTGSNASSGK	23	Unmodified	_AGLESSNLIVGIDFTGSNASSGK_			0	0	C4MBJ7	C4MBJ7	C4MBJ7	EHI_163260		>tr|C4MBJ7|C4MBJ7_ENTHI Copine, putative OS=Entamoeba histolytica GN=EHI_163260 PE=4 SV=1	MULTI-MSMS	2013-05-10_GAG_Top10HCD_HM1_GJ178	vesicle1	1113.07	2	1112.5582	2223.1019	20196.84	0.025693	1.006		1.0317	1112.55964200471	81.3	0.93449	81.3	80.858	81.793	0				78	24	5	0	0	0	0.015382	2	11592	51.827	51.417	1	1398400
AGLESSNLIVGIDFTGSNASSGK	23	Unmodified	_AGLESSNLIVGIDFTGSNASSGK_			0	0	C4MBJ7	C4MBJ7	C4MBJ7	EHI_163260		>tr|C4MBJ7|C4MBJ7_ENTHI Copine, putative OS=Entamoeba histolytica GN=EHI_163260 PE=4 SV=1	MULTI-MSMS	2013-05-10_GAG_Top10HCD_HM1_GJ179	vesicle2	1113.07	2	1112.5582	2223.1019	17548.8	-0.081567	-2.7123		-2.7939	1113.05668859834	80.833	1.1882	81.585	81.128	82.316	0.75279				74	27	4	0	0	0	1.4184E-09	2	11223	95.996	92.246	1	4416000
AGLESSNLIVGIDFTGSNASSGK	23	Unmodified	_AGLESSNLIVGIDFTGSNASSGK_			0	0	C4MBJ7	C4MBJ7	C4MBJ7	EHI_163260		>tr|C4MBJ7|C4MBJ7_ENTHI Copine, putative OS=Entamoeba histolytica GN=EHI_163260 PE=4 SV=1	MULTI-MSMS	2013-05-10_GAG_Top10HCD_HM1_GJ180	vesicle3	1113.05	2	1112.5582	2223.1019	19634.48	0.36912	-0.72944		-0.36033	1113.05921280783	79.545	1.2673	81.446	80.816	82.083	1.9018				72	33	3	0	0	0	4.7545E-06	2	11084	76.889	74.626	1	2154300
AGLESSNLIVGIDFTGSNASSGKK	24	Unmodified	_AGLESSNLIVGIDFTGSNASSGKK_			0	0	C4MBJ7	C4MBJ7	C4MBJ7	EHI_163260		>tr|C4MBJ7|C4MBJ7_ENTHI Copine, putative OS=Entamoeba histolytica GN=EHI_163260 PE=4 SV=1	MULTI-MSMS	2013-05-10_GAG_Top10HCD_HM1_GJ178	vesicle1	785.07	3	784.73957	2351.1969	23572.56	-0.84505	0.34695		-0.4981	785.07433174586	76.516	0.87658	76.516	76.163	77.04	0				136	31	5	0	0	0	0.010034	1	10866	56.681	55.648	1	2992500
AGLESSNLIVGIDFTGSNASSGKK	24	Unmodified	_AGLESSNLIVGIDFTGSNASSGKK_			0	0	C4MBJ7	C4MBJ7	C4MBJ7	EHI_163260		>tr|C4MBJ7|C4MBJ7_ENTHI Copine, putative OS=Entamoeba histolytica GN=EHI_163260 PE=4 SV=1	MULTI-MSMS	2013-05-10_GAG_Top10HCD_HM1_GJ179	vesicle2	785.07	3	784.73957	2351.1969	23590.52	-0.56123	-0.047302		-0.60854	785.074221772753	75.624	1.4847	76.578	76.108	77.593	0.95325				149	42	6	0	0	0	5.5537E-15	1	10436	125.77	124.74	1	7168100
AGLESSNLIVGIDFTGSNASSGKK	24	Unmodified	_AGLESSNLIVGIDFTGSNASSGKK_			0	0	C4MBJ7	C4MBJ7	C4MBJ7	EHI_163260		>tr|C4MBJ7|C4MBJ7_ENTHI Copine, putative OS=Entamoeba histolytica GN=EHI_163260 PE=4 SV=1	MULTI-MATCH	2013-05-10_GAG_Top10HCD_HM1_GJ180	vesicle3		3	784.73957	2351.1969	23426.18	-0.42189	0.22279		-0.1991	785.074046439696	74.534	1.3837	76.536	76.097	77.481	2.002	-0.0071843	NaN	125.77	120	36	5	NaN	NaN	NaN	NaN	0		NaN	NaN	0	5923100
AGMTHVIR	8	Unmodified	_AGMTHVIR_			0	0	C4LW09	C4LW09	C4LW09			>tr|C4LW09|C4LW09_ENTHI 60S ribosomal protein L3, putative OS=Entamoeba histolytica GN=EHI_005890 PE=3 SV=1	MULTI-MSMS	2013-05-10_GAG_Top10HCD_HM1_GJ179	vesicle2	442.74	2	442.74218	883.46981	30375.89	0.16318	-0.38211		-0.21893	442.742100860861	18.946	1.3244	21.403	20.845	22.17	2.4567				112	62	2	0	0	0	0.0018489	1	2519	129.65	114.02	1	1713000
AGMTHVIR	8	Unmodified	_AGMTHVIR_			0	0	C4LW09	C4LW09	C4LW09			>tr|C4LW09|C4LW09_ENTHI 60S ribosomal protein L3, putative OS=Entamoeba histolytica GN=EHI_005890 PE=3 SV=1	MULTI-MSMS	2013-05-10_GAG_Top10HCD_HM1_GJ180	vesicle3	442.74	2	442.74218	883.46981	27840.22	0.34088	-0.01846		0.32242	442.742091085642	19.289	1.4874	21.392	20.689	22.176	2.1022				162	71	4	0	0	0	4.3523E-06	1	2546	174.73	154.17	1	4439000
AGMTHVIR	8	Unmodified	_AGMTHVIR_			0	0	C4LW09	C4LW09	C4LW09			>tr|C4LW09|C4LW09_ENTHI 60S ribosomal protein L3, putative OS=Entamoeba histolytica GN=EHI_005890 PE=3 SV=1	MULTI-MATCH	2013-05-10_GAG_Top10HCD_HM1_GJ178	vesicle1		2	442.74218	883.46981	31342.08	-0.018165	-1.4048		-1.4229	442.743103934094	21.614	0.13526	21.614	21.541	21.676	0	0.14428	NaN	174.73	7	5	2	NaN	NaN	NaN	NaN	0		NaN	NaN	0	94799
AGNNIAGAWASLLFTGK	17	Unmodified	_AGNNIAGAWASLLFTGK_			0	0	C4M8C7	C4M8C7	C4M8C7	EHI_039350		>tr|C4M8C7|C4M8C7_ENTHI S phingosine-1-phosphate lyase 1, putative OS=Entamoeba histolytica GN=EHI_039350 PE=3 SV=1	MULTI-MSMS	2013-05-10_GAG_Top10HCD_HM1_GJ180	vesicle3	846.45	2	845.9492	1689.8839	22719.98	0.12261	0.04538		0.16799	845.948782373453	102.02	0.92813	104.42	104.02	104.94	2.403				64	23	4	0	0	0	6.0937E-05	1	14573	57.173	54.731	1	1837300
AGQDADAMATDVSNTNAQLQEAR	23	Unmodified	_AGQDADAMATDVSNTNAQLQEAR_			0	0	C4LTJ9	C4LTJ9	C4LTJ9	EHI_012060		>tr|C4LTJ9|C4LTJ9_ENTHI Putative uncharacterized protein OS=Entamoeba histolytica GN=EHI_012060 PE=4 SV=1	MULTI-MSMS	2013-05-10_GAG_Top10HCD_HM1_GJ179	vesicle2	1189.54	2	1189.0379	2376.0612	18945.89	1.1471	-0.79077		0.35632	1189.53896804054	56.14	0.39479	57.795	57.598	57.992	1.6549				16	10	2	0	0	0	0.00019082	1	7601	69.071	68.894	1	1132700
AGQDADAMATDVSNTNAQLQEAR	23	Unmodified	_AGQDADAMATDVSNTNAQLQEAR_			0	0	C4LTJ9	C4LTJ9	C4LTJ9	EHI_012060		>tr|C4LTJ9|C4LTJ9_ENTHI Putative uncharacterized protein OS=Entamoeba histolytica GN=EHI_012060 PE=4 SV=1	MULTI-MSMS	2013-05-10_GAG_Top10HCD_HM1_GJ180	vesicle3	1190.03	2	1189.0379	2376.0612	20066.5	0.96065	-0.45943		0.50121	1189.53872382736	56.032	0.54842	57.633	57.367	57.915	1.6011				49	16	5	0	0	0	1.202E-09	1	7602	94.389	93.981	1	1495600
AGQLGELEEQLIDLNPMLEAFGNAK	25	Unmodified	_AGQLGELEEQLIDLNPMLEAFGNAK_			0	0	C4LU72;Q07569	C4LU72	C4LU72	EHI_110180;mhcA		>tr|C4LU72|C4LU72_ENTHI Myosin heavy chain OS=Entamoeba histolytica GN=EHI_110180 PE=4 SV=1;>tr|Q07569|Q07569_ENTHI Myosin heavy chain OS=Entamoeba histolytica GN=mhcA PE=4 SV=2	MULTI-MSMS	2013-05-10_GAG_Top10HCD_HM1_GJ180	vesicle3	901.12	3	900.78982	2699.3476	22297.05	-0.0021302	-0.099075		-0.10121	901.124128541053	116.04	0.92551	118.74	118.3	119.23	2.7036				130	27	6	0	0	0	6.2481E-29	1	16683	132.3	132.16	1	4282900
AGQLGELEEQLIDLNPMLEAFGNAK	25	Unmodified	_AGQLGELEEQLIDLNPMLEAFGNAK_			0	0	C4LU72;Q07569	C4LU72	C4LU72	EHI_110180;mhcA		>tr|C4LU72|C4LU72_ENTHI Myosin heavy chain OS=Entamoeba histolytica GN=EHI_110180 PE=4 SV=1;>tr|Q07569|Q07569_ENTHI Myosin heavy chain OS=Entamoeba histolytica GN=mhcA PE=4 SV=2	MULTI-MATCH	2013-05-10_GAG_Top10HCD_HM1_GJ178	vesicle1		3	900.78982	2699.3476	22352.58	-0.2587	0.010804		-0.24789	901.124052056235	118.79	0.83384	118.79	118.36	119.19	0	0.070498	NaN	132.3	134	29	6	NaN	NaN	NaN	NaN	0		NaN	NaN	0	2179700
AGQLGELEEQLIDLNPMLEAFGNAK	25	Unmodified	_AGQLGELEEQLIDLNPMLEAFGNAK_			0	0	C4LU72;Q07569	C4LU72	C4LU72	EHI_110180;mhcA		>tr|C4LU72|C4LU72_ENTHI Myosin heavy chain OS=Entamoeba histolytica GN=EHI_110180 PE=4 SV=1;>tr|Q07569|Q07569_ENTHI Myosin heavy chain OS=Entamoeba histolytica GN=mhcA PE=4 SV=2	MULTI-MATCH	2013-05-10_GAG_Top10HCD_HM1_GJ179	vesicle2		3	900.78982	2699.3476	22290.93	0.077596	-0.031508		0.046089	901.124215213906	118.17	1.0179	118.63	118.08	119.1	0.4521	-0.092244	NaN	132.3	140	26	6	NaN	NaN	NaN	NaN	0		NaN	NaN	0	9902300
AGQMGFFK	8	Unmodified	_AGQMGFFK_			0	0	C4LW09;B1N4Y7	C4LW09	C4LW09	EHI_167520		>tr|C4LW09|C4LW09_ENTHI 60S ribosomal protein L3, putative OS=Entamoeba histolytica GN=EHI_005890 PE=3 SV=1;>tr|B1N4Y7|B1N4Y7_ENTHI 60S ribosomal protein L3, putative OS=Entamoeba histolytica GN=EHI_167520 PE=3 SV=1	MULTI-MSMS	2013-05-10_GAG_Top10HCD_HM1_GJ179	vesicle2	443.22	2	443.21801	884.42146	31274.98	0.12084	0.65293		0.77377	443.218133421553	50.928	0.73317	52.683	52.294	53.027	1.7551				46	24	2	0	0	0	0.012776	1	6900	65.313	56.983	1	1723500
AGQMGFFK	8	Unmodified	_AGQMGFFK_			0	0	C4LW09;B1N4Y7	C4LW09	C4LW09	EHI_167520		>tr|C4LW09|C4LW09_ENTHI 60S ribosomal protein L3, putative OS=Entamoeba histolytica GN=EHI_005890 PE=3 SV=1;>tr|B1N4Y7|B1N4Y7_ENTHI 60S ribosomal protein L3, putative OS=Entamoeba histolytica GN=EHI_167520 PE=3 SV=1	MULTI-SECPEP	2013-05-10_GAG_Top10HCD_HM1_GJ180	vesicle3	444.28	2	443.21801	884.42146	31393.26	0.40139	0.15003		0.55142	443.218059067735	51.335	0.9777	52.836	52.353	53.33	1.5009				67	35	2	0	0	0	0.019845	1	6944	72.789	64.017	1	8803900
AGQMGFFK	8	Unmodified	_AGQMGFFK_			0	0	C4LW09;B1N4Y7	C4LW09	C4LW09	EHI_167520		>tr|C4LW09|C4LW09_ENTHI 60S ribosomal protein L3, putative OS=Entamoeba histolytica GN=EHI_005890 PE=3 SV=1;>tr|B1N4Y7|B1N4Y7_ENTHI 60S ribosomal protein L3, putative OS=Entamoeba histolytica GN=EHI_167520 PE=3 SV=1	MULTI-MATCH	2013-05-10_GAG_Top10HCD_HM1_GJ178	vesicle1		2	443.21801	884.42146	30485.4	-0.15297	-0.22157		-0.37454	443.217881114729	53.254	0.69576	53.254	52.876	53.572	0	0.32947	NaN	65.313	53	29	2	NaN	NaN	NaN	NaN	0		NaN	NaN	0	810410
AGQMGFFK	8	Unmodified	_AGQMGFFK_			0	0	C4LW09;B1N4Y7	C4LW09	C4LW09	EHI_167520		>tr|C4LW09|C4LW09_ENTHI 60S ribosomal protein L3, putative OS=Entamoeba histolytica GN=EHI_005890 PE=3 SV=1;>tr|B1N4Y7|B1N4Y7_ENTHI 60S ribosomal protein L3, putative OS=Entamoeba histolytica GN=EHI_167520 PE=3 SV=1	MULTI-MATCH	2013-05-10_GAG_Top10HCD_HM1_GJ180	vesicle3		2	443.21801	884.42146	31393.26	0.40139	0.15003		0.55142	443.218059067735	51.335	0.9777	52.836	52.353	53.33	1.5009	-0.088521	NaN	65.313	67	35	2	NaN	NaN	NaN	NaN	0		NaN	NaN	0	8803900
AGSIVTLIGDYFSHMK	16	Unmodified	_AGSIVTLIGDYFSHMK_			0	0	C4M7M4	C4M7M4	C4M7M4	EHI_200230		>tr|C4M7M4|C4M7M4_ENTHI Cell surface protease gp63, putative OS=Entamoeba histolytica GN=EHI_200230 PE=4 SV=1	MULTI-MSMS	2013-05-10_GAG_Top10HCD_HM1_GJ178	vesicle1	580.3	3	580.29927	1737.876	27680.22	-0.56291	0.22479		-0.33811	580.299388284608	111.15	0.82133	111.15	110.71	111.53	0				66	25	3	0	0	0	0.04492	1	16128	27.526	26.837	1	538260
AGSIVTLIGDYFSHMK	16	Unmodified	_AGSIVTLIGDYFSHMK_			0	0	C4M7M4	C4M7M4	C4M7M4	EHI_200230		>tr|C4M7M4|C4M7M4_ENTHI Cell surface protease gp63, putative OS=Entamoeba histolytica GN=EHI_200230 PE=4 SV=1	MULTI-MSMS	2013-05-10_GAG_Top10HCD_HM1_GJ179	vesicle2	580.63	3	580.29927	1737.876	27362.85	-0.058273	-0.6601		-0.71837	580.299271669614	108.92	0.89767	109.57	109.03	109.93	0.65256				65	23	4	0	0	0	0.0011166	1	15388	50.534	49.844	1	840200
AGSIVTLIGDYFSHMK	16	Unmodified	_AGSIVTLIGDYFSHMK_			0	0	C4M7M4	C4M7M4	C4M7M4	EHI_200230		>tr|C4M7M4|C4M7M4_ENTHI Cell surface protease gp63, putative OS=Entamoeba histolytica GN=EHI_200230 PE=4 SV=1	MULTI-MSMS	2013-05-10_GAG_Top10HCD_HM1_GJ180	vesicle3	580.64	3	580.29927	1737.876	27372.54	0.194	-0.99429		-0.80029	580.633082620642	107.16	0.70743	109.67	109.25	109.96	2.5032				55	20	4	0	0	0	0.016182	1	15332	33.872	33.183	1	394700
AGTIYDDILITDDIEEAEK	19	Unmodified	_AGTIYDDILITDDIEEAEK_			0	0	C4M296;F2VN92	C4M296	C4M296	EHI_136160		>tr|C4M296|C4M296_ENTHI Calreticulin, putative OS=Entamoeba histolytica GN=EHI_136160 PE=3 SV=1;>tr|F2VN92|F2VN92_ENTHI Calreticulin (Fragment) OS=Entamoeba histolytica HM-1:IMSS PE=3 SV=1	MULTI-MSMS	2013-05-10_GAG_Top10HCD_HM1_GJ178	vesicle1	1063.02	2	1062.5152	2123.0158	20657.24	0.084652	0.15938		0.24403	1063.01678874044	88.991	8.3858	88.991	88.078	96.464	0				690	225	7	0	0	0	1.6481E-19	12	12777	133.93	133.41	1	60601000
AGTIYDDILITDDIEEAEK	19	Unmodified	_AGTIYDDILITDDIEEAEK_			0	0	C4M296;F2VN92	C4M296	C4M296	EHI_136160		>tr|C4M296|C4M296_ENTHI Calreticulin, putative OS=Entamoeba histolytica GN=EHI_136160 PE=3 SV=1;>tr|F2VN92|F2VN92_ENTHI Calreticulin (Fragment) OS=Entamoeba histolytica HM-1:IMSS PE=3 SV=1	MULTI-MSMS	2013-05-10_GAG_Top10HCD_HM1_GJ179	vesicle2	1062.52	2	1062.5152	2123.0158	20540.91	0.34533	-0.038473		0.30685	1063.01658707324	88.901	8.3946	89.653	88.317	96.711	0.7528				722	205	7	0	0	0	1.6303E-17	14	12403	114.55	113.37	1	106030000
AGTIYDDILITDDIEEAEK	19	Unmodified	_AGTIYDDILITDDIEEAEK_			0	0	C4M296;F2VN92	C4M296	C4M296	EHI_136160		>tr|C4M296|C4M296_ENTHI Calreticulin, putative OS=Entamoeba histolytica GN=EHI_136160 PE=3 SV=1;>tr|F2VN92|F2VN92_ENTHI Calreticulin (Fragment) OS=Entamoeba histolytica HM-1:IMSS PE=3 SV=1	MULTI-MSMS	2013-05-10_GAG_Top10HCD_HM1_GJ179	vesicle2	1062.52	2	1062.5152	2123.0158	21068.42	0.93136	0.22668		1.158	1062.51355347565	98.603	3.3728	99.356	98.453	101.83	0.75279				153	87	4	0	0	0	0.0014378	1	13789	47.726	46.268	1	1630800
AGTIYDDILITDDIEEAEK	19	Unmodified	_AGTIYDDILITDDIEEAEK_			0	0	C4M296;F2VN92	C4M296	C4M296	EHI_136160		>tr|C4M296|C4M296_ENTHI Calreticulin, putative OS=Entamoeba histolytica GN=EHI_136160 PE=3 SV=1;>tr|F2VN92|F2VN92_ENTHI Calreticulin (Fragment) OS=Entamoeba histolytica HM-1:IMSS PE=3 SV=1	MULTI-MSMS	2013-05-10_GAG_Top10HCD_HM1_GJ179	vesicle2	1063.52	2	1062.5152	2123.0158	20482.76	0.47477	0.03617		0.51094	1063.01775075396	103.01	1.5785	103.76	103.14	104.72	0.75279				78	35	3	0	0	0	0.0096904	2	14585	41.53	41.18	1	721030
AGTIYDDILITDDIEEAEK	19	Unmodified	_AGTIYDDILITDDIEEAEK_			0	0	C4M296;F2VN92	C4M296	C4M296	EHI_136160		>tr|C4M296|C4M296_ENTHI Calreticulin, putative OS=Entamoeba histolytica GN=EHI_136160 PE=3 SV=1;>tr|F2VN92|F2VN92_ENTHI Calreticulin (Fragment) OS=Entamoeba histolytica HM-1:IMSS PE=3 SV=1	MULTI-MSMS	2013-05-10_GAG_Top10HCD_HM1_GJ179	vesicle2	1063.02	2	1062.5152	2123.0158	20221.01	0.60533	2.239		2.8444	1062.51809734186	104.52	1.8162	105.28	104.31	106.13	0.75278				95	41	3	0	0	0	0.0012103	1	14667	49.773	48.365	1	1133100
AGTIYDDILITDDIEEAEK	19	Unmodified	_AGTIYDDILITDDIEEAEK_			0	0	C4M296;F2VN92	C4M296	C4M296	EHI_136160		>tr|C4M296|C4M296_ENTHI Calreticulin, putative OS=Entamoeba histolytica GN=EHI_136160 PE=3 SV=1;>tr|F2VN92|F2VN92_ENTHI Calreticulin (Fragment) OS=Entamoeba histolytica HM-1:IMSS PE=3 SV=1	MULTI-MSMS	2013-05-10_GAG_Top10HCD_HM1_GJ180	vesicle3	1063.02	2	1062.5152	2123.0158	21589.36	0.6085	0.85701		1.4655	1063.01611397327	80.955	0.37877	82.957	82.763	83.142	2.002				13	9	3	0	0	0	0.061533	1	11318	28.333	27.755	1	503830
AGTIYDDILITDDIEEAEK	19	Unmodified	_AGTIYDDILITDDIEEAEK_			0	0	C4M296;F2VN92	C4M296	C4M296	EHI_136160		>tr|C4M296|C4M296_ENTHI Calreticulin, putative OS=Entamoeba histolytica GN=EHI_136160 PE=3 SV=1;>tr|F2VN92|F2VN92_ENTHI Calreticulin (Fragment) OS=Entamoeba histolytica HM-1:IMSS PE=3 SV=1	MULTI-MSMS	2013-05-10_GAG_Top10HCD_HM1_GJ180	vesicle3	1063.02	2	1062.5152	2123.0158	20826.6	0.2322	-0.23234		-0.00014488	1063.01654148456	86.884	4.9213	88.986	88.242	93.163	2.1023				329	129	6	0	0	0	8.675E-13	7	12164	101.92	101.1	1	32385000
AGTIYDDILITDDIEEAEK	19	Unmodified	_AGTIYDDILITDDIEEAEK_			0	0	C4M296;F2VN92	C4M296	C4M296	EHI_136160		>tr|C4M296|C4M296_ENTHI Calreticulin, putative OS=Entamoeba histolytica GN=EHI_136160 PE=3 SV=1;>tr|F2VN92|F2VN92_ENTHI Calreticulin (Fragment) OS=Entamoeba histolytica HM-1:IMSS PE=3 SV=1	MULTI-MATCH	2013-05-10_GAG_Top10HCD_HM1_GJ178	vesicle1		2	1062.5152	2123.0158	20475.8	-0.064599	1.4721		1.4075	1063.01795247744	99.523	1.2869	99.523	98.793	100.08	-7.6294E-06	0.14677	NaN	47.726	70	36	3	NaN	NaN	NaN	NaN	0		NaN	NaN	0	418900
AGTIYDDILITDDIEEAEK	19	Unmodified	_AGTIYDDILITDDIEEAEK_			0	0	C4M296;F2VN92	C4M296	C4M296	EHI_136160		>tr|C4M296|C4M296_ENTHI Calreticulin, putative OS=Entamoeba histolytica GN=EHI_136160 PE=3 SV=1;>tr|F2VN92|F2VN92_ENTHI Calreticulin (Fragment) OS=Entamoeba histolytica HM-1:IMSS PE=3 SV=1	MULTI-MATCH	2013-05-10_GAG_Top10HCD_HM1_GJ180	vesicle3		2	1062.5152	2123.0158	19494.84	0.52691	4.9359		5.4628	1062.5210374759	97.047	0.34766	99.25	99.025	99.373	2.2025	-0.12636	NaN	47.726	10	7	2	NaN	NaN	NaN	NaN	0		NaN	NaN	0	297990
AGTIYDDILITDDIEEAEKEAK	22	Unmodified	_AGTIYDDILITDDIEEAEKEAK_			0	0	C4M296;F2VN92	C4M296	C4M296	EHI_136160		>tr|C4M296|C4M296_ENTHI Calreticulin, putative OS=Entamoeba histolytica GN=EHI_136160 PE=3 SV=1;>tr|F2VN92|F2VN92_ENTHI Calreticulin (Fragment) OS=Entamoeba histolytica HM-1:IMSS PE=3 SV=1	MULTI-MSMS	2013-05-10_GAG_Top10HCD_HM1_GJ178	vesicle1	1227.11	2	1226.6025	2451.1904	18579.52	-0.091241	0.27346		0.18222	1227.10398010313	89.624	0.9832	89.624	89.215	90.198	-7.6294E-06				89	23	6	0	0	0	9.0341E-05	2	12792	81.884	81.884	1	4952300
AGTIYDDILITDDIEEAEKEAK	22	Unmodified	_AGTIYDDILITDDIEEAEKEAK_			0	0	C4M296;F2VN92	C4M296	C4M296	EHI_136160		>tr|C4M296|C4M296_ENTHI Calreticulin, putative OS=Entamoeba histolytica GN=EHI_136160 PE=3 SV=1;>tr|F2VN92|F2VN92_ENTHI Calreticulin (Fragment) OS=Entamoeba histolytica HM-1:IMSS PE=3 SV=1	MULTI-MSMS	2013-05-10_GAG_Top10HCD_HM1_GJ179	vesicle2	1227.1	2	1226.6025	2451.1904	18811.13	0.1572	0.44339		0.60059	1227.10413786875	88.913	1.3153	89.666	89.22	90.535	0.75279				101	29	5	0	0	0	4.5143E-12	1	12374	125.79	125.78	1	12376000
AGTIYDDILITDDIEEAEKEAK	22	Unmodified	_AGTIYDDILITDDIEEAEKEAK_			0	0	C4M296;F2VN92	C4M296	C4M296	EHI_136160		>tr|C4M296|C4M296_ENTHI Calreticulin, putative OS=Entamoeba histolytica GN=EHI_136160 PE=3 SV=1;>tr|F2VN92|F2VN92_ENTHI Calreticulin (Fragment) OS=Entamoeba histolytica HM-1:IMSS PE=3 SV=1	MULTI-MSMS	2013-05-10_GAG_Top10HCD_HM1_GJ180	vesicle3	818.4	3	818.07076	2451.1904	23172.38	-0.23707	-0.16253		-0.3996	818.405026729543	87.698	2.4452	89.801	88.871	91.316	2.1023				179	63	7	0	0	0	5.756E-05	1	12320	84.946	84.923	1	39008000
AGTIYDDILITDDIEEAEKEAK	22	Unmodified	_AGTIYDDILITDDIEEAEKEAK_			0	0	C4M296;F2VN92	C4M296	C4M296	EHI_136160		>tr|C4M296|C4M296_ENTHI Calreticulin, putative OS=Entamoeba histolytica GN=EHI_136160 PE=3 SV=1;>tr|F2VN92|F2VN92_ENTHI Calreticulin (Fragment) OS=Entamoeba histolytica HM-1:IMSS PE=3 SV=1	MULTI-MATCH	2013-05-10_GAG_Top10HCD_HM1_GJ178	vesicle1		3	818.07076	2451.1904	23395.71	-0.34199	-0.2083		-0.5503	818.404927272449	89.644	2.2862	89.644	89.09	91.376	0	-0.078388	NaN	84.946	215	58	7	NaN	NaN	NaN	NaN	0		NaN	NaN	0	68682000
AGTIYDDILITDDIEEAEKEAK	22	Unmodified	_AGTIYDDILITDDIEEAEKEAK_			0	0	C4M296;F2VN92	C4M296	C4M296	EHI_136160		>tr|C4M296|C4M296_ENTHI Calreticulin, putative OS=Entamoeba histolytica GN=EHI_136160 PE=3 SV=1;>tr|F2VN92|F2VN92_ENTHI Calreticulin (Fragment) OS=Entamoeba histolytica HM-1:IMSS PE=3 SV=1	MULTI-MATCH	2013-05-10_GAG_Top10HCD_HM1_GJ180	vesicle3		2	1226.6025	2451.1904	19029.44	0.15351	0.66819		0.8217	1227.10380127445	87.685	0.8394	89.787	89.429	90.269	2.1023	0.09508	NaN	125.79	67	20	5	NaN	NaN	NaN	NaN	0		NaN	NaN	0	3581500
AGVIAPNDVIVPAGDTGLDPTQTNFVQALNIASK	34	Unmodified	_AGVIAPNDVIVPAGDTGLDPTQTNFVQALNIASK_			0	0	B1N2Z3	B1N2Z3	B1N2Z3			>tr|B1N2Z3|B1N2Z3_ENTHI 60S acidic ribosomal protein P0, putative OS=Entamoeba histolytica GN=EHI_090400 PE=3 SV=1	MULTI-MSMS	2013-05-10_GAG_Top10HCD_HM1_GJ180	vesicle3	1136.94	3	1136.2666	3405.778	19604.12	0.31279	-0.15812		0.15467	1136.93533357786	95.511	1.002	97.813	97.34	98.342	2.3027				160	29	9	0	0	0	0.034759	1	13542	37.603	37.603	1	27517000
AGVPFLNER	9	Unmodified	_AGVPFLNER_			0	0	C4LSR0;B1N3E9	C4LSR0	C4LSR0	EHI_152220;EHI_150100		>tr|C4LSR0|C4LSR0_ENTHI Putative uncharacterized protein OS=Entamoeba histolytica GN=EHI_152220 PE=4 SV=1;>tr|B1N3E9|B1N3E9_ENTHI Putative uncharacterized protein OS=Entamoeba histolytica GN=EHI_150100 PE=4 SV=1	MULTI-MSMS	2013-05-10_GAG_Top10HCD_HM1_GJ178	vesicle1	501.77	2	501.77199	1001.5294	29265.41	0.25371	0.30636		0.56006	501.77203062463	61.566	1.1397	61.566	60.94	62.08	0				92	37	3	0	0	0	0.00013914	1	8586	123.35	98.536	1	3264900
AGVPFLNER	9	Unmodified	_AGVPFLNER_			0	0	C4LSR0;B1N3E9	C4LSR0	C4LSR0	EHI_152220;EHI_150100		>tr|C4LSR0|C4LSR0_ENTHI Putative uncharacterized protein OS=Entamoeba histolytica GN=EHI_152220 PE=4 SV=1;>tr|B1N3E9|B1N3E9_ENTHI Putative uncharacterized protein OS=Entamoeba histolytica GN=EHI_150100 PE=4 SV=1	MULTI-MSMS	2013-05-10_GAG_Top10HCD_HM1_GJ179	vesicle2	501.77	2	501.77199	1001.5294	29236.09	0.25824	0.38355		0.64179	501.772020224042	59.853	1.3145	61.407	60.663	61.978	1.5546				92	37	3	0	0	0	0.00014393	1	8170	113.62	69.814	1	6108100
AGVPFLNER	9	Unmodified	_AGVPFLNER_			0	0	C4LSR0;B1N3E9	C4LSR0	C4LSR0	EHI_152220;EHI_150100		>tr|C4LSR0|C4LSR0_ENTHI Putative uncharacterized protein OS=Entamoeba histolytica GN=EHI_152220 PE=4 SV=1;>tr|B1N3E9|B1N3E9_ENTHI Putative uncharacterized protein OS=Entamoeba histolytica GN=EHI_150100 PE=4 SV=1	MULTI-MSMS	2013-05-10_GAG_Top10HCD_HM1_GJ180	vesicle3	501.77	2	501.77199	1001.5294	29124.88	0.25017	0.43622		0.68639	501.772058936245	59.724	0.90276	61.425	60.922	61.825	1.7013				71	26	3	0	0	0	0.00016149	1	8148	101.65	62.684	1	2287300
AHIIQAPFTSVGGVNFNDKK	20	Unmodified	_AHIIQAPFTSVGGVNFNDKK_			0	0	C4M8W3	C4M8W3	C4M8W3	EHI_113970		>tr|C4M8W3|C4M8W3_ENTHI Glycerophosphoryl diester phosphodiesterase, putative OS=Entamoeba histolytica GN=EHI_113970 PE=4 SV=1	MULTI-MSMS	2013-05-10_GAG_Top10HCD_HM1_GJ178	vesicle1	715.38	3	715.04801	2142.1222	24214.18	-0.50124	-0.57924		-1.0805	715.382026968609	66.525	0.68742	66.525	66.212	66.9	0				65	19	5	0	0	0	1.8856E-13	1	9342	111.65	107.26	1	1948800
AHIIQAPFTSVGGVNFNDKK	20	Unmodified	_AHIIQAPFTSVGGVNFNDKK_			0	0	C4M8W3	C4M8W3	C4M8W3	EHI_113970		>tr|C4M8W3|C4M8W3_ENTHI Glycerophosphoryl diester phosphodiesterase, putative OS=Entamoeba histolytica GN=EHI_113970 PE=4 SV=1	MULTI-MATCH	2013-05-10_GAG_Top10HCD_HM1_GJ179	vesicle2		3	715.04801	2142.1222	24476.61	-0.36537	-0.2974		-0.66277	715.381992994302	65.222	0.68977	66.476	66.105	66.794	1.2539	-0.036082	NaN	111.65	55	16	4	NaN	NaN	NaN	NaN	0		NaN	NaN	0	5773800
AHIIQAPFTSVGGVNFNDKK	20	Unmodified	_AHIIQAPFTSVGGVNFNDKK_			0	0	C4M8W3	C4M8W3	C4M8W3	EHI_113970		>tr|C4M8W3|C4M8W3_ENTHI Glycerophosphoryl diester phosphodiesterase, putative OS=Entamoeba histolytica GN=EHI_113970 PE=4 SV=1	MULTI-MATCH	2013-05-10_GAG_Top10HCD_HM1_GJ180	vesicle3		3	715.04801	2142.1222	24609.54	-0.074932	-0.99497		-1.0699	715.381924395658	64.633	0.98864	66.534	66.044	67.032	1.9018	0.022634	NaN	111.65	59	22	4	NaN	NaN	NaN	NaN	0		NaN	NaN	0	3893800
AHLEDQETDPLLPNEDDLAPF	21	Unmodified	_AHLEDQETDPLLPNEDDLAPF_			0	0	C4M3W1	C4M3W1	C4M3W1	EHI_016390		>tr|C4M3W1|C4M3W1_ENTHI Putative uncharacterized protein OS=Entamoeba histolytica GN=EHI_016390 PE=4 SV=1	MULTI-MSMS	2013-05-10_GAG_Top10HCD_HM1_GJ179	vesicle2	1190.55	2	1190.053	2378.0914	19562.36	0.568	-1.0957		-0.52767	1190.55322204595	86.744	0.67317	87.497	87.19	87.863	0.75279				58	17	4	0	0	0	4.5181E-09	1	12057	73.138	72.92	1	2830100
AHLEDQETDPLLPNEDDLAPF	21	Unmodified	_AHLEDQETDPLLPNEDDLAPF_			0	0	C4M3W1	C4M3W1	C4M3W1	EHI_016390		>tr|C4M3W1|C4M3W1_ENTHI Putative uncharacterized protein OS=Entamoeba histolytica GN=EHI_016390 PE=4 SV=1	MULTI-MATCH	2013-05-10_GAG_Top10HCD_HM1_GJ178	vesicle1		2	1190.053	2378.0914	20597.74	0.18634	-1.3273		-1.141	1190.55205172636	87.212	0.72491	87.212	86.839	87.564	0	-0.14927	NaN	73.138	48	19	4	NaN	NaN	NaN	NaN	0		NaN	NaN	0	415880
AHLEDQETDPLLPNEDDLAPF	21	Unmodified	_AHLEDQETDPLLPNEDDLAPF_			0	0	C4M3W1	C4M3W1	C4M3W1	EHI_016390		>tr|C4M3W1|C4M3W1_ENTHI Putative uncharacterized protein OS=Entamoeba histolytica GN=EHI_016390 PE=4 SV=1	MULTI-MATCH	2013-05-10_GAG_Top10HCD_HM1_GJ180	vesicle3		2	1190.053	2378.0914	20074.69	0.19933	-0.90479		-0.70547	1190.55339252489	85.272	0.72976	87.374	86.971	87.701	2.1023	0.013138	NaN	73.138	76	19	5	NaN	NaN	NaN	NaN	0		NaN	NaN	0	2184300
AHLHLTNER	9	Unmodified	_AHLHLTNER_			0	0	C4M5D2	C4M5D2	C4M5D2	EHI_121860		>tr|C4M5D2|C4M5D2_ENTHI Microsomal signal peptidase subunit, putative OS=Entamoeba histolytica GN=EHI_121860 PE=4 SV=1	MULTI-MSMS	2013-05-10_GAG_Top10HCD_HM1_GJ179	vesicle2	364.2	3	364.19659	1089.5679	34241.86	-0.11885	-0.27515		-0.394	364.196504810096	13.562	1.0794	15.919	15.471	16.55	2.3565				137	59	3	0	0	0	0.00041365	1	1802	74.941	62.704	1	1815900
AHLHLTNER	9	Unmodified	_AHLHLTNER_			0	0	C4M5D2	C4M5D2	C4M5D2	EHI_121860		>tr|C4M5D2|C4M5D2_ENTHI Microsomal signal peptidase subunit, putative OS=Entamoeba histolytica GN=EHI_121860 PE=4 SV=1	MULTI-MSMS	2013-05-10_GAG_Top10HCD_HM1_GJ180	vesicle3	364.2	3	364.19659	1089.5679	34282.17	0.10248	-0.23739		-0.13491	364.196505958218	14.103	1.2327	16.105	15.553	16.786	2.002				172	71	3	0	0	0	6.5967E-05	1	1808	122.33	101.81	1	3298600
AHLHLTNER	9	Unmodified	_AHLHLTNER_			0	0	C4M5D2	C4M5D2	C4M5D2	EHI_121860		>tr|C4M5D2|C4M5D2_ENTHI Microsomal signal peptidase subunit, putative OS=Entamoeba histolytica GN=EHI_121860 PE=4 SV=1	MULTI-MSMS	2013-05-10_GAG_Top10HCD_HM1_GJ180	vesicle3	545.79	2	545.79125	1089.5679	29583.07	0.6485	0.79392		1.4424	545.792003129755	14.093	0.98358	16.095	15.586	16.57	2.002				92	54	3	0	0	0	0.00013801	1	1837	122.33	112.04	1	1211300
AHLHLTNER	9	Unmodified	_AHLHLTNER_			0	0	C4M5D2	C4M5D2	C4M5D2	EHI_121860		>tr|C4M5D2|C4M5D2_ENTHI Microsomal signal peptidase subunit, putative OS=Entamoeba histolytica GN=EHI_121860 PE=4 SV=1	MULTI-MATCH	2013-05-10_GAG_Top10HCD_HM1_GJ179	vesicle2		2	545.79125	1089.5679	30117.34	0.19418	0.63907		0.83325	545.792790427429	13.544	0.80883	15.9	15.531	16.339	2.3565	-0.097156	NaN	122.33	64	43	2	NaN	NaN	NaN	NaN	0		NaN	NaN	0	497690
AHLSPVIQQAQNK	13	Unmodified	_AHLSPVIQQAQNK_			0	0	C4LWE8	C4LWE8	C4LWE8	EHI_096350		>tr|C4LWE8|C4LWE8_ENTHI Putative uncharacterized protein OS=Entamoeba histolytica GN=EHI_096350 PE=4 SV=1	MULTI-MSMS	2013-05-10_GAG_Top10HCD_HM1_GJ180	vesicle3	717.4	2	717.39661	1432.7787	24710.81	0.7309	-0.47181		0.25909	717.396446834689	35.264	0.62846	36.564	36.231	36.859	1.3004				72	26	3	0	0	0	4.4332E-08	1	4769	124.12	117.85	1	1437300
AHLSPVIQQAQNK	13	Unmodified	_AHLSPVIQQAQNK_			0	0	C4LWE8	C4LWE8	C4LWE8	EHI_096350		>tr|C4LWE8|C4LWE8_ENTHI Putative uncharacterized protein OS=Entamoeba histolytica GN=EHI_096350 PE=4 SV=1	MULTI-MSMS	2013-05-10_GAG_Top10HCD_HM1_GJ180	vesicle3	478.6	3	478.60016	1432.7787	29626.95	1.0815	-0.70038		0.3811	478.599786264195	35.261	0.6867	36.562	36.203	36.89	1.3004				89	28	4	0	0	0	0.00013735	1	4774	71.085	51.985	1	1695100
AHLSPVIQQAQNK	13	Unmodified	_AHLSPVIQQAQNK_			0	0	C4LWE8	C4LWE8	C4LWE8	EHI_096350		>tr|C4LWE8|C4LWE8_ENTHI Putative uncharacterized protein OS=Entamoeba histolytica GN=EHI_096350 PE=4 SV=1	MULTI-MATCH	2013-05-10_GAG_Top10HCD_HM1_GJ179	vesicle2		3	478.60016	1432.7787	30427.47	0.73643	0.56973		1.3062	478.933706538011	34.668	0.46651	36.523	36.305	36.771	1.8553	-0.019297	NaN	71.085	29	20	3	NaN	NaN	NaN	NaN	0		NaN	NaN	0	349680
AHLVLFLAEQLK	12	Unmodified	_AHLVLFLAEQLK_			0	0	C4M3U0	C4M3U0	C4M3U0	EHI_163590		>tr|C4M3U0|C4M3U0_ENTHI Putative uncharacterized protein OS=Entamoeba histolytica GN=EHI_163590 PE=4 SV=1	MULTI-MSMS	2013-05-10_GAG_Top10HCD_HM1_GJ178	vesicle1	691.42	2	691.41374	1380.8129	25938.4	-0.22224	-0.36444		-0.58667	691.413729694833	83.187	0.61	83.187	82.846	83.456	0				27	15	2	0	0	0	0.0046853	1	11836	48.115	45.341	1	264630
AHLVLFLAEQLK	12	Unmodified	_AHLVLFLAEQLK_			0	0	C4M3U0	C4M3U0	C4M3U0	EHI_163590		>tr|C4M3U0|C4M3U0_ENTHI Putative uncharacterized protein OS=Entamoeba histolytica GN=EHI_163590 PE=4 SV=1	MULTI-MATCH	2013-05-10_GAG_Top10HCD_HM1_GJ179	vesicle2		2	691.41374	1380.8129	25798.41	-0.4042	0.0098134		-0.39439	691.413829880071	81.898	0.48641	82.651	82.397	82.883	0.75279	-0.268	NaN	48.115	15	11	2	NaN	NaN	NaN	NaN	0		NaN	NaN	0	531200
AHNPNEIFR	9	Unmodified	_AHNPNEIFR_			0	0	C4LXZ0	C4LXZ0	C4LXZ0		60S ribosomal protein L18a	>tr|C4LXZ0|C4LXZ0_ENTHI 60S ribosomal protein L18a OS=Entamoeba histolytica GN=EHI_035600 PE=3 SV=1	MULTI-MSMS	2013-05-10_GAG_Top10HCD_HM1_GJ179	vesicle2	549.28	2	549.27797	1096.5414	28431.06	0.34587	-0.032733		0.31313	549.278045515785	32.756	0.96358	34.611	34.028	34.991	1.8553				113	36	5	0	0	0	3.1676E-06	1	4435	163.32	158.8	1	13544000
AHNPNEIFR	9	Unmodified	_AHNPNEIFR_			0	0	C4LXZ0	C4LXZ0	C4LXZ0		60S ribosomal protein L18a	>tr|C4LXZ0|C4LXZ0_ENTHI 60S ribosomal protein L18a OS=Entamoeba histolytica GN=EHI_035600 PE=3 SV=1	MULTI-MSMS	2013-05-10_GAG_Top10HCD_HM1_GJ180	vesicle3	366.52	3	366.52107	1096.5414	34228.03	0.1604	-0.20577		-0.045363	366.521032543166	33.295	1.1823	34.595	33.988	35.17	1.3004				196	56	4	0	0	0	7.3532E-05	1	4489	100.98	97.062	1	12392000
AHNPNEIFR	9	Unmodified	_AHNPNEIFR_			0	0	C4LXZ0	C4LXZ0	C4LXZ0		60S ribosomal protein L18a	>tr|C4LXZ0|C4LXZ0_ENTHI 60S ribosomal protein L18a OS=Entamoeba histolytica GN=EHI_035600 PE=3 SV=1	MULTI-MATCH	2013-05-10_GAG_Top10HCD_HM1_GJ178	vesicle1		2	549.27797	1096.5414	28798.89	0.64783	0.77582		1.4236	549.278358328652	35.013	0.88626	35.013	34.633	35.519	0	0.2757	NaN	163.32	105	39	4	NaN	NaN	NaN	NaN	0		NaN	NaN	0	2694400
AHNPNEIFR	9	Unmodified	_AHNPNEIFR_			0	0	C4LXZ0	C4LXZ0	C4LXZ0		60S ribosomal protein L18a	>tr|C4LXZ0|C4LXZ0_ENTHI 60S ribosomal protein L18a OS=Entamoeba histolytica GN=EHI_035600 PE=3 SV=1	MULTI-MATCH	2013-05-10_GAG_Top10HCD_HM1_GJ178	vesicle1		3	366.52107	1096.5414	33777.53	0.16046	0.12342		0.28387	366.521130307228	35.018	0.9101	35.018	34.609	35.519	0	0.27402	NaN	100.98	118	40	4	NaN	NaN	NaN	NaN	0		NaN	NaN	0	2422300
AHNPNEIFR	9	Unmodified	_AHNPNEIFR_			0	0	C4LXZ0	C4LXZ0	C4LXZ0		60S ribosomal protein L18a	>tr|C4LXZ0|C4LXZ0_ENTHI 60S ribosomal protein L18a OS=Entamoeba histolytica GN=EHI_035600 PE=3 SV=1	MULTI-MATCH	2013-05-10_GAG_Top10HCD_HM1_GJ179	vesicle2		3	366.52107	1096.5414	34470.73	0.05079	0.03312		0.08391	366.521149799567	32.763	0.9999	34.618	34.057	35.056	1.8553	-0.12543	NaN	100.98	109	37	4	NaN	NaN	NaN	NaN	0		NaN	NaN	0	10315000
AHNPNEIFR	9	Unmodified	_AHNPNEIFR_			0	0	C4LXZ0	C4LXZ0	C4LXZ0		60S ribosomal protein L18a	>tr|C4LXZ0|C4LXZ0_ENTHI 60S ribosomal protein L18a OS=Entamoeba histolytica GN=EHI_035600 PE=3 SV=1	MULTI-MATCH	2013-05-10_GAG_Top10HCD_HM1_GJ180	vesicle3		2	549.27797	1096.5414	28201.8	0.62234	-0.2454		0.37694	549.277888751731	33.287	1.3955	34.587	33.861	35.256	1.3004	-0.14979	NaN	163.32	205	65	4	NaN	NaN	NaN	NaN	0		NaN	NaN	0	15887000
AHPQVFNVLLQLLDEGR	17	Unmodified	_AHPQVFNVLLQLLDEGR_			0	0	B1N5U7;B1N538;B1N5T0;C4MB78;B1N523;B1N4V0;B1N3X2;B1N3R1;B1N2L8	B1N5U7	B1N5U7	EHI_090840;EHI_155060;EHI_094680;EHI_034710;EHI_017350;EHI_005657;EHI_028920;EHI_022620		>tr|B1N5U7|B1N5U7_ENTHI Chaperone clpB, putative OS=Entamoeba histolytica GN=EHI_090840 PE=4 SV=1;>tr|B1N538|B1N538_ENTHI Chaperone clpB, putative OS=Entamoeba histolytica GN=EHI_155060 PE=4 SV=1;>tr|B1N5T0|B1N5T0_ENTHI Chaperone clpB, putative OS=Entamoeb	MULTI-MSMS	2013-05-10_GAG_Top10HCD_HM1_GJ179	vesicle2	650.36	3	650.35829	1948.053	25901.57	0.069642	2.35		2.4196	650.694070420636	110.73	0.65108	111.28	110.97	111.62	0.55234				39	16	3	0	0	0	1.0762E-06	1	15683	66.826	65.464	1	368970
AHQVVQEGYK	10	Unmodified	_AHQVVQEGYK_			0	0	C4M6M6;C4M2N9	C4M6M6	C4M6M6	EHI_147500;EHI_006050	Serine/threonine-protein phosphatase	>tr|C4M6M6|C4M6M6_ENTHI Serine/threonine-protein phosphatase OS=Entamoeba histolytica GN=EHI_147500 PE=3 SV=1;>tr|C4M2N9|C4M2N9_ENTHI Serine/threonine-protein phosphatase OS=Entamoeba histolytica GN=EHI_006050 PE=3 SV=1	MULTI-SECPEP	2013-05-10_GAG_Top10HCD_HM1_GJ179	vesicle2	581.27	2	579.79874	1157.5829	24317.28	0.22338	0.24476		0.46813	580.299461330215	14.909	0.67777	17.366	17.011	17.689	2.4567				49	37	2	0	0	0	0.017547	1	1929	54.198	11.48	1	301830
AHVETLR	7	Unmodified	_AHVETLR_			0	0	CON__P15497	CON__P15497	CON__P15497			>P15497 SWISS-PROT:P15497 (Bos taurus) Apolipoprotein A-I precursor	MULTI-MSMS	2013-05-10_GAG_Top10HCD_HM1_GJ178	vesicle1	413.23	2	413.2325	824.45045	33673.5	-0.28372	-0.48554		-0.76927	413.232272177709	11.093	0.80292	11.093	10.671	11.474	0				69	47	2	0	0	0	0.0044262	1	1458	86.872	55.814	1	514720
AHVETLR	7	Unmodified	_AHVETLR_			0	0	CON__P15497	CON__P15497	CON__P15497			>P15497 SWISS-PROT:P15497 (Bos taurus) Apolipoprotein A-I precursor	MULTI-MATCH	2013-05-10_GAG_Top10HCD_HM1_GJ179	vesicle2		2	413.2325	824.45045	32942.8	-0.16615	-0.35557		-0.52172	413.232444245168	9.2228	1.8187	11.279	10.165	11.984	2.0558	0.077817	NaN	86.872	238	111	3	NaN	NaN	NaN	NaN	0		NaN	NaN	0	2902600
AHVETLR	7	Unmodified	_AHVETLR_			0	0	CON__P15497	CON__P15497	CON__P15497			>P15497 SWISS-PROT:P15497 (Bos taurus) Apolipoprotein A-I precursor	MULTI-MATCH	2013-05-10_GAG_Top10HCD_HM1_GJ180	vesicle3		2	413.2325	824.45045	32336.01	-0.13284	-0.71201		-0.84485	413.232327305293	9.5296	0.99133	11.231	10.673	11.664	1.7013	0.030072	NaN	86.872	117	59	3	NaN	NaN	NaN	NaN	0		NaN	NaN	0	771100
AIADTGLDVLVHATEAYVSVMANEYTDGLAR	31	Unmodified	_AIADTGLDVLVHATEAYVSVMANEYTDGLAR_			0	0	Q24803;C4M2R2;C4M230;B1N387;O15628	Q24803	Q24803	ADH2;EHI_160940;EHI_150490;EHI_024240	Aldehyde-alcohol dehydrogenase 2;Alcohol dehydrogenase;Acetaldehyde dehydrogenase	>sp|Q24803|ADH2_ENTHI Aldehyde-alcohol dehydrogenase 2 OS=Entamoeba histolytica GN=ADH2 PE=1 SV=1;>tr|C4M2R2|C4M2R2_ENTHI Alcohol dehydrogenase, putative OS=Entamoeba histolytica GN=EHI_160940 PE=4 SV=1;>tr|C4M230|C4M230_ENTHI Alcohol dehydrogenase, putati	MULTI-MSMS	2013-05-10_GAG_Top10HCD_HM1_GJ179	vesicle2	1089.54	3	1089.2064	3264.5973	20173.47	0.45971	-0.77921		-0.3195	1089.53997913299	133.06	1.0646	133.51	132.93	133.99	0.4521				193	38	7	0	0	0	0.0008711	2	19138	54.934	54.822	1	5061600
AIADTGLDVLVHATEAYVSVMANEYTDGLAR	31	Unmodified	_AIADTGLDVLVHATEAYVSVMANEYTDGLAR_			0	0	Q24803;C4M2R2;C4M230;B1N387;O15628	Q24803	Q24803	ADH2;EHI_160940;EHI_150490;EHI_024240	Aldehyde-alcohol dehydrogenase 2;Alcohol dehydrogenase;Acetaldehyde dehydrogenase	>sp|Q24803|ADH2_ENTHI Aldehyde-alcohol dehydrogenase 2 OS=Entamoeba histolytica GN=ADH2 PE=1 SV=1;>tr|C4M2R2|C4M2R2_ENTHI Alcohol dehydrogenase, putative OS=Entamoeba histolytica GN=EHI_160940 PE=4 SV=1;>tr|C4M230|C4M230_ENTHI Alcohol dehydrogenase, putati	MULTI-MSMS	2013-05-10_GAG_Top10HCD_HM1_GJ179	vesicle2	817.66	4	817.15659	3264.5973	23436.88	-0.21394	-0.37328		-0.58722	817.407215004588	133.06	0.79266	133.51	133.13	133.92	0.4521				154	28	6	0	0	0	0.00025054	1	19092	63.095	62.983	1	1427000
AIADTGLDVLVHATEAYVSVMANEYTDGLAR	31	Unmodified	_AIADTGLDVLVHATEAYVSVMANEYTDGLAR_			0	0	Q24803;C4M2R2;C4M230;B1N387;O15628	Q24803	Q24803	ADH2;EHI_160940;EHI_150490;EHI_024240	Aldehyde-alcohol dehydrogenase 2;Alcohol dehydrogenase;Acetaldehyde dehydrogenase	>sp|Q24803|ADH2_ENTHI Aldehyde-alcohol dehydrogenase 2 OS=Entamoeba histolytica GN=ADH2 PE=1 SV=1;>tr|C4M2R2|C4M2R2_ENTHI Alcohol dehydrogenase, putative OS=Entamoeba histolytica GN=EHI_160940 PE=4 SV=1;>tr|C4M230|C4M230_ENTHI Alcohol dehydrogenase, putati	MULTI-MSMS	2013-05-10_GAG_Top10HCD_HM1_GJ180	vesicle3	817.41	4	817.15659	3264.5973	23203.19	-0.26504	-0.19236		-0.45739	817.658245656368	130.63	0.66508	134.33	133.95	134.62	3.706				103	26	6	0	0	0	0.071429	1	18911	18.527	18.04	1	791780
AIADTGLDVLVHATEAYVSVMANEYTDGLAR	31	Unmodified	_AIADTGLDVLVHATEAYVSVMANEYTDGLAR_			0	0	Q24803;C4M2R2;C4M230;B1N387;O15628	Q24803	Q24803	ADH2;EHI_160940;EHI_150490;EHI_024240	Aldehyde-alcohol dehydrogenase 2;Alcohol dehydrogenase;Acetaldehyde dehydrogenase	>sp|Q24803|ADH2_ENTHI Aldehyde-alcohol dehydrogenase 2 OS=Entamoeba histolytica GN=ADH2 PE=1 SV=1;>tr|C4M2R2|C4M2R2_ENTHI Alcohol dehydrogenase, putative OS=Entamoeba histolytica GN=EHI_160940 PE=4 SV=1;>tr|C4M230|C4M230_ENTHI Alcohol dehydrogenase, putati	MULTI-MATCH	2013-05-10_GAG_Top10HCD_HM1_GJ178	vesicle1		3	1089.2064	3264.5973	20316.07	0.10314	-0.45909		-0.35595	1089.87462109519	134.51	0.56526	134.51	134.19	134.76	0	0.39563	NaN	54.934	93	20	6	NaN	NaN	NaN	NaN	0		NaN	NaN	0	1508300
AIADTGLDVLVHATEAYVSVMANEYTDGLAR	31	Unmodified	_AIADTGLDVLVHATEAYVSVMANEYTDGLAR_			0	0	Q24803;C4M2R2;C4M230;B1N387;O15628	Q24803	Q24803	ADH2;EHI_160940;EHI_150490;EHI_024240	Aldehyde-alcohol dehydrogenase 2;Alcohol dehydrogenase;Acetaldehyde dehydrogenase	>sp|Q24803|ADH2_ENTHI Aldehyde-alcohol dehydrogenase 2 OS=Entamoeba histolytica GN=ADH2 PE=1 SV=1;>tr|C4M2R2|C4M2R2_ENTHI Alcohol dehydrogenase, putative OS=Entamoeba histolytica GN=EHI_160940 PE=4 SV=1;>tr|C4M230|C4M230_ENTHI Alcohol dehydrogenase, putati	MULTI-MATCH	2013-05-10_GAG_Top10HCD_HM1_GJ178	vesicle1		4	817.15659	3264.5973	23918.11	-0.18788	-0.64426		-0.83214	817.406276579242	134.54	0.60124	134.54	134.19	134.79	0	0.10564	NaN	18.527	41	22	3	NaN	NaN	NaN	NaN	0		NaN	NaN	0	410920
AIADTGLDVLVHATEAYVSVMANEYTDGLAR	31	Unmodified	_AIADTGLDVLVHATEAYVSVMANEYTDGLAR_			0	0	Q24803;C4M2R2;C4M230;B1N387;O15628	Q24803	Q24803	ADH2;EHI_160940;EHI_150490;EHI_024240	Aldehyde-alcohol dehydrogenase 2;Alcohol dehydrogenase;Acetaldehyde dehydrogenase	>sp|Q24803|ADH2_ENTHI Aldehyde-alcohol dehydrogenase 2 OS=Entamoeba histolytica GN=ADH2 PE=1 SV=1;>tr|C4M2R2|C4M2R2_ENTHI Alcohol dehydrogenase, putative OS=Entamoeba histolytica GN=EHI_160940 PE=4 SV=1;>tr|C4M230|C4M230_ENTHI Alcohol dehydrogenase, putati	MULTI-MATCH	2013-05-10_GAG_Top10HCD_HM1_GJ180	vesicle3		3	1089.2064	3264.5973	20085.84	0.25943	-0.064478		0.19496	1089.54084563298	130.61	0.72701	134.32	133.89	134.62	3.706	0.20537	NaN	54.934	120	28	6	NaN	NaN	NaN	NaN	0		NaN	NaN	0	2083400
AIAEMDNFEVEGR	13	Unmodified	_AIAEMDNFEVEGR_			0	0	C4M5C4;Q9NCC1	C4M5C4	C4M5C4	EHI_121780;Ebp1		>tr|C4M5C4|C4M5C4_ENTHI Enhancer binding protein-1 OS=Entamoeba histolytica GN=EHI_121780 PE=4 SV=1;>tr|Q9NCC1|Q9NCC1_ENTHI Enhancer binding protein-1 OS=Entamoeba histolytica GN=Ebp1 PE=4 SV=1	MULTI-MSMS	2013-05-10_GAG_Top10HCD_HM1_GJ180	vesicle3	740.84	2	740.84047	1479.6664	24150.42	0.02801	0.06664		0.094651	740.840435226045	59.404	1.1379	61.105	60.598	61.736	1.7013				113	32	5	0	0	0	1.4987E-09	1	8136	154.28	142.7	1	17322000
AIAEMDNFEVEGR	13	Unmodified	_AIAEMDNFEVEGR_			0	0	C4M5C4;Q9NCC1	C4M5C4	C4M5C4	EHI_121780;Ebp1		>tr|C4M5C4|C4M5C4_ENTHI Enhancer binding protein-1 OS=Entamoeba histolytica GN=EHI_121780 PE=4 SV=1;>tr|Q9NCC1|Q9NCC1_ENTHI Enhancer binding protein-1 OS=Entamoeba histolytica GN=Ebp1 PE=4 SV=1	MULTI-MATCH	2013-05-10_GAG_Top10HCD_HM1_GJ178	vesicle1		2	740.84047	1479.6664	24300.4	-0.0016801	-0.26984		-0.27152	740.839974773486	60.962	0.59268	60.962	60.665	61.257	-3.8147E-06	-0.10287	NaN	154.28	35	20	2	NaN	NaN	NaN	NaN	0		NaN	NaN	0	484730
AIAEMDNFEVEGR	13	Unmodified	_AIAEMDNFEVEGR_			0	0	C4M5C4;Q9NCC1	C4M5C4	C4M5C4	EHI_121780;Ebp1		>tr|C4M5C4|C4M5C4_ENTHI Enhancer binding protein-1 OS=Entamoeba histolytica GN=EHI_121780 PE=4 SV=1;>tr|Q9NCC1|Q9NCC1_ENTHI Enhancer binding protein-1 OS=Entamoeba histolytica GN=Ebp1 PE=4 SV=1	MULTI-MATCH	2013-05-10_GAG_Top10HCD_HM1_GJ179	vesicle2		2	740.84047	1479.6664	24117.52	-0.070246	-0.47607		-0.54631	740.84006712891	59.572	0.92805	61.127	60.623	61.552	1.5546	0.062298	NaN	154.28	74	25	5	NaN	NaN	NaN	NaN	0		NaN	NaN	0	6023500
AIAEMNNFEVEGR	13	Unmodified	_AIAEMNNFEVEGR_			0	0	C4M5C4	C4M5C4	C4M5C4	EHI_121780		>tr|C4M5C4|C4M5C4_ENTHI Enhancer binding protein-1 OS=Entamoeba histolytica GN=EHI_121780 PE=4 SV=1	MULTI-MSMS	2013-05-10_GAG_Top10HCD_HM1_GJ179	vesicle2	740.35	2	740.34847	1478.6824	24266.31	0.21866	0.12428		0.34295	740.348858971566	57.346	1.3396	59.001	58.326	59.666	1.6549				119	36	5	0	0	0	2.5012E-09	2	7782	149.41	146.88	1	20687000
AIAEMNNFEVEGR	13	Unmodified	_AIAEMNNFEVEGR_			0	0	C4M5C4	C4M5C4	C4M5C4	EHI_121780		>tr|C4M5C4|C4M5C4_ENTHI Enhancer binding protein-1 OS=Entamoeba histolytica GN=EHI_121780 PE=4 SV=1	MULTI-MSMS	2013-05-10_GAG_Top10HCD_HM1_GJ180	vesicle3	740.35	2	740.34847	1478.6824	24191.26	-0.046446	-0.165		-0.21144	740.348533776977	57.24	1.215	58.941	58.465	59.68	1.7013				126	33	5	0	0	0	7.4912E-09	2	7757	142.83	141.39	1	18648000
AIAEMNNFEVEGR	13	Unmodified	_AIAEMNNFEVEGR_			0	0	C4M5C4	C4M5C4	C4M5C4	EHI_121780		>tr|C4M5C4|C4M5C4_ENTHI Enhancer binding protein-1 OS=Entamoeba histolytica GN=EHI_121780 PE=4 SV=1	MULTI-MATCH	2013-05-10_GAG_Top10HCD_HM1_GJ178	vesicle1		2	740.34847	1478.6824	24455.76	-0.044103	-0.072243		-0.11635	740.348569113771	58.724	1.173	58.724	58.272	59.445	0	0.0053444	NaN	149.41	97	33	4	NaN	NaN	NaN	NaN	0		NaN	NaN	0	5293600
AIAEMNNFEVEGR	13	Unmodified	_AIAEMNNFEVEGR_			0	0	C4M5C4	C4M5C4	C4M5C4	EHI_121780		>tr|C4M5C4|C4M5C4_ENTHI Enhancer binding protein-1 OS=Entamoeba histolytica GN=EHI_121780 PE=4 SV=1	MULTI-MATCH	2013-05-10_GAG_Top10HCD_HM1_GJ180	vesicle3		2	740.34847	1478.6824	25071.06	0.362	4.061		4.423	740.350831917858	56.729	0.11467	58.431	58.351	58.465	1.7013	-0.28761	NaN	149.41	5	3	2	NaN	NaN	NaN	NaN	0		NaN	NaN	0	625010
AIAEMNNFEVEGR	13	Oxidation (M)	_AIAEM(ox)NNFEVEGR_	AIAEM(1)NNFEVEGR	AIAEM(43.03)NNFEVEGR	0	1	C4M5C4	C4M5C4	C4M5C4	EHI_121780		>tr|C4M5C4|C4M5C4_ENTHI Enhancer binding protein-1 OS=Entamoeba histolytica GN=EHI_121780 PE=4 SV=1	MSMS	2013-05-10_GAG_Top10HCD_HM1_GJ180	vesicle3	748.34	2	748.34592	1494.6773	NaN	NaN	NaN		NaN	NaN	46.126	1	47.426	46.926	47.926	1.3004							0	0	0	0.021616	1	6241	43.03	41.556	1
AIAYDMPVPGYK	12	Unmodified	_AIAYDMPVPGYK_			0	0	C4LWJ2	C4LWJ2	C4LWJ2	EHI_096830	Phosphorylase	>tr|C4LWJ2|C4LWJ2_ENTHI Phosphorylase OS=Entamoeba histolytica GN=EHI_096830 PE=3 SV=1	MULTI-MSMS	2013-05-10_GAG_Top10HCD_HM1_GJ179	vesicle2	662.83	2	662.83393	1323.6533	23283.73	-0.51643	-1.5826		-2.0991	662.832663577423	62.895	0.77428	64.249	63.805	64.579	1.3542				31	19	2	0	0	0	0.0024533	1	8609	57.175	54.643	1	2507400
AIAYDMPVPGYK	12	Unmodified	_AIAYDMPVPGYK_			0	0	C4LWJ2	C4LWJ2	C4LWJ2	EHI_096830	Phosphorylase	>tr|C4LWJ2|C4LWJ2_ENTHI Phosphorylase OS=Entamoeba histolytica GN=EHI_096830 PE=3 SV=1	MULTI-MSMS	2013-05-10_GAG_Top10HCD_HM1_GJ180	vesicle3	662.83	2	662.83393	1323.6533	25479.46	-0.15682	2.1387		1.9819	662.833889211298	62.369	1.0347	64.17	63.648	64.683	1.8016				79	22	5	0	0	0	0.00076346	1	8553	65.179	63.299	1	9133200
AICCSHGPVLR	11	Unmodified	_AICCSHGPVLR_			0	0	B1N2F9;C4M0C2	B1N2F9	B1N2F9	EHI_064530		>tr|B1N2F9|B1N2F9_ENTHI Type A flavoprotein, putative OS=Entamoeba histolytica GN=EHI_096710 PE=4 SV=1;>tr|C4M0C2|C4M0C2_ENTHI Type A flavoprotein, putative OS=Entamoeba histolytica GN=EHI_064530 PE=4 SV=1	MULTI-MSMS	2013-05-10_GAG_Top10HCD_HM1_GJ178	vesicle1	423.88	3	423.87788	1268.6118	31760.43	-0.094204	-0.92328		-1.0175	423.877710172781	33.979	1.0875	33.979	33.296	34.384	0				122	49	4	0	0	0	8.2196E-05	1	4646	90.149	83.855	1	2739100
AICCSHGPVLR	11	Unmodified	_AICCSHGPVLR_			0	0	B1N2F9;C4M0C2	B1N2F9	B1N2F9	EHI_064530		>tr|B1N2F9|B1N2F9_ENTHI Type A flavoprotein, putative OS=Entamoeba histolytica GN=EHI_096710 PE=4 SV=1;>tr|C4M0C2|C4M0C2_ENTHI Type A flavoprotein, putative OS=Entamoeba histolytica GN=EHI_064530 PE=4 SV=1	MULTI-MSMS	2013-05-10_GAG_Top10HCD_HM1_GJ179	vesicle2	635.31	2	635.31317	1268.6118	24443.01	0.2793	0.33445		0.61376	635.313474104805	32.082	0.8891	33.938	33.476	34.365	1.8553				111	36	4	0	0	0	7.2955E-06	1	4312	123.96	105.28	1	3085500
AICCSHGPVLR	11	Unmodified	_AICCSHGPVLR_			0	0	B1N2F9;C4M0C2	B1N2F9	B1N2F9	EHI_064530		>tr|B1N2F9|B1N2F9_ENTHI Type A flavoprotein, putative OS=Entamoeba histolytica GN=EHI_096710 PE=4 SV=1;>tr|C4M0C2|C4M0C2_ENTHI Type A flavoprotein, putative OS=Entamoeba histolytica GN=EHI_064530 PE=4 SV=1	MULTI-MATCH	2013-05-10_GAG_Top10HCD_HM1_GJ178	vesicle1		2	635.31317	1268.6118	25741.25	0.19548	-0.43116		-0.23568	635.312888468797	33.995	0.76074	33.995	33.602	34.362	0	0.028458	NaN	123.96	93	33	4	NaN	NaN	NaN	NaN	0		NaN	NaN	0	1703800
AICCSHGPVLR	11	Unmodified	_AICCSHGPVLR_			0	0	B1N2F9;C4M0C2	B1N2F9	B1N2F9	EHI_064530		>tr|B1N2F9|B1N2F9_ENTHI Type A flavoprotein, putative OS=Entamoeba histolytica GN=EHI_096710 PE=4 SV=1;>tr|C4M0C2|C4M0C2_ENTHI Type A flavoprotein, putative OS=Entamoeba histolytica GN=EHI_064530 PE=4 SV=1	MULTI-MATCH	2013-05-10_GAG_Top10HCD_HM1_GJ179	vesicle2		3	423.87788	1268.6118	31471.21	0.22978	-0.65099		-0.4212	423.877762484271	32.08	0.9361	33.935	33.465	34.401	1.8553	-0.022022	NaN	90.149	114	38	4	NaN	NaN	NaN	NaN	0		NaN	NaN	0	4475700
AICYMECSALTR	12	Unmodified	_AICYMECSALTR_			0	0	C4LTL7;Q24817	C4LTL7	C4LTL7	EHI_012240;RACD	Rho-related protein racD	>tr|C4LTL7|C4LTL7_ENTHI Rho family GTPase OS=Entamoeba histolytica GN=EHI_012240 PE=3 SV=1;>sp|Q24817|RACD_ENTHI Rho-related protein racD (Fragment) OS=Entamoeba histolytica GN=RACD PE=2 SV=1	MULTI-SECPEP	2013-05-10_GAG_Top10HCD_HM1_GJ179	vesicle2	738.38	2	737.828	1473.6414	24885.23	0.52082	-1.6772		-1.1564	737.827693424992	56.514	0.7913	58.169	57.717	58.509	1.6549				74	22	4	0	0	0	0.018333	1	7631	46.358	44.45	1	3668200
AIDFFER	7	Unmodified	_AIDFFER_			0	0	C4LWZ3	C4LWZ3	C4LWZ3			>tr|C4LWZ3|C4LWZ3_ENTHI 60S ribosomal protein L2/L8, putative OS=Entamoeba histolytica GN=EHI_127200 PE=3 SV=1	MULTI-SECPEP	2013-05-10_GAG_Top10HCD_HM1_GJ178	vesicle1	450.19	2	449.22689	896.43922	30225.76	0.029106	0.24708		0.27618	449.226983601229	63.819	0.93833	63.819	63.345	64.283	0				87	27	5	0	0	0	0.012454	1	8883	87.323	83.864	1	4124800
AIDFFER	7	Unmodified	_AIDFFER_			0	0	C4LWZ3	C4LWZ3	C4LWZ3			>tr|C4LWZ3|C4LWZ3_ENTHI 60S ribosomal protein L2/L8, putative OS=Entamoeba histolytica GN=EHI_127200 PE=3 SV=1	MULTI-MSMS	2013-05-10_GAG_Top10HCD_HM1_GJ179	vesicle2	449.23	2	449.22689	896.43922	30777.43	-0.18766	0.12747		-0.060191	449.226988616329	61.953	1.3324	63.408	62.798	64.13	1.4544				115	35	5	0	0	0	0.0039414	1	8467	120.49	115.01	1	16600000
AIDFFER	7	Unmodified	_AIDFFER_			0	0	C4LWZ3	C4LWZ3	C4LWZ3			>tr|C4LWZ3|C4LWZ3_ENTHI 60S ribosomal protein L2/L8, putative OS=Entamoeba histolytica GN=EHI_127200 PE=3 SV=1	MULTI-MSMS	2013-05-10_GAG_Top10HCD_HM1_GJ180	vesicle3	449.23	2	449.22689	896.43922	30259.74	0.23288	0.1736		0.40648	449.227002120026	61.611	1.1155	63.313	62.77	63.885	1.7013				107	28	5	0	0	0	0.0039414	1	8429	120.49	114.03	1	24476000
AIDFFER	7	Unmodified	_AIDFFER_			0	0	C4LWZ3	C4LWZ3	C4LWZ3			>tr|C4LWZ3|C4LWZ3_ENTHI 60S ribosomal protein L2/L8, putative OS=Entamoeba histolytica GN=EHI_127200 PE=3 SV=1	MULTI-MATCH	2013-05-10_GAG_Top10HCD_HM1_GJ178	vesicle1		2	449.22689	896.43922	30225.76	0.029106	0.24708		0.27618	449.226983601229	63.819	0.93833	63.819	63.345	64.283	0	0.30607	NaN	120.49	87	27	5	NaN	NaN	NaN	NaN	0		NaN	NaN	0	4124800
AIDFSQNNAQETDPTK	16	Unmodified	_AIDFSQNNAQETDPTK_			0	0	C4LWM7	C4LWM7	C4LWM7	EHI_069390		>tr|C4LWM7|C4LWM7_ENTHI Cysteine-rich surface protein, putative OS=Entamoeba histolytica GN=EHI_069390 PE=4 SV=1	MULTI-MSMS	2013-05-10_GAG_Top10HCD_HM1_GJ178	vesicle1	890.41	2	889.91321	1777.8119	22831.13	0.17016	0.33915		0.5093	889.913657077127	44.513	0.47582	44.513	44.272	44.748	0				51	20	3	0	0	0	0.0034711	1	6079	48.423	41.332	1	506540
AIDFSQNNAQETDPTK	16	Unmodified	_AIDFSQNNAQETDPTK_			0	0	C4LWM7	C4LWM7	C4LWM7	EHI_069390		>tr|C4LWM7|C4LWM7_ENTHI Cysteine-rich surface protein, putative OS=Entamoeba histolytica GN=EHI_069390 PE=4 SV=1	MULTI-MSMS	2013-05-10_GAG_Top10HCD_HM1_GJ179	vesicle2	889.91	2	889.91321	1777.8119	22349.53	0.47682	1.1077		1.5846	889.914817578689	43.256	0.62083	45.111	44.809	45.43	1.8553				53	19	4	0	0	0	0.0025649	1	5816	49.343	39.497	1	1761700
AIDFSQNNAQETDPTK	16	Unmodified	_AIDFSQNNAQETDPTK_			0	0	C4LWM7	C4LWM7	C4LWM7	EHI_069390		>tr|C4LWM7|C4LWM7_ENTHI Cysteine-rich surface protein, putative OS=Entamoeba histolytica GN=EHI_069390 PE=4 SV=1	MULTI-MSMS	2013-05-10_GAG_Top10HCD_HM1_GJ180	vesicle3	889.91	2	889.91321	1777.8119	21078.13	0.35766	0.31955		0.67721	890.414787992603	43.728	0.45686	45.029	44.758	45.215	1.3004				47	20	3	0	0	0	8.2015E-05	1	5901	60.489	53.936	1	629650
AIDQFVEIKK	10	Unmodified	_AIDQFVEIKK_			0	0	C4M2A1	C4M2A1	C4M2A1	EHI_136210		>tr|C4M2A1|C4M2A1_ENTHI Soluble NSF attachment protein gamma isoform, putative OS=Entamoeba histolytica GN=EHI_136210 PE=4 SV=1	MULTI-MSMS	2013-05-10_GAG_Top10HCD_HM1_GJ180	vesicle3	397.56	3	397.56417	1189.6707	32703.52	-0.36065	0.81213		0.45148	397.564642209508	51.097	0.54517	52.598	52.326	52.871	1.5009				39	21	2	0	0	0	0.015628	1	6924	49.3	40.814	1	781660
AIDQFVEIKK	10	Unmodified	_AIDQFVEIKK_			0	0	C4M2A1	C4M2A1	C4M2A1	EHI_136210		>tr|C4M2A1|C4M2A1_ENTHI Soluble NSF attachment protein gamma isoform, putative OS=Entamoeba histolytica GN=EHI_136210 PE=4 SV=1	MULTI-MATCH	2013-05-10_GAG_Top10HCD_HM1_GJ178	vesicle1		3	397.56417	1189.6707	34337.1	-0.42858	0.38997		-0.038616	397.564214965437	52.598	0.52242	52.598	52.327	52.849	0	0.021861	NaN	49.3	30	20	2	NaN	NaN	NaN	NaN	0		NaN	NaN	0	290200
AIDQFVEIKK	10	Unmodified	_AIDQFVEIKK_			0	0	C4M2A1	C4M2A1	C4M2A1	EHI_136210		>tr|C4M2A1|C4M2A1_ENTHI Soluble NSF attachment protein gamma isoform, putative OS=Entamoeba histolytica GN=EHI_136210 PE=4 SV=1	MULTI-MATCH	2013-05-10_GAG_Top10HCD_HM1_GJ179	vesicle2		3	397.56417	1189.6707	34601.54	-0.46053	0.98852		0.52799	397.564459386617	50.777	0.5455	52.532	52.166	52.712	1.7551	-0.044061	NaN	49.3	36	19	3	NaN	NaN	NaN	NaN	0		NaN	NaN	0	839650
AIDSDGNASLSAEEITK	17	Unmodified	_AIDSDGNASLSAEEITK_			0	0	B1N2G5	B1N2G5	B1N2G5	EHI_148810		>tr|B1N2G5|B1N2G5_ENTHI EF-hand calcium-binding domain containing protein OS=Entamoeba histolytica GN=EHI_148810 PE=4 SV=1	MULTI-MSMS	2013-05-10_GAG_Top10HCD_HM1_GJ178	vesicle1	860.92	2	860.91542	1719.8163	22454.39	-0.0727	0.61986		0.54716	860.915592454813	51.334	0.70233	51.334	50.995	51.697	-3.8147E-06				71	27	3	0	0	0	6.8071E-05	1	7101	54.764	53.513	1	946300
AIDSDGNASLSAEEITK	17	Unmodified	_AIDSDGNASLSAEEITK_			0	0	B1N2G5	B1N2G5	B1N2G5	EHI_148810		>tr|B1N2G5|B1N2G5_ENTHI EF-hand calcium-binding domain containing protein OS=Entamoeba histolytica GN=EHI_148810 PE=4 SV=1	MULTI-MSMS	2013-05-10_GAG_Top10HCD_HM1_GJ180	vesicle3	861.42	2	860.91542	1719.8163	22167.68	0.13782	0.31141		0.44923	860.914716558472	50.325	0.66869	51.726	51.408	52.076	1.4006				30	21	2	0	0	0	1.6576E-06	1	6820	76.378	74.181	1	1295800
AIDSDGNASLSAEEITK	17	Unmodified	_AIDSDGNASLSAEEITK_			0	0	B1N2G5	B1N2G5	B1N2G5	EHI_148810		>tr|B1N2G5|B1N2G5_ENTHI EF-hand calcium-binding domain containing protein OS=Entamoeba histolytica GN=EHI_148810 PE=4 SV=1	MULTI-MATCH	2013-05-10_GAG_Top10HCD_HM1_GJ179	vesicle2		2	860.91542	1719.8163	23282.65	0.13064	0.94529		1.0759	860.915316782884	50.047	0.49905	51.802	51.542	52.041	1.7551	0.18134	NaN	76.378	47	17	3	NaN	NaN	NaN	NaN	0		NaN	NaN	0	1419000
AIEEASKYPISIICVGVGDGPFGVMENFDDVVK	33	Unmodified	_AIEEASKYPISIICVGVGDGPFGVMENFDDVVK_			0	0	C4MBJ7	C4MBJ7	C4MBJ7	EHI_163260		>tr|C4MBJ7|C4MBJ7_ENTHI Copine, putative OS=Entamoeba histolytica GN=EHI_163260 PE=4 SV=1	MULTI-MSMS	2013-05-10_GAG_Top10HCD_HM1_GJ179	vesicle2	1186.59	3	1185.9177	3554.7313	19480.11	0.56139	-0.3663		0.19509	1186.58579760227	108.51	2.0704	109.16	107.95	110.02	0.65256				204	50	6	0	0	0	1.011E-06	2	15342	90.363	90.297	1	3104200
AIEEASKYPISIICVGVGDGPFGVMENFDDVVK	33	Unmodified	_AIEEASKYPISIICVGVGDGPFGVMENFDDVVK_			0	0	C4MBJ7	C4MBJ7	C4MBJ7	EHI_163260		>tr|C4MBJ7|C4MBJ7_ENTHI Copine, putative OS=Entamoeba histolytica GN=EHI_163260 PE=4 SV=1	MULTI-MATCH	2013-05-10_GAG_Top10HCD_HM1_GJ178	vesicle1		3	1185.9177	3554.7313	19489.51	0.12162	-0.30586		-0.18425	1186.58610688896	109.03	1.0328	109.03	108.45	109.49	0	-0.066593	NaN	90.363	168	35	6	NaN	NaN	NaN	NaN	0		NaN	NaN	0	1281500
AIESQKDVLK	10	Unmodified	_AIESQKDVLK_			0	0	C4LSX5	C4LSX5	C4LSX5	EHI_148050		>tr|C4LSX5|C4LSX5_ENTHI Putative uncharacterized protein OS=Entamoeba histolytica GN=EHI_148050 PE=4 SV=1	MULTI-MSMS	2013-05-10_GAG_Top10HCD_HM1_GJ179	vesicle2	565.83	2	565.82442	1129.6343	26495.06	0.14766	-0.20681		-0.059142	565.823722273551	26.409	0.66182	28.465	28.123	28.785	2.0558				22	17	2	0	0	0	0.075583	1	3543	37.995	29.096	1	332610
AIESQKDVLK	10	Unmodified	_AIESQKDVLK_			0	0	C4LSX5	C4LSX5	C4LSX5	EHI_148050		>tr|C4LSX5|C4LSX5_ENTHI Putative uncharacterized protein OS=Entamoeba histolytica GN=EHI_148050 PE=4 SV=1	MULTI-MATCH	2013-05-10_GAG_Top10HCD_HM1_GJ180	vesicle3		2	565.82442	1129.6343	26870.08	0.24295	1.3536		1.5965	565.824981227765	26.84	0.40334	28.541	28.37	28.773	1.7013	0.038128	NaN	37.995	16	11	2	NaN	NaN	NaN	NaN	0		NaN	NaN	0	227860
AIGIVHGIYGSK	12	Unmodified	_AIGIVHGIYGSK_			0	0	Q27650;C4LWV6	Q27650	Q27650	LYS4;EHI_199110	Lysozyme	>sp|Q27650|LYS4_ENTHI Lysozyme OS=Entamoeba histolytica GN=LYS4 PE=1 SV=2;>tr|C4LWV6|C4LWV6_ENTHI Lysozyme, putative OS=Entamoeba histolytica GN=EHI_199110 PE=4 SV=1	MULTI-MSMS	2013-05-10_GAG_Top10HCD_HM1_GJ178	vesicle1	405.57	3	405.56791	1213.6819	32512.8	-0.43738	0.39387		-0.043513	405.56801959172	52.035	0.66975	52.035	51.697	52.367	3.8147E-06				74	26	4	0	0	0	0.0097022	1	7174	45.507	43.086	1	1170400
AIGIVHGIYGSK	12	Unmodified	_AIGIVHGIYGSK_			0	0	Q27650;C4LWV6	Q27650	Q27650	LYS4;EHI_199110	Lysozyme	>sp|Q27650|LYS4_ENTHI Lysozyme OS=Entamoeba histolytica GN=LYS4 PE=1 SV=2;>tr|C4LWV6|C4LWV6_ENTHI Lysozyme, putative OS=Entamoeba histolytica GN=EHI_199110 PE=4 SV=1	MULTI-SECPEP	2013-05-10_GAG_Top10HCD_HM1_GJ178	vesicle1	609.05	2	607.84823	1213.6819	26523.41	-0.23655	0.26902		0.032463	607.84835300381	52.044	0.95992	52.044	51.582	52.542	0				80	39	3	0	0	0	0.060986	1	7156	41.293	40.388	1	2229400
AIGIVHGIYGSK	12	Unmodified	_AIGIVHGIYGSK_			0	0	Q27650;C4LWV6	Q27650	Q27650	LYS4;EHI_199110	Lysozyme	>sp|Q27650|LYS4_ENTHI Lysozyme OS=Entamoeba histolytica GN=LYS4 PE=1 SV=2;>tr|C4LWV6|C4LWV6_ENTHI Lysozyme, putative OS=Entamoeba histolytica GN=EHI_199110 PE=4 SV=1	MULTI-MSMS	2013-05-10_GAG_Top10HCD_HM1_GJ179	vesicle2	405.57	3	405.56791	1213.6819	32966.32	-0.25279	0.11935		-0.13344	405.567900445486	50.031	0.64741	51.786	51.409	52.056	1.7551				40	21	2	0	0	0	0.02682	1	6761	38.769	35.63	1	1038200
AIGIVHGIYGSK	12	Unmodified	_AIGIVHGIYGSK_			0	0	Q27650;C4LWV6	Q27650	Q27650	LYS4;EHI_199110	Lysozyme	>sp|Q27650|LYS4_ENTHI Lysozyme OS=Entamoeba histolytica GN=LYS4 PE=1 SV=2;>tr|C4LWV6|C4LWV6_ENTHI Lysozyme, putative OS=Entamoeba histolytica GN=EHI_199110 PE=4 SV=1	MULTI-SECPEP	2013-05-10_GAG_Top10HCD_HM1_GJ180	vesicle3	608.8	2	607.84823	1213.6819	26350	-0.091141	0.061841		-0.0293	607.848342886094	50.506	0.53038	51.907	51.638	52.168	1.4006				26	15	2	0	0	0	0.051807	1	6876	39.267	34.571	1	1247500
AIGIVHGIYGSK	12	Unmodified	_AIGIVHGIYGSK_			0	0	Q27650;C4LWV6	Q27650	Q27650	LYS4;EHI_199110	Lysozyme	>sp|Q27650|LYS4_ENTHI Lysozyme OS=Entamoeba histolytica GN=LYS4 PE=1 SV=2;>tr|C4LWV6|C4LWV6_ENTHI Lysozyme, putative OS=Entamoeba histolytica GN=EHI_199110 PE=4 SV=1	MULTI-MATCH	2013-05-10_GAG_Top10HCD_HM1_GJ180	vesicle3		3	405.56791	1213.6819	32874.59	-0.51212	-0.046938		-0.55906	405.567854932994	50.497	0.39633	51.898	51.718	52.114	1.4006	-0.0087407	NaN	45.507	22	11	2	NaN	NaN	NaN	NaN	0		NaN	NaN	0	602640
AIGQLLYQLATK	12	Unmodified	_AIGQLLYQLATK_			0	0	C4M1P6	C4M1P6	C4M1P6	EHI_062700		>tr|C4M1P6|C4M1P6_ENTHI Glutaminyl-tRNA synthetase, putative OS=Entamoeba histolytica GN=EHI_062700 PE=3 SV=1	MULTI-MSMS	2013-05-10_GAG_Top10HCD_HM1_GJ178	vesicle1	659.89	2	659.89009	1317.7656	25814.73	-0.34853	-0.3437		-0.69223	660.391657998885	88.247	0.63097	88.247	87.888	88.519	0				37	16	3	0	0	0	0.002243	1	12636	58.04	55.788	1	319640
AIGQLLYQLATK	12	Unmodified	_AIGQLLYQLATK_			0	0	C4M1P6	C4M1P6	C4M1P6	EHI_062700		>tr|C4M1P6|C4M1P6_ENTHI Glutaminyl-tRNA synthetase, putative OS=Entamoeba histolytica GN=EHI_062700 PE=3 SV=1	MULTI-MSMS	2013-05-10_GAG_Top10HCD_HM1_GJ179	vesicle2	659.89	2	659.89009	1317.7656	25958.5	-0.40704	0.051853		-0.35518	659.890079507545	87.372	0.81591	88.125	87.689	88.505	0.75279				54	21	3	0	0	0	1.0084E-07	1	12153	116.13	90.156	1	1976100
AIGQLLYQLATK	12	Unmodified	_AIGQLLYQLATK_			0	0	C4M1P6	C4M1P6	C4M1P6	EHI_062700		>tr|C4M1P6|C4M1P6_ENTHI Glutaminyl-tRNA synthetase, putative OS=Entamoeba histolytica GN=EHI_062700 PE=3 SV=1	MULTI-MSMS	2013-05-10_GAG_Top10HCD_HM1_GJ180	vesicle3	659.89	2	659.89009	1317.7656	25838.45	-0.81489	0.30022		-0.51467	659.890136893823	85.833	0.88562	87.936	87.494	88.379	2.1023				67	23	4	0	0	0	8.3566E-08	1	12056	134.75	102.54	1	3606800
AIIDGLQENLK	11	Unmodified	_AIIDGLQENLK_			0	0	C4M2E3	C4M2E3	C4M2E3	EHI_158240	3-ketoacyl-CoA synthase	>tr|C4M2E3|C4M2E3_ENTHI 3-ketoacyl-CoA synthase OS=Entamoeba histolytica GN=EHI_158240 PE=3 SV=1	MULTI-SECPEP	2013-05-10_GAG_Top10HCD_HM1_GJ178	vesicle1	607.31	2	607.34298	1212.6714	25802.46	-0.21345	-0.94558		-1.159	607.34249338833	61.588	0.68134	61.588	61.257	61.939	-3.8147E-06				71	21	4	0	0	0	7.5661E-05	1	8610	85.963	69.05	1	3443900
AIIDGLQENLK	11	Unmodified	_AIIDGLQENLK_			0	0	C4M2E3	C4M2E3	C4M2E3	EHI_158240	3-ketoacyl-CoA synthase	>tr|C4M2E3|C4M2E3_ENTHI 3-ketoacyl-CoA synthase OS=Entamoeba histolytica GN=EHI_158240 PE=3 SV=1	MULTI-MSMS	2013-05-10_GAG_Top10HCD_HM1_GJ180	vesicle3	607.35	2	607.34298	1212.6714	26924.22	-0.13567	-0.4737		-0.60937	607.342576660298	60.053	0.963	61.754	61.311	62.274	1.7013				84	25	4	0	0	0	8.2826E-05	1	8156	96.009	69.963	1	29442000
AIIDGLQENLK	11	Unmodified	_AIIDGLQENLK_			0	0	C4M2E3	C4M2E3	C4M2E3	EHI_158240	3-ketoacyl-CoA synthase	>tr|C4M2E3|C4M2E3_ENTHI 3-ketoacyl-CoA synthase OS=Entamoeba histolytica GN=EHI_158240 PE=3 SV=1	MULTI-MATCH	2013-05-10_GAG_Top10HCD_HM1_GJ178	vesicle1		2	607.34298	1212.6714	25802.46	-0.21345	-0.94558		-1.159	607.34249338833	61.588	0.68134	61.588	61.257	61.939	-3.8147E-06	-0.1389	NaN	96.009	71	21	4	NaN	NaN	NaN	NaN	0		NaN	NaN	0	3443900
AIIDGLQENLK	11	Unmodified	_AIIDGLQENLK_			0	0	C4M2E3	C4M2E3	C4M2E3	EHI_158240	3-ketoacyl-CoA synthase	>tr|C4M2E3|C4M2E3_ENTHI 3-ketoacyl-CoA synthase OS=Entamoeba histolytica GN=EHI_158240 PE=3 SV=1	MULTI-MATCH	2013-05-10_GAG_Top10HCD_HM1_GJ179	vesicle2		2	607.34298	1212.6714	26896.89	-0.034046	-0.92418		-0.95822	607.342352095137	60.383	1.2418	61.838	61.395	62.637	1.4544	0.11118	NaN	96.009	127	36	5	NaN	NaN	NaN	NaN	0		NaN	NaN	0	37369000
AIIFIGPVWWWGLNAPIK	18	Unmodified	_AIIFIGPVWWWGLNAPIK_			0	0	C4LWQ4	C4LWQ4	C4LWQ4	EHI_198580		>tr|C4LWQ4|C4LWQ4_ENTHI Putative uncharacterized protein OS=Entamoeba histolytica GN=EHI_198580 PE=4 SV=1	MULTI-MSMS	2013-05-10_GAG_Top10HCD_HM1_GJ179	vesicle2	1041.6	2	1041.0904	2080.1662	20381.4	0.41578	-0.35712		0.058656	1041.59080354417	122.19	1.289	122.65	122.06	123.35	0.4521				136	34	6	0	0	0	1.1286E-06	2	17473	71.08	71.02	1	3477100
AIIFIGPVWWWGLNAPIK	18	Unmodified	_AIIFIGPVWWWGLNAPIK_			0	0	C4LWQ4	C4LWQ4	C4LWQ4	EHI_198580		>tr|C4LWQ4|C4LWQ4_ENTHI Putative uncharacterized protein OS=Entamoeba histolytica GN=EHI_198580 PE=4 SV=1	MULTI-MSMS	2013-05-10_GAG_Top10HCD_HM1_GJ179	vesicle2	694.73	3	694.39602	2080.1662	25014.41	-0.19248	-0.49994		-0.69242	694.730544577802	122.15	0.93034	122.6	122.15	123.08	0.4521				64	23	4	0	0	0	0.06361	1	17476	18.58	17.172	1	292970
AIIFIGPVWWWGLNAPIK	18	Unmodified	_AIIFIGPVWWWGLNAPIK_			0	0	C4LWQ4	C4LWQ4	C4LWQ4	EHI_198580		>tr|C4LWQ4|C4LWQ4_ENTHI Putative uncharacterized protein OS=Entamoeba histolytica GN=EHI_198580 PE=4 SV=1	MULTI-MSMS	2013-05-10_GAG_Top10HCD_HM1_GJ180	vesicle3	1041.59	2	1041.0904	2080.1662	20620.12	0.56646	-0.31553		0.25093	1041.59125486582	119.89	0.74342	122.8	122.43	123.18	2.9041				94	24	5	0	0	0	0.00036201	1	17276	55.011	54.437	1	2156300
AIIFIGPVWWWGLNAPIK	18	Unmodified	_AIIFIGPVWWWGLNAPIK_			0	0	C4LWQ4	C4LWQ4	C4LWQ4	EHI_198580		>tr|C4LWQ4|C4LWQ4_ENTHI Putative uncharacterized protein OS=Entamoeba histolytica GN=EHI_198580 PE=4 SV=1	MULTI-MATCH	2013-05-10_GAG_Top10HCD_HM1_GJ178	vesicle1		2	1041.0904	2080.1662	20418.73	0.31489	-0.50283		-0.18795	1041.5910972306	122.83	0.6835	122.83	122.52	123.2	0	0.075322	NaN	71.08	119	30	5	NaN	NaN	NaN	NaN	0		NaN	NaN	0	2352900
AIIFIGPVWWWGLNAPIK	18	Unmodified	_AIIFIGPVWWWGLNAPIK_			0	0	C4LWQ4	C4LWQ4	C4LWQ4	EHI_198580		>tr|C4LWQ4|C4LWQ4_ENTHI Putative uncharacterized protein OS=Entamoeba histolytica GN=EHI_198580 PE=4 SV=1	MULTI-MATCH	2013-05-10_GAG_Top10HCD_HM1_GJ178	vesicle1		3	694.39602	2080.1662	26593.65	-0.3387	-0.84894		-1.1876	694.730001409078	122.83	0.45076	122.83	122.58	123.04	-7.6294E-06	0.11074	NaN	18.58	44	18	3	NaN	NaN	NaN	NaN	0		NaN	NaN	0	234170
AIIPQVQTINSFFEYSR	17	Unmodified	_AIIPQVQTINSFFEYSR_			0	0	C4LXG8	C4LXG8	C4LXG8	EHI_131000		>tr|C4LXG8|C4LXG8_ENTHI Putative uncharacterized protein OS=Entamoeba histolytica GN=EHI_131000 PE=4 SV=1	MULTI-SECPEP	2013-05-10_GAG_Top10HCD_HM1_GJ178	vesicle1	1006.49	2	1007.0256	2012.0367	20454.17	0.17164	-0.99303		-0.82139	1007.02309708782	95.31	0.73854	95.31	94.908	95.647	0				71	18	5	0	0	0	0.00033031	1	13717	56.817	53.849	1	2973200
AIIPQVQTINSFFEYSR	17	Unmodified	_AIIPQVQTINSFFEYSR_			0	0	C4LXG8	C4LXG8	C4LXG8	EHI_131000		>tr|C4LXG8|C4LXG8_ENTHI Putative uncharacterized protein OS=Entamoeba histolytica GN=EHI_131000 PE=4 SV=1	MULTI-MSMS	2013-05-10_GAG_Top10HCD_HM1_GJ179	vesicle2	1007.53	2	1007.0256	2012.0367	20960.8	0.072075	0.042024		0.1141	1007.52695750656	94.591	0.83526	95.444	95.043	95.878	0.85302				80	20	5	0	0	0	1.6439E-18	1	13197	165.34	155.6	1	8903700
AIIPQVQTINSFFEYSR	17	Unmodified	_AIIPQVQTINSFFEYSR_			0	0	C4LXG8	C4LXG8	C4LXG8	EHI_131000		>tr|C4LXG8|C4LXG8_ENTHI Putative uncharacterized protein OS=Entamoeba histolytica GN=EHI_131000 PE=4 SV=1	MULTI-MSMS	2013-05-10_GAG_Top10HCD_HM1_GJ180	vesicle3	1007.53	2	1007.0256	2012.0367	20501.14	0.098948	-0.42761		-0.32867	1007.02468591401	93.241	0.81728	95.444	95.041	95.858	2.2025				63	19	4	0	0	0	2.0407E-15	1	13178	147.12	140.98	1	4123200
AIIPQVQTINSFFEYSR	17	Unmodified	_AIIPQVQTINSFFEYSR_			0	0	C4LXG8	C4LXG8	C4LXG8	EHI_131000		>tr|C4LXG8|C4LXG8_ENTHI Putative uncharacterized protein OS=Entamoeba histolytica GN=EHI_131000 PE=4 SV=1	MULTI-MATCH	2013-05-10_GAG_Top10HCD_HM1_GJ178	vesicle1		2	1007.0256	2012.0367	20454.17	0.17164	-0.99303		-0.82139	1007.02309708782	95.31	0.73854	95.31	94.908	95.647	0	-0.089506	NaN	165.34	71	18	5	NaN	NaN	NaN	NaN	0		NaN	NaN	0	2973200
AILALQSLSQLR	12	Unmodified	_AILALQSLSQLR_			0	0	Q9U7F6	Q9U7F6	Q9U7F6	adh112		>tr|Q9U7F6|Q9U7F6_ENTHI Adhesin OS=Entamoeba histolytica GN=adh112 PE=4 SV=1	MULTI-MSMS	2013-05-10_GAG_Top10HCD_HM1_GJ178	vesicle1	656.9	2	656.90099	1311.7874	25754.79	-0.12823	-0.13318		-0.26141	656.900977339299	83.25	0.76767	83.25	82.846	83.613	7.6294E-06				53	20	4	0	0	0	0.00040398	1	11820	75.739	46.195	1	1110400
AILALQSLSQLR	12	Unmodified	_AILALQSLSQLR_			0	0	Q9U7F6	Q9U7F6	Q9U7F6	adh112		>tr|Q9U7F6|Q9U7F6_ENTHI Adhesin OS=Entamoeba histolytica GN=adh112 PE=4 SV=1	MULTI-MSMS	2013-05-10_GAG_Top10HCD_HM1_GJ179	vesicle2	656.9	2	656.90099	1311.7874	25789.2	-0.6436	-0.3134		-0.957	656.900850751355	82.536	0.79323	83.289	82.883	83.677	0.75279				46	18	3	0	0	0	2.8681E-07	1	11420	113.38	75.384	1	2527600
AILALQSLSQLR	12	Unmodified	_AILALQSLSQLR_			0	0	Q9U7F6	Q9U7F6	Q9U7F6	adh112		>tr|Q9U7F6|Q9U7F6_ENTHI Adhesin OS=Entamoeba histolytica GN=adh112 PE=4 SV=1	MULTI-MATCH	2013-05-10_GAG_Top10HCD_HM1_GJ180	vesicle3		2	656.90099	1311.7874	25411.71	-0.24858	-0.4253		-0.67389	656.900627022689	81.145	0.8183	83.147	82.727	83.546	2.002	-0.081668	NaN	113.38	47	19	3	NaN	NaN	NaN	NaN	0		NaN	NaN	0	1318600
AILEGDWVSAFER	13	Unmodified	_AILEGDWVSAFER_			0	0	C4M3N3	C4M3N3	C4M3N3	EHI_140610		>tr|C4M3N3|C4M3N3_ENTHI Putative uncharacterized protein OS=Entamoeba histolytica GN=EHI_140610 PE=4 SV=1	MULTI-MSMS	2013-05-10_GAG_Top10HCD_HM1_GJ178	vesicle1	747.38	2	746.87517	1491.7358	23480.34	-0.22617	0.5301		0.30392	747.376619595947	87.07	0.44358	87.07	86.815	87.258	0				33	11	4	0	0	0	0.0026441	1	12424	50.108	46.912	1	575590
AILEGDWVSAFER	13	Unmodified	_AILEGDWVSAFER_			0	0	C4M3N3	C4M3N3	C4M3N3	EHI_140610		>tr|C4M3N3|C4M3N3_ENTHI Putative uncharacterized protein OS=Entamoeba histolytica GN=EHI_140610 PE=4 SV=1	MULTI-MSMS	2013-05-10_GAG_Top10HCD_HM1_GJ179	vesicle2	746.87	2	746.87517	1491.7358	24112.88	-0.046304	-0.30594		-0.35224	747.376541790062	86.539	0.60876	87.291	86.982	87.591	0.75279				39	16	3	0	0	0	4.374E-08	1	12013	110.38	105.07	1	1595800
AILYLNTGYQR	11	Unmodified	_AILYLNTGYQR_			0	0	CON__ENSEMBL:ENSBTAP00000024146	CON__ENSEMBL:ENSBTAP00000024146	CON__ENSEMBL:ENSBTAP00000024146			>ENSEMBL:ENSBTAP00000024146 (Bos taurus) similar to alpha-2-macroglobulin isoform 1	MULTI-SECPEP	2013-05-10_GAG_Top10HCD_HM1_GJ180	vesicle3	656.12	2	656.35642	1310.6983	25840.25	0.0017779	0.73355		0.73533	656.356739231208	59.938	0.61459	61.739	61.412	62.026	1.8016				40	16	3	0	0	0	0.0017234	1	8183	62.466	60.586	1	3430500
AILYQAR	7	Unmodified	_AILYQAR_			0	0	C4LSC4	C4LSC4	C4LSC4	EHI_153330		>tr|C4LSC4|C4LSC4_ENTHI 40S ribosomal protein S12, putative OS=Entamoeba histolytica GN=EHI_153330 PE=4 SV=1	MULTI-MSMS	2013-05-10_GAG_Top10HCD_HM1_GJ178	vesicle1	417.75	2	417.74525	833.47594	31714.08	0.31733	0.064258		0.38158	417.745163891887	34.962	1.0998	34.962	34.374	35.474	0				118	54	3	0	0	0	0.0073964	1	4808	75.311	0.59354	1	2037100
AILYQAR	7	Unmodified	_AILYQAR_			0	0	C4LSC4	C4LSC4	C4LSC4	EHI_153330		>tr|C4LSC4|C4LSC4_ENTHI 40S ribosomal protein S12, putative OS=Entamoeba histolytica GN=EHI_153330 PE=4 SV=1	MULTI-MSMS	2013-05-10_GAG_Top10HCD_HM1_GJ179	vesicle2	417.74	2	417.74525	833.47594	31990	0.19125	-0.16555		0.025694	417.745162499052	32.907	1.0857	34.762	34.179	35.265	1.8553				104	41	3	0	0	0	0.0034428	1	4436	111.69	25.566	1	5688700
AILYQAR	7	Unmodified	_AILYQAR_			0	0	C4LSC4	C4LSC4	C4LSC4	EHI_153330		>tr|C4LSC4|C4LSC4_ENTHI 40S ribosomal protein S12, putative OS=Entamoeba histolytica GN=EHI_153330 PE=4 SV=1	MULTI-MATCH	2013-05-10_GAG_Top10HCD_HM1_GJ180	vesicle3		2	417.74525	833.47594	31854.7	0.10909	-0.3929		-0.28381	417.745055231431	33.26	1.1623	34.56	33.988	35.15	1.3004	-0.2013	NaN	111.69	136	55	3	NaN	NaN	NaN	NaN	0		NaN	NaN	0	6000100
AIQAAFFYLEPR	12	Unmodified	_AIQAAFFYLEPR_			0	0	CON__Q3SZR3	CON__Q3SZR3	CON__Q3SZR3			>Q3SZR3 SWISS-PROT:Q3SZR3 (Bos taurus) Alpha-1-acid glycoprotein precursor	MULTI-MSMS	2013-05-10_GAG_Top10HCD_HM1_GJ178	vesicle1	713.88	2	713.37989	1424.7452	24898.41	-0.42349	0.4323		0.0088081	713.38017978482	84.74	0.85674	84.74	84.338	85.195	0				64	26	3	0	0	0	0.00029746	1	12118	76.073	72.103	1	962640
AIQAAFFYLEPR	12	Unmodified	_AIQAAFFYLEPR_			0	0	CON__Q3SZR3	CON__Q3SZR3	CON__Q3SZR3			>Q3SZR3 SWISS-PROT:Q3SZR3 (Bos taurus) Alpha-1-acid glycoprotein precursor	MULTI-MSMS	2013-05-10_GAG_Top10HCD_HM1_GJ179	vesicle2	713.38	2	713.37989	1424.7452	24761.29	-0.36524	0.95364		0.5884	713.380060913854	84.043	1.0541	84.796	84.107	85.161	0.75279				47	25	3	0	0	0	2.693E-06	1	11670	98.902	93.607	1	2171100
AIQAAFFYLEPR	12	Unmodified	_AIQAAFFYLEPR_			0	0	CON__Q3SZR3	CON__Q3SZR3	CON__Q3SZR3			>Q3SZR3 SWISS-PROT:Q3SZR3 (Bos taurus) Alpha-1-acid glycoprotein precursor	MULTI-MATCH	2013-05-10_GAG_Top10HCD_HM1_GJ180	vesicle3		2	713.37989	1424.7452	24988.17	-0.60548	3.0211		2.4157	713.882910667629	82.524	0.97905	84.526	83.913	84.893	2.002	-0.16121	NaN	98.902	39	21	3	NaN	NaN	NaN	NaN	0		NaN	NaN	0	586600
AIQEVSQK	8	Unmodified	_AIQEVSQK_			0	0	C4LWE8	C4LWE8	C4LWE8	EHI_096350		>tr|C4LWE8|C4LWE8_ENTHI Putative uncharacterized protein OS=Entamoeba histolytica GN=EHI_096350 PE=4 SV=1	MSMS	2013-05-10_GAG_Top10HCD_HM1_GJ178	vesicle1	451.75	2	451.75072	901.4869	NaN	NaN	NaN		NaN	NaN	10.99	1	10.99	10.49	11.49	0							0	0	0	0.028798	1	1424	68.383	30.249	1
AIQFSDEHGAVCPLNWKPGK	20	Unmodified	_AIQFSDEHGAVCPLNWKPGK_			0	0	Q24841;C4MAR7;O96874;P19476;C4MA54;C4M8W7;C4M3Q0;C4M6Q4;C4MBP3;O96875;B1N5A8;B1N623;B1N5Y9;B1N5L9	Q24841	Q24841	EHI_001420;cbp-30;EHI_061980;EHI_114010;EHI_145840;EHI_201250;EHI_122310;EHI_123390;EHI_139570;EHI_121620;EHI_084260	Putative peroxiredoxin	>tr|Q24841|Q24841_ENTHI 30,000-Mr antigen (Fragment) OS=Entamoeba histolytica PE=2 SV=1;>tr|C4MAR7|C4MAR7_ENTHI Peroxiredoxin OS=Entamoeba histolytica GN=EHI_001420 PE=4 SV=1;>tr|O96874|O96874_ENTHI 30 kDa type I collagen binding protein (Fragment) OS=Enta	MULTI-MSMS	2013-05-10_GAG_Top10HCD_HM1_GJ178	vesicle1	752.37	3	752.04063	2253.1001	23907.04	-0.39462	-0.7785		-1.1731	752.373719709252	66.744	0.67993	66.744	66.38	67.06	0				64	18	4	0	0	0	0.044169	1	9384	36.744	36.061	1	3508900
AIQFSDEHGAVCPLNWKPGK	20	Unmodified	_AIQFSDEHGAVCPLNWKPGK_			0	0	Q24841;C4MAR7;O96874;P19476;C4MA54;C4M8W7;C4M3Q0;C4M6Q4;C4MBP3;O96875;B1N5A8;B1N623;B1N5Y9;B1N5L9	Q24841	Q24841	EHI_001420;cbp-30;EHI_061980;EHI_114010;EHI_145840;EHI_201250;EHI_122310;EHI_123390;EHI_139570;EHI_121620;EHI_084260	Putative peroxiredoxin	>tr|Q24841|Q24841_ENTHI 30,000-Mr antigen (Fragment) OS=Entamoeba histolytica PE=2 SV=1;>tr|C4MAR7|C4MAR7_ENTHI Peroxiredoxin OS=Entamoeba histolytica GN=EHI_001420 PE=4 SV=1;>tr|O96874|O96874_ENTHI 30 kDa type I collagen binding protein (Fragment) OS=Enta	MULTI-MSMS	2013-05-10_GAG_Top10HCD_HM1_GJ179	vesicle2	1127.56	2	1127.5573	2253.1001	19522.82	0.0033947	-0.030403		-0.027008	1128.05813218144	65.583	0.71307	66.837	66.345	67.058	1.2539				33	17	3	0	0	0	0.0004764	1	8968	69.747	69.327	1	1722900
AIQFSDEHGAVCPLNWKPGK	20	Unmodified	_AIQFSDEHGAVCPLNWKPGK_			0	0	Q24841;C4MAR7;O96874;P19476;C4MA54;C4M8W7;C4M3Q0;C4M6Q4;C4MBP3;O96875;B1N5A8;B1N623;B1N5Y9;B1N5L9	Q24841	Q24841	EHI_001420;cbp-30;EHI_061980;EHI_114010;EHI_145840;EHI_201250;EHI_122310;EHI_123390;EHI_139570;EHI_121620;EHI_084260	Putative peroxiredoxin	>tr|Q24841|Q24841_ENTHI 30,000-Mr antigen (Fragment) OS=Entamoeba histolytica PE=2 SV=1;>tr|C4MAR7|C4MAR7_ENTHI Peroxiredoxin OS=Entamoeba histolytica GN=EHI_001420 PE=4 SV=1;>tr|O96874|O96874_ENTHI 30 kDa type I collagen binding protein (Fragment) OS=Enta	MULTI-MATCH	2013-05-10_GAG_Top10HCD_HM1_GJ179	vesicle2		3	752.04063	2253.1001	24186.67	-0.31813	-0.62448		-0.94261	752.374277068825	65.615	1.0268	66.869	66.441	67.468	1.2539	0.046715	NaN	36.744	91	22	7	NaN	NaN	NaN	NaN	0		NaN	NaN	0	24852000
AIQFSDEHGAVCPLNWKPGK	20	Unmodified	_AIQFSDEHGAVCPLNWKPGK_			0	0	Q24841;C4MAR7;O96874;P19476;C4MA54;C4M8W7;C4M3Q0;C4M6Q4;C4MBP3;O96875;B1N5A8;B1N623;B1N5Y9;B1N5L9	Q24841	Q24841	EHI_001420;cbp-30;EHI_061980;EHI_114010;EHI_145840;EHI_201250;EHI_122310;EHI_123390;EHI_139570;EHI_121620;EHI_084260	Putative peroxiredoxin	>tr|Q24841|Q24841_ENTHI 30,000-Mr antigen (Fragment) OS=Entamoeba histolytica PE=2 SV=1;>tr|C4MAR7|C4MAR7_ENTHI Peroxiredoxin OS=Entamoeba histolytica GN=EHI_001420 PE=4 SV=1;>tr|O96874|O96874_ENTHI 30 kDa type I collagen binding protein (Fragment) OS=Enta	MULTI-MATCH	2013-05-10_GAG_Top10HCD_HM1_GJ180	vesicle3		3	752.04063	2253.1001	22323.65	-0.23568	-4.2087		-4.4444	752.370898448949	64.951	0.41976	66.853	66.613	67.032	1.9018	0.030891	NaN	36.744	13	9	2	NaN	NaN	NaN	NaN	0		NaN	NaN	0	618130
AISAAVENGVAR	12	Unmodified	_AISAAVENGVAR_			0	0	C4M2R6	C4M2R6	C4M2R6	EHI_160980		>tr|C4M2R6|C4M2R6_ENTHI Putative uncharacterized protein OS=Entamoeba histolytica GN=EHI_160980 PE=4 SV=1	MULTI-SECPEP	2013-05-10_GAG_Top10HCD_HM1_GJ179	vesicle2	578.35	2	579.31729	1156.62	28036.63	0.35665	-0.13463		0.22201	579.317405280146	38.526	1.2697	40.382	39.894	41.164	1.8553				139	43	5	0	0	0	0.044675	1	5171	42.446	35.046	1	32683000
AISAAVENGVAR	12	Unmodified	_AISAAVENGVAR_			0	0	C4M2R6	C4M2R6	C4M2R6	EHI_160980		>tr|C4M2R6|C4M2R6_ENTHI Putative uncharacterized protein OS=Entamoeba histolytica GN=EHI_160980 PE=4 SV=1	MULTI-MSMS	2013-05-10_GAG_Top10HCD_HM1_GJ180	vesicle3	579.32	2	579.31729	1156.62	27691.03	0.095073	-0.46517		-0.3701	579.317394981607	39.169	1.3258	40.47	40.027	41.353	1.3004				176	54	5	0	0	0	2.4858E-16	1	5299	194.17	169.47	1	29224000
AISAAVENGVAR	12	Unmodified	_AISAAVENGVAR_			0	0	C4M2R6	C4M2R6	C4M2R6	EHI_160980		>tr|C4M2R6|C4M2R6_ENTHI Putative uncharacterized protein OS=Entamoeba histolytica GN=EHI_160980 PE=4 SV=1	MULTI-MATCH	2013-05-10_GAG_Top10HCD_HM1_GJ178	vesicle1		2	579.31729	1156.62	27862.7	0.022203	0.70865		0.73085	579.317912327764	40.15	0.84085	40.15	39.754	40.595	0	-0.18355	NaN	194.17	100	39	3	NaN	NaN	NaN	NaN	0		NaN	NaN	0	18725000
AISAAVENGVAR	12	Unmodified	_AISAAVENGVAR_			0	0	C4M2R6	C4M2R6	C4M2R6	EHI_160980		>tr|C4M2R6|C4M2R6_ENTHI Putative uncharacterized protein OS=Entamoeba histolytica GN=EHI_160980 PE=4 SV=1	MULTI-MATCH	2013-05-10_GAG_Top10HCD_HM1_GJ179	vesicle2		2	579.31729	1156.62	28036.63	0.35665	-0.13463		0.22201	579.317405280146	38.526	1.2697	40.382	39.894	41.164	1.8553	0.047723	NaN	194.17	139	43	5	NaN	NaN	NaN	NaN	0		NaN	NaN	0	32683000
AISFGVK	7	Unmodified	_AISFGVK_			0	0	C4M2A1	C4M2A1	C4M2A1	EHI_136210		>tr|C4M2A1|C4M2A1_ENTHI Soluble NSF attachment protein gamma isoform, putative OS=Entamoeba histolytica GN=EHI_136210 PE=4 SV=1	MULTI-MSMS	2013-05-10_GAG_Top10HCD_HM1_GJ178	vesicle1	361.22	2	361.21579	720.41703	33525.19	-0.58646	-0.46827		-1.0547	361.215424244215	46.267	0.67772	46.267	45.911	46.588	-3.8147E-06				51	27	3	0	0	0	0.054068	1	6342	55.504	7.5886	1	367750
AISFGVK	7	Unmodified	_AISFGVK_			0	0	C4M2A1	C4M2A1	C4M2A1	EHI_136210		>tr|C4M2A1|C4M2A1_ENTHI Soluble NSF attachment protein gamma isoform, putative OS=Entamoeba histolytica GN=EHI_136210 PE=4 SV=1	MULTI-MATCH	2013-05-10_GAG_Top10HCD_HM1_GJ179	vesicle2		2	361.21579	720.41703	34231.8	0.50753	-0.4189		0.088635	361.215487721104	44.047	0.82808	45.802	45.41	46.238	1.7551	-0.16556	NaN	55.504	42	24	2	NaN	NaN	NaN	NaN	0		NaN	NaN	0	1011700
AISFGVK	7	Unmodified	_AISFGVK_			0	0	C4M2A1	C4M2A1	C4M2A1	EHI_136210		>tr|C4M2A1|C4M2A1_ENTHI Soluble NSF attachment protein gamma isoform, putative OS=Entamoeba histolytica GN=EHI_136210 PE=4 SV=1	MULTI-MATCH	2013-05-10_GAG_Top10HCD_HM1_GJ180	vesicle3		2	361.21579	720.41703	35010.64	-0.23137	-0.22124		-0.45261	361.215571751607	44.634	0.55915	45.834	45.53	46.09	1.2002	-0.13368	NaN	55.504	42	23	2	NaN	NaN	NaN	NaN	0		NaN	NaN	0	791940
AISGGMFGAADWFNK	15	Unmodified	_AISGGMFGAADWFNK_			0	0	C4LWJ2;Q8IT44;B1N3Q3	C4LWJ2	C4LWJ2	EHI_096830;EHI_189300	Phosphorylase	>tr|C4LWJ2|C4LWJ2_ENTHI Phosphorylase OS=Entamoeba histolytica GN=EHI_096830 PE=3 SV=1;>tr|Q8IT44|Q8IT44_ENTHI Phosphorylase (Fragment) OS=Entamoeba histolytica PE=2 SV=1;>tr|B1N3Q3|B1N3Q3_ENTHI Phosphorylase OS=Entamoeba histolytica GN=EHI_189300 PE=3 SV=	MULTI-MSMS	2013-05-10_GAG_Top10HCD_HM1_GJ178	vesicle1	786.87	2	786.3692	1570.7238	23517.3	-0.52319	-0.069356		-0.59255	786.369357509224	86.085	1.0735	86.085	85.631	86.705	0				80	31	3	0	0	0	0.00016672	1	12248	62.077	60.998	1	3035300
AISGGMFGAADWFNK	15	Unmodified	_AISGGMFGAADWFNK_			0	0	C4LWJ2;Q8IT44;B1N3Q3	C4LWJ2	C4LWJ2	EHI_096830;EHI_189300	Phosphorylase	>tr|C4LWJ2|C4LWJ2_ENTHI Phosphorylase OS=Entamoeba histolytica GN=EHI_096830 PE=3 SV=1;>tr|Q8IT44|Q8IT44_ENTHI Phosphorylase (Fragment) OS=Entamoeba histolytica PE=2 SV=1;>tr|B1N3Q3|B1N3Q3_ENTHI Phosphorylase OS=Entamoeba histolytica GN=EHI_189300 PE=3 SV=	MULTI-MSMS	2013-05-10_GAG_Top10HCD_HM1_GJ179	vesicle2	786.87	2	786.3692	1570.7238	24295.81	-0.81892	-0.44076		-1.2597	786.368776347021	85.439	1.1647	86.191	85.737	86.901	0.7528				63	27	3	0	0	0	6.0362E-07	1	11889	93.237	91.694	1	4673500
AISGGMFGAADWFNK	15	Unmodified	_AISGGMFGAADWFNK_			0	0	C4LWJ2;Q8IT44;B1N3Q3	C4LWJ2	C4LWJ2	EHI_096830;EHI_189300	Phosphorylase	>tr|C4LWJ2|C4LWJ2_ENTHI Phosphorylase OS=Entamoeba histolytica GN=EHI_096830 PE=3 SV=1;>tr|Q8IT44|Q8IT44_ENTHI Phosphorylase (Fragment) OS=Entamoeba histolytica PE=2 SV=1;>tr|B1N3Q3|B1N3Q3_ENTHI Phosphorylase OS=Entamoeba histolytica GN=EHI_189300 PE=3 SV=	MULTI-MSMS	2013-05-10_GAG_Top10HCD_HM1_GJ180	vesicle3	786.37	2	786.3692	1570.7238	24359.19	-0.32116	-0.83043		-1.1516	786.368514913104	83.876	0.69426	85.978	85.655	86.35	2.1023				48	19	3	0	0	0	0.0087093	1	11786	43.592	42.498	1	1677700
AISGTMYSMIPDWVETIPTELNKDENSVILFSDKPK	36	Unmodified	_AISGTMYSMIPDWVETIPTELNKDENSVILFSDKPK_			0	0	C4M067	C4M067	C4M067	EHI_021560		>tr|C4M067|C4M067_ENTHI Thioredoxin, putative OS=Entamoeba histolytica GN=EHI_021560 PE=4 SV=1	MULTI-MSMS	2013-05-10_GAG_Top10HCD_HM1_GJ179	vesicle2	1018.51	4	1018.0101	4068.0112	20987.35	0.38711	0.18317		0.57028	1018.51287366574	112.68	0.98517	113.23	112.7	113.69	0.55233				124	27	6	0	0	0	0.058754	1	15926	37.162	37.138	1	2063600
AISGTMYSMIPDWVETIPTELNKDENSVILFSDKPK	36	Unmodified	_AISGTMYSMIPDWVETIPTELNKDENSVILFSDKPK_			0	0	C4M067	C4M067	C4M067	EHI_021560		>tr|C4M067|C4M067_ENTHI Thioredoxin, putative OS=Entamoeba histolytica GN=EHI_021560 PE=4 SV=1	MULTI-MATCH	2013-05-10_GAG_Top10HCD_HM1_GJ178	vesicle1		4	1018.0101	4068.0112	21355.28	0.15162	0.36387		0.51549	1018.51237761977	113.16	0.7585	113.16	112.8	113.55	0	-0.055779	NaN	37.162	97	24	6	NaN	NaN	NaN	NaN	0		NaN	NaN	0	724370
AISGTMYSMIPDWVETIPTELNKDENSVILFSDKPK	36	Unmodified	_AISGTMYSMIPDWVETIPTELNKDENSVILFSDKPK_			0	0	C4M067	C4M067	C4M067	EHI_021560		>tr|C4M067|C4M067_ENTHI Thioredoxin, putative OS=Entamoeba histolytica GN=EHI_021560 PE=4 SV=1	MULTI-MATCH	2013-05-10_GAG_Top10HCD_HM1_GJ180	vesicle3		4	1018.0101	4068.0112	20810.98	0.53668	0.007985		0.54466	1018.51317169613	110.65	1.0336	113.26	112.7	113.73	2.6034	0.040657	NaN	37.162	181	33	8	NaN	NaN	NaN	NaN	0		NaN	NaN	0	3375000
AISISNYAVTLENIPITLNFDQR	23	Unmodified	_AISISNYAVTLENIPITLNFDQR_			0	0	C4M0X6;Q05352;P20302;P20301	C4M0X6	C4M0X6	EHI_015380	Antigenic protein P1;Antigenic protein NP1	>tr|C4M0X6|C4M0X6_ENTHI Immuno-dominant variable surface antigen OS=Entamoeba histolytica GN=EHI_015380 PE=4 SV=1;>tr|Q05352|Q05352_ENTHI Immuno-dominant variable surface antigen OS=Entamoeba histolytica PE=2 SV=1;>sp|P20302|APRP_ENTHI Antigenic protein P1	MULTI-MSMS	2013-05-10_GAG_Top10HCD_HM1_GJ178	vesicle1	865.13	3	864.79378	2591.3595	22526.63	-0.17125	-0.24823		-0.41948	865.128271996898	106.66	1.2711	106.66	105.9	107.17	-7.6294E-06				130	39	6	0	0	0	4.6428E-07	1	15419	80.412	79.599	1	2941400
AISISNYAVTLENIPITLNFDQR	23	Unmodified	_AISISNYAVTLENIPITLNFDQR_			0	0	C4M0X6;Q05352;P20302;P20301	C4M0X6	C4M0X6	EHI_015380	Antigenic protein P1;Antigenic protein NP1	>tr|C4M0X6|C4M0X6_ENTHI Immuno-dominant variable surface antigen OS=Entamoeba histolytica GN=EHI_015380 PE=4 SV=1;>tr|Q05352|Q05352_ENTHI Immuno-dominant variable surface antigen OS=Entamoeba histolytica PE=2 SV=1;>sp|P20302|APRP_ENTHI Antigenic protein P1	MULTI-MSMS	2013-05-10_GAG_Top10HCD_HM1_GJ179	vesicle2	1297.2	2	1296.687	2591.3595	18256.72	0.01143	0.4303		0.44173	1297.18898416145	106.1	0.79967	106.85	106.48	107.28	0.75279				70	21	5	0	0	0	4.2298E-06	1	14914	69.765	69.557	1	1614500
AISISNYAVTLENIPITLNFDQR	23	Unmodified	_AISISNYAVTLENIPITLNFDQR_			0	0	C4M0X6;Q05352;P20302;P20301	C4M0X6	C4M0X6	EHI_015380	Antigenic protein P1;Antigenic protein NP1	>tr|C4M0X6|C4M0X6_ENTHI Immuno-dominant variable surface antigen OS=Entamoeba histolytica GN=EHI_015380 PE=4 SV=1;>tr|Q05352|Q05352_ENTHI Immuno-dominant variable surface antigen OS=Entamoeba histolytica PE=2 SV=1;>sp|P20302|APRP_ENTHI Antigenic protein P1	MULTI-MSMS	2013-05-10_GAG_Top10HCD_HM1_GJ179	vesicle2	865.13	3	864.79378	2591.3595	22266.82	-0.3365	0.051466		-0.28503	865.128351009523	106.12	1.0146	106.87	106.41	107.42	0.75279				117	28	6	0	0	0	7.3191E-15	1	14936	106.42	105.61	1	4868800
AISISNYAVTLENIPITLNFDQR	23	Unmodified	_AISISNYAVTLENIPITLNFDQR_			0	0	C4M0X6;Q05352;P20302;P20301	C4M0X6	C4M0X6	EHI_015380	Antigenic protein P1;Antigenic protein NP1	>tr|C4M0X6|C4M0X6_ENTHI Immuno-dominant variable surface antigen OS=Entamoeba histolytica GN=EHI_015380 PE=4 SV=1;>tr|Q05352|Q05352_ENTHI Immuno-dominant variable surface antigen OS=Entamoeba histolytica PE=2 SV=1;>sp|P20302|APRP_ENTHI Antigenic protein P1	MULTI-MATCH	2013-05-10_GAG_Top10HCD_HM1_GJ178	vesicle1		2	1296.687	2591.3595	18644.57	0.19112	-0.17132		0.019797	1297.18855289024	106.67	0.67332	106.67	106.3	106.98	7.6294E-06	-0.12626	NaN	69.765	64	18	5	NaN	NaN	NaN	NaN	0		NaN	NaN	0	1088800
AISISNYAVTLENIPITLNFDQR	23	Unmodified	_AISISNYAVTLENIPITLNFDQR_			0	0	C4M0X6;Q05352;P20302;P20301	C4M0X6	C4M0X6	EHI_015380	Antigenic protein P1;Antigenic protein NP1	>tr|C4M0X6|C4M0X6_ENTHI Immuno-dominant variable surface antigen OS=Entamoeba histolytica GN=EHI_015380 PE=4 SV=1;>tr|Q05352|Q05352_ENTHI Immuno-dominant variable surface antigen OS=Entamoeba histolytica PE=2 SV=1;>sp|P20302|APRP_ENTHI Antigenic protein P1	MULTI-MATCH	2013-05-10_GAG_Top10HCD_HM1_GJ180	vesicle3		2	1296.687	2591.3595	18082.67	0.31471	-0.34865		-0.033943	1297.18869135225	104.36	0.63983	106.86	106.49	107.13	2.5032	0.071032	NaN	69.765	55	18	4	NaN	NaN	NaN	NaN	0		NaN	NaN	0	544690
AISISNYAVTLENIPITLNFDQR	23	Unmodified	_AISISNYAVTLENIPITLNFDQR_			0	0	C4M0X6;Q05352;P20302;P20301	C4M0X6	C4M0X6	EHI_015380	Antigenic protein P1;Antigenic protein NP1	>tr|C4M0X6|C4M0X6_ENTHI Immuno-dominant variable surface antigen OS=Entamoeba histolytica GN=EHI_015380 PE=4 SV=1;>tr|Q05352|Q05352_ENTHI Immuno-dominant variable surface antigen OS=Entamoeba histolytica PE=2 SV=1;>sp|P20302|APRP_ENTHI Antigenic protein P1	MULTI-MATCH	2013-05-10_GAG_Top10HCD_HM1_GJ180	vesicle3		3	864.79378	2591.3595	22653.8	-0.15633	-0.69428		-0.85061	865.128592400943	104.38	0.93967	106.88	106.33	107.27	2.5032	0.077042	NaN	106.42	87	27	5	NaN	NaN	NaN	NaN	0		NaN	NaN	0	1128000
AISNNLKPDALFVK	14	Unmodified	_AISNNLKPDALFVK_			0	0	C4LZ19	C4LZ19	C4LZ19	EHI_009410		>tr|C4LZ19|C4LZ19_ENTHI Putative uncharacterized protein OS=Entamoeba histolytica GN=EHI_009410 PE=4 SV=1	MULTI-MSMS	2013-05-10_GAG_Top10HCD_HM1_GJ178	vesicle1	510.63	3	510.62772	1528.8613	29357.4	-0.49347	0.54217		0.048707	510.627967157968	64.732	0.72708	64.732	64.326	65.054	0				56	23	3	0	0	0	0.059869	1	9053	33.759	31.756	1	1810700
AISNNLKPDALFVK	14	Unmodified	_AISNNLKPDALFVK_			0	0	C4LZ19	C4LZ19	C4LZ19	EHI_009410		>tr|C4LZ19|C4LZ19_ENTHI Putative uncharacterized protein OS=Entamoeba histolytica GN=EHI_009410 PE=4 SV=1	MULTI-MSMS	2013-05-10_GAG_Top10HCD_HM1_GJ179	vesicle2	765.44	2	765.43794	1528.8613	22311.91	-0.51049	-1.2312		-1.7417	765.937450810961	63.305	0.66638	64.659	64.27	64.936	1.3542				26	16	2	0	0	0	1.0301E-05	1	8667	102.64	99.94	1	3087700
AISNNLKPDALFVK	14	Unmodified	_AISNNLKPDALFVK_			0	0	C4LZ19	C4LZ19	C4LZ19	EHI_009410		>tr|C4LZ19|C4LZ19_ENTHI Putative uncharacterized protein OS=Entamoeba histolytica GN=EHI_009410 PE=4 SV=1	MULTI-MATCH	2013-05-10_GAG_Top10HCD_HM1_GJ178	vesicle1		2	765.43794	1528.8613	24271.46	-0.6348	-0.50311		-1.1379	765.438130805701	64.769	0.63452	64.769	64.378	65.013	0	0.070384	NaN	102.64	44	21	3	NaN	NaN	NaN	NaN	0		NaN	NaN	0	929490
AISNNLKPDALFVK	14	Unmodified	_AISNNLKPDALFVK_			0	0	C4LZ19	C4LZ19	C4LZ19	EHI_009410		>tr|C4LZ19|C4LZ19_ENTHI Putative uncharacterized protein OS=Entamoeba histolytica GN=EHI_009410 PE=4 SV=1	MULTI-MATCH	2013-05-10_GAG_Top10HCD_HM1_GJ179	vesicle2		3	510.62772	1528.8613	28567.18	-0.23832	-0.047185		-0.28551	510.627904960641	63.289	0.73992	64.643	64.226	64.965	1.3542	-0.038676	NaN	33.759	49	18	4	NaN	NaN	NaN	NaN	0		NaN	NaN	0	4018500
AISNNLKPDALFVK	14	Unmodified	_AISNNLKPDALFVK_			0	0	C4LZ19	C4LZ19	C4LZ19	EHI_009410		>tr|C4LZ19|C4LZ19_ENTHI Putative uncharacterized protein OS=Entamoeba histolytica GN=EHI_009410 PE=4 SV=1	MULTI-MATCH	2013-05-10_GAG_Top10HCD_HM1_GJ180	vesicle3		2	765.43794	1528.8613	19700.57	-0.041321	-2.6482		-2.6895	765.936489529267	62.865	0.61096	64.667	64.265	64.876	1.8015	-0.03156	NaN	102.64	20	13	2	NaN	NaN	NaN	NaN	0		NaN	NaN	0	2189100
AISNNLKPDALFVK	14	Unmodified	_AISNNLKPDALFVK_			0	0	C4LZ19	C4LZ19	C4LZ19	EHI_009410		>tr|C4LZ19|C4LZ19_ENTHI Putative uncharacterized protein OS=Entamoeba histolytica GN=EHI_009410 PE=4 SV=1	MULTI-MATCH	2013-05-10_GAG_Top10HCD_HM1_GJ180	vesicle3		3	510.62772	1528.8613	29468.14	0.23339	0.081032		0.31442	510.627644386314	62.869	0.55274	64.67	64.323	64.876	1.8015	-0.0115	NaN	33.759	32	12	4	NaN	NaN	NaN	NaN	0		NaN	NaN	0	2004500
AISSQFAEEYRK	12	Unmodified	_AISSQFAEEYRK_			0	0	C4M727;C4M9C4	C4M727;C4M9C4	C4M727	EHI_183480;EHI_146370		>tr|C4M727|C4M727_ENTHI 60S ribosomal protein L27, putative OS=Entamoeba histolytica GN=EHI_183480 PE=4 SV=1;>tr|C4M9C4|C4M9C4_ENTHI 60S ribosomal protein L27, putative OS=Entamoeba histolytica GN=EHI_146370 PE=4 SV=1	MULTI-MSMS	2013-05-10_GAG_Top10HCD_HM1_GJ178	vesicle1	714.86	2	714.85952	1427.7045	24769.18	-0.23211	0.16455		-0.067559	714.859505216402	45.45	0.87144	45.45	45.039	45.911	0				124	31	6	0	0	0	2.8889E-08	1	6236	169.21	117.59	1	7332400
AISSQFAEEYRK	12	Unmodified	_AISSQFAEEYRK_			0	0	C4M727;C4M9C4	C4M727;C4M9C4	C4M727	EHI_183480;EHI_146370		>tr|C4M727|C4M727_ENTHI 60S ribosomal protein L27, putative OS=Entamoeba histolytica GN=EHI_183480 PE=4 SV=1;>tr|C4M9C4|C4M9C4_ENTHI 60S ribosomal protein L27, putative OS=Entamoeba histolytica GN=EHI_146370 PE=4 SV=1	MULTI-MSMS	2013-05-10_GAG_Top10HCD_HM1_GJ179	vesicle2	477.24	3	476.90877	1427.7045	30160.21	0.90969	0.027538		0.93723	476.908822423565	43.629	1.2481	45.384	44.94	46.188	1.7551				154	39	5	0	0	0	8.3665E-07	1	5855	109.39	87.476	1	24910000
AISSQFAEEYRK	12	Unmodified	_AISSQFAEEYRK_			0	0	C4M727;C4M9C4	C4M727;C4M9C4	C4M727	EHI_183480;EHI_146370		>tr|C4M727|C4M727_ENTHI 60S ribosomal protein L27, putative OS=Entamoeba histolytica GN=EHI_183480 PE=4 SV=1;>tr|C4M9C4|C4M9C4_ENTHI 60S ribosomal protein L27, putative OS=Entamoeba histolytica GN=EHI_146370 PE=4 SV=1	MULTI-MSMS	2013-05-10_GAG_Top10HCD_HM1_GJ180	vesicle3	476.91	3	476.90877	1427.7045	30103.37	0.68359	0.23417		0.91776	476.908935605632	44.204	1.1972	45.405	44.995	46.193	1.2002				175	47	5	0	0	0	5.9317E-07	1	5948	113.38	81.723	1	30345000
AISSQFAEEYRK	12	Unmodified	_AISSQFAEEYRK_			0	0	C4M727;C4M9C4	C4M727;C4M9C4	C4M727	EHI_183480;EHI_146370		>tr|C4M727|C4M727_ENTHI 60S ribosomal protein L27, putative OS=Entamoeba histolytica GN=EHI_183480 PE=4 SV=1;>tr|C4M9C4|C4M9C4_ENTHI 60S ribosomal protein L27, putative OS=Entamoeba histolytica GN=EHI_146370 PE=4 SV=1	MSMS	2013-05-10_GAG_Top10HCD_HM1_GJ180	vesicle3	714.86	2	714.85952	1427.7045	NaN	NaN	NaN		NaN	NaN	44.152	1	45.404	44.904	45.904	1.2522							0	0	0	2.2058E-58	1	5974	201.46	167.27	1
AISSQFAEEYRK	12	Unmodified	_AISSQFAEEYRK_			0	0	C4M727;C4M9C4	C4M727;C4M9C4	C4M727	EHI_183480;EHI_146370		>tr|C4M727|C4M727_ENTHI 60S ribosomal protein L27, putative OS=Entamoeba histolytica GN=EHI_183480 PE=4 SV=1;>tr|C4M9C4|C4M9C4_ENTHI 60S ribosomal protein L27, putative OS=Entamoeba histolytica GN=EHI_146370 PE=4 SV=1	MULTI-MATCH	2013-05-10_GAG_Top10HCD_HM1_GJ178	vesicle1		3	476.90877	1427.7045	29931.07	0.48587	-0.074749		0.41112	476.908690936977	45.459	1.02	45.459	45.039	46.059	0	0.043402	NaN	113.38	133	39	5	NaN	NaN	NaN	NaN	0		NaN	NaN	0	5993700
AITDAYYR	8	Unmodified	_AITDAYYR_			0	0	Q9BLE3;C4M2S0	Q9BLE3	Q9BLE3	EhRab11C;EHI_161030		>tr|Q9BLE3|Q9BLE3_ENTHI Small GTPase Rab11C OS=Entamoeba histolytica GN=EhRab11C PE=2 SV=1;>tr|C4M2S0|C4M2S0_ENTHI Rab family GTPase OS=Entamoeba histolytica GN=EHI_161030 PE=3 SV=1	MSMS	2013-05-10_GAG_Top10HCD_HM1_GJ178	vesicle1	486.74	2	486.7429	971.47125	NaN	NaN	NaN		NaN	NaN	41.052	1	41.052	40.552	41.552	3.8147E-06							0	0	0	0.013431	1	5617	75.109	62.282	1
AITDAYYR	8	Unmodified	_AITDAYYR_			0	0	Q9BLE3;C4M2S0	Q9BLE3	Q9BLE3	EhRab11C;EHI_161030		>tr|Q9BLE3|Q9BLE3_ENTHI Small GTPase Rab11C OS=Entamoeba histolytica GN=EhRab11C PE=2 SV=1;>tr|C4M2S0|C4M2S0_ENTHI Rab family GTPase OS=Entamoeba histolytica GN=EHI_161030 PE=3 SV=1	MULTI-MSMS	2013-05-10_GAG_Top10HCD_HM1_GJ180	vesicle3	486.74	2	486.7429	971.47125	29661.98	0.54838	0.21048		0.75887	486.742855210503	40.109	0.91924	41.409	40.943	41.863	1.3004				89	34	4	0	0	0	0.0019434	1	5426	122.74	114.81	1	3651900
AITITLNSFGTDLSR	15	Unmodified	_AITITLNSFGTDLSR_			0	0	C4M399	C4M399	C4M399	EHI_106350		>tr|C4M399|C4M399_ENTHI Vacuolar ATP synthase subunit d, putative OS=Entamoeba histolytica GN=EHI_106350 PE=4 SV=1	MULTI-SECPEP	2013-05-10_GAG_Top10HCD_HM1_GJ179	vesicle2	804.97	2	804.93322	1607.8519	23638.16	-0.46238	-0.45212		-0.9145	804.932987605489	80.992	0.49733	81.745	81.568	82.065	0.75279				28	10	3	0	0	0	4.0277E-07	1	11200	69.261	59.812	1	6060700
AITNAYYR	8	Unmodified	_AITNAYYR_			0	0	Q6AW60;O15785;Q9BLE4;Q5NT42	Q6AW60;Q9BLE4;Q5NT42	Q9BLE4	EhRAB11A;Rab11;EhRab11B;EhRab11D		>tr|Q6AW60|Q6AW60_ENTHI EhRab11A protein OS=Entamoeba histolytica GN=EhRAB11A PE=3 SV=1;>tr|O15785|O15785_ENTHI GTP-binding protein (Fragment) OS=Entamoeba histolytica GN=Rab11 PE=2 SV=1;>tr|Q9BLE4|Q9BLE4_ENTHI Small GTPase Rab11B OS=Entamoeba histolytica	MULTI-MSMS	2013-05-10_GAG_Top10HCD_HM1_GJ178	vesicle1	971.49	1	971.49451	970.48723	21401.7	0.47283	0.19526		0.66809	971.494831112528	37.448	0.71717	37.448	37.089	37.806	0				89	32	4	0	0	0	0.0039096	1	5148	71.296	39.341	1	1325900
AITNAYYR	8	Unmodified	_AITNAYYR_			0	0	Q6AW60;O15785;Q9BLE4;Q5NT42	Q6AW60;Q9BLE4;Q5NT42	Q9BLE4	EhRAB11A;Rab11;EhRab11B;EhRab11D		>tr|Q6AW60|Q6AW60_ENTHI EhRab11A protein OS=Entamoeba histolytica GN=EhRAB11A PE=3 SV=1;>tr|O15785|O15785_ENTHI GTP-binding protein (Fragment) OS=Entamoeba histolytica GN=Rab11 PE=2 SV=1;>tr|Q9BLE4|Q9BLE4_ENTHI Small GTPase Rab11B OS=Entamoeba histolytica	MULTI-MSMS	2013-05-10_GAG_Top10HCD_HM1_GJ179	vesicle2	971.49	1	971.49451	970.48723	21393.47	0.74046	0.071686		0.81214	971.494542146979	35.536	0.82199	37.391	37.015	37.837	1.8553				78	30	3	0	0	0	0.0014748	1	4844	138.55	89.491	1	2832400
AITNAYYR	8	Unmodified	_AITNAYYR_			0	0	Q6AW60;O15785;Q9BLE4;Q5NT42	Q6AW60;Q9BLE4;Q5NT42	Q9BLE4	EhRAB11A;Rab11;EhRab11B;EhRab11D		>tr|Q6AW60|Q6AW60_ENTHI EhRab11A protein OS=Entamoeba histolytica GN=EhRAB11A PE=3 SV=1;>tr|O15785|O15785_ENTHI GTP-binding protein (Fragment) OS=Entamoeba histolytica GN=Rab11 PE=2 SV=1;>tr|Q9BLE4|Q9BLE4_ENTHI Small GTPase Rab11B OS=Entamoeba histolytica	MULTI-MATCH	2013-05-10_GAG_Top10HCD_HM1_GJ180	vesicle3		1	971.49451	970.48723	21412.1	1.0299	0.27058		1.3005	971.494789871353	36.109	0.70518	37.409	37.07	37.775	1.3004	-0.0069262	NaN	138.55	84	33	3	NaN	NaN	NaN	NaN	0		NaN	NaN	0	2454400
AIVADTCGSNLPFDVFLAVVK	21	Unmodified	_AIVADTCGSNLPFDVFLAVVK_			0	0	C4LUR3	C4LUR3	C4LUR3	cpbf6		>tr|C4LUR3|C4LUR3_ENTHI Cysteine protease binding protein family 6 OS=Entamoeba histolytica GN=cpbf6 PE=2 SV=1	MULTI-MSMS	2013-05-10_GAG_Top10HCD_HM1_GJ179	vesicle2	746.4	3	746.06092	2235.1609	23236.74	0.11243	-1.2679		-1.1554	746.394090950645	113.25	0.756	113.8	113.41	114.16	0.55233				62	18	5	0	0	0	0.0093119	1	16069	38.377	37.373	1	953710
AIVADTCGSNLPFDVFLAVVK	21	Unmodified	_AIVADTCGSNLPFDVFLAVVK_			0	0	C4LUR3	C4LUR3	C4LUR3	cpbf6		>tr|C4LUR3|C4LUR3_ENTHI Cysteine protease binding protein family 6 OS=Entamoeba histolytica GN=cpbf6 PE=2 SV=1	MULTI-MSMS	2013-05-10_GAG_Top10HCD_HM1_GJ179	vesicle2	1119.09	2	1118.5877	2235.1609	20690.77	0.39826	1.0158		1.414	1119.08923123912	113.25	0.97867	113.8	113.28	114.26	0.55233				89	24	5	0	0	0	6.8633E-06	1	16078	63.302	59.829	1	2295800
AIVADTCGSNLPFDVFLAVVK	21	Unmodified	_AIVADTCGSNLPFDVFLAVVK_			0	0	C4LUR3	C4LUR3	C4LUR3	cpbf6		>tr|C4LUR3|C4LUR3_ENTHI Cysteine protease binding protein family 6 OS=Entamoeba histolytica GN=cpbf6 PE=2 SV=1	MULTI-MATCH	2013-05-10_GAG_Top10HCD_HM1_GJ178	vesicle1		2	1118.5877	2235.1609	20113.14	0.053019	-0.19792		-0.1449	1119.0887759752	114.42	0.89392	114.42	113.96	114.86	0	0.30827	NaN	63.302	107	29	6	NaN	NaN	NaN	NaN	0		NaN	NaN	0	1113600
AIVADTCGSNLPFDVFLAVVK	21	Unmodified	_AIVADTCGSNLPFDVFLAVVK_			0	0	C4LUR3	C4LUR3	C4LUR3	cpbf6		>tr|C4LUR3|C4LUR3_ENTHI Cysteine protease binding protein family 6 OS=Entamoeba histolytica GN=cpbf6 PE=2 SV=1	MULTI-MATCH	2013-05-10_GAG_Top10HCD_HM1_GJ178	vesicle1		3	746.06092	2235.1609	23536.36	-0.40966	-0.64138		-1.051	746.394419172871	114.42	0.74142	114.42	114.04	114.78	0	0.27885	NaN	38.377	47	25	3	NaN	NaN	NaN	NaN	0		NaN	NaN	0	271780
AIVADTCGSNLPFDVFLAVVK	21	Unmodified	_AIVADTCGSNLPFDVFLAVVK_			0	0	C4LUR3	C4LUR3	C4LUR3	cpbf6		>tr|C4LUR3|C4LUR3_ENTHI Cysteine protease binding protein family 6 OS=Entamoeba histolytica GN=cpbf6 PE=2 SV=1	MULTI-MATCH	2013-05-10_GAG_Top10HCD_HM1_GJ180	vesicle3		3	746.06092	2235.1609	17633.86	-0.11013	-4.5381		-4.6483	746.39217162199	111.61	0.179	114.21	114.09	114.27	2.6034	0.067062	NaN	38.377	8	4	2	NaN	NaN	NaN	NaN	0		NaN	NaN	0	204080
AIVVSEDTAK	10	Unmodified	_AIVVSEDTAK_			0	0	C4M8T2	C4M8T2	C4M8T2	EHI_147010		>tr|C4M8T2|C4M8T2_ENTHI Long-chain-fatty-acid--CoA ligase, putative OS=Entamoeba histolytica GN=EHI_147010 PE=4 SV=1	MULTI-MSMS	2013-05-10_GAG_Top10HCD_HM1_GJ180	vesicle3	516.78	2	516.78222	1031.5499	28670.24	0.66084	0.31527		0.97611	516.782476881602	30.134	1.2267	31.535	30.768	31.995	1.4006				115	41	5	0	0	0	0.00044761	1	4037	83.883	50.693	1	6509600
AIVVSEDTAK	10	Unmodified	_AIVVSEDTAK_			0	0	C4M8T2	C4M8T2	C4M8T2	EHI_147010		>tr|C4M8T2|C4M8T2_ENTHI Long-chain-fatty-acid--CoA ligase, putative OS=Entamoeba histolytica GN=EHI_147010 PE=4 SV=1	MULTI-MATCH	2013-05-10_GAG_Top10HCD_HM1_GJ178	vesicle1		2	516.78222	1031.5499	29050.73	0.10639	0.35251		0.4589	516.782407653553	31.336	0.83933	31.336	30.912	31.752	0	-0.16751	NaN	83.883	86	28	4	NaN	NaN	NaN	NaN	0		NaN	NaN	0	4650800
AIVVSEDTAK	10	Unmodified	_AIVVSEDTAK_			0	0	C4M8T2	C4M8T2	C4M8T2	EHI_147010		>tr|C4M8T2|C4M8T2_ENTHI Long-chain-fatty-acid--CoA ligase, putative OS=Entamoeba histolytica GN=EHI_147010 PE=4 SV=1	MULTI-MATCH	2013-05-10_GAG_Top10HCD_HM1_GJ179	vesicle2		2	516.78222	1031.5499	29436.98	0.18513	0.76667		0.95179	516.782664844108	29.785	0.90191	31.64	31.163	32.065	1.8553	0.13645	NaN	83.883	119	31	5	NaN	NaN	NaN	NaN	0		NaN	NaN	0	10882000
AIYQDLLDQGLMQK	14	Unmodified	_AIYQDLLDQGLMQK_			0	0	C4M3G1;C4LU44	C4M3G1	C4M3G1	EHI_017560;EHI_068530		>tr|C4M3G1|C4M3G1_ENTHI Putative uncharacterized protein OS=Entamoeba histolytica GN=EHI_017560 PE=4 SV=1;>tr|C4LU44|C4LU44_ENTHI Putative uncharacterized protein OS=Entamoeba histolytica GN=EHI_068530 PE=4 SV=1	MULTI-MSMS	2013-05-10_GAG_Top10HCD_HM1_GJ178	vesicle1	818.42	2	818.42417	1634.8338	21269.75	-0.1234	0.56402		0.44061	818.424982376831	81.007	0.71624	81.007	80.752	81.468	-7.6294E-06				33	18	3	0	0	0	0.0027968	1	11506	46.318	44.546	1	756100
AKDLEAQLNEVQDNHEK	17	Unmodified	_AKDLEAQLNEVQDNHEK_			0	0	C4LU72;Q07569	C4LU72	C4LU72	EHI_110180;mhcA		>tr|C4LU72|C4LU72_ENTHI Myosin heavy chain OS=Entamoeba histolytica GN=EHI_110180 PE=4 SV=1;>tr|Q07569|Q07569_ENTHI Myosin heavy chain OS=Entamoeba histolytica GN=mhcA PE=4 SV=2	MULTI-MSMS	2013-05-10_GAG_Top10HCD_HM1_GJ178	vesicle1	661.33	3	660.99223	1979.9548	26021.17	0.48575	-0.11491		0.37084	661.326434276574	47.28	1.1681	47.28	46.81	47.978	0				184	45	6	0	0	0	1.078E-08	1	6513	106.93	102.83	1	17871000
AKDLEAQLNEVQDNHEK	17	Unmodified	_AKDLEAQLNEVQDNHEK_			0	0	C4LU72;Q07569	C4LU72	C4LU72	EHI_110180;mhcA		>tr|C4LU72|C4LU72_ENTHI Myosin heavy chain OS=Entamoeba histolytica GN=EHI_110180 PE=4 SV=1;>tr|Q07569|Q07569_ENTHI Myosin heavy chain OS=Entamoeba histolytica GN=mhcA PE=4 SV=2	MULTI-MSMS	2013-05-10_GAG_Top10HCD_HM1_GJ179	vesicle2	990.98	2	990.9847	1979.9548	22090.34	1.0209	1.8721		2.893	991.487363992885	45.341	0.62525	47.096	46.803	47.428	1.7551				60	20	4	0	0	0	4.9082E-14	1	6146	140.89	137.03	1	3323300
AKDLEAQLNEVQDNHEK	17	Unmodified	_AKDLEAQLNEVQDNHEK_			0	0	C4LU72;Q07569	C4LU72	C4LU72	EHI_110180;mhcA		>tr|C4LU72|C4LU72_ENTHI Myosin heavy chain OS=Entamoeba histolytica GN=EHI_110180 PE=4 SV=1;>tr|Q07569|Q07569_ENTHI Myosin heavy chain OS=Entamoeba histolytica GN=mhcA PE=4 SV=2	MULTI-MATCH	2013-05-10_GAG_Top10HCD_HM1_GJ178	vesicle1		2	990.9847	1979.9548	21876.44	0.72828	2.1047		2.833	991.488259949847	47.288	0.66109	47.288	46.98	47.641	0	0.097701	NaN	140.89	74	25	4	NaN	NaN	NaN	NaN	0		NaN	NaN	0	1538900
AKDLEAQLNEVQDNHEK	17	Unmodified	_AKDLEAQLNEVQDNHEK_			0	0	C4LU72;Q07569	C4LU72	C4LU72	EHI_110180;mhcA		>tr|C4LU72|C4LU72_ENTHI Myosin heavy chain OS=Entamoeba histolytica GN=EHI_110180 PE=4 SV=1;>tr|Q07569|Q07569_ENTHI Myosin heavy chain OS=Entamoeba histolytica GN=mhcA PE=4 SV=2	MULTI-MATCH	2013-05-10_GAG_Top10HCD_HM1_GJ179	vesicle2		3	660.99223	1979.9548	25862.17	0.43752	0.24593		0.68345	660.992528251175	45.336	0.87857	47.091	46.648	47.526	1.7551	-0.095128	NaN	106.93	131	27	6	NaN	NaN	NaN	NaN	0		NaN	NaN	0	35604000
AKDLEAQLNEVQDNHEK	17	Unmodified	_AKDLEAQLNEVQDNHEK_			0	0	C4LU72;Q07569	C4LU72	C4LU72	EHI_110180;mhcA		>tr|C4LU72|C4LU72_ENTHI Myosin heavy chain OS=Entamoeba histolytica GN=EHI_110180 PE=4 SV=1;>tr|Q07569|Q07569_ENTHI Myosin heavy chain OS=Entamoeba histolytica GN=mhcA PE=4 SV=2	MULTI-MATCH	2013-05-10_GAG_Top10HCD_HM1_GJ180	vesicle3		2	990.9847	1979.9548	22036.91	0.97072	2.0545		3.0252	991.487376571977	45.886	0.52417	47.186	46.926	47.45	1.3004	-0.0041059	NaN	140.89	60	18	4	NaN	NaN	NaN	NaN	0		NaN	NaN	0	1743400
AKDLEAQLNEVQDNHEK	17	Unmodified	_AKDLEAQLNEVQDNHEK_			0	0	C4LU72;Q07569	C4LU72	C4LU72	EHI_110180;mhcA		>tr|C4LU72|C4LU72_ENTHI Myosin heavy chain OS=Entamoeba histolytica GN=EHI_110180 PE=4 SV=1;>tr|Q07569|Q07569_ENTHI Myosin heavy chain OS=Entamoeba histolytica GN=mhcA PE=4 SV=2	MULTI-MATCH	2013-05-10_GAG_Top10HCD_HM1_GJ180	vesicle3		3	660.99223	1979.9548	25897.24	0.60098	0.073937		0.67492	661.3266490691	45.887	0.88404	47.188	46.734	47.618	1.3004	0.0015284	NaN	106.93	136	29	6	NaN	NaN	NaN	NaN	0		NaN	NaN	0	21637000
AKEGDYQFGK	10	Unmodified	_AKEGDYQFGK_			0	0	C4LU72	C4LU72	C4LU72	EHI_110180		>tr|C4LU72|C4LU72_ENTHI Myosin heavy chain OS=Entamoeba histolytica GN=EHI_110180 PE=4 SV=1	MULTI-MSMS	2013-05-10_GAG_Top10HCD_HM1_GJ179	vesicle2	571.78	2	571.77747	1141.5404	27730.04	0.14973	0.36724		0.51697	571.777551604305	25.492	1.0487	27.548	26.984	28.033	2.0558				133	33	5	0	0	0	4.7428E-05	2	3446	116.55	109.27	1	6789900
AKEGDYQFGK	10	Unmodified	_AKEGDYQFGK_			0	0	C4LU72	C4LU72	C4LU72	EHI_110180		>tr|C4LU72|C4LU72_ENTHI Myosin heavy chain OS=Entamoeba histolytica GN=EHI_110180 PE=4 SV=1	MULTI-MSMS	2013-05-10_GAG_Top10HCD_HM1_GJ180	vesicle3	571.78	2	571.77747	1141.5404	27540.46	0.2	-0.65861		-0.45861	571.777137354964	25.877	0.958	27.578	27.058	28.016	1.7013				108	38	4	0	0	0	0.010293	1	3430	65.695	57.001	1	1280700
AKEGDYQFGK	10	Unmodified	_AKEGDYQFGK_			0	0	C4LU72	C4LU72	C4LU72	EHI_110180		>tr|C4LU72|C4LU72_ENTHI Myosin heavy chain OS=Entamoeba histolytica GN=EHI_110180 PE=4 SV=1	MULTI-MATCH	2013-05-10_GAG_Top10HCD_HM1_GJ178	vesicle1		2	571.77747	1141.5404	27929.63	-0.33262	0.76889		0.43627	571.777822323746	27.771	0.9114	27.771	27.312	28.223	0	0.13881	NaN	116.55	127	38	4	NaN	NaN	NaN	NaN	0		NaN	NaN	0	3800300
AKEYPAILEWMNK	13	Unmodified	_AKEYPAILEWMNK_			0	0	Q86M34;C4M7C8	Q86M34	Q86M34	HEXB;EHI_007330	Beta-hexosaminidase subunit beta;Beta-hexosaminidase	>sp|Q86M34|HEXB_ENTHI Beta-hexosaminidase subunit beta OS=Entamoeba histolytica GN=HEXB PE=1 SV=1;>tr|C4M7C8|C4M7C8_ENTHI Beta-N-acetylhexosaminidase, beta subunit OS=Entamoeba histolytica GN=EHI_007330 PE=4 SV=1	MULTI-MSMS	2013-05-10_GAG_Top10HCD_HM1_GJ179	vesicle2	531.94	3	531.60956	1591.8068	29208.56	-0.028656	-0.27319		-0.30184	531.609324474161	79.766	1.205	80.619	79.986	81.191	0.85302				58	30	2	0	0	0	0.025131	1	11016	47.037	36.907	1	1682400
AKEYPAILEWMNK	13	Unmodified	_AKEYPAILEWMNK_			0	0	Q86M34;C4M7C8	Q86M34	Q86M34	HEXB;EHI_007330	Beta-hexosaminidase subunit beta;Beta-hexosaminidase	>sp|Q86M34|HEXB_ENTHI Beta-hexosaminidase subunit beta OS=Entamoeba histolytica GN=HEXB PE=1 SV=1;>tr|C4M7C8|C4M7C8_ENTHI Beta-N-acetylhexosaminidase, beta subunit OS=Entamoeba histolytica GN=EHI_007330 PE=4 SV=1	MULTI-MSMS	2013-05-10_GAG_Top10HCD_HM1_GJ180	vesicle3	531.61	3	531.60956	1591.8068	28929.85	-0.16489	-0.056608		-0.2215	531.609431241135	78.835	0.92413	80.837	80.363	81.287	2.002				44	22	2	0	0	0	0.025624	1	11066	46.744	41.986	1	889860
AKEYPAILEWMNK	13	Unmodified	_AKEYPAILEWMNK_			0	0	Q86M34;C4M7C8	Q86M34	Q86M34	HEXB;EHI_007330	Beta-hexosaminidase subunit beta;Beta-hexosaminidase	>sp|Q86M34|HEXB_ENTHI Beta-hexosaminidase subunit beta OS=Entamoeba histolytica GN=HEXB PE=1 SV=1;>tr|C4M7C8|C4M7C8_ENTHI Beta-N-acetylhexosaminidase, beta subunit OS=Entamoeba histolytica GN=EHI_007330 PE=4 SV=1	MULTI-MATCH	2013-05-10_GAG_Top10HCD_HM1_GJ178	vesicle1		3	531.60956	1591.8068	29697.6	-0.32625	-0.31085		-0.6371	531.609188994906	81.257	0.99499	81.257	80.718	81.713	0	0.35257	NaN	47.037	67	26	4	NaN	NaN	NaN	NaN	0		NaN	NaN	0	1205800
AKFEELNLELFK	12	Unmodified	_AKFEELNLELFK_			0	0	O77164;C4M770	O77164;C4M770	C4M770	BiP;EHI_199590		>tr|O77164|O77164_ENTHI 70 kDa heat shock protein Hsp70-Bip OS=Entamoeba histolytica GN=BiP PE=3 SV=1;>tr|C4M770|C4M770_ENTHI 70 kDa heat shock protein, putative OS=Entamoeba histolytica GN=EHI_199590 PE=3 SV=1	MULTI-MSMS	2013-05-10_GAG_Top10HCD_HM1_GJ178	vesicle1	494.27	3	494.27305	1479.7973	29872.67	0.42855	0.12606		0.55462	494.273132042557	80.585	1.0205	80.585	80.081	81.101	0				117	27	6	0	0	0	7.3194E-06	2	11466	113.61	105.01	1	18840000
AKFEELNLELFK	12	Unmodified	_AKFEELNLELFK_			0	0	O77164;C4M770	O77164;C4M770	C4M770	BiP;EHI_199590		>tr|O77164|O77164_ENTHI 70 kDa heat shock protein Hsp70-Bip OS=Entamoeba histolytica GN=BiP PE=3 SV=1;>tr|C4M770|C4M770_ENTHI 70 kDa heat shock protein, putative OS=Entamoeba histolytica GN=EHI_199590 PE=3 SV=1	MULTI-MSMS	2013-05-10_GAG_Top10HCD_HM1_GJ179	vesicle2	494.27	3	494.27305	1479.7973	29947.51	0.19027	0.58937		0.77964	494.273326615005	79.42	1.1028	80.273	79.775	80.877	0.85302				113	29	5	0	0	0	7.3194E-06	2	11055	113.61	105.01	1	46274000
AKFEELNLELFK	12	Unmodified	_AKFEELNLELFK_			0	0	O77164;C4M770	O77164;C4M770	C4M770	BiP;EHI_199590		>tr|O77164|O77164_ENTHI 70 kDa heat shock protein Hsp70-Bip OS=Entamoeba histolytica GN=BiP PE=3 SV=1;>tr|C4M770|C4M770_ENTHI 70 kDa heat shock protein, putative OS=Entamoeba histolytica GN=EHI_199590 PE=3 SV=1	MULTI-MSMS	2013-05-10_GAG_Top10HCD_HM1_GJ179	vesicle2	740.91	2	740.90594	1479.7973	24486.42	0.011577	0.27391		0.28549	740.906229624767	79.43	1.9047	80.283	79.519	81.424	0.85302				159	48	6	0	0	0	2.9991E-08	2	10987	148.48	139.88	1	87836000
AKFEELNLELFK	12	Unmodified	_AKFEELNLELFK_			0	0	O77164;C4M770	O77164;C4M770	C4M770	BiP;EHI_199590		>tr|O77164|O77164_ENTHI 70 kDa heat shock protein Hsp70-Bip OS=Entamoeba histolytica GN=BiP PE=3 SV=1;>tr|C4M770|C4M770_ENTHI 70 kDa heat shock protein, putative OS=Entamoeba histolytica GN=EHI_199590 PE=3 SV=1	MULTI-MSMS	2013-05-10_GAG_Top10HCD_HM1_GJ180	vesicle3	494.61	3	494.27305	1479.7973	29734.62	-0.02162	0.74095		0.71933	494.2733857209	78.403	0.94342	80.405	79.972	80.916	2.002				88	22	5	0	0	0	2.0091E-05	1	10979	110.31	101.71	1	17742000
AKFEELNLELFK	12	Unmodified	_AKFEELNLELFK_			0	0	O77164;C4M770	O77164;C4M770	C4M770	BiP;EHI_199590		>tr|O77164|O77164_ENTHI 70 kDa heat shock protein Hsp70-Bip OS=Entamoeba histolytica GN=BiP PE=3 SV=1;>tr|C4M770|C4M770_ENTHI 70 kDa heat shock protein, putative OS=Entamoeba histolytica GN=EHI_199590 PE=3 SV=1	MULTI-MSMS	2013-05-10_GAG_Top10HCD_HM1_GJ180	vesicle3	741.41	2	740.90594	1479.7973	24596.18	-0.25364	0.2881		0.034458	740.906200849188	78.393	1.2533	80.395	79.662	80.916	2.002				102	31	5	0	0	0	0.0013486	1	11025	68.044	63.343	1	21175000
AKFEELNLELFK	12	Unmodified	_AKFEELNLELFK_			0	0	O77164;C4M770	O77164;C4M770	C4M770	BiP;EHI_199590		>tr|O77164|O77164_ENTHI 70 kDa heat shock protein Hsp70-Bip OS=Entamoeba histolytica GN=BiP PE=3 SV=1;>tr|C4M770|C4M770_ENTHI 70 kDa heat shock protein, putative OS=Entamoeba histolytica GN=EHI_199590 PE=3 SV=1	MULTI-MATCH	2013-05-10_GAG_Top10HCD_HM1_GJ178	vesicle1		2	740.90594	1479.7973	24196.78	-0.13321	0.18469		0.051481	740.906190079059	80.593	1.2527	80.593	80.036	81.289	0	0.16936	NaN	148.48	138	33	6	NaN	NaN	NaN	NaN	0		NaN	NaN	0	35170000
AKFPGGIK	8	Unmodified	_AKFPGGIK_			0	0	C4MAF9;Q9UAB5;Q9NJW1	C4MAF9;Q9NJW1	Q9NJW1	EHI_167300;grainin 1;grainin 2		>tr|C4MAF9|C4MAF9_ENTHI Grainin 1 OS=Entamoeba histolytica GN=EHI_167300 PE=4 SV=1;>tr|Q9UAB5|Q9UAB5_ENTHI Grainin 1 OS=Entamoeba histolytica GN=grainin 1 PE=2 SV=1;>tr|Q9NJW1|Q9NJW1_ENTHI Grainin 2 OS=Entamoeba histolytica GN=grainin 2 PE=2 SV=1	MULTI-MSMS	2013-05-10_GAG_Top10HCD_HM1_GJ178	vesicle1	273.17	3	273.1692	816.48577	39351.68	0.16415	0.97624		1.1404	273.169453218699	32.685	1.6935	32.685	31.908	33.602	0				255	80	4	0	0	0	0.023383	3	4519	64.265	62.482	1	10820000
AKFPGGIK	8	Unmodified	_AKFPGGIK_			0	0	C4MAF9;Q9UAB5;Q9NJW1	C4MAF9;Q9NJW1	Q9NJW1	EHI_167300;grainin 1;grainin 2		>tr|C4MAF9|C4MAF9_ENTHI Grainin 1 OS=Entamoeba histolytica GN=EHI_167300 PE=4 SV=1;>tr|Q9UAB5|Q9UAB5_ENTHI Grainin 1 OS=Entamoeba histolytica GN=grainin 1 PE=2 SV=1;>tr|Q9NJW1|Q9NJW1_ENTHI Grainin 2 OS=Entamoeba histolytica GN=grainin 2 PE=2 SV=1	MULTI-MSMS	2013-05-10_GAG_Top10HCD_HM1_GJ178	vesicle1	409.25	2	409.25016	816.48577	32641.14	-0.22039	0.16145		-0.058941	409.250228834937	32.678	1.7386	32.678	31.804	33.543	0				286	83	5	0	0	0	0.0030981	1	4445	91.064	60.645	1	19273000
AKFPGGIK	8	Unmodified	_AKFPGGIK_			0	0	C4MAF9;Q9UAB5;Q9NJW1	C4MAF9;Q9NJW1	Q9NJW1	EHI_167300;grainin 1;grainin 2		>tr|C4MAF9|C4MAF9_ENTHI Grainin 1 OS=Entamoeba histolytica GN=EHI_167300 PE=4 SV=1;>tr|Q9UAB5|Q9UAB5_ENTHI Grainin 1 OS=Entamoeba histolytica GN=grainin 1 PE=2 SV=1;>tr|Q9NJW1|Q9NJW1_ENTHI Grainin 2 OS=Entamoeba histolytica GN=grainin 2 PE=2 SV=1	MULTI-MSMS	2013-05-10_GAG_Top10HCD_HM1_GJ179	vesicle2	273.17	3	273.1692	816.48577	39563.36	0.55231	0.70428		1.2566	273.16938116055	30.339	1.829	32.195	31.443	33.272	1.8553				223	69	4	0	0	0	0.013373	3	4165	73.248	64.265	1	16204000
AKFPGGIK	8	Unmodified	_AKFPGGIK_			0	0	C4MAF9;Q9UAB5;Q9NJW1	C4MAF9;Q9NJW1	Q9NJW1	EHI_167300;grainin 1;grainin 2		>tr|C4MAF9|C4MAF9_ENTHI Grainin 1 OS=Entamoeba histolytica GN=EHI_167300 PE=4 SV=1;>tr|Q9UAB5|Q9UAB5_ENTHI Grainin 1 OS=Entamoeba histolytica GN=grainin 1 PE=2 SV=1;>tr|Q9NJW1|Q9NJW1_ENTHI Grainin 2 OS=Entamoeba histolytica GN=grainin 2 PE=2 SV=1	MULTI-MSMS	2013-05-10_GAG_Top10HCD_HM1_GJ179	vesicle2	409.25	2	409.25016	816.48577	32743.93	-0.13172	0.089939		-0.041781	409.250203799265	30.331	1.7988	32.187	31.443	33.242	1.8553				229	68	4	0	0	0	0.0029579	1	4127	91.516	53.908	1	36914000
AKFPGGIK	8	Unmodified	_AKFPGGIK_			0	0	C4MAF9;Q9UAB5;Q9NJW1	C4MAF9;Q9NJW1	Q9NJW1	EHI_167300;grainin 1;grainin 2		>tr|C4MAF9|C4MAF9_ENTHI Grainin 1 OS=Entamoeba histolytica GN=EHI_167300 PE=4 SV=1;>tr|Q9UAB5|Q9UAB5_ENTHI Grainin 1 OS=Entamoeba histolytica GN=grainin 1 PE=2 SV=1;>tr|Q9NJW1|Q9NJW1_ENTHI Grainin 2 OS=Entamoeba histolytica GN=grainin 2 PE=2 SV=1	MULTI-MSMS	2013-05-10_GAG_Top10HCD_HM1_GJ180	vesicle3	273.17	3	273.1692	816.48577	40272.07	0.31632	0.82409		1.1404	273.169411429338	30.891	1.7187	32.291	31.527	33.245	1.4006				194	64	4	0	0	0	0.023383	1	4131	64.265	64.265	1	12789000
AKFPGGIK	8	Unmodified	_AKFPGGIK_			0	0	C4MAF9;Q9UAB5;Q9NJW1	C4MAF9;Q9NJW1	Q9NJW1	EHI_167300;grainin 1;grainin 2		>tr|C4MAF9|C4MAF9_ENTHI Grainin 1 OS=Entamoeba histolytica GN=EHI_167300 PE=4 SV=1;>tr|Q9UAB5|Q9UAB5_ENTHI Grainin 1 OS=Entamoeba histolytica GN=grainin 1 PE=2 SV=1;>tr|Q9NJW1|Q9NJW1_ENTHI Grainin 2 OS=Entamoeba histolytica GN=grainin 2 PE=2 SV=1	MULTI-MSMS	2013-05-10_GAG_Top10HCD_HM1_GJ180	vesicle3	409.25	2	409.25016	816.48577	32889.78	-0.36346	0.24643		-0.11704	409.250256611366	30.885	1.7206	32.286	31.477	33.198	1.4006				219	64	4	0	0	0	0.0033134	1	4170	90.37	58.305	1	28053000
AKIEDELAK	9	Unmodified	_AKIEDELAK_			0	0	P42650;C4M0F4	P42650	P42650	EHI_006810	14-3-3 protein 3	>sp|P42650|14333_ENTHI 14-3-3 protein 3 (Fragment) OS=Entamoeba histolytica PE=2 SV=1;>tr|C4M0F4|C4M0F4_ENTHI 14-3-3 protein 3 OS=Entamoeba histolytica GN=EHI_006810 PE=3 SV=1	MULTI-MSMS	2013-05-10_GAG_Top10HCD_HM1_GJ179	vesicle2	508.78	2	508.78476	1015.555	28653.34	0.2774	-0.99443		-0.71704	508.784712998387	30.052	1.0074	31.907	31.417	32.425	1.8553				88	40	3	0	0	0	0.00024404	1	4072	99.283	29.368	1	3112100
AKIEDELAK	9	Unmodified	_AKIEDELAK_			0	0	P42650;C4M0F4	P42650	P42650	EHI_006810	14-3-3 protein 3	>sp|P42650|14333_ENTHI 14-3-3 protein 3 (Fragment) OS=Entamoeba histolytica PE=2 SV=1;>tr|C4M0F4|C4M0F4_ENTHI 14-3-3 protein 3 OS=Entamoeba histolytica GN=EHI_006810 PE=3 SV=1	MULTI-MATCH	2013-05-10_GAG_Top10HCD_HM1_GJ178	vesicle1		2	508.78476	1015.555	28043.08	0.30076	-0.71739		-0.41663	508.78458795918	32.059	0.89834	32.059	31.58	32.479	0	0.12686	NaN	99.283	83	37	3	NaN	NaN	NaN	NaN	0		NaN	NaN	0	1235400
AKIEDELAK	9	Unmodified	_AKIEDELAK_			0	0	P42650;C4M0F4	P42650	P42650	EHI_006810	14-3-3 protein 3	>sp|P42650|14333_ENTHI 14-3-3 protein 3 (Fragment) OS=Entamoeba histolytica PE=2 SV=1;>tr|C4M0F4|C4M0F4_ENTHI 14-3-3 protein 3 OS=Entamoeba histolytica GN=EHI_006810 PE=3 SV=1	MULTI-MATCH	2013-05-10_GAG_Top10HCD_HM1_GJ180	vesicle3		2	508.78476	1015.555	28509.56	0.58144	-0.74926		-0.16782	508.784397321679	30.43	0.9825	31.83	31.395	32.377	1.4006	-0.10192	NaN	99.283	87	33	4	NaN	NaN	NaN	NaN	0		NaN	NaN	0	1680700
AKIEQELSQK	10	Unmodified	_AKIEQELSQK_			0	0	C4LXB1;P42649	C4LXB1	C4LXB1	EHI_098280	14-3-3 protein 2	>tr|C4LXB1|C4LXB1_ENTHI 14-3-3 protein 2 OS=Entamoeba histolytica GN=EHI_098280 PE=3 SV=1;>sp|P42649|14332_ENTHI 14-3-3 protein 2 OS=Entamoeba histolytica PE=3 SV=1	MULTI-MSMS	2013-05-10_GAG_Top10HCD_HM1_GJ178	vesicle1	587.33	2	587.32733	1172.6401	26563.15	-0.26685	0.20379		-0.063055	587.327345377952	30.167	0.98725	30.167	29.671	30.658	1.9073E-06				129	43	4	0	0	0	5.5253E-05	1	4082	113.67	80.582	1	1502500
AKIEQELSQK	10	Unmodified	_AKIEQELSQK_			0	0	C4LXB1;P42649	C4LXB1	C4LXB1	EHI_098280	14-3-3 protein 2	>tr|C4LXB1|C4LXB1_ENTHI 14-3-3 protein 2 OS=Entamoeba histolytica GN=EHI_098280 PE=3 SV=1;>sp|P42649|14332_ENTHI 14-3-3 protein 2 OS=Entamoeba histolytica PE=3 SV=1	MULTI-MSMS	2013-05-10_GAG_Top10HCD_HM1_GJ179	vesicle2	587.33	2	587.32733	1172.6401	26661.78	0.10587	0.36088		0.46675	587.327559798751	28.022	0.96275	29.978	29.461	30.424	1.9556				92	31	4	0	0	0	4.2097E-05	1	3765	117.25	91.777	1	5113300
AKIEQELSQK	10	Unmodified	_AKIEQELSQK_			0	0	C4LXB1;P42649	C4LXB1	C4LXB1	EHI_098280	14-3-3 protein 2	>tr|C4LXB1|C4LXB1_ENTHI 14-3-3 protein 2 OS=Entamoeba histolytica GN=EHI_098280 PE=3 SV=1;>sp|P42649|14332_ENTHI 14-3-3 protein 2 OS=Entamoeba histolytica PE=3 SV=1	MULTI-MATCH	2013-05-10_GAG_Top10HCD_HM1_GJ180	vesicle3		2	587.32733	1172.6401	26366.14	0.1094	-0.12276		-0.013357	587.327273958435	28.422	0.82667	29.923	29.463	30.289	1.5009	-0.09957	NaN	117.25	87	30	4	NaN	NaN	NaN	NaN	0		NaN	NaN	0	1408200
AKIEYYAVLAK	11	Unmodified	_AKIEYYAVLAK_			0	0	C4LZZ0	C4LZZ0	C4LZZ0	EHI_065740		>tr|C4LZZ0|C4LZZ0_ENTHI 60S ribosomal protein L30, putative OS=Entamoeba histolytica GN=EHI_065740 PE=3 SV=1	MULTI-MSMS	2013-05-10_GAG_Top10HCD_HM1_GJ178	vesicle1	634.87	2	634.86609	1267.7176	26228.29	-0.10064	0.09858		-0.0020636	634.866054600653	57.318	1.0593	57.318	56.907	57.966	-3.8147E-06				106	38	4	0	0	0	0.00039176	1	7958	85.554	66.597	1	5588500
AKIEYYAVLAK	11	Unmodified	_AKIEYYAVLAK_			0	0	C4LZZ0	C4LZZ0	C4LZZ0	EHI_065740		>tr|C4LZZ0|C4LZZ0_ENTHI 60S ribosomal protein L30, putative OS=Entamoeba histolytica GN=EHI_065740 PE=3 SV=1	MULTI-MSMS	2013-05-10_GAG_Top10HCD_HM1_GJ179	vesicle2	634.87	2	634.86609	1267.7176	26281.96	0.051086	-0.33556		-0.28447	634.865875297997	55.329	1.0055	56.984	56.535	57.54	1.6549				101	32	4	0	0	0	0.0010659	1	7474	78.964	58.76	1	18449000
AKIEYYAVLAK	11	Unmodified	_AKIEYYAVLAK_			0	0	C4LZZ0	C4LZZ0	C4LZZ0	EHI_065740		>tr|C4LZZ0|C4LZZ0_ENTHI 60S ribosomal protein L30, putative OS=Entamoeba histolytica GN=EHI_065740 PE=3 SV=1	MULTI-MSMS	2013-05-10_GAG_Top10HCD_HM1_GJ179	vesicle2	423.58	3	423.57982	1267.7176	31974.89	0.0030831	-0.026643		-0.02356	423.579776608692	55.318	1.0709	56.973	56.426	57.497	1.6549				99	36	5	0	0	0	0.0038087	1	7498	67.385	53.449	1	9465500
AKIEYYAVLAK	11	Unmodified	_AKIEYYAVLAK_			0	0	C4LZZ0	C4LZZ0	C4LZZ0	EHI_065740		>tr|C4LZZ0|C4LZZ0_ENTHI 60S ribosomal protein L30, putative OS=Entamoeba histolytica GN=EHI_065740 PE=3 SV=1	MULTI-MSMS	2013-05-10_GAG_Top10HCD_HM1_GJ180	vesicle3	635.37	2	634.86609	1267.7176	26097.02	-0.091888	0.053422		-0.038466	634.866203684198	55.466	0.72147	57.067	56.671	57.393	1.6011				78	25	4	0	0	0	0.0016315	1	7503	73.435	62.116	1	4560600
AKIEYYAVLAK	11	Unmodified	_AKIEYYAVLAK_			0	0	C4LZZ0	C4LZZ0	C4LZZ0	EHI_065740		>tr|C4LZZ0|C4LZZ0_ENTHI 60S ribosomal protein L30, putative OS=Entamoeba histolytica GN=EHI_065740 PE=3 SV=1	MULTI-MATCH	2013-05-10_GAG_Top10HCD_HM1_GJ178	vesicle1		3	423.57982	1267.7176	31877.13	-0.38668	0.27978		-0.1069	423.579947943027	57.33	0.89347	57.33	56.907	57.8	3.8147E-06	0.22144	NaN	67.385	99	31	4	NaN	NaN	NaN	NaN	0		NaN	NaN	0	3133300
AKIEYYAVLAK	11	Unmodified	_AKIEYYAVLAK_			0	0	C4LZZ0	C4LZZ0	C4LZZ0	EHI_065740		>tr|C4LZZ0|C4LZZ0_ENTHI 60S ribosomal protein L30, putative OS=Entamoeba histolytica GN=EHI_065740 PE=3 SV=1	MULTI-MATCH	2013-05-10_GAG_Top10HCD_HM1_GJ180	vesicle3		3	423.57982	1267.7176	31754.67	-0.28376	0.23205		-0.051706	423.579942526448	55.422	0.92137	57.023	56.549	57.471	1.6011	-0.085327	NaN	67.385	84	32	4	NaN	NaN	NaN	NaN	0		NaN	NaN	0	2602000
AKLPIYSAVYK	11	Unmodified	_AKLPIYSAVYK_			0	0	C4M9F9;B1N3K9	C4M9F9;B1N3K9	C4M9F9	EHI_067530;EHI_140540		>tr|C4M9F9|C4M9F9_ENTHI 40S ribosomal protein S7, putative OS=Entamoeba histolytica GN=EHI_067530 PE=4 SV=1;>tr|B1N3K9|B1N3K9_ENTHI 40S ribosomal protein S7, putative OS=Entamoeba histolytica GN=EHI_140540 PE=4 SV=1	MULTI-MSMS	2013-05-10_GAG_Top10HCD_HM1_GJ180	vesicle3	418.25	3	418.24818	1251.7227	32375.3	-0.22526	1.7515		1.5263	418.24925436514	55.925	1.2165	57.527	56.815	58.031	1.6011				108	40	4	0	0	0	0.032718	1	7614	48.188	44.142	1	8897700
AKLPIYSAVYK	11	Unmodified	_AKLPIYSAVYK_			0	0	C4M9F9;B1N3K9	C4M9F9;B1N3K9	C4M9F9	EHI_067530;EHI_140540		>tr|C4M9F9|C4M9F9_ENTHI 40S ribosomal protein S7, putative OS=Entamoeba histolytica GN=EHI_067530 PE=4 SV=1;>tr|B1N3K9|B1N3K9_ENTHI 40S ribosomal protein S7, putative OS=Entamoeba histolytica GN=EHI_140540 PE=4 SV=1	MULTI-MATCH	2013-05-10_GAG_Top10HCD_HM1_GJ178	vesicle1		3	418.24818	1251.7227	32450.88	-0.39351	2.8056		2.4121	418.583114597875	57.91	0.66925	57.91	57.568	58.237	0	0.19191	NaN	48.188	66	24	3	NaN	NaN	NaN	NaN	0		NaN	NaN	0	915580
AKLQNLK	7	Unmodified	_AKLQNLK_			0	0	C4M2S6	C4M2S6	C4M2S6	EHI_076850		>tr|C4M2S6|C4M2S6_ENTHI Leucine-rich repeat containing protein OS=Entamoeba histolytica GN=EHI_076850 PE=4 SV=1	MULTI-MSMS	2013-05-10_GAG_Top10HCD_HM1_GJ179	vesicle2	407.76	2	407.7609	813.50724	32203.62	-0.26005	-0.38248		-0.64253	407.760740899007	13.009	1.4699	15.366	14.731	16.2	2.3565				108	71	2	0	0	0	0.013755	1	1680	76.847	19.035	1	3407800
AKLQNLK	7	Unmodified	_AKLQNLK_			0	0	C4M2S6	C4M2S6	C4M2S6	EHI_076850		>tr|C4M2S6|C4M2S6_ENTHI Leucine-rich repeat containing protein OS=Entamoeba histolytica GN=EHI_076850 PE=4 SV=1	MULTI-MATCH	2013-05-10_GAG_Top10HCD_HM1_GJ178	vesicle1		2	407.7609	813.50724	30200.12	-0.30519	-0.87188		-1.1771	407.760838475568	16.352	1.2055	16.352	15.903	17.109	0	0.49293	NaN	76.847	101	69	2	NaN	NaN	NaN	NaN	0		NaN	NaN	0	710740
AKPVLEDLR	9	Unmodified	_AKPVLEDLR_			0	0	CON__P15497	CON__P15497	CON__P15497			>P15497 SWISS-PROT:P15497 (Bos taurus) Apolipoprotein A-I precursor	MULTI-MSMS	2013-05-10_GAG_Top10HCD_HM1_GJ179	vesicle2	347.54	3	347.54147	1039.6026	35282.08	0.17323	0.052655		0.22588	347.541406655454	41.585	0.95617	43.44	43.03	43.986	1.8553				72	30	4	0	0	0	0.0073011	1	5613	70.439	60.434	1	2868100
AKPVLEDLR	9	Unmodified	_AKPVLEDLR_			0	0	CON__P15497	CON__P15497	CON__P15497			>P15497 SWISS-PROT:P15497 (Bos taurus) Apolipoprotein A-I precursor	MULTI-MATCH	2013-05-10_GAG_Top10HCD_HM1_GJ178	vesicle1		3	347.54147	1039.6026	36529.12	-0.087359	0.34743		0.26007	347.541444199391	43.892	0.56814	43.892	43.641	44.209	0	0.23582	NaN	70.439	36	24	3	NaN	NaN	NaN	NaN	0		NaN	NaN	0	490400
AKPVLEDLR	9	Unmodified	_AKPVLEDLR_			0	0	CON__P15497	CON__P15497	CON__P15497			>P15497 SWISS-PROT:P15497 (Bos taurus) Apolipoprotein A-I precursor	MULTI-MATCH	2013-05-10_GAG_Top10HCD_HM1_GJ180	vesicle3		3	347.54147	1039.6026	34258.95	-0.27364	-0.45761		-0.73125	347.541276629718	42.337	0.72593	43.637	43.314	44.04	1.3004	-0.019234	NaN	70.439	46	27	2	NaN	NaN	NaN	NaN	0		NaN	NaN	0	381630
AKVPEVPQDIPLVGPQTPFGFRPYY	25	Unmodified	_AKVPEVPQDIPLVGPQTPFGFRPYY_			0	0	C4LV54	C4LV54	C4LV54	EHI_182730		>tr|C4LV54|C4LV54_ENTHI Putative uncharacterized protein OS=Entamoeba histolytica GN=EHI_182730 PE=4 SV=1	MULTI-MSMS	2013-05-10_GAG_Top10HCD_HM1_GJ180	vesicle3	939.5	3	939.16544	2814.4745	21731.34	-0.0070113	0.2451		0.23809	939.500362458616	91.804	0.87033	94.006	93.543	94.413	2.2025				95	20	6	0	0	0	0.006905	1	13001	74.876	74.727	1	4657200
AKVPEVPQDIPLVGPQTPFGFRPYY	25	Unmodified	_AKVPEVPQDIPLVGPQTPFGFRPYY_			0	0	C4LV54	C4LV54	C4LV54	EHI_182730		>tr|C4LV54|C4LV54_ENTHI Putative uncharacterized protein OS=Entamoeba histolytica GN=EHI_182730 PE=4 SV=1	MULTI-MATCH	2013-05-10_GAG_Top10HCD_HM1_GJ179	vesicle2		3	939.16544	2814.4745	21867.01	-0.13043	0.2096		0.079167	939.500330524607	93.078	0.69637	93.931	93.494	94.19	0.85301	-0.037613	NaN	74.876	63	15	6	NaN	NaN	NaN	NaN	0		NaN	NaN	0	3161900
AKYEAEIEELTTEAEDALK	19	Unmodified	_AKYEAEIEELTTEAEDALK_			0	0	C4LU72;Q07569	C4LU72	C4LU72	EHI_110180;mhcA		>tr|C4LU72|C4LU72_ENTHI Myosin heavy chain OS=Entamoeba histolytica GN=EHI_110180 PE=4 SV=1;>tr|Q07569|Q07569_ENTHI Myosin heavy chain OS=Entamoeba histolytica GN=mhcA PE=4 SV=2	MULTI-MSMS	2013-05-10_GAG_Top10HCD_HM1_GJ178	vesicle1	1077.53	2	1077.0284	2152.0423	20627.4	0.39059	-0.17166		0.21893	1077.53018300527	96.216	0.91692	96.216	95.743	96.66	7.6294E-06				91	23	5	0	0	0	3.7307E-18	2	13873	139.11	137.31	1	6380700
AKYEAEIEELTTEAEDALK	19	Unmodified	_AKYEAEIEELTTEAEDALK_			0	0	C4LU72;Q07569	C4LU72	C4LU72	EHI_110180;mhcA		>tr|C4LU72|C4LU72_ENTHI Myosin heavy chain OS=Entamoeba histolytica GN=EHI_110180 PE=4 SV=1;>tr|Q07569|Q07569_ENTHI Myosin heavy chain OS=Entamoeba histolytica GN=mhcA PE=4 SV=2	MULTI-MSMS	2013-05-10_GAG_Top10HCD_HM1_GJ178	vesicle1	718.69	3	718.35472	2152.0423	24910.44	-0.27528	0.31878		0.043502	718.689232108767	96.214	1.0427	96.214	95.647	96.69	-7.6294E-06				145	26	7	0	0	0	3.3172E-13	2	13806	118.96	116.25	1	19436000
AKYEAEIEELTTEAEDALK	19	Unmodified	_AKYEAEIEELTTEAEDALK_			0	0	C4LU72;Q07569	C4LU72	C4LU72	EHI_110180;mhcA		>tr|C4LU72|C4LU72_ENTHI Myosin heavy chain OS=Entamoeba histolytica GN=EHI_110180 PE=4 SV=1;>tr|Q07569|Q07569_ENTHI Myosin heavy chain OS=Entamoeba histolytica GN=mhcA PE=4 SV=2	MULTI-MSMS	2013-05-10_GAG_Top10HCD_HM1_GJ179	vesicle2	718.69	3	718.35472	2152.0423	24940.45	-0.42781	0.026375		-0.40143	718.689061093644	95.097	1.0549	95.95	95.408	96.463	0.85302				139	27	7	0	0	0	1.1456E-09	1	13298	100.02	97.309	1	28258000
AKYEAEIEELTTEAEDALK	19	Unmodified	_AKYEAEIEELTTEAEDALK_			0	0	C4LU72;Q07569	C4LU72	C4LU72	EHI_110180;mhcA		>tr|C4LU72|C4LU72_ENTHI Myosin heavy chain OS=Entamoeba histolytica GN=EHI_110180 PE=4 SV=1;>tr|Q07569|Q07569_ENTHI Myosin heavy chain OS=Entamoeba histolytica GN=mhcA PE=4 SV=2	MULTI-MSMS	2013-05-10_GAG_Top10HCD_HM1_GJ180	vesicle3	718.69	3	718.35472	2152.0423	24870.35	-0.056391	-0.53156		-0.58795	718.688587949898	93.896	0.887	96.099	95.673	96.56	2.2025				101	25	5	0	0	0	2.5034E-13	1	13275	122.49	121.3	1	4952900
AKYEAEIEELTTEAEDALK	19	Unmodified	_AKYEAEIEELTTEAEDALK_			0	0	C4LU72;Q07569	C4LU72	C4LU72	EHI_110180;mhcA		>tr|C4LU72|C4LU72_ENTHI Myosin heavy chain OS=Entamoeba histolytica GN=EHI_110180 PE=4 SV=1;>tr|Q07569|Q07569_ENTHI Myosin heavy chain OS=Entamoeba histolytica GN=mhcA PE=4 SV=2	MULTI-MSMS	2013-05-10_GAG_Top10HCD_HM1_GJ180	vesicle3	1077.53	2	1077.0284	2152.0423	20654.7	0.52937	-0.10866		0.42071	1077.52980298863	93.885	0.74957	96.087	95.673	96.422	2.2025				69	21	4	0	0	0	3.0188E-18	1	13276	141.31	138.6	1	1532100
AKYEAEIEELTTEAEDALK	19	Unmodified	_AKYEAEIEELTTEAEDALK_			0	0	C4LU72;Q07569	C4LU72	C4LU72	EHI_110180;mhcA		>tr|C4LU72|C4LU72_ENTHI Myosin heavy chain OS=Entamoeba histolytica GN=EHI_110180 PE=4 SV=1;>tr|Q07569|Q07569_ENTHI Myosin heavy chain OS=Entamoeba histolytica GN=mhcA PE=4 SV=2	MULTI-MATCH	2013-05-10_GAG_Top10HCD_HM1_GJ179	vesicle2		2	1077.0284	2152.0423	20572.09	0.37834	-0.17051		0.20783	1077.5296048548	95.099	0.93074	95.952	95.47	96.4	0.85302	-0.13295	NaN	141.31	99	23	5	NaN	NaN	NaN	NaN	0		NaN	NaN	0	10163000
AKYGQDATNVGDEGGFAPNVSGAR	24	Unmodified	_AKYGQDATNVGDEGGFAPNVSGAR_			0	0	P51555;C4LXE8	P51555	P51555	ENL-1;EHI_130700	Enolase 1	>sp|P51555|ENO1_ENTHI Enolase 1 OS=Entamoeba histolytica GN=ENL-1 PE=1 SV=1;>tr|C4LXE8|C4LXE8_ENTHI Enolase, putative OS=Entamoeba histolytica GN=EHI_130700 PE=3 SV=1	MULTI-MSMS	2013-05-10_GAG_Top10HCD_HM1_GJ179	vesicle2	794.71	3	794.3754	2380.1044	23863.67	-0.073201	0.29243		0.21923	794.376758901547	50.19	0.51151	51.946	51.654	52.166	1.7551				62	19	5	0	0	0	0.0053456	1	6806	71.071	67.736	1	2434400
AKYGQDATNVGDEGGFAPNVSGAR	24	Unmodified	_AKYGQDATNVGDEGGFAPNVSGAR_			0	0	P51555;C4LXE8	P51555	P51555	ENL-1;EHI_130700	Enolase 1	>sp|P51555|ENO1_ENTHI Enolase 1 OS=Entamoeba histolytica GN=ENL-1 PE=1 SV=1;>tr|C4LXE8|C4LXE8_ENTHI Enolase, putative OS=Entamoeba histolytica GN=EHI_130700 PE=3 SV=1	MULTI-MSMS	2013-05-10_GAG_Top10HCD_HM1_GJ180	vesicle3	794.71	3	794.3754	2380.1044	23727.22	0.12756	-0.34611		-0.21855	794.709883234304	50.503	0.43887	51.904	51.676	52.114	1.4006				44	12	5	0	0	0	0.014973	1	6870	60.171	59.342	1	1718200
AKYGQDATNVGDEGGFAPNVSGAR	24	Unmodified	_AKYGQDATNVGDEGGFAPNVSGAR_			0	0	P51555;C4LXE8	P51555	P51555	ENL-1;EHI_130700	Enolase 1	>sp|P51555|ENO1_ENTHI Enolase 1 OS=Entamoeba histolytica GN=ENL-1 PE=1 SV=1;>tr|C4LXE8|C4LXE8_ENTHI Enolase, putative OS=Entamoeba histolytica GN=EHI_130700 PE=3 SV=1	MULTI-MATCH	2013-05-10_GAG_Top10HCD_HM1_GJ178	vesicle1		3	794.3754	2380.1044	24321.24	-0.26356	0.44294		0.17938	794.709888779498	51.635	0.5125	51.635	51.37	51.883	0	-0.19337	NaN	71.071	50	18	4	NaN	NaN	NaN	NaN	0		NaN	NaN	0	764870
ALADAITAVTK	11	Unmodified	_ALADAITAVTK_			0	0	C4MAN6	C4MAN6	C4MAN6	EHI_016130		>tr|C4MAN6|C4MAN6_ENTHI Putative uncharacterized protein OS=Entamoeba histolytica GN=EHI_016130 PE=4 SV=1	MULTI-SECPEP	2013-05-10_GAG_Top10HCD_HM1_GJ179	vesicle2	538.29	2	537.31369	1072.6128	29028.78	-0.35917	1.5708		1.2116	537.314716414516	59.272	0.84862	60.827	60.388	61.237	1.5546				41	23	2	0	0	0	0.052988	1	8094	33.751	22.654	1	2597300
ALADKYGAEFLEVSAK	16	Unmodified	_ALADKYGAEFLEVSAK_			0	0	C4M8B0;Q24805	C4M8B0	C4M8B0	EHI_058090;EhRAP2		>tr|C4M8B0|C4M8B0_ENTHI Ras family GTPase OS=Entamoeba histolytica GN=EHI_058090 PE=4 SV=1;>tr|Q24805|Q24805_ENTHI Rap homologue 2 OS=Entamoeba histolytica GN=EhRAP2 PE=4 SV=1	MULTI-MSMS	2013-05-10_GAG_Top10HCD_HM1_GJ179	vesicle2	856.45	2	856.4487	1710.8829	22722.51	-0.17525	-0.29765		-0.47289	856.44814910443	68.556	0.65491	69.609	69.267	69.922	1.0535				54	15	5	0	0	0	4.6127E-09	1	9451	126.07	125.17	1	5404500
ALADKYGAEFLEVSAK	16	Unmodified	_ALADKYGAEFLEVSAK_			0	0	C4M8B0;Q24805	C4M8B0	C4M8B0	EHI_058090;EhRAP2		>tr|C4M8B0|C4M8B0_ENTHI Ras family GTPase OS=Entamoeba histolytica GN=EHI_058090 PE=4 SV=1;>tr|Q24805|Q24805_ENTHI Rap homologue 2 OS=Entamoeba histolytica GN=EhRAP2 PE=4 SV=1	MULTI-MSMS	2013-05-10_GAG_Top10HCD_HM1_GJ180	vesicle3	571.64	3	571.30156	1710.8829	28101.6	-0.17451	-0.11649		-0.291	571.301599549217	67.723	0.87347	69.625	69.188	70.061	1.9018				80	19	6	0	0	0	3.971E-06	1	9339	95.662	95.05	1	8991700
ALADKYGAEFLEVSAK	16	Unmodified	_ALADKYGAEFLEVSAK_			0	0	C4M8B0;Q24805	C4M8B0	C4M8B0	EHI_058090;EhRAP2		>tr|C4M8B0|C4M8B0_ENTHI Ras family GTPase OS=Entamoeba histolytica GN=EHI_058090 PE=4 SV=1;>tr|Q24805|Q24805_ENTHI Rap homologue 2 OS=Entamoeba histolytica GN=EhRAP2 PE=4 SV=1	MULTI-MATCH	2013-05-10_GAG_Top10HCD_HM1_GJ178	vesicle1		2	856.4487	1710.8829	22490.92	0.055682	-0.11071		-0.055026	856.950743466776	69.521	0.619	69.521	69.221	69.84	0	-0.062017	NaN	126.07	48	15	4	NaN	NaN	NaN	NaN	0		NaN	NaN	0	2076200
ALADKYGAEFLEVSAK	16	Unmodified	_ALADKYGAEFLEVSAK_			0	0	C4M8B0;Q24805	C4M8B0	C4M8B0	EHI_058090;EhRAP2		>tr|C4M8B0|C4M8B0_ENTHI Ras family GTPase OS=Entamoeba histolytica GN=EHI_058090 PE=4 SV=1;>tr|Q24805|Q24805_ENTHI Rap homologue 2 OS=Entamoeba histolytica GN=EhRAP2 PE=4 SV=1	MULTI-MATCH	2013-05-10_GAG_Top10HCD_HM1_GJ178	vesicle1		3	571.30156	1710.8829	27324.43	-0.35382	0.10372		-0.2501	571.635974396313	69.529	0.76466	69.529	69.172	69.937	0	-0.062915	NaN	95.662	66	19	4	NaN	NaN	NaN	NaN	0		NaN	NaN	0	3755900
ALADKYGAEFLEVSAK	16	Unmodified	_ALADKYGAEFLEVSAK_			0	0	C4M8B0;Q24805	C4M8B0	C4M8B0	EHI_058090;EhRAP2		>tr|C4M8B0|C4M8B0_ENTHI Ras family GTPase OS=Entamoeba histolytica GN=EHI_058090 PE=4 SV=1;>tr|Q24805|Q24805_ENTHI Rap homologue 2 OS=Entamoeba histolytica GN=EhRAP2 PE=4 SV=1	MULTI-MATCH	2013-05-10_GAG_Top10HCD_HM1_GJ179	vesicle2		3	571.30156	1710.8829	27616.2	-0.19912	-0.059101		-0.25823	571.301471121009	68.569	0.70558	69.622	69.267	69.972	1.0535	0.029958	NaN	95.662	64	16	5	NaN	NaN	NaN	NaN	0		NaN	NaN	0	9589300
ALADKYGAEFLEVSAK	16	Unmodified	_ALADKYGAEFLEVSAK_			0	0	C4M8B0;Q24805	C4M8B0	C4M8B0	EHI_058090;EhRAP2		>tr|C4M8B0|C4M8B0_ENTHI Ras family GTPase OS=Entamoeba histolytica GN=EHI_058090 PE=4 SV=1;>tr|Q24805|Q24805_ENTHI Rap homologue 2 OS=Entamoeba histolytica GN=EhRAP2 PE=4 SV=1	MULTI-MATCH	2013-05-10_GAG_Top10HCD_HM1_GJ180	vesicle3		2	856.4487	1710.8829	23249.94	0.03921	-0.46821		-0.429	856.950067491461	67.716	0.66415	69.618	69.244	69.908	1.9018	0.035189	NaN	126.07	51	15	5	NaN	NaN	NaN	NaN	0		NaN	NaN	0	4734900
ALAEFAEK	8	Unmodified	_ALAEFAEK_			0	0	Q9NH04;B1N2J0;G5EKL5	Q9NH04	Q9NH04	EHI_044970;EHI_050330;ME	Malic enzyme	>tr|Q9NH04|Q9NH04_ENTHI Malic enzyme OS=Entamoeba histolytica GN=EHI_044970 PE=1 SV=1;>tr|B1N2J0|B1N2J0_ENTHI Malic enzyme OS=Entamoeba histolytica GN=EHI_050330 PE=3 SV=1;>tr|G5EKL5|G5EKL5_ENTHI Malic enzyme (Fragment) OS=Entamoeba histolytica GN=ME PE=3	MULTI-MSMS	2013-05-10_GAG_Top10HCD_HM1_GJ178	vesicle1	439.73	2	439.73454	877.45453	29339.23	0.359	-0.63166		-0.27266	439.7343264702	40.871	1.0957	40.871	40.185	41.281	0				99	48	3	0	0	0	0.0094311	1	5589	68.625	41.829	1	2043500
ALAEFAEK	8	Unmodified	_ALAEFAEK_			0	0	Q9NH04;B1N2J0;G5EKL5	Q9NH04	Q9NH04	EHI_044970;EHI_050330;ME	Malic enzyme	>tr|Q9NH04|Q9NH04_ENTHI Malic enzyme OS=Entamoeba histolytica GN=EHI_044970 PE=1 SV=1;>tr|B1N2J0|B1N2J0_ENTHI Malic enzyme OS=Entamoeba histolytica GN=EHI_050330 PE=3 SV=1;>tr|G5EKL5|G5EKL5_ENTHI Malic enzyme (Fragment) OS=Entamoeba histolytica GN=ME PE=3	MULTI-MSMS	2013-05-10_GAG_Top10HCD_HM1_GJ180	vesicle3	439.73	2	439.73454	877.45453	29923.44	0.32599	-0.62958		-0.30359	439.734313911799	39.366	1.0414	40.667	40.075	41.117	1.3004				95	42	3	0	0	0	0.0058009	1	5314	72.038	45.242	1	3056900
ALAEFAEK	8	Unmodified	_ALAEFAEK_			0	0	Q9NH04;B1N2J0;G5EKL5	Q9NH04	Q9NH04	EHI_044970;EHI_050330;ME	Malic enzyme	>tr|Q9NH04|Q9NH04_ENTHI Malic enzyme OS=Entamoeba histolytica GN=EHI_044970 PE=1 SV=1;>tr|B1N2J0|B1N2J0_ENTHI Malic enzyme OS=Entamoeba histolytica GN=EHI_050330 PE=3 SV=1;>tr|G5EKL5|G5EKL5_ENTHI Malic enzyme (Fragment) OS=Entamoeba histolytica GN=ME PE=3	MULTI-MATCH	2013-05-10_GAG_Top10HCD_HM1_GJ179	vesicle2		2	439.73454	877.45453	29904.18	0.32753	-0.82545		-0.49792	439.734300247636	38.761	0.77683	40.617	40.192	40.969	1.8553	-0.10152	NaN	72.038	68	27	3	NaN	NaN	NaN	NaN	0		NaN	NaN	0	4401300
ALAEQIR	7	Unmodified	_ALAEQIR_			0	0	C4M338;C4LVQ7	C4M338	C4M338	EHI_059680;EHI_186900		>tr|C4M338|C4M338_ENTHI Putative uncharacterized protein OS=Entamoeba histolytica GN=EHI_059680 PE=4 SV=1;>tr|C4LVQ7|C4LVQ7_ENTHI Putative uncharacterized protein OS=Entamoeba histolytica GN=EHI_186900 PE=4 SV=1	MULTI-MSMS	2013-05-10_GAG_Top10HCD_HM1_GJ179	vesicle2	400.74	2	400.73488	799.4552	32666.91	-0.31858	-0.10295		-0.42152	400.735196567253	27.3	1.0205	29.255	28.652	29.672	1.9556				88	32	4	0	0	0	0.0033513	1	3660	110.61	64.241	1	2211200
ALAEQIR	7	Unmodified	_ALAEQIR_			0	0	C4M338;C4LVQ7	C4M338	C4M338	EHI_059680;EHI_186900		>tr|C4M338|C4M338_ENTHI Putative uncharacterized protein OS=Entamoeba histolytica GN=EHI_059680 PE=4 SV=1;>tr|C4LVQ7|C4LVQ7_ENTHI Putative uncharacterized protein OS=Entamoeba histolytica GN=EHI_186900 PE=4 SV=1	MULTI-MSMS	2013-05-10_GAG_Top10HCD_HM1_GJ180	vesicle3	400.73	2	400.73488	799.4552	32557.92	-0.24446	0.090803		-0.15365	400.734964960267	27.687	1.0437	29.188	28.635	29.678	1.5009				88	39	3	0	0	0	0.0039401	1	3722	122.79	78.179	1	2291700
ALAEQIR	7	Unmodified	_ALAEQIR_			0	0	C4M338;C4LVQ7	C4M338	C4M338	EHI_059680;EHI_186900		>tr|C4M338|C4M338_ENTHI Putative uncharacterized protein OS=Entamoeba histolytica GN=EHI_059680 PE=4 SV=1;>tr|C4LVQ7|C4LVQ7_ENTHI Putative uncharacterized protein OS=Entamoeba histolytica GN=EHI_186900 PE=4 SV=1	MULTI-MATCH	2013-05-10_GAG_Top10HCD_HM1_GJ178	vesicle1		2	400.73488	799.4552	32632.02	-0.61257	0.3543		-0.25827	400.735055678931	29.277	0.86025	29.277	28.811	29.671	1.9073E-06	0.0367	NaN	110.61	52	28	2	NaN	NaN	NaN	NaN	0		NaN	NaN	0	1221800
ALAMHLNGAFK	11	Unmodified	_ALAMHLNGAFK_			0	0	C4M067	C4M067	C4M067	EHI_021560		>tr|C4M067|C4M067_ENTHI Thioredoxin, putative OS=Entamoeba histolytica GN=EHI_021560 PE=4 SV=1	MULTI-MSMS	2013-05-10_GAG_Top10HCD_HM1_GJ178	vesicle1	391.55	3	391.54634	1171.6172	32527.15	-0.76151	0.66752		-0.093988	391.546541526973	57.17	0.765	57.17	56.768	57.533	-3.8147E-06				78	27	4	0	0	0	0.00049403	1	7912	68.626	66.205	1	2971200
ALAMHLNGAFK	11	Unmodified	_ALAMHLNGAFK_			0	0	C4M067	C4M067	C4M067	EHI_021560		>tr|C4M067|C4M067_ENTHI Thioredoxin, putative OS=Entamoeba histolytica GN=EHI_021560 PE=4 SV=1	MULTI-MSMS	2013-05-10_GAG_Top10HCD_HM1_GJ180	vesicle3	587.31	2	586.81588	1171.6172	27658.91	0.018553	-0.43979		-0.42124	586.815356986059	55.238	0.70603	56.839	56.549	57.255	1.6011				45	22	3	0	0	0	0.0043654	1	7478	57.149	45.83	1	2077800
ALAMHLNGAFK	11	Unmodified	_ALAMHLNGAFK_			0	0	C4M067	C4M067	C4M067	EHI_021560		>tr|C4M067|C4M067_ENTHI Thioredoxin, putative OS=Entamoeba histolytica GN=EHI_021560 PE=4 SV=1	MULTI-MATCH	2013-05-10_GAG_Top10HCD_HM1_GJ178	vesicle1		2	586.81588	1171.6172	28408.04	-0.3204	0.46315		0.14275	586.815674941763	57.155	0.63264	57.155	56.79	57.422	0	0.24089	NaN	57.149	63	23	4	NaN	NaN	NaN	NaN	0		NaN	NaN	0	1687900
ALAMHLNGAFK	11	Unmodified	_ALAMHLNGAFK_			0	0	C4M067	C4M067	C4M067	EHI_021560		>tr|C4M067|C4M067_ENTHI Thioredoxin, putative OS=Entamoeba histolytica GN=EHI_021560 PE=4 SV=1	MULTI-MATCH	2013-05-10_GAG_Top10HCD_HM1_GJ179	vesicle2		2	586.81588	1171.6172	28333.41	-0.013318	-1.367		-1.3803	586.815056848116	55.093	0.50268	56.748	56.498	57	1.6549	-0.16599	NaN	57.149	31	14	3	NaN	NaN	NaN	NaN	0		NaN	NaN	0	3073400
ALAMHLNGAFK	11	Unmodified	_ALAMHLNGAFK_			0	0	C4M067	C4M067	C4M067	EHI_021560		>tr|C4M067|C4M067_ENTHI Thioredoxin, putative OS=Entamoeba histolytica GN=EHI_021560 PE=4 SV=1	MULTI-MATCH	2013-05-10_GAG_Top10HCD_HM1_GJ179	vesicle2		3	391.54634	1171.6172	32656.89	-0.48755	0.17835		-0.30919	391.54639185383	55.068	0.61785	56.723	56.426	57.043	1.6549	-0.18957	NaN	68.626	49	20	4	NaN	NaN	NaN	NaN	0		NaN	NaN	0	4999700
ALAMHLNGAFK	11	Unmodified	_ALAMHLNGAFK_			0	0	C4M067	C4M067	C4M067	EHI_021560		>tr|C4M067|C4M067_ENTHI Thioredoxin, putative OS=Entamoeba histolytica GN=EHI_021560 PE=4 SV=1	MULTI-MATCH	2013-05-10_GAG_Top10HCD_HM1_GJ180	vesicle3		3	391.54634	1171.6172	32887.15	-0.27693	0.83808		0.56115	391.546536840133	55.244	0.83982	56.845	56.503	57.343	1.6011	-0.067683	NaN	68.626	67	29	3	NaN	NaN	NaN	NaN	0		NaN	NaN	0	2796800
ALANSISEAEEISK	14	Unmodified	_ALANSISEAEEISK_			0	0	C4M784	C4M784	C4M784	EHI_044370		>tr|C4M784|C4M784_ENTHI Putative uncharacterized protein OS=Entamoeba histolytica GN=EHI_044370 PE=4 SV=1	MULTI-MSMS	2013-05-10_GAG_Top10HCD_HM1_GJ178	vesicle1	731.38	2	731.3752	1460.7359	24690.98	-0.05816	-0.41353		-0.47169	731.375642007778	58.764	0.79375	58.764	58.301	59.095	-3.8147E-06				86	23	5	0	0	0	1.74E-08	1	8168	110.44	98.933	1	9480500
ALANSISEAEEISK	14	Unmodified	_ALANSISEAEEISK_			0	0	C4M784	C4M784	C4M784	EHI_044370		>tr|C4M784|C4M784_ENTHI Putative uncharacterized protein OS=Entamoeba histolytica GN=EHI_044370 PE=4 SV=1	MULTI-MSMS	2013-05-10_GAG_Top10HCD_HM1_GJ179	vesicle2	731.37	2	731.3752	1460.7359	25603.41	0.17806	0.082967		0.26103	731.375530026777	57.285	0.73475	58.94	58.579	59.314	1.6549				56	18	4	0	0	0	8.6279E-07	1	7811	96.673	95.15	1	14641000
ALANSISEAEEISK	14	Unmodified	_ALANSISEAEEISK_			0	0	C4M784	C4M784	C4M784	EHI_044370		>tr|C4M784|C4M784_ENTHI Putative uncharacterized protein OS=Entamoeba histolytica GN=EHI_044370 PE=4 SV=1	MULTI-MATCH	2013-05-10_GAG_Top10HCD_HM1_GJ180	vesicle3		2	731.3752	1460.7359	24671.78	0.075708	0.27016		0.34587	731.375911587874	57.177	1.0229	58.878	58.185	59.208	1.7013	0.017633	NaN	110.44	80	29	4	NaN	NaN	NaN	NaN	0		NaN	NaN	0	5998400
ALAPYDDDGLIPVFGFGDK	19	Unmodified	_ALAPYDDDGLIPVFGFGDK_			0	0	C4MBJ7	C4MBJ7	C4MBJ7	EHI_163260		>tr|C4MBJ7|C4MBJ7_ENTHI Copine, putative OS=Entamoeba histolytica GN=EHI_163260 PE=4 SV=1	MULTI-MSMS	2013-05-10_GAG_Top10HCD_HM1_GJ178	vesicle1	1006	2	1005.4964	2008.9782	21141.43	0.27756	-0.36687		-0.089305	1005.99739861351	96.116	0.85388	96.116	95.698	96.552	0				81	21	6	0	0	0	5.3939E-07	1	13798	78.674	78.281	1	3847900
ALAPYDDDGLIPVFGFGDK	19	Unmodified	_ALAPYDDDGLIPVFGFGDK_			0	0	C4MBJ7	C4MBJ7	C4MBJ7	EHI_163260		>tr|C4MBJ7|C4MBJ7_ENTHI Copine, putative OS=Entamoeba histolytica GN=EHI_163260 PE=4 SV=1	MULTI-MSMS	2013-05-10_GAG_Top10HCD_HM1_GJ179	vesicle2	1006	2	1005.4964	2008.9782	21204.33	0.14397	0.21754		0.36151	1005.99795546684	95.518	0.92892	96.371	95.938	96.867	0.85301				98	24	5	0	0	0	0.00066557	1	13353	57.41	55.847	1	9505700
ALAPYDDDGLIPVFGFGDK	19	Unmodified	_ALAPYDDDGLIPVFGFGDK_			0	0	C4MBJ7	C4MBJ7	C4MBJ7	EHI_163260		>tr|C4MBJ7|C4MBJ7_ENTHI Copine, putative OS=Entamoeba histolytica GN=EHI_163260 PE=4 SV=1	MULTI-MSMS	2013-05-10_GAG_Top10HCD_HM1_GJ180	vesicle3	1005.5	2	1005.4964	2008.9782	21293.87	0.29311	-0.37631		-0.083195	1005.99738762049	94.036	1.0296	96.239	95.629	96.659	2.2025				102	28	5	0	0	0	0.00066557	2	13268	57.41	57.221	1	5673800
ALAPYDDDGLIPVFGFGDKR	20	Unmodified	_ALAPYDDDGLIPVFGFGDKR_			0	0	C4MBJ7	C4MBJ7	C4MBJ7	EHI_163260		>tr|C4MBJ7|C4MBJ7_ENTHI Copine, putative OS=Entamoeba histolytica GN=EHI_163260 PE=4 SV=1	MULTI-MSMS	2013-05-10_GAG_Top10HCD_HM1_GJ180	vesicle3	723.03	3	722.70038	2165.0793	24528.51	-0.12104	0.093678		-0.02736	723.034842780965	88.055	1.5876	90.158	89.207	90.795	2.1023				155	41	6	0	0	0	1.3247E-06	1	12371	77.871	77.461	1	21253000
ALAPYDDDGLIPVFGFGDKR	20	Unmodified	_ALAPYDDDGLIPVFGFGDKR_			0	0	C4MBJ7	C4MBJ7	C4MBJ7	EHI_163260		>tr|C4MBJ7|C4MBJ7_ENTHI Copine, putative OS=Entamoeba histolytica GN=EHI_163260 PE=4 SV=1	MULTI-MATCH	2013-05-10_GAG_Top10HCD_HM1_GJ178	vesicle1		3	722.70038	2165.0793	24296.06	-0.6615	-0.060687		-0.72219	723.034972522238	90.214	1.2373	90.214	89.529	90.766	0	0.037857	NaN	77.871	156	28	9	NaN	NaN	NaN	NaN	0		NaN	NaN	0	13265000
ALAPYDDDGLIPVFGFGDKR	20	Unmodified	_ALAPYDDDGLIPVFGFGDKR_			0	0	C4MBJ7	C4MBJ7	C4MBJ7	EHI_163260		>tr|C4MBJ7|C4MBJ7_ENTHI Copine, putative OS=Entamoeba histolytica GN=EHI_163260 PE=4 SV=1	MULTI-MATCH	2013-05-10_GAG_Top10HCD_HM1_GJ179	vesicle2		3	722.70038	2165.0793	24633.29	0.048216	0.0065452		0.054761	723.034764166611	89.405	1.2375	90.158	89.47	90.708	0.75279	-0.018845	NaN	77.871	109	27	7	NaN	NaN	NaN	NaN	0		NaN	NaN	0	29795000
ALCEAVAAATQAGVLTIVGGGDTPTALK	28	Unmodified	_ALCEAVAAATQAGVLTIVGGGDTPTALK_			0	0	C4M192	C4M192	C4M192	EHI_188180	Phosphoglycerate kinase	>tr|C4M192|C4M192_ENTHI Phosphoglycerate kinase OS=Entamoeba histolytica GN=EHI_188180 PE=3 SV=1	MULTI-MSMS	2013-05-10_GAG_Top10HCD_HM1_GJ178	vesicle1	886.14	3	885.80558	2654.3949	22381.46	-0.43781	-0.33285		-0.77067	886.140062946872	98.35	0.56899	98.35	98.047	98.616	0				54	18	4	0	0	0	0.06728	1	14151	30.355	29.891	1	807870
ALCEAVAAATQAGVLTIVGGGDTPTALK	28	Unmodified	_ALCEAVAAATQAGVLTIVGGGDTPTALK_			0	0	C4M192	C4M192	C4M192	EHI_188180	Phosphoglycerate kinase	>tr|C4M192|C4M192_ENTHI Phosphoglycerate kinase OS=Entamoeba histolytica GN=EHI_188180 PE=3 SV=1	MULTI-MATCH	2013-05-10_GAG_Top10HCD_HM1_GJ179	vesicle2		3	885.80558	2654.3949	21650.42	0.15835	-2.3358		-2.1774	885.806325210851	98.047	0.71175	98.8	98.453	99.164	0.75279	0.22447	NaN	30.355	40	19	3	NaN	NaN	NaN	NaN	0		NaN	NaN	0	1635300
ALCEAVAAATQAGVLTIVGGGDTPTALK	28	Unmodified	_ALCEAVAAATQAGVLTIVGGGDTPTALK_			0	0	C4M192	C4M192	C4M192	EHI_188180	Phosphoglycerate kinase	>tr|C4M192|C4M192_ENTHI Phosphoglycerate kinase OS=Entamoeba histolytica GN=EHI_188180 PE=3 SV=1	MULTI-MATCH	2013-05-10_GAG_Top10HCD_HM1_GJ180	vesicle3		3	885.80558	2654.3949	22037.43	-0.44455	-0.51423		-0.95879	886.472799016785	96.374	0.5201	98.577	98.289	98.809	2.2025	0.0010757	NaN	30.355	32	15	3	NaN	NaN	NaN	NaN	0		NaN	NaN	0	713100
ALCEAVAAATQAGVLTIVGGGDTPTALKK	29	Unmodified	_ALCEAVAAATQAGVLTIVGGGDTPTALKK_			0	0	C4M192	C4M192	C4M192	EHI_188180	Phosphoglycerate kinase	>tr|C4M192|C4M192_ENTHI Phosphoglycerate kinase OS=Entamoeba histolytica GN=EHI_188180 PE=3 SV=1	MULTI-MSMS	2013-05-10_GAG_Top10HCD_HM1_GJ178	vesicle1	697.14	4	696.62975	2782.4899	24490.53	-0.37951	-0.93833		-1.3178	696.879687486976	93.642	0.82267	93.642	93.183	94.006	0				70	20	6	0	0	0	0.050508	1	13460	37.424	35.647	1	1577400
ALCEAVAAATQAGVLTIVGGGDTPTALKK	29	Unmodified	_ALCEAVAAATQAGVLTIVGGGDTPTALKK_			0	0	C4M192	C4M192	C4M192	EHI_188180	Phosphoglycerate kinase	>tr|C4M192|C4M192_ENTHI Phosphoglycerate kinase OS=Entamoeba histolytica GN=EHI_188180 PE=3 SV=1	MULTI-MATCH	2013-05-10_GAG_Top10HCD_HM1_GJ179	vesicle2		4	696.62975	2782.4899	24492.54	-0.29098	-1.0948		-1.3858	696.879863868616	92.717	0.89195	93.57	93.164	94.056	0.85302	-0.071139	NaN	37.424	73	19	6	NaN	NaN	NaN	NaN	0		NaN	NaN	0	7931000
ALCEAVAAATQAGVLTIVGGGDTPTALKK	29	Unmodified	_ALCEAVAAATQAGVLTIVGGGDTPTALKK_			0	0	C4M192	C4M192	C4M192	EHI_188180	Phosphoglycerate kinase	>tr|C4M192|C4M192_ENTHI Phosphoglycerate kinase OS=Entamoeba histolytica GN=EHI_188180 PE=3 SV=1	MULTI-MATCH	2013-05-10_GAG_Top10HCD_HM1_GJ180	vesicle3		4	696.62975	2782.4899	24804.84	-0.46019	0.27365		-0.18654	696.87996493228	91.508	0.64016	93.711	93.345	93.985	2.2025	0.070165	NaN	37.424	49	16	5	NaN	NaN	NaN	NaN	0		NaN	NaN	0	994330
ALDGLVEVK	9	Unmodified	_ALDGLVEVK_			0	0	Q24818;C4LTX6;Q24860	Q24818	Q24818	pfo1;EHI_051060		>tr|Q24818|Q24818_ENTHI Pyruvate:ferredoxin oxidoreductase OS=Entamoeba histolytica GN=pfo1 PE=4 SV=2;>tr|C4LTX6|C4LTX6_ENTHI Pyruvate:ferredoxin oxidoreductase OS=Entamoeba histolytica GN=EHI_051060 PE=4 SV=1;>tr|Q24860|Q24860_ENTHI Pyruvate oxidoreductas	MULTI-SECPEP	2013-05-10_GAG_Top10HCD_HM1_GJ179	vesicle2	943.49	1	943.54587	942.5386	19110.65	0.21258	0.55017		0.76275	943.545692271814	55.213	0.63668	56.867	56.535	57.172	1.6549				26	18	2	0	0	0	0.00091251	1	7466	103.55	65.988	1	1189700
ALDGLVEVK	9	Unmodified	_ALDGLVEVK_			0	0	Q24818;C4LTX6;Q24860	Q24818	Q24818	pfo1;EHI_051060		>tr|Q24818|Q24818_ENTHI Pyruvate:ferredoxin oxidoreductase OS=Entamoeba histolytica GN=pfo1 PE=4 SV=2;>tr|C4LTX6|C4LTX6_ENTHI Pyruvate:ferredoxin oxidoreductase OS=Entamoeba histolytica GN=EHI_051060 PE=4 SV=1;>tr|Q24860|Q24860_ENTHI Pyruvate oxidoreductas	MULTI-SECPEP	2013-05-10_GAG_Top10HCD_HM1_GJ180	vesicle3	943.39	1	943.54587	942.5386	21678.14	0.34255	-0.1044		0.23814	943.545574768866	55.226	0.57474	56.827	56.573	57.148	1.6011				30	17	2	0	0	0	0.018952	1	7538	79.059	45.508	1	1263300
ALDGNTTVNTSK	12	Unmodified	_ALDGNTTVNTSK_			0	0	C4M295;B1N3T9	C4M295	C4M295	EHI_136150;EHI_081430	Adenylyl cyclase-associated protein	>tr|C4M295|C4M295_ENTHI Adenylyl cyclase-associated protein OS=Entamoeba histolytica GN=EHI_136150 PE=3 SV=1;>tr|B1N3T9|B1N3T9_ENTHI Adenylyl cyclase-associated protein (Fragment) OS=Entamoeba histolytica GN=EHI_081430 PE=3 SV=1	MULTI-MSMS	2013-05-10_GAG_Top10HCD_HM1_GJ180	vesicle3	610.81	2	610.8095	1219.6044	27299.78	-0.12394	0.52403		0.4001	610.809797952783	20.363	1.1818	22.365	21.776	22.958	2.002				150	53	4	0	0	0	9.6638E-08	1	2650	134.75	122.81	1	2468900
ALDGNTTVNTSK	12	Unmodified	_ALDGNTTVNTSK_			0	0	C4M295;B1N3T9	C4M295	C4M295	EHI_136150;EHI_081430	Adenylyl cyclase-associated protein	>tr|C4M295|C4M295_ENTHI Adenylyl cyclase-associated protein OS=Entamoeba histolytica GN=EHI_136150 PE=3 SV=1;>tr|B1N3T9|B1N3T9_ENTHI Adenylyl cyclase-associated protein (Fragment) OS=Entamoeba histolytica GN=EHI_081430 PE=3 SV=1	MULTI-MATCH	2013-05-10_GAG_Top10HCD_HM1_GJ178	vesicle1		2	610.8095	1219.6044	27512.3	-0.30077	0.76223		0.46146	610.809838906447	21.97	0.7695	21.97	21.556	22.326	0	-0.27879	NaN	134.75	82	35	3	NaN	NaN	NaN	NaN	0		NaN	NaN	0	379670
ALDGNTTVNTSK	12	Unmodified	_ALDGNTTVNTSK_			0	0	C4M295;B1N3T9	C4M295	C4M295	EHI_136150;EHI_081430	Adenylyl cyclase-associated protein	>tr|C4M295|C4M295_ENTHI Adenylyl cyclase-associated protein OS=Entamoeba histolytica GN=EHI_136150 PE=3 SV=1;>tr|B1N3T9|B1N3T9_ENTHI Adenylyl cyclase-associated protein (Fragment) OS=Entamoeba histolytica GN=EHI_081430 PE=3 SV=1	MULTI-MATCH	2013-05-10_GAG_Top10HCD_HM1_GJ179	vesicle2		2	610.8095	1219.6044	27448.3	0.1608	-0.67493		-0.51413	610.809271426991	20.056	0.72792	22.412	22.042	22.769	2.3565	0.16316	NaN	134.75	65	28	3	NaN	NaN	NaN	NaN	0		NaN	NaN	0	451140
ALDITEFLHLMK	12	Unmodified	_ALDITEFLHLMK_			0	0	B1N2G5	B1N2G5	B1N2G5	EHI_148810		>tr|B1N2G5|B1N2G5_ENTHI EF-hand calcium-binding domain containing protein OS=Entamoeba histolytica GN=EHI_148810 PE=4 SV=1	MULTI-MSMS	2013-05-10_GAG_Top10HCD_HM1_GJ178	vesicle1	477.93	3	477.59525	1429.7639	30650.82	0.020531	0.10612		0.12665	477.595329176742	100.12	0.65041	100.12	99.744	100.39	0				42	17	3	0	0	0	0.042135	1	14410	27.554	23.837	1	316290
ALDITEFLHLMK	12	Unmodified	_ALDITEFLHLMK_			0	0	B1N2G5	B1N2G5	B1N2G5	EHI_148810		>tr|B1N2G5|B1N2G5_ENTHI EF-hand calcium-binding domain containing protein OS=Entamoeba histolytica GN=EHI_148810 PE=4 SV=1	MULTI-MSMS	2013-05-10_GAG_Top10HCD_HM1_GJ180	vesicle3	477.6	3	477.59525	1429.7639	29775.62	0.37277	-0.32315		0.049614	477.595368071132	97.737	0.544	99.94	99.642	100.19	2.2025				28	13	3	0	0	0	0.043293	1	13852	27.098	23.381	1	268230
ALDITEFLHLMK	12	Unmodified	_ALDITEFLHLMK_			0	0	B1N2G5	B1N2G5	B1N2G5	EHI_148810		>tr|B1N2G5|B1N2G5_ENTHI EF-hand calcium-binding domain containing protein OS=Entamoeba histolytica GN=EHI_148810 PE=4 SV=1	MULTI-MATCH	2013-05-10_GAG_Top10HCD_HM1_GJ179	vesicle2		3	477.59525	1429.7639	29189.48	0.38725	0.46458		0.85184	477.930218668057	99.019	0.48443	99.771	99.503	99.987	0.75279	-0.17171	NaN	27.554	12	9	2	NaN	NaN	NaN	NaN	0		NaN	NaN	0	223990
ALDKLPNDSSVNEEIK	16	Unmodified	_ALDKLPNDSSVNEEIK_			0	0	B1N2G5	B1N2G5	B1N2G5	EHI_148810		>tr|B1N2G5|B1N2G5_ENTHI EF-hand calcium-binding domain containing protein OS=Entamoeba histolytica GN=EHI_148810 PE=4 SV=1	MULTI-MSMS	2013-05-10_GAG_Top10HCD_HM1_GJ178	vesicle1	886.96	2	886.45726	1770.9	22583.87	-0.24308	0.12108		-0.12201	886.958646165597	51.471	0.67408	51.471	51.136	51.81	3.8147E-06				51	24	3	0	0	0	2.4277E-05	1	7093	82.59	71.357	1	772390
ALDKLPNDSSVNEEIK	16	Unmodified	_ALDKLPNDSSVNEEIK_			0	0	B1N2G5	B1N2G5	B1N2G5	EHI_148810		>tr|B1N2G5|B1N2G5_ENTHI EF-hand calcium-binding domain containing protein OS=Entamoeba histolytica GN=EHI_148810 PE=4 SV=1	MULTI-MSMS	2013-05-10_GAG_Top10HCD_HM1_GJ180	vesicle3	886.46	2	886.45726	1770.9	20288.4	0.15486	2.2127		2.3676	886.461045398259	50.371	0.53801	51.771	51.481	52.019	1.4006				36	17	3	0	0	0	0.028581	1	6838	48.405	42.395	1	868080
ALDKLPNDSSVNEEIK	16	Unmodified	_ALDKLPNDSSVNEEIK_			0	0	B1N2G5	B1N2G5	B1N2G5	EHI_148810		>tr|B1N2G5|B1N2G5_ENTHI EF-hand calcium-binding domain containing protein OS=Entamoeba histolytica GN=EHI_148810 PE=4 SV=1	MULTI-MATCH	2013-05-10_GAG_Top10HCD_HM1_GJ179	vesicle2		2	886.45726	1770.9	22687.56	0.16062	0.91127		1.0719	886.958619050172	50	0.60596	51.755	51.409	52.015	1.7551	0.089511	NaN	82.59	60	19	4	NaN	NaN	NaN	NaN	0		NaN	NaN	0	1395100
ALDLEPAK	8	Unmodified	_ALDLEPAK_			0	0	C4LWF0	C4LWF0	C4LWF0	EHI_096370		>tr|C4LWF0|C4LWF0_ENTHI Putative uncharacterized protein OS=Entamoeba histolytica GN=EHI_096370 PE=4 SV=1	MULTI-MSMS	2013-05-10_GAG_Top10HCD_HM1_GJ180	vesicle3	428.74	2	428.74237	855.47018	31050.49	-0.055906	-0.57741		-0.63332	428.741908466807	39.272	0.73576	40.572	40.269	41.005	1.3004				76	31	3	0	0	0	0.0032621	1	5283	80.684	67.104	1	1982300
ALDLEPAK	8	Unmodified	_ALDLEPAK_			0	0	C4LWF0	C4LWF0	C4LWF0	EHI_096370		>tr|C4LWF0|C4LWF0_ENTHI Putative uncharacterized protein OS=Entamoeba histolytica GN=EHI_096370 PE=4 SV=1	MULTI-MATCH	2013-05-10_GAG_Top10HCD_HM1_GJ178	vesicle1		2	428.74237	855.47018	30742.57	0.13684	-1.0275		-0.89061	428.741736484914	40.606	0.74166	40.606	40.213	40.954	0	0.055823	NaN	80.684	75	31	3	NaN	NaN	NaN	NaN	0		NaN	NaN	0	1058400
ALDLEPAK	8	Unmodified	_ALDLEPAK_			0	0	C4LWF0	C4LWF0	C4LWF0	EHI_096370		>tr|C4LWF0|C4LWF0_ENTHI Putative uncharacterized protein OS=Entamoeba histolytica GN=EHI_096370 PE=4 SV=1	MULTI-MATCH	2013-05-10_GAG_Top10HCD_HM1_GJ179	vesicle2		2	428.74237	855.47018	30193.58	0.28013	0.039058		0.31919	428.741572458115	38.616	0.51749	40.472	40.231	40.749	1.8553	-0.078134	NaN	80.684	43	19	4	NaN	NaN	NaN	NaN	0		NaN	NaN	0	1696600
ALDLTESDIVK	11	Unmodified	_ALDLTESDIVK_			0	0	B1N2Z3	B1N2Z3	B1N2Z3			>tr|B1N2Z3|B1N2Z3_ENTHI 60S acidic ribosomal protein P0, putative OS=Entamoeba histolytica GN=EHI_090400 PE=3 SV=1	MULTI-MSMS	2013-05-10_GAG_Top10HCD_HM1_GJ178	vesicle1	602.33	2	602.32699	1202.6394	28859.88	-0.12724	1.8008		1.6736	602.327102029381	61.246	0.74792	61.246	60.891	61.639	-3.8147E-06				76	26	4	0	0	0	5.3538E-05	1	8535	97.734	72.496	1	9630000
ALDLTESDIVK	11	Unmodified	_ALDLTESDIVK_			0	0	B1N2Z3	B1N2Z3	B1N2Z3			>tr|B1N2Z3|B1N2Z3_ENTHI 60S acidic ribosomal protein P0, putative OS=Entamoeba histolytica GN=EHI_090400 PE=3 SV=1	MULTI-MSMS	2013-05-10_GAG_Top10HCD_HM1_GJ179	vesicle2	602.33	2	602.32699	1202.6394	27368.65	0.2069	0.44438		0.65128	602.326961171469	59.958	1.0241	61.513	61.04	62.064	1.5546				94	29	5	0	0	0	0.00011803	1	8178	94.465	69.227	1	24710000
ALDLTESDIVK	11	Unmodified	_ALDLTESDIVK_			0	0	B1N2Z3	B1N2Z3	B1N2Z3			>tr|B1N2Z3|B1N2Z3_ENTHI 60S acidic ribosomal protein P0, putative OS=Entamoeba histolytica GN=EHI_090400 PE=3 SV=1	MULTI-MATCH	2013-05-10_GAG_Top10HCD_HM1_GJ180	vesicle3		2	602.32699	1202.6394	28766.12	-0.067361	1.0176		0.95025	602.327037887481	59.689	0.82145	61.391	60.949	61.77	1.7013	0.0075684	NaN	97.734	70	23	4	NaN	NaN	NaN	NaN	0		NaN	NaN	0	12313000
ALDLTESDIVKK	12	Unmodified	_ALDLTESDIVKK_			0	0	B1N2Z3	B1N2Z3	B1N2Z3			>tr|B1N2Z3|B1N2Z3_ENTHI 60S acidic ribosomal protein P0, putative OS=Entamoeba histolytica GN=EHI_090400 PE=3 SV=1	MULTI-MSMS	2013-05-10_GAG_Top10HCD_HM1_GJ178	vesicle1	666.38	2	666.37447	1330.7344	25853.65	-0.12633	0.29707		0.17073	666.374615957585	54.118	0.97102	54.118	53.554	54.525	0				118	35	5	0	0	0	0.0032561	1	7496	90.697	83.318	1	5810300
ALDLTESDIVKK	12	Unmodified	_ALDLTESDIVKK_			0	0	B1N2Z3	B1N2Z3	B1N2Z3			>tr|B1N2Z3|B1N2Z3_ENTHI 60S acidic ribosomal protein P0, putative OS=Entamoeba histolytica GN=EHI_090400 PE=3 SV=1	MULTI-MSMS	2013-05-10_GAG_Top10HCD_HM1_GJ179	vesicle2	666.37	2	666.37447	1330.7344	25999.69	0.074715	0.44182		0.51653	666.374888003366	52.533	1.0792	54.288	53.61	54.689	1.7551				112	34	5	0	0	0	0.0055855	1	7073	85.522	77.207	1	20355000
ALDLTESDIVKK	12	Unmodified	_ALDLTESDIVKK_			0	0	B1N2Z3	B1N2Z3	B1N2Z3			>tr|B1N2Z3|B1N2Z3_ENTHI 60S acidic ribosomal protein P0, putative OS=Entamoeba histolytica GN=EHI_090400 PE=3 SV=1	MSMS	2013-05-10_GAG_Top10HCD_HM1_GJ180	vesicle3	444.59	3	444.58541	1330.7344	NaN	NaN	NaN		NaN	NaN	52.801	1	54.402	53.902	54.902	1.6011							0	0	0	4.3349E-07	1	7160	80.69	79.619	1
ALDLTESDIVKK	12	Unmodified	_ALDLTESDIVKK_			0	0	B1N2Z3	B1N2Z3	B1N2Z3			>tr|B1N2Z3|B1N2Z3_ENTHI 60S acidic ribosomal protein P0, putative OS=Entamoeba histolytica GN=EHI_090400 PE=3 SV=1	MULTI-MATCH	2013-05-10_GAG_Top10HCD_HM1_GJ180	vesicle3		2	666.37447	1330.7344	25746.12	0.18158	0.56368		0.74525	666.3751218806	52.747	1.1628	54.348	53.645	54.808	1.6011	0.096828	NaN	90.697	113	36	5	NaN	NaN	NaN	NaN	0		NaN	NaN	0	9643900
ALEDEIEK	8	Unmodified	_ALEDEIEK_			0	0	C4LU72;Q07569	C4LU72	C4LU72	EHI_110180;mhcA		>tr|C4LU72|C4LU72_ENTHI Myosin heavy chain OS=Entamoeba histolytica GN=EHI_110180 PE=4 SV=1;>tr|Q07569|Q07569_ENTHI Myosin heavy chain OS=Entamoeba histolytica GN=mhcA PE=4 SV=2	MULTI-MSMS	2013-05-10_GAG_Top10HCD_HM1_GJ179	vesicle2	473.74	2	473.74002	945.46549	31007.89	0.79555	-0.03022		0.76533	473.740154240416	36.2	0.8041	38.055	37.642	38.446	1.8553				67	26	3	0	0	0	0.0015993	1	4871	89.698	34.167	1	8894600
ALEDEIEK	8	Unmodified	_ALEDEIEK_			0	0	C4LU72;Q07569	C4LU72	C4LU72	EHI_110180;mhcA		>tr|C4LU72|C4LU72_ENTHI Myosin heavy chain OS=Entamoeba histolytica GN=EHI_110180 PE=4 SV=1;>tr|Q07569|Q07569_ENTHI Myosin heavy chain OS=Entamoeba histolytica GN=mhcA PE=4 SV=2	MULTI-MATCH	2013-05-10_GAG_Top10HCD_HM1_GJ178	vesicle1		2	473.74002	945.46549	30965.84	0.67528	-0.60966		0.065615	473.739937695788	37.789	0.88891	37.789	37.339	38.228	3.8147E-06	-0.14286	NaN	89.698	89	36	3	NaN	NaN	NaN	NaN	0		NaN	NaN	0	2646500
ALEDEIEK	8	Unmodified	_ALEDEIEK_			0	0	C4LU72;Q07569	C4LU72	C4LU72	EHI_110180;mhcA		>tr|C4LU72|C4LU72_ENTHI Myosin heavy chain OS=Entamoeba histolytica GN=EHI_110180 PE=4 SV=1;>tr|Q07569|Q07569_ENTHI Myosin heavy chain OS=Entamoeba histolytica GN=mhcA PE=4 SV=2	MULTI-MATCH	2013-05-10_GAG_Top10HCD_HM1_GJ180	vesicle3		2	473.74002	945.46549	30049.08	1.1134	-0.16496		0.94848	473.739934988786	36.65	0.87088	37.951	37.541	38.412	1.3004	0.019103	NaN	89.698	89	35	3	NaN	NaN	NaN	NaN	0		NaN	NaN	0	4954400
ALEESNYELEGK	12	Unmodified	_ALEESNYELEGK_			0	0	CON__P13645;CON__P02535-1	CON__P13645	CON__P13645			>P13645 SWISS-PROT:P13645 Tax_Id=9606 Gene_Symbol=KRT10 Keratin, type I cytoskeletal 10;>P02535-1 SWISS-PROT:P02535-1 Tax_Id=10090 Gene_Symbol=Krt10 Isoform 1 of Keratin, type I cytoskeletal 10	MULTI-MSMS	2013-05-10_GAG_Top10HCD_HM1_GJ179	vesicle2	691.33	2	691.32772	1380.6409	24745.7	0.25922	3.3583		3.6175	691.327452742639	43.176	0.95224	45.031	44.532	45.484	1.8553				90	31	4	0	0	0	1.0153E-07	1	5845	119.39	111.97	1	7280100
ALEFGAEGIGLCR	13	Unmodified	_ALEFGAEGIGLCR_			0	0	Q24801;P37213	Q24801	Q24801	EHI_009530;PPDK	Pyruvate, phosphate dikinase	>tr|Q24801|Q24801_ENTHI Pyruvate phosphate dikinase OS=Entamoeba histolytica GN=EHI_009530 PE=4 SV=1;>sp|P37213|PPDK_ENTHI Pyruvate, phosphate dikinase OS=Entamoeba histolytica GN=PPDK PE=3 SV=1	MULTI-MSMS	2013-05-10_GAG_Top10HCD_HM1_GJ179	vesicle2	697.35	2	696.85064	1391.6867	24193.54	-0.42947	-0.026092		-0.45557	696.850796875553	70.573	0.92709	71.627	71.175	72.102	1.0535				50	18	4	0	0	0	3.7128E-08	2	9686	132.56	131.2	1	6330200
ALEFGAEGIGLCR	13	Unmodified	_ALEFGAEGIGLCR_			0	0	Q24801;P37213	Q24801	Q24801	EHI_009530;PPDK	Pyruvate, phosphate dikinase	>tr|Q24801|Q24801_ENTHI Pyruvate phosphate dikinase OS=Entamoeba histolytica GN=EHI_009530 PE=4 SV=1;>sp|P37213|PPDK_ENTHI Pyruvate, phosphate dikinase OS=Entamoeba histolytica GN=PPDK PE=3 SV=1	MULTI-MATCH	2013-05-10_GAG_Top10HCD_HM1_GJ178	vesicle1		2	696.85064	1391.6867	25246.63	-0.54066	-0.91798		-1.4586	696.849967958498	71.433	0.687	71.433	71.03	71.717	0	-0.096783	NaN	132.56	47	18	3	NaN	NaN	NaN	NaN	0		NaN	NaN	0	1806500
ALEIYGNIISYIDHQQYINK	20	Unmodified	_ALEIYGNIISYIDHQQYINK_			0	0	C4M9B1	C4M9B1	C4M9B1	EHI_193090		>tr|C4M9B1|C4M9B1_ENTHI Putative uncharacterized protein OS=Entamoeba histolytica GN=EHI_193090 PE=4 SV=1	MULTI-MSMS	2013-05-10_GAG_Top10HCD_HM1_GJ179	vesicle2	799.08	3	799.08126	2394.222	23876.39	-0.87582	0.067392		-0.80843	799.41511297389	96.698	0.52217	97.551	97.225	97.747	0.85301				32	14	3	0	0	0	0.00060729	1	13538	46.461	46.407	1	1206100
ALEIYGNIISYIDHQQYINK	20	Unmodified	_ALEIYGNIISYIDHQQYINK_			0	0	C4M9B1	C4M9B1	C4M9B1	EHI_193090		>tr|C4M9B1|C4M9B1_ENTHI Putative uncharacterized protein OS=Entamoeba histolytica GN=EHI_193090 PE=4 SV=1	MULTI-MATCH	2013-05-10_GAG_Top10HCD_HM1_GJ178	vesicle1		3	799.08126	2394.222	24601.91	-0.33275	3.2936		2.9609	799.419346573135	97.739	0.47758	97.739	97.531	98.009	0	0.094402	NaN	46.461	35	15	3	NaN	NaN	NaN	NaN	0		NaN	NaN	0	259090
ALEPFDDDRLIPTYGFGDVTTTNK	24	Unmodified	_ALEPFDDDRLIPTYGFGDVTTTNK_			0	0	C4M5Y9	C4M5Y9	C4M5Y9	EHI_137110		>tr|C4M5Y9|C4M5Y9_ENTHI Putative uncharacterized protein OS=Entamoeba histolytica GN=EHI_137110 PE=4 SV=1	MULTI-MSMS	2013-05-10_GAG_Top10HCD_HM1_GJ180	vesicle3	896.11	3	895.77294	2684.297	22509.48	-0.2193	-0.40155		-0.62085	896.105694586282	83.853	1.2269	85.955	85.553	86.78	2.1023				110	32	6	0	0	0	2.7351E-07	1	11770	101.3	101.13	1	7645300
ALEPFDDDRLIPTYGFGDVTTTNK	24	Unmodified	_ALEPFDDDRLIPTYGFGDVTTTNK_			0	0	C4M5Y9	C4M5Y9	C4M5Y9	EHI_137110		>tr|C4M5Y9|C4M5Y9_ENTHI Putative uncharacterized protein OS=Entamoeba histolytica GN=EHI_137110 PE=4 SV=1	MULTI-MSMS	2013-05-10_GAG_Top10HCD_HM1_GJ180	vesicle3	1343.66	2	1343.1558	2684.297	18193.36	0.31536	0.2707		0.58606	1343.65773503581	83.856	0.51498	85.958	85.655	86.17	2.1023				38	15	3	0	0	0	0.055191	1	11787	36.935	36.434	1	1119700
ALEPFDDDRLIPTYGFGDVTTTNK	24	Unmodified	_ALEPFDDDRLIPTYGFGDVTTTNK_			0	0	C4M5Y9	C4M5Y9	C4M5Y9	EHI_137110		>tr|C4M5Y9|C4M5Y9_ENTHI Putative uncharacterized protein OS=Entamoeba histolytica GN=EHI_137110 PE=4 SV=1	MULTI-MATCH	2013-05-10_GAG_Top10HCD_HM1_GJ178	vesicle1		3	895.77294	2684.297	22150.92	-0.23563	-0.012125		-0.24776	896.107250318111	85.682	0.74634	85.682	85.257	86.003	0	-0.1769	NaN	101.3	79	20	6	NaN	NaN	NaN	NaN	0		NaN	NaN	0	2890800
ALEPFDDDRLIPTYGFGDVTTTNK	24	Unmodified	_ALEPFDDDRLIPTYGFGDVTTTNK_			0	0	C4M5Y9	C4M5Y9	C4M5Y9	EHI_137110		>tr|C4M5Y9|C4M5Y9_ENTHI Putative uncharacterized protein OS=Entamoeba histolytica GN=EHI_137110 PE=4 SV=1	MULTI-MATCH	2013-05-10_GAG_Top10HCD_HM1_GJ179	vesicle2		3	895.77294	2684.297	23372.41	-0.4089	1.3798		0.97092	896.106785341887	85.188	0.71126	85.941	85.561	86.273	0.75278	0.081375	NaN	101.3	59	16	5	NaN	NaN	NaN	NaN	0		NaN	NaN	0	5622800
ALETHTYFER	10	Unmodified	_ALETHTYFER_			0	0	CON__Q1RMK2	CON__Q1RMK2	CON__Q1RMK2			>Q1RMK2 TREMBL:Q1RMK2 (Bos taurus) IGHM protein	MULTI-MSMS	2013-05-10_GAG_Top10HCD_HM1_GJ178	vesicle1	633.81	2	633.8093	1265.6041	26019.19	0.26545	0.22063		0.48608	633.80936027678	43.647	0.94094	43.647	43.177	44.118	0				150	35	5	0	0	0	5.0017E-05	1	5992	136.02	113.99	1	29882000
ALETHTYFER	10	Unmodified	_ALETHTYFER_			0	0	CON__Q1RMK2	CON__Q1RMK2	CON__Q1RMK2			>Q1RMK2 TREMBL:Q1RMK2 (Bos taurus) IGHM protein	MULTI-MSMS	2013-05-10_GAG_Top10HCD_HM1_GJ179	vesicle2	422.88	3	422.87529	1265.6041	31970.86	0.24422	0.28118		0.52539	422.875502648335	41.584	1.1604	43.439	42.873	44.033	1.8553				162	39	6	0	0	0	3.3347E-05	1	5593	117.7	103.46	1	67576000
ALETHTYFER	10	Unmodified	_ALETHTYFER_			0	0	CON__Q1RMK2	CON__Q1RMK2	CON__Q1RMK2			>Q1RMK2 TREMBL:Q1RMK2 (Bos taurus) IGHM protein	MULTI-MSMS	2013-05-10_GAG_Top10HCD_HM1_GJ179	vesicle2	633.81	2	633.8093	1265.6041	24733.54	0.26988	0.06604		0.33592	633.809337916808	41.591	1.1889	43.446	42.873	44.062	1.8553				184	40	7	0	0	0	1.0012E-05	1	5601	147.74	120.96	1	52129000
ALETHTYFER	10	Unmodified	_ALETHTYFER_			0	0	CON__Q1RMK2	CON__Q1RMK2	CON__Q1RMK2			>Q1RMK2 TREMBL:Q1RMK2 (Bos taurus) IGHM protein	MULTI-MSMS	2013-05-10_GAG_Top10HCD_HM1_GJ180	vesicle3	633.81	2	633.8093	1265.6041	25219.04	-0.17518	0.4362		0.26102	633.809497972293	42.303	0.9361	43.603	43.133	44.069	1.3004				154	36	6	0	0	0	6.34E-05	2	5686	129.89	103.1	1	25688000
ALETHTYFER	10	Unmodified	_ALETHTYFER_			0	0	CON__Q1RMK2	CON__Q1RMK2	CON__Q1RMK2			>Q1RMK2 TREMBL:Q1RMK2 (Bos taurus) IGHM protein	MULTI-MSMS	2013-05-10_GAG_Top10HCD_HM1_GJ180	vesicle3	422.88	3	422.87529	1265.6041	32107.75	-0.34547	0.83727		0.4918	422.875696193554	42.301	1.0475	43.602	43.084	44.132	1.3004				166	40	5	0	0	0	2.072E-05	1	5716	137.98	118.32	1	39923000
ALETHTYFER	10	Unmodified	_ALETHTYFER_			0	0	CON__Q1RMK2	CON__Q1RMK2	CON__Q1RMK2			>Q1RMK2 TREMBL:Q1RMK2 (Bos taurus) IGHM protein	MULTI-MATCH	2013-05-10_GAG_Top10HCD_HM1_GJ178	vesicle1		3	422.87529	1265.6041	31906.4	-0.028441	0.3925		0.36406	422.875530776693	43.635	1.056	43.635	43.153	44.209	0	0.076738	NaN	137.98	164	42	5	NaN	NaN	NaN	NaN	0		NaN	NaN	0	38071000
ALETTIIEFINDIDKK	16	Unmodified	_ALETTIIEFINDIDKK_			0	0	C4LZB9	C4LZB9	C4LZB9	EHI_000700		>tr|C4LZB9|C4LZB9_ENTHI Putative uncharacterized protein OS=Entamoeba histolytica GN=EHI_000700 PE=4 SV=1	MULTI-MSMS	2013-05-10_GAG_Top10HCD_HM1_GJ180	vesicle3	621.67	3	621.67517	1862.0037	26417.25	0.0057929	0.019429		0.025222	622.009430749702	106.93	0.70433	109.43	109.08	109.78	2.5032				58	20	4	0	0	0	0.043802	1	15343	30.072	28.845	1	551200
ALETTIIEFINDIDKK	16	Unmodified	_ALETTIIEFINDIDKK_			0	0	C4LZB9	C4LZB9	C4LZB9	EHI_000700		>tr|C4LZB9|C4LZB9_ENTHI Putative uncharacterized protein OS=Entamoeba histolytica GN=EHI_000700 PE=4 SV=1	MULTI-MATCH	2013-05-10_GAG_Top10HCD_HM1_GJ179	vesicle2		3	621.67517	1862.0037	26265.37	-0.39273	0.13751		-0.25522	621.675365588922	108.72	0.85725	109.37	108.93	109.78	0.65256	-0.031715	NaN	30.072	63	19	4	NaN	NaN	NaN	NaN	0		NaN	NaN	0	1172900
ALFETAK	7	Unmodified	_ALFETAK_			0	0	C4LWE7	C4LWE7	C4LWE7	EHI_096340		>tr|C4LWE7|C4LWE7_ENTHI Putative uncharacterized protein OS=Entamoeba histolytica GN=EHI_096340 PE=4 SV=1	MULTI-SECPEP	2013-05-10_GAG_Top10HCD_HM1_GJ179	vesicle2	391.45	2	390.21853	778.4225	31016.25	-0.038663	-0.50537		-0.54404	390.218277282372	34.574	0.9014	36.429	36.018	36.919	1.8553				96	40	3	0	0	0	0.0625	1	4706	62.659	36.832	1	4111600
ALFGLNEVTVDFR	13	Unmodified	_ALFGLNEVTVDFR_			0	0	C4M0A8	C4M0A8	C4M0A8	EHI_005150		>tr|C4M0A8|C4M0A8_ENTHI Putative uncharacterized protein OS=Entamoeba histolytica GN=EHI_005150 PE=4 SV=1	MULTI-MSMS	2013-05-10_GAG_Top10HCD_HM1_GJ179	vesicle2	740.89	2	740.89337	1479.7722	24346.35	0.069173	-0.18059		-0.11141	740.893117110554	89.548	1.6052	90.301	89.748	91.353	0.75279				97	36	5	0	0	0	5.5894E-13	1	12465	177.1	148.74	1	12883000
ALFGLNEVTVDFR	13	Unmodified	_ALFGLNEVTVDFR_			0	0	C4M0A8	C4M0A8	C4M0A8	EHI_005150		>tr|C4M0A8|C4M0A8_ENTHI Putative uncharacterized protein OS=Entamoeba histolytica GN=EHI_005150 PE=4 SV=1	MULTI-MATCH	2013-05-10_GAG_Top10HCD_HM1_GJ178	vesicle1		2	740.89337	1479.7722	24145.68	-0.54258	-0.20537		-0.74795	740.893205583636	90.157	1.2373	90.157	89.529	90.766	0	-0.058815	NaN	177.1	84	28	5	NaN	NaN	NaN	NaN	0		NaN	NaN	0	5139800
ALFGLNEVTVDFR	13	Unmodified	_ALFGLNEVTVDFR_			0	0	C4M0A8	C4M0A8	C4M0A8	EHI_005150		>tr|C4M0A8|C4M0A8_ENTHI Putative uncharacterized protein OS=Entamoeba histolytica GN=EHI_005150 PE=4 SV=1	MULTI-MATCH	2013-05-10_GAG_Top10HCD_HM1_GJ180	vesicle3		2	740.89337	1479.7722	24167.85	-0.18409	-0.23157		-0.41566	740.892892966338	88.087	1.6455	90.19	89.626	91.272	2.1023	-0.026199	NaN	177.1	90	42	3	NaN	NaN	NaN	NaN	0		NaN	NaN	0	4943100
ALFLITTK	8	Unmodified	_ALFLITTK_			0	0	Q5FZP2;C4M1H4;C4LVP2	Q5FZP2	Q5FZP2	EHI_148280;EHI_192540;EHI_186750		>tr|Q5FZP2|Q5FZP2_ENTHI p21-activated kinase OS=Entamoeba histolytica GN=EHI_148280 PE=2 SV=1;>tr|C4M1H4|C4M1H4_ENTHI Protein kinase, putative OS=Entamoeba histolytica GN=EHI_192540 PE=4 SV=1;>tr|C4LVP2|C4LVP2_ENTHI Protein kinase, putative OS=Entamoeba hi	MULTI-MSMS	2013-05-10_GAG_Top10HCD_HM1_GJ180	vesicle3	453.79	2	453.78658	905.5586	31425.53	0.098591	-0.25413		-0.15554	453.786147004574	65.479	0.70052	67.381	66.975	67.676	1.9018				26	17	2	0	0	0	0.041097	1	8991	51.193	47.354	1	325360
ALFSELQYGENVR	13	Unmodified	_ALFSELQYGENVR_			0	0	Q1EQ16;B1N355	Q1EQ16	Q1EQ16	EHI_135430;EHI_124560		>tr|Q1EQ16|Q1EQ16_ENTHI Clathrin coat assembly protein, putative OS=Entamoeba histolytica GN=EHI_135430 PE=4 SV=1;>tr|B1N355|B1N355_ENTHI AP-2 complex subunit mu, putative OS=Entamoeba histolytica GN=EHI_124560 PE=4 SV=1	MULTI-MSMS	2013-05-10_GAG_Top10HCD_HM1_GJ178	vesicle1	763.89	2	763.38591	1524.7573	24490.11	-0.53464	0.7196		0.18496	763.386532023137	71.048	0.7442	71.048	70.625	71.369	0				59	19	4	0	0	0	3.5199E-12	1	10034	167.71	156	1	2645800
ALFSELQYGENVR	13	Unmodified	_ALFSELQYGENVR_			0	0	Q1EQ16;B1N355	Q1EQ16	Q1EQ16	EHI_135430;EHI_124560		>tr|Q1EQ16|Q1EQ16_ENTHI Clathrin coat assembly protein, putative OS=Entamoeba histolytica GN=EHI_135430 PE=4 SV=1;>tr|B1N355|B1N355_ENTHI AP-2 complex subunit mu, putative OS=Entamoeba histolytica GN=EHI_124560 PE=4 SV=1	MULTI-MATCH	2013-05-10_GAG_Top10HCD_HM1_GJ179	vesicle2		2	763.38591	1524.7573	24252.65	-0.45375	1.6276		1.1738	763.386547352584	70.036	0.78787	71.09	70.642	71.43	1.0535	0.0094401	NaN	167.71	54	17	4	NaN	NaN	NaN	NaN	0		NaN	NaN	0	7305500
ALFSELQYGENVR	13	Unmodified	_ALFSELQYGENVR_			0	0	Q1EQ16;B1N355	Q1EQ16	Q1EQ16	EHI_135430;EHI_124560		>tr|Q1EQ16|Q1EQ16_ENTHI Clathrin coat assembly protein, putative OS=Entamoeba histolytica GN=EHI_135430 PE=4 SV=1;>tr|B1N355|B1N355_ENTHI AP-2 complex subunit mu, putative OS=Entamoeba histolytica GN=EHI_124560 PE=4 SV=1	MULTI-MATCH	2013-05-10_GAG_Top10HCD_HM1_GJ180	vesicle3		2	763.38591	1524.7573	23124.65	-0.51625	2.7525		2.2363	763.387217526781	69.101	0.61728	71.103	70.771	71.388	2.002	0.023005	NaN	167.71	34	13	3	NaN	NaN	NaN	NaN	0		NaN	NaN	0	3551100
ALGAQVK	7	Unmodified	_ALGAQVK_			0	0	Q24858;Q24813;B1N4I3	Q24858;B1N4I3	Q24858	EHI_014030;EHI_055400		>tr|Q24858|Q24858_ENTHI NAD(P) transhydrogenase subunit alpha, putative OS=Entamoeba histolytica GN=EHI_014030 PE=4 SV=2;>tr|Q24813|Q24813_ENTHI Nicotinamide nucleotide transhydrogenase OS=Entamoeba histolytica PE=2 SV=1;>tr|B1N4I3|B1N4I3_ENTHI Putative un	MULTI-MSMS	2013-05-10_GAG_Top10HCD_HM1_GJ179	vesicle2	343.71	2	343.71341	685.41227	33187.38	-0.17023	1.8467		1.6764	343.713876811032	10.756	0.78532	13.012	12.565	13.351	2.2563				81	40	3	0	0	0	0.029728	1	1415	62.978	37.152	1	2554000
ALGAQVK	7	Unmodified	_ALGAQVK_			0	0	Q24858;Q24813;B1N4I3	Q24858;B1N4I3	Q24858	EHI_014030;EHI_055400		>tr|Q24858|Q24858_ENTHI NAD(P) transhydrogenase subunit alpha, putative OS=Entamoeba histolytica GN=EHI_014030 PE=4 SV=2;>tr|Q24813|Q24813_ENTHI Nicotinamide nucleotide transhydrogenase OS=Entamoeba histolytica PE=2 SV=1;>tr|B1N4I3|B1N4I3_ENTHI Putative un	MULTI-MATCH	2013-05-10_GAG_Top10HCD_HM1_GJ180	vesicle3		2	343.71341	685.41227	28298.64	-0.024102	-0.17318		-0.19729	343.713565538204	11.162	1.0963	13.064	12.543	13.639	1.9018	0.025645	NaN	62.978	79	58	2	NaN	NaN	NaN	NaN	0		NaN	NaN	0	1651500
ALGDKDIVCVDDLIHEIYTVGK	22	Unmodified	_ALGDKDIVCVDDLIHEIYTVGK_			0	0	C4MA09	C4MA09	C4MA09	EHI_146530		>tr|C4MA09|C4MA09_ENTHI 60S ribosomal protein L7, putative OS=Entamoeba histolytica GN=EHI_146530 PE=4 SV=1	MULTI-MSMS	2013-05-10_GAG_Top10HCD_HM1_GJ178	vesicle1	619.32	4	619.07153	2472.257	26342.47	-0.42607	0.054734		-0.37134	619.322265125219	102	1.1792	102	101.38	102.56	0				119	35	5	0	0	0	0.037333	1	14722	44.312	43.638	1	1121200
ALGDKDIVCVDDLIHEIYTVGK	22	Unmodified	_ALGDKDIVCVDDLIHEIYTVGK_			0	0	C4MA09	C4MA09	C4MA09	EHI_146530		>tr|C4MA09|C4MA09_ENTHI 60S ribosomal protein L7, putative OS=Entamoeba histolytica GN=EHI_146530 PE=4 SV=1	MULTI-MSMS	2013-05-10_GAG_Top10HCD_HM1_GJ179	vesicle2	619.32	4	619.07153	2472.257	26232.83	-0.39958	0.19145		-0.20812	619.322461129896	100.73	1.0386	101.48	100.95	101.99	0.75279				113	27	6	0	0	0	0.020479	1	14083	51.301	51.065	1	4963000
ALGDKDIVCVDDLIHEIYTVGK	22	Unmodified	_ALGDKDIVCVDDLIHEIYTVGK_			0	0	C4MA09	C4MA09	C4MA09	EHI_146530		>tr|C4MA09|C4MA09_ENTHI 60S ribosomal protein L7, putative OS=Entamoeba histolytica GN=EHI_146530 PE=4 SV=1	MULTI-MSMS	2013-05-10_GAG_Top10HCD_HM1_GJ179	vesicle2	825.43	3	825.09295	2472.257	23087.91	-0.19681	-0.26795		-0.46477	825.427034071707	100.73	0.90164	101.48	101.01	101.92	0.75279				82	23	4	0	0	0	3.5346E-07	1	14137	98.21	97.704	1	11431000
ALGDKDIVCVDDLIHEIYTVGK	22	Unmodified	_ALGDKDIVCVDDLIHEIYTVGK_			0	0	C4MA09	C4MA09	C4MA09	EHI_146530		>tr|C4MA09|C4MA09_ENTHI 60S ribosomal protein L7, putative OS=Entamoeba histolytica GN=EHI_146530 PE=4 SV=1	MULTI-MSMS	2013-05-10_GAG_Top10HCD_HM1_GJ180	vesicle3	619.32	4	619.07153	2472.257	26217.91	-0.52196	0.65098		0.12902	619.322730839225	99.133	0.93202	101.44	100.92	101.85	2.3027				92	25	5	0	0	0	0.028253	1	14095	48.077	46.255	1	1507700
ALGDKDIVCVDDLIHEIYTVGK	22	Unmodified	_ALGDKDIVCVDDLIHEIYTVGK_			0	0	C4MA09	C4MA09	C4MA09	EHI_146530		>tr|C4MA09|C4MA09_ENTHI 60S ribosomal protein L7, putative OS=Entamoeba histolytica GN=EHI_146530 PE=4 SV=1	MULTI-MATCH	2013-05-10_GAG_Top10HCD_HM1_GJ178	vesicle1		3	825.09295	2472.257	23413.24	-0.30492	-0.16967		-0.47459	825.761275481173	101.98	1.2688	101.98	101.23	102.5	0	0.35207	NaN	98.21	116	39	4	NaN	NaN	NaN	NaN	0		NaN	NaN	0	2308100
ALGDKDIVCVDDLIHEIYTVGK	22	Unmodified	_ALGDKDIVCVDDLIHEIYTVGK_			0	0	C4MA09	C4MA09	C4MA09	EHI_146530		>tr|C4MA09|C4MA09_ENTHI 60S ribosomal protein L7, putative OS=Entamoeba histolytica GN=EHI_146530 PE=4 SV=1	MULTI-MATCH	2013-05-10_GAG_Top10HCD_HM1_GJ178	vesicle1		4	619.07153	2472.257	25960.79	-0.44387	-0.031269		-0.47514	619.322891611278	101.44	0.5145	101.44	101.21	101.73	0	-0.013077	NaN	51.301	17	15	2	NaN	NaN	NaN	NaN	0		NaN	NaN	0	241530
ALGDKDIVCVDDLIHEIYTVGK	22	Unmodified	_ALGDKDIVCVDDLIHEIYTVGK_			0	0	C4MA09	C4MA09	C4MA09	EHI_146530		>tr|C4MA09|C4MA09_ENTHI 60S ribosomal protein L7, putative OS=Entamoeba histolytica GN=EHI_146530 PE=4 SV=1	MULTI-MATCH	2013-05-10_GAG_Top10HCD_HM1_GJ180	vesicle3		3	825.09295	2472.257	23198.99	-0.16569	0.31522		0.14953	825.427556676928	99.128	0.92699	101.43	100.99	101.92	2.3027	-0.20061	NaN	98.21	92	24	5	NaN	NaN	NaN	NaN	0		NaN	NaN	0	2838200
ALGIVLAQTFGIR	13	Unmodified	_ALGIVLAQTFGIR_			0	0	C4M8M7	C4M8M7	C4M8M7	EHI_114320		>tr|C4M8M7|C4M8M7_ENTHI Putative uncharacterized protein OS=Entamoeba histolytica GN=EHI_114320 PE=4 SV=1	MULTI-MSMS	2013-05-10_GAG_Top10HCD_HM1_GJ178	vesicle1	679.91	2	679.91136	1357.8082	24858.68	-0.59609	-0.11527		-0.71136	679.911158111722	91.648	1.5375	91.648	91.095	92.633	-7.6294E-06				116	43	4	0	0	0	1.118E-16	1	13132	188.96	184.81	1	1879100
ALGIVLAQTFGIR	13	Unmodified	_ALGIVLAQTFGIR_			0	0	C4M8M7	C4M8M7	C4M8M7	EHI_114320		>tr|C4M8M7|C4M8M7_ENTHI Putative uncharacterized protein OS=Entamoeba histolytica GN=EHI_114320 PE=4 SV=1	MULTI-SECPEP	2013-05-10_GAG_Top10HCD_HM1_GJ179	vesicle2	680.91	2	679.91136	1357.8082	25424.83	-0.74651	0.016834		-0.72968	679.911165240899	90.775	1.5983	91.528	90.957	92.555	0.75279				95	37	4	0	0	0	0.013312	1	12738	51.135	50.893	1	3283200
ALGIVLAQTFGIR	13	Unmodified	_ALGIVLAQTFGIR_			0	0	C4M8M7	C4M8M7	C4M8M7	EHI_114320		>tr|C4M8M7|C4M8M7_ENTHI Putative uncharacterized protein OS=Entamoeba histolytica GN=EHI_114320 PE=4 SV=1	MULTI-MSMS	2013-05-10_GAG_Top10HCD_HM1_GJ180	vesicle3	679.91	2	679.91136	1357.8082	24665.32	-0.4523	-0.74235		-1.1947	679.910642811831	89.221	1.5196	91.323	90.795	92.314	2.1023				94	38	4	0	0	0	2.1974E-23	2	12535	212.89	205.53	1	2090400
ALGIVLAQTFGIR	13	Unmodified	_ALGIVLAQTFGIR_			0	0	C4M8M7	C4M8M7	C4M8M7	EHI_114320		>tr|C4M8M7|C4M8M7_ENTHI Putative uncharacterized protein OS=Entamoeba histolytica GN=EHI_114320 PE=4 SV=1	MULTI-MATCH	2013-05-10_GAG_Top10HCD_HM1_GJ179	vesicle2		2	679.91136	1357.8082	25424.83	-0.74651	0.016834		-0.72968	679.911165240899	90.775	1.5983	91.528	90.957	92.555	0.75279	0.028033	NaN	212.89	95	37	4	NaN	NaN	NaN	NaN	0		NaN	NaN	0	3283200
ALHTFDPSK	9	Unmodified	_ALHTFDPSK_			0	0	C4LWF0	C4LWF0	C4LWF0	EHI_096370		>tr|C4LWF0|C4LWF0_ENTHI Putative uncharacterized protein OS=Entamoeba histolytica GN=EHI_096370 PE=4 SV=1	MULTI-MSMS	2013-05-10_GAG_Top10HCD_HM1_GJ180	vesicle3	339.18	3	339.17842	1014.5134	36319.55	0.062928	-0.0057948		0.057133	339.178365652233	29.629	0.80483	31.03	30.608	31.412	1.4006				82	33	4	0	0	0	0.00042518	1	3980	76.345	43.155	1	1430900
ALHTFDPSK	9	Unmodified	_ALHTFDPSK_			0	0	C4LWF0	C4LWF0	C4LWF0	EHI_096370		>tr|C4LWF0|C4LWF0_ENTHI Putative uncharacterized protein OS=Entamoeba histolytica GN=EHI_096370 PE=4 SV=1	MULTI-MATCH	2013-05-10_GAG_Top10HCD_HM1_GJ178	vesicle1		3	339.17842	1014.5134	35041.59	-0.13775	-0.54036		-0.67811	339.178202721346	31.281	0.83883	31.281	30.862	31.701	0	0.16824	NaN	76.345	70	28	3	NaN	NaN	NaN	NaN	0		NaN	NaN	0	807170
ALHTFDPSK	9	Unmodified	_ALHTFDPSK_			0	0	C4LWF0	C4LWF0	C4LWF0	EHI_096370		>tr|C4LWF0|C4LWF0_ENTHI Putative uncharacterized protein OS=Entamoeba histolytica GN=EHI_096370 PE=4 SV=1	MULTI-MATCH	2013-05-10_GAG_Top10HCD_HM1_GJ179	vesicle2		3	339.17842	1014.5134	36061.98	-0.023956	0.094005		0.070049	339.178410771924	29.172	0.71127	31.028	30.666	31.378	1.8553	-0.085133	NaN	76.345	64	25	3	NaN	NaN	NaN	NaN	0		NaN	NaN	0	1858600
ALIAYNQK	8	Unmodified	_ALIAYNQK_			0	0	B1N316;C4M2R7;C4LZP6	B1N316	B1N316	EHI_160990;EHI_038620		>tr|B1N316|B1N316_ENTHI 40S ribosomal protein S16, putative OS=Entamoeba histolytica GN=EHI_008010 PE=3 SV=1;>tr|C4M2R7|C4M2R7_ENTHI 40S ribosomal protein S16, putative OS=Entamoeba histolytica GN=EHI_160990 PE=3 SV=1;>tr|C4LZP6|C4LZP6_ENTHI 40S ribosomal	MULTI-MSMS	2013-05-10_GAG_Top10HCD_HM1_GJ178	vesicle1	460.76	2	460.76363	919.51272	29833.49	0.54539	-0.088899		0.45649	460.76349108428	38.15	0.91775	38.15	37.639	38.556	0				122	39	4	0	0	0	0.0018417	1	5216	117.93	82.489	1	4402300
ALIAYNQK	8	Unmodified	_ALIAYNQK_			0	0	B1N316;C4M2R7;C4LZP6	B1N316	B1N316	EHI_160990;EHI_038620		>tr|B1N316|B1N316_ENTHI 40S ribosomal protein S16, putative OS=Entamoeba histolytica GN=EHI_008010 PE=3 SV=1;>tr|C4M2R7|C4M2R7_ENTHI 40S ribosomal protein S16, putative OS=Entamoeba histolytica GN=EHI_160990 PE=3 SV=1;>tr|C4LZP6|C4LZP6_ENTHI 40S ribosomal	MULTI-MSMS	2013-05-10_GAG_Top10HCD_HM1_GJ179	vesicle2	460.76	2	460.76363	919.51272	30784.09	0.69819	-0.053687		0.64451	460.76357601066	36.217	0.89676	38.073	37.586	38.483	1.8553				98	29	4	0	0	0	0.0018158	1	4887	116.54	89.288	1	17488000
ALIAYNQK	8	Unmodified	_ALIAYNQK_			0	0	B1N316;C4M2R7;C4LZP6	B1N316	B1N316	EHI_160990;EHI_038620		>tr|B1N316|B1N316_ENTHI 40S ribosomal protein S16, putative OS=Entamoeba histolytica GN=EHI_008010 PE=3 SV=1;>tr|C4M2R7|C4M2R7_ENTHI 40S ribosomal protein S16, putative OS=Entamoeba histolytica GN=EHI_160990 PE=3 SV=1;>tr|C4LZP6|C4LZP6_ENTHI 40S ribosomal	MULTI-MSMS	2013-05-10_GAG_Top10HCD_HM1_GJ180	vesicle3	460.76	2	460.76363	919.51272	30673.5	1.1076	-0.26382		0.84382	460.763537107168	36.722	0.87088	38.022	37.541	38.412	1.3004				122	35	4	0	0	0	0.0018158	1	4959	116.54	89.288	1	16625000
ALIDIEDYR	9	Unmodified	_ALIDIEDYR_			0	0	C4LWW4	C4LWW4	C4LWW4	EHI_126880	Methionine aminopeptidase	>tr|C4LWW4|C4LWW4_ENTHI Methionine aminopeptidase OS=Entamoeba histolytica GN=EHI_126880 PE=3 SV=1	MULTI-MSMS	2013-05-10_GAG_Top10HCD_HM1_GJ179	vesicle2	554.29	2	554.28767	1106.5608	27856.76	-0.30304	1.059		0.75593	554.288343242887	65.985	0.68759	67.139	66.783	67.471	1.1537				30	15	3	0	0	0	0.0001237	1	9053	135.71	94.263	1	2577500
ALIDIEDYR	9	Unmodified	_ALIDIEDYR_			0	0	C4LWW4	C4LWW4	C4LWW4	EHI_126880	Methionine aminopeptidase	>tr|C4LWW4|C4LWW4_ENTHI Methionine aminopeptidase OS=Entamoeba histolytica GN=EHI_126880 PE=3 SV=1	MULTI-MATCH	2013-05-10_GAG_Top10HCD_HM1_GJ178	vesicle1		2	554.28767	1106.5608	27828.29	-0.3383	-0.19903		-0.53734	554.287250462639	67.082	0.64258	67.082	66.743	67.386	0	-0.0012182	NaN	135.71	38	18	3	NaN	NaN	NaN	NaN	0		NaN	NaN	0	1083400
ALIDIEDYR	9	Unmodified	_ALIDIEDYR_			0	0	C4LWW4	C4LWW4	C4LWW4	EHI_126880	Methionine aminopeptidase	>tr|C4LWW4|C4LWW4_ENTHI Methionine aminopeptidase OS=Entamoeba histolytica GN=EHI_126880 PE=3 SV=1	MULTI-MATCH	2013-05-10_GAG_Top10HCD_HM1_GJ180	vesicle3		2	554.28767	1106.5608	27785.35	-0.32465	0.22585		-0.0988	554.287532095271	65.227	0.82275	67.028	66.564	67.387	1.8016	-0.054914	NaN	135.71	46	20	3	NaN	NaN	NaN	NaN	0		NaN	NaN	0	2795200
ALIDIEDYRK	10	Unmodified	_ALIDIEDYRK_			0	0	C4LWW4	C4LWW4	C4LWW4	EHI_126880	Methionine aminopeptidase	>tr|C4LWW4|C4LWW4_ENTHI Methionine aminopeptidase OS=Entamoeba histolytica GN=EHI_126880 PE=3 SV=1	MULTI-MSMS	2013-05-10_GAG_Top10HCD_HM1_GJ179	vesicle2	412.56	3	412.55919	1234.6558	32151.85	0.15245	0.098561		0.25101	412.559259804011	56.763	0.80588	58.418	58.024	58.829	1.6549				60	21	4	0	0	0	0.0022403	1	7712	63.184	47.851	1	2898000
ALIDIEDYRK	10	Unmodified	_ALIDIEDYRK_			0	0	C4LWW4	C4LWW4	C4LWW4	EHI_126880	Methionine aminopeptidase	>tr|C4LWW4|C4LWW4_ENTHI Methionine aminopeptidase OS=Entamoeba histolytica GN=EHI_126880 PE=3 SV=1	MULTI-MATCH	2013-05-10_GAG_Top10HCD_HM1_GJ178	vesicle1		3	412.55919	1234.6558	32349	-0.34452	0.23801		-0.10651	412.55924567499	58.556	0.62417	58.556	58.237	58.861	0	0.081651	NaN	63.184	40	17	3	NaN	NaN	NaN	NaN	0		NaN	NaN	0	935130
ALIDIEDYRK	10	Unmodified	_ALIDIEDYRK_			0	0	C4LWW4	C4LWW4	C4LWW4	EHI_126880	Methionine aminopeptidase	>tr|C4LWW4|C4LWW4_ENTHI Methionine aminopeptidase OS=Entamoeba histolytica GN=EHI_126880 PE=3 SV=1	MULTI-MATCH	2013-05-10_GAG_Top10HCD_HM1_GJ180	vesicle3		3	412.55919	1234.6558	31866.64	-0.25078	0.34979		0.09901	412.559265084011	56.747	0.83282	58.448	58.073	58.906	1.7013	-0.025714	NaN	63.184	60	23	4	NaN	NaN	NaN	NaN	0		NaN	NaN	0	3321900
ALIEQEPENEK	11	Unmodified	_ALIEQEPENEK_			0	0	B1N2W5	B1N2W5	B1N2W5	EHI_098490		>tr|B1N2W5|B1N2W5_ENTHI Vesicle-associated membrane protein, putative OS=Entamoeba histolytica GN=EHI_098490 PE=4 SV=1	MULTI-SECPEP	2013-05-10_GAG_Top10HCD_HM1_GJ180	vesicle3	650.36	2	650.32498	1298.6354	25950.31	0.5337	-0.75421		-0.22051	650.324561276108	33.655	0.51866	34.955	34.706	35.224	1.3004				40	25	2	0	0	0	0.026825	1	4508	45.829	29.95	1	859300
ALIMDSDTIPVVSILFGMTEIIQK	24	Unmodified	_ALIMDSDTIPVVSILFGMTEIIQK_			0	0	Q1EPY2;B1N3T5	Q1EPY2	Q1EPY2	EHI_160900;EHI_154290		>tr|Q1EPY2|Q1EPY2_ENTHI EhVps45A OS=Entamoeba histolytica GN=EHI_160900 PE=4 SV=1;>tr|B1N3T5|B1N3T5_ENTHI Vacuolar protein sorting-associated protein 45, putative OS=Entamoeba histolytica GN=EHI_154290 PE=4 SV=1	MULTI-MSMS	2013-05-10_GAG_Top10HCD_HM1_GJ179	vesicle2	879.14	3	878.80928	2633.406	21143.41	-0.19013	-0.90001		-1.0901	879.143476273677	136.06	0.42816	136.51	136.26	136.68	0.4521				47	15	4	0	0	0	0.020263	1	19531	36.166	35.958	1	1370500
ALIMDSDTIPVVSILFGMTEIIQK	24	Unmodified	_ALIMDSDTIPVVSILFGMTEIIQK_			0	0	Q1EPY2;B1N3T5	Q1EPY2	Q1EPY2	EHI_160900;EHI_154290		>tr|Q1EPY2|Q1EPY2_ENTHI EhVps45A OS=Entamoeba histolytica GN=EHI_160900 PE=4 SV=1;>tr|B1N3T5|B1N3T5_ENTHI Vacuolar protein sorting-associated protein 45, putative OS=Entamoeba histolytica GN=EHI_154290 PE=4 SV=1	MULTI-MSMS	2013-05-10_GAG_Top10HCD_HM1_GJ180	vesicle3	879.15	3	878.80928	2633.406	22134.21	-0.40936	0.61971		0.21035	879.143761308335	134.44	0.31224	138.15	137.97	138.28	3.706				34	10	5	0	0	0	0.059769	1	19471	23.536	23.421	1	302030
ALITQPELLILDEATSALDSESEMIVQQAIDK	32	Unmodified	_ALITQPELLILDEATSALDSESEMIVQQAIDK_			0	0	Q24809;B1N2J5;B1N3U1	Q24809;B1N3U1	Q24809	EhPGP6;EHI_050640;EHI_081130		>tr|Q24809|Q24809_ENTHI P-glycoprotein 6 OS=Entamoeba histolytica GN=EhPGP6 PE=3 SV=1;>tr|B1N2J5|B1N2J5_ENTHI P-glycoprotein 6, putative OS=Entamoeba histolytica GN=EHI_050640 PE=3 SV=1;>tr|B1N3U1|B1N3U1_ENTHI P-glycoprotein 6, putative OS=Entamoeba histol	MULTI-MSMS	2013-05-10_GAG_Top10HCD_HM1_GJ178	vesicle1	872.45	4	871.95493	3483.7906	22709.74	-0.31635	0.38764		0.071287	872.456679493424	135.57	0.29498	135.57	135.42	135.71	0				45	9	6	0	0	0	0.034248	1	19749	28.119	27.848	1	1049200
ALITQPELLILDEATSALDSESEMIVQQAIDK	32	Unmodified	_ALITQPELLILDEATSALDSESEMIVQQAIDK_			0	0	Q24809;B1N2J5;B1N3U1	Q24809;B1N3U1	Q24809	EhPGP6;EHI_050640;EHI_081130		>tr|Q24809|Q24809_ENTHI P-glycoprotein 6 OS=Entamoeba histolytica GN=EhPGP6 PE=3 SV=1;>tr|B1N2J5|B1N2J5_ENTHI P-glycoprotein 6, putative OS=Entamoeba histolytica GN=EHI_050640 PE=3 SV=1;>tr|B1N3U1|B1N3U1_ENTHI P-glycoprotein 6, putative OS=Entamoeba histol	MULTI-MSMS	2013-05-10_GAG_Top10HCD_HM1_GJ179	vesicle2	872.46	4	871.95493	3483.7906	22890.04	-0.16301	0.49942		0.3364	872.456761491128	135	0.39316	135.45	135.26	135.65	0.4521				53	11	7	0	0	0	0.0004435	1	19370	55.765	55.359	1	5454400
ALITQPELLILDEATSALDSESEMIVQQAIDK	32	Unmodified	_ALITQPELLILDEATSALDSESEMIVQQAIDK_			0	0	Q24809;B1N2J5;B1N3U1	Q24809;B1N3U1	Q24809	EhPGP6;EHI_050640;EHI_081130		>tr|Q24809|Q24809_ENTHI P-glycoprotein 6 OS=Entamoeba histolytica GN=EhPGP6 PE=3 SV=1;>tr|B1N2J5|B1N2J5_ENTHI P-glycoprotein 6, putative OS=Entamoeba histolytica GN=EHI_050640 PE=3 SV=1;>tr|B1N3U1|B1N3U1_ENTHI P-glycoprotein 6, putative OS=Entamoeba histol	MULTI-MSMS	2013-05-10_GAG_Top10HCD_HM1_GJ180	vesicle3	1162.61	3	1162.2708	3483.7906	19515.78	0.25584	0.17255		0.42839	1162.93959630486	133.24	0.60001	136.94	136.66	137.26	3.706				110	20	8	0	0	0	5.4262E-18	1	19296	108.01	107.5	1	6048400
ALKEPPKDR	9	Unmodified	_ALKEPPKDR_			0	0	C4M1E1	C4M1E1	C4M1E1			>tr|C4M1E1|C4M1E1_ENTHI 60S ribosomal protein L12, putative OS=Entamoeba histolytica GN=EHI_030710 PE=3 SV=1	MULTI-MSMS	2013-05-10_GAG_Top10HCD_HM1_GJ179	vesicle2	351.87	3	351.87322	1052.5978	34065.45	-0.0012234	-0.44028		-0.4415	351.873103682504	2.1086	3.2505	3.6632	2.6479	5.8984	1.5546				495	186	5	0	0	0	0.001037	2	206	101.38	75.317	1	13944000
ALKEPPKDR	9	Unmodified	_ALKEPPKDR_			0	0	C4M1E1	C4M1E1	C4M1E1			>tr|C4M1E1|C4M1E1_ENTHI 60S ribosomal protein L12, putative OS=Entamoeba histolytica GN=EHI_030710 PE=3 SV=1	MULTI-MSMS	2013-05-10_GAG_Top10HCD_HM1_GJ179	vesicle2	527.31	2	527.3062	1052.5978	28657.73	0.20918	-0.13398		0.075202	527.305978569187	2.0366	1.9001	3.5913	2.8685	4.7686	1.5546				276	116	3	0	0	0	0.065942	1	247	61.56	49.324	1	2128300
ALKEPPKDR	9	Unmodified	_ALKEPPKDR_			0	0	C4M1E1	C4M1E1	C4M1E1			>tr|C4M1E1|C4M1E1_ENTHI 60S ribosomal protein L12, putative OS=Entamoeba histolytica GN=EHI_030710 PE=3 SV=1	MULTI-MSMS	2013-05-10_GAG_Top10HCD_HM1_GJ180	vesicle3	351.87	3	351.87322	1052.5978	34702.98	-0.019377	-0.43981		-0.45919	351.873108172573	2.3562	2.7142	3.5563	2.6824	5.3966	1.2002				455	165	4	0	0	0	0.0023059	1	264	94.087	71.033	1	13404000
ALKEPPKDR	9	Unmodified	_ALKEPPKDR_			0	0	C4M1E1	C4M1E1	C4M1E1			>tr|C4M1E1|C4M1E1_ENTHI 60S ribosomal protein L12, putative OS=Entamoeba histolytica GN=EHI_030710 PE=3 SV=1	MULTI-MATCH	2013-05-10_GAG_Top10HCD_HM1_GJ178	vesicle1		2	527.3062	1052.5978	29173.11	-0.11272	0.13097		0.018251	527.306104127478	3.2609	1.3711	3.2609	2.6975	4.0685	2.3842E-07	-0.21726	NaN	61.56	176	97	3	NaN	NaN	NaN	NaN	0		NaN	NaN	0	422940
ALKEPPKDR	9	Unmodified	_ALKEPPKDR_			0	0	C4M1E1	C4M1E1	C4M1E1			>tr|C4M1E1|C4M1E1_ENTHI 60S ribosomal protein L12, putative OS=Entamoeba histolytica GN=EHI_030710 PE=3 SV=1	MULTI-MATCH	2013-05-10_GAG_Top10HCD_HM1_GJ178	vesicle1		3	351.87322	1052.5978	35440.15	-0.47363	0.083256		-0.39037	351.873205698262	3.5356	3.3496	3.5356	2.5096	5.8592	0	-0.049446	NaN	101.38	519	233	4	NaN	NaN	NaN	NaN	0		NaN	NaN	0	3242700
ALKEPPKDR	9	Unmodified	_ALKEPPKDR_			0	0	C4M1E1	C4M1E1	C4M1E1			>tr|C4M1E1|C4M1E1_ENTHI 60S ribosomal protein L12, putative OS=Entamoeba histolytica GN=EHI_030710 PE=3 SV=1	MULTI-MATCH	2013-05-10_GAG_Top10HCD_HM1_GJ180	vesicle3		2	527.3062	1052.5978	28662	0.41031	-0.31526		0.095051	527.305881760409	2.3822	2.5369	3.5824	2.7723	5.3092	1.2002	0.1042	NaN	61.56	336	149	4	NaN	NaN	NaN	NaN	0		NaN	NaN	0	2228100
ALKPVYENLAK	11	Unmodified	_ALKPVYENLAK_			0	0	C4LU87	C4LU87	C4LU87	EHI_110350		>tr|C4LU87|C4LU87_ENTHI Thioredoxin, putative OS=Entamoeba histolytica GN=EHI_110350 PE=4 SV=1	MULTI-MSMS	2013-05-10_GAG_Top10HCD_HM1_GJ179	vesicle2	415.91	3	415.91157	1244.7129	31063.37	0.049365	3.3432		3.3926	415.911477525757	45.769	0.76856	47.524	47.131	47.899	1.7551				36	21	2	0	0	0	0.014704	1	6159	58.511	53.795	1	4528800
ALKPVYENLAK	11	Unmodified	_ALKPVYENLAK_			0	0	C4LU87	C4LU87	C4LU87	EHI_110350		>tr|C4LU87|C4LU87_ENTHI Thioredoxin, putative OS=Entamoeba histolytica GN=EHI_110350 PE=4 SV=1	MULTI-MATCH	2013-05-10_GAG_Top10HCD_HM1_GJ178	vesicle1		3	415.91157	1244.7129	31902.93	0.4282	0.44904		0.87725	415.911364787479	47.697	0.82024	47.697	47.282	48.103	0	0.086451	NaN	58.511	83	29	4	NaN	NaN	NaN	NaN	0		NaN	NaN	0	3172300
ALLAYAFALAGNQER	15	Unmodified	_ALLAYAFALAGNQER_			0	0	CON__ENSEMBL:ENSBTAP00000024146	CON__ENSEMBL:ENSBTAP00000024146	CON__ENSEMBL:ENSBTAP00000024146			>ENSEMBL:ENSBTAP00000024146 (Bos taurus) similar to alpha-2-macroglobulin isoform 1	MULTI-MSMS	2013-05-10_GAG_Top10HCD_HM1_GJ179	vesicle2	536.62	3	536.62286	1606.8467	29914.22	-0.35094	0.99345		0.64251	536.623450709053	88.751	0.76875	89.504	89.13	89.899	0.75279				57	18	4	0	0	0	0.041604	1	12316	29.785	29.187	1	2255400
ALLAYAFALAGNQER	15	Unmodified	_ALLAYAFALAGNQER_			0	0	CON__ENSEMBL:ENSBTAP00000024146	CON__ENSEMBL:ENSBTAP00000024146	CON__ENSEMBL:ENSBTAP00000024146			>ENSEMBL:ENSBTAP00000024146 (Bos taurus) similar to alpha-2-macroglobulin isoform 1	MULTI-MATCH	2013-05-10_GAG_Top10HCD_HM1_GJ178	vesicle1		3	536.62286	1606.8467	29211.51	-0.41431	0.89074		0.47643	536.623665512509	89.502	0.64825	89.502	89.178	89.826	0	0.049105	NaN	29.785	37	16	3	NaN	NaN	NaN	NaN	0		NaN	NaN	0	258240
ALLAYAFALAGNQER	15	Unmodified	_ALLAYAFALAGNQER_			0	0	CON__ENSEMBL:ENSBTAP00000024146	CON__ENSEMBL:ENSBTAP00000024146	CON__ENSEMBL:ENSBTAP00000024146			>ENSEMBL:ENSBTAP00000024146 (Bos taurus) similar to alpha-2-macroglobulin isoform 1	MULTI-MATCH	2013-05-10_GAG_Top10HCD_HM1_GJ180	vesicle3		3	536.62286	1606.8467	29753.43	-0.24936	0.42172		0.17236	536.957165699227	87.25	0.69867	89.353	89.022	89.721	2.1023	-0.10007	NaN	29.785	29	16	2	NaN	NaN	NaN	NaN	0		NaN	NaN	0	708670
ALLDDGTAWGQFCSFVNSMR	20	Unmodified	_ALLDDGTAWGQFCSFVNSMR_			0	0	C4M1H6;C4LYK5	C4M1H6	C4M1H6	EHI_192590;EHI_118440		>tr|C4M1H6|C4M1H6_ENTHI Beta-amylase, putative OS=Entamoeba histolytica GN=EHI_192590 PE=3 SV=1;>tr|C4LYK5|C4LYK5_ENTHI Beta-amylase, putative OS=Entamoeba histolytica GN=EHI_118440 PE=3 SV=1	MULTI-MSMS	2013-05-10_GAG_Top10HCD_HM1_GJ178	vesicle1	1138.51	2	1138.0172	2274.0198	20192.11	0.15186	-1.2795		-1.1276	1138.51772338121	107.68	0.81168	107.68	107.22	108.03	7.6294E-06				89	21	6	0	0	0	0.00016834	1	15622	56.017	55.791	1	1530900
ALLDDGTAWGQFCSFVNSMR	20	Unmodified	_ALLDDGTAWGQFCSFVNSMR_			0	0	C4M1H6;C4LYK5	C4M1H6	C4M1H6	EHI_192590;EHI_118440		>tr|C4M1H6|C4M1H6_ENTHI Beta-amylase, putative OS=Entamoeba histolytica GN=EHI_192590 PE=3 SV=1;>tr|C4LYK5|C4LYK5_ENTHI Beta-amylase, putative OS=Entamoeba histolytica GN=EHI_118440 PE=3 SV=1	MULTI-SECPEP	2013-05-10_GAG_Top10HCD_HM1_GJ179	vesicle2	1138.6	2	1138.0172	2274.0198	21221.66	-0.10362	-1.4258		-1.5294	1138.01607169143	106.66	0.70381	107.31	106.93	107.63	0.65257				63	19	5	0	0	0	2.6888E-06	1	15004	48.354	47.863	1	2580900
ALLDDGTAWGQFCSFVNSMR	20	Unmodified	_ALLDDGTAWGQFCSFVNSMR_			0	0	C4M1H6;C4LYK5	C4M1H6	C4M1H6	EHI_192590;EHI_118440		>tr|C4M1H6|C4M1H6_ENTHI Beta-amylase, putative OS=Entamoeba histolytica GN=EHI_192590 PE=3 SV=1;>tr|C4LYK5|C4LYK5_ENTHI Beta-amylase, putative OS=Entamoeba histolytica GN=EHI_118440 PE=3 SV=1	MULTI-MATCH	2013-05-10_GAG_Top10HCD_HM1_GJ179	vesicle2		2	1138.0172	2274.0198	21221.66	-0.10362	-1.4258		-1.5294	1138.01607169143	106.66	0.70381	107.31	106.93	107.63	0.65257	-0.18842	NaN	56.017	63	19	5	NaN	NaN	NaN	NaN	0		NaN	NaN	0	2580900
ALLPQLHLK	9	Unmodified	_ALLPQLHLK_			0	0	C4M835	C4M835	C4M835	EHI_108710		>tr|C4M835|C4M835_ENTHI Putative uncharacterized protein OS=Entamoeba histolytica GN=EHI_108710 PE=4 SV=1	MULTI-MSMS	2013-05-10_GAG_Top10HCD_HM1_GJ179	vesicle2	344.89	3	344.89033	1031.6492	34997.63	-0.50315	0.032458		-0.4707	344.890413343171	63.98	0.78363	65.234	64.794	65.578	1.2539				32	19	2	0	0	0	0.0061614	1	8740	52.482	40.246	1	838370
ALLTNCHIAQEAAIK	15	Unmodified	_ALLTNCHIAQEAAIK_			0	0	C4LU42	C4LU42	C4LU42	EHI_068510		>tr|C4LU42|C4LU42_ENTHI Putative uncharacterized protein OS=Entamoeba histolytica GN=EHI_068510 PE=4 SV=1	MULTI-MSMS	2013-05-10_GAG_Top10HCD_HM1_GJ178	vesicle1	551.97	3	551.63113	1651.8716	23751.14	-0.25942	-2.4193		-2.6787	552.297012082491	56.098	0.61514	56.098	55.735	56.35	0				44	19	3	0	0	0	0.045374	1	7763	27.767	22.555	1	711630
ALLTNCHIAQEAAIK	15	Unmodified	_ALLTNCHIAQEAAIK_			0	0	C4LU42	C4LU42	C4LU42	EHI_068510		>tr|C4LU42|C4LU42_ENTHI Putative uncharacterized protein OS=Entamoeba histolytica GN=EHI_068510 PE=4 SV=1	MULTI-MATCH	2013-05-10_GAG_Top10HCD_HM1_GJ179	vesicle2		3	551.63113	1651.8716	21659.96	-0.23169	-2.0627		-2.2944	551.963541430672	54.334	0.56099	56.089	55.844	56.405	1.7551	-0.0045948	NaN	27.767	24	15	2	NaN	NaN	NaN	NaN	0		NaN	NaN	0	1544900
ALLYIPAEGPNPFAPK	16	Unmodified	_ALLYIPAEGPNPFAPK_			0	0	C4M3S9	C4M3S9	C4M3S9	EHI_163480		>tr|C4M3S9|C4M3S9_ENTHI 90 kDa heat shock protein, putative OS=Entamoeba histolytica GN=EHI_163480 PE=3 SV=1	MULTI-SECPEP	2013-05-10_GAG_Top10HCD_HM1_GJ178	vesicle1	850.42	2	849.4667	1696.9188	23025.69	0.0024515	0.1154		0.11785	849.466558688687	85.343	0.98825	85.343	84.867	85.856	0				81	27	4	0	0	0	0.011264	1	12124	45.54	21.585	1	9352600
ALLYIPAEGPNPFAPK	16	Unmodified	_ALLYIPAEGPNPFAPK_			0	0	C4M3S9	C4M3S9	C4M3S9	EHI_163480		>tr|C4M3S9|C4M3S9_ENTHI 90 kDa heat shock protein, putative OS=Entamoeba histolytica GN=EHI_163480 PE=3 SV=1	MULTI-MSMS	2013-05-10_GAG_Top10HCD_HM1_GJ179	vesicle2	849.47	2	849.4667	1696.9188	22784.76	-0.67413	0.94819		0.27406	849.467058780753	84.827	1.3036	85.58	85.074	86.377	0.75279				95	30	5	0	0	0	8.9518E-05	2	11755	61.444	34.951	1	19462000
ALLYIPAEGPNPFAPK	16	Unmodified	_ALLYIPAEGPNPFAPK_			0	0	C4M3S9	C4M3S9	C4M3S9	EHI_163480		>tr|C4M3S9|C4M3S9_ENTHI 90 kDa heat shock protein, putative OS=Entamoeba histolytica GN=EHI_163480 PE=3 SV=1	MULTI-MATCH	2013-05-10_GAG_Top10HCD_HM1_GJ178	vesicle1		2	849.4667	1696.9188	23025.69	0.0024515	0.1154		0.11785	849.466558688687	85.343	0.98825	85.343	84.867	85.856	0	-0.13724	NaN	61.444	81	27	4	NaN	NaN	NaN	NaN	0		NaN	NaN	0	9352600
ALLYIPAEGPNPFAPK	16	Unmodified	_ALLYIPAEGPNPFAPK_			0	0	C4M3S9	C4M3S9	C4M3S9	EHI_163480		>tr|C4M3S9|C4M3S9_ENTHI 90 kDa heat shock protein, putative OS=Entamoeba histolytica GN=EHI_163480 PE=3 SV=1	MULTI-MATCH	2013-05-10_GAG_Top10HCD_HM1_GJ180	vesicle3		2	849.4667	1696.9188	22914.33	-0.31498	0.16914		-0.14584	849.968648503724	83.415	0.87343	85.517	85.052	85.925	2.1023	0.037196	NaN	61.444	69	27	3	NaN	NaN	NaN	NaN	0		NaN	NaN	0	9019300
ALLYIPAEGPNPFAPKDPEK	20	Unmodified	_ALLYIPAEGPNPFAPKDPEK_			0	0	C4M3S9	C4M3S9	C4M3S9	EHI_163480		>tr|C4M3S9|C4M3S9_ENTHI 90 kDa heat shock protein, putative OS=Entamoeba histolytica GN=EHI_163480 PE=3 SV=1	MULTI-MSMS	2013-05-10_GAG_Top10HCD_HM1_GJ178	vesicle1	1084.58	2	1084.0753	2166.1361	20263.59	0.25707	-0.50471		-0.24763	1084.57637707396	80.153	0.93778	80.153	79.674	80.612	0				75	26	5	0	0	0	0.0095474	1	11355	58.848	58.382	1	1857000
ALLYIPAEGPNPFAPKDPEK	20	Unmodified	_ALLYIPAEGPNPFAPKDPEK_			0	0	C4M3S9	C4M3S9	C4M3S9	EHI_163480		>tr|C4M3S9|C4M3S9_ENTHI 90 kDa heat shock protein, putative OS=Entamoeba histolytica GN=EHI_163480 PE=3 SV=1	MULTI-MSMS	2013-05-10_GAG_Top10HCD_HM1_GJ179	vesicle2	723.39	3	723.05265	2166.1361	24697.66	-0.12825	-0.084292		-0.21254	723.387153154046	79.187	1.4157	80.04	79.203	80.618	0.85301				127	36	6	0	0	0	7.3398E-08	1	10967	98.175	96.861	1	28063000
ALLYIPAEGPNPFAPKDPEK	20	Unmodified	_ALLYIPAEGPNPFAPKDPEK_			0	0	C4M3S9	C4M3S9	C4M3S9	EHI_163480		>tr|C4M3S9|C4M3S9_ENTHI 90 kDa heat shock protein, putative OS=Entamoeba histolytica GN=EHI_163480 PE=3 SV=1	MULTI-MSMS	2013-05-10_GAG_Top10HCD_HM1_GJ180	vesicle3	1084.58	2	1084.0753	2166.1361	20225.09	0.27876	0.060949		0.33971	1084.57697457979	78.177	0.78424	80.179	79.822	80.606	2.002				45	17	4	0	0	0	0.020567	1	10927	51.611	50.246	1	2119500
ALLYIPAEGPNPFAPKDPEK	20	Unmodified	_ALLYIPAEGPNPFAPKDPEK_			0	0	C4M3S9	C4M3S9	C4M3S9	EHI_163480		>tr|C4M3S9|C4M3S9_ENTHI 90 kDa heat shock protein, putative OS=Entamoeba histolytica GN=EHI_163480 PE=3 SV=1	MULTI-MATCH	2013-05-10_GAG_Top10HCD_HM1_GJ178	vesicle1		3	723.05265	2166.1361	24565.97	-0.35541	0.01119		-0.34422	723.387070646873	80.132	1.047	80.132	79.565	80.612	0	0.02061	NaN	98.175	123	29	6	NaN	NaN	NaN	NaN	0		NaN	NaN	0	8788400
ALLYIPAEGPNPFAPKDPEK	20	Unmodified	_ALLYIPAEGPNPFAPKDPEK_			0	0	C4M3S9	C4M3S9	C4M3S9	EHI_163480		>tr|C4M3S9|C4M3S9_ENTHI 90 kDa heat shock protein, putative OS=Entamoeba histolytica GN=EHI_163480 PE=3 SV=1	MULTI-MATCH	2013-05-10_GAG_Top10HCD_HM1_GJ179	vesicle2		2	1084.0753	2166.1361	20247.89	0.64606	-0.64914		-0.0030777	1084.57615934113	79.209	0.93725	80.062	79.621	80.558	0.85302	-0.069669	NaN	58.848	82	24	5	NaN	NaN	NaN	NaN	0		NaN	NaN	0	8064100
ALLYIPAEGPNPFAPKDPEK	20	Unmodified	_ALLYIPAEGPNPFAPKDPEK_			0	0	C4M3S9	C4M3S9	C4M3S9	EHI_163480		>tr|C4M3S9|C4M3S9_ENTHI 90 kDa heat shock protein, putative OS=Entamoeba histolytica GN=EHI_163480 PE=3 SV=1	MULTI-MATCH	2013-05-10_GAG_Top10HCD_HM1_GJ180	vesicle3		3	723.05265	2166.1361	24553.99	-0.22747	0.31105		0.083579	723.387315328056	78.161	1.0172	80.163	79.589	80.606	2.002	0.050898	NaN	98.175	81	24	5	NaN	NaN	NaN	NaN	0		NaN	NaN	0	10399000
ALMESIFK	8	Unmodified	_ALMESIFK_			0	0	C4LWJ4;C4LU86	C4LWJ4	C4LWJ4	EHI_096850;EHI_110340	Ribosomal protein L19	>tr|C4LWJ4|C4LWJ4_ENTHI Ribosomal protein L19 OS=Entamoeba histolytica GN=EHI_096850 PE=3 SV=1;>tr|C4LU86|C4LU86_ENTHI Ribosomal protein L19 OS=Entamoeba histolytica GN=EHI_110340 PE=3 SV=1	MULTI-MSMS	2013-05-10_GAG_Top10HCD_HM1_GJ180	vesicle3	469.75	2	469.75442	937.49429	29474.1	0.50128	0.34248		0.84376	469.754614891436	66.574	0.9776	68.476	67.984	68.961	1.9018				62	20	4	0	0	0	0.0028471	1	9163	81.296	74.401	1	11746000
ALMESIFK	8	Unmodified	_ALMESIFK_			0	0	C4LWJ4;C4LU86	C4LWJ4	C4LWJ4	EHI_096850;EHI_110340	Ribosomal protein L19	>tr|C4LWJ4|C4LWJ4_ENTHI Ribosomal protein L19 OS=Entamoeba histolytica GN=EHI_096850 PE=3 SV=1;>tr|C4LU86|C4LU86_ENTHI Ribosomal protein L19 OS=Entamoeba histolytica GN=EHI_110340 PE=3 SV=1	MULTI-MATCH	2013-05-10_GAG_Top10HCD_HM1_GJ178	vesicle1		2	469.75442	937.49429	30035.14	-0.50554	0.82233		0.31679	469.754642483537	68.78	0.82709	68.78	68.372	69.199	0	0.17766	NaN	81.296	47	23	3	NaN	NaN	NaN	NaN	0		NaN	NaN	0	1560300
ALMESIFK	8	Unmodified	_ALMESIFK_			0	0	C4LWJ4;C4LU86	C4LWJ4	C4LWJ4	EHI_096850;EHI_110340	Ribosomal protein L19	>tr|C4LWJ4|C4LWJ4_ENTHI Ribosomal protein L19 OS=Entamoeba histolytica GN=EHI_096850 PE=3 SV=1;>tr|C4LU86|C4LU86_ENTHI Ribosomal protein L19 OS=Entamoeba histolytica GN=EHI_110340 PE=3 SV=1	MULTI-MATCH	2013-05-10_GAG_Top10HCD_HM1_GJ179	vesicle2		2	469.75442	937.49429	29821.16	0.092237	0.41042		0.50266	469.754634886095	67.398	1.0081	68.552	68.016	69.024	1.1537	-0.050789	NaN	81.296	55	24	4	NaN	NaN	NaN	NaN	0		NaN	NaN	0	3490100
ALNNAISK	8	Unmodified	_ALNNAISK_			0	0	C4M7M3;B1N351	C4M7M3	C4M7M3	EHI_199950;EHI_124320		>tr|C4M7M3|C4M7M3_ENTHI Putative uncharacterized protein OS=Entamoeba histolytica GN=EHI_199950 PE=4 SV=1;>tr|B1N351|B1N351_ENTHI Putative uncharacterized protein OS=Entamoeba histolytica GN=EHI_124320 PE=4 SV=1	MULTI-MSMS	2013-05-10_GAG_Top10HCD_HM1_GJ180	vesicle3	415.74	2	415.74016	829.46577	31511.14	-0.26444	0.39979		0.13535	415.740436520666	15.181	1.0848	17.283	16.791	17.876	2.1022				168	69	3	0	0	0	0.0073772	1	1956	71.708	0	1	1132100
ALNNAISK	8	Unmodified	_ALNNAISK_			0	0	C4M7M3;B1N351	C4M7M3	C4M7M3	EHI_199950;EHI_124320		>tr|C4M7M3|C4M7M3_ENTHI Putative uncharacterized protein OS=Entamoeba histolytica GN=EHI_199950 PE=4 SV=1;>tr|B1N351|B1N351_ENTHI Putative uncharacterized protein OS=Entamoeba histolytica GN=EHI_124320 PE=4 SV=1	MULTI-MATCH	2013-05-10_GAG_Top10HCD_HM1_GJ178	vesicle1		2	415.74016	829.46577	27071.49	-0.11668	2.9079		2.7912	415.74147004006	17.104	0.58959	17.104	16.749	17.339	0	-0.090759	NaN	71.708	58	33	2	NaN	NaN	NaN	NaN	0		NaN	NaN	0	845310
ALNNAISK	8	Unmodified	_ALNNAISK_			0	0	C4M7M3;B1N351	C4M7M3	C4M7M3	EHI_199950;EHI_124320		>tr|C4M7M3|C4M7M3_ENTHI Putative uncharacterized protein OS=Entamoeba histolytica GN=EHI_199950 PE=4 SV=1;>tr|B1N351|B1N351_ENTHI Putative uncharacterized protein OS=Entamoeba histolytica GN=EHI_124320 PE=4 SV=1	MULTI-MATCH	2013-05-10_GAG_Top10HCD_HM1_GJ179	vesicle2		2	415.74016	829.46577	29836.61	0.0047373	1.1391		1.1438	415.740814673915	14.742	1.0049	17.198	16.871	17.876	2.4567	0.0030009	NaN	71.708	100	57	3	NaN	NaN	NaN	NaN	0		NaN	NaN	0	1163400
ALNVDVLK	8	Unmodified	_ALNVDVLK_			0	0	C4LT02	C4LT02	C4LT02			>tr|C4LT02|C4LT02_ENTHI 40S ribosomal protein S3, putative OS=Entamoeba histolytica GN=EHI_146340 PE=3 SV=1	MULTI-MSMS	2013-05-10_GAG_Top10HCD_HM1_GJ178	vesicle1	436.27	2	436.26601	870.51747	31336.09	-0.35664	0.1752		-0.18145	436.266051338053	56.134	0.84083	56.134	55.735	56.576	0				65	26	3	0	0	0	0.010035	1	7742	68.224	35.903	1	4114900
ALNVDVLK	8	Unmodified	_ALNVDVLK_			0	0	C4LT02	C4LT02	C4LT02			>tr|C4LT02|C4LT02_ENTHI 40S ribosomal protein S3, putative OS=Entamoeba histolytica GN=EHI_146340 PE=3 SV=1	MULTI-MSMS	2013-05-10_GAG_Top10HCD_HM1_GJ179	vesicle2	436.27	2	436.26601	870.51747	30883.67	-0.15262	0.30186		0.14924	436.266122628031	54.345	1.0429	56.1	55.539	56.582	1.7551				89	30	4	0	0	0	0.0029476	1	7351	82.279	40.831	1	15126000
ALNVDVLK	8	Unmodified	_ALNVDVLK_			0	0	C4LT02	C4LT02	C4LT02			>tr|C4LT02|C4LT02_ENTHI 40S ribosomal protein S3, putative OS=Entamoeba histolytica GN=EHI_146340 PE=3 SV=1	MULTI-MSMS	2013-05-10_GAG_Top10HCD_HM1_GJ180	vesicle3	436.27	2	436.26601	870.51747	31888.11	-0.18191	0.021643		-0.16026	436.266017093881	54.577	0.90587	56.279	55.744	56.649	1.7013				91	30	4	0	0	0	0.0085731	1	7381	69.598	38.911	1	12069000
ALPIQELPFSR	11	Unmodified	_ALPIQELPFSR_			0	0	C4M342	C4M342	C4M342	cpbf8		>tr|C4M342|C4M342_ENTHI Cysteine protease binding protein family 8 OS=Entamoeba histolytica GN=cpbf8 PE=2 SV=1	MULTI-SECPEP	2013-05-10_GAG_Top10HCD_HM1_GJ178	vesicle1	635.82	2	635.86134	1269.7081	26124.52	-0.31155	-1.5398		-1.8513	635.860181005336	78.618	0.63414	78.618	78.185	78.819	0				49	17	3	0	0	0	6.3752E-05	1	11135	67.08	53.144	1	8827100
ALPIQELPFSR	11	Unmodified	_ALPIQELPFSR_			0	0	C4M342	C4M342	C4M342	cpbf8		>tr|C4M342|C4M342_ENTHI Cysteine protease binding protein family 8 OS=Entamoeba histolytica GN=cpbf8 PE=2 SV=1	MULTI-MSMS	2013-05-10_GAG_Top10HCD_HM1_GJ179	vesicle2	635.86	2	635.86134	1269.7081	26323.9	-0.5607	-0.48491		-1.0456	635.861076320241	77.89	0.99393	78.743	78.234	79.228	0.85302				84	27	4	0	0	0	0.00015636	1	10777	90.913	89.16	1	21939000
ALPIQELPFSR	11	Unmodified	_ALPIQELPFSR_			0	0	C4M342	C4M342	C4M342	cpbf8		>tr|C4M342|C4M342_ENTHI Cysteine protease binding protein family 8 OS=Entamoeba histolytica GN=cpbf8 PE=2 SV=1	MULTI-MSMS	2013-05-10_GAG_Top10HCD_HM1_GJ180	vesicle3	635.86	2	635.86134	1269.7081	26158.87	-0.54273	-0.30983		-0.85256	635.861354974107	76.683	1.4829	78.685	77.776	79.259	2.002				98	36	4	0	0	0	9.0489E-06	1	10711	110.84	96.603	1	25659000
ALPIQELPFSR	11	Unmodified	_ALPIQELPFSR_			0	0	C4M342	C4M342	C4M342	cpbf8		>tr|C4M342|C4M342_ENTHI Cysteine protease binding protein family 8 OS=Entamoeba histolytica GN=cpbf8 PE=2 SV=1	MULTI-MATCH	2013-05-10_GAG_Top10HCD_HM1_GJ178	vesicle1		2	635.86134	1269.7081	26124.52	-0.31155	-1.5398		-1.8513	635.860181005336	78.618	0.63414	78.618	78.185	78.819	0	-0.063672	NaN	110.84	49	17	3	NaN	NaN	NaN	NaN	0		NaN	NaN	0	8827100
ALPKEETTTER	11	Unmodified	_ALPKEETTTER_			0	0	C4M5C4;Q9NCC1	C4M5C4	C4M5C4	EHI_121780;Ebp1		>tr|C4M5C4|C4M5C4_ENTHI Enhancer binding protein-1 OS=Entamoeba histolytica GN=EHI_121780 PE=4 SV=1;>tr|Q9NCC1|Q9NCC1_ENTHI Enhancer binding protein-1 OS=Entamoeba histolytica GN=Ebp1 PE=4 SV=1	MULTI-MSMS	2013-05-10_GAG_Top10HCD_HM1_GJ180	vesicle3	425.56	3	425.55774	1273.6514	33053.02	-0.32297	0.71637		0.39341	425.557840753176	18.539	1.6217	20.641	19.962	21.584	2.1022				201	78	4	0	0	0	0.015447	2	2450	57.175	45.939	1	2891900
ALPKEETTTER	11	Unmodified	_ALPKEETTTER_			0	0	C4M5C4;Q9NCC1	C4M5C4	C4M5C4	EHI_121780;Ebp1		>tr|C4M5C4|C4M5C4_ENTHI Enhancer binding protein-1 OS=Entamoeba histolytica GN=EHI_121780 PE=4 SV=1;>tr|Q9NCC1|Q9NCC1_ENTHI Enhancer binding protein-1 OS=Entamoeba histolytica GN=Ebp1 PE=4 SV=1	MULTI-MSMS	2013-05-10_GAG_Top10HCD_HM1_GJ180	vesicle3	638.33	2	637.83297	1273.6514	26350.45	-0.1104	-2.767		-2.8774	638.33133792123	18.57	1.4185	20.672	19.962	21.381	2.1022				176	67	3	0	0	0	0.0013236	1	2403	76.302	62.533	1	8523000
ALPKEETTTER	11	Unmodified	_ALPKEETTTER_			0	0	C4M5C4;Q9NCC1	C4M5C4	C4M5C4	EHI_121780;Ebp1		>tr|C4M5C4|C4M5C4_ENTHI Enhancer binding protein-1 OS=Entamoeba histolytica GN=EHI_121780 PE=4 SV=1;>tr|Q9NCC1|Q9NCC1_ENTHI Enhancer binding protein-1 OS=Entamoeba histolytica GN=Ebp1 PE=4 SV=1	MULTI-MATCH	2013-05-10_GAG_Top10HCD_HM1_GJ179	vesicle2		3	425.55774	1273.6514	29593.43	-0.02816	2.3892		2.361	425.893335191429	18.268	0.27333	20.725	20.604	20.877	2.4567	0.041945	NaN	57.175	12	12	2	NaN	NaN	NaN	NaN	0		NaN	NaN	0	99419
ALPMLGFNCNK	11	Unmodified	_ALPMLGFNCNK_			0	0	Q9NJW1;B1N3T3	Q9NJW1	Q9NJW1	grainin 2;EHI_111720		>tr|Q9NJW1|Q9NJW1_ENTHI Grainin 2 OS=Entamoeba histolytica GN=grainin 2 PE=2 SV=1;>tr|B1N3T3|B1N3T3_ENTHI Grainin 2 OS=Entamoeba histolytica GN=EHI_111720 PE=4 SV=1	MULTI-MSMS	2013-05-10_GAG_Top10HCD_HM1_GJ178	vesicle1	632.81	2	632.81248	1263.6104	25456.74	-0.83752	0.0080571		-0.82946	632.812711096705	68.877	0.94013	68.877	68.396	69.336	0				99	26	6	0	0	0	6.9269E-06	1	9684	130.66	128.35	1	11513000
ALPMLGFNCNK	11	Unmodified	_ALPMLGFNCNK_			0	0	Q9NJW1;B1N3T3	Q9NJW1	Q9NJW1	grainin 2;EHI_111720		>tr|Q9NJW1|Q9NJW1_ENTHI Grainin 2 OS=Entamoeba histolytica GN=grainin 2 PE=2 SV=1;>tr|B1N3T3|B1N3T3_ENTHI Grainin 2 OS=Entamoeba histolytica GN=EHI_111720 PE=4 SV=1	MULTI-MSMS	2013-05-10_GAG_Top10HCD_HM1_GJ179	vesicle2	632.81	2	632.81248	1263.6104	27600.75	-0.48746	0.13547		-0.35199	632.812737204314	177.97	0.076508	178.43	178.38	178.46	0.4521				4	2	2	0	0	0	7.4268E-06	1	25147	121.73	118.92	1	278660
ALPMLGFNCNK	11	Unmodified	_ALPMLGFNCNK_			0	0	Q9NJW1;B1N3T3	Q9NJW1	Q9NJW1	grainin 2;EHI_111720		>tr|Q9NJW1|Q9NJW1_ENTHI Grainin 2 OS=Entamoeba histolytica GN=grainin 2 PE=2 SV=1;>tr|B1N3T3|B1N3T3_ENTHI Grainin 2 OS=Entamoeba histolytica GN=EHI_111720 PE=4 SV=1	MULTI-MSMS	2013-05-10_GAG_Top10HCD_HM1_GJ180	vesicle3	632.81	2	632.81248	1263.6104	24850.79	-0.2968	0.18673		-0.11007	632.812794914098	66.902	1.2802	68.704	68.145	69.426	1.8022				66	27	4	0	0	0	7.4268E-06	1	9214	121.73	118.92	1	2879100
[truncated: 16,280 more rows]
[truncated: 9 more columns]
