# Supplementary material for: Data set for the proteomics analysis of the endomembrane system from the unicellular Entamoeba histolytica
Source: Data Brief. 2014 Sep 3;1:29–36. doi: 10.1016/j.dib.2014.08.007 (PMC4459567; doi:10.1016/j.dib.2014.08.007)
Supplement: Supplementary file 2 — Supplementary data [file mmc2.zip › Maxquant Supplemental folder/modificationSpecificPeptides.txt]

Sequence	Modifications	Mass	Mass Fractional Part	Protein Groups	Proteins	Gene Names	Protein Names	Unique (Groups)	Unique (Proteins)	Acetyl (Protein N-term)	Oxidation (M)	Experiment vesicle1	Experiment vesicle2	Experiment vesicle3	Unique Experiment vesicle1	Unique Experiment vesicle2	Unique Experiment vesicle3	Retention time	Calibrated Retention Time	Charges	PEP	MS/MS Count	MS/MS Scan Number	Raw file	Score	Delta score	Intensity	Intensity vesicle1	Intensity vesicle2	Intensity vesicle3	Reverse	Contaminant	id	Protein group IDs	Peptide ID	Evidence IDs	MS/MS IDs	Best MS/MS	Oxidation (M) site IDs
AAAEGPVAAAIDASGVK	Unmodified	1496.7835	0.78347187	1123	Q95030	CP5		yes	yes	0	0	1	1	1	1	1	1	65.506	66.558	2	1.4557E-11	6	8938	2013-05-10_GAG_Top10HCD_HM1_GJ180	114.96	104.32	46493000	3275400	8147900	35069000			0	1123	0	0;1;2	0;1;2;3;4;5	5
AAAQEQYSAAVAR	Unmodified	1334.6579	0.65787742	1031	CON__Q3T052			yes	yes	0	0	1	1	1	1	1	1	33.532	34.584	2	0.0025306	1	4713	2013-05-10_GAG_Top10HCD_HM1_GJ178	54.343	47.001	5534100	1054100	2940400	1539600		+	1	1031	1	3;4;5	6	6
AAEGEAAPAPIVFNLDSWK	Acetyl (Protein N-term)	2027	6.5851E-06	865	C4M7Y2	EHI_119540		yes	yes	1	0	1	1	1	1	1	1	96.756	97.774	2	0.0039021	1	13577	2013-05-10_GAG_Top10HCD_HM1_GJ180	56.719	56.611	9291400	608870	4635300	4047300			2	865	2	6;7;8	7	7
AAEGEAAPAPIVFNLDSWKR	Acetyl (Protein N-term)	2183.1011	0.10111761	865	C4M7Y2	EHI_119540		yes	yes	1	0		1	1		1	1	88.143	89.57	2	0.04271	1	12334	2013-05-10_GAG_Top10HCD_HM1_GJ180	48.616	47.805	3014200	0	1209600	1804700			3	865	3	9;10	8	8
AAEGFYLPASSK	Unmodified	1239.6136	0.61355299	534	C4M0T6	EHI_100480		yes	yes	0	0	1	1		1	1		54.629	55.506	2	0.00041401	1	7295	2013-05-10_GAG_Top10HCD_HM1_GJ179	77.185	69.574	10477000	1931400	8545700	0			4	534	4	11;12	9	9
AAELFGVDAESLR	Unmodified	1376.6936	0.69359423	180	C4LU72;Q07569	EHI_110180;mhcA		yes	no	0	0	1	1	1	1	1	1	70.565	71.584	2	1.2973E-23	2	9603	2013-05-10_GAG_Top10HCD_HM1_GJ180	213.63	209.32	100760000	23809000	49112000	27838000			5	180	5	13;14;15	10;11	11
AAELFGVDAESLRK	Unmodified	1504.7886	0.78855725	180	C4LU72;Q07569	EHI_110180;mhcA		yes	no	0	0	2	2	2	2	2	2	62.47	63.531	2,3	9.9014E-06	2	8890	2013-05-10_GAG_Top10HCD_HM1_GJ178	108.23	86.566	23713000	5981000	12609000	5123400			6	180	6	16;17;18;19;20;21	12;13	12
AAFESLVQNVK	Unmodified	1204.6452	0.64518747	54	C4LVH6;B1N3R9	EHI_103310		yes	no	0	0	1	1	2	1	1	2	63.009	64.248	1,2	9.0609E-06	4	8544	2013-05-10_GAG_Top10HCD_HM1_GJ180	112.36	100.43	130770000	19973000	63451000	47344000			7	54	7	22;23;24;25	14;15;16;17	16
AAFVFYNIIGQK	Unmodified	1369.7394	0.73942221	60	B1N3X3	EHI_117690		yes	yes	0	0	1	1	1	1	1	1	84.933	85.884	2	6.527E-05	2	12259	2013-05-10_GAG_Top10HCD_HM1_GJ178	91.549	91.549	33282000	9385600	14838000	9058500			8	60	8	26;27;28	18;19	18
AAGIQLEGWANAMAK	Unmodified	1529.766	0.76604767	781	C4M660	EHI_042920		yes	yes	0	0			2			2	75.671	77.623	2	7.5752E-18	2	10526	2013-05-10_GAG_Top10HCD_HM1_GJ180	116.51	113.71	0	0	0	0			9	781	9	29;30	20;21	20
AAGYCECSALQNK	Unmodified	1470.6231	0.62314818	593	C4M292	EHI_180430		yes	yes	0	0	1	1		1	1		35.855	36.782	2	9.6562E-05	2	4762	2013-05-10_GAG_Top10HCD_HM1_GJ179	81.709	81.413	3945400	1147600	2797800	0			10	593	10	31;32	22;23	23
AAIATPSPETEEAAWK	Unmodified	1670.8152	0.81516593	375	C4LXG8	EHI_131000		yes	yes	0	0	1	1	1	1	1	1	58.02	59.139	2	4.713E-05	2	7847	2013-05-10_GAG_Top10HCD_HM1_GJ179	67.646	64.268	23688000	1945400	10173000	11569000			11	375	11	33;34;35	24;25	25
AAIEQASNYPISIICIGVGDGPFDK	Unmodified	2634.3	0.29995335	700	C4M474	EHI_140260		yes	yes	0	0	2	2		2	2		96.531	96.957	2,3	0.0006976	2	13920	2013-05-10_GAG_Top10HCD_HM1_GJ178	55.789	55.081	8831900	2201700	6630200	0			12	700	12	36;37;38;39	26;27	26
AAISQGLVDVSIDASSVQFQLYK	Unmodified	2438.2693	0.26930515	1041	Q01957;C4M307	CPP1;EHI_074180	Cysteine proteinase 1	yes	no	0	0		1	1		1	1	93.524	95.051	2	4.1578E-06	1	13065	2013-05-10_GAG_Top10HCD_HM1_GJ180	73.675	73.429	2936200	0	725950	2210200			13	1041	13	40;41	28	28
AALAEGIVPGGGVALIR	Unmodified	1562.9144	0.91442646	1036	O15782	cpn60		yes	yes	0	0	1	2	2	1	2	2	77.247	78.389	2	0.012356	3	11108	2013-05-10_GAG_Top10HCD_HM1_GJ178	47.548	46.76	21047000	3030000	12716000	5301800			14	1036	14	42;43;44;45;46	29;30;31	29
AALKEDALQFAYYR	Unmodified	1657.8464	0.84640648	723	C4M4P4	EHI_168340		yes	yes	0	0	2	2	2	2	2	2	66.956	67.975	2,3	3.1238E-16	4	9056	2013-05-10_GAG_Top10HCD_HM1_GJ180	180.09	179.1	64739000	4465600	33259000	27014000			15	723	15	47;48;49;50;51;52	32;33;34;35	33
AALRPEGK	Unmodified	840.48175	0.48175096	314	C4LWF0	EHI_096370		yes	yes	0	0	1	1	1	1	1	1	2.9702	3.8884	2	0.0030509	1	286	2013-05-10_GAG_Top10HCD_HM1_GJ180	90.64	71.858	2053000	273920	795030	984010			16	314	16	53;54;55	36	36
AALYELIPHK	Unmodified	1153.6495	0.64954457	305	C4LWA4;B1N4I7	EHI_155530;EHI_196370		yes	no	0	0			1			1	63.738	65.64	3	0.0038968	1	8741	2013-05-10_GAG_Top10HCD_HM1_GJ180	52.725	48.387	1707800	0	0	1707800			17	305	17	56	37	37
AANLDILMVK	Unmodified	1086.6107	0.61071622	972	C4MAT9	EHI_022130		yes	yes	0	0			1			1	69.865	71.867	2	0.00085754	1	9694	2013-05-10_GAG_Top10HCD_HM1_GJ180	74.841	65.734	4455600	0	0	4455600			18	972	18	57	38	38
AANVRPENDDEESTISFR	Unmodified	2048.9399	0.93992552	539	C4M0X4;B1N4V5	EHI_015360;EHI_048960		yes	no	0	0	2	1	1	2	1	1	47.687	48.451	2,3	0.0034557	3	6667	2013-05-10_GAG_Top10HCD_HM1_GJ178	70.837	69.102	3015200	1568300	1013000	433920			19	539	19	58;59;60;61	39;40;41	40
AAQAQIEEITK	Unmodified	1200.635	0.63501672	633	C4M2W9;C4LWT3	EHI_048560;EHI_198870		yes	no	0	0	1	1	1	1	1	1	42.463	43.515	2	7.4401E-06	1	5645	2013-05-10_GAG_Top10HCD_HM1_GJ179	123.01	87.829	12592000	1396600	3465600	7729900			20	633	20	62;63;64	42	42
AAQASSYDPK	Unmodified	1036.4825	0.48253882	209	C4LUP7	EHI_023360		yes	yes	0	0	2	1	1	2	1	1	12.78	13.82	2	7.3974E-05	3	1770	2013-05-10_GAG_Top10HCD_HM1_GJ178	91.095	86.188	10996000	5415000	3314700	2266300			21	209	21	65;66;67;68	43;44;45	43
AAQYIIDK	Unmodified	920.49673	0.49673232	604	C4M2F0	EHI_158310		yes	yes	0	0	1	1	1	1	1	1	35.879	36.931	2	0.0040593	1	4752	2013-05-10_GAG_Top10HCD_HM1_GJ179	74.165	54.529	3576500	1050600	2022900	502950			22	604	22	69;70;71	46	46
AASDATVASTEWDDQK	Unmodified	1693.7431	0.7431232	743	C4M5A0		40S ribosomal protein SA	yes	yes	0	0		1	1		1	1	44.973	46.451	2	8.6156E-05	1	6150	2013-05-10_GAG_Top10HCD_HM1_GJ180	61.962	60.503	10838000	0	3358800	7479600			23	743	23	72;73	47	47
AASDATVASTEWDDQKK	Unmodified	1821.8381	0.83808621	743	C4M5A0		40S ribosomal protein SA	yes	yes	0	0		1	2		1	2	40.696	42.181	2,3	1.1629E-08	2	5521	2013-05-10_GAG_Top10HCD_HM1_GJ180	100.23	94.587	3475200	0	607030	2868200			24	743	24	74;75;76	48;49	49
AASDATVASTEWDDQKKN	Unmodified	1935.881	0.88101366	743	C4M5A0		40S ribosomal protein SA	yes	yes	0	0		2	2		2	2	39.992	41.57	2,3	8.4309E-18	2	5446	2013-05-10_GAG_Top10HCD_HM1_GJ180	155.1	153.42	41745000	0	14733000	27012000			25	743	25	77;78;79;80	50;51	51
AASEGGHAMNIVGYNDHFVNK	Unmodified	2230.0225	0.022549716	428	C4LYI8	EHI_093970		yes	yes	0	0	1	1	1	1	1	1	53.617	54.736	3	1.8074E-13	1	7566	2013-05-10_GAG_Top10HCD_HM1_GJ178	96.917	96.599	15958000	5169300	7961400	2827100			26	428	26	81;82;83	52	52
AASNFFLAEGILLPENIK	Unmodified	1946.0513	0.051313874	945	C4M9X9	EHI_179390		yes	yes	0	0	1		1	1		1	99.355	100.51	2	0.0030667	1	13941	2013-05-10_GAG_Top10HCD_HM1_GJ180	46.925	45.152	1179400	223930	0	955440			27	945	27	84;85	53	53
AASSSELEK	Unmodified	920.44509	0.44509068	16	P11426;B1N2P0;Q9TYD6;B1N621	EHI_043640	Actin	yes	no	0	0	1	1	1	1	1	1	6.5637	7.7492	2	0.00014544	10	1009	2013-05-10_GAG_Top10HCD_HM1_GJ178	111.61	83.389	26513000	2747000	13350000	10416000			28	16	28	86;87;88	54;55;56;57;58;59;60;61;62;63	54
AATEPSATTAEANDSK	Unmodified	1562.706	0.70600941	1078	Q24806	Ehras1		yes	yes	0	0	1	1	1	1	1	1	21.148	22.6	2	6.6502E-17	7	2717	2013-05-10_GAG_Top10HCD_HM1_GJ180	173.71	172.33	30416000	1315800	10189000	18911000			29	1078	29	89;90;91	64;65;66;67;68;69;70	69
AATSYENAK	Unmodified	953.44543	0.44542503	322	C4LWJ2;Q8IT44	EHI_096830	Phosphorylase	yes	no	0	0	1	1	1	1	1	1	7.0409	8.2264	2	0.00034622	1	1141	2013-05-10_GAG_Top10HCD_HM1_GJ178	86.744	66.177	3427400	1155900	1030200	1241200			30	322	30	92;93;94	71	71
AATVAFGNR	Unmodified	905.47191	0.47191456	670	C4M3Q5	EHI_146110		yes	yes	0	0		1			1		30.692	32.547	2	0.052078	1	4103	2013-05-10_GAG_Top10HCD_HM1_GJ179	49.536	39.507	1195700	0	1195700	0			31	670	31	95	72	72
AAVAAIR	Unmodified	670.41261	0.41260876	324	P38653;C4LWK0;C4LV69	RPL21;EHI_069110	60S ribosomal protein L21	yes	no	0	0	1	1	2	1	1	2	18.422	20.087	2	0.0032886	2	2673	2013-05-10_GAG_Top10HCD_HM1_GJ178	111.69	89.985	7185800	948500	1481600	4755700			32	324	32	96;97;98;99	73;74	73
AAYLEHWWNVVNWK	Unmodified	1814.8893	0.88927434	357	P34107;C4LX20	SODB;EHI_159160	Superoxide dismutase [Fe];Superoxide dismutase	yes	no	0	0	3	2	2	3	2	2	89.871	90.687	2,3	3.3453E-10	4	12456	2013-05-10_GAG_Top10HCD_HM1_GJ180	105.19	104.49	18410000	1951500	9620800	6838200			33	357	33	100;101;102;103;104;105;106	75;76;77;78	77
AAYPDLTMDIFGK	Unmodified	1440.6959	0.69590241	740	C4M569	EHI_111570		yes	yes	0	0	1	1	1	1	1	1	85.628	86.58	2	0.00012668	3	11834	2013-05-10_GAG_Top10HCD_HM1_GJ180	78.705	75.232	21631000	1552700	4789900	15288000			34	740	34	107;108;109	79;80;81	80
AAYSSGKPALGVGAGNVPTYIEK	Unmodified	2249.1692	0.16919718	589	Q24803;C4M2R2;C4M230;B1N387	ADH2;EHI_160940;EHI_150490;EHI_024240	Aldehyde-alcohol dehydrogenase 2;Alcohol dehydrogenase;Acetaldehyde dehydrogenase	yes	no	0	0	2	2	2	2	2	2	60.494	61.613	2,3	0.0027753	3	8575	2013-05-10_GAG_Top10HCD_HM1_GJ178	75.539	74.728	62092000	7938000	19033000	35121000			35	589	35	110;111;112;113;114;115	82;83;84	82
ACEELMK	Unmodified	879.38302	0.38302447	589	Q24803;C4M2R2;C4M230	ADH2;EHI_160940;EHI_150490	Aldehyde-alcohol dehydrogenase 2;Alcohol dehydrogenase;Acetaldehyde dehydrogenase	yes	no	0	0	1	1	1	1	1	1	23.117	24.503	2	0.0032532	2	3286	2013-05-10_GAG_Top10HCD_HM1_GJ178	102.77	70.303	4238700	2101600	1761700	375370			36	589	36	116;117;118	85;86	85
ACFAAAALPK	Unmodified	1018.527	0.52698659	389	C4LXT9	EHI_087570		yes	yes	0	0	1	1		1	1		52.02	52.897	1	0.021358	1	7331	2013-05-10_GAG_Top10HCD_HM1_GJ178	65.676	58.456	842590	152830	689760	0			37	389	37	119;120	87	87
ACFPSTTR	Unmodified	938.428	0.42800083	288	C4LW09;B1N4Y7	EHI_167520		yes	no	0	0	2	1	1	2	1	1	28.627	29.491	2	0.001622	3	3727	2013-05-10_GAG_Top10HCD_HM1_GJ179	101.54	94.253	8655600	783550	5965200	1906900			38	288	38	121;122;123;124	88;89;90	89
ACFYSVFLDTPK	Unmodified	1446.6853	0.68533773	1064	Q1EQ36	EHI_040700	Coatomer subunit gamma	yes	yes	0	0	1	1	1	1	1	1	81.872	82.79	2	7.1108E-05	1	11309	2013-05-10_GAG_Top10HCD_HM1_GJ180	89.301	85.439	4307700	339590	3096600	871520			39	1064	39	125;126;127	91	91
ACLEDIESVLTAFTAQQISNK	Unmodified	2337.1522	0.15222649	632	C4M2W7	EHI_048540		yes	yes	0	0	1	1	1	1	1	1	108.38	109.43	3	0.047626	1	15375	2013-05-10_GAG_Top10HCD_HM1_GJ179	23.509	23.411	1828000	470870	1133800	223340			40	632	40	128;129;130	92	92
ACVQLTNDR	Unmodified	1075.508	0.50804206	110	C4LSX5	EHI_148050		yes	yes	0	0	1	1	1	1	1	1	27.471	28.723	2	0.00014635	1	3861	2013-05-10_GAG_Top10HCD_HM1_GJ178	105.52	98.576	10535000	3186700	6521200	826910			41	110	41	131;132;133	93	93
ADADVILNTLIR	Unmodified	1312.7351	0.73506511	1070	Q1EQ46	EHI_048310		yes	yes	0	0	1	1	1	1	1	1	85.377	86.328	2	0.00031275	1	11826	2013-05-10_GAG_Top10HCD_HM1_GJ180	78.324	64.081	1939600	319690	762240	857620			42	1070	42	134;135;136	94	94
ADCLSEEELK	Unmodified	1192.5282	0.52816838	1095	Q5NT05	EhRabX11		yes	yes	0	0	1	1	1	1	1	1	40.305	41.357	2	6.5285E-05	2	5365	2013-05-10_GAG_Top10HCD_HM1_GJ179	128.03	118.71	10942000	2845000	6927700	1168800			43	1095	43	137;138;139	95;96	96
ADCLSEEELKK	Unmodified	1320.6231	0.6231314	1095	Q5NT05	EhRabX11		yes	yes	0	0	2	2	3	2	2	3	34.091	35.179	2,3	0.00089816	3	4551	2013-05-10_GAG_Top10HCD_HM1_GJ180	68.536	57.61	34516000	7578200	20864000	6073900			44	1095	44	140;141;142;143;144;145;146	97;98;99	98
ADDMDLFGEMTPEEIEAEKK	Acetyl (Protein N-term)	2339.0185	0.0184947	73	O15618;B1N4F4			yes	no	1	0	1		1	1		1	84.164	85.165	2	0.0028872	1	11694	2013-05-10_GAG_Top10HCD_HM1_GJ180	62.617	62.241	878710	223140	0	655570			45	73	45	147;148	100	100
ADENFYEGKEENKEEDNFGR	Unmodified	2419.02	0.020026338	756	C4M5K9	EHI_001950		yes	yes	0	0	1	1	1	1	1	1	43.967	45.019	3	3.3625E-10	1	5918	2013-05-10_GAG_Top10HCD_HM1_GJ180	119.38	118.63	3739100	211360	599780	2928000			46	756	46	149;150;151	101	101
ADENQTPQEIQELPQELK	Acetyl (Protein N-term)	2151.0332	0.033157207	268	C4LVN9	EHI_186720	40S ribosomal protein S12	yes	yes	1	0	1	1	1	1	1	1	72.783	73.734	2	4.7115E-07	1	9990	2013-05-10_GAG_Top10HCD_HM1_GJ180	79.489	78.219	15497000	1482700	7608100	6406300			47	268	47	152;153;154	102	102
ADGSTITR	Unmodified	819.40865	0.4086456	1026	CON__Q1RMN8			yes	yes	0	0	1	1	1	1	1	1	3.1092	4.0274	2	0.0016118	11	423	2013-05-10_GAG_Top10HCD_HM1_GJ178	99.136	86.147	118940000	27164000	60049000	31726000		+	48	1026	48	155;156;157	103;104;105;106;107;108;109;110;111;112;113	104
ADKEFEEDFR	Unmodified	1284.5622	0.5622457	418	C4LYD4	EHI_007970		yes	yes	0	0	1	1	1	1	1	1	43.028	44.08	2	0.0027242	1	5679	2013-05-10_GAG_Top10HCD_HM1_GJ179	69.276	62.982	4272100	730330	1880800	1661000			49	418	49	158;159;160	114	114
ADLAQTR	Unmodified	773.40317	0.40316629	1111	Q6AW60;O15785	EhRAB11A;Rab11		yes	no	0	0	1	1	1	1	1	1	9.1025	10.355	2	0.0032759	3	1035	2013-05-10_GAG_Top10HCD_HM1_GJ179	92.491	69.472	5747400	1532100	1970100	2245200			50	1111	50	161;162;163	115;116;117	116
ADLEMQIESLTEELAYLK	Unmodified	2095.0395	0.039488138	1018	CON__P13645			yes	yes	0	0		1			1		116.04	116.49	2	0.014228	1	16484	2013-05-10_GAG_Top10HCD_HM1_GJ179	38.996	35.018	474150	0	474150	0		+	51	1018	51	164	118	118
ADLINCLGTIAR	Unmodified	1315.6918	0.69182009	247	Q5KTW9;C4MBP1;C4LVB2	EHI_102270;EHI_196940		yes	no	0	0	1	1		1	1		73.828	74.304	2	1.6136E-05	1	10128	2013-05-10_GAG_Top10HCD_HM1_GJ179	96.23	84.647	4964200	854810	4109400	0			52	247	52	165;166	119	119
ADLSNLEECLPSTLSQEQR	Unmodified	2189.027	0.027025972	1134	Q9NH04	EHI_044970	Malic enzyme	yes	yes	0	0	2	1	1	2	1	1	74.66	75.399	2	2.1814E-19	3	10345	2013-05-10_GAG_Top10HCD_HM1_GJ179	128.38	126.12	6819900	1872800	2723300	2223800			53	1134	53	167;168;169;170	120;121;122	121
ADMIVLVFDAHK	Unmodified	1357.7064	0.70640752	548,107	C4M131;B1N3L7;C4LSV2	EHI_105270;EHI_052870;EHI_152680		no	no	0	0	2	2	2				78.624	79.595	2,3	0.0003293	4	11300	2013-05-10_GAG_Top10HCD_HM1_GJ178	66.492	61.976	7495800	2771100	3129300	1595400			54	548;107	54	171;172;173;174;175;176	123;124;125;126	124
ADPTGLSDPYIILTYTSLK	Unmodified	2067.0776	0.077588204	390	C4LXV4	EHI_087740		yes	yes	0	0		1	1		1	1	95.028	96.606	2	0.038502	1	13403	2013-05-10_GAG_Top10HCD_HM1_GJ179	35.538	35.047	1926300	0	1249400	676910			55	390	55	177;178	127	127
ADQHVFLALSFAGK	Unmodified	1502.7882	0.78816332	336	C4LWQ4	EHI_198580		yes	yes	0	0	1	1	1	1	1	1	75.039	76.025	3	0.0011517	3	10275	2013-05-10_GAG_Top10HCD_HM1_GJ180	50.874	45.97	4827100	841940	968470	3016700			56	336	56	179;180;181	128;129;130	129
ADRDESSPYAAMTAAQDVAK	Unmodified	2095.948	0.94804737	6	B1N2I3;O15626			yes	no	0	0	1	1	1	1	1	1	57.622	58.741	2	0.012674	1	8135	2013-05-10_GAG_Top10HCD_HM1_GJ178	58.479	57.117	4318100	625300	2093500	1599300			57	6	57	182;183;184	131	131
ADTELGNKPWK	Unmodified	1257.6354	0.63535107	683	C4M3V7	EHI_016350		yes	yes	0	0	1	1	1	1	1	1	37.639	38.691	2	8.6692E-05	2	5055	2013-05-10_GAG_Top10HCD_HM1_GJ180	106.16	96.332	5600400	442910	1945600	3211900			58	683	58	185;186;187	132;133	133
ADTFHVLNFLQIDQLK	Unmodified	1901.0047	0.0046980325	904	C4M8Y6	EHI_086380		yes	yes	0	0	2	1	2	2	1	2	93.998	95.05	2,3	9.3372E-08	2	13144	2013-05-10_GAG_Top10HCD_HM1_GJ180	95.761	94.374	13142000	2445800	4879300	5816900			59	904	59	188;189;190;191;192	134;135	135
ADTLVSGSR	Unmodified	904.46141	0.46140945	810	C4M6P6	EHI_171280		yes	yes	0	0		1	1		1	1	16.094	18.374	2	0.00013585	1	2119	2013-05-10_GAG_Top10HCD_HM1_GJ180	128.86	117.69	1897000	0	633790	1263200			60	810	60	193;194	136	136
ADVIQWCDPYVIMK	Unmodified	1736.8266	0.82659901	952	C4MA60	EHI_069950		yes	yes	0	0	1	1	1	1	1	1	83.547	84.466	2	4.4922E-06	2	12006	2013-05-10_GAG_Top10HCD_HM1_GJ178	85.837	76.301	15224000	3874100	10171000	1179800			61	952	61	195;196;197	137;138	137
ADVSATKDDIAK	Unmodified	1232.6248	0.62484596	180	C4LU72;Q07569	EHI_110180;mhcA		yes	no	0	0	1	2	2	1	2	2	22.486	24.149	2,3	7.1786E-08	3	2923	2013-05-10_GAG_Top10HCD_HM1_GJ179	137.58	116.54	14130000	743220	6467500	6919800			62	180	62	198;199;200;201;202	139;140;141	140
ADVTLNEFTTEK	Unmodified	1366.6616	0.6616254	235	C4LV53	EHI_182720		yes	yes	0	0	1	1	1	1	1	1	57.518	58.637	2	8.7552E-08	1	7718	2013-05-10_GAG_Top10HCD_HM1_GJ179	132.86	120.07	15525000	4916500	7391100	3217400			63	235	63	203;204;205	142	142
AEAGIHSVQFSYAK	Unmodified	1506.7467	0.74669243	444	C4LYV8	EHI_010710		yes	yes	0	0	1	1	1	1	1	1	50.377	51.429	2	2.9031E-12	2	6747	2013-05-10_GAG_Top10HCD_HM1_GJ179	133.54	127.82	7489200	1657600	3507400	2324300			64	444	64	206;207;208	143;144	144
AEAHTHLEGDFK	Unmodified	1353.6313	0.63132832	306	C4LWA8	EHI_155570		yes	yes	0	0	1	1	1	1	1	1	26.814	28.066	3	0.07506	1	3448	2013-05-10_GAG_Top10HCD_HM1_GJ179	21.351	15.848	3752000	671660	1495800	1584600			65	306	65	209;210;211	145	145
AEAIEGGAYYVK	Unmodified	1269.6241	0.62411768	984	Q5XWD1;C4MB38	PDI;EHI_071590		yes	no	0	0	1	1	1	1	1	1	46.865	47.883	2	0.00037209	1	6325	2013-05-10_GAG_Top10HCD_HM1_GJ180	63.091	56.655	157970000	50471000	70535000	36961000			66	984	66	212;213;214	146	146
AEEETVKIDEVINEK	Acetyl (Protein N-term)	1786.8836	0.88363942	683	C4M3V7	EHI_016350		yes	yes	1	0		1	1		1	1	69.985	71.513	2	2.5952E-11	1	9605	2013-05-10_GAG_Top10HCD_HM1_GJ180	144.18	134.38	4408500	0	1492400	2916100			67	683	67	215;216	147	147
AEEKDYLFK	Acetyl (Protein N-term)	1183.5761	0.57610486	1132	Q9BLF3	EhRab1A		yes	yes	1	0	1	1	1	1	1	1	55.967	57.052	2	0.00078022	1	7532	2013-05-10_GAG_Top10HCD_HM1_GJ179	95.483	73.144	47966000	4020000	21955000	21991000			68	1132	68	217;218;219	148	148
AEEPKAEEPK	Unmodified	1126.5506	0.55061839	901	C4M8W1	EHI_113950		yes	no	0	0	1	1	1	1	1	1	9.682	10.934	2	9.582E-05	1	1191	2013-05-10_GAG_Top10HCD_HM1_GJ180	105.94	70.614	5974000	1073900	1835300	3064900			69	901	69	220;221;222	149	149
AEETQVQQEIQELPQELK	Acetyl (Protein N-term)	2181.0801	0.0801074	741	C4M574	EHI_111760	40S ribosomal protein S12	yes	yes	1	0		1	1		1	1	89.312	90.739	3	2.4727E-10	1	12559	2013-05-10_GAG_Top10HCD_HM1_GJ179	103.88	102.42	9234700	0	5661000	3573700			70	741	70	223;224	150	150
AEFHSFDWPLVPPEFLK	Unmodified	2058.0251	0.025099124	281	C4LVW1	EHI_125740		yes	yes	0	0	1	1	1	1	1	1	99.439	100.46	3	2.1567E-08	5	13957	2013-05-10_GAG_Top10HCD_HM1_GJ180	81.419	80.191	8035900	1304000	3414800	3317000			71	281	71	225;226;227	151;152;153;154;155	155
AEFVEVATGANVLK	Unmodified	1446.7718	0.77184455	879	C4M8B5	EHI_101240		yes	yes	0	0	1	1	1	1	1	1	66.507	67.526	2	0.0023234	2	9081	2013-05-10_GAG_Top10HCD_HM1_GJ179	52.527	48.677	24511000	1910200	10263000	12338000			72	879	72	228;229;230	156;157	157
AEFVEVTK	Unmodified	921.48075	0.48074791	1016	CON__P02769			yes	yes	0	0	1	1	1	1	1	1	38.884	39.936	2	0.0016092	4	5244	2013-05-10_GAG_Top10HCD_HM1_GJ180	95.358	47.322	107200000	31523000	47955000	27717000		+	73	1016	73	231;232;233	158;159;160;161	161
AEINGDLYAEADPK	Unmodified	1504.7046	0.70455285	443	C4LYV2	EHI_010650		yes	yes	0	0	1	1		1	1		52.525	53.403	2	0.0021465	1	7026	2013-05-10_GAG_Top10HCD_HM1_GJ179	51.771	48.299	3803100	275470	3527700	0			74	443	74	234;235	162	162
AEIQEEEEK	Unmodified	1103.4982	0.49824846	822	C4M703	EHI_057830		yes	yes	0	0	1	2	2	1	2	2	13.643	15.386	2	0.00014685	3	2011	2013-05-10_GAG_Top10HCD_HM1_GJ178	103.55	85.727	3389900	599630	1018700	1771500			75	822	75	236;237;238;239;240	163;164;165	163
AEIQEEEEKER	Unmodified	1388.642	0.64195259	822	C4M703	EHI_057830		yes	yes	0	0	2	2	2	2	2	2	19.589	21.109	2,3	2.825E-06	5	2502	2013-05-10_GAG_Top10HCD_HM1_GJ179	127.83	122.45	5280200	834050	2706400	1739800			76	822	76	241;242;243;244;245;246	166;167;168;169;170	168
AELADEIDELKK	Unmodified	1372.7086	0.70857559	972,573	C4MAT9;C4M1L7	EHI_022130;EHI_133530		no	no	0	0	2	2	2				58.428	59.546	2,3	5.5079E-06	2	7883	2013-05-10_GAG_Top10HCD_HM1_GJ180	122.33	118.61	25318000	5014500	14185000	6118400			77	972;573	77	247;248;249;250;251;252	171;172	172
AELEALTK	Unmodified	873.48075	0.48074791	180	C4LU72;Q07569	EHI_110180;mhcA		yes	no	0	0	2	1	2	2	1	2	39.55	40.441	1,2	0.0016179	4	5223	2013-05-10_GAG_Top10HCD_HM1_GJ179	100.98	73.355	26157000	7671400	11534000	6951800			78	180	78	253;254;255;256;257	173;174;175;176	175
AENSHDIENCPVCGGTGVK	Unmodified	2042.8786	0.8785876	204	C4LUK8	EHI_022950		yes	yes	0	0		1			1		34.948	36.803	2	0.00079274	1	4718	2013-05-10_GAG_Top10HCD_HM1_GJ179	55.453	54.747	812820	0	812820	0			79	204	79	258	177	177
AEPHPSGMVGFPSIR	Unmodified	1580.7769	0.7769467	608	Q4GZL2;C4M2H5;O15625	ICP2;EHI_040460	Amoebiasin-2	yes	no	0	0	1	1	1	1	1	1	61.667	62.719	3	1.7293E-07	1	8312	2013-05-10_GAG_Top10HCD_HM1_GJ180	98.943	90.628	5404900	603700	1502200	3299000			80	608	80	259;260;261	178	178
AEQMFAEANTLQNK	Unmodified	1593.7457	0.74570615	512	C4M0D4;B1N344	EHI_064680;EHI_000300		yes	no	0	0	1	1	1	1	1	1	53.623	54.742	2	1.2886E-12	2	7245	2013-05-10_GAG_Top10HCD_HM1_GJ180	138.21	136.37	10143000	677810	3639700	5825200			81	512	81	262;263;264	179;180	180
AEQWCSEHFNIPFFETSAK	Unmodified	2327.0317	0.031717419	1129	Q9NHW8;Q9BLE8;O15608	Rab7;EhRab7A		yes	no	0	0	1	2	1	1	2	1	86.535	87.437	2,3	2.824E-09	2	12034	2013-05-10_GAG_Top10HCD_HM1_GJ179	79.293	78.933	10887000	1704500	7870900	1311300			82	1129	82	265;266;267;268	181;182	182
AERDPAQIGWGALGVDYVVESTGVFTTIPK	Unmodified	3175.619	0.61897931	276	C4LVR9;Q27646		Glyceraldehyde-3-phosphate dehydrogenase	yes	no	0	0	2	3	2	2	3	2	107.37	108.34	3,4	0.00021369	9	15058	2013-05-10_GAG_Top10HCD_HM1_GJ179	84.741	84.336	76808000	8358300	48148000	20301000			83	276	83	269;270;271;272;273;274;275	183;184;185;186;187;188;189;190;191	183
AESYYLAEKPEK	Unmodified	1426.698	0.6980109	1057	Q1EQ28			yes	yes	0	0	2	2	2	2	2	2	38.439	39.491	2,3	0.0015458	2	5394	2013-05-10_GAG_Top10HCD_HM1_GJ178	66.989	58.945	9109800	1024100	6055300	2030400			84	1057	84	276;277;278;279;280;281	192;193	192
AETVAQPVEAAHTFAPK	Acetyl (Protein N-term)	1807.9105	0.9104633	286	C4LVZ6			yes	yes	1	0			1			1	62.793	64.595	2	1.1185E-08	2	8563	2013-05-10_GAG_Top10HCD_HM1_GJ180	103.01	101.01	54561000	0	0	54561000			85	286	85	282	194;195	194
AEVAIPLIYNAK	Unmodified	1300.7391	0.73908786	525	C4M0J5	EHI_024530		yes	yes	0	0	1	1	1	1	1	1	73.399	74.351	2	2.135E-05	1	10515	2013-05-10_GAG_Top10HCD_HM1_GJ178	96.229	95.54	80674000	16583000	37066000	27025000			86	525	86	283;284;285	196	196
AEVFDSPLTVEQAEATK	Unmodified	1833.8996	0.89962384	192	O00851;C4LUC7	EHI_110810		yes	no	0	0			1			1	65.95	67.851	2	1.3794E-06	1	9039	2013-05-10_GAG_Top10HCD_HM1_GJ180	75.548	74.479	3243600	0	0	3243600			87	192	87	286	197	197
AEVILYESPIGYGLFK	Acetyl (Protein N-term)	1839.9659	0.96585291	759	C4M5N2	EHI_122740		yes	yes	1	0		1	1		1	1	112.6	114.18	2	8.715E-06	1	16064	2013-05-10_GAG_Top10HCD_HM1_GJ180	79.652	79.073	4586100	0	2996700	1589500			88	759	88	287;288	198	198
AEVLPEVSVEGTVNQNR	Unmodified	1839.9327	0.9326553	923	C4M9D1	EHI_149860		yes	yes	0	0	1	1	1	1	1	1	61.801	62.652	2	1.6606E-05	2	8375	2013-05-10_GAG_Top10HCD_HM1_GJ179	79.393	76.254	1737800	741690	0	996160			89	923	89	289;290;291	199;200	199
AEVLSPVVSVFVPPR	Unmodified	1594.9083	0.90827845	1025	CON__Q1RMK2			yes	yes	0	0	2	2	2	2	2	2	85.681	86.632	2,3	8.9875E-13	19	11860	2013-05-10_GAG_Top10HCD_HM1_GJ179	131.66	130.48	90039000	19982000	45361000	24696000		+	90	1025	90	292;293;294;295;296;297	201;202;203;204;205;206;207;208;209;210;211;212;213;214;215;216;217;218;219	207
AEVMEIQINGGSIAEK	Unmodified	1687.8451	0.84508585	288	C4LW09;B1N4Y7	EHI_167520		yes	no	0	0			1			1	64.786	66.688	2	1.0433E-05	1	8903	2013-05-10_GAG_Top10HCD_HM1_GJ180	78.441	74.344	2729100	0	0	2729100			91	288	91	298	220	220
AEYENSTDIGVFTK	Unmodified	1572.7308	0.7307676	621	C4M2Q1	EIF6	Eukaryotic translation initiation factor 6	yes	yes	0	0	1	1	1	1	1	1	57.747	58.866	2	3.665E-12	2	8127	2013-05-10_GAG_Top10HCD_HM1_GJ178	128.76	122.05	7970400	2388300	3059500	2522500			92	621	92	299;300;301	221;222	221
AFAIQLR	Unmodified	817.48102	0.48102268	370	C4LXE4;C4MAE2	EHI_130660;EHI_172140		yes	no	0	0	1	1	1	1	1	1	58.626	59.744	2	0.00324	1	7905	2013-05-10_GAG_Top10HCD_HM1_GJ180	102.81	89.758	1867500	280150	752370	835010			93	370	93	302;303;304	223	223
AFCTDEVVNNPIYEYLR	Unmodified	2101.9779	0.97789093	452	C4LZ12	EHI_009240		yes	yes	0	0	1			1			90.435	90.435	2	1.2812E-11	1	12941	2013-05-10_GAG_Top10HCD_HM1_GJ178	101.9	100.03	1424300	1424300	0	0			94	452	94	305	224	224
AFDAVAHLR	Unmodified	998.52976	0.52976379	894	C4M8R8;C4LVT2	EHI_181560;EHI_187150		yes	no	0	0	2	2	2	2	2	2	46.982	48.001	2,3	7.7586E-05	4	6262	2013-05-10_GAG_Top10HCD_HM1_GJ179	101.54	94.322	92830000	9681500	33884000	49264000			95	894	95	306;307;308;309;310;311	225;226;227;228	226
AFDGKEDLLEATNTALEETISNDLLFVK	Unmodified	3095.555	0.55504165	828	C4M754	EHI_192140		yes	yes	0	0		1			1		117.28	117.73	3	0.074161	1	16686	2013-05-10_GAG_Top10HCD_HM1_GJ179	25.818	24.493	674830	0	674830	0			96	828	96	312	229	229
AFDHINRPYLGILGGAK	Unmodified	1840.9948	0.99480205	556	C4M192	EHI_188180	Phosphoglycerate kinase	yes	yes	0	0	2	2	2	2	2	2	68.345	69.33	2,4	7.6578E-18	2	9391	2013-05-10_GAG_Top10HCD_HM1_GJ179	183.23	172.62	14694000	2272100	6117600	6303900			97	556	97	313;314;315;316;317;318	230;231	231
AFEGLPDDESTVAK	Unmodified	1477.6937	0.69365381	492	C4LZY3	EHI_065670		yes	yes	0	0	1	1	1	1	1	1	53.151	54.269	2	0.044137	1	7494	2013-05-10_GAG_Top10HCD_HM1_GJ178	36.529	33.667	9692500	1494200	3958100	4240300			98	492	98	319;320;321	232	232
AFEIFDKEK	Unmodified	1125.5706	0.57062555	535	C4M0U8	EHI_100270		yes	yes	0	0	1	1	1	1	1	1	52.675	53.76	2	0.00016229	1	7020	2013-05-10_GAG_Top10HCD_HM1_GJ179	90.263	67.118	4614300	1012800	2589300	1012200			99	535	99	322;323;324	233	233
AFFYEPIQGLTVSPTEFAYGIGR	Unmodified	2562.2795	0.27947591	166	C4LTZ3	EHI_067970		yes	yes	0	0		1			1		102.29	103.04	2	0.070241	1	14373	2013-05-10_GAG_Top10HCD_HM1_GJ179	29.058	28.812	1280800	0	1280800	0			100	166	100	325	234	234
AFGDFKDFLVK	Unmodified	1285.6707	0.67067394	110	C4LSX5	EHI_148050		yes	yes	0	0	1	1	1	1	1	1	77.494	78.446	3	0.034262	2	10738	2013-05-10_GAG_Top10HCD_HM1_GJ179	46.796	36.566	7478300	1589400	3890400	1998500			101	110	101	326;327;328	235;236	236
AFIDQYNTNTTSK	Unmodified	1501.7049	0.7048872	1039,1082	Q24835;Q8MZT8;Q8MZT7;Q8MZT9;P32022;B1N3C7	hgl3;hgl;EHI_133900	Galactose-inhibitable lectin 170 kDa subunit	no	no	0	0	1	2	1				45.027	46.205	2	1.8207E-30	3	6096	2013-05-10_GAG_Top10HCD_HM1_GJ180	213.63	208.91	94380000	16751000	60630000	16999000			102	1082;1039	102	329;330;331;332	237;238;239	239
AFKFPTMGK	Unmodified	1025.5368	0.536823	589	Q24803;C4M2R2;C4M230;B1N387	ADH2;EHI_160940;EHI_150490;EHI_024240	Aldehyde-alcohol dehydrogenase 2;Alcohol dehydrogenase;Acetaldehyde dehydrogenase	yes	no	0	0	1	1	1	1	1	1	56.8	57.885	3	0.0064814	2	7638	2013-05-10_GAG_Top10HCD_HM1_GJ180	71.614	56.94	848260	149730	223900	474630			103	589	103	333;334;335	240;241	241
AFLALLCSLDKDQK	Unmodified	1620.8545	0.85452832	405	C4LY33	EHI_177190		yes	yes	0	0	1	1		1	1		85.465	85.841	3	0.010722	1	11788	2013-05-10_GAG_Top10HCD_HM1_GJ179	55.724	54.9	605490	184840	420650	0			104	405	104	336;337	242	242
AFLDLGAGLTCGLCGLASGMAIGISGDCGVR	Unmodified	3068.4552	0.45516692	644	Q24810;C4M343	VMA3;EHI_059840	V-type proton ATPase 16 kDa proteolipid subunit	yes	no	0	0	1	1	1	1	1	1	113.03	114.08	3	7.1461E-26	3	16104	2013-05-10_GAG_Top10HCD_HM1_GJ179	132.79	131.79	3460600	535280	2509200	416110			105	644	105	338;339;340	243;244;245	243
AFLGMGFQER	Unmodified	1154.5543	0.55426398	839	C4M7C6	EHI_007350		yes	yes	0	0		1	1		1	1	66.483	68.011	2	0.0092669	1	9098	2013-05-10_GAG_Top10HCD_HM1_GJ180	50.452	48.319	1126200	0	731820	394370			106	839	106	341;342	246	246
AFLINEHNLIK	Unmodified	1310.7347	0.73467118	415	C4M1Y0;C4LYA7;C4M712	EHI_164870;EHI_167050;EHI_189940		yes	no	0	0	2	2	2	2	2	2	63.975	65.027	2,3	7.2549E-06	6	8653	2013-05-10_GAG_Top10HCD_HM1_GJ180	123.67	101.34	124840000	8889400	47298000	68648000			107	415	107	343;344;345;346;347;348	247;248;249;250;251;252	251
AFLTLTELVLR	Unmodified	1274.7598	0.7598233	921	Q5NT29;C4M9B9	EhRab2A;EHI_146320		yes	no	0	0		1	1		1	1	97.39	98.868	2	0.00086895	1	13697	2013-05-10_GAG_Top10HCD_HM1_GJ180	69.721	68.571	426100	0	231170	194930			108	921	108	349;350	253	253
AFNDFIALCCVK	Unmodified	1456.6843	0.68429187	979	C4MB14	EHI_156670		yes	yes	0	0	1		1	1		1	77.769	78.77	2	0.0037695	1	11173	2013-05-10_GAG_Top10HCD_HM1_GJ178	49.448	48.261	994970	541620	0	453350			109	979	109	351;352	254	254
AFNEGEDDEDEDDIVSR	Unmodified	1953.7712	0.77118844	485	C4LZV3	EHI_194400		yes	yes	0	0			1			1	47.9	49.201	2	3.3478E-07	1	6467	2013-05-10_GAG_Top10HCD_HM1_GJ180	79.837	79.147	574920	0	0	574920			110	485	110	353	255	255
AFNELIEFR	Unmodified	1137.5819	0.58185893	879	C4M8B5	EHI_101240		yes	yes	0	0	1	1	1	1	1	1	73.457	74.408	2	0.00013687	1	10594	2013-05-10_GAG_Top10HCD_HM1_GJ178	122.28	102.14	49351000	7277000	23107000	18967000			111	879	111	354;355;356	256	256
AFNEQNKEETER	Unmodified	1493.6746	0.6746497	814	C4M6T7	EHI_054230		yes	yes	0	0		1	1		1	1	14.189	16.418	2	0.031564	2	1851	2013-05-10_GAG_Top10HCD_HM1_GJ180	45.28	41.702	649620	0	426270	223350			112	814	112	357;358	257;258	258
AFNPLAYDVAEIENLCNK	Unmodified	2079.9935	0.993541	1079,58	Q24809;B1N3U1	EhPGP6;EHI_081130		no	no	0	0	1	1	1				97.827	98.812	2	1.1657E-12	2	13741	2013-05-10_GAG_Top10HCD_HM1_GJ179	103.01	102.3	8101300	2108100	5301500	691690			113	1079;58	113	359;360;361	259;260	259
AFNQCSR	Unmodified	881.38138	0.38138499	335	C4LWQ0	EHI_069630		yes	yes	0	0	1	1	1	1	1	1	8.126	9.3783	2	0.014083	1	1298	2013-05-10_GAG_Top10HCD_HM1_GJ178	68.915	64.897	2111100	839700	872730	398710			114	335	114	362;363;364	261	261
AFPFAEGLAEDIEAGEIKPDTDFK	Unmodified	2609.2537	0.25371467	27	C4M4N3;B1N306	EHI_189490;EHI_166810		yes	no	0	0			1			1	94.83	97.133	3	1.5018E-06	3	13423	2013-05-10_GAG_Top10HCD_HM1_GJ180	93.407	92.566	5021600	0	0	5021600			115	27	115	365	262;263;264	263
AFSDLLIQIYK	Unmodified	1309.7282	0.72818882	624	Q9BLE3;C4M2S0	EhRab11C;EHI_161030		yes	no	0	0	1	1	1	1	1	1	89.114	90.066	2	0.00012486	1	12363	2013-05-10_GAG_Top10HCD_HM1_GJ180	91.549	80.449	9587100	623320	4080300	4883400			116	624	116	366;367;368	265	265
AFTAVYPALNMDIFGK	Unmodified	1756.8858	0.88582845	105	C4LSU3	EHI_152570		yes	yes	0	0	1	1	1	1	1	1	95.214	96.233	2	7.0857E-11	2	13842	2013-05-10_GAG_Top10HCD_HM1_GJ178	112.17	111.68	28167000	3873400	10083000	14211000			117	105	117	369;370;371	266;267	266
AFTLMEAVQK	Unmodified	1136.59	0.58998078	623	C4M2R9	EHI_161020		yes	yes	0	0	1	1	1	1	1	1	66.256	67.274	2	0.0047241	1	9007	2013-05-10_GAG_Top10HCD_HM1_GJ179	60.064	52.234	4665200	1032000	2044400	1588800			118	623	118	372;373;374	268	268
AGAFEGHSLIIWSK	Unmodified	1514.7882	0.78816332	9	Q24846;B1N2L3	lgl2;EHI_049690		yes	no	0	0	1	1	1	1	1	1	70.257	71.276	3	0.00012251	1	9595	2013-05-10_GAG_Top10HCD_HM1_GJ180	61.657	50.603	6252900	910130	1906000	3436800			119	9	119	375;376;377	269	269
AGAHSIGILDIAGFEIFR	Unmodified	1886.005	0.0050323835	180	C4LU72;Q07569	EHI_110180;mhcA		yes	no	0	0	2	2	2	2	2	2	102	103.02	2,3	6.9945E-22	6	14312	2013-05-10_GAG_Top10HCD_HM1_GJ180	151.8	150.34	8016300	2023700	2573500	3419200			120	180	120	378;379;380;381;382;383	270;271;272;273;274;275	274
AGAIQYR	Unmodified	777.41334	0.41333704	35	Q1EQ16;B1N355	EHI_135430;EHI_124560		yes	no	0	0		1	1		1	1	17.835	20.114	2	0.052042	1	2385	2013-05-10_GAG_Top10HCD_HM1_GJ179	54.571	15.272	4542100	0	3141400	1400700			121	35	121	384;385	276	276
AGCGDMVVATCK	Unmodified	1267.5359	0.53591307	246	C4LVB0			yes	yes	0	0	1	1	1	1	1	1	33.861	34.913	2	0.051731	1	4513	2013-05-10_GAG_Top10HCD_HM1_GJ180	38.3	33.412	1717500	146680	853010	717800			122	246	122	386;387;388	277	277
AGFAGDDAPR	Unmodified	975.44101	0.44100836	16,1034	P11426;B1N2P0;Q9TYD6;B1N5D1;CON__P60712;O15593	EHI_161200	Actin	no	no	0	0	1	2	2				27.116	28.619	1,2	6.4771E-05	5	3560	2013-05-10_GAG_Top10HCD_HM1_GJ180	134.23	127.33	42855000	1280800	13115000	28459000			123	16;1034	123	389;390;391;392;393	278;279;280;281;282	280
AGGFDTSEIIVLLGQNGTGK	Unmodified	1976.0215	0.021470309	51	B1N3P0	EHI_156200		yes	yes	0	0		1	1		1	1	92.681	94.209	2	7.0025E-18	2	13040	2013-05-10_GAG_Top10HCD_HM1_GJ179	122.29	121.19	2622300	0	1262100	1360200			124	51	124	394;395	283;284	283
AGGMVFPLIFSTIVK	Unmodified	1578.8844	0.88437189	410	C4LY68;C4M4T5	EHI_051720;EHI_193310		yes	no	0	0	1	2	1	1	2	1	109.52	110.47	2	0.0042302	2	15538	2013-05-10_GAG_Top10HCD_HM1_GJ179	41.743	41.335	3328100	597330	2207900	522930			125	410	125	396;397;398;399	285;286	285
AGIDVNKR	Unmodified	871.48756	0.48756462	454	C4M367;C4LZ42;P48151	EHI_086120;RPS18	40S ribosomal protein S18	yes	no	0	0	2	1	1	2	1	1	12.573	13.613	2	0.0083804	4	1471	2013-05-10_GAG_Top10HCD_HM1_GJ179	163.67	112.7	17409000	4102900	7555100	5751400			126	454	126	400;401;402;403	287;288;289;290	288
AGITEGEIR	Unmodified	944.49271	0.49270958	341	C4LWS1	EHI_198750		yes	yes	0	0	1	1	1	1	1	1	34.756	35.808	2	0.0011181	1	4610	2013-05-10_GAG_Top10HCD_HM1_GJ179	74.267	47.852	1814500	249360	1020400	544730			127	341	127	404;405;406	291	291
AGKFPTLLGK	Unmodified	1030.6175	0.61751616	7	B1N2I7			yes	yes	0	0	2	2	2	2	2	2	53.292	54.411	2,3	0.00014878	3	7096	2013-05-10_GAG_Top10HCD_HM1_GJ179	104.82	82.587	26202000	3887200	11546000	10768000			128	7	128	407;408;409;410;411;412	292;293;294	292
AGLEESYAWESNGEGFVVR	Unmodified	2098.9596	0.95959833	676	C4M3S9	EHI_163480		yes	yes	0	0	1		1	1		1	75.362	76.363	2	7.893E-20	1	10796	2013-05-10_GAG_Top10HCD_HM1_GJ178	140.89	138.9	4033200	2764700	0	1268500			129	676	129	413;414	295	295
AGLEIIER	Unmodified	899.50763	0.50763136	180	C4LU72;Q07569	EHI_110180;mhcA		yes	no	0	0	1	1	1	1	1	1	51.541	52.626	2	0.0016161	1	7236	2013-05-10_GAG_Top10HCD_HM1_GJ178	99.442	43.766	52680000	12197000	27531000	12952000			130	180	130	415;416;417	296	296
AGLESSNLIVGIDFTGSNASSGK	Unmodified	2223.1019	0.10190547	998	C4MBJ7	EHI_163260		yes	yes	0	0	1	1	1	1	1	1	80.559	81.444	2	1.4184E-09	6	11223	2013-05-10_GAG_Top10HCD_HM1_GJ179	95.996	92.246	7968700	1398400	4416000	2154300			131	998	131	418;419;420	297;298;299;300;301;302	300
AGLESSNLIVGIDFTGSNASSGKK	Unmodified	2351.1969	0.19686849	998	C4MBJ7	EHI_163260		yes	yes	0	0	1	1	1	1	1	1	75.558	76.543	3	5.5537E-15	2	10436	2013-05-10_GAG_Top10HCD_HM1_GJ179	125.77	124.74	16084000	2992500	7168100	5923100			132	998	132	421;422;423	303;304	304
AGMTHVIR	Unmodified	883.46981	0.46980607	288	C4LW09			yes	yes	0	0	1	1	1	1	1	1	19.95	21.469	2	4.3523E-06	2	2546	2013-05-10_GAG_Top10HCD_HM1_GJ180	174.73	154.17	6246800	94799	1713000	4439000			133	288	133	424;425;426	305;306	306
AGNNIAGAWASLLFTGK	Unmodified	1689.8839	0.88385462	883	C4M8C7	EHI_039350		yes	yes	0	0			1			1	102.02	104.42	2	6.0937E-05	1	14573	2013-05-10_GAG_Top10HCD_HM1_GJ180	57.173	54.731	1837300	0	0	1837300			134	883	134	427	307	307
AGQDADAMATDVSNTNAQLQEAR	Unmodified	2376.0612	0.061179647	146	C4LTJ9	EHI_012060		yes	yes	0	0		1	1		1	1	56.086	57.714	2	1.202E-09	2	7602	2013-05-10_GAG_Top10HCD_HM1_GJ180	94.389	93.981	2628300	0	1132700	1495600			135	146	135	428;429	308;309	309
AGQLGELEEQLIDLNPMLEAFGNAK	Unmodified	2699.3476	0.34763183	180	C4LU72;Q07569	EHI_110180;mhcA		yes	no	0	0	1	1	1	1	1	1	117.67	118.72	3	6.2481E-29	1	16683	2013-05-10_GAG_Top10HCD_HM1_GJ180	132.3	132.16	16365000	2179700	9902300	4282900			136	180	136	430;431;432	310	310
AGQMGFFK	Unmodified	884.42146	0.42145889	288	C4LW09;B1N4Y7	EHI_167520		yes	no	0	0	1	1	2	1	1	2	51.713	52.902	2	0.012776	2	6900	2013-05-10_GAG_Top10HCD_HM1_GJ179	65.313	56.983	20142000	810410	1723500	17608000			137	288	137	433;434;435;436	311;312	311
AGSIVTLIGDYFSHMK	Unmodified	1737.876	0.87599205	851	C4M7M4	EHI_200230		yes	yes	0	0	1	1	1	1	1	1	109.08	110.13	3	0.0011166	3	15388	2013-05-10_GAG_Top10HCD_HM1_GJ179	50.534	49.844	1773200	538260	840200	394700			138	851	138	437;438;439	313;314;315	314
AGTIYDDILITDDIEEAEK	Unmodified	2123.0158	0.015775808	595	C4M296;F2VN92	EHI_136160		yes	no	0	0	2	4	3	2	4	3	94.271	95.306	2	1.6481E-19	38	12777	2013-05-10_GAG_Top10HCD_HM1_GJ178	133.93	133.41	203720000	61020000	109520000	33187000			139	595	139	440;441;442;443;444;445;446;447;448	316;317;318;319;320;321;322;323;324;325;326;327;328;329;330;331;332;333;334;335;336;337;338;339;340;341;342;343;344;345;346;347;348;349;350;351;352;353	318
AGTIYDDILITDDIEEAEKEAK	Unmodified	2451.1904	0.19044571	595	C4M296;F2VN92	EHI_136160		yes	no	0	0	2	1	2	2	1	2	88.713	89.704	2,3	4.5143E-12	4	12374	2013-05-10_GAG_Top10HCD_HM1_GJ179	125.79	125.78	128600000	73634000	12376000	42590000			140	595	140	449;450;451;452;453	354;355;356;357	356
AGVIAPNDVIVPAGDTGLDPTQTNFVQALNIASK	Unmodified	3405.778	0.77799915	26	B1N2Z3			yes	yes	0	0			1			1	95.511	97.813	3	0.034759	1	13542	2013-05-10_GAG_Top10HCD_HM1_GJ180	37.603	37.603	27517000	0	0	27517000			141	26	141	454	358	358
AGVPFLNER	Unmodified	1001.5294	0.52942943	103	C4LSR0;B1N3E9	EHI_152220;EHI_150100		yes	no	0	0	1	1	1	1	1	1	60.381	61.466	2	0.00013914	3	8586	2013-05-10_GAG_Top10HCD_HM1_GJ178	123.35	98.536	11660000	3264900	6108100	2287300			142	103	142	455;456;457	359;360;361	359
AHIIQAPFTSVGGVNFNDKK	Unmodified	2142.1222	0.12218741	902	C4M8W3	EHI_113970		yes	yes	0	0	1	1	1	1	1	1	65.46	66.512	3	1.8856E-13	1	9342	2013-05-10_GAG_Top10HCD_HM1_GJ178	111.65	107.26	11616000	1948800	5773800	3893800			143	902	143	458;459;460	362	362
AHLEDQETDPLLPNEDDLAPF	Unmodified	2378.0914	0.091400367	684	C4M3W1	EHI_016390		yes	yes	0	0	1	1	1	1	1	1	86.409	87.361	2	4.5181E-09	1	12057	2013-05-10_GAG_Top10HCD_HM1_GJ179	73.138	72.92	5430200	415880	2830100	2184300			144	684	144	461;462;463	363	363
AHLHLTNER	Unmodified	1089.5679	0.56794021	748	C4M5D2	EHI_121860		yes	yes	0	0		2	2		2	2	13.825	16.005	2,3	6.5967E-05	3	1808	2013-05-10_GAG_Top10HCD_HM1_GJ180	122.33	101.81	6823500	0	2313600	4509900			145	748	145	464;465;466;467	364;365;366	365
AHLSPVIQQAQNK	Unmodified	1432.7787	0.77866126	312	C4LWE8	EHI_096350		yes	yes	0	0		1	2		1	2	35.064	36.55	2,3	4.4332E-08	2	4769	2013-05-10_GAG_Top10HCD_HM1_GJ180	124.12	117.85	3482000	0	349680	3132400			146	312	146	468;469;470	367;368	367
AHLVLFLAEQLK	Unmodified	1380.8129	0.8129215	679	C4M3U0	EHI_163590		yes	yes	0	0	1	1		1	1		82.543	82.919	2	0.0046853	1	11836	2013-05-10_GAG_Top10HCD_HM1_GJ178	48.115	45.341	795840	264630	531200	0			147	679	147	471;472	369	369
AHNPNEIFR	Unmodified	1096.5414	0.5413911	396	C4LXZ0		60S ribosomal protein L18a	yes	yes	0	0	2	2	2	2	2	2	33.688	34.74	2,3	3.1676E-06	2	4435	2013-05-10_GAG_Top10HCD_HM1_GJ179	163.32	158.8	57254000	5116700	23859000	28278000			148	396	148	473;474;475;476;477;478	370;371	370
AHPQVFNVLLQLLDEGR	Unmodified	1948.053	0.053045209	10	B1N5U7;B1N538;B1N5T0;C4MB78;B1N523;B1N4V0;B1N3X2;B1N3R1;B1N2L8	EHI_090840;EHI_155060;EHI_094680;EHI_034710;EHI_017350;EHI_005657;EHI_028920;EHI_022620		yes	no	0	0		1			1		110.73	111.28	3	1.0762E-06	1	15683	2013-05-10_GAG_Top10HCD_HM1_GJ179	66.826	65.464	368970	0	368970	0			149	10	149	479	372	372
AHQVVQEGYK	Unmodified	1157.5829	0.58292157	618	C4M6M6;C4M2N9	EHI_147500;EHI_006050	Serine/threonine-protein phosphatase	yes	no	0	0		1			1		14.909	17.366	2	0.017547	1	1929	2013-05-10_GAG_Top10HCD_HM1_GJ179	54.198	11.48	301830	0	301830	0			150	618	150	480	373	373
AHVETLR	Unmodified	824.45045	0.45045083	1019	CON__P15497			yes	yes	0	0	1	1	1	1	1	1	9.9484	11.201	2	0.0044262	1	1458	2013-05-10_GAG_Top10HCD_HM1_GJ178	86.872	55.814	4188500	514720	2902600	771100		+	151	1019	151	481;482;483	374	374
AIADTGLDVLVHATEAYVSVMANEYTDGLAR	Unmodified	3264.5973	0.59725759	589	Q24803;C4M2R2;C4M230;B1N387;O15628	ADH2;EHI_160940;EHI_150490;EHI_024240	Aldehyde-alcohol dehydrogenase 2;Alcohol dehydrogenase;Acetaldehyde dehydrogenase	yes	no	0	0	2	2	2	2	2	2	132.74	134.12	3,4	0.00025054	4	19092	2013-05-10_GAG_Top10HCD_HM1_GJ179	63.095	62.983	11283000	1919200	6488600	2875200			152	589	152	484;485;486;487;488;489	375;376;377;378	377
AIAEMDNFEVEGR	Unmodified	1479.6664	0.6663932	747	C4M5C4;Q9NCC1	EHI_121780;Ebp1		yes	no	0	0	1	1	1	1	1	1	59.979	61.065	2	1.4987E-09	1	8136	2013-05-10_GAG_Top10HCD_HM1_GJ180	154.28	142.7	23830000	484730	6023500	17322000			153	747	153	490;491;492	379	379
AIAEMNNFEVEGR	Unmodified	1478.6824	0.68237762	747	C4M5C4	EHI_121780		yes	yes	0	0	1	1	2	1	1	2	57.51	58.774	2	2.5012E-09	4	7782	2013-05-10_GAG_Top10HCD_HM1_GJ179	149.41	146.88	45253000	5293600	20687000	19273000			154	747	154	493;494;495;496	380;381;382;383	380
AIAEMNNFEVEGR	Oxidation (M)	1494.6773	0.67729224	747	C4M5C4	EHI_121780		yes	yes	0	1			1			1	46.126	47.426	2	0.021616	1	6241	2013-05-10_GAG_Top10HCD_HM1_GJ180	43.03	41.556	0	0	0	0			155	747	154	497	384	384	8
AIAYDMPVPGYK	Unmodified	1323.6533	0.65330932	322	C4LWJ2	EHI_096830	Phosphorylase	yes	yes	0	0		1	1		1	1	62.632	64.21	2	0.00076346	2	8553	2013-05-10_GAG_Top10HCD_HM1_GJ180	65.179	63.299	11641000	0	2507400	9133200			156	322	155	498;499	385;386	386
AICCSHGPVLR	Unmodified	1268.6118	0.61179563	2	B1N2F9;C4M0C2	EHI_064530		yes	no	0	0	2	2		2	2		33.034	33.962	2,3	7.2955E-06	2	4312	2013-05-10_GAG_Top10HCD_HM1_GJ179	123.96	105.28	12004000	4442900	7561200	0			157	2	156	500;501;502;503	387;388	388
AICYMECSALTR	Unmodified	1473.6414	0.64144078	147	C4LTL7;Q24817	EHI_012240;RACD	Rho-related protein racD	yes	no	0	0		1			1		56.514	58.169	2	0.018333	1	7631	2013-05-10_GAG_Top10HCD_HM1_GJ179	46.358	44.45	3668200	0	3668200	0			158	147	157	504	389	389
AIDFFER	Unmodified	896.43922	0.43921744	354	C4LWZ3			yes	yes	0	0	2	1	1	2	1	1	62.801	63.59	2	0.0039414	3	8467	2013-05-10_GAG_Top10HCD_HM1_GJ179	120.49	115.01	49326000	8249600	16600000	24476000			159	354	158	505;506;507;508	390;391;392	391
AIDFSQNNAQETDPTK	Unmodified	1777.8119	0.81187146	328	C4LWM7	EHI_069390		yes	yes	0	0	1	1	1	1	1	1	43.832	44.884	2	8.2015E-05	3	5901	2013-05-10_GAG_Top10HCD_HM1_GJ180	60.489	53.936	2897800	506540	1761700	629650			160	328	159	509;510;511	393;394;395	395
AIDQFVEIKK	Unmodified	1189.6707	0.67067394	597	C4M2A1	EHI_136210		yes	yes	0	0	1	1	1	1	1	1	51.491	52.576	3	0.015628	1	6924	2013-05-10_GAG_Top10HCD_HM1_GJ180	49.3	40.814	1911500	290200	839650	781660			161	597	160	512;513;514	396	396
AIDSDGNASLSAEEITK	Unmodified	1719.8163	0.81628814	3	B1N2G5	EHI_148810		yes	yes	0	0	1	1	1	1	1	1	50.568	51.62	2	1.6576E-06	2	6820	2013-05-10_GAG_Top10HCD_HM1_GJ180	76.378	74.181	3661100	946300	1419000	1295800			162	3	161	515;516;517	397;398	398
AIEEASKYPISIICVGVGDGPFGVMENFDDVVK	Unmodified	3554.7313	0.73130823	998	C4MBJ7	EHI_163260		yes	yes	0	0	1	1		1	1		108.77	109.1	3	1.011E-06	2	15342	2013-05-10_GAG_Top10HCD_HM1_GJ179	90.363	90.297	4385700	1281500	3104200	0			163	998	162	518;519	399;400	400
AIESQKDVLK	Unmodified	1129.6343	0.63428844	110	C4LSX5	EHI_148050		yes	yes	0	0		1	1		1	1	26.624	28.503	2	0.075583	1	3543	2013-05-10_GAG_Top10HCD_HM1_GJ179	37.995	29.096	560470	0	332610	227860			164	110	163	520;521	401	401
AIGIVHGIYGSK	Unmodified	1213.6819	0.68190733	347	Q27650;C4LWV6	LYS4;EHI_199110	Lysozyme	yes	no	0	0	2	1	2	2	1	2	51.023	51.934	2,3	0.0097022	4	7174	2013-05-10_GAG_Top10HCD_HM1_GJ178	45.507	43.086	6288100	3399800	1038200	1850100			165	347	164	522;523;524;525;526	402;403;404;405	402
AIGQLLYQLATK	Unmodified	1317.7656	0.76563696	576	C4M1P6	EHI_062700		yes	yes	0	0	1	1	1	1	1	1	87.151	88.102	2	8.3566E-08	3	12056	2013-05-10_GAG_Top10HCD_HM1_GJ180	134.75	102.54	5902500	319640	1976100	3606800			166	576	165	527;528;529	406;407;408	408
AIIDGLQENLK	Unmodified	1212.6714	0.67140222	603	C4M2E3	EHI_158240	3-ketoacyl-CoA synthase	yes	yes	0	0	2	1	1	2	1	1	60.903	61.692	2	7.5661E-05	2	8610	2013-05-10_GAG_Top10HCD_HM1_GJ178	85.963	69.05	73698000	6887900	37369000	29442000			167	603	166	530;531;532;533	409;410	409
AIIFIGPVWWWGLNAPIK	Unmodified	2080.1662	0.16622447	336	C4LWQ4	EHI_198580		yes	yes	0	0	2	2	1	2	2	1	121.98	122.74	2,3	1.1286E-06	4	17473	2013-05-10_GAG_Top10HCD_HM1_GJ179	71.08	71.02	8513400	2587100	3770000	2156300			168	336	167	534;535;536;537;538	411;412;413;414	412
AIIPQVQTINSFFEYSR	Unmodified	2012.0367	0.036726442	375	C4LXG8	EHI_131000		yes	yes	0	0	2	1	1	2	1	1	94.613	95.377	2	1.6439E-18	3	13197	2013-05-10_GAG_Top10HCD_HM1_GJ179	165.34	155.6	18973000	5946300	8903700	4123200			169	375	168	539;540;541;542	415;416;417	416
AILALQSLSQLR	Unmodified	1311.7874	0.78743503	1138	Q9U7F6	adh112		yes	yes	0	0	1	1	1	1	1	1	82.311	83.229	2	2.8681E-07	2	11420	2013-05-10_GAG_Top10HCD_HM1_GJ179	113.38	75.384	4956700	1110400	2527600	1318600			170	1138	169	543;544;545	418;419	419
AILEGDWVSAFER	Unmodified	1491.7358	0.73579339	666	C4M3N3	EHI_140610		yes	yes	0	0	1	1		1	1		86.805	87.181	2	4.374E-08	2	12013	2013-05-10_GAG_Top10HCD_HM1_GJ179	110.38	105.07	2171400	575590	1595800	0			171	666	170	546;547	420;421	421
AILYLNTGYQR	Unmodified	1310.6983	0.69828568	1007	CON__ENSEMBL:ENSBTAP00000024146			yes	yes	0	0			1			1	59.938	61.739	2	0.0017234	1	8183	2013-05-10_GAG_Top10HCD_HM1_GJ180	62.466	60.586	3430500	0	0	3430500		+	172	1007	171	548	422	422
AILYQAR	Unmodified	833.47594	0.4759373	93	C4LSC4	EHI_153330		yes	yes	0	0	1	1	1	1	1	1	33.709	34.761	2	0.0034428	2	4436	2013-05-10_GAG_Top10HCD_HM1_GJ179	111.69	25.566	13726000	2037100	5688700	6000100			173	93	172	549;550;551	423;424	424
AIQAAFFYLEPR	Unmodified	1424.7452	0.74523587	1030	CON__Q3SZR3			yes	yes	0	0	1	1	1	1	1	1	83.769	84.687	2	2.693E-06	2	11670	2013-05-10_GAG_Top10HCD_HM1_GJ179	98.902	93.607	3720300	962640	2171100	586600		+	174	1030	173	552;553;554	425;426	426
AIQEVSQK	Unmodified	901.4869	0.48689592	312	C4LWE8	EHI_096350		yes	yes	0	0	1			1			10.99	10.99	2	0.028798	1	1424	2013-05-10_GAG_Top10HCD_HM1_GJ178	68.383	30.249	0	0	0	0			175	312	174	555	427	427
AIQFSDEHGAVCPLNWKPGK	Unmodified	2253.1001	0.10007176	669	Q24841;C4MAR7;O96874;P19476;C4MA54;C4M8W7;C4M3Q0;C4M6Q4;C4MBP3;O96875;B1N5A8;B1N623;B1N5Y9;B1N5L9	EHI_001420;cbp-30;EHI_061980;EHI_114010;EHI_145840;EHI_201250;EHI_122310;EHI_123390;EHI_139570;EHI_121620;EHI_084260	Putative peroxiredoxin	yes	no	0	0	1	2	1	1	2	1	65.723	66.826	2,3	0.0004764	2	8968	2013-05-10_GAG_Top10HCD_HM1_GJ179	69.747	69.327	30702000	3508900	26575000	618130			176	669	175	556;557;558;559	428;429	429
AISAAVENGVAR	Unmodified	1156.62	0.62003536	622	C4M2R6	EHI_160980		yes	yes	0	0	1	2	1	1	2	1	39.093	40.346	2	2.4858E-16	2	5299	2013-05-10_GAG_Top10HCD_HM1_GJ180	194.17	169.47	113320000	18725000	65367000	29224000			177	622	176	560;561;562;563	430;431	431
AISFGVK	Unmodified	720.41703	0.41702544	597	C4M2A1	EHI_136210		yes	yes	0	0	1	1	1	1	1	1	44.983	45.968	2	0.054068	1	6342	2013-05-10_GAG_Top10HCD_HM1_GJ178	55.504	7.5886	2171400	367750	1011700	791940			178	597	177	564;565;566	432	432
AISGGMFGAADWFNK	Unmodified	1570.7238	0.7238485	322	C4LWJ2;Q8IT44;B1N3Q3	EHI_096830;EHI_189300	Phosphorylase	yes	no	0	0	1	1	1	1	1	1	85.133	86.085	2	6.0362E-07	3	11889	2013-05-10_GAG_Top10HCD_HM1_GJ179	93.237	91.694	9386500	3035300	4673500	1677700			179	322	178	567;568;569	433;434;435	434
AISGTMYSMIPDWVETIPTELNKDENSVILFSDKPK	Unmodified	4068.0112	0.011171483	502	C4M067	EHI_021560		yes	yes	0	0	1	1	1	1	1	1	112.16	113.22	4	0.058754	1	15926	2013-05-10_GAG_Top10HCD_HM1_GJ179	37.162	37.138	6163100	724370	2063600	3375000			180	502	179	570;571;572	436	436
AISISNYAVTLENIPITLNFDQR	Unmodified	2591.3595	0.35951714	540	C4M0X6;Q05352;P20302;P20301	EHI_015380	Antigenic protein P1;Antigenic protein NP1	yes	no	0	0	2	2	2	2	2	2	105.71	106.8	2,3	7.3191E-15	3	14936	2013-05-10_GAG_Top10HCD_HM1_GJ179	106.42	105.61	12186000	4030200	6483300	1672700			181	540	180	573;574;575;576;577;578	437;438;439	439
AISNNLKPDALFVK	Unmodified	1528.8613	0.86132826	453	C4LZ19	EHI_009410		yes	yes	0	0	2	2	2	2	2	2	63.638	64.69	2,3	1.0301E-05	2	8667	2013-05-10_GAG_Top10HCD_HM1_GJ179	102.64	99.94	14040000	2740200	7106200	4193600			182	453	181	579;580;581;582;583;584	440;441	441
AISSQFAEEYRK	Unmodified	1427.7045	0.70449327	826,922	C4M727;C4M9C4	EHI_183480;EHI_146370		no	no	0	0	2	1	2				44.686	45.425	2,3	2.2058E-58	4	5974	2013-05-10_GAG_Top10HCD_HM1_GJ180	201.46	167.27	68581000	13326000	24910000	30345000			183	826;922	182	585;586;587;588;589	442;443;444;445	445
AITDAYYR	Unmodified	971.47125	0.47124585	624	Q9BLE3;C4M2S0	EhRab11C;EHI_161030		yes	no	0	0	1		1	1		1	40.109	41.409	2	0.0019434	2	5426	2013-05-10_GAG_Top10HCD_HM1_GJ180	122.74	114.81	3651900	0	0	3651900			184	624	183	590;591	446;447	447
AITITLNSFGTDLSR	Unmodified	1607.8519	0.85188578	649	C4M399	EHI_106350		yes	yes	0	0		1			1		80.992	81.745	2	4.0277E-07	1	11200	2013-05-10_GAG_Top10HCD_HM1_GJ179	69.261	59.812	6060700	0	6060700	0			185	649	184	592	448	448
AITNAYYR	Unmodified	970.48723	0.48723027	1127,1111,1107	Q6AW60;O15785;Q9BLE4;Q5NT42	EhRAB11A;Rab11;EhRab11B;EhRab11D		no	no	0	0	1	1	1				36.364	37.416	1	0.0014748	2	4844	2013-05-10_GAG_Top10HCD_HM1_GJ179	138.55	89.491	6612800	1325900	2832400	2454400			186	1111;1127;1107	185	593;594;595	449;450	450
AIVADTCGSNLPFDVFLAVVK	Unmodified	2235.1609	0.16094068	214	C4LUR3	cpbf6		yes	yes	0	0	2	2	1	2	2	1	113.39	114.13	2,3	6.8633E-06	2	16078	2013-05-10_GAG_Top10HCD_HM1_GJ179	63.302	59.829	4839000	1385400	3249500	204080			187	214	186	596;597;598;599;600	451;452	452
AIVVSEDTAK	Unmodified	1031.5499	0.5498901	896	C4M8T2	EHI_147010		yes	yes	0	0	1	1	1	1	1	1	30.419	31.504	2	0.00044761	1	4037	2013-05-10_GAG_Top10HCD_HM1_GJ180	83.883	50.693	22043000	4650800	10882000	6509600			188	896	187	601;602;603	453	453
AIYQDLLDQGLMQK	Unmodified	1634.8338	0.83379288	173	C4M3G1;C4LU44	EHI_017560;EHI_068530		yes	no	0	0	1			1			81.007	81.007	2	0.0027968	1	11506	2013-05-10_GAG_Top10HCD_HM1_GJ178	46.318	44.546	756100	756100	0	0			189	173	188	604	454	454
AKDLEAQLNEVQDNHEK	Unmodified	1979.9548	0.95484731	180	C4LU72;Q07569	EHI_110180;mhcA		yes	no	0	0	2	2	2	2	2	2	46.17	47.188	2,3	4.9082E-14	2	6146	2013-05-10_GAG_Top10HCD_HM1_GJ179	140.89	137.03	81718000	19410000	38927000	23380000			190	180	189	605;606;607;608;609;610	455;456	456
AKEGDYQFGK	Unmodified	1141.5404	0.54038805	180	C4LU72	EHI_110180		yes	yes	0	0	1	1	1	1	1	1	26.38	27.632	2	4.7428E-05	3	3446	2013-05-10_GAG_Top10HCD_HM1_GJ179	116.55	109.27	11871000	3800300	6789900	1280700			191	180	190	611;612;613	457;458;459	458
AKEYPAILEWMNK	Unmodified	1591.8068	0.80684985	840	Q86M34;C4M7C8	HEXB;EHI_007330	Beta-hexosaminidase subunit beta;Beta-hexosaminidase	yes	no	0	0	1	1	1	1	1	1	79.953	80.904	3	0.025131	2	11016	2013-05-10_GAG_Top10HCD_HM1_GJ179	47.037	36.907	3778000	1205800	1682400	889860			192	840	191	614;615;616	460;461	460
AKFEELNLELFK	Unmodified	1479.7973	0.79733102	831,1037	O77164;C4M770	BiP;EHI_199590		no	no	0	0	2	2	2				79.471	80.423	2,3	2.9991E-08	8	10987	2013-05-10_GAG_Top10HCD_HM1_GJ179	148.48	139.88	227040000	54010000	134110000	38917000			193	1037;831	192	617;618;619;620;621;622	462;463;464;465;466;467;468;469	466
AKFPGGIK	Unmodified	816.48577	0.48577371	1135,962	C4MAF9;Q9UAB5;Q9NJW1	EHI_167300;grainin 1;grainin 2		no	no	0	0	2	2	2				31.301	32.387	2,3	0.0029579	10	4127	2013-05-10_GAG_Top10HCD_HM1_GJ179	91.516	53.908	124050000	30093000	53118000	40842000			194	962;1135	193	623;624;625;626;627;628	470;471;472;473;474;475;476;477;478;479	477
AKIEDELAK	Unmodified	1015.555	0.55497548	515	P42650;C4M0F4	EHI_006810	14-3-3 protein 3	yes	no	0	0	1	1	1	1	1	1	30.847	31.932	2	0.00024404	1	4072	2013-05-10_GAG_Top10HCD_HM1_GJ179	99.283	29.368	6028200	1235400	3112100	1680700			195	515	194	629;630;631	480	480
AKIEQELSQK	Unmodified	1172.6401	0.6401021	364	C4LXB1;P42649	EHI_098280	14-3-3 protein 2	yes	no	0	0	1	1	1	1	1	1	28.871	30.023	2	4.2097E-05	2	3765	2013-05-10_GAG_Top10HCD_HM1_GJ179	117.25	91.777	8024000	1502500	5113300	1408200			196	364	195	632;633;634	481;482	482
AKIEYYAVLAK	Unmodified	1267.7176	0.71762413	494	C4LZZ0	EHI_065740		yes	yes	0	0	2	2	2	2	2	2	56.03	57.116	2,3	0.00039176	4	7958	2013-05-10_GAG_Top10HCD_HM1_GJ178	85.554	66.597	43799000	8721700	27914000	7162600			197	494	196	635;636;637;638;639;640	483;484;485;486	483
AKLPIYSAVYK	Unmodified	1251.7227	0.72270951	928,48	C4M9F9;B1N3K9	EHI_067530;EHI_140540		no	no	0	0	1		1				56.918	57.718	3	0.032718	1	7614	2013-05-10_GAG_Top10HCD_HM1_GJ180	48.188	44.142	9813300	915580	0	8897700			198	928;48	197	641;642	487	487
AKLQNLK	Unmodified	813.50724	0.50723743	626	C4M2S6	EHI_076850		yes	yes	0	0	1	1		1	1		14.68	15.859	2	0.013755	1	1680	2013-05-10_GAG_Top10HCD_HM1_GJ179	76.847	19.035	4118500	710740	3407800	0			199	626	198	643;644	488	488
AKPVLEDLR	Unmodified	1039.6026	0.60259438	1019	CON__P15497			yes	yes	0	0	1	1	1	1	1	1	42.605	43.656	3	0.0073011	1	5613	2013-05-10_GAG_Top10HCD_HM1_GJ179	70.439	60.434	3740200	490400	2868100	381630		+	200	1019	199	645;646;647	489	489
AKVPEVPQDIPLVGPQTPFGFRPYY	Unmodified	2814.4745	0.47448732	236	C4LV54	EHI_182730		yes	yes	0	0		1	1		1	1	92.441	93.969	3	0.006905	1	13001	2013-05-10_GAG_Top10HCD_HM1_GJ180	74.876	74.727	7819100	0	3161900	4657200			201	236	200	648;649	490	490
AKYEAEIEELTTEAEDALK	Unmodified	2152.0423	0.04232491	180	C4LU72;Q07569	EHI_110180;mhcA		yes	no	0	0	2	2	2	2	2	2	95.068	96.086	2,3	3.0188E-18	7	13276	2013-05-10_GAG_Top10HCD_HM1_GJ180	141.31	138.6	70723000	25817000	38421000	6485000			202	180	201	650;651;652;653;654;655	491;492;493;494;495;496;497	497
AKYGQDATNVGDEGGFAPNVSGAR	Unmodified	2380.1044	0.10436509	371	P51555;C4LXE8	ENL-1;EHI_130700	Enolase 1	yes	no	0	0	1	1	1	1	1	1	50.776	51.828	3	0.0053456	2	6806	2013-05-10_GAG_Top10HCD_HM1_GJ179	71.071	67.736	4917500	764870	2434400	1718200			203	371	202	656;657;658	498;499	498
ALADAITAVTK	Unmodified	1072.6128	0.61282471	967	C4MAN6	EHI_016130		yes	yes	0	0		1			1		59.272	60.827	2	0.052988	1	8094	2013-05-10_GAG_Top10HCD_HM1_GJ179	33.751	22.654	2597300	0	2597300	0			204	967	203	659	500	500
ALADKYGAEFLEVSAK	Unmodified	1710.8829	0.88285156	878	C4M8B0;Q24805	EHI_058090;EhRAP2		yes	no	0	0	2	2	2	2	2	2	68.602	69.587	2,3	4.6127E-09	2	9451	2013-05-10_GAG_Top10HCD_HM1_GJ179	126.07	125.17	34553000	5832100	14994000	13727000			205	878	204	660;661;662;663;664;665	501;502	501
ALAEFAEK	Unmodified	877.45453	0.45453316	1134	Q9NH04;B1N2J0;G5EKL5	EHI_044970;EHI_050330;ME	Malic enzyme	yes	no	0	0	1	1	1	1	1	1	39.666	40.718	2	0.0058009	2	5314	2013-05-10_GAG_Top10HCD_HM1_GJ180	72.038	45.242	9501700	2043500	4401300	3056900			206	1134	205	666;667;668	503;504	504
ALAEQIR	Unmodified	799.4552	0.45520186	274	C4M338;C4LVQ7	EHI_059680;EHI_186900		yes	no	0	0	1	1	1	1	1	1	28.088	29.24	2	0.0033513	2	3660	2013-05-10_GAG_Top10HCD_HM1_GJ179	110.61	64.241	5724700	1221800	2211200	2291700			207	274	206	669;670;671	505;506	505
ALAMHLNGAFK	Unmodified	1171.6172	0.61719858	502	C4M067	EHI_021560		yes	yes	0	0	2	2	2	2	2	2	55.828	56.913	2,3	0.00049403	2	7912	2013-05-10_GAG_Top10HCD_HM1_GJ178	68.626	66.205	17607000	4659100	8073100	4874700			208	502	207	672;673;674;675;676;677	507;508	507
ALANSISEAEEISK	Unmodified	1460.7359	0.73585297	835	C4M784	EHI_044370		yes	yes	0	0	1	1	1	1	1	1	57.742	58.861	2	1.74E-08	2	8168	2013-05-10_GAG_Top10HCD_HM1_GJ178	110.44	98.933	30119000	9480500	14641000	5998400			209	835	208	678;679;680	509;510	509
ALAPYDDDGLIPVFGFGDK	Unmodified	2008.9782	0.97820851	998	C4MBJ7	EHI_163260		yes	yes	0	0	1	1	1	1	1	1	95.223	96.242	2	5.3939E-07	4	13798	2013-05-10_GAG_Top10HCD_HM1_GJ178	78.674	78.281	19027000	3847900	9505700	5673800			210	998	209	681;682;683	511;512;513;514	511
ALAPYDDDGLIPVFGFGDKR	Unmodified	2165.0793	0.079319539	998	C4MBJ7	EHI_163260		yes	yes	0	0	1	1	1	1	1	1	89.225	90.177	3	1.3247E-06	1	12371	2013-05-10_GAG_Top10HCD_HM1_GJ180	77.871	77.461	64313000	13265000	29795000	21253000			211	998	210	684;685;686	515	515
ALCEAVAAATQAGVLTIVGGGDTPTALK	Unmodified	2654.3949	0.39491637	556	C4M192	EHI_188180	Phosphoglycerate kinase	yes	yes	0	0	1	1	1	1	1	1	97.591	98.576	3	0.06728	1	14151	2013-05-10_GAG_Top10HCD_HM1_GJ178	30.355	29.891	3156300	807870	1635300	713100			212	556	211	687;688;689	516	516
ALCEAVAAATQAGVLTIVGGGDTPTALKK	Unmodified	2782.4899	0.48987939	556	C4M192	EHI_188180	Phosphoglycerate kinase	yes	yes	0	0	1	1	1	1	1	1	92.622	93.641	4	0.050508	1	13460	2013-05-10_GAG_Top10HCD_HM1_GJ178	37.424	35.647	10503000	1577400	7931000	994330			213	556	212	690;691;692	517	517
ALDGLVEVK	Unmodified	942.5386	0.53859714	1081	Q24818;C4LTX6;Q24860	pfo1;EHI_051060		yes	no	0	0		1	1		1	1	55.219	56.847	1	0.00091251	2	7466	2013-05-10_GAG_Top10HCD_HM1_GJ179	103.55	65.988	2453000	0	1189700	1263300			214	1081	213	693;694	518;519	518
ALDGNTTVNTSK	Unmodified	1219.6044	0.60444487	594	C4M295;B1N3T9	EHI_136150;EHI_081430	Adenylyl cyclase-associated protein	yes	no	0	0	1	1	1	1	1	1	20.796	22.249	2	9.6638E-08	1	2650	2013-05-10_GAG_Top10HCD_HM1_GJ180	134.75	122.81	3299700	379670	451140	2468900			215	594	214	695;696;697	520	520
ALDITEFLHLMK	Unmodified	1429.7639	0.7639224	3	B1N2G5	EHI_148810		yes	yes	0	0	1	1	1	1	1	1	98.958	99.943	3	0.042135	2	14410	2013-05-10_GAG_Top10HCD_HM1_GJ178	27.554	23.837	808510	316290	223990	268230			216	3	215	698;699;700	521;522	521
ALDKLPNDSSVNEEIK	Unmodified	1770.9	0.89995819	3	B1N2G5	EHI_148810		yes	yes	0	0	1	1	1	1	1	1	50.614	51.666	2	2.4277E-05	2	7093	2013-05-10_GAG_Top10HCD_HM1_GJ178	82.59	71.357	3035600	772390	1395100	868080			217	3	216	701;702;703	523;524	523
ALDLEPAK	Unmodified	855.47018	0.47018322	314	C4LWF0	EHI_096370		yes	yes	0	0	1	1	1	1	1	1	39.498	40.55	2	0.0032621	1	5283	2013-05-10_GAG_Top10HCD_HM1_GJ180	80.684	67.104	4737300	1058400	1696600	1982300			218	314	217	704;705;706	525	525
ALDLTESDIVK	Unmodified	1202.6394	0.63943339	26	B1N2Z3			yes	yes	0	0	1	1	1	1	1	1	60.298	61.383	2	5.3538E-05	2	8535	2013-05-10_GAG_Top10HCD_HM1_GJ178	97.734	72.496	46653000	9630000	24710000	12313000			219	26	218	707;708;709	526;527	526
ALDLTESDIVKK	Unmodified	1330.7344	0.73439641	26	B1N2Z3			yes	yes	0	0	1	1	2	1	1	2	53.133	54.251	2,3	4.3349E-07	3	7160	2013-05-10_GAG_Top10HCD_HM1_GJ180	80.69	79.619	35809000	5810300	20355000	9643900			220	26	219	710;711;712;713	528;529;530	530
ALEDEIEK	Unmodified	945.46549	0.46549177	180	C4LU72;Q07569	EHI_110180;mhcA		yes	no	0	0	1	1	1	1	1	1	36.88	37.932	2	0.0015993	1	4871	2013-05-10_GAG_Top10HCD_HM1_GJ179	89.698	34.167	16496000	2646500	8894600	4954400			221	180	220	714;715;716	531	531
ALEESNYELEGK	Unmodified	1380.6409	0.64088996	1018	CON__P13645;CON__P02535-1			yes	no	0	0		1			1		43.176	45.031	2	1.0153E-07	1	5845	2013-05-10_GAG_Top10HCD_HM1_GJ179	119.39	111.97	7280100	0	7280100	0		+	222	1018	221	717	532	532
ALEFGAEGIGLCR	Unmodified	1391.6867	0.68673471	1075	Q24801;P37213	EHI_009530;PPDK	Pyruvate, phosphate dikinase	yes	no	0	0	1	1		1	1		71.003	71.53	2	3.7128E-08	2	9686	2013-05-10_GAG_Top10HCD_HM1_GJ179	132.56	131.2	8136700	1806500	6330200	0			223	1075	222	718;719	533;534	533
ALEIYGNIISYIDHQQYINK	Unmodified	2394.222	0.22196103	920	C4M9B1	EHI_193090		yes	yes	0	0	1	1		1	1		97.219	97.645	3	0.00060729	1	13538	2013-05-10_GAG_Top10HCD_HM1_GJ179	46.461	46.407	1465200	259090	1206100	0			224	920	223	720;721	535	535
ALEPFDDDRLIPTYGFGDVTTTNK	Unmodified	2684.297	0.29697647	769	C4M5Y9	EHI_137110		yes	yes	0	0	1	1	2	1	1	2	84.645	85.884	2,3	2.7351E-07	2	11770	2013-05-10_GAG_Top10HCD_HM1_GJ180	101.3	101.13	17279000	2890800	5622800	8765000			225	769	224	722;723;724;725	536;537	536
ALETHTYFER	Unmodified	1265.6041	0.60405094	1025	CON__Q1RMK2			yes	yes	0	0	2	2	2	2	2	2	42.51	43.562	2,3	1.0012E-05	6	5601	2013-05-10_GAG_Top10HCD_HM1_GJ179	147.74	120.96	253270000	67953000	119700000	65611000		+	226	1025	225	726;727;728;729;730;731	538;539;540;541;542;543	540
ALETTIIEFINDIDKK	Unmodified	1862.0037	0.0036949795	469	C4LZB9	EHI_000700		yes	yes	0	0		1	1		1	1	107.82	109.4	3	0.043802	1	15343	2013-05-10_GAG_Top10HCD_HM1_GJ180	30.072	28.845	1724100	0	1172900	551200			227	469	226	732;733	544	544
ALFETAK	Unmodified	778.4225	0.42250475	311	C4LWE7	EHI_096340		yes	yes	0	0		1			1		34.574	36.429	2	0.0625	1	4706	2013-05-10_GAG_Top10HCD_HM1_GJ179	62.659	36.832	4111600	0	4111600	0			228	311	227	734	545	545
ALFGLNEVTVDFR	Unmodified	1479.7722	0.7721789	509	C4M0A8	EHI_005150		yes	yes	0	0	1	1	1	1	1	1	89.264	90.216	2	5.5894E-13	1	12465	2013-05-10_GAG_Top10HCD_HM1_GJ179	177.1	148.74	22966000	5139800	12883000	4943100			229	509	228	735;736;737	546	546
ALFLITTK	Unmodified	905.5586	0.5586043	1089	Q5FZP2;C4M1H4;C4LVP2	EHI_148280;EHI_192540;EHI_186750		yes	no	0	0			1			1	65.479	67.381	2	0.041097	1	8991	2013-05-10_GAG_Top10HCD_HM1_GJ180	51.193	47.354	325360	0	0	325360			230	1089	229	738	547	547
ALFSELQYGENVR	Unmodified	1524.7573	0.75725712	35	Q1EQ16;B1N355	EHI_135430;EHI_124560		yes	no	0	0	1	1	1	1	1	1	70.062	71.08	2	3.5199E-12	1	10034	2013-05-10_GAG_Top10HCD_HM1_GJ178	167.71	156	13502000	2645800	7305500	3551100			231	35	230	739;740;741	548	548
ALGAQVK	Unmodified	685.41227	0.41227441	1084,76	Q24858;Q24813;B1N4I3	EHI_014030;EHI_055400		no	no	0	0		1	1				10.959	13.038	2	0.029728	1	1415	2013-05-10_GAG_Top10HCD_HM1_GJ179	62.978	37.152	4205500	0	2554000	1651500			232	1084;76	231	742;743	549	549
ALGDKDIVCVDDLIHEIYTVGK	Unmodified	2472.257	0.25702591	948	C4MA09	EHI_146530		yes	yes	0	0	3	2	2	3	2	2	100.73	101.61	3,4	3.5346E-07	4	14137	2013-05-10_GAG_Top10HCD_HM1_GJ179	98.21	97.704	24411000	3670800	16394000	4345800			233	948	232	744;745;746;747;748;749;750	550;551;552;553	552
ALGIVLAQTFGIR	Unmodified	1357.8082	0.80817048	890	C4M8M7	EHI_114320		yes	yes	0	0	1	2	1	1	2	1	90.605	91.506	2	2.1974E-23	4	12535	2013-05-10_GAG_Top10HCD_HM1_GJ180	212.89	205.53	10536000	1879100	6566500	2090400			234	890	233	751;752;753;754	554;555;556;557	556
ALHTFDPSK	Unmodified	1014.5134	0.51344502	314	C4LWF0	EHI_096370		yes	yes	0	0	1	1	1	1	1	1	30.027	31.113	3	0.00042518	1	3980	2013-05-10_GAG_Top10HCD_HM1_GJ180	76.345	43.155	4096700	807170	1858600	1430900			235	314	234	755;756;757	558	558
ALIAYNQK	Unmodified	919.51272	0.51271674	29	B1N316;C4M2R7;C4LZP6	EHI_160990;EHI_038620		yes	no	0	0	1	1	1	1	1	1	37.03	38.082	2	0.0018158	3	4887	2013-05-10_GAG_Top10HCD_HM1_GJ179	116.54	89.288	38515000	4402300	17488000	16625000			236	29	235	758;759;760	559;560;561	560
ALIDIEDYR	Unmodified	1106.5608	0.56078914	350	C4LWW4	EHI_126880	Methionine aminopeptidase	yes	yes	0	0	1	1	1	1	1	1	66.098	67.083	2	0.0001237	1	9053	2013-05-10_GAG_Top10HCD_HM1_GJ179	135.71	94.263	6456100	1083400	2577500	2795200			237	350	236	761;762;763	562	562
ALIDIEDYRK	Unmodified	1234.6558	0.65575216	350	C4LWW4	EHI_126880	Methionine aminopeptidase	yes	yes	0	0	1	1	1	1	1	1	57.355	58.474	3	0.0022403	1	7712	2013-05-10_GAG_Top10HCD_HM1_GJ179	63.184	47.851	7155000	935130	2898000	3321900			238	350	237	764;765;766	563	563
ALIEQEPENEK	Unmodified	1298.6354	0.63541065	23	B1N2W5	EHI_098490		yes	yes	0	0			1			1	33.655	34.955	2	0.026825	1	4508	2013-05-10_GAG_Top10HCD_HM1_GJ180	45.829	29.95	859300	0	0	859300			239	23	238	767	564	564
ALIMDSDTIPVVSILFGMTEIIQK	Unmodified	2633.406	0.40599833	56	Q1EPY2;B1N3T5	EHI_160900;EHI_154290		yes	no	0	0		1	1		1	1	135.25	137.33	3	0.020263	2	19531	2013-05-10_GAG_Top10HCD_HM1_GJ179	36.166	35.958	1672500	0	1370500	302030			240	56	239	768;769	565;566	565
ALITQPELLILDEATSALDSESEMIVQQAIDK	Unmodified	3483.7906	0.79059725	1079,58	Q24809;B1N2J5;B1N3U1	EhPGP6;EHI_050640;EHI_081130		no	no	0	0	1	1	1				134.6	135.99	3,4	5.4262E-18	3	19296	2013-05-10_GAG_Top10HCD_HM1_GJ180	108.01	107.5	12552000	1049200	5454400	6048400			241	1079;58	240	770;771;772	567;568;569	569
ALKEPPKDR	Unmodified	1052.5978	0.59784335	563	C4M1E1			yes	yes	0	0	2	2	2	2	2	2	2.6134	3.5316	2,3	0.001037	4	206	2013-05-10_GAG_Top10HCD_HM1_GJ179	101.38	75.317	35369000	3665600	16072000	15632000			242	563	241	773;774;775;776;777;778	570;571;572;573	570
ALKPVYENLAK	Unmodified	1244.7129	0.71287311	184	C4LU87	EHI_110350		yes	yes	0	0	1	1		1	1		46.733	47.61	3	0.014704	1	6159	2013-05-10_GAG_Top10HCD_HM1_GJ179	58.511	53.795	7701100	3172300	4528800	0			243	184	242	779;780	574	574
ALLAYAFALAGNQER	Unmodified	1606.8467	0.84674083	1007	CON__ENSEMBL:ENSBTAP00000024146			yes	yes	0	0	1	1	1	1	1	1	88.501	89.453	3	0.041604	1	12316	2013-05-10_GAG_Top10HCD_HM1_GJ179	29.785	29.187	3222300	258240	2255400	708670		+	244	1007	243	781;782;783	575	575
ALLDDGTAWGQFCSFVNSMR	Unmodified	2274.0198	0.019772524	568	C4M1H6;C4LYK5	EHI_192590;EHI_118440		yes	no	0	0	1	2		1	2		107	107.43	2	2.6888E-06	2	15004	2013-05-10_GAG_Top10HCD_HM1_GJ179	48.354	47.863	6692600	1530900	5161700	0			245	568	244	784;785;786	576;577	577
ALLPQLHLK	Unmodified	1031.6492	0.64915064	872	C4M835	EHI_108710		yes	yes	0	0		1			1		63.98	65.234	3	0.0061614	1	8740	2013-05-10_GAG_Top10HCD_HM1_GJ179	52.482	40.246	838370	0	838370	0			246	872	245	787	578	578
ALLTNCHIAQEAAIK	Unmodified	1651.8716	0.87157537	172	C4LU42	EHI_068510		yes	yes	0	0	1	1		1	1		55.216	56.093	3	0.045374	1	7763	2013-05-10_GAG_Top10HCD_HM1_GJ178	27.767	22.555	2256500	711630	1544900	0			247	172	246	788;789	579	579
ALLYIPAEGPNPFAPK	Unmodified	1696.9188	0.91884314	676	C4M3S9	EHI_163480		yes	yes	0	0	2	1	1	2	1	1	84.732	85.446	2	8.9518E-05	3	11755	2013-05-10_GAG_Top10HCD_HM1_GJ179	61.444	33.161	47186000	18705000	19462000	9019300			248	676	247	790;791;792;793	580;581;582	581
ALLYIPAEGPNPFAPKDPEK	Unmodified	2166.1361	0.13610614	676	C4M3S9	EHI_163480		yes	yes	0	0	2	2	2	2	2	2	79.17	80.122	2,3	7.3398E-08	3	10967	2013-05-10_GAG_Top10HCD_HM1_GJ179	98.175	96.861	59291000	10645000	36127000	12518000			249	676	248	794;795;796;797;798;799	583;584;585	584
ALMESIFK	Unmodified	937.49429	0.49428948	183	C4LWJ4;C4LU86	EHI_096850;EHI_110340	Ribosomal protein L19	yes	no	0	0	1	1	1	1	1	1	67.584	68.602	2	0.0028471	1	9163	2013-05-10_GAG_Top10HCD_HM1_GJ180	81.296	74.401	16796000	1560300	3490100	11746000			250	183	249	800;801;802	586	586
ALNNAISK	Unmodified	829.46577	0.46576654	33	C4M7M3;B1N351	EHI_199950;EHI_124320		yes	no	0	0	1	1	1	1	1	1	15.676	17.195	2	0.0073772	1	1956	2013-05-10_GAG_Top10HCD_HM1_GJ180	71.708	0	3140800	845310	1163400	1132100			251	33	250	803;804;805	587	587
ALNVDVLK	Unmodified	870.51747	0.51746776	117	C4LT02			yes	yes	0	0	1	1	1	1	1	1	55.019	56.171	2	0.0029476	3	7351	2013-05-10_GAG_Top10HCD_HM1_GJ179	82.279	40.831	31310000	4114900	15126000	12069000			252	117	251	806;807;808	588;589;590	589
ALPIQELPFSR	Unmodified	1269.7081	0.70812208	643	C4M342	cpbf8		yes	yes	0	0	2	1	1	2	1	1	77.952	78.666	2	9.0489E-06	3	10711	2013-05-10_GAG_Top10HCD_HM1_GJ180	110.84	96.603	65252000	17654000	21939000	25659000			253	643	252	809;810;811;812	591;592;593	593
ALPKEETTTER	Unmodified	1273.6514	0.65139506	747	C4M5C4;Q9NCC1	EHI_121780;Ebp1		yes	no	0	0		1	2		1	2	18.459	20.679	2,3	0.0013236	3	2403	2013-05-10_GAG_Top10HCD_HM1_GJ180	76.302	62.533	11514000	0	99419	11415000			254	747	253	813;814;815	594;595;596	596
ALPMLGFNCNK	Unmodified	1263.6104	0.61039865	1135	Q9NJW1;B1N3T3	grainin 2;EHI_111720		yes	no	0	0	1	2	1	1	2	1	95.357	96.184	2	6.9269E-06	3	9684	2013-05-10_GAG_Top10HCD_HM1_GJ178	130.66	128.35	26140000	11513000	11747000	2879100			255	1135	254	816;817;818;819	597;598;599	597
ALPMLGFNCNKR	Unmodified	1419.7115	0.71150967	1135	Q9NJW1;B1N3T3	grainin 2;EHI_111720		yes	no	0	0	1	1	1	1	1	1	61.127	62.179	2	2.4343E-07	1	8715	2013-05-10_GAG_Top10HCD_HM1_GJ178	155.06	147.69	30620000	12363000	15019000	3238400			256	1135	255	820;821;822	600	600
ALQDEIK	Unmodified	815.43888	0.43888309	1068	Q1EQ41	EHI_023070		yes	yes	0	0	1	1	1	1	1	1	32.137	33.222	2	0.0049037	1	4280	2013-05-10_GAG_Top10HCD_HM1_GJ179	85.265	15.882	8391100	1731700	4531100	2128400			257	1068	256	823;824;825	601	601
ALQEEKENVESSK	Unmodified	1489.726	0.72601657	180	C4LU72;Q07569	EHI_110180;mhcA		yes	no	0	0	3	2	2	3	2	2	19.615	20.917	2,3	1.5005E-09	9	2479	2013-05-10_GAG_Top10HCD_HM1_GJ180	165.64	156.2	34200000	9467000	14798000	9935300			258	180	257	826;827;828;829;830;831;832	602;603;604;605;606;607;608;609;610	610
ALQEIPDQYAFIK	Unmodified	1534.8031	0.80314468	769	C4M5Y9	EHI_137110		yes	yes	0	0	1	1	1	1	1	1	72.545	73.496	2	1.1628E-06	2	10026	2013-05-10_GAG_Top10HCD_HM1_GJ179	100.02	96.707	46852000	8163600	23055000	15633000			259	769	258	833;834;835	611;612	611
ALQIFEQFDDIR	Unmodified	1493.7514	0.75144346	1057	Q1EQ28			yes	yes	0	0			1			1	85.877	87.979	2	0.042788	1	12069	2013-05-10_GAG_Top10HCD_HM1_GJ180	39.394	36.315	304670	0	0	304670			260	1057	259	836	613	613
ALQIFEQFDDIRR	Unmodified	1649.8526	0.85255449	1057	Q1EQ28			yes	yes	0	0	1	1	1	1	1	1	79.675	80.626	3	1.9199E-07	1	10997	2013-05-10_GAG_Top10HCD_HM1_GJ180	112.5	111.99	3239300	609800	1446100	1183400			261	1057	260	837;838;839	614	614
ALQLIQK	Unmodified	812.51199	0.51198846	305	C4LWA4	EHI_155530		yes	yes	0	0			1			1	42.134	43.434	2	0.0056759	1	5701	2013-05-10_GAG_Top10HCD_HM1_GJ180	82.386	53.487	2046700	0	0	2046700			262	305	261	840	615	615
ALQQVTDTLTDEYNPK	Unmodified	1834.8949	0.89487281	339	C4LWR5	EHI_198690		yes	yes	0	0	1	1	1	1	1	1	63.343	64.395	2	4.9246E-07	1	8565	2013-05-10_GAG_Top10HCD_HM1_GJ180	84.508	78.613	3929700	572340	2059700	1297600			263	339	262	841;842;843	616	616
ALSDAVSNVLPNTTDK	Unmodified	1643.8366	0.83662965	573	C4M1L7	EHI_133530		yes	yes	0	0	1	1	1	1	1	1	62.075	63.127	2	3.5759E-13	1	8387	2013-05-10_GAG_Top10HCD_HM1_GJ180	138.05	135.24	10413000	2074700	4520700	3818000			264	573	263	844;845;846	617	617
ALSEASNSASFDIR	Unmodified	1466.7001	0.70013617	22	B1N2V8;Q1EQ26	EHI_013040		yes	no	0	0	1	1		1	1		51.969	52.846	2	0.0002769	2	7417	2013-05-10_GAG_Top10HCD_HM1_GJ178	61.444	56.8	1830300	1666100	164290	0			265	22	264	847;848	618;619	619
ALSSPHTFIR	Unmodified	1127.6087	0.60874239	65	B1N424	EHI_083430		yes	yes	0	0		1	1		1	1	42.777	44.355	3	0.00013494	1	5864	2013-05-10_GAG_Top10HCD_HM1_GJ180	85.29	75.286	1915600	0	179580	1736000			266	65	265	849;850	620	620
ALSVQQQDR	Unmodified	1043.536	0.53597137	831,1037	O77164;C4M770	BiP;EHI_199590		no	no	0	0	1	1	1				19.041	20.56	2	6.6403E-09	5	2429	2013-05-10_GAG_Top10HCD_HM1_GJ180	177.36	154.29	34810000	7724000	14357000	12729000			267	1037;831	266	851;852;853	621;622;623;624;625	625
ALTNANIEDLIMDAGSAPVAAAPAAQNEATEEKK	Unmodified	3423.6828	0.68277813	462	C4LZ75	EHI_104660		yes	yes	0	0			1			1	87.89	89.992	3	9.6841E-05	1	12357	2013-05-10_GAG_Top10HCD_HM1_GJ180	74.282	73.756	2182500	0	0	2182500			268	462	267	854	626	626
ALTSTEIPATAIK	Unmodified	1314.7395	0.73948179	343	C4LWS5	EHI_198790		yes	yes	0	0		1	1		1	1	54.549	56.277	2	0.00030079	1	7420	2013-05-10_GAG_Top10HCD_HM1_GJ180	73.36	67.066	4193700	0	2055500	2138200			269	343	268	855;856	627	627
ALVEALNK	Unmodified	856.50182	0.5018177	573	C4M1L7	EHI_133530		yes	yes	0	0	1	1	1	1	1	1	40.329	41.381	2	0.0043031	2	5678	2013-05-10_GAG_Top10HCD_HM1_GJ178	74.184	36.372	5087900	1402400	2057600	1627900			270	573	269	857;858;859	628;629	628
ALVEFIFWK	Unmodified	1151.6379	0.63791725	760	C4M5P4	EHI_040650		yes	yes	0	0	1	1	1	1	1	1	95.889	96.941	2	0.0090124	1	13446	2013-05-10_GAG_Top10HCD_HM1_GJ179	54.982	45.327	1435300	264610	749550	421140			271	760	270	860;861;862	630	630
ALYCFIAEDCDNDKYTGLLK	Unmodified	2408.1028	0.10283345	93	C4LSC4	EHI_153330		yes	yes	0	0	1	1	1	1	1	1	77.973	78.925	3	0.0002609	1	10822	2013-05-10_GAG_Top10HCD_HM1_GJ179	69.986	69.653	6976600	1549900	4923900	502840			272	93	271	863;864;865	631	631
ALYFDYK	Unmodified	918.44872	0.4487195	835	C4M784	EHI_044370		yes	yes	0	0	1	1	1	1	1	1	56.636	57.721	2	0.0092736	1	7583	2013-05-10_GAG_Top10HCD_HM1_GJ179	71.296	49.165	6749400	2152600	3259100	1337700			273	835	272	866;867;868	632	632
ALYTANASQR	Unmodified	1093.5516	0.55162144	105	C4LSU3	EHI_152570		yes	yes	0	0	1	1	1	1	1	1	26.933	28.185	2	7.2666E-05	1	3540	2013-05-10_GAG_Top10HCD_HM1_GJ179	114.4	110.55	12899000	872480	8375600	3651400			274	105	273	869;870;871	633	633
ALYTAPASQR	Unmodified	1076.5615	0.56145784	740	C4M569	EHI_111570		yes	yes	0	0	1	1	1	1	1	1	32.522	33.607	2	0.0030836	1	4375	2013-05-10_GAG_Top10HCD_HM1_GJ180	64.82	51.022	8822800	439930	3706800	4676100			275	740	274	872;873;874	634	634
ALYTQLK	Unmodified	835.48035	0.48035398	274	C4M338;C4LVQ7	EHI_059680;EHI_186900		yes	no	0	0	1	1	1	1	1	1	40.104	41.156	2	0.0071943	2	5349	2013-05-10_GAG_Top10HCD_HM1_GJ180	76.035	40.416	6202700	1284300	1713300	3205100			276	274	275	875;876;877	635;636	636
AMGQNLK	Unmodified	760.39016	0.39015876	80	B1N4V3			yes	yes	0	0			1			1	10.273	11.974	2	0.0031663	1	1359	2013-05-10_GAG_Top10HCD_HM1_GJ180	96.048	77.723	5684500	0	0	5684500			277	80	276	878	637	637
AMLDPASK	Unmodified	831.41604	0.41603916	180	C4LU72;Q07569	EHI_110180;mhcA		yes	no	0	0	1	1	1	1	1	1	27.087	28.34	2	0.017033	3	3484	2013-05-10_GAG_Top10HCD_HM1_GJ179	62.582	31.293	7640100	1798300	3147200	2694600			278	180	277	879;880;881	638;639;640	638
AMLIAIIPR	Unmodified	996.61541	0.61540767	536	C4M0V2	EHI_100320		yes	yes	0	0	1	1	1	1	1	1	77.535	78.487	2	0.00041981	1	11129	2013-05-10_GAG_Top10HCD_HM1_GJ178	84.498	82.895	1245200	224530	712490	308170			279	536	278	882;883;884	641	641
AMMNTIITAQGEEFPLQGMTLVLR	Acetyl (Protein N-term)	2705.3591	0.35906491	935	C4M9M2	EHI_112830		yes	yes	1	0			1			1	116.25	118.96	3	6.1153E-08	1	16763	2013-05-10_GAG_Top10HCD_HM1_GJ180	94.384	93.626	1362500	0	0	1362500			280	935	279	885	642	642
AMNSYFATLKPVVK	Unmodified	1567.8432	0.84323535	325	C4LWK2	EHI_069130		yes	yes	0	0			1			1	66.415	68.317	2	0.005288	1	9128	2013-05-10_GAG_Top10HCD_HM1_GJ180	70.889	67.631	1539100	0	0	1539100			281	325	280	886	643	643
AMPIIFEAGTLLR	Unmodified	1430.7956	0.79555688	296	C4LW49	EHI_142040		yes	yes	0	0	1	1		1	1		97.248	97.675	2	9.6239E-05	1	13554	2013-05-10_GAG_Top10HCD_HM1_GJ179	82.705	81.515	1260300	506480	753870	0			282	296	281	887;888	644	644
AMVEQGNAIVVGYEGDPNGK	Unmodified	2046.9681	0.96805453	903	C4M8X0	EHI_120590		yes	yes	0	0	1	1		1	1		58.298	59.125	2	0.0064668	1	8176	2013-05-10_GAG_Top10HCD_HM1_GJ178	44.641	42.843	947180	479340	467840	0			283	903	282	889;890	645	645
AMVGIIAGGGR	Unmodified	1000.5488	0.54878467	354	C4LWZ3			yes	yes	0	0	1	1	1	1	1	1	49.561	50.613	2	8.6465E-06	3	6653	2013-05-10_GAG_Top10HCD_HM1_GJ180	118.71	118.71	16990000	1477500	2746100	12766000			284	354	283	891;892;893	646;647;648	648
ANAAGALAATLPGLIFFNHGQFDGLK	Unmodified	2613.3704	0.3703566	209	C4LUP7	EHI_023360		yes	yes	0	0	1	2	2	1	2	2	108.54	109.8	3	8.2082E-21	4	15401	2013-05-10_GAG_Top10HCD_HM1_GJ180	119.34	119.17	45403000	14345000	23284000	7774200			285	209	284	894;895;896;897;898	649;650;651;652	652
ANAFGEEMYGEPVKK	Unmodified	1668.7818	0.78175731	36	B1N368	EHI_065490		yes	yes	0	0	1	1	1	1	1	1	49.553	50.604	2	2.5528E-05	3	6684	2013-05-10_GAG_Top10HCD_HM1_GJ180	99.069	97.447	8415700	3411400	2013200	2991100			286	36	285	899;900;901	653;654;655	655
ANAYITSYLR	Unmodified	1170.6033	0.60332266	548	C4M131	EHI_105270		yes	yes	0	0	1		1	1		1	62.294	63.145	2	6.8916E-05	1	8348	2013-05-10_GAG_Top10HCD_HM1_GJ180	121.61	100.21	5178300	786410	0	4391900			287	548	286	902;903	656	656
ANCIDSTAPSDVVFANEVDELRK	Unmodified	2549.2068	0.20678125	434	C4LYN2	EHI_118840		yes	yes	0	0	1	1	1	1	1	1	74.572	75.557	3	1.1991E-07	2	10288	2013-05-10_GAG_Top10HCD_HM1_GJ179	94.384	94.215	33252000	3434500	24842000	4974900			288	434	287	904;905;906	657;658	657
ANDAQSQIDSK	Unmodified	1175.5418	0.54184461	405	C4LY33	EHI_177190		yes	yes	0	0	1			1			11.843	11.843	2	0.00067744	1	1538	2013-05-10_GAG_Top10HCD_HM1_GJ178	76.255	70.792	746340	746340	0	0			289	405	288	907	659	659
ANEIVENENK	Unmodified	1158.5517	0.55168102	776	C4M611	EHI_072060		yes	yes	0	0	1	1	1	1	1	1	16.851	18.371	2	0.00023808	3	2071	2013-05-10_GAG_Top10HCD_HM1_GJ179	88.056	77.698	1724400	385380	856640	482340			290	776	289	908;909;910	660;661;662	661
ANEYENGQPSNTLINK	Unmodified	1790.8435	0.84350594	909	C4M934	EHI_097630		yes	yes	0	0		1	1		1	1	42.278	43.856	2	8.8337E-05	2	5695	2013-05-10_GAG_Top10HCD_HM1_GJ179	59.345	58.714	3605400	0	1850100	1755300			291	909	290	911;912	663;664	663
ANGQTVPIAIRPSNVIITK	Unmodified	1991.1528	0.15275925	105	C4LSU3	EHI_152570		yes	yes	0	0			1			1	64.454	66.356	2	2.7284E-13	1	8838	2013-05-10_GAG_Top10HCD_HM1_GJ180	126.4	122.42	3227000	0	0	3227000			292	105	291	913	665	665
ANGQTVPVAIRPSNVIITK	Unmodified	1977.1371	0.13710919	740	C4M569	EHI_111570		yes	yes	0	0			2			2	60.707	62.408	2,3	1.211E-06	2	8265	2013-05-10_GAG_Top10HCD_HM1_GJ180	89.507	89.267	23312000	0	0	23312000			293	740	292	914;915	666;667	667
ANINVNELFDQIAR	Unmodified	1615.8318	0.83181904	1130	Q9BLE9	EhRab5		yes	yes	0	0	1	1	1	1	1	1	89.443	90.395	2	1.9885E-07	1	12397	2013-05-10_GAG_Top10HCD_HM1_GJ180	103.76	99.04	8595600	786790	4751700	3057100			294	1130	293	916;917;918	668	668
ANIPLVVSASLDQTVR	Unmodified	1681.9363	0.93628412	1059	Q1EQ31	EHI_088090		yes	yes	0	0	1	1	1	1	1	1	79.653	80.605	2	0.014688	1	11409	2013-05-10_GAG_Top10HCD_HM1_GJ178	39.338	33.965	4123300	733270	1809000	1581000			295	1059	294	919;920;921	669	669
ANKFGEGSQADYEK	Acetyl (Protein N-term)	1584.7056	0.70561548	180	C4LU72	EHI_110180		yes	yes	1	0			1			1	39.962	41.262	2	4.7908E-08	1	5380	2013-05-10_GAG_Top10HCD_HM1_GJ180	138.21	128.41	1456200	0	0	1456200			296	180	295	922	670	670
ANKIEAEVSLVGVK	Unmodified	1455.8297	0.82969378	727	C4M4T0	EHI_095180		yes	yes	0	0	1	1	1	1	1	1	59.484	60.569	2	0.0025029	1	7978	2013-05-10_GAG_Top10HCD_HM1_GJ179	64.04	59.539	2757700	585540	983220	1189000			297	727	296	923;924;925	671	671
ANNEFEK	Unmodified	850.3821	0.38209649	92	C4LSA8	EHI_153160		yes	yes	0	0	1	1	1	1	1	1	9.101	10.353	2	0.0031482	6	1022	2013-05-10_GAG_Top10HCD_HM1_GJ179	91.9	66.006	5101100	1740100	1848200	1512800			298	92	297	926;927;928	672;673;674;675;676;677	673
ANPIPISK	Unmodified	838.49125	0.49125301	659	C4M3I0;Q8WQT5;B1N5W3;B1N613	EHI_138380;EHI_129000;EHI_043240	Phosphorylase	yes	no	0	0	1	1	1	1	1	1	34.812	35.864	2	0.016853	1	4876	2013-05-10_GAG_Top10HCD_HM1_GJ178	62.582	42.879	15463000	4324800	5690400	5447400			299	659	298	929;930;931	678	678
ANQQQIQAIQNR	Unmodified	1410.7328	0.7327737	680	C4M3U1	EHI_163600		yes	yes	0	0			1			1	33.257	34.557	2	0.053379	1	4468	2013-05-10_GAG_Top10HCD_HM1_GJ180	38.58	35.92	823650	0	0	823650			300	680	299	932	679	679
ANSVDAHIQK	Unmodified	1081.5516	0.55162144	1046	Q1EPZ8	EHI_155680		yes	yes	0	0			1			1	14.738	16.841	2	6.5487E-05	1	1907	2013-05-10_GAG_Top10HCD_HM1_GJ180	106.35	98.198	2705300	0	0	2705300			301	1046	300	933	680	680
ANYVGDNNFLPTYMNISDIYVR	Unmodified	2578.2162	0.21622373	895	C4M8S6	EHI_146950		yes	yes	0	0	1	1	1	1	1	1	95.2	96.218	3	6.9549E-11	1	13339	2013-05-10_GAG_Top10HCD_HM1_GJ179	97.69	96.931	3639900	1030000	1993300	616560			302	895	301	934;935;936	681	681
APAYCPCGSIK	Unmodified	1222.5475	0.54746404	669	Q24841;C4MAR7;O96874;P19476;C4MA54;C4M8W7;C4M3Q0;C4M6Q4;C4MBP3;O96875;B1N5A8;B1N623;B1N5L9	EHI_001420;cbp-30;EHI_061980;EHI_114010;EHI_145840;EHI_201250;EHI_122310;EHI_123390;EHI_139570;EHI_084260	Putative peroxiredoxin	yes	no	0	0	1	1	1	1	1	1	37.961	39.013	2	1.0902E-05	1	5299	2013-05-10_GAG_Top10HCD_HM1_GJ178	105.46	102.32	20942000	6185600	14320000	436090			303	669	302	937;938;939	682	682
APEILLGSQR	Unmodified	1082.6084	0.60840804	1117	Q86FX3;Q6SCK6	EHI_073650		yes	no	0	0			1			1	50.085	51.486	2	0.00067642	1	6793	2013-05-10_GAG_Top10HCD_HM1_GJ180	79.07	75.768	0	0	0	0			304	1117	303	940	683	683
APEVIVTLR	Unmodified	996.59678	0.59678072	1063	Q1EQ35	EHI_012500	Coatomer subunit gamma	yes	yes	0	0			1			1	56.213	57.814	2	0.029541	1	7625	2013-05-10_GAG_Top10HCD_HM1_GJ180	55.649	40.4	467970	0	0	467970			305	1063	304	941	684	684
APLDPGTNNQR	Unmodified	1181.5789	0.57889882	123,750	C4M5G9;C4LT47	EHI_058330;EHI_148790		no	no	0	0	1	1	1				19.066	20.586	2	2.1117E-07	3	2683	2013-05-10_GAG_Top10HCD_HM1_GJ178	159.83	159.57	24360000	7787800	14444000	2128400			306	750;123	305	942;943;944	685;686;687	685
APLYDWVVDTFGMR	Unmodified	1668.797	0.79701344	306	C4LWA8	EHI_155570		yes	yes	0	0		1	1		1	1	104.83	106.46	2	0.00020441	1	14848	2013-05-10_GAG_Top10HCD_HM1_GJ180	61.409	58.744	1772000	0	1114800	657260			307	306	306	945;946	688	688
APPELVDFLKK	Unmodified	1255.7176	0.71762413	259	Q24848;C4LVK5	PAK;EHI_103610		yes	no	0	0		1			1		72.456	73.41	3	0.020822	1	10007	2013-05-10_GAG_Top10HCD_HM1_GJ179	43.897	42.747	373180	0	373180	0			308	259	307	947	689	689
APSAEVEMTAYVILAHVTAQPAPNPEDLKR	Unmodified	3217.6441	0.6441482	1007	CON__ENSEMBL:ENSBTAP00000024146			yes	yes	0	0	1	2	2	1	2	2	101.84	103.06	3,4	6.0198E-26	3	14321	2013-05-10_GAG_Top10HCD_HM1_GJ180	134.91	134.85	10723000	308000	8167800	2246800		+	309	1007	308	948;949;950;951;952	690;691;692	692
APSNVVSVTTATFDSIVMDPTK	Oxidation (M)	2295.1304	0.13042841	984	Q5XWD1;C4MB38	PDI;EHI_071590		yes	no	0	1	1	1	1	1	1	1	92.977	93.995	3	6.3214E-05	1	13502	2013-05-10_GAG_Top10HCD_HM1_GJ178	80.752	79.344	10414000	2414000	5350600	2649000			310	984	309	953;954;955	693	693	17
APSNVVSVTTATFDSIVMDPTK	Unmodified	2279.1355	0.13551379	984	Q5XWD1;C4MB38	PDI;EHI_071590		yes	no	0	0	2	2	2	2	2	2	98.05	99.036	2,3	1.3539E-21	25	13781	2013-05-10_GAG_Top10HCD_HM1_GJ179	127.01	126.08	120910000	42015000	39196000	39701000			311	984	309	956;957;958;959;960;961	694;695;696;697;698;699;700;701;702;703;704;705;706;707;708;709;710;711;712;713;714;715;716;717;718	701
APTQQQEEAIMR	Unmodified	1400.6718	0.67181293	399,125	C4LY16;C4LT56	EHI_177620;EHI_148890		no	no	0	0	1	1	1				39.67	40.722	2	2.2792E-30	2	5285	2013-05-10_GAG_Top10HCD_HM1_GJ179	223.31	215.95	36464000	5554100	17064000	13846000			312	399;125	310	962;963;964	719;720	719
APVTPVVVK	Unmodified	908.5695	0.56950333	699	C4M466	EHI_140170		yes	yes	0	0	1	1	1	1	1	1	39.848	40.9	2	0.0012128	2	5574	2013-05-10_GAG_Top10HCD_HM1_GJ178	73.573	61.804	22041000	3375600	11988000	6677900			313	699	311	965;966;967	721;722	721
APVWSINFSK	Unmodified	1147.6026	0.60259438	1072	Q1EQ51	EHI_103410		yes	yes	0	0			1			1	69.864	71.866	2	7.5784E-05	1	9669	2013-05-10_GAG_Top10HCD_HM1_GJ180	103.69	99.39	6392000	0	0	6392000			314	1072	312	968	723	723
APYALSSGSFIALQAPSDLNTK	Unmodified	2250.1532	0.15321276	754	C4M5J7	EHI_001830		yes	yes	0	0	1	1	1	1	1	1	81.46	82.378	2	7.01E-10	1	11248	2013-05-10_GAG_Top10HCD_HM1_GJ180	92.932	91.928	3893800	628020	1277600	1988200			315	754	313	969;970;971	724	724
APYEVCVGEGVDNQK	Unmodified	1663.7512	0.75118546	455	O76753;C4LZ50	abp2;EHI_104390		yes	no	0	0	1	1		1	1		48.667	49.545	2	1.6654E-07	1	6497	2013-05-10_GAG_Top10HCD_HM1_GJ179	101.75	95.848	2963000	1052100	1910900	0			316	455	314	972;973	725	725
AQCMDALSSQNNLAGYR	Unmodified	1897.8411	0.84107988	1084,76	Q24858;Q24813;B1N4I3	EHI_014030;EHI_055400		no	no	0	0	1	1	1				55.74	56.826	2	0.020385	1	7826	2013-05-10_GAG_Top10HCD_HM1_GJ178	33.36	32.671	11998000	1619600	7864900	2513500			317	1084;76	315	974;975;976	726	726
AQDDLADKEDELATLDQK	Unmodified	2016.9488	0.94875888	180	C4LU72;Q07569	EHI_110180;mhcA		yes	no	0	0	2	2	2	2	2	2	58.198	59.317	2,3	1.8728E-49	3	7834	2013-05-10_GAG_Top10HCD_HM1_GJ179	245.22	239.3	131850000	25058000	84050000	22746000			318	180	316	977;978;979;980;981;982	727;728;729	727
AQDIIEELTIK	Unmodified	1271.6973	0.69728262	56	Q1EPY2;B1N3T5	EHI_160900;EHI_154290		yes	no	0	0	1	1		1	1		76.775	77.251	2	0.00066409	1	10548	2013-05-10_GAG_Top10HCD_HM1_GJ179	74.237	63.978	4983200	1299000	3684300	0			319	56	317	983;984	730	730
AQEDLMAK	Unmodified	904.43242	0.43241751	1095	Q5NT05	EhRabX11		yes	yes	0	0	1	1	1	1	1	1	22.512	23.898	2	0.001606	3	2852	2013-05-10_GAG_Top10HCD_HM1_GJ179	94.114	69.22	6662900	1622400	2420800	2619600			320	1095	318	985;986;987	731;732;733	732
AQEEQALYEK	Unmodified	1207.5721	0.57208211	222	C4LUX3	EHI_092080		yes	yes	0	0	1	1	1	1	1	1	30.384	31.469	2	6.5789E-05	3	3979	2013-05-10_GAG_Top10HCD_HM1_GJ179	126.71	105.34	4142000	446620	2874300	821080			321	222	319	988;989;990	734;735;736	735
AQEFDYLFK	Acetyl (Protein N-term)	1201.5655	0.56554017	946	C4MA07	EHI_146510		yes	yes	1	0	1	1	1	1	1	1	91.341	92.326	2	0.011038	1	12715	2013-05-10_GAG_Top10HCD_HM1_GJ180	55.084	45.901	3243400	139800	1827700	1276000			322	946	320	991;992;993	737	737
AQHFPAR	Unmodified	825.42457	0.42457043	985	C4MB46	EHI_042720		yes	yes	0	0	1	1	1	1	1	1	11.196	12.576	2	0.0031479	2	1367	2013-05-10_GAG_Top10HCD_HM1_GJ180	92.467	89.483	5380600	305660	2462000	2613000			323	985	321	994;995;996	738;739	739
AQHILYFWQGR	Unmodified	1417.7255	0.72550348	758	C4M5M6;Q9XYQ0	EHI_122800;abph	Coronin	yes	no	0	0	1	1		1	1		70.279	70.805	3	0.0028243	1	9998	2013-05-10_GAG_Top10HCD_HM1_GJ178	46.844	2.9471	2869900	744760	2125200	0			324	758	322	997;998	740	740
AQHVVASLAEELIK	Unmodified	1506.8406	0.84059282	1084,76	Q24858;Q24813;B1N4I3	EHI_014030;EHI_055400		no	no	0	0	2	2	2				73.673	74.625	2,3	1.9148E-10	4	10597	2013-05-10_GAG_Top10HCD_HM1_GJ178	118.71	106.26	113000000	14025000	51791000	47185000			325	1084;76	323	999;1000;1001;1002;1003;1004	741;742;743;744	741
AQIEGSTFIFSFTSPDACPSNK	Unmodified	2403.1053	0.10527629	310	C4LWE5	EHI_096320		yes	yes	0	0	1	1		1	1		87.291	87.668	2	0.010679	1	12070	2013-05-10_GAG_Top10HCD_HM1_GJ179	44.341	43.982	1707900	525950	1181900	0			326	310	324	1005;1006	745	745
AQILIGAHLSR	Unmodified	1177.6931	0.69314072	496	C4M012	EHI_134630		yes	yes	0	0			1			1	50.459	51.86	3	0.0033229	1	6851	2013-05-10_GAG_Top10HCD_HM1_GJ180	49.632	46.33	571580	0	0	571580			327	496	325	1007	746	746
AQIQQFYQLK	Unmodified	1265.6768	0.67682195	523	C4M0I0	EHI_024350		yes	yes	0	0	1	1	1	1	1	1	59.953	61.038	2	0.00040002	2	8090	2013-05-10_GAG_Top10HCD_HM1_GJ179	79.16	39.375	14978000	1126700	7714300	6137400			328	523	326	1008;1009;1010	747;748	747
AQIWDTAGQER	Unmodified	1273.6051	0.60511357	1127,1111	Q6AW60;O15785;Q9BLE4	EhRAB11A;Rab11;EhRab11B		no	no	0	0	1	1	1				46.121	47.139	2	3.4341E-10	1	6177	2013-05-10_GAG_Top10HCD_HM1_GJ179	172.8	171.05	93048000	17825000	45574000	29650000			329	1111;1127	327	1011;1012;1013	749	749
AQLFCER	Unmodified	922.43309	0.43308621	111	C4LSX6	EHI_148060		yes	yes	0	0	1			1			39.34	39.34	2	0.029895	1	5362	2013-05-10_GAG_Top10HCD_HM1_GJ178	91.9	79.853	771600	771600	0	0			330	111	328	1014	750	750
AQNILTK	Unmodified	786.45995	0.45995289	741,268	C4M574;C4LVN9	EHI_111760;EHI_186720	40S ribosomal protein S12	no	no	0	0	1	1	1				20.492	22.012	2	0.0032812	4	2563	2013-05-10_GAG_Top10HCD_HM1_GJ179	108.09	47.729	12676000	2683600	5324500	4668200			331	741;268	329	1015;1016;1017	751;752;753;754	753
AQNIQIIGNDSTPYVLLNCEGK	Unmodified	2446.2162	0.21622373	104	C4LSR6	EHI_152280		yes	yes	0	0	1	1		1	1		80.12	80.546	2	0.0021704	2	11048	2013-05-10_GAG_Top10HCD_HM1_GJ179	51.31	51.053	3135000	1044400	2090600	0			332	104	330	1018;1019	755;756	756
AQNYLSLFIK	Unmodified	1195.6601	0.66010926	994	C4MBF5	EHI_161640		yes	yes	0	0	1	1	1	1	1	1	85.775	86.726	2	0.00071858	3	11953	2013-05-10_GAG_Top10HCD_HM1_GJ179	74.841	65.186	15409000	3269600	7404300	4734700			333	994	331	1020;1021;1022	757;758;759	758
AQQELAAITVHSK	Unmodified	1394.7518	0.75177781	149	C4LTM1;Q24836	EHI_012280	Protein SEY1 homolog 1	yes	no	0	0	1	1	1	1	1	1	43.114	44.166	3	0.010919	1	5713	2013-05-10_GAG_Top10HCD_HM1_GJ179	41.014	33.808	2450000	403280	1011900	1034800			334	149	332	1023;1024;1025	760	760
AQSDKELNSLK	Unmodified	1231.6408	0.64083038	180	C4LU72;Q07569	EHI_110180;mhcA		yes	no	0	0	2	2	2	2	2	2	26.674	27.927	2,3	2.2452E-06	4	3752	2013-05-10_GAG_Top10HCD_HM1_GJ178	139.7	137.17	28340000	7397500	13053000	7889200			335	180	333	1026;1027;1028;1029;1030;1031	761;762;763;764	762
AQSDKELNSLKAELEALTK	Unmodified	2087.111	0.1110136	180	C4LU72;Q07569	EHI_110180;mhcA		yes	no	0	0	2	2	2	2	2	2	85.409	86.361	3,4	0.0001181	2	11853	2013-05-10_GAG_Top10HCD_HM1_GJ180	93.729	93.53	16966000	3356600	8469400	5140200			336	180	334	1032;1033;1034;1035;1036;1037	765;766	766
AQTTLASCAIGIANQLK	Unmodified	1758.9298	0.92981853	519	C4M0H3	EHI_007000		yes	yes	0	0	1	1		1	1		82.233	82.609	2	5.9815E-05	1	11780	2013-05-10_GAG_Top10HCD_HM1_GJ178	55.782	53.818	5031600	1436600	3594900	0			337	519	335	1038;1039	767	767
AQVAFAAQVAK	Unmodified	1102.6135	0.61349341	894	C4M8R8;C4LVT2	EHI_181560;EHI_187150		yes	no	0	0			1			1	45.52	46.82	2	1.4032E-06	1	6141	2013-05-10_GAG_Top10HCD_HM1_GJ180	80.758	75.432	11823000	0	0	11823000			338	894	336	1040	768	768
AQVHDWWFYPWLTEIVEDPSEK	Unmodified	2774.3017	0.30166791	954	C4MA84	EHI_067260		yes	yes	0	0	1	1	1	1	1	1	112.07	113.12	3	4.6882E-05	3	15942	2013-05-10_GAG_Top10HCD_HM1_GJ179	58.952	58.812	3350200	723440	1503700	1123100			339	954	337	1041;1042;1043	769;770;771	770
AQVSTEVVVK	Unmodified	1058.5972	0.59717465	928	C4M9F9	EHI_067530		yes	yes	0	0			1			1	36.5	37.801	2	0.026012	1	4951	2013-05-10_GAG_Top10HCD_HM1_GJ180	47.894	41.63	5138200	0	0	5138200			340	928	338	1044	772	772
ARDEENTYK	Unmodified	1124.5098	0.5098162	180	C4LU72;Q07569	EHI_110180;mhcA		yes	no	0	0	1	1		1	1		1.324	2.0512	2	0.038254	1	250	2013-05-10_GAG_Top10HCD_HM1_GJ178	50.353	41.349	2725500	492100	2233400	0			341	180	339	1045;1046	773	773
ARDEENTYKVENYEK	Unmodified	1886.8646	0.86463532	180	C4LU72;Q07569	EHI_110180;mhcA		yes	no	0	0	3	3	2	3	3	2	33.225	34.246	2,3,4	0.00039141	4	4452	2013-05-10_GAG_Top10HCD_HM1_GJ180	84.046	77.43	24123000	4920700	15297000	3905400			342	180	340	1047;1048;1049;1050;1051;1052;1053;1054	774;775;776;777	777
ARFEELNIDLFK	Unmodified	1493.7878	0.78782897	675	C4M3S5;Q24842	EHI_052860;Hsp70		yes	no	0	0	2	2	2	2	2	2	79.9	80.852	2,3	0.0001444	2	11501	2013-05-10_GAG_Top10HCD_HM1_GJ178	90.861	0	9990700	2590100	5001700	2398900			343	675	341	1055;1056;1057;1058;1059;1060	778;779	778
ARLELEIEAIQK	Unmodified	1411.8035	0.80347903	622	C4M2R6	EHI_160980		yes	yes	0	0	2	2	1	2	2	1	64.648	65.51	2,3	3.8066E-07	3	8801	2013-05-10_GAG_Top10HCD_HM1_GJ179	128.1	115.47	18455000	1199700	10668000	6587300			344	622	342	1061;1062;1063;1064;1065	780;781;782	781
ASDCVSITTK	Unmodified	1080.5121	0.51212439	1125	Q964D2	igl1		yes	yes	0	0	1	1	1	1	1	1	28.514	29.667	2	0.067175	1	3962	2013-05-10_GAG_Top10HCD_HM1_GJ178	37.144	25.413	1105100	360240	475220	269630			345	1125	343	1066;1067;1068	783	783
ASDERDTLSQNLENEK	Unmodified	1847.8497	0.84971353	180	C4LU72;Q07569	EHI_110180;mhcA		yes	no	0	0		1	1		1	1	40.994	42.572	2	2.4408E-14	2	5587	2013-05-10_GAG_Top10HCD_HM1_GJ180	165.58	153.06	3036800	0	1248300	1788500			346	180	344	1069;1070	784;785	785
ASDFTIK	Unmodified	780.40177	0.4017693	1084,76	Q24858;Q24813;B1N4I3	EHI_014030;EHI_055400		no	no	0	0	1	1	1				34.462	35.514	2	0.0048077	2	4535	2013-05-10_GAG_Top10HCD_HM1_GJ179	86.472	39.809	9046700	1217700	3521400	4307500			347	1084;76	345	1071;1072;1073	786;787	787
ASFSVLGDILGSAMR	Unmodified	1522.7814	0.78136338	1007	CON__ENSEMBL:ENSBTAP00000024146			yes	yes	0	0	1	1	1	1	1	1	101.84	102.86	2	1.8674E-12	1	14334	2013-05-10_GAG_Top10HCD_HM1_GJ179	133.48	127.2	6736000	622460	5018200	1095300		+	348	1007	346	1074;1075;1076	788	788
ASFVATHNYK	Unmodified	1136.5615	0.56145784	932	C4M9J1	EHI_011550		yes	yes	0	0	1		1	1		1	29.912	30.662	2	0.018478	1	4151	2013-05-10_GAG_Top10HCD_HM1_GJ178	47.894	41.591	1575200	540060	0	1035100			349	932	347	1077;1078	789	789
ASGNYATVISHNADNETTR	Unmodified	2019.9246	0.92460981	354	C4LWZ3;O15574	RPL8	60S ribosomal protein L8	yes	no	0	0	2	2	2	2	2	2	43.487	44.539	2,3	6.8506E-20	6	5881	2013-05-10_GAG_Top10HCD_HM1_GJ180	143.57	143.05	148610000	3527900	28727000	116350000			350	354	348	1079;1080;1081;1082;1083;1084	790;791;792;793;794;795	794
ASINLHFDALNR	Unmodified	1369.7102	0.71024735	536	C4M0V2	EHI_100320		yes	yes	0	0		1	1		1	1	64.131	65.709	3	0.014102	1	8748	2013-05-10_GAG_Top10HCD_HM1_GJ180	40.031	38.895	1550300	0	1008700	541600			351	536	349	1085;1086	796	796
ASLHIGNVLPIGQCPEGTVVCNVESKPGDR	Unmodified	3202.5863	0.58631575	354	C4LWZ3;O15574	RPL8	60S ribosomal protein L8	yes	no	0	0	1	2	1	1	2	1	73.696	74.674	3,4	0.0003108	2	10208	2013-05-10_GAG_Top10HCD_HM1_GJ179	80.943	79.979	24715000	1105600	22503000	1106100			352	354	350	1087;1088;1089;1090	797;798	797
ASNPSLYQGTIQNEK	Unmodified	1648.8057	0.80566387	867	C4M7Y8	EHI_119580		yes	yes	0	0	1	1		1	1		43.722	44.65	2	0.0078571	1	5858	2013-05-10_GAG_Top10HCD_HM1_GJ179	43.042	40.283	1173000	361930	811090	0			353	867	351	1091;1092	799	799
ASNVIEEWDKVTMEYINR	Unmodified	2196.0521	0.05211851	890	C4M8M7	EHI_114320		yes	yes	0	0	1	1	1	1	1	1	94.327	95.346	3	8.2792E-10	1	13732	2013-05-10_GAG_Top10HCD_HM1_GJ178	102.84	101.81	5031800	1316600	2278800	1436300			354	890	352	1093;1094;1095	800	800
ASQLIAK	Unmodified	729.43849	0.43848916	536	C4M0V2	EHI_100320		yes	yes	0	0			1			1	13.828	15.83	1	0.0029031	1	1806	2013-05-10_GAG_Top10HCD_HM1_GJ180	108.7	16.51	823510	0	0	823510			355	536	353	1096	801	801
ASSVSEDVIEDYPELNYNAK	Unmodified	2242.0277	0.027737478	1049	Q1EQ03	EHI_021410		yes	yes	0	0		1	1		1	1	70.847	72.327	2	3.0471E-10	2	9839	2013-05-10_GAG_Top10HCD_HM1_GJ179	90.872	90.054	8381100	0	2768300	5612800			356	1049	354	1097;1098	802;803	802
ASVAALDQHCALAAAAVEETGR	Unmodified	2210.075	0.074979217	589	Q24803;C4M2R2;C4M230	ADH2;EHI_160940;EHI_150490	Aldehyde-alcohol dehydrogenase 2;Alcohol dehydrogenase;Acetaldehyde dehydrogenase	yes	no	0	0	1	2	2	1	2	2	64.83	66.093	2,3	3.1095E-21	3	8895	2013-05-10_GAG_Top10HCD_HM1_GJ179	127.16	123.73	21299000	1463800	13843000	5992000			357	589	355	1099;1100;1101;1102;1103	804;805;806	804
ASVIGLNSPVLLMTIGFFLLSKKSIQTTR	Unmodified	3133.7937	0.79371297	994	C4MBF5	EHI_161640		yes	yes	0	0		1			1		129.48	129.93	4	0.075207	1	18568	2013-05-10_GAG_Top10HCD_HM1_GJ179	35.215	35.128	929860	0	929860	0			358	994	356	1104	807	807
ASVNDQDGFYAEISSK	Unmodified	1729.7795	0.7795087	53	B1N3R6	EHI_119300		yes	yes	0	0			1			1	58.937	60.638	2	6.0636E-05	1	8035	2013-05-10_GAG_Top10HCD_HM1_GJ180	64.454	59.081	790170	0	0	790170			359	53	357	1105	808	808
ATADLQEANEK	Unmodified	1188.5622	0.5622457	180	C4LU72;Q07569	EHI_110180;mhcA		yes	no	0	0	2	1	1	2	1	1	20.159	21.299	2	7.3947E-21	4	2548	2013-05-10_GAG_Top10HCD_HM1_GJ179	209.85	189.07	19827000	3340000	9344600	7142200			360	180	358	1106;1107;1108;1109	809;810;811;812	811
ATASTLMR	Unmodified	849.43784	0.43783723	180	C4LU72;Q07569	EHI_110180;mhcA		yes	no	0	0	1	1	1	1	1	1	25.953	27.239	2	4.456E-08	1	3350	2013-05-10_GAG_Top10HCD_HM1_GJ179	186.13	170.69	11569000	3395200	4340600	3833000			361	180	359	1110;1111;1112	813	813
ATDKDGHPLYDLNAVNNAK	Unmodified	2055.0021	0.0021318501	514	C4M0E4	EHI_006710		yes	yes	0	0	1	1	1	1	1	1	48.474	49.492	3	5.0303E-18	1	6818	2013-05-10_GAG_Top10HCD_HM1_GJ178	135.95	135.17	8802200	1503700	3917700	3380800			362	514	360	1113;1114;1115	814	814
ATDLIFGLANSINK	Unmodified	1475.7984	0.79839365	822	C4M703	EHI_057830		yes	yes	0	0	1	1	1	1	1	1	83.966	84.884	2	4.2348E-07	1	12088	2013-05-10_GAG_Top10HCD_HM1_GJ178	103.46	94.429	7275000	1770300	2972900	2531700			363	822	361	1116;1117;1118	815	815
ATDTLYNCLEAMADTSLEEGGQQTHPDLQVGVK	Unmodified	3590.6505	0.65049172	967	C4MAN6	EHI_016130		yes	yes	0	0	1	1		1	1		95.513	95.939	3	0.002136	1	13268	2013-05-10_GAG_Top10HCD_HM1_GJ179	42.709	42.53	6129100	2120500	4008600	0			364	967	362	1119;1120	816	816
ATEDVLLLDVAPLTLGIETAGGVMTALIPR	Unmodified	3048.6781	0.67807409	675	C4M3S5;Q24842;C4LZ45;C4M9V9;B1N486;C4M1G4;B1N5L0;B1N5J5;B1N5B9;B1N4F7	EHI_052860;Hsp70;EHI_104330;EHI_113410;EHI_188610;EHI_192440;EHI_082800;EHI_034960;EHI_112590;EHI_091570		yes	no	0	0			1			1	135.62	139.33	3	0.022337	1	19672	2013-05-10_GAG_Top10HCD_HM1_GJ180	42.057	41.98	1912100	0	0	1912100			365	675	363	1121	817	817
ATEEQLK	Unmodified	817.41815	0.41814765	1016	CON__P02769			yes	yes	0	0	1	1	1	1	1	1	4.991	6.043	2	0.0031525	3	670	2013-05-10_GAG_Top10HCD_HM1_GJ179	91.906	56.657	15096000	4085200	7828500	3182400		+	366	1016	364	1122;1123;1124	818;819;820	820
ATELVETSKPDIADNDNDDMKPSENGSNAVIVDEK	Unmodified	3759.7269	0.72688737	739	C4M550	EHI_078310		yes	yes	0	0			1			1	55.932	57.533	4	0.048772	1	7610	2013-05-10_GAG_Top10HCD_HM1_GJ180	49.623	49.619	4394300	0	0	4394300			367	739	365	1125	821	821
ATETITGFK	Unmodified	966.50221	0.50221163	589	Q24803;C4M2R2;C4M230	ADH2;EHI_160940;EHI_150490	Aldehyde-alcohol dehydrogenase 2;Alcohol dehydrogenase;Acetaldehyde dehydrogenase	yes	no	0	0	1	1	1	1	1	1	41.032	42.084	2	0.00014421	2	5435	2013-05-10_GAG_Top10HCD_HM1_GJ179	113.71	96.476	25863000	7323900	9861300	8678000			368	589	366	1126;1127;1128	822;823	823
ATIGADFLTK	Unmodified	1035.5601	0.56006086	1113,1129,825	Q6AW64;C4M717;Q6AW66;Q9NHW8;Q9BLE8;O15608	EhRAB7E;EHI_189990;EhRAB7C;Rab7;EhRab7A		no	no	0	0		1					59.386	60.941	2	0.00274	1	8075	2013-05-10_GAG_Top10HCD_HM1_GJ179	68.355	52.941	0	0	0	0			369	1113;825;1129	367	1129	824	824
ATIGSDFLIKPVTVNGAQYTLQIWDTAGHER	Unmodified	3400.7416	0.74155406	1114	Q6AW65	EhRAB7D		yes	yes	0	0	1	1	1	1	1	1	94.019	95.038	4	0.02424	1	13128	2013-05-10_GAG_Top10HCD_HM1_GJ180	52.054	51.996	7623900	345060	4754400	2524500			370	1114	368	1130;1131;1132	825	825
ATIGVDFAVK	Unmodified	1019.5651	0.56514624	1095	Q5NT05	EhRabX11		yes	yes	0	0	1	1	1	1	1	1	60.765	61.817	2	0.0079969	1	8243	2013-05-10_GAG_Top10HCD_HM1_GJ179	47.302	28.208	26969000	7052800	13988000	5928100			371	1095	369	1133;1134;1135	826	826
ATIIEAGYTALQEVISK	Unmodified	1805.9775	0.97748023	480	C4LZM7	EHI_175020		yes	yes	0	0	2	2	2	2	2	2	108.09	109.11	2,3	2.5177E-06	2	15287	2013-05-10_GAG_Top10HCD_HM1_GJ179	68.41	64.661	4032200	755980	2181500	1094700			372	480	370	1136;1137;1138;1139;1140;1141	827;828	828
ATISEIAVEYHGAHK	Acetyl (Protein N-term)	1666.8315	0.83148469	617	C4M2N2	EHI_005970		yes	yes	1	0			1			1	62.683	64.484	2	0.0024629	1	8581	2013-05-10_GAG_Top10HCD_HM1_GJ180	61.409	55.694	0	0	0	0			373	617	371	1142	829	829
ATIYMFDEPTSYLDVSQR	Unmodified	2134.9881	0.98812127	51	B1N3P0	EHI_156200		yes	yes	0	0	1	1	1	1	1	1	83.832	84.751	2	6.3383E-07	3	12070	2013-05-10_GAG_Top10HCD_HM1_GJ178	73.138	72.651	3809900	1021200	1882000	906740			374	51	372	1143;1144;1145	830;831;832	830
ATKPNPVDLPR	Unmodified	1206.6721	0.67207093	902	C4M8W3	EHI_113970		yes	yes	0	0			1			1	37.423	38.724	2	0.073401	1	5086	2013-05-10_GAG_Top10HCD_HM1_GJ180	36.447	27.548	2074300	0	0	2074300			375	902	373	1146	833	833
ATLVCLISDFYPGSVTVVWK	Unmodified	2254.1708	0.17077708	1026	CON__Q1RMN8			yes	yes	0	0	2	2	2	2	2	2	113.18	114.23	2,3	5.0564E-07	5	16152	2013-05-10_GAG_Top10HCD_HM1_GJ179	72.21	72.035	37660000	4167400	31599000	1894000		+	376	1026	374	1147;1148;1149;1150;1151;1152	834;835;836;837;838	836
ATMLPQFEMFTFNNK	Unmodified	1817.8481	0.84806274	574	C4M1M6	EHI_133970		yes	yes	0	0	1	1	1	1	1	1	92.67	93.688	2	1.996E-10	3	12948	2013-05-10_GAG_Top10HCD_HM1_GJ179	106.55	106.04	8266100	1977600	3137400	3151100			377	574	375	1153;1154;1155	839;840;841	840
ATNGDTHLGGEDFDNR	Unmodified	1717.7292	0.72920447	675	C4M3S5;C4LZ45;C4M9V9;B1N486;C4M1G4;B1N5L0;B1N4N6;C4M8D4;B1N5W1;B1N5L3	EHI_052860;EHI_104330;EHI_113410;EHI_188610;EHI_192440;EHI_082800;EHI_061640;EHI_185420;EHI_026590;EHI_132540		yes	no	0	0	2	2	2	2	2	2	37.039	38.09	2,3	6.8912E-09	4	4961	2013-05-10_GAG_Top10HCD_HM1_GJ180	103.88	102.25	9148600	1980800	4502900	2664900			378	675	376	1156;1157;1158;1159;1160;1161	842;843;844;845	844
ATNLGAVVK	Unmodified	871.51272	0.51271674	1081	Q24818;C4LTX6;Q24860	pfo1;EHI_051060		yes	no	0	0	1	1	1	1	1	1	36.15	37.202	2	0.0058325	2	4820	2013-05-10_GAG_Top10HCD_HM1_GJ180	66.568	34.247	6029200	796660	2269300	2963300			379	1081	377	1162;1163;1164	846;847	847
ATNTPCLQK	Unmodified	1031.507	0.50697943	703	C4M487	EHI_097870		yes	yes	0	0	1			1			21.95	21.95	2	0.00047515	1	2913	2013-05-10_GAG_Top10HCD_HM1_GJ178	82.75	64.842	494260	494260	0	0			380	703	378	1165	848	848
ATNVAYTSGSTDPWSPLAK	Unmodified	1964.948	0.94797101	611	C4M2I4	EHI_054530		yes	yes	0	0	1	1	1	1	1	1	65.461	66.513	2	8.6562E-18	1	8889	2013-05-10_GAG_Top10HCD_HM1_GJ180	125.23	121.24	17353000	3916700	9460100	3976000			381	611	379	1166;1167;1168	849	849
ATPVLDNTVSVSGIDEYSPLAVIDR	Unmodified	2630.3439	0.34392666	291	C4LW18;B1N4X5	EHI_141330;EHI_085720		yes	no	0	0	2	2	2	2	2	2	93.836	94.854	2,3	2.2748E-14	4	13592	2013-05-10_GAG_Top10HCD_HM1_GJ178	99.943	99.011	47538000	14337000	24819000	8381800			382	291	380	1169;1170;1171;1172;1173;1174	850;851;852;853	852
ATQIIQR	Unmodified	828.48175	0.48175096	619	C4M2P1	EHI_006070		yes	yes	0	0		1	1		1	1	18.567	20.847	2	0.0037016	2	2447	2013-05-10_GAG_Top10HCD_HM1_GJ180	117.16	101.01	3395700	0	518450	2877200			383	619	381	1175;1176	854;855	855
ATSIPPQLNQILHSQNLFSAFSK	Unmodified	2540.3387	0.33872212	508	C4M0A5	EHI_005120		yes	yes	0	0	1	1	1	1	1	1	100.19	101.21	3	0.067117	1	14024	2013-05-10_GAG_Top10HCD_HM1_GJ180	20.767	20.611	5585200	487400	2777900	2319900			384	508	382	1177;1178;1179	856	856
ATSYDVYHLPEIATNIK	Unmodified	1933.9785	0.97854286	309	C4LWD8	EHI_096250		yes	yes	0	0	1	2	2	1	2	2	74.49	75.672	2,3	1.8298E-13	3	10312	2013-05-10_GAG_Top10HCD_HM1_GJ179	118.55	113.01	27223000	4442500	13578000	9201800			385	309	383	1180;1181;1182;1183;1184	857;858;859	858
ATTNPSGLTQEEIEAR	Acetyl (Protein N-term)	1757.8432	0.84317159	452	C4LZ12	EHI_009240		yes	yes	1	0	1	1	1	1	1	1	57.221	58.339	2	0.00011039	2	7754	2013-05-10_GAG_Top10HCD_HM1_GJ180	66.022	63.362	4872100	1564800	1855300	1452100			386	452	384	1185;1186;1187	860;861	861
ATTYQAYLDTIR	Acetyl (Protein N-term)	1456.7198	0.71980898	106	C4LSV0			yes	yes	1	0	1	1	1	1	1	1	79.21	80.162	2	6.3988E-07	3	10947	2013-05-10_GAG_Top10HCD_HM1_GJ180	114.02	106.41	4341500	582810	1635800	2122900			387	106	385	1188;1189;1190	862;863;864	864
ATVIFIPLR	Unmodified	1028.6383	0.6382516	928	C4M9F9	EHI_067530		yes	yes	0	0	1	1	1	1	1	1	77.129	78.047	2	0.00015431	5	10710	2013-05-10_GAG_Top10HCD_HM1_GJ179	102.51	77.738	29267000	3749300	13170000	12348000			388	928	386	1191;1192;1193	865;866;867;868;869	868
ATVIFVPLR	Unmodified	1014.6226	0.62260154	48	B1N3K9	EHI_140540		yes	yes	0	0	1	1	1	1	1	1	71.291	72.309	2	0.00077707	2	9865	2013-05-10_GAG_Top10HCD_HM1_GJ179	78.192	35.327	12831000	1244600	6279300	5307000			389	48	387	1194;1195;1196	870;871	871
ATVLNYLPK	Unmodified	1017.5859	0.58588168	1007	CON__ENSEMBL:ENSBTAP00000024146			yes	yes	0	0	1	1	1	1	1	1	66.084	67.069	2	0.0010929	2	9465	2013-05-10_GAG_Top10HCD_HM1_GJ178	72.928	53.094	23492000	6353000	15071000	2067800		+	390	1007	388	1197;1198;1199	872;873	873
ATVSAFPK	Unmodified	819.44905	0.44905385	288	C4LW09			yes	yes	0	0		2	1		2	1	33.938	35.608	1,2	0.0039423	2	4621	2013-05-10_GAG_Top10HCD_HM1_GJ180	77.318	63.542	21333000	0	4779300	16554000			391	288	389	1200;1201;1202	874;875	875
ATVSFEIR	Unmodified	921.49198	0.4919813	334	C4LWP4	EHI_069560		yes	yes	0	0	1	1	2	1	1	2	53.68	54.919	2	0.0015552	4	7605	2013-05-10_GAG_Top10HCD_HM1_GJ178	141.39	106.09	41606000	14284000	19407000	7914000			392	334	390	1203;1204;1205;1206	876;877;878;879	876
ATYDAVR	Unmodified	794.39227	0.39226725	857	C4M7U0;O15606	EHI_020280		yes	no	0	0	1	1	1	1	1	1	17.265	18.785	2	0.003559	5	2198	2013-05-10_GAG_Top10HCD_HM1_GJ180	138.37	114.4	12378000	2051300	4825700	5500800			393	857	391	1207;1208;1209	880;881;882;883;884	884
ATYNILFEYIR	Unmodified	1401.7293	0.72925145	929	C4M9H6	EHI_105790		yes	yes	0	0		1			1		91.531	92.284	2	0.0030018	1	12714	2013-05-10_GAG_Top10HCD_HM1_GJ179	53.448	46.761	1275800	0	1275800	0			394	929	392	1210	885	885
AVAANGVEFEGR	Unmodified	1218.5993	0.59929991	234	C4LV48;Q9NCC0	EHI_182670;Ebp2		yes	no	0	0	1	1	1	1	1	1	42.051	43.103	2	8.1624E-10	1	5661	2013-05-10_GAG_Top10HCD_HM1_GJ180	166.14	164.24	25364000	2155000	5283100	17926000			395	234	393	1211;1212;1213	886	886
AVADAELLNK	Unmodified	1042.5659	0.56587452	180	C4LU72;Q07569	EHI_110180;mhcA		yes	no	0	0	1	1	1	1	1	1	43.752	44.804	2	6.4501E-05	2	6147	2013-05-10_GAG_Top10HCD_HM1_GJ178	133.13	83.419	34608000	9142000	15024000	10443000			396	180	394	1214;1215;1216	887;888	887
AVALTALSAFK	Unmodified	1090.6386	0.63864553	666	C4M3N3	EHI_140610		yes	yes	0	0	1	1	1	1	1	1	73.873	74.858	2	0.074835	1	10175	2013-05-10_GAG_Top10HCD_HM1_GJ179	35.594	29.273	2704000	206720	1322900	1174400			397	666	395	1217;1218;1219	889	889
AVANECQANFISVK	Unmodified	1549.7559	0.75587691	137	C4LTC5	EHI_045120		yes	yes	0	0	1	1	1	1	1	1	53.016	54.113	2	0.0050528	1	7455	2013-05-10_GAG_Top10HCD_HM1_GJ178	40.278	33.845	1535700	281430	829080	425150			398	137	396	1220;1221;1222	890	890
AVDQSVLLMRPEAELSAATVYNLLPVK	Unmodified	2926.5838	0.58377978	1007	CON__ENSEMBL:ENSBTAP00000024146			yes	yes	0	0	1	1	1	1	1	1	104.46	105.51	3	0.03734	2	14711	2013-05-10_GAG_Top10HCD_HM1_GJ180	43.732	43.121	8438900	950310	4524100	2964500		+	399	1007	397	1223;1224;1225	891;892	892
AVEALCTEVK	Unmodified	1118.5642	0.56415996	699	C4M466	EHI_140170		yes	yes	0	0	1	1	1	1	1	1	41.32	42.372	2	0.00021526	1	5808	2013-05-10_GAG_Top10HCD_HM1_GJ178	90.827	63.183	23868000	5917800	15113000	2837000			400	699	398	1226;1227;1228	893	893
AVEFLALVIR	Unmodified	1129.6859	0.68593008	228	C4LV26	EHI_092660		yes	yes	0	0	1			1			94.844	94.844	2	0.0299	1	13641	2013-05-10_GAG_Top10HCD_HM1_GJ178	50.353	48.466	202740	202740	0	0			401	228	399	1229	894	894
AVENVNTIIGPALLGK	Unmodified	1607.9247	0.9246568	371	P51555;C4LXE8	ENL-1;EHI_130700	Enolase 1	yes	no	0	0	1	1	1	1	1	1	80.331	81.282	2	7.6181E-08	3	11559	2013-05-10_GAG_Top10HCD_HM1_GJ178	103.6	103.38	54587000	7580100	21190000	25817000			402	371	400	1230;1231;1232	895;896;897	895
AVEPDTFPIDELIAVK	Unmodified	1755.9295	0.9294674	954	C4MA84	EHI_067260		yes	yes	0	0	1	1	1	1	1	1	93.392	94.41	2	9.1796E-05	1	13025	2013-05-10_GAG_Top10HCD_HM1_GJ180	59.728	55.507	9019700	552500	2928700	5538500			403	954	401	1233;1234;1235	898	898
AVESLCAEVK	Unmodified	1104.5485	0.5485099	767	C4M5V7	EHI_026410		yes	yes	0	0	2	1	1	2	1	1	41.848	42.637	1,2	0.03959	2	5501	2013-05-10_GAG_Top10HCD_HM1_GJ179	43.419	35.321	20215000	5245200	13132000	1838300			404	767	402	1236;1237;1238;1239	899;900	900
AVFDLSPENKPFLGMAAAIEQYK	Unmodified	2538.2828	0.28284673	998	C4MBJ7	EHI_163260		yes	yes	0	0	1	1	1	1	1	1	96.324	97.376	3	0.0081189	2	13506	2013-05-10_GAG_Top10HCD_HM1_GJ179	59.539	57.557	15274000	3135500	8337800	3800800			405	998	403	1240;1241;1242	901;902	902
AVFDLSPENKPFLGMAAAIEQYKK	Unmodified	2666.3778	0.37780975	998	C4MBJ7	EHI_163260		yes	yes	0	0	2	2	2	2	2	2	90.521	91.472	3,4	0.00023999	3	12612	2013-05-10_GAG_Top10HCD_HM1_GJ180	92.886	92.478	78715000	18440000	38069000	22206000			406	998	404	1243;1244;1245;1246;1247;1248	903;904;905	905
AVFDNLKNEEPK	Unmodified	1402.7092	0.70924429	1081	Q24818;C4LTX6;Q24860	pfo1;EHI_051060		yes	no	0	0	2	2	2	2	2	2	48.548	49.566	2,3	6.4879E-05	2	6456	2013-05-10_GAG_Top10HCD_HM1_GJ179	102.03	92.517	15588000	2337400	5615500	7634800			407	1081	405	1249;1250;1251;1252;1253;1254	906;907	906
AVFPATIK	Unmodified	845.50109	0.50108942	894	C4M8R8	EHI_181560		yes	yes	0	0	1	1	1	1	1	1	50.227	51.278	2	0.0069848	2	6816	2013-05-10_GAG_Top10HCD_HM1_GJ180	71.692	53.844	13688000	719150	4632700	8335600			408	894	406	1255;1256;1257	908;909	909
AVFPSIVGRPR	Unmodified	1197.6982	0.6982261	16,1034	P11426;B1N2P0;Q9TYD6;B1N5D1;CON__P60712;O15593	EHI_161200	Actin	no	no	0	0	2	2	3				55.637	56.796	2,3	3.2985E-06	4	7461	2013-05-10_GAG_Top10HCD_HM1_GJ179	126.71	119.8	76354000	957190	12417000	62980000			409	16;1034	407	1258;1259;1260;1261;1262;1263;1264	910;911;912;913	911
AVFWLYK	Unmodified	925.50617	0.5061748	786	C4M6A5	EHI_082540		yes	yes	0	0	1	1	1	1	1	1	73.747	74.732	2	0.065575	1	10152	2013-05-10_GAG_Top10HCD_HM1_GJ179	48.115	37.932	1174500	409200	603120	162200			410	786	408	1265;1266;1267	914	914
AVGMSWWELSIPIENIR	Unmodified	2000.019	0.018967888	572	C4M1J9	EHI_084680		yes	yes	0	0	1	1		1	1		106.26	106.63	2	8.9211E-06	1	15454	2013-05-10_GAG_Top10HCD_HM1_GJ178	62.055	60.379	1563400	545080	1018300	0			411	572	409	1268;1269	915	915
AVHEAYLNEMLYPVEVAGQR	Unmodified	2288.126	0.12595216	928,48	C4M9F9;B1N3K9	EHI_067530;EHI_140540		no	no	0	0			1				79.136	81.138	3	2.7696E-18	1	11098	2013-05-10_GAG_Top10HCD_HM1_GJ180	116.6	116.31	32875000	0	0	32875000			412	928;48	410	1270	916	916
AVIAELSGGKPFEEAIEDKEVLNK	Unmodified	2585.3588	0.35884844	896	C4M8T2	EHI_147010		yes	yes	0	0	1	1	1	1	1	1	74.701	75.686	4	0.0056022	1	10300	2013-05-10_GAG_Top10HCD_HM1_GJ180	79.69	77.529	30989000	3392700	12360000	15236000			413	896	411	1271;1272;1273	917	917
AVIPTKK	Unmodified	755.49052	0.49052473	313	C4LWE9	EHI_096360		yes	yes	0	0			1			1	9.3026	11.004	2	0.07452	1	1195	2013-05-10_GAG_Top10HCD_HM1_GJ180	58.981	23.732	702840	0	0	702840			414	313	412	1274	918	918
AVISPAGGAK	Unmodified	869.49707	0.49706667	772	C4M8K6;Q24814;C4M5Z7	EHI_197840;RACA;EHI_181250	Rho-related protein racA	yes	no	0	0	1	1	1	1	1	1	19.078	20.598	2	0.00049402	5	2703	2013-05-10_GAG_Top10HCD_HM1_GJ178	86.898	77.117	18508000	2589800	6573800	9344700			415	772	413	1275;1276;1277	919;920;921;922;923	920
AVISVMYIETPESIQK	Unmodified	1806.9437	0.94373726	827	C4M730	EHI_183510		yes	yes	0	0	1		1	1		1	76.733	77.734	2	0.00013841	1	10568	2013-05-10_GAG_Top10HCD_HM1_GJ180	52.372	48.766	1726800	523430	0	1203400			416	827	414	1278;1279	924	924
AVITVPAYFNDAQR	Unmodified	1563.8045	0.80454166	756	C4M5K9	EHI_001950		yes	yes	0	0	2	2	1	2	2	1	70.682	71.504	2,3	3.2345E-13	2	9747	2013-05-10_GAG_Top10HCD_HM1_GJ179	147.26	144	17609000	3457300	11452000	2699500			417	756	415	1280;1281;1282;1283;1284	925;926	926
AVIVTTPQLVSTNDVEK	Unmodified	1812.9833	0.98329389	467	C4LZB2	EHI_000610		yes	yes	0	0		1	1		1	1	63.145	64.723	2	2.0963E-05	1	8689	2013-05-10_GAG_Top10HCD_HM1_GJ179	63.691	61.038	8424000	0	5921700	2502300			418	467	416	1285;1286	927	927
AVLDQFVVTHIELSTIIADVSQR	Unmodified	2553.3803	0.38025259	547	C4M126	EHI_105210		yes	yes	0	0	1	1	1	1	1	1	112.01	113.06	3	1.2495E-06	3	15940	2013-05-10_GAG_Top10HCD_HM1_GJ179	75.956	75.682	2919500	700920	1472000	746530			419	547	417	1287;1288;1289	928;929;930	929
AVLGELSVNYDKDALGSR	Unmodified	1905.9796	0.97960549	1053	Q1EQ15	EHI_099240		yes	yes	0	0	2	2	3	2	2	3	65.769	66.942	2,3	2.8141E-10	3	9408	2013-05-10_GAG_Top10HCD_HM1_GJ178	118.31	114.33	21400000	5941600	8144500	7313600			420	1053	418	1290;1291;1292;1293;1294;1295;1296	931;932;933	932
AVLHINALDQLTALLSTEK	Acetyl (Protein N-term)	2091.1576	0.15756986	437	C4LYR0	EHI_004490	Thioredoxin	yes	yes	1	0	2	2	2	2	2	2	114.65	115.67	2,3	3.9987E-20	5	16398	2013-05-10_GAG_Top10HCD_HM1_GJ179	150.23	143.45	13284000	2738300	8579700	1966000			421	437	419	1297;1298;1299;1300;1301;1302	934;935;936;937;938	937
AVLYQAR	Unmodified	819.46029	0.46028724	741,268	C4M574;C4LVN9	EHI_111760;EHI_186720	40S ribosomal protein S12	no	no	0	0	1	1	1				27.693	28.945	2	0.0035644	2	3631	2013-05-10_GAG_Top10HCD_HM1_GJ179	114.54	94.058	13172000	1596100	5752900	5822700			422	741;268	420	1303;1304;1305	939;940	939
AVMSILK	Unmodified	760.4517	0.45169638	723	C4M4P4	EHI_168340		yes	yes	0	0	1	1	1	1	1	1	50.582	51.634	2	0.0078811	3	6790	2013-05-10_GAG_Top10HCD_HM1_GJ180	76.035	18.932	4375900	373710	1207100	2795100			423	723	421	1306;1307;1308	941;942;943	943
AVPTANVVK	Unmodified	897.52837	0.5283668	509	C4M0A8	EHI_005150		yes	yes	0	0	1	1	1	1	1	1	31.59	32.675	2	0.0080304	3	4178	2013-05-10_GAG_Top10HCD_HM1_GJ179	62.582	40.987	4271300	378920	1894000	1998400			424	509	422	1309;1310;1311	944;945;946	945
AVQAVAVLPFR	Unmodified	1169.6921	0.69207809	827	C4M730	EHI_183510		yes	yes	0	0	1	1		1	1		71.544	72.07	2	0.0021096	1	10193	2013-05-10_GAG_Top10HCD_HM1_GJ178	63.624	52.282	1524800	466530	1058300	0			425	827	423	1312;1313	947	947
AVQDVDEGLTQPTLPTSFVTPYQLPR	Unmodified	2871.4654	0.46543878	428	C4LYI8	EHI_093970		yes	yes	0	0	2	2	2	2	2	2	88.64	89.591	2,3	8.1374E-10	4	12776	2013-05-10_GAG_Top10HCD_HM1_GJ178	87.72	87.72	44410000	10529000	24810000	9071300			426	428	424	1314;1315;1316;1317;1318;1319	948;949;950;951	948
AVQNMGSVPR	Unmodified	1057.5339	0.53386288	209	C4LUP7	EHI_023360		yes	yes	0	0	1		1	1		1	32.786	33.487	2	6.5437E-05	1	4542	2013-05-10_GAG_Top10HCD_HM1_GJ178	130.98	113.75	7976000	5117200	0	2858800			427	209	425	1320;1321	952	952
AVQQEINEK	Unmodified	1057.5404	0.54038805	337	C4LWQ6	EHI_198600		yes	yes	0	0		1			1		31.533	33.388	2	0.011826	1	4306	2013-05-10_GAG_Top10HCD_HM1_GJ179	52.937	23.775	4205600	0	4205600	0			428	337	426	1322	953	953
AVSDSAFFQWFTDNK	Acetyl (Protein N-term)	1803.8104	0.8104149	536	C4M0V2	EHI_100320		yes	yes	1	0	1	1	1	1	1	1	106.57	107.59	2	1.0305E-07	3	15128	2013-05-10_GAG_Top10HCD_HM1_GJ179	107.35	91.504	5017100	944050	3031700	1041400			429	536	427	1323;1324;1325	954;955;956	955
AVSGIVK	Unmodified	672.41703	0.41702544	894	C4M8R8;C4LVT2	EHI_181560;EHI_187150		yes	no	0	0		1	1		1	1	17.355	19.635	2	0.013369	2	2305	2013-05-10_GAG_Top10HCD_HM1_GJ180	74.415	18.974	3593100	0	862120	2731000			430	894	428	1326;1327	957;958	958
AVSSDQLR	Unmodified	874.45084	0.45084476	1115	Q6AW67	EhRAB7B		yes	yes	0	0		1	1		1	1	14.708	16.81	2	0.0016315	2	1909	2013-05-10_GAG_Top10HCD_HM1_GJ180	90.37	80.664	1669200	0	0	1669200			431	1115	429	1328;1329	959;960	960
AVSTEQAAEFAK	Unmodified	1250.6143	0.61428128	946	C4MA07;Q5NT45	EHI_146510;EhRab1B		yes	no	0	0		1			1		41.004	42.859	2	6.671E-06	1	5534	2013-05-10_GAG_Top10HCD_HM1_GJ179	89.301	75.019	8840200	0	8840200	0			432	946	430	1330	961	961
AVTVEQGQELANSLNVSFMEASAK	Unmodified	2522.2323	0.23226772	1132	Q9BLF3	EhRab1A		yes	yes	0	0	2	2	2	2	2	2	87.088	88.04	2,3	2.77E-06	2	12136	2013-05-10_GAG_Top10HCD_HM1_GJ179	79.426	75.329	19518000	2088000	8295300	9134600			433	1132	431	1331;1332;1333;1334;1335;1336	962;963	962
AVVGEEALSMEDK	Unmodified	1376.6493	0.64934615	1087	Q4VSM4	EHI_189850		yes	yes	0	0	1	1	1	1	1	1	52.57	53.656	2	0.0001119	1	7078	2013-05-10_GAG_Top10HCD_HM1_GJ180	82.069	69.147	4425100	1414900	1518000	1492300			434	1087	432	1337;1338;1339	964	964
AVVLASHLGRPDGHVVPELTLKPVAEK	Unmodified	2831.6021	0.60214745	556	C4M192	EHI_188180	Phosphoglycerate kinase	yes	yes	0	0	2	2	2	2	2	2	66.68	67.698	4,5	0.034139	2	9087	2013-05-10_GAG_Top10HCD_HM1_GJ180	60.814	60.131	65110000	11913000	34573000	18624000			435	556	433	1340;1341;1342;1343;1344;1345	965;966	966
AVYLQYTDENFR	Unmodified	1517.7151	0.71505795	1011	CON__ENSEMBL:ENSBTAP00000031900			yes	yes	0	0	1	1	1	1	1	1	61.93	62.982	2	1.0141E-07	1	8363	2013-05-10_GAG_Top10HCD_HM1_GJ180	115.33	74.851	4850700	838300	2600900	1411500		+	436	1011	434	1346;1347;1348	967	967
AWDFLQK	Unmodified	906.45995	0.45995289	1139	Q9Y088	atpase		yes	yes	0	0			1			1	64.329	66.231	2	0.036649	1	8825	2013-05-10_GAG_Top10HCD_HM1_GJ180	54.774	32.282	335870	0	0	335870			437	1139	435	1349	968	968
AYAASLIQQK	Unmodified	1091.5975	0.597509	1057	Q1EQ28			yes	yes	0	0	1	1	1	1	1	1	44.703	45.688	2	7.6394E-05	1	6021	2013-05-10_GAG_Top10HCD_HM1_GJ180	103.19	74.031	5797200	1058100	2995600	1743400			438	1057	436	1350;1351;1352	969	969
AYAEHLKK	Unmodified	958.52362	0.52361577	340	C4MA13;C4LWS0;O15631	EHI_146570;EHI_198740;RPS19	40S ribosomal protein S19	yes	no	0	0		1	1		1	1	4.5543	6.1322	2	0.037814	1	609	2013-05-10_GAG_Top10HCD_HM1_GJ180	91.318	53.76	6616600	0	3833600	2783000			439	340	437	1353;1354	970	970
AYAQFSGR	Unmodified	898.42972	0.42971539	509	C4M0A8	EHI_005150		yes	yes	0	0	1	1	1	1	1	1	29.817	30.902	2	1.5379E-05	5	4174	2013-05-10_GAG_Top10HCD_HM1_GJ178	171.38	152.58	20920000	4456200	9009200	7455100			440	509	438	1355;1356;1357	971;972;973;974;975	971
AYETLTDPSK	Unmodified	1123.5397	0.53971935	496	C4M012	EHI_134630		yes	yes	0	0	1	1	1	1	1	1	35.639	36.691	2	0.00027876	1	4782	2013-05-10_GAG_Top10HCD_HM1_GJ180	72.434	56.296	4789700	1060400	2299100	1430200			441	496	439	1358;1359;1360	976	976
AYEVAGIR	Unmodified	877.46577	0.46576654	659	C4M3I0;Q8WQT5;B1N5W3;B1N613	EHI_138380;EHI_129000;EHI_043240	Phosphorylase	yes	no	0	0	1			1			41.698	41.698	2	0.027976	1	5740	2013-05-10_GAG_Top10HCD_HM1_GJ178	64.207	41.188	3343200	3343200	0	0			442	659	440	1361	977	977
AYEVLSDKR	Unmodified	1079.5611	0.56112349	204	C4LUK8	EHI_022950		yes	yes	0	0	1	1	1	1	1	1	31.106	32.191	3	0.027356	1	4146	2013-05-10_GAG_Top10HCD_HM1_GJ180	43.982	24.375	4739500	956630	1931400	1851500			443	204	441	1362;1363;1364	978	978
AYGDQYNK	Unmodified	957.41921	0.41921028	340	C4MA13;C4LWS0;O15631	EHI_146570;EHI_198740;RPS19	40S ribosomal protein S19	yes	no	0	0	1			1			14.501	14.501	2	0.0027438	1	1888	2013-05-10_GAG_Top10HCD_HM1_GJ178	89.752	71.767	0	0	0	0			444	340	442	1365	979	979
AYHDNDVYK	Unmodified	1123.4934	0.49343786	1045	Q1EPZ5	EHI_107040		yes	yes	0	0	2	3	2	2	3	2	15.531	17.184	2,3	0.0040904	3	1968	2013-05-10_GAG_Top10HCD_HM1_GJ180	63.184	56.486	2967700	644710	1438800	884160			445	1045	443	1366;1367;1368;1369;1370;1371;1372	980;981;982	982
AYIDDIDPEEMHK	Unmodified	1574.6923	0.6922736	306	C4LWA8	EHI_155570		yes	yes	0	0	1	1	1	1	1	1	55.977	57.063	3	0.028466	1	7556	2013-05-10_GAG_Top10HCD_HM1_GJ180	30.874	25.988	3755600	629810	1488000	1637800			446	306	444	1373;1374;1375	983	983
AYIKDEFTQLLAIK	Unmodified	1651.9185	0.91850879	275	C4LVR6	EHI_186990		yes	yes	0	0	1	1	1	1	1	1	84.886	85.838	3	0.021725	2	11776	2013-05-10_GAG_Top10HCD_HM1_GJ179	49.298	45.077	1434400	384210	608470	441720			447	275	445	1376;1377;1378	984;985	984
AYLLSTK	Unmodified	794.4538	0.45380487	512	C4M0D4;B1N344	EHI_064680;EHI_000300		yes	no	0	0	1	1	1	1	1	1	39.007	40.059	2	0.006553	1	5518	2013-05-10_GAG_Top10HCD_HM1_GJ178	79.469	28.012	5985900	1286700	2232600	2466600			448	512	446	1379;1380;1381	986	986
AYLPVCESFGFTADLR	Unmodified	1844.8767	0.87672033	27	C4M4N3;B1N306;B1N3D6;Q06193	EHI_189490;EHI_166810;EHI_164510;EF-2	Elongation factor 2	yes	no	0	0	1	1	1	1	1	1	87.316	88.267	2	0.00012776	1	12134	2013-05-10_GAG_Top10HCD_HM1_GJ180	52.862	52.373	3145300	461020	1998600	685660			449	27	447	1382;1383;1384	987	987
AYNTFIELLPENNR	Unmodified	1692.8471	0.84713476	537	C4M0W6	EHI_015280		yes	yes	0	0	1	1	1	1	1	1	81.798	82.716	2	2.0258E-05	1	11808	2013-05-10_GAG_Top10HCD_HM1_GJ178	81.632	75.917	5732200	846950	3579900	1305400			450	537	448	1385;1386;1387	988	988
AYSMLTITER	Unmodified	1183.5907	0.59070906	1025	CON__Q1RMK2			yes	yes	0	0	1	1	1	1	1	1	60.877	61.929	2	5.3695E-07	5	8687	2013-05-10_GAG_Top10HCD_HM1_GJ178	166.19	158.94	83874000	24794000	40165000	18915000		+	451	1025	449	1388;1389;1390	989;990;991;992;993	990
AYVAIGDHNGHAGLGVK	Unmodified	1677.8587	0.8587025	857	C4M7U0;O15606	EHI_020280		yes	no	0	0	2	2	2	2	2	2	44.088	45.14	2,3	9.0139E-15	4	5930	2013-05-10_GAG_Top10HCD_HM1_GJ180	141	135.36	60581000	5811000	27645000	27125000			452	857	450	1391;1392;1393;1394;1395;1396	994;995;996;997	997
AYVQEVSAIVVPYDIQTK	Unmodified	2022.0674	0.067357869	418	C4LYD4	EHI_007970		yes	yes	0	0	1	1	1	1	1	1	79.87	80.822	2	4.6031E-07	1	11444	2013-05-10_GAG_Top10HCD_HM1_GJ178	77.031	76.453	6194600	1213700	3449000	1531900			453	418	451	1397;1398;1399	998	998
AYVTLTNYQGLYR	Unmodified	1560.7936	0.79364262	101	C4LSJ9	EHI_151580		yes	yes	0	0	1	1	1	1	1	1	68.429	69.414	2	2.1604E-08	2	9759	2013-05-10_GAG_Top10HCD_HM1_GJ178	134.98	124.98	5715000	1101200	3182100	1431700			454	101	452	1400;1401;1402	999;1000	999
AYYEDSPQQVFSAEFEVK	Unmodified	2135.9688	0.96876604	1028	CON__Q2UVX4			yes	yes	0	0	1	1		1	1		81.501	81.877	2	8.0554E-05	2	11261	2013-05-10_GAG_Top10HCD_HM1_GJ179	58.864	55.328	4659000	1017100	3641900	0		+	455	1028	453	1403;1404	1001;1002	1002
CAAAQTTSNIAIK	Unmodified	1347.6816	0.68164933	582	Q1EQ19;C4M1X4;B1N4M4	EHI_164810;EHI_089770		yes	no	0	0			1			1	37.308	38.609	2	0.062956	1	4970	2013-05-10_GAG_Top10HCD_HM1_GJ180	40.767	32.697	574820	0	0	574820			456	582	454	1405	1003	1003
CACANIIPASTGAAK	Unmodified	1503.7174	0.71738291	276	C4LVR9			yes	yes	0	0		1			1		44.073	45.828	2	7.38E-05	1	5971	2013-05-10_GAG_Top10HCD_HM1_GJ179	71.98	65.602	8427600	0	8427600	0			457	276	455	1406	1004	1004
CAGDDAQFNQNCGGVNLLDK	Unmodified	2194.9372	0.93716511	1088	Q5EHP7	EHI_025100		yes	yes	0	0		1			1		59.079	60.634	2	5.6674E-06	1	8014	2013-05-10_GAG_Top10HCD_HM1_GJ179	63.302	61.793	879290	0	879290	0			458	1088	456	1407	1005	1005
CCVEVGSAAAQAK	Unmodified	1349.6068	0.60676983	710	C4M4G0	EHI_041950		yes	yes	0	0		1	1		1	1	31.947	33.575	2	0.0041791	1	4331	2013-05-10_GAG_Top10HCD_HM1_GJ179	47.242	45.259	1693500	0	1362300	331240			459	710	457	1408;1409	1006	1006
CDGMASLR	Unmodified	908.38442	0.38442146	251	O76156;C4LVD3	EHI_197160	Sulfate adenylyltransferase	yes	no	0	0		1			1		29.682	31.537	2	0.037536	1	4015	2013-05-10_GAG_Top10HCD_HM1_GJ179	48.048	41.818	2245700	0	2245700	0			460	251	458	1410	1007	1007
CDIIGENR	Unmodified	975.44438	0.44437918	501	C4M059	EHI_021450		yes	yes	0	0	1	1	1	1	1	1	29.152	30.304	2	0.0016074	1	3891	2013-05-10_GAG_Top10HCD_HM1_GJ179	93.143	68.368	5734800	437170	4160000	1137600			461	501	459	1411;1412;1413	1008	1008
CDLDDER	Unmodified	921.34981	0.34981009	1132	Q9BLF3	EhRab1A		yes	yes	0	0	1	1		1	1		13.335	14.514	2	0.0049054	1	1556	2013-05-10_GAG_Top10HCD_HM1_GJ179	82.716	75.486	4622500	181540	4440900	0			462	1132	460	1414;1415	1009	1009
CDNVGSSQFQTIR	Unmodified	1510.6834	0.68344025	26	B1N2Z3			yes	yes	0	0	1	1	1	1	1	1	45.532	46.517	2	1.7631E-16	3	6039	2013-05-10_GAG_Top10HCD_HM1_GJ179	179.67	177.46	56143000	5189900	46309000	4644100			463	26	461	1416;1417;1418	1010;1011;1012	1010
CEDLQVCGTLK	Unmodified	1321.6006	0.60062182	655,889	C4M3F3;C4M8M3;B1N444	EHI_200090		no	no	0	0	1	1					47.236	48.114	2	7.7337E-06	1	6318	2013-05-10_GAG_Top10HCD_HM1_GJ179	114.86	108.49	10381000	1526100	8855000	0			464	655;889	462	1419;1420	1013	1013
CESDDISHLYTLIIR	Unmodified	1833.8931	0.89309867	595	C4M296;F2VN92	EHI_136160		yes	no	0	0	1	1		1	1		88.274	88.65	3	5.8707E-05	1	12680	2013-05-10_GAG_Top10HCD_HM1_GJ178	59.68	57.682	6369400	888200	5481200	0			465	595	463	1421;1422	1014	1014
CESDDISHLYTLIIRPNNTYVVK	Unmodified	2749.3745	0.37451528	595	C4M296;F2VN92	EHI_136160		yes	no	0	0	3	3	2	3	3	2	86.764	87.572	2,3,4	2.1984E-39	6	12094	2013-05-10_GAG_Top10HCD_HM1_GJ179	190.83	187.86	287350000	39568000	231240000	16543000			466	595	464	1423;1424;1425;1426;1427;1428;1429;1430	1015;1016;1017;1018;1019;1020	1018
CFEGCPAPYDK	Unmodified	1342.5322	0.5322079	655,889	C4M3F3;C4M8M3;B1N444	EHI_200090		no	no	0	0	1	1	1				40.077	41.129	2	1.1252E-05	3	5352	2013-05-10_GAG_Top10HCD_HM1_GJ179	101.35	99.337	6903800	778420	4557100	1568400			467	655;889	465	1431;1432;1433	1021;1022;1023	1022
CFIADANSR	Unmodified	1052.4709	0.47092828	120	C4LT26	EHI_148560		yes	yes	0	0	1	1	1	1	1	1	35.747	36.799	2	0.00045097	1	4736	2013-05-10_GAG_Top10HCD_HM1_GJ179	82.645	75.985	3357800	726660	2234100	397020			468	120	466	1434;1435;1436	1024	1024
CGDCGCVLAGIR	Unmodified	1336.5686	0.56861019	415	C4M1Y0;C4LYA7;C4M712	EHI_164870;EHI_167050;EHI_189940		yes	no	0	0	1	1		1	1		52.283	53.16	2	0.00023454	1	7348	2013-05-10_GAG_Top10HCD_HM1_GJ178	80.69	74.004	6731200	734300	5996900	0			469	415	467	1437;1438	1025	1025
CGGNVGDSVNIPIPQWVR	Unmodified	1966.9683	0.9683293	568	C4M1H6	EHI_192590		yes	yes	0	0	1	1		1	1		84.789	85.165	2	3.3528E-26	2	11761	2013-05-10_GAG_Top10HCD_HM1_GJ179	176.08	175.61	5710300	1512300	4198000	0			470	568	468	1439;1440	1026;1027	1027
CGLFEQQYIDFQTK	Unmodified	1775.8189	0.8188711	603	C4M2E3;B1N502	EHI_158240;EHI_156710	3-ketoacyl-CoA synthase	yes	no	0	0	1	1	1	1	1	1	76.81	77.761	2	2.4568E-12	1	11004	2013-05-10_GAG_Top10HCD_HM1_GJ178	128.95	127.57	14342000	2058300	11433000	851350			471	603	469	1441;1442;1443	1028	1028
CIAEVDINTIPFEYK	Unmodified	1810.8811	0.881137	550	C4M146	EHI_107050		yes	yes	0	0	1	1	1	1	1	1	80.876	81.794	2	9.6193E-11	2	11283	2013-05-10_GAG_Top10HCD_HM1_GJ179	113.4	104.6	43954000	8352700	30616000	4985000			472	550	470	1444;1445;1446	1029;1030	1029
CIDALVDK	Unmodified	932.46372	0.46371763	251	O76156;C4LVD3	EHI_197160	Sulfate adenylyltransferase	yes	no	0	0	2	1	1	2	1	1	42.906	43.695	1,2	0.0056965	2	5642	2013-05-10_GAG_Top10HCD_HM1_GJ179	70.816	42.982	10533000	2410500	7292600	830180			473	251	471	1447;1448;1449;1450	1031;1032	1032
CIDTGAVIICGK	Unmodified	1305.6421	0.64209271	879	C4M8B5	EHI_101240		yes	yes	0	0		1			1		53.142	54.897	2	0.0013287	1	7166	2013-05-10_GAG_Top10HCD_HM1_GJ179	61.48	52.158	8440000	0	8440000	0			474	879	472	1451	1033	1033
CILDVGLAR	Unmodified	1015.5485	0.54845032	174	C4LU56;O15589			yes	yes	0	0	1	1	1	1	1	1	62.68	63.732	2	0.00013966	1	8896	2013-05-10_GAG_Top10HCD_HM1_GJ178	122.52	102	15387000	2158800	9153700	4074000			475	174	473	1452;1453;1454	1034	1034
CLYWTLNDEGIAYLR	Unmodified	1885.9033	0.90326943	249	C4LVC0	EHI_197030		yes	yes	0	0		1			1		89.044	89.797	2	0.029616	1	12432	2013-05-10_GAG_Top10HCD_HM1_GJ179	38.376	36.578	4000700	0	4000700	0			476	249	474	1455	1035	1035
CNAEYFFDTTGCAFTYPFAWLAGAK	Unmodified	2907.2673	0.26727302	427	C4LYI6	EHI_093950		yes	yes	0	0		1			1		115.56	116.02	3	0.047697	1	16400	2013-05-10_GAG_Top10HCD_HM1_GJ179	22.257	22.226	502790	0	502790	0			477	427	475	1456	1036	1036
CNPLGTASHAK	Unmodified	1154.5502	0.55024123	746	C4M5B7			yes	yes	0	0		1	1		1	1	19.813	21.992	2	0.0018806	2	2657	2013-05-10_GAG_Top10HCD_HM1_GJ180	64.64	39.864	3423700	0	1883000	1540600			478	746	476	1457;1458	1037;1038	1038
CPECGNVIGTNDYK	Unmodified	1625.6814	0.68139134	323	C4LWJ6	EHI_069060		yes	yes	0	0	1	1		1	1		41.579	42.507	2	0.03355	1	5776	2013-05-10_GAG_Top10HCD_HM1_GJ178	34.432	33.444	4705900	501570	4204300	0			479	323	477	1459;1460	1039	1039
CPFEAIK	Unmodified	863.42112	0.42112454	51	B1N3P0;B1N3F3	EHI_156200;EHI_150540		yes	no	0	0			1			1	41.126	42.427	2	0.037029	1	5566	2013-05-10_GAG_Top10HCD_HM1_GJ180	68.787	42.403	390470	0	0	390470			480	51	478	1461	1040	1040
CPGMSPQWFAEQVGIK	Unmodified	1833.8542	0.85421075	589	Q24803;C4M2R2;C4M230;B1N387	ADH2;EHI_160940;EHI_150490;EHI_024240	Aldehyde-alcohol dehydrogenase 2;Alcohol dehydrogenase;Acetaldehyde dehydrogenase	yes	no	0	0	1	2	1	1	2	1	86.309	87.211	2	6.016E-11	2	12446	2013-05-10_GAG_Top10HCD_HM1_GJ178	111.64	108.93	8899300	975380	6924500	999410			481	589	479	1462;1463;1464;1465	1041;1042	1041
CPIKPFFTK	Unmodified	1136.6052	0.60523691	832	C4M779	EHI_199660		yes	yes	0	0	1	1	1	1	1	1	52.454	53.539	2	2.1097E-06	1	6950	2013-05-10_GAG_Top10HCD_HM1_GJ179	174.86	150.63	18829000	2257900	14494000	2076400			482	832	480	1466;1467;1468	1043	1043
CQDALDVQLPYTALHTFSNTK	Unmodified	2421.1635	0.16345987	643	C4M342	cpbf8		yes	yes	0	0	1	1	1	1	1	1	83.821	84.739	3	7.8569E-07	1	11687	2013-05-10_GAG_Top10HCD_HM1_GJ179	67.76	66.762	9287100	1340400	6733100	1213600			483	643	481	1469;1470;1471	1044	1044
CQELETK	Unmodified	906.41168	0.41168206	180	C4LU72;Q07569	EHI_110180;mhcA		yes	no	0	0	1	1	1	1	1	1	6.7828	7.9683	2	0.0036363	2	944	2013-05-10_GAG_Top10HCD_HM1_GJ178	134.08	116.84	3873100	735540	2999600	137980			484	180	482	1472;1473;1474	1045;1046	1045
CSCAIVGCNIK	Unmodified	1280.5675	0.56754755	93	C4LSC4	EHI_153330		yes	yes	0	0		1			1		39.47	41.326	2	0.041046	1	5330	2013-05-10_GAG_Top10HCD_HM1_GJ179	34.695	33.444	3995700	0	3995700	0			485	93	483	1475	1047	1047
CSCAVIGNNIK	Unmodified	1234.5798	0.5798268	741,268	C4M574;C4LVN9	EHI_111760;EHI_186720	40S ribosomal protein S12	no	no	0	0	1	1					38.039	38.967	2	6.6307E-06	1	5051	2013-05-10_GAG_Top10HCD_HM1_GJ179	133.75	125.75	12431000	1767200	10664000	0			486	741;268	484	1476;1477	1048	1048
CSEPVFINNFPYDHYTYITK	Unmodified	2507.1467	0.14674718	581	C4M1X3	cpbf1		yes	yes	0	0	1	1		1	1		79.79	80.217	3	2.9169E-06	1	11007	2013-05-10_GAG_Top10HCD_HM1_GJ179	54.834	54.818	12681000	1800900	10880000	0			487	581	485	1478;1479	1049	1049
CSHELDELGVDNPLLNK	Unmodified	1951.9309	0.93094074	694	C4M417	EHI_195140		yes	yes	0	0	2	2	2	2	2	2	70.125	71.143	2,3	1.7097E-35	4	9646	2013-05-10_GAG_Top10HCD_HM1_GJ179	207.55	205.1	39710000	3611000	32025000	4074200			488	694	486	1480;1481;1482;1483;1484;1485	1050;1051;1052;1053	1051
CTFDEHINDNTNYQNGSVYYER	Unmodified	2738.1303	0.13032184	525	C4M0J5	EHI_024530		yes	yes	0	0	1	1		1	1		55.718	56.545	3	0.056668	1	7434	2013-05-10_GAG_Top10HCD_HM1_GJ179	15.063	14.817	9175600	1168400	8007200	0			489	525	487	1486;1487	1054	1054
CTGAIGITSLPFK	Unmodified	1363.717	0.71697221	581	C4M1X3	cpbf1		yes	yes	0	0		1			1		74.768	75.721	2	0.065588	1	10380	2013-05-10_GAG_Top10HCD_HM1_GJ179	39.999	36.727	4834000	0	4834000	0			490	581	488	1488	1055	1055
CTLAGFNWFNAYYTPGVSR	Unmodified	2223.0208	0.020758802	1134	Q9NH04;B1N2J0;G5EKL5	EHI_044970;EHI_050330;ME	Malic enzyme	yes	no	0	0	1	1	1	1	1	1	94.272	95.291	2	1.3503E-06	2	13217	2013-05-10_GAG_Top10HCD_HM1_GJ179	70.837	66.451	2909300	428220	1967800	513310			491	1134	489	1489;1490;1491	1056;1057	1056
CTLEGIPDQAR	Unmodified	1258.5976	0.59758535	431	C4LYM3	EHI_118750		yes	yes	0	0	1			1			47.303	47.303	2	0.0015507	1	6477	2013-05-10_GAG_Top10HCD_HM1_GJ178	64.64	55.318	1622600	1622600	0	0			492	431	490	1492	1058	1058
CTTSEVGELK	Unmodified	1122.5227	0.52268908	212	C4LUQ9	EHI_023500		yes	yes	0	0			1			1	30.984	32.385	2	0.0061842	1	4125	2013-05-10_GAG_Top10HCD_HM1_GJ180	49.466	30.142	2338800	0	0	2338800			493	212	491	1493	1059	1059
CVAVLLPHVIR	Unmodified	1275.7485	0.74854711	589	Q24803;C4M2R2;C4M230;B1N387	ADH2;EHI_160940;EHI_150490;EHI_024240	Aldehyde-alcohol dehydrogenase 2;Alcohol dehydrogenase;Acetaldehyde dehydrogenase	yes	no	0	0	2	2	2	2	2	2	67.47	68.488	2,3	1.0833E-05	2	9246	2013-05-10_GAG_Top10HCD_HM1_GJ179	104.42	101.23	7517200	725620	4402100	2389400			494	589	492	1494;1495;1496;1497;1498;1499	1060;1061	1060
CVSHLIPR	Unmodified	980.52257	0.52256992	96	C4LSF3	EHI_153730		yes	yes	0	0	1	1	1	1	1	1	35.816	36.868	3	0.038301	1	4753	2013-05-10_GAG_Top10HCD_HM1_GJ179	40.067	27.255	1269900	129190	934120	206590			495	96	493	1500;1501;1502	1062	1062
CVVDLINK	Unmodified	959.511	0.51100218	744	C4M5A1	EHI_081420		yes	yes	0	0		1			1		51.906	53.661	2	0.019784	1	6933	2013-05-10_GAG_Top10HCD_HM1_GJ179	69.598	23.918	4187900	0	4187900	0			496	744	494	1503	1063	1063
DAAHSTNVIK	Unmodified	1054.5407	0.5407224	311	C4LWE7	EHI_096340		yes	yes	0	0	1	1	1	1	1	1	13.815	15.268	2	7.1362E-05	3	1675	2013-05-10_GAG_Top10HCD_HM1_GJ180	119.27	96.633	8928400	568430	2828800	5531100			497	311	495	1504;1505;1506	1064;1065;1066	1065
DADCGNIIYRPPK	Unmodified	1517.7297	0.72966216	104	C4LSR6	EHI_152280		yes	yes	0	0	1	1		1	1		44.23	45.157	2	0.00082472	1	5835	2013-05-10_GAG_Top10HCD_HM1_GJ179	70.829	68.386	2380100	838510	1541600	0			498	104	496	1507;1508	1067	1067
DAEAFYASEVLSTNFK	Unmodified	1790.8363	0.8362953	1004	CON__A2I7N3			no	no	0	0	1						83.81	83.81	2	1.3746E-12	2	11945	2013-05-10_GAG_Top10HCD_HM1_GJ178	122.12	121.54	1656600	1656600	0	0		+	499	1004	497	1509	1068;1069	1068
DAEAWFNEK	Unmodified	1108.4825	0.48253882	1018	CON__P13645;CON__Q7Z3Z0;CON__Q7Z3Y8;CON__Q148H6;CON__Q7Z3Y7			yes	no	0	0		1			1		55.501	57.156	2	0.0069131	1	7511	2013-05-10_GAG_Top10HCD_HM1_GJ179	55.084	52.903	2211500	0	2211500	0		+	500	1018	498	1510	1070	1070
DAEAYNNDHSK	Unmodified	1262.5164	0.51635814	1084	Q24858;Q24813	EHI_014030		yes	no	0	0	1	1	1	1	1	1	1.3746	2.226	2	1.0722E-05	2	201	2013-05-10_GAG_Top10HCD_HM1_GJ178	105.13	102.98	2202300	781080	854880	566370			501	1084	499	1511;1512;1513	1071;1072	1071
DAEKDAILYLSSK	Unmodified	1451.7508	0.75077476	49	B1N3N8	EHI_048260		yes	yes	0	0	1	1	1	1	1	1	65.331	66.383	2	5.5985E-07	1	8915	2013-05-10_GAG_Top10HCD_HM1_GJ179	118.08	109.74	6988700	914340	2830200	3244200			502	49	500	1514;1515;1516	1073	1073
DAENIWR	Unmodified	902.42463	0.42463001	824	C4M711	EHI_189930		yes	yes	0	0		1			1		43.324	45.179	2	0.038254	1	5877	2013-05-10_GAG_Top10HCD_HM1_GJ179	67.032	63.841	1348500	0	1348500	0			503	824	501	1517	1074	1074
DAFDMFDSSK	Unmodified	1161.4648	0.46483985	212	C4LUQ9	EHI_023500		yes	yes	0	0	1	1	1	1	1	1	65.391	66.443	2	7.6605E-05	2	8958	2013-05-10_GAG_Top10HCD_HM1_GJ179	100.88	97.578	5657800	1049400	2504900	2103500			504	212	502	1518;1519;1520	1075;1076	1076
DAFGVAHIYATFNDTFVHVTDISGK	Unmodified	2724.3184	0.31838061	6	B1N2I3;O15626			yes	no	0	0	2	2	2	2	2	2	101.55	102.57	3,4	8.2871E-15	7	14245	2013-05-10_GAG_Top10HCD_HM1_GJ180	108.44	106.17	46277000	4594400	27457000	14226000			505	6	503	1521;1522;1523;1524;1525;1526	1077;1078;1079;1080;1081;1082;1083	1082
DAFLGSFLYEYSR	Unmodified	1566.7355	0.73545904	1016	CON__P02769			yes	yes	0	0	1	1	1	1	1	1	92.626	93.645	2	1.9124E-10	6	12926	2013-05-10_GAG_Top10HCD_HM1_GJ179	158.58	150.52	105580000	33360000	49580000	22641000		+	506	1016	504	1527;1528;1529	1084;1085;1086;1087;1088;1089	1086
DAGTIAGMNVMR	Unmodified	1234.5798	0.5798268	675	C4M3S5;Q24842;C4LZ45;C4M9V9;B1N486;C4M1G4;B1N4N6;C4M8D4;B1N5W1;C4MBG4	EHI_052860;Hsp70;EHI_104330;EHI_113410;EHI_188610;EHI_192440;EHI_061640;EHI_185420;EHI_026590;EHI_147220		yes	no	0	0			1			1	55.969	57.57	2	0.05762	1	7632	2013-05-10_GAG_Top10HCD_HM1_GJ180	41.684	37.037	936010	0	0	936010			507	675	505	1530	1090	1090
DAIESIDNSNLSQPR	Unmodified	1657.7907	0.79074209	240	C4LV70	EHI_182930		yes	yes	0	0	1	1	1	1	1	1	52.334	53.419	2	3.1863E-07	1	7011	2013-05-10_GAG_Top10HCD_HM1_GJ179	75.316	70.105	6187900	1548200	2975000	1664600			508	240	506	1531;1532;1533	1091	1091
DAIPENLPPLTADFAEDK	Unmodified	1954.9524	0.95238769	1016	CON__P02769			yes	yes	0	0	1	1	1	1	1	1	81.158	82.077	2	1.3817E-06	1	11612	2013-05-10_GAG_Top10HCD_HM1_GJ178	72.359	68.138	11741000	2577300	6148800	3015300		+	509	1016	507	1534;1535;1536	1092	1092
DAIPENLPPLTADFAEDKDVCK	Unmodified	2457.1734	0.17335586	1016	CON__P02769			yes	yes	0	0	1	1		1	1		78.001	78.428	3	0.00074294	1	10746	2013-05-10_GAG_Top10HCD_HM1_GJ179	72.564	72.272	7574900	1737000	5837900	0		+	510	1016	508	1537;1538	1093	1093
DAIQGPFVVPSNADEIK	Unmodified	1798.9101	0.91012895	832	C4M779	EHI_199660		yes	yes	0	0	2	1	2	2	1	2	92.385	93.737	2	9.3525E-14	7	24884	2013-05-10_GAG_Top10HCD_HM1_GJ180	130.05	129.8	800670000	126690000	348700000	325280000			511	832	509	1539;1540;1541;1542;1543	1094;1095;1096;1097;1098;1099;1100	1100
DALDILLEYENIKPTN	Unmodified	1859.9517	0.95165941	539	C4M0X4	EHI_015360		yes	yes	0	0	1		1	1		1	97.027	98.128	2	0.040207	1	13616	2013-05-10_GAG_Top10HCD_HM1_GJ180	42.059	41.127	1407200	416540	0	990620			512	539	510	1544;1545	1101	1101
DALETEK	Unmodified	804.38651	0.38651317	180	C4LU72;Q07569	EHI_110180;mhcA		yes	no	0	0	1	1	1	1	1	1	7.8126	9.065	2	0.02848	1	952	2013-05-10_GAG_Top10HCD_HM1_GJ180	60.972	27.614	992700	215300	499440	277960			513	180	511	1546;1547;1548	1102	1102
DALETEKK	Unmodified	932.48148	0.48147619	180	C4LU72;Q07569	EHI_110180;mhcA		yes	no	0	0	1	1	1	1	1	1	2.327	3.2452	2	0.029367	4	474	2013-05-10_GAG_Top10HCD_HM1_GJ178	96.027	32.608	12448000	2822300	6727000	2898700			514	180	512	1549;1550;1551	1103;1104;1105;1106	1104
DALETYLNALEEDINK	Unmodified	1849.8945	0.89453846	110	C4LSX5	EHI_148050		yes	yes	0	0		1			1		106.06	106.82	3	0.04042	1	14940	2013-05-10_GAG_Top10HCD_HM1_GJ179	36.597	33.341	0	0	0	0			515	110	513	1552	1107	1107
DALETYLNALEEDINKDTAITNVLSTSAK	Unmodified	3151.5772	0.57723365	110	C4LSX5	EHI_148050		yes	yes	0	0	1	2	1	1	2	1	117.26	118.16	2,3	2.4405E-07	4	17201	2013-05-10_GAG_Top10HCD_HM1_GJ178	98.84	98.737	23467000	3396500	13878000	6192700			516	110	514	1553;1554;1555;1556	1108;1109;1110;1111	1108
DANEYIYSLVGIQSDNKEDETTSLNLK	Unmodified	3058.4619	0.46186954	237	C4LV58	EHI_182770		yes	yes	0	0	1	1		1	1		85.301	85.677	3	0.032297	1	12173	2013-05-10_GAG_Top10HCD_HM1_GJ178	42.557	42.42	2652400	1006400	1646000	0			517	237	515	1557;1558	1112	1112
DANTEVPGITK	Unmodified	1143.5772	0.57716749	616	C4M2N1	EHI_005960		yes	yes	0	0	1	2	1	1	2	1	39.175	40.428	2	0.00022555	2	5485	2013-05-10_GAG_Top10HCD_HM1_GJ178	90.434	81.496	15594000	1968000	12986000	639900			518	616	516	1559;1560;1561;1562	1113;1114	1113
DANVLIER	Unmodified	928.49779	0.49779495	484	C4LZT8	EHI_194240		yes	yes	0	0	1	1	1	1	1	1	40.57	41.621	2	0.001732	1	5697	2013-05-10_GAG_Top10HCD_HM1_GJ178	111.82	83.646	29314000	7992800	14021000	7299800			519	484	517	1563;1564;1565	1115	1115
DAPVIAGEEK	Unmodified	1027.5186	0.51858998	743	C4M5A0		40S ribosomal protein SA	yes	yes	0	0		1	1		1	1	28.87	30.598	2	7.6492E-05	2	3880	2013-05-10_GAG_Top10HCD_HM1_GJ180	104.43	99.214	15199000	0	5370000	9828800			520	743	518	1566;1567	1116;1117	1117
DAQIADLNK	Unmodified	986.50327	0.50327426	180	C4LU72;Q07569	EHI_110180;mhcA		yes	no	0	0	1	1	1	1	1	1	33.885	34.937	2	9.7084E-05	2	4527	2013-05-10_GAG_Top10HCD_HM1_GJ180	143.04	110.72	12723000	1027400	3486800	8209100			521	180	519	1568;1569;1570	1118;1119	1119
DASGYILQNSNPEGK	Unmodified	1591.7478	0.74781464	98	C4LSG8	EHI_151250		yes	yes	0	0		1	1		1	1	49.169	50.747	2	2.2857E-12	1	6640	2013-05-10_GAG_Top10HCD_HM1_GJ179	129.17	125.38	2387300	0	1454300	932980			522	98	520	1571;1572	1120	1120
DASSYQQVHELK	Unmodified	1403.6681	0.66810776	76	B1N4I3	EHI_055400		yes	yes	0	0	1	1	1	1	1	1	35.212	36.264	2	0.00014051	1	4748	2013-05-10_GAG_Top10HCD_HM1_GJ180	85.554	78.273	2193300	98905	413100	1681300			523	76	521	1573;1574;1575	1121	1121
DATFASIIMLALGETEGAEK	Unmodified	2066.0242	0.024172425	835	C4M784	EHI_044370		yes	yes	0	0	2	2	2	2	2	2	123.64	124.75	2,3	1.6397E-10	2	17802	2013-05-10_GAG_Top10HCD_HM1_GJ179	94.958	94.492	4510300	849620	3066700	593940			524	835	522	1576;1577;1578;1579;1580;1581	1122;1123	1123
DATNVDNCFLQTAEVIFENVK	Unmodified	2426.1424	0.14239008	1101,1102	Q5NT27;Q5NT28	EhRab2C;EhRab2B		no	no	0	0	1	1	1				117.95	119.01	2	7.8374E-21	3	16850	2013-05-10_GAG_Top10HCD_HM1_GJ179	134.29	134.28	7406900	329660	4617200	2460100			525	1101;1102	523	1582;1583;1584	1124;1125;1126	1124
DATPAHEQIVSGEATLLSVLETLRPLMK	Unmodified	3018.606	0.60597178	282	C4LVX3	EHI_125870		yes	yes	0	0	2	2	2	2	2	2	120.65	121.73	3,4	4.1698E-13	2	17293	2013-05-10_GAG_Top10HCD_HM1_GJ179	128.4	128.02	4019900	869990	2084700	1065300			526	282	524	1585;1586;1587;1588;1589;1590	1127;1128	1127
DATSTYDFQR	Unmodified	1202.5204	0.52038089	1064	Q1EQ36	EHI_040700	Coatomer subunit gamma	yes	yes	0	0		1	1		1	1	40.064	41.642	2	6.6238E-05	1	5418	2013-05-10_GAG_Top10HCD_HM1_GJ180	125.97	124.38	2438900	0	1081900	1357000			527	1064	525	1591;1592	1129	1129
DAVEQIQQIMIWLIK	Unmodified	1826.9964	0.99644153	406	C4LY34	EHI_177300		yes	yes	0	0		1			1		131.16	131.61	2	0.059574	1	18832	2013-05-10_GAG_Top10HCD_HM1_GJ179	27.767	27.077	169180	0	169180	0			528	406	526	1593	1130	1130
DAYVGDEAQSK	Unmodified	1181.52	0.52004654	16,1034	P11426;B1N2P0;Q9TYD6;B1N621;B1N5D1;O15593	EHI_043640;EHI_161200	Actin	no	no	0	0		2	1				18.452	20.791	2	5.2291E-06	4	2358	2013-05-10_GAG_Top10HCD_HM1_GJ180	138.76	137.86	22581000	0	6200500	16380000			529	16;1034	527	1594;1595;1596	1131;1132;1133;1134	1132
DAYVGDEAQSKR	Unmodified	1337.6212	0.62115757	16,1034	P11426;B1N2P0;Q9TYD6;B1N621;B1N5D1;O15593	EHI_043640;EHI_161200	Actin	no	no	0	0		1	1				17.049	19.328	2	4.4741E-11	1	2259	2013-05-10_GAG_Top10HCD_HM1_GJ180	188.96	187.52	16718000	0	3029400	13689000			530	16;1034	528	1597;1598	1135	1135
DCFAPLMATGADKK	Unmodified	1523.7112	0.7112349	107	C4LSV2	EHI_152680		yes	yes	0	0	1	1		1	1		55.994	56.822	3	0.011038	1	7887	2013-05-10_GAG_Top10HCD_HM1_GJ178	47.506	41.099	1357300	580980	776340	0			531	107	529	1599;1600	1136	1136
DCLMIFHGLK	Unmodified	1232.6046	0.60458499	775,155	C4LTQ5;C4M609	EHI_050280	40S ribosomal protein S3a	no	no	0	0	1	1	1				70.863	71.882	3	0.016132	1	9792	2013-05-10_GAG_Top10HCD_HM1_GJ179	41.796	39.316	2911400	699880	1851400	360060			532	155;775	530	1601;1602;1603	1137	1137
DCMDHIGFFAK	Unmodified	1339.5689	0.56892776	916	C4M989	EHI_119950		yes	yes	0	0	1	1	1	1	1	1	63.348	64.4	3	0.035134	1	8605	2013-05-10_GAG_Top10HCD_HM1_GJ179	29.926	27.227	1708900	691230	641690	376030			533	916	531	1604;1605;1606	1138	1138
DDDQILEYLIDEDRR	Unmodified	1906.8909	0.89085007	1116	Q6RCM0	EHI_120640	DNA topoisomerase 2	yes	yes	0	0			1			1	87.25	89.352	3	0.033915	1	12270	2013-05-10_GAG_Top10HCD_HM1_GJ180	36.345	35.815	547140	0	0	547140			534	1116	532	1607	1139	1139
DDELSFISINPATGK	Unmodified	1605.7886	0.78861683	149	C4LTM1;Q24836	EHI_012280	Protein SEY1 homolog 1	yes	no	0	0	1	1	1	1	1	1	76.359	77.344	2	0.055609	1	10944	2013-05-10_GAG_Top10HCD_HM1_GJ178	33.547	33.243	3228000	565540	1875800	786620			535	149	533	1608;1609;1610	1140	1140
DDENEELKK	Unmodified	1118.5091	0.5091475	509	C4M0A8	EHI_005150		yes	yes	0	0	1	1	1	1	1	1	5.5022	6.5541	2	0.0017368	5	569	2013-05-10_GAG_Top10HCD_HM1_GJ179	135.63	39.6	5584000	852500	2800900	1930600			536	509	534	1611;1612;1613	1141;1142;1143;1144;1145	1143
DDFGSSDKDTAYEGLQNVYDQLNVDFSR	Unmodified	3197.4061	0.40614558	744	C4M5A1	EHI_081420		yes	yes	0	0	1			1			97.052	97.052	3	0.051432	1	13975	2013-05-10_GAG_Top10HCD_HM1_GJ178	33.317	33.317	707460	707460	0	0			537	744	535	1614	1146	1146
DDLKLPEGEMGQK	Unmodified	1458.7024	0.70244436	267	C4LVN8;C4LSM2	EHI_186480;EHI_151810		yes	no	0	0	1	1	1	1	1	1	49.735	50.787	2	0.012652	1	6957	2013-05-10_GAG_Top10HCD_HM1_GJ178	58.32	39.59	4088800	1007400	1499600	1581800			538	267	536	1615;1616;1617	1147	1147
DDLQKELEK	Unmodified	1116.5663	0.56626845	180	C4LU72;Q07569	EHI_110180;mhcA		yes	no	0	0	1	1	1	1	1	1	37.536	38.588	2	3.5943E-05	1	4968	2013-05-10_GAG_Top10HCD_HM1_GJ179	157.97	68.8	8575100	2693800	4757800	1123600			539	180	537	1618;1619;1620	1148	1148
DDLQKELEKER	Unmodified	1401.71	0.70997257	180	C4LU72;Q07569	EHI_110180;mhcA		yes	no	0	0	1	1	1	1	1	1	43.242	44.294	3	0.0011434	1	6059	2013-05-10_GAG_Top10HCD_HM1_GJ178	88.021	85.001	2722900	746040	1434000	542830			540	180	538	1621;1622;1623	1149	1149
DDNNTEETQEEIK	Unmodified	1563.6536	0.65363949	816	C4M6U3	EHI_054180	Protein SEY1 homolog 2	yes	yes	0	0	1	1	1	1	1	1	25.065	26.384	2	1.236E-12	4	3303	2013-05-10_GAG_Top10HCD_HM1_GJ179	173.19	165.32	8437300	1948300	4101800	2387100			541	816	539	1624;1625;1626	1150;1151;1152;1153	1151
DDYAWWK	Unmodified	982.41848	0.418482	120	C4LT26;B1N627	EHI_148560;EHI_046900		yes	no	0	0	1	1	1	1	1	1	64.412	65.446	2	0.022467	1	9173	2013-05-10_GAG_Top10HCD_HM1_GJ178	60.788	55.308	4070100	922300	1372400	1775400			542	120	540	1627;1628;1629	1154	1154
DEENTYKVENYEK	Unmodified	1659.7264	0.7264105	180	C4LU72;Q07569	EHI_110180;mhcA		yes	no	0	0	1	1	1	1	1	1	37.499	38.551	2	1.2786E-08	2	5010	2013-05-10_GAG_Top10HCD_HM1_GJ179	145.43	143.93	12531000	1660600	7502600	3367500			543	180	541	1630;1631;1632	1155;1156	1156
DEFALLMK	Unmodified	965.4892	0.4892041	904	C4M8Y6	EHI_086380		yes	yes	0	0		1			1		71.74	72.694	2	0.01762	1	9918	2013-05-10_GAG_Top10HCD_HM1_GJ179	71.501	62.085	682490	0	682490	0			544	904	542	1633	1157	1157
DEIISSANQESEKEK	Unmodified	1705.8006	0.80063808	232	C4LV37	EHI_182560		yes	yes	0	0	1		1	1		1	32.292	32.992	2	0.019831	1	4286	2013-05-10_GAG_Top10HCD_HM1_GJ180	51.771	47.707	437710	112180	0	325530			545	232	543	1634;1635	1158	1158
DEIKEAEK	Unmodified	960.47639	0.47639081	595	C4M296	EHI_136160		yes	yes	0	0	1	1	1	1	1	1	4.66	5.7119	2	0.00039717	6	746	2013-05-10_GAG_Top10HCD_HM1_GJ178	164.68	104.21	6236500	1699500	3516800	1020100			546	595	544	1636;1637;1638	1159;1160;1161;1162;1163;1164	1160
DEKPILLCILDEK	Unmodified	1584.8433	0.84329493	798	C4M6H5	EHI_099720		yes	yes	0	0	1	1	1	1	1	1	86.815	87.767	3	1.0277E-05	3	12082	2013-05-10_GAG_Top10HCD_HM1_GJ179	108.23	102.86	5138400	635350	3983200	519870			547	798	545	1639;1640;1641	1165;1166;1167	1166
DEKWDVMVDLFLHR	Unmodified	1801.8821	0.88214006	743	C4M5A0;O15599		40S ribosomal protein SA	yes	no	0	0	1	2	1	1	2	1	97.761	98.688	3	6.0204E-11	5	13608	2013-05-10_GAG_Top10HCD_HM1_GJ179	132.24	130.17	14696000	841990	8417300	5437000			548	743	546	1642;1643;1644;1645	1168;1169;1170;1171;1172	1169
DESDKSVLK	Unmodified	1019.5135	0.5135046	1137	Q9U593	dpp		yes	yes	0	0	1	1	1	1	1	1	11.598	12.984	2	0.00047389	3	1388	2013-05-10_GAG_Top10HCD_HM1_GJ179	91.549	37.774	5672000	1276600	2946900	1448500			549	1137	547	1646;1647;1648	1173;1174;1175	1175
DESKIEEYLAQIPK	Unmodified	1661.8512	0.85121708	1058	Q1EQ29	EHI_004590		yes	yes	0	0	1			1			81.181	81.181	2	0.059225	1	11554	2013-05-10_GAG_Top10HCD_HM1_GJ178	46.39	41.295	1093100	1093100	0	0			550	1058	548	1649	1176	1176
DESNYDAF	Unmodified	959.35086	0.35085595	302	C4LW84	EHI_155310		yes	yes	0	0		1			1		47.888	49.643	1	0.01556	1	6491	2013-05-10_GAG_Top10HCD_HM1_GJ179	92.677	87.59	1034200	0	1034200	0			551	302	549	1650	1177	1177
DESSPYAAMTAAQDVAK	Unmodified	1753.7829	0.78287952	6	B1N2I3;O15626			yes	no	0	0	1	1	1	1	1	1	62.089	63.141	2	1.9101E-11	3	8767	2013-05-10_GAG_Top10HCD_HM1_GJ178	105	98.166	19361000	3494100	7312000	8555000			552	6	550	1651;1652;1653	1178;1179;1180	1178
DESVMEATLSILK	Unmodified	1434.7276	0.72759647	486	C4LZV8	EHI_194450	ATP-dependent (S)-NAD(P)H-hydrate dehydratase	yes	yes	0	0	1	1	1	1	1	1	93.846	94.864	2	0.010608	1	13038	2013-05-10_GAG_Top10HCD_HM1_GJ180	41.996	36.119	3523500	1010700	1970700	542050			553	486	551	1654;1655;1656	1181	1181
DFDKIDDSICVK	Unmodified	1453.6759	0.67589525	273	C4LVQ1	EHI_186840		yes	yes	0	0	1	1	1	1	1	1	56.616	57.702	2	1.3699E-08	1	7616	2013-05-10_GAG_Top10HCD_HM1_GJ179	160.18	143.41	10522000	2726400	7177100	618850			554	273	552	1657;1658;1659	1182	1182
DFEVICFNPDLTIR	Unmodified	1737.8396	0.83960654	418	C4LYD4	EHI_007970		yes	yes	0	0	1	1		1	1		90.651	91.027	2	4.2287E-13	1	13027	2013-05-10_GAG_Top10HCD_HM1_GJ178	139.3	137.23	5305400	1520500	3784900	0			555	418	553	1660;1661	1183	1183
DFFELENFIYEHK	Unmodified	1729.7988	0.79878758	176	C4LU61	EHI_068710		yes	yes	0	0	2	2	2	2	2	2	95.392	96.439	2,3	1.5774E-06	4	13851	2013-05-10_GAG_Top10HCD_HM1_GJ178	92.039	89.129	5341900	1721300	2402600	1218000			556	176	554	1662;1663;1664;1665;1666;1667	1184;1185;1186;1187	1185
DFGVFNGIYAEAFGNHKPAR	Unmodified	2209.0705	0.070486187	389	C4LXT9	EHI_087570		yes	yes	0	0	1	1	1	1	1	1	87.081	88.033	4	2.3234E-06	1	12092	2013-05-10_GAG_Top10HCD_HM1_GJ179	82.01	80.65	3392600	575190	1762200	1055200			557	389	555	1668;1669;1670	1188	1188
DFHLIDSK	Unmodified	973.4869	0.48689592	11	B1N2M5	EHI_178580		yes	yes	0	0		1			1		47.174	48.929	2	0.059933	1	6359	2013-05-10_GAG_Top10HCD_HM1_GJ179	53.089	45.046	630750	0	630750	0			558	11	556	1671	1189	1189
DFHVDEQTTVK	Unmodified	1317.6201	0.62009493	1020	CON__P34955			yes	yes	0	0	1	1	1	1	1	1	39.629	40.681	2	0.00062967	1	5299	2013-05-10_GAG_Top10HCD_HM1_GJ179	73.881	65.506	11615000	2918600	4985700	3710700		+	559	1020	557	1672;1673;1674	1190	1190
DFIDYVHSIVMER	Unmodified	1622.7763	0.776278	696	C4M427	EHI_114200		yes	yes	0	0		1			1		95.69	96.543	3	0.022474	1	13372	2013-05-10_GAG_Top10HCD_HM1_GJ179	31.708	30.165	201740	0	201740	0			560	696	558	1675	1191	1191
DFKPNHIIVLFGSQHK	Unmodified	1879.0105	0.010452112	893	C4M8R5	EHI_181530		yes	yes	0	0	1			1			69.956	69.956	3	0.040983	1	9853	2013-05-10_GAG_Top10HCD_HM1_GJ178	47.537	44.058	440540	440540	0	0			561	893	559	1676	1192	1192
DFLDLVFGEIK	Unmodified	1294.6809	0.68090428	657	C4M3G6	EHI_017610		yes	yes	0	0			1			1	108.76	111.26	2	0.021521	1	15588	2013-05-10_GAG_Top10HCD_HM1_GJ180	42.976	32.746	109310	0	0	109310			562	657	560	1677	1193	1193
DFNQDGLFSNLPVGR	Unmodified	1677.8111	0.8110836	704	C4M497	EHI_098000		yes	yes	0	0	1	1	1	1	1	1	81.256	82.175	2	5.6317E-16	2	11645	2013-05-10_GAG_Top10HCD_HM1_GJ178	160.87	158.05	12267000	2955400	5689600	3622300			563	704	561	1678;1679;1680	1194;1195	1194
DFSFNELFEK	Unmodified	1274.5819	0.58191851	230	C4LV34	EHI_182530		yes	yes	0	0		1			1		87.953	88.706	2	8.1543E-05	1	12233	2013-05-10_GAG_Top10HCD_HM1_GJ179	98.04	87.732	1441100	0	1441100	0			564	230	562	1681	1196	1196
DFSLDDATIEFVGHTIALYR	Unmodified	2282.1219	0.12191263	28	C4M1Y2;B1N309	EHI_164890;EHI_167060		yes	no	0	0	1	1	1	1	1	1	112.1	113.15	3	6.5528E-07	3	15985	2013-05-10_GAG_Top10HCD_HM1_GJ179	70.837	70.722	1776600	431540	889440	455620			565	28	563	1682;1683;1684	1197;1198;1199	1198
DFTLAELK	Unmodified	935.4964	0.49639797	170	C4LU25	EHI_068320		yes	yes	0	0	1	1	1	1	1	1	66.811	67.829	2	0.03862	1	9525	2013-05-10_GAG_Top10HCD_HM1_GJ178	51.066	35.525	1288200	344760	593960	349520			566	170	564	1685;1686;1687	1200	1200
DFTLAELKK	Unmodified	1063.5914	0.59136099	170	C4LU25	EHI_068320		yes	yes	0	0	1	1	1	1	1	1	56.937	58.056	2	0.013219	1	8089	2013-05-10_GAG_Top10HCD_HM1_GJ178	83.998	73.19	4048300	925530	1836000	1286800			567	170	565	1688;1689;1690	1201	1201
DFVCLHPVFGIPNLQVFMLMK	Unmodified	2504.2782	0.27823582	249	C4LVC0	EHI_197030		yes	yes	0	0		1	1		1	1	115.32	116.9	3	2.321E-13	2	16510	2013-05-10_GAG_Top10HCD_HM1_GJ179	86.8	84.305	3539300	0	2927200	612070			568	249	566	1691;1692	1202;1203	1202
DFVPNSVSFSWK	Unmodified	1411.6772	0.67721588	1025	CON__Q1RMK2			yes	yes	0	0	2	1	1	2	1	1	77.552	78.266	2	1.014E-07	3	10623	2013-05-10_GAG_Top10HCD_HM1_GJ180	117.79	105.52	181980000	63220000	85473000	33286000		+	569	1025	567	1693;1694;1695;1696	1204;1205;1206	1205
DFVTYFNTNYGYDR	Unmodified	1773.7635	0.76346471	984	Q5XWD1;C4MB38	PDI;EHI_071590		yes	no	0	0	1	1	1	1	1	1	78.074	79.026	2	1.1377E-13	1	10850	2013-05-10_GAG_Top10HCD_HM1_GJ179	150.22	147.74	34503000	10075000	14199000	10229000			570	984	568	1697;1698;1699	1207	1207
DFVTYFNTNYGYDRDENGK	Unmodified	2316.9924	0.99235502	984	Q5XWD1;C4MB38	PDI;EHI_071590		yes	no	0	0	2	2	2	2	2	2	72.785	73.736	2,3	1.2568E-22	4	10451	2013-05-10_GAG_Top10HCD_HM1_GJ178	170.11	169.74	117990000	25098000	51785000	41104000			571	984	569	1700;1701;1702;1703;1704;1705	1208;1209;1210;1211	1208
DGAELANPETFAK	Unmodified	1361.6463	0.64630969	180	C4LU72	EHI_110180		yes	yes	0	0	1	1	1	1	1	1	54.991	56.143	2	4.3814E-08	4	7698	2013-05-10_GAG_Top10HCD_HM1_GJ178	115.05	112.28	86826000	20615000	45542000	20669000			572	180	570	1706;1707;1708	1212;1213;1214;1215	1212
DGASDGWTPVTK	Unmodified	1232.5673	0.56733108	857	C4M7U0;O15578	EHI_020280		yes	no	0	0	1	1	1	1	1	1	42.709	43.761	2	1.0198E-07	1	5671	2013-05-10_GAG_Top10HCD_HM1_GJ179	126.12	124.75	59600000	12593000	33911000	13097000			573	857	571	1709;1710;1711	1216	1216
DGDPDADVLQK	Unmodified	1171.5357	0.5356966	532	C4M0R5	EHI_010010		yes	yes	0	0	1	1	1	1	1	1	36.091	37.143	2	0.0067048	2	5001	2013-05-10_GAG_Top10HCD_HM1_GJ178	50.484	41.997	1470900	305520	679670	485710			574	532	572	1712;1713;1714	1217;1218	1217
DGELKPGQK	Unmodified	970.50836	0.50835964	567	C4M1H2	EHI_192520		yes	yes	0	0	1	1	1	1	1	1	1.7149	2.6332	2	0.021661	1	285	2013-05-10_GAG_Top10HCD_HM1_GJ178	59.35	33.791	3009300	427010	1086000	1496300			575	567	573	1715;1716;1717	1219	1219
DGEVLNVNFASIKPLYK	Unmodified	1906.02	0.020013746	879	C4M8B5	EHI_101240		yes	yes	0	0	3	2	2	3	2	2	80.183	80.999	2,3	2.3377E-09	4	11064	2013-05-10_GAG_Top10HCD_HM1_GJ180	119.47	117.68	69124000	15887000	33293000	19944000			576	879	574	1718;1719;1720;1721;1722;1723;1724	1220;1221;1222;1223	1223
DGFGVENDDK	Unmodified	1094.4516	0.45163262	676	C4M3S9	EHI_163480		yes	yes	0	0	1			1			31.335	31.335	2	0.051849	1	4287	2013-05-10_GAG_Top10HCD_HM1_GJ178	40.616	36.568	279450	279450	0	0			577	676	575	1725	1224	1224
DGFGVENDDKEYDELK	Unmodified	1871.8061	0.80611738	676	C4M3S9	EHI_163480		yes	yes	0	0	2	2	2	2	2	2	54.861	55.98	2,3	1.4426E-08	4	7373	2013-05-10_GAG_Top10HCD_HM1_GJ179	120.63	115.57	17023000	6438500	7990500	2593500			578	676	576	1726;1727;1728;1729;1730;1731	1225;1226;1227;1228	1228
DGFGVENDDKEYDELKEFIQENIK	Unmodified	2873.3243	0.32431343	676	C4M3S9	EHI_163480		yes	yes	0	0	2	2	2	2	2	2	96.232	97.284	3,4	0.0003816	5	13474	2013-05-10_GAG_Top10HCD_HM1_GJ179	82.635	81.926	124860000	31505000	78624000	14734000			579	676	577	1732;1733;1734;1735;1736;1737	1229;1230;1231;1232;1233	1231
DGFPMMTGVATNNR	Unmodified	1509.6704	0.67043272	384,466	C4LXN2;B1N442;O15598;B1N350;C4LZB0	EHI_013890;EHI_199990;EHI_124190;EHI_000590	40S ribosomal protein S6	no	no	0	0			1				63.108	64.91	2	0.031755	1	8605	2013-05-10_GAG_Top10HCD_HM1_GJ180	36.993	24.725	3563600	0	0	3563600			580	384;466	578	1738	1234	1234
DGGFFPTCYDWYTGK	Unmodified	1812.7454	0.7453718	835	C4M784	EHI_044370		yes	yes	0	0	1	1	1	1	1	1	83.835	84.753	2	9.2871E-05	3	12074	2013-05-10_GAG_Top10HCD_HM1_GJ178	62.861	60.886	16485000	5876200	9033600	1574800			581	835	579	1739;1740;1741	1235;1236;1237	1235
DGGSVEVYEVK	Unmodified	1180.5612	0.56118307	1121	Q8MU40;Q86R89	EHI_049620		yes	no	0	0	1			1			44.026	44.026	2	5.4729E-05	1	6028	2013-05-10_GAG_Top10HCD_HM1_GJ178	78.548	72.254	660820	660820	0	0			582	1121	580	1742	1238	1238
DGISDHSLNR	Unmodified	1112.521	0.52104959	349	C4LWW3	EHI_126870	40S ribosomal protein S21	yes	yes	0	0		1	2		1	2	26.016	27.836	2	6.2364E-05	2	3446	2013-05-10_GAG_Top10HCD_HM1_GJ180	135.55	133.01	9510100	0	1555800	7954300			583	349	581	1743;1744;1745	1239;1240	1239
DGISIGTEHLTDALSDAVTGTLAETISGAVGAK	Unmodified	3169.599	0.59903173	663	C4M3L1	EHI_109920		yes	yes	0	0	1	1	1	1	1	1	115.87	116.92	3	3.195E-11	1	16405	2013-05-10_GAG_Top10HCD_HM1_GJ180	99.319	96.762	10486000	1163200	5368700	3954400			584	663	582	1746;1747;1748	1241	1241
DGKDSQLIANAVETR	Unmodified	1615.8166	0.81656291	454	C4M367;C4LZ42;P48151	EHI_086120;RPS18	40S ribosomal protein S18	yes	no	0	0		1	1		1	1	52.158	53.786	3	0.0013632	2	7073	2013-05-10_GAG_Top10HCD_HM1_GJ180	63.31	63.07	17124000	0	7186700	9937000			585	454	583	1749;1750	1242;1243	1243
DGLTANMEK	Unmodified	977.4488	0.44879585	676	C4M3S9	EHI_163480		yes	yes	0	0	1	1	1	1	1	1	31.535	32.62	2	0.00012986	2	4189	2013-05-10_GAG_Top10HCD_HM1_GJ179	132.88	109.8	16446000	6246400	6832600	3367300			586	676	584	1751;1752;1753	1244;1245	1245
DGLWSASSQVVLPSSSAFQGPDDYLVCEVQHPK	Unmodified	3602.6988	0.69876255	1025	CON__Q1RMK2			yes	yes	0	0	2	2		2	2		92.161	92.588	3,4	0.0014604	4	12790	2013-05-10_GAG_Top10HCD_HM1_GJ179	47.77	47.714	45277000	9934300	35343000	0		+	587	1025	585	1754;1755;1756;1757	1246;1247;1248;1249	1248
DGQVIWQHETDEKDEYLELIEQNTDEIEK	Unmodified	3545.6322	0.63218235	418	C4LYD4	EHI_007970		yes	yes	0	0	1	1		1	1		86.388	86.765	3	5.6072E-08	2	11985	2013-05-10_GAG_Top10HCD_HM1_GJ179	97.469	97.353	4291400	1629400	2662000	0			588	418	586	1758;1759	1250;1251	1251
DGSDDVTKQEGDDLCQK	Unmodified	1908.8007	0.80071443	541	Q8I890;Q95TD4;Q8I894;C4M4W4;C4M0Y0;Q8I892;Q8I891	Rho;EHI_029020;EHI_015440		yes	no	0	0		1			1		32.834	34.69	2	1.3953E-08	1	4441	2013-05-10_GAG_Top10HCD_HM1_GJ179	106.19	104.05	999200	0	999200	0			589	541	587	1760	1252	1252
DGSGIDEVFNALTQAIISK	Unmodified	1977.0055	0.0054858935	1106	Q5NT41	EhRabC3		yes	yes	0	0	1	1	1	1	1	1	119.16	120.21	2	1.1438E-19	4	17529	2013-05-10_GAG_Top10HCD_HM1_GJ178	141.18	140.32	52561000	8086700	28844000	15631000			590	1106	588	1761;1762;1763	1253;1254;1255;1256	1253
DGSLNYVNENDEVLISGFGR	Unmodified	2197.0287	0.028740531	746	C4M5B7			yes	yes	0	0		2	2		2	2	82.704	84.082	2	1.1667E-22	7	11343	2013-05-10_GAG_Top10HCD_HM1_GJ180	156.73	153.19	34154000	0	9939800	24214000			591	746	589	1764;1765;1766;1767	1257;1258;1259;1260;1261;1262;1263	1260
DGTAPNELLSKEDLDTFSEIYPPTDK	Unmodified	2894.3709	0.37092927	221	C4LUW9	EHI_179080	Adenylyl-sulfate kinase	yes	yes	0	0	1	1	1	1	1	1	83.628	84.546	3	0.027888	1	12010	2013-05-10_GAG_Top10HCD_HM1_GJ178	46.145	45.641	10354000	1645700	5213000	3495300			592	221	590	1768;1769;1770	1264	1264
DGTVEGACPPLK	Unmodified	1242.5914	0.59143734	564,414	C4M1E4;C4LWQ8;C4LY96	EHI_030750;EHI_198620;EHI_166920		no	no	0	0	1						38.407	38.407	2	0.00083152	1	5244	2013-05-10_GAG_Top10HCD_HM1_GJ178	65.179	61.006	1003400	1003400	0	0			593	564;414	591	1771	1265	1265
DGVALVK	Unmodified	700.41194	0.41194006	1136	Q9U3Z8;C4M1S5;C4M1S6	ALP;EHI_164430;EHI_164440		yes	no	0	0	1	1	1	1	1	1	30.463	31.548	2	0.0068837	2	4007	2013-05-10_GAG_Top10HCD_HM1_GJ179	80.462	47.992	4775900	1295500	2624700	855730			594	1136	592	1772;1773;1774	1266;1267	1267
DGVAVNIAK	Unmodified	885.49198	0.4919813	741,268	C4M574;C4LVN9	EHI_111760;EHI_186720	40S ribosomal protein S12	no	no	0	0	1	1	1				37.503	38.555	2	0.047926	1	5036	2013-05-10_GAG_Top10HCD_HM1_GJ180	46.462	29.922	7936200	1022400	5118200	1795700			595	741;268	593	1775;1776;1777	1268	1268
DGVKPHIDINVLNIPAPHPLVK	Unmodified	2385.3532	0.35324997	221	C4LUW9	EHI_179080	Adenylyl-sulfate kinase	yes	yes	0	0	2	2	2	2	2	2	78.63	79.582	4,5	0.013	3	10900	2013-05-10_GAG_Top10HCD_HM1_GJ180	56.488	54.963	24449000	2580400	10772000	11097000			596	221	594	1778;1779;1780;1781;1782;1783	1269;1270;1271	1271
DGVLEPVTIIETPPMVVAGFVGYK	Unmodified	2530.3393	0.33929897	288	C4LW09;B1N4Y7	EHI_167520		yes	no	0	0	1	2	2	1	2	2	113.59	114.81	2,3	1.297E-09	10	16069	2013-05-10_GAG_Top10HCD_HM1_GJ180	85.518	85.033	18645000	973920	10157000	7513700			597	288	595	1784;1785;1786;1787;1788	1272;1273;1274;1275;1276;1277;1278;1279;1280;1281	1277
DGVSAYPTILPIR	Unmodified	1400.7664	0.76636524	513	C4M0E3	EHI_006700		yes	yes	0	0	1	1	1	1	1	1	76.383	77.368	2	9.9283E-07	1	10512	2013-05-10_GAG_Top10HCD_HM1_GJ180	104.59	93.01	14495000	2295600	6598100	5600800			598	513	596	1789;1790;1791	1282	1282
DHAGVGDYYGPFDAQK	Unmodified	1738.7587	0.75871368	251	O76156;C4LVD3	EHI_197160	Sulfate adenylyltransferase	yes	no	0	0	2	2	2	2	2	2	55.891	56.977	2,3	6.1112E-44	3	7492	2013-05-10_GAG_Top10HCD_HM1_GJ179	231.17	225.53	63020000	5481300	22080000	35459000			599	251	597	1792;1793;1794;1795;1796;1797	1283;1284;1285	1284
DHILIPK	Unmodified	834.49634	0.49633839	1061	Q1EQ33;Q27651;C4LVK3	EHI_126990;Eh/PPi-PFK;EHI_103590		yes	no	0	0		1	1		1	1	36.878	38.456	2	0.0058166	1	5006	2013-05-10_GAG_Top10HCD_HM1_GJ180	81.32	58.391	1487700	0	521950	965760			600	1061	598	1798;1799	1286	1286
DHLIVAQTK	Unmodified	1023.5713	0.57129425	277	C4LVS8	EHI_187110		yes	yes	0	0		1	1		1	1	24.161	26.14	2	0.00014695	1	3225	2013-05-10_GAG_Top10HCD_HM1_GJ180	105.2	96.614	646680	0	358270	288400			601	277	599	1800;1801	1287	1287
DHLPGTVIR	Unmodified	1006.556	0.55597854	520	C4M0H4	EHI_007010		yes	yes	0	0			1			1	38.132	39.433	2	0.05786	1	5183	2013-05-10_GAG_Top10HCD_HM1_GJ180	46.457	43.112	489350	0	0	489350			602	520	600	1802	1288	1288
DHTLDSLFGDEK	Unmodified	1375.6256	0.62557424	120	C4LT26	EHI_148560		yes	yes	0	0	1	1	1	1	1	1	63.003	64.055	2	1.8574E-08	1	8520	2013-05-10_GAG_Top10HCD_HM1_GJ180	145.08	136.68	14523000	5223900	3744100	5555300			603	120	601	1803;1804;1805	1289	1289
DHTLTSLFGEDKDYVIENFLVDNK	Unmodified	2811.3603	0.36030501	572	C4M1J9	EHI_084680		yes	yes	0	0	1	1	1	1	1	1	97.765	98.75	4	5.9699E-16	1	13707	2013-05-10_GAG_Top10HCD_HM1_GJ179	133.74	133.33	3915900	662660	1656100	1597200			604	572	602	1806;1807;1808	1290	1290
DIADQIIQQHVNPDSSLSK	Unmodified	2107.0546	0.054561351	210	C4LUQ1	EHI_023410		yes	yes	0	0	1	2	2	1	2	2	67.915	69.097	2,3	4.5296E-13	2	9366	2013-05-10_GAG_Top10HCD_HM1_GJ179	101.38	100.82	17433000	601520	9361100	7470000			605	210	603	1809;1810;1811;1812;1813	1291;1292	1291
DIAEELLK	Unmodified	929.50696	0.50696266	879	C4M8B5	EHI_101240		yes	yes	0	0	1	1	1	1	1	1	65.64	66.692	2	0.0025708	4	8919	2013-05-10_GAG_Top10HCD_HM1_GJ180	83.206	33.765	19897000	4351100	8696200	6849700			606	879	604	1814;1815;1816	1293;1294;1295;1296	1296
DIASTDYYK	Unmodified	1074.487	0.4869555	531	C4M0Q2;C4MAX2;C4M8Y8	EHI_029350;EHI_086510	40S ribosomal protein S8	yes	no	0	0	1	1	1	1	1	1	39.776	40.828	2	0.0010997	2	5369	2013-05-10_GAG_Top10HCD_HM1_GJ180	71.451	65.416	49858000	4225000	23602000	22031000			607	531	605	1817;1818;1819	1297;1298	1298
DIAVSLPVIIK	Unmodified	1166.7275	0.72746054	235	C4LV53	EHI_182720		yes	yes	0	0	1	1	1	1	1	1	83.065	83.983	2	0.0067908	3	11563	2013-05-10_GAG_Top10HCD_HM1_GJ179	50.354	48.759	9020500	2286900	4823900	1909700			608	235	606	1820;1821;1822	1299;1300;1301	1300
DICGNYGVQGFPTVK	Unmodified	1653.7821	0.78209166	502	C4M067	EHI_021560		yes	yes	0	0	1	1		1	1		65.688	66.315	2	3.8676E-08	1	8940	2013-05-10_GAG_Top10HCD_HM1_GJ179	105.14	102.23	7885600	2097700	5787800	0			609	502	607	1823;1824	1302	1302
DIDGLKPSDFGTWR	Unmodified	1605.7787	0.77872084	574	C4M1M6	EHI_133970		yes	yes	0	0	2	2	2	2	2	2	72.251	73.203	2,3	1.2084E-13	2	10332	2013-05-10_GAG_Top10HCD_HM1_GJ178	164.88	161.8	77070000	19334000	42280000	15455000			610	574	608	1825;1826;1827;1828;1829;1830	1303;1304	1303
DIELDHLEEVFTSVHWMVR	Unmodified	2354.1365	0.13651684	435	C4LYN6	EHI_118880		yes	yes	0	0		1			1		106.68	107.33	3	5.4203E-07	1	15006	2013-05-10_GAG_Top10HCD_HM1_GJ179	68.41	67.226	419160	0	419160	0			611	435	609	1831	1305	1305
DIFFYSTEEGILSK	Unmodified	1647.8032	0.80320426	309	C4LWD8	EHI_096250		yes	yes	0	0	1	1	1	1	1	1	84.538	85.456	2	2.6493E-05	1	11815	2013-05-10_GAG_Top10HCD_HM1_GJ179	80.632	77.028	5121500	1385900	2319300	1416300			612	309	610	1832;1833;1834	1306	1306
DIFNVDK	Unmodified	849.42323	0.42323303	611	C4M2I4	EHI_054530		yes	yes	0	0	1	1	1	1	1	1	49.401	50.451	1	0.0032837	1	6631	2013-05-10_GAG_Top10HCD_HM1_GJ180	89.296	51.65	3614700	949910	1946900	717910			613	611	611	1835;1836;1837	1307	1307
DIFQSLDLAWSLLR	Unmodified	1675.8934	0.89335667	1087	Q4VSM4	EHI_189850		yes	yes	0	0	1	1	1	1	1	1	126.21	127.36	2	2.6326E-12	3	18164	2013-05-10_GAG_Top10HCD_HM1_GJ179	130.61	125.56	2901100	212610	1716900	971650			614	1087	612	1838;1839;1840	1308;1309;1310	1309
DIFTTTDSDHPGVK	Unmodified	1531.7155	0.71545188	251	O76156;C4LVD3	EHI_197160	Sulfate adenylyltransferase	yes	no	0	0	1	1	1	1	1	1	47.888	48.906	2	4.6596E-07	2	6455	2013-05-10_GAG_Top10HCD_HM1_GJ180	101.43	95.349	93960000	14999000	37454000	41507000			615	251	613	1841;1842;1843	1311;1312	1312
DIGGEPYCQECAR	Unmodified	1553.6239	0.62387646	569	C4M1I7	EHI_001070		yes	yes	0	0	1	1	1	1	1	1	38.089	39.141	2	3.7458E-08	2	5071	2013-05-10_GAG_Top10HCD_HM1_GJ179	128.54	119.98	3700600	476380	2966300	257900			616	569	614	1844;1845;1846	1313;1314	1314
DIGIAYEDSVSK	Unmodified	1295.6245	0.62451161	816	C4M6U3	EHI_054180	Protein SEY1 homolog 2	yes	yes	0	0	1			1			53.008	53.008	2	0.00072262	1	7319	2013-05-10_GAG_Top10HCD_HM1_GJ178	67.019	37.093	1615500	1615500	0	0			617	816	615	1847	1315	1315
DIHVVEIAK	Unmodified	1022.576	0.57604528	793	C4M6F9;C4M7I6	EHI_099790;EHI_023840		yes	no	0	0		1	1		1	1	45.41	46.937	2	0.00013352	1	6083	2013-05-10_GAG_Top10HCD_HM1_GJ179	128.27	113.33	75819000	0	20822000	54996000			618	793	616	1848;1849	1316	1316
DIHVVEIAKK	Unmodified	1150.671	0.67100829	793	C4M6F9;C4M7I6	EHI_099790;EHI_023840		yes	no	0	0	1	1	1	1	1	1	38.459	39.51	3	0.0022289	1	5062	2013-05-10_GAG_Top10HCD_HM1_GJ179	65.278	60.577	3420900	322270	2695500	403120			619	793	617	1850;1851;1852	1317	1317
DIIQVSTADFDK	Unmodified	1350.6667	0.66671078	334	C4LWP4	EHI_069560		yes	yes	0	0	1	1	1	1	1	1	66.498	67.516	2	7.0939E-07	3	9140	2013-05-10_GAG_Top10HCD_HM1_GJ179	110.38	70.755	123300000	33908000	68052000	21341000			620	334	618	1853;1854;1855	1318;1319;1320	1319
DILLSDKPTPVITGFNQQR	Unmodified	2141.1481	0.14806781	65	B1N424	EHI_083430		yes	yes	0	0	1	1	1	1	1	1	71.652	72.603	3	4.9054E-19	1	10233	2013-05-10_GAG_Top10HCD_HM1_GJ178	149.24	149.03	22742000	7310900	9462500	5968500			621	65	619	1856;1857;1858	1321	1321
DILSQLGIK	Unmodified	985.5808	0.5807963	1004	CON__A2I7N3			no	no	0	0	1	1					83.597	83.973	2	0.0052561	3	11541	2013-05-10_GAG_Top10HCD_HM1_GJ179	66.073	1.3616	8038700	2760000	5278700	0		+	622	1004	620	1859;1860	1322;1323;1324	1324
DILVDAHNR	Unmodified	1051.5411	0.54105675	972	C4MAT9	EHI_022130		yes	yes	0	0	1	1	1	1	1	1	32.492	33.577	2	0.00014612	1	4344	2013-05-10_GAG_Top10HCD_HM1_GJ180	106.68	96.325	24261000	3485200	9834500	10941000			623	972	621	1861;1862;1863	1325	1325
DIMTSVK	Unmodified	792.40514	0.40514012	218	C4LUV9;Q9NAT4	EHI_178960		yes	no	0	0	1		1	1		1	36.062	36.713	1	0.021812	1	4973	2013-05-10_GAG_Top10HCD_HM1_GJ178	68.787	45.767	1152300	289910	0	862370			624	218	622	1864;1865	1326	1326
DINFDILVMDDNSPDKTGEK	Unmodified	2265.0471	0.047092712	815	C4M6U0	EHI_054260		yes	yes	0	0		1	1		1	1	81.832	83.209	2	1.1797E-06	2	11432	2013-05-10_GAG_Top10HCD_HM1_GJ179	87.352	87.012	2352800	0	1503100	849740			625	815	623	1866;1867	1327;1328	1327
DINNMISLNIR	Unmodified	1301.6762	0.67617003	585	C4M1Y9	EHI_165070		yes	yes	0	0	1	1	1	1	1	1	74.162	75.147	2	4.5164E-06	1	10621	2013-05-10_GAG_Top10HCD_HM1_GJ178	137.78	106.43	11965000	3631800	6297400	2035600			626	585	624	1868;1869;1870	1329	1329
DIPEDEESLKR	Unmodified	1329.6412	0.64122431	308	C4LWC2	EHI_155730		yes	yes	0	0	1	1		1	1		37.006	37.934	2	0.020009	2	4958	2013-05-10_GAG_Top10HCD_HM1_GJ179	42.976	35.11	0	0	0	0			627	308	625	1871;1872	1330;1331	1331
DIPENIAEMK	Unmodified	1158.5591	0.55907458	509	C4M0A8	EHI_005150		yes	yes	0	0	1			1			57.145	57.145	2	0.0063824	1	7917	2013-05-10_GAG_Top10HCD_HM1_GJ178	75.566	60.886	2346700	2346700	0	0			628	509	626	1873	1332	1332
DIPENIAEMKENQEGIYK	Unmodified	2120.0096	0.0095849934	509	C4M0A8	EHI_005150		yes	yes	0	0	1	1	1	1	1	1	62.146	63.198	2	1.2073E-07	3	8433	2013-05-10_GAG_Top10HCD_HM1_GJ179	97.095	90.979	5042300	954280	2536600	1551400			629	509	627	1874;1875;1876	1333;1334;1335	1334
DIPFHLIDVGGQR	Unmodified	1465.7678	0.76776222	701	C4M483	EHI_140350		yes	yes	0	0	1	1	1	1	1	1	76.197	77.182	3	3.6336E-05	1	10542	2013-05-10_GAG_Top10HCD_HM1_GJ179	84.365	77.888	3151900	278600	1751100	1122200			630	701	628	1877;1878;1879	1336	1336
DIPLEEFDR	Unmodified	1132.5401	0.5400537	209	C4LUP7	EHI_023360		yes	yes	0	0	1	1	1	1	1	1	66.235	67.254	2	0.00013306	2	9438	2013-05-10_GAG_Top10HCD_HM1_GJ178	126.07	104.07	12625000	4757100	4956500	2911200			631	209	629	1880;1881;1882	1337;1338	1337
DIPQPYTDTK	Unmodified	1176.5663	0.56626845	43	B1N3F9;C4LWN4	EHI_169270;EHI_069460		yes	no	0	0			1			1	38.894	40.194	2	0.075317	1	5311	2013-05-10_GAG_Top10HCD_HM1_GJ180	38.875	30.181	1537600	0	0	1537600			632	43	630	1883	1339	1339
DIQNWVEPINLYEPK	Unmodified	1856.9309	0.93086439	1096	Q5NT06	EhRabX10		yes	yes	0	0	1	1		1	1		85.92	86.297	2	8.0992E-05	2	12273	2013-05-10_GAG_Top10HCD_HM1_GJ178	62.861	62.201	3915300	896180	3019100	0			633	1096	631	1884;1885	1340;1341	1340
DIQQVFIGK	Unmodified	1046.576	0.57604528	180	C4LU72;Q07569	EHI_110180;mhcA		yes	no	0	0	1	1	1	1	1	1	59.247	60.333	2	0.00033977	1	8414	2013-05-10_GAG_Top10HCD_HM1_GJ178	84.615	67.102	37071000	6562100	15646000	14863000			634	180	632	1886;1887;1888	1342	1342
DISDNSALTK	Unmodified	1062.5193	0.51931826	482	C4M7G9;C4LZS2;C4M123	EHI_158550;EHI_039010;EHI_105180		yes	no	0	0	2	2	2	2	2	2	29.905	30.99	1,2	0.0010285	5	3925	2013-05-10_GAG_Top10HCD_HM1_GJ179	72.2	31.849	54227000	4812100	20177000	29239000			635	482	633	1889;1890;1891;1892;1893;1894	1343;1344;1345;1346;1347	1344
DISGVIAK	Unmodified	801.45962	0.45961853	923	C4M9D1	EHI_149860		yes	yes	0	0	1	1		1	1		38.579	39.506	1	0.02929	2	5397	2013-05-10_GAG_Top10HCD_HM1_GJ178	89.142	25.995	763760	235080	528680	0			636	923	634	1895;1896	1348;1349	1348
DISHNIDSLTFGR	Unmodified	1473.7212	0.72120596	995	C4MBF6;E5RSJ4	EHI_161650;cpbf3		yes	no	0	0		2	1		2	1	65.475	66.945	2	4.4221E-08	2	8931	2013-05-10_GAG_Top10HCD_HM1_GJ180	120.84	118.19	3339800	0	2411700	928120			637	995	635	1897;1898;1899	1350;1351	1351
DITAFIQQMLVER	Unmodified	1562.8127	0.81266351	345	C4LWT9	EHI_198930		yes	yes	0	0	1	1	1	1	1	1	110.5	111.52	2	0.00035771	1	16251	2013-05-10_GAG_Top10HCD_HM1_GJ178	65.043	61.725	1938700	320480	776630	841620			638	345	636	1900;1901;1902	1352	1352
DITINDQQISLQIWDTAGHER	Unmodified	2452.1983	0.19826548	1115	Q6AW67	EhRAB7B		yes	yes	0	0		1			1		83.956	84.708	2	6.8632E-06	1	11645	2013-05-10_GAG_Top10HCD_HM1_GJ179	58.093	57.924	1037500	0	1037500	0			639	1115	637	1903	1353	1353
DIVCVDDLIHEIYTVGK	Unmodified	1987.9925	0.99247837	948	C4MA09	EHI_146530		yes	yes	0	0	2	2	1	2	2	1	103.18	103.97	2,3	4.9914E-08	2	14495	2013-05-10_GAG_Top10HCD_HM1_GJ179	81.51	78.894	4200800	758250	3108600	333920			640	948	638	1904;1905;1906;1907;1908	1354;1355	1355
DIVEIFHNQLAK	Unmodified	1425.7616	0.76161421	1085	Q27648;Q27647;G5EKK7;G5EKK6	HXK2;HXK1;HXK-2;HXK-1		yes	no	0	0	1	1	1	1	1	1	74.352	74.829	3	0.0025432	3	10174	2013-05-10_GAG_Top10HCD_HM1_GJ179	44.847	35.958	1393700	207390	1186300	0			641	1085	639	1909;1910;1911	1356;1357;1358	1357
DIVNIVEGMVLDQGFLSR	Unmodified	2004.035	0.035011883	1036	O15782;Q24830	cpn60		yes	no	0	0	1	1	1	1	1	1	121.14	122.22	3	0.00015934	1	17409	2013-05-10_GAG_Top10HCD_HM1_GJ179	57.366	55.803	1228100	202130	816620	209320			642	1036	640	1912;1913;1914	1359	1359
DKDGSMIEK	Unmodified	1021.475	0.4750106	327	C4LWL5	EHI_069270		yes	yes	0	0	1	1	1	1	1	1	10.321	11.573	2	0.054271	1	1471	2013-05-10_GAG_Top10HCD_HM1_GJ178	47.894	27.904	1114000	339730	302860	471390			643	327	641	1915;1916;1917	1360	1360
DKFPALNHTTFDK	Unmodified	1532.7623	0.7623425	457	C4LZ54	EHI_104430		yes	yes	0	0	1	1	1	1	1	1	51.604	52.689	3	0.020843	1	7276	2013-05-10_GAG_Top10HCD_HM1_GJ178	51.009	27.917	2935800	508420	1060300	1367000			644	457	642	1918;1919;1920	1361	1361
DKFQHPALELLFTADEEIGCLGAAGLVPGELLTEK	Unmodified	3780.9284	0.92842813	712	C4M4H1	EHI_042170		yes	yes	0	0		1	1		1	1	119.51	121.14	4	0.052304	1	17238	2013-05-10_GAG_Top10HCD_HM1_GJ179	40.513	40.507	3008400	0	2568600	439810			645	712	643	1921;1922	1362	1362
DKFVLSTLEEINWK	Unmodified	1720.9036	0.903587	964	C4MAK2	EHI_017000		yes	yes	0	0			1			1	85.858	87.96	3	0.026466	1	12070	2013-05-10_GAG_Top10HCD_HM1_GJ180	48.351	45.593	563430	0	0	563430			646	964	644	1923	1363	1363
DKIDTVSDKVDDALK	Unmodified	1660.8519	0.85194536	474	C4LZG8	EHI_138080		yes	yes	0	0	2	2	2	2	2	2	51.78	52.865	2,3	4.7613E-07	4	6914	2013-05-10_GAG_Top10HCD_HM1_GJ179	124.46	117.84	13673000	2014400	7721100	3937400			647	474	645	1924;1925;1926;1927;1928;1929	1364;1365;1366;1367	1365
DKIEGLTLDNEDLK	Unmodified	1601.8148	0.81483158	668	C4M3P4	EHI_140720		yes	yes	0	0	1	1	1	1	1	1	59.356	60.441	2	1.3592E-11	1	8415	2013-05-10_GAG_Top10HCD_HM1_GJ178	144.73	128.38	4864600	1575300	2638600	650740			648	668	646	1930;1931;1932	1368	1368
DKIELYVEK	Unmodified	1135.6125	0.61249036	117	C4LT02			yes	yes	0	0	1	2	1	1	2	1	46.976	48.179	2	4.1567E-05	3	6320	2013-05-10_GAG_Top10HCD_HM1_GJ180	136.02	107.06	83957000	7615900	44434000	31908000			649	117	647	1933;1934;1935;1936	1369;1370;1371	1370
DKIILPNMIGSVIGVYNGK	Unmodified	2030.1234	0.12343296	511,836	C4M7A5;C4M7H3;C4M0C6	EHI_046690;EHI_111980;EHI_064570		no	no	0	0			1				92.69	94.892	2	9.9218E-10	1	13099	2013-05-10_GAG_Top10HCD_HM1_GJ180	106.34	106.23	1262300	0	0	1262300			650	836;511	648	1937	1372	1372
DKLNAAIAEK	Unmodified	1071.5924	0.59242362	180	C4LU72;Q07569	EHI_110180;mhcA		yes	no	0	0	1	1	1	1	1	1	30.473	31.559	2	3.1544E-05	3	3992	2013-05-10_GAG_Top10HCD_HM1_GJ179	122.55	82.699	31726000	8082200	15251000	8393200			651	180	649	1938;1939;1940	1373;1374;1375	1374
DKLNAAIAEKDSIFTAK	Unmodified	1833.9836	0.98362824	180	C4LU72;Q07569	EHI_110180;mhcA		yes	no	0	0	2	2	2	2	2	2	59.858	60.943	2,3	3.9843E-12	2	8516	2013-05-10_GAG_Top10HCD_HM1_GJ178	142.72	139.86	34736000	6072400	16684000	11980000			652	180	650	1941;1942;1943;1944;1945;1946	1376;1377	1376
DKLNEFSADIDYYDLGIMSR	Unmodified	2364.0944	0.094377255	1039	P32022;B1N3C7	EHI_133900	Galactose-inhibitable lectin 170 kDa subunit	yes	yes	0	0	2	2	2	2	2	2	87.799	88.751	2,3	6.6025E-23	7	12173	2013-05-10_GAG_Top10HCD_HM1_GJ180	169.49	168.13	48462000	8226600	22020000	18215000			653	1039	651	1947;1948;1949;1950;1951;1952	1378;1379;1380;1381;1382;1383;1384	1382
DKLTDIITVPESTSYEQK	Unmodified	2066.0419	0.041930979	427	C4LYI6	EHI_093950		yes	yes	0	0	1	1	1	1	1	1	68.528	69.513	2	0.060169	1	9737	2013-05-10_GAG_Top10HCD_HM1_GJ178	33.667	32.57	2737500	477430	1370000	890100			654	427	652	1953;1954;1955	1385	1385
DKPDNFQLFQSPHGK	Unmodified	1756.8533	0.85328277	1024	CON__Q29443;CON__Q0IIK2			yes	no	0	0	1	1	1	1	1	1	53.637	54.756	3	0.038682	1	7246	2013-05-10_GAG_Top10HCD_HM1_GJ180	41.359	39.508	7238000	1701600	2451900	3084500		+	655	1024	653	1956;1957;1958	1386	1386
DKQDIVIAELDCDNKDHK	Unmodified	2155.0215	0.021546663	984	Q5XWD1;C4MB38	PDI;EHI_071590		yes	no	0	0	2	2		2	2		52.553	53.431	3,4	2.1205E-22	2	7411	2013-05-10_GAG_Top10HCD_HM1_GJ178	186.55	185.98	32813000	13290000	19523000	0			656	984	654	1959;1960;1961;1962	1387;1388	1388
DKSEVLGLIEQNSDMFVK	Unmodified	2051.0245	0.024506776	1081	Q24818;C4LTX6;Q24860	pfo1;EHI_051060		yes	no	0	0	1	1	1	1	1	1	87.62	88.572	3	2.3251E-05	1	12246	2013-05-10_GAG_Top10HCD_HM1_GJ179	82.877	77.826	12040000	2978400	5088200	3973300			657	1081	655	1963;1964;1965	1389	1389
DKTIAEMQESIDEKEDEITK	Unmodified	2351.105	0.10500152	180	C4LU72;Q07569	EHI_110180;mhcA		yes	no	0	0	1	1	1	1	1	1	65.842	66.894	3	5.6842E-50	2	9347	2013-05-10_GAG_Top10HCD_HM1_GJ178	252.55	250.79	38334000	10694000	17346000	10295000			658	180	656	1966;1967;1968	1390;1391	1390
DKVITFENEVLK	Unmodified	1433.7766	0.77659558	336	C4LWQ4	EHI_198580		yes	yes	0	0	1		1	1		1	63.173	64.074	2	0.0044198	1	8981	2013-05-10_GAG_Top10HCD_HM1_GJ178	63.292	59.43	1866300	868130	0	998180			659	336	657	1969;1970	1392	1392
DKVNSTFCTANYPSTIQK	Unmodified	2072.9837	0.98370459	544	C4M0Z5	EHI_135090		yes	yes	0	0	2	2	1	2	2	1	50.997	51.979	2,3	1.824E-32	5	7147	2013-05-10_GAG_Top10HCD_HM1_GJ178	207.56	204.22	71206000	16924000	53727000	554820			660	544	658	1971;1972;1973;1974;1975	1393;1394;1395;1396;1397	1394
DKWIDSTSSGK	Unmodified	1222.583	0.58298115	595	C4M296;F2VN92	EHI_136160		yes	no	0	0	1	1	1	1	1	1	27.847	29.018	2	3.3457E-06	5	3606	2013-05-10_GAG_Top10HCD_HM1_GJ179	125.54	114.75	136220000	39896000	70699000	25624000			661	595	659	1976;1977;1978	1398;1399;1400;1401;1402	1400
DKYFLDINVLK	Unmodified	1366.7497	0.74965254	676	C4M3S9	EHI_163480		yes	yes	0	0	1	1	1	1	1	1	78.304	79.255	3	2.3707E-06	2	10829	2013-05-10_GAG_Top10HCD_HM1_GJ179	131.12	113.9	12563000	3166500	7409200	1987600			662	676	660	1979;1980;1981	1403;1404	1403
DKYPEFDYK	Unmodified	1203.5448	0.54480473	103	C4LSR0;B1N3E9	EHI_152220;EHI_150100		yes	no	0	0	1	1	1	1	1	1	47.488	48.507	3	0.0004109	2	6330	2013-05-10_GAG_Top10HCD_HM1_GJ179	87.258	80.598	3137500	840780	1779400	517320			663	103	661	1982;1983;1984	1405;1406	1406
DLAEEDYEEYPDIQK	Unmodified	1855.8	0.79996937	913	C4M946	EHI_083620		yes	yes	0	0	1	1	1	1	1	1	58.181	59.3	2	0.0001656	1	8198	2013-05-10_GAG_Top10HCD_HM1_GJ178	55.335	53.139	2891000	542190	1428600	920280			664	913	662	1985;1986;1987	1407	1407
DLAEVLAAIDNGMFGDASIHK	Unmodified	2186.0678	0.067768574	659	C4M3I0;Q8WQT5;B1N5W3;B1N613	EHI_138380;EHI_129000;EHI_043240	Phosphorylase	yes	no	0	0	2	3	2	2	3	2	112.83	113.81	2,3	9.2898E-21	8	16002	2013-05-10_GAG_Top10HCD_HM1_GJ179	133.21	132.83	15366000	4315100	7014500	4035900			665	659	663	1988;1989;1990;1991;1992;1993;1994	1408;1409;1410;1411;1412;1413;1414;1415	1412
DLAVGDLVNLDVGDIIPADGVYASGFDLR	Unmodified	2988.508	0.50803188	565	C4M1F1	EHI_030830		yes	yes	0	0		1	1		1	1	111.77	113.34	3	0.00044457	1	15984	2013-05-10_GAG_Top10HCD_HM1_GJ179	63.095	61.65	2045300	0	1383700	661620			666	565	664	1995;1996	1416	1416
DLDLPSQK	Unmodified	914.47091	0.4709115	149	C4LTM1	EHI_012280	Protein SEY1 homolog 1	yes	yes	0	0		1			1		39.442	41.297	2	0.025622	1	5308	2013-05-10_GAG_Top10HCD_HM1_GJ179	65.156	23.081	1398000	0	1398000	0			667	149	665	1997	1417	1417
DLEAQLNEVQDNHEK	Unmodified	1780.8228	0.8227705	180	C4LU72;Q07569	EHI_110180;mhcA		yes	no	0	0	1	2	1	1	2	1	53.428	54.706	2,3	5.9299E-27	4	7548	2013-05-10_GAG_Top10HCD_HM1_GJ178	200.97	199.17	23118000	3185500	15650000	4282300			668	180	666	1998;1999;2000;2001	1418;1419;1420;1421	1418
DLGAQLPFR	Unmodified	1015.5451	0.5450795	627	C4M2S8	EHI_076870		yes	yes	0	0	1	1	1	1	1	1	65.496	66.548	2	0.0001371	4	9000	2013-05-10_GAG_Top10HCD_HM1_GJ179	124.98	95.834	84208000	10195000	48087000	25926000			669	627	667	2002;2003;2004	1422;1423;1424;1425	1423
DLGHGGDDVK	Unmodified	1011.4621	0.46213773	455	O76753;C4LZ50;B1N321	abp2;EHI_104390;EHI_094030		yes	no	0	0	1	2	1	1	2	1	9.1374	10.591	2	0.0061154	2	1318	2013-05-10_GAG_Top10HCD_HM1_GJ178	60.255	52.883	1619500	641930	772860	204700			670	455	668	2005;2006;2007;2008	1426;1427	1426
DLGLTTDEYVHLYK	Unmodified	1665.825	0.82500233	192	O00851;C4LUC7	EHI_110810		yes	no	0	0	1	1	1	1	1	1	69.937	70.955	2	3.1882E-05	1	9639	2013-05-10_GAG_Top10HCD_HM1_GJ179	78.401	75.84	3590100	390780	2351100	848280			671	192	669	2009;2010;2011	1428	1428
DLGVTSLHIK	Unmodified	1081.6132	0.61315906	6	B1N2I3;O15626			yes	no	0	0	1	1	1	1	1	1	56.338	57.423	2	0.00093515	2	7554	2013-05-10_GAG_Top10HCD_HM1_GJ179	73.499	56.269	46749000	3862800	17709000	25178000			672	6	670	2012;2013;2014	1429;1430	1429
DLHIFPFNIINQDNKPFIK	Unmodified	2312.2317	0.23173786	756	C4M5K9	EHI_001950		yes	yes	0	0	1	1	2	1	1	2	95.299	96.664	3	0.00012699	2	13999	2013-05-10_GAG_Top10HCD_HM1_GJ178	73.928	73.44	6311100	1174600	3205200	1931300			673	756	671	2015;2016;2017;2018	1431;1432	1431
DLIEALMTHFK	Unmodified	1316.6799	0.67985842	149	C4LTM1;Q24836	EHI_012280	Protein SEY1 homolog 1	yes	no	0	0	1	1	1	1	1	1	99.314	100.33	2	0.00046197	1	13898	2013-05-10_GAG_Top10HCD_HM1_GJ179	77.541	37.044	2274700	482170	1526800	265780			674	149	672	2019;2020;2021	1433	1433
DLIEALMTHFKK	Unmodified	1444.7748	0.77482144	149	C4LTM1;Q24836	EHI_012280	Protein SEY1 homolog 1	yes	no	0	0	1	1	1	1	1	1	91.101	92.053	3	0.00039867	1	12739	2013-05-10_GAG_Top10HCD_HM1_GJ179	69.216	63.496	831480	222140	501130	108200			675	149	673	2022;2023;2024	1434	1434
DLKPAIVK	Unmodified	882.55385	0.55385327	1007	CON__ENSEMBL:ENSBTAP00000024146			yes	yes	0	0	1	1	1	1	1	1	34.755	35.807	3	0.013553	2	4598	2013-05-10_GAG_Top10HCD_HM1_GJ179	71.501	57.922	3929500	546190	2755000	628300		+	676	1007	674	2025;2026;2027	1435;1436	1435
DLKPDNLLLFSFSPK	Unmodified	1732.94	0.93997251	275	C4LVR6	EHI_186990		yes	yes	0	0			1			1	91.337	93.54	3	5.3466E-05	1	12906	2013-05-10_GAG_Top10HCD_HM1_GJ180	77.24	76.415	1003500	0	0	1003500			677	275	675	2028	1437	1437
DLKYETLVK	Unmodified	1107.6176	0.61757574	148,1038	C4LTM0;P23502;Q7JN45	EHI_012270;CEL-170/4;gEh-170	170 kDa surface lectin	no	no	0	0	1	2	1				50.325	51.553	2,3	3.7481E-05	2	6815	2013-05-10_GAG_Top10HCD_HM1_GJ180	153.1	96.47	14659000	2578400	7633000	4447800			678	148;1038	676	2029;2030;2031;2032	1438;1439	1439
DLLANEGVIGLWR	Unmodified	1454.7882	0.78816332	726	Q5VM58;C4M4S8	MCF;EHI_095150		yes	no	0	0	1	2	1	1	2	1	89.458	90.36	2	1.9442E-08	2	12914	2013-05-10_GAG_Top10HCD_HM1_GJ178	138.42	100.43	8702900	892230	4652100	3158700			679	726	677	2033;2034;2035;2036	1440;1441	1440
DLLDQLEASR	Unmodified	1158.5881	0.58806652	967	C4MAN6	EHI_016130		yes	yes	0	0	1	1	1	1	1	1	73.114	74.066	2	0.0004865	1	10456	2013-05-10_GAG_Top10HCD_HM1_GJ178	80.102	58.109	5899700	400740	3120700	2378200			680	967	678	2037;2038;2039	1442	1442
DLLNVYPNINLLVFSTENITQNWYDGK	Unmodified	3182.5924	0.59243021	603	C4M2E3	EHI_158240	3-ketoacyl-CoA synthase	yes	yes	0	0	1	1	1	1	1	1	122.66	123.78	3	0.043593	2	17693	2013-05-10_GAG_Top10HCD_HM1_GJ179	22.122	22.057	6130800	772200	3720700	1637900			681	603	679	2040;2041;2042	1443;1444	1443
DLNTVFNTVMK	Unmodified	1280.6435	0.64347291	548	C4M131;B1N3L7	EHI_105270;EHI_052870		yes	no	0	0	1	1	1	1	1	1	80.849	81.767	2	8.6846E-06	1	11251	2013-05-10_GAG_Top10HCD_HM1_GJ179	111.86	105.42	7771000	2263500	2894100	2613300			682	548	680	2043;2044;2045	1445	1445
DLPDVDAIIAPIGSGSLLCGLALAVK	Unmodified	2577.4088	0.40877552	200	C4LUI9	EhTD2		yes	yes	0	0	1	1		1	1		120.14	120.37	3	0.027468	1	17111	2013-05-10_GAG_Top10HCD_HM1_GJ179	39.645	39.395	1276800	200700	1076100	0			683	200	681	2046;2047	1446	1446
DLPIEIGELFNLEDLNLNNNQIK	Unmodified	2667.3756	0.37556114	916	C4M989	EHI_119950		yes	yes	0	0	2	2	2	2	2	2	115.71	116.77	2,3	6.7253E-15	4	16514	2013-05-10_GAG_Top10HCD_HM1_GJ179	105.52	103.36	18331000	4498900	11015000	2817400			684	916	682	2048;2049;2050;2051;2052;2053	1447;1448;1449;1450	1448
DLPPITEVLAAKPIELETIENLFDNILPANLSK	Unmodified	3629.9808	0.98078128	1138	Q9U7F6	adh112		yes	yes	0	0	1	1	1	1	1	1	134.52	135.91	3	0.066441	2	19361	2013-05-10_GAG_Top10HCD_HM1_GJ179	25.828	24.918	9625000	701360	4553200	4370500			685	1138	683	2054;2055;2056	1451;1452	1451
DLQEDYCSGVPLIVTEPVVSFR	Unmodified	2522.2363	0.23629047	27	C4M4N3;B1N306;B1N3D6	EHI_189490;EHI_166810;EHI_164510		yes	no	0	0		1			1		93.481	94.334	3	0.057777	1	13038	2013-05-10_GAG_Top10HCD_HM1_GJ179	19.926	19.326	2045100	0	2045100	0			686	27	684	2057	1453	1453
DLQNLQSWFISVDK	Unmodified	1691.8519	0.85188578	1135	Q9NJW1	grainin 2		yes	yes	0	0	1	1	1	1	1	1	95.49	96.542	2	2.5079E-13	5	13369	2013-05-10_GAG_Top10HCD_HM1_GJ180	146.96	144.1	64773000	13821000	29316000	21636000			687	1135	685	2058;2059;2060	1454;1455;1456;1457;1458	1458
DLQNLQSWFISVDKDK	Unmodified	1934.9738	0.97379183	1135	Q9NJW1	grainin 2		yes	yes	0	0	2	2	2	2	2	2	89.891	90.843	2,3	4.119E-21	7	12485	2013-05-10_GAG_Top10HCD_HM1_GJ180	190.11	182.6	324300000	58270000	148260000	117760000			688	1135	686	2061;2062;2063;2064;2065;2066	1459;1460;1461;1462;1463;1464;1465	1465
DLSLSDPWGR	Unmodified	1144.5513	0.55128709	890	C4M8M7	EHI_114320		yes	yes	0	0	1	2	1	1	2	1	69.473	70.475	2	7.0249E-05	2	9903	2013-05-10_GAG_Top10HCD_HM1_GJ178	119.68	94.905	19208000	2304600	13043000	3861100			689	890	687	2067;2068;2069;2070	1466;1467	1466
DLTDYLMK	Unmodified	997.47903	0.47903335	16	P11426;B1N2P0;Q9TYD6;B1N621;CON__P60712	EHI_043640	Actin	yes	no	0	0	1	1	1	1	1	1	68.322	69.307	2	0.0022913	5	9265	2013-05-10_GAG_Top10HCD_HM1_GJ180	83.313	33.187	48699000	8695000	22545000	17460000			690	16	688	2071;2072;2073	1468;1469;1470;1471;1472	1471
DLTLPPALIK	Unmodified	1079.659	0.65904662	788	C4M6C3	EHI_099350		yes	yes	0	0	1	1	1	1	1	1	75.511	76.496	2	0.037942	1	10363	2013-05-10_GAG_Top10HCD_HM1_GJ180	44.425	38.219	2268300	330020	1087900	850380			691	788	689	2074;2075;2076	1473	1473
DLTNELQQTQLK	Unmodified	1429.7413	0.7412727	180	C4LU72;Q07569	EHI_110180;mhcA		yes	no	0	0	1	1	1	1	1	1	58.825	59.91	2	3.0382E-12	1	7947	2013-05-10_GAG_Top10HCD_HM1_GJ180	176.18	163.55	30034000	1238900	6730200	22065000			692	180	690	2077;2078;2079	1474	1474
DLVCERPDPK	Unmodified	1227.5918	0.59177169	1136	Q9U3Z8;C4M1S5;C4M1S6	ALP;EHI_164430;EHI_164440		yes	no	0	0	1	1	1	1	1	1	30.981	32.066	2	8.4351E-05	3	4309	2013-05-10_GAG_Top10HCD_HM1_GJ178	104.43	90.316	17745000	3927400	12272000	1545500			693	1136	691	2080;2081;2082	1475;1476;1477	1475
DLVDWEVQQNK	Unmodified	1372.6623	0.6622941	335	C4LWQ0	EHI_069630		yes	yes	0	0	1	1	1	1	1	1	60.805	61.857	2	3.0975E-06	3	8238	2013-05-10_GAG_Top10HCD_HM1_GJ179	139.86	129.63	16823000	1903200	7166100	7753400			694	335	692	2083;2084;2085	1478;1479;1480	1479
DLVIFVIDSSPFTLSVLK	Unmodified	1992.1183	0.11833081	964	C4MAK2	EHI_017000		yes	yes	0	0	1	1	1	1	1	1	119.77	120.85	2	0.058581	1	17059	2013-05-10_GAG_Top10HCD_HM1_GJ180	28.166	18.253	1951000	321810	1014100	615160			695	964	693	2086;2087;2088	1481	1481
DLVVDNHEVTMQIWDTAGNER	Unmodified	2441.1281	0.128137	1129	Q9NHW8;Q9BLE8;O15608	Rab7;EhRab7A		yes	no	0	0		1	1		1	1	77.768	79.196	2	0.00037161	1	10768	2013-05-10_GAG_Top10HCD_HM1_GJ180	51.31	51.019	1633100	0	792640	840450			696	1129	694	2089;2090	1482	1482
DLYDDMFGVFTALDK	Unmodified	1748.7967	0.79673867	399,125	C4LY16;C4LT56	EHI_177620;EHI_148890		no	no	0	0	1	1	1				114.06	115.08	2	0.055968	1	16256	2013-05-10_GAG_Top10HCD_HM1_GJ179	30.072	28.301	1134600	355860	630960	147810			697	399;125	695	2091;2092;2093	1483	1483
DLYDDMFGVFTALDKEENGQIHEAELR	Unmodified	3154.4553	0.45534438	399,125	C4LY16;C4LT56	EHI_177620;EHI_148890		no	no	0	0	2	3	2				109.92	110.85	3,4	1.0795E-26	8	15661	2013-05-10_GAG_Top10HCD_HM1_GJ179	144.26	144.15	24588000	3374800	13650000	7564000			698	399;125	696	2094;2095;2096;2097;2098;2099;2100	1484;1485;1486;1487;1488;1489;1490;1491	1489
DLYGNIVLSGGTSMYPGINTR	Unmodified	2227.0943	0.094317676	16	P11426;B1N2P0;Q9TYD6;B1N621	EHI_043640	Actin	yes	no	0	0	1	1	1	1	1	1	82.546	83.465	2	8.2816E-24	5	11491	2013-05-10_GAG_Top10HCD_HM1_GJ179	159.26	159.26	15483000	1560000	7008100	6915000			699	16	697	2101;2102;2103	1492;1493;1494;1495;1496	1493
DLYGNIVLSGGTSMYPGINTR	Oxidation (M)	2243.0892	0.089232298	16	P11426;B1N2P0;Q9TYD6;B1N621	EHI_043640	Actin	yes	no	0	1		1	1		1	1	75.925	77.403	2	0.035261	1	10502	2013-05-10_GAG_Top10HCD_HM1_GJ180	46.569	46.238	2044900	0	1109300	935610			700	16	697	2104;2105	1497	1497	0
DLYLPYYFSVTK	Unmodified	1507.7599	0.75988288	1125,804	Q964D2;C4M6L0;Q964D1	igl1;EHI_065330;igl2		no	no	0	0	1	1	1				88.301	89.252	2	0.0002395	3	12306	2013-05-10_GAG_Top10HCD_HM1_GJ179	76.24	73.82	88176000	18618000	33460000	36097000			701	1125;804	698	2106;2107;2108	1498;1499;1500	1499
DLYWVGVFDK	Unmodified	1240.6128	0.61282471	2	B1N2F9			yes	yes	0	0	1	1	1	1	1	1	87.16	88.112	2	0.00011169	3	12082	2013-05-10_GAG_Top10HCD_HM1_GJ180	96.113	50.112	10780000	1859700	6350400	2569700			702	2	699	2109;2110;2111	1501;1502;1503	1503
DMIVSAALAFLK	Unmodified	1277.7053	0.70534489	893	C4M8R5	EHI_181530		yes	yes	0	0	1	1	1	1	1	1	105.62	106.71	2	0.00051321	3	14915	2013-05-10_GAG_Top10HCD_HM1_GJ179	73.435	66.07	1430500	182810	943190	304540			703	893	700	2112;2113;2114	1504;1505;1506	1505
DMLFEMLK	Unmodified	1025.4926	0.49257492	592	C4M261			yes	yes	0	0	1	1	1	1	1	1	83.764	84.682	2	0.023655	1	11708	2013-05-10_GAG_Top10HCD_HM1_GJ179	52.482	33.706	1373100	340580	748650	283920			704	592	701	2115;2116;2117	1507	1507
DMLIGNNFK	Unmodified	1050.5168	0.51681584	879	C4M8B5	EHI_101240		yes	yes	0	0	1	1	1	1	1	1	57.735	58.854	2	0.00015183	2	8170	2013-05-10_GAG_Top10HCD_HM1_GJ178	102.51	93.932	9699000	2916200	4321600	2461100			705	879	702	2118;2119;2120	1508;1509	1508
DMVSAADTASELYAETNQSER	Unmodified	2286.991	0.9910344	597	C4M2A1	EHI_136210		yes	yes	0	0	1	1	1	1	1	1	73.211	74.163	2	4.1788E-09	2	10150	2013-05-10_GAG_Top10HCD_HM1_GJ179	76.492	76.201	2335200	600860	1002100	732250			706	597	703	2121;2122;2123	1510;1511	1510
DNAAEKPHLTGFLGFK	Unmodified	1743.8944	0.8944193	288	C4LW09			yes	yes	0	0	1	2	2	1	2	2	67.948	69.128	2,3	3.6319E-11	7	9297	2013-05-10_GAG_Top10HCD_HM1_GJ180	127.97	124.66	157080000	21993000	53177000	81905000			707	288	704	2124;2125;2126;2127;2128	1512;1513;1514;1515;1516;1517;1518	1518
DNEDFQESNR	Unmodified	1252.4956	0.4956227	1011	CON__ENSEMBL:ENSBTAP00000031900			yes	yes	0	0	1	1	1	1	1	1	18.462	19.982	2	0.006448	1	2400	2013-05-10_GAG_Top10HCD_HM1_GJ179	53.798	51.148	1119400	214160	406570	498700		+	708	1011	705	2129;2130;2131	1519	1519
DNEDGTYDVEYVAK	Unmodified	1616.6842	0.68421133	455	O76753;C4LZ50	abp2;EHI_104390		yes	no	0	0	1	2	1	1	2	1	49.477	50.705	2	4.6257E-08	2	6634	2013-05-10_GAG_Top10HCD_HM1_GJ179	97.273	94.514	10396000	1568100	8069800	757700			709	455	706	2132;2133;2134;2135	1520;1521	1520
DNETQTEVNSLK	Unmodified	1376.642	0.64195259	497	C4M015	EHI_134660		yes	yes	0	0	1	1		1	1		36.841	37.769	2	9.2843E-07	2	4863	2013-05-10_GAG_Top10HCD_HM1_GJ179	108.68	103.78	2868500	431650	2436900	0			710	497	707	2136;2137	1522;1523	1523
DNGIVLVYDELEK	Unmodified	1505.7613	0.76133944	602	C4M2E1	EHI_158220		yes	yes	0	0			1			1	83.325	85.327	2	0.00051542	1	11690	2013-05-10_GAG_Top10HCD_HM1_GJ180	59.864	55.67	1599600	0	0	1599600			711	602	708	2138	1524	1524
DNHFLGK	Unmodified	829.40825	0.40825167	831,1037	O77164;C4M770	BiP;EHI_199590		no	no	0	0	1	1	1				21.701	23.154	2	0.0017001	4	3074	2013-05-10_GAG_Top10HCD_HM1_GJ178	151.56	114.53	27405000	10700000	7177800	9527300			712	1037;831	709	2139;2140;2141	1525;1526;1527;1528	1525
DNINDFSANDSAR	Unmodified	1437.612	0.61204944	947	C4MA08	EHI_146520		yes	yes	0	0	1	1	1	1	1	1	39.41	40.461	2	0.0025864	1	5468	2013-05-10_GAG_Top10HCD_HM1_GJ178	51.643	50.204	2457200	558670	988250	910320			713	947	710	2142;2143;2144	1529	1529
DNKDGKDSQLIANAVETR	Unmodified	1972.9814	0.98139641	454	C4M367;C4LZ42;P48151	EHI_086120;RPS18	40S ribosomal protein S18	yes	no	0	0		1	1		1	1	49.238	50.815	3	0.062677	1	6689	2013-05-10_GAG_Top10HCD_HM1_GJ180	42.76	38.319	3453300	0	1213400	2239900			714	454	711	2145;2146	1530	1530
DNNIPIYENLLHPR	Unmodified	1706.874	0.87401821	308	C4LWC2	EHI_155730		yes	yes	0	0	1	1	1	1	1	1	76.374	77.359	3	1.8607E-06	1	10551	2013-05-10_GAG_Top10HCD_HM1_GJ179	86.756	84.905	14117000	2831700	7305200	3980100			715	308	712	2147;2148;2149	1531	1531
DNNTVVLCPSLVHYYEVSIK	Unmodified	2349.1675	0.16748262	278	C4LVT1	EHI_187140		yes	yes	0	0		1			1		84.606	85.359	3	0.030366	1	11741	2013-05-10_GAG_Top10HCD_HM1_GJ179	26.462	22.094	1644300	0	1644300	0			716	278	713	2150	1532	1532
DNPVIFLLR	Unmodified	1085.6233	0.62332982	632	C4M2W7	EHI_048540		yes	yes	0	0	1	1		1	1		86.889	87.265	2	0.00018663	1	12473	2013-05-10_GAG_Top10HCD_HM1_GJ178	94.309	79.636	712340	249890	462450	0			717	632	714	2151;2152	1533	1533
DNQIFVR	Unmodified	890.46102	0.46101552	956	C4MA90	EHI_039860		yes	yes	0	0	1	1	1	1	1	1	39.831	40.883	2	0.0072708	1	5291	2013-05-10_GAG_Top10HCD_HM1_GJ179	74.423	51.403	9764500	2477300	4946900	2340300			718	956	715	2153;2154;2155	1534	1534
DNQSAEEELNELR	Unmodified	1545.6907	0.6906937	180	C4LU72;Q07569	EHI_110180;mhcA		yes	no	0	0		1	1		1	1	56.258	57.886	2	6.9988E-17	2	7666	2013-05-10_GAG_Top10HCD_HM1_GJ180	188.09	186.9	36823000	0	14128000	22695000			719	180	716	2156;2157	1535;1536	1536
DNSEITAEYINNFANVIK	Unmodified	2053.9956	0.99564949	710	C4M4G0	EHI_041950		yes	yes	0	0	1	1		1	1		92.552	92.979	2	1.6122E-06	1	13293	2013-05-10_GAG_Top10HCD_HM1_GJ178	68.41	66.963	1850100	1289600	560550	0			720	710	717	2158;2159	1537	1537
DNYLGVYSGSAFGEK	Unmodified	1605.7311	0.73110195	275	C4LVR6	EHI_186990		yes	yes	0	0	1	1	1	1	1	1	66.84	67.859	2	1.027E-12	2	9508	2013-05-10_GAG_Top10HCD_HM1_GJ178	136.81	133.89	6333900	1851700	2538000	1944200			721	275	718	2160;2161;2162	1538;1539	1538
DNYVPEK	Unmodified	863.4025	0.40249759	543	C4M0Z2;C4M7N8;C4M0P7	EHI_135060;EHI_037130;EHI_009810		yes	no	0	0	1		1	1		1	21.084	22.085	2	0.00317	1	2649	2013-05-10_GAG_Top10HCD_HM1_GJ180	93.992	72.221	3908300	426200	0	3482100			722	543	719	2163;2164	1540	1540
DNYVPEKSEVNIDK	Unmodified	1648.7944	0.79443049	543	C4M0Z2;C4M0P7	EHI_135060;EHI_009810		yes	no	0	0			1			1	43.435	44.735	2	0.0086427	1	5837	2013-05-10_GAG_Top10HCD_HM1_GJ180	56.514	49.828	6362900	0	0	6362900			723	543	720	2165	1541	1541
DPADIEEADDDDEVISIPK	Unmodified	2084.9274	0.92735473	582	Q1EQ19;C4M1X4	EHI_164810		yes	no	0	0	1	1	1	1	1	1	67.288	68.306	2	8.6252E-13	1	9147	2013-05-10_GAG_Top10HCD_HM1_GJ180	102.89	102.32	12200000	2899600	5302000	3998900			724	582	721	2166;2167;2168	1542	1542
DPAQIGWGALGVDYVVESTGVFTTIPK	Unmodified	2819.4382	0.4381614	276	C4LVR9;Q27646		Glyceraldehyde-3-phosphate dehydrogenase	yes	no	0	0		1	1		1	1	113.93	115.45	3	0.063826	1	16275	2013-05-10_GAG_Top10HCD_HM1_GJ180	24.91	24.834	5089100	0	2672900	2416200			725	276	722	2169;2170	1543	1543
DPGTGENMFFGEYLK	Unmodified	1703.7501	0.75012283	1075	Q24801;P37213	EHI_009530;PPDK	Pyruvate, phosphate dikinase	yes	no	0	0	1	1	1	1	1	1	82.693	83.611	2	2.922E-16	3	11427	2013-05-10_GAG_Top10HCD_HM1_GJ180	166.52	163.61	8299000	2059600	3390700	2848700			726	1075	723	2171;2172;2173	1544;1545;1546	1546
DPGYQSIK	Unmodified	906.4447	0.44469675	281	C4LVW1	EHI_125740		yes	yes	0	0	1		1	1		1	27.871	28.722	1,2	0.0075896	2	3666	2013-05-10_GAG_Top10HCD_HM1_GJ180	99.139	40.221	1671400	1144400	0	527020			727	281	724	2174;2175	1547;1548	1548
DPQAEEAPAEDPEVDK	Unmodified	1738.7534	0.75335353	823	C4M705	EHI_057700		yes	yes	0	0	1	1	1	1	1	1	36.199	37.251	2	1.1708E-13	4	4863	2013-05-10_GAG_Top10HCD_HM1_GJ180	142.4	141.5	31869000	2259500	16127000	13482000			728	823	725	2176;2177;2178	1549;1550;1551;1552	1551
DPYDPAKFPDSDSILR	Unmodified	1834.8737	0.87374344	510	C4M0B9	EHI_064500		yes	yes	0	0	1	1		1	1		67.362	67.939	2	0.0025834	1	9498	2013-05-10_GAG_Top10HCD_HM1_GJ178	63.682	62.256	2183100	432910	1750200	0			729	510	726	2179;2180	1553	1553
DPYFDPWPDTAQWNYFEPK	Unmodified	2415.0484	0.048413341	209	C4LUP7	EHI_023360		yes	yes	0	0	2	2	2	2	2	2	98.621	99.606	2,3	9.2244E-13	2	14330	2013-05-10_GAG_Top10HCD_HM1_GJ178	94.281	93.964	16374000	4528400	8947300	2897800			730	209	727	2181;2182;2183;2184;2185;2186	1554;1555	1554
DQALEVLMPHHGELEAVGK	Unmodified	2072.0361	0.036074515	431	C4LYM3	EHI_118750		yes	yes	0	0		1	1		1	1	68.001	69.479	3	3.0011E-05	1	9355	2013-05-10_GAG_Top10HCD_HM1_GJ180	61.319	60.355	6812200	0	1659900	5152400			731	431	728	2187;2188	1556	1556
DQDLIIQSLPK	Unmodified	1268.6976	0.69761697	537	C4M0W6	EHI_015280		yes	yes	0	0	1			1			69.166	69.166	2	0.066556	1	9774	2013-05-10_GAG_Top10HCD_HM1_GJ178	33.227	30.031	367540	367540	0	0			732	537	729	2189	1557	1557
DQFSPNYPYGK	Unmodified	1314.5881	0.58806652	9	Q24846;B1N2L3	lgl2;EHI_049690		yes	no	0	0	1			1			49.02	49.02	2	0.00025411	1	6751	2013-05-10_GAG_Top10HCD_HM1_GJ178	84.882	81.84	1873300	1873300	0	0			733	9	730	2190	1558	1558
DQLDPVEFDK	Unmodified	1204.5612	0.56118307	1136	Q9U3Z8;C4M1S5;C4M1S6	ALP;EHI_164430;EHI_164440		yes	no	0	0	1	1	1	1	1	1	55.673	56.759	2	7.4361E-05	1	7833	2013-05-10_GAG_Top10HCD_HM1_GJ178	106.62	99.052	10967000	2973700	6072500	1920700			734	1136	731	2191;2192;2193	1559	1559
DQLLLVPYPQNIQFNK	Unmodified	1929.036	0.035998161	144	C4LTJ5	EHI_012010	Beta-hexosaminidase	yes	yes	0	0	1	1	1	1	1	1	85.605	86.557	2	8.4644E-05	1	11937	2013-05-10_GAG_Top10HCD_HM1_GJ179	56.514	53.163	5800500	339530	3236000	2224900			735	144	732	2194;2195;2196	1560	1560
DQLSPNYPYGK	Unmodified	1280.6037	0.60371659	397	C4LXZ9;Q03077	EHI_035690	Galactose-inhibitable lectin 35 kDa subunit	yes	no	0	0	1	1	1	1	1	1	44.234	45.253	2	5.4333E-05	1	5954	2013-05-10_GAG_Top10HCD_HM1_GJ180	95.822	85.036	11301000	3535400	4537400	3227900			736	397	733	2197;2198;2199	1561	1561
DQMYTILK	Unmodified	1010.5107	0.51066783	425	C4LYI1	EHI_093900		yes	yes	0	0		1			1		55.273	56.928	2	0.045221	1	7487	2013-05-10_GAG_Top10HCD_HM1_GJ179	56.258	37.164	987620	0	987620	0			737	425	734	2200	1562	1562
DQNKLEFVLALK	Unmodified	1416.7977	0.79766537	220	O15612;C4LUW3	EHI_179000	40S ribosomal protein S9	yes	no	0	0	1	1	1	1	1	1	77.465	78.416	3	3.2083E-05	1	10688	2013-05-10_GAG_Top10HCD_HM1_GJ180	108.72	100.12	5985500	510590	2771600	2703300			738	220	735	2201;2202;2203	1563	1563
DQNKLEFVLALKEENLLER	Unmodified	2300.2376	0.23761109	220	O15612;C4LUW3	EHI_179000	40S ribosomal protein S9	yes	no	0	0	2	2	2	2	2	2	85.444	86.395	3,4	3.0838E-20	5	11915	2013-05-10_GAG_Top10HCD_HM1_GJ179	169.51	169.22	41812000	2216600	21480000	18116000			739	220	736	2204;2205;2206;2207;2208;2209	1564;1565;1566;1567;1568	1566
DQSIHYELLPFVQDILTIIK	Unmodified	2384.2991	0.29914872	172	C4LU42	EHI_068510		yes	yes	0	0		2			2		134.08	134.54	2,3	0.05739	2	19218	2013-05-10_GAG_Top10HCD_HM1_GJ179	16.867	16.664	1988800	0	1988800	0			740	172	737	2210;2211	1569;1570	1569
DQTDFPK	Unmodified	849.38685	0.38684752	428	C4LYI8	EHI_093970		yes	yes	0	0	1	1	1	1	1	1	24.484	25.803	2	0.027203	1	3203	2013-05-10_GAG_Top10HCD_HM1_GJ179	60.76	16.068	6072800	1891400	3283700	897660			741	428	738	2212;2213;2214	1571	1571
DQTVIQNTDGNNNEAWAK	Unmodified	2016.9137	0.91371077	1024	CON__Q29443;CON__Q0IIK2			yes	no	0	0	1	1	1	1	1	1	47.76	48.778	2	6.8818E-14	4	6342	2013-05-10_GAG_Top10HCD_HM1_GJ179	113.88	113.4	15074000	1988800	7593200	5492400		+	742	1024	739	2215;2216;2217	1572;1573;1574;1575	1573
DQVIELLR	Unmodified	984.5604	0.56039521	399,125	C4LY16;C4LT56	EHI_177620;EHI_148890		no	no	0	0	1	1	1				64.882	65.934	2	0.00029607	2	8798	2013-05-10_GAG_Top10HCD_HM1_GJ180	153.78	136.54	41338000	7724200	19218000	14397000			743	399;125	740	2218;2219;2220	1576;1577	1577
DQWNDSFEPYSPQFFQEIVYSR	Unmodified	2781.2347	0.23471056	572	C4M1J9	EHI_084680		yes	yes	0	0	1	1	1	1	1	1	101.9	102.92	2	0.013997	1	14368	2013-05-10_GAG_Top10HCD_HM1_GJ179	32.146	32.146	2109600	350280	1140200	619040			744	572	741	2221;2222;2223	1578	1578
DQYILDTER	Unmodified	1151.5459	0.54586736	180	C4LU72;Q07569	EHI_110180;mhcA		yes	no	0	0		1	1		1	1	45.914	47.442	2	0.00012375	3	6250	2013-05-10_GAG_Top10HCD_HM1_GJ180	134.59	99.788	13028000	0	5162600	7865700			745	180	742	2224;2225	1579;1580;1581	1581
DQYVSPETVTVR	Unmodified	1392.6885	0.68850885	1012	CON__ENSEMBL:ENSBTAP00000034412			yes	yes	0	0	1	2	1	1	2	1	48.405	49.608	2	9.3982E-07	2	6817	2013-05-10_GAG_Top10HCD_HM1_GJ178	108.24	88.137	21634000	4810600	16290000	533550		+	746	1012	743	2226;2227;2228;2229	1582;1583	1582
DRDEEEEEKDEL	Unmodified	1534.6271	0.62709039	756	C4M5K9	EHI_001950		yes	yes	0	0	1	1	1	1	1	1	30.186	31.271	2	0.00024969	2	4016	2013-05-10_GAG_Top10HCD_HM1_GJ180	98.368	91.932	2353000	278020	847610	1227300			747	756	744	2230;2231;2232	1584;1585	1585
DREAYLAK	Unmodified	964.49779	0.49779495	740	C4M569	EHI_111570		yes	yes	0	0	1	1	1	1	1	1	17.6	19.119	2	0.0020458	1	2193	2013-05-10_GAG_Top10HCD_HM1_GJ179	90.906	73.086	3177100	450980	689780	2036300			748	740	745	2233;2234;2235	1586	1586
DRTENDPPVIILVGNK	Unmodified	1778.9527	0.95266246	1106	Q5NT41	EhRabC3		yes	yes	0	0	2	2	2	2	2	2	65.386	66.438	2,3	4.1759E-14	4	8957	2013-05-10_GAG_Top10HCD_HM1_GJ179	160.63	153.19	49348000	4787000	31320000	13241000			749	1106	746	2236;2237;2238;2239;2240;2241	1587;1588;1589;1590	1590
DSDIIVVLSGGK	Unmodified	1201.6554	0.65541781	1079,58	Q24809;B1N2J5;B1N3U1	EhPGP6;EHI_050640;EHI_081130		no	no	0	0	1	2	2				73.706	74.888	1,2	1.016E-07	3	10241	2013-05-10_GAG_Top10HCD_HM1_GJ179	124.21	114.36	10655000	1399600	6232200	3023000			750	1079;58	747	2242;2243;2244;2245;2246	1591;1592;1593	1591
DSFEYLQDWVNDVSNYCPQGVK	Unmodified	2662.1646	0.16458209	1098	Q5NT16	EhRabM2		yes	yes	0	0		1			1		101.91	102.66	2	0.046653	1	14278	2013-05-10_GAG_Top10HCD_HM1_GJ179	26.742	26.73	965330	0	965330	0			751	1098	748	2247	1594	1594
DSFNHLEK	Unmodified	988.46141	0.46140945	1114	Q6AW65	EhRAB7D		yes	yes	0	0	1	1	1	1	1	1	24.783	26.102	2	0.059439	1	3531	2013-05-10_GAG_Top10HCD_HM1_GJ178	44.82	31.783	5001400	495380	2195400	2310600			752	1114	749	2248;2249;2250	1595	1595
DSIFNLFLNDSLGAFCR	Unmodified	1987.9462	0.94619688	270	C4LVP6	EHI_186790		yes	yes	0	0		1			1		117.47	117.93	2	0.016893	1	16710	2013-05-10_GAG_Top10HCD_HM1_GJ179	33.872	33.872	304680	0	304680	0			753	270	750	2251	1596	1596
DSIFTAK	Unmodified	780.40177	0.4017693	180	C4LU72;Q07569	EHI_110180;mhcA		yes	no	0	0	1	1	1	1	1	1	37.482	38.534	2	0.032893	1	5261	2013-05-10_GAG_Top10HCD_HM1_GJ178	58.604	11.61	7454100	1848800	3615700	1989700			754	180	751	2252;2253;2254	1597	1597
DSISVIRPDGDVALILAGNK	Unmodified	2052.1215	0.1215187	957	C4MA96	EHI_198330		yes	yes	0	0	1	1	1	1	1	1	81.847	82.766	2	6.7318E-10	1	11406	2013-05-10_GAG_Top10HCD_HM1_GJ179	110.33	105.8	3584300	274110	2278600	1031600			755	957	752	2255;2256;2257	1598	1598
DSIVGIPGDNDPIDIIDISQK	Unmodified	2223.1271	0.12705759	914	C4M982	EHI_124880		yes	yes	0	0		1	1		1	1	89.691	91.118	2	3.561E-05	1	12506	2013-05-10_GAG_Top10HCD_HM1_GJ180	58.093	57.748	11606000	0	4413800	7192300			756	914	753	2258;2259	1599	1599
DSIVGIPGDNDPIDIIDISQKK	Unmodified	2351.222	0.22202061	914	C4M982	EHI_124880		yes	yes	0	0		1	1		1	1	85.036	86.464	3	0.0031245	1	11881	2013-05-10_GAG_Top10HCD_HM1_GJ180	56.882	55.85	9285400	0	3579700	5705700			757	914	754	2260;2261	1600	1600
DSLFNHFYVLWPHK	Unmodified	1801.894	0.89402537	659	C4M3I0;Q8WQT5	EHI_138380	Phosphorylase	yes	no	0	0	1	1	1	1	1	1	93.582	94.6	3	1.8755E-05	2	13122	2013-05-10_GAG_Top10HCD_HM1_GJ179	72.681	72.128	7348100	737110	3417300	3193600			758	659	755	2262;2263;2264	1601;1602	1602
DSLSVAALFLK	Unmodified	1162.6598	0.6597749	1058	Q1EQ29	EHI_004590		yes	yes	0	0	1	1	1	1	1	1	91.22	92.172	2	0.00022408	2	12750	2013-05-10_GAG_Top10HCD_HM1_GJ179	90.05	77.042	6457100	1284300	3525600	1647200			759	1058	756	2265;2266;2267	1603;1604	1604
DSQLIANAVETR	Unmodified	1315.6732	0.67319314	454	C4M367;C4LZ42;P48151	EHI_086120;RPS18	40S ribosomal protein S18	yes	no	0	0	1	1	1	1	1	1	52.209	53.294	2	8.0052E-17	3	7048	2013-05-10_GAG_Top10HCD_HM1_GJ180	196.7	189.96	53409000	6353400	14780000	32276000			760	454	757	2268;2269;2270	1605;1606;1607	1607
DSSAAVIVYDINDR	Unmodified	1536.742	0.74200098	385	Q5NSZ4;C4M2C0;C4LXP5	EhRabX22;EHI_157890;EHI_014060		yes	no	0	0			1			1	64.445	66.347	2	0.00013399	1	8839	2013-05-10_GAG_Top10HCD_HM1_GJ180	69.258	65.396	1264100	0	0	1264100			761	385	758	2271	1608	1608
DSSSLISR	Unmodified	863.43486	0.43486035	180	C4LU72;Q07569	EHI_110180;mhcA		yes	no	0	0	1	1	1	1	1	1	26.591	27.843	2	0.0019291	1	3727	2013-05-10_GAG_Top10HCD_HM1_GJ178	123.98	104.89	16718000	3303300	8370100	5045000			762	180	759	2272;2273;2274	1609	1609
DSTDDTLVYGSHSYQYLK	Unmodified	2090.9433	0.94327957	353	C4LWX8	EHI_127030		yes	yes	0	0	2	2	2	2	2	2	61.396	62.448	2,3	1.0224E-18	5	8284	2013-05-10_GAG_Top10HCD_HM1_GJ180	129.36	122.04	54297000	15781000	24002000	14515000			763	353	760	2275;2276;2277;2278;2279;2280	1610;1611;1612;1613;1614	1613
DSTLIMQLLR	Unmodified	1188.6536	0.65364367	364,515,640	C4LXB1;P42650;C4M0F4;P42648;C4M323	EHI_098280;EHI_006810;EHI_025360	14-3-3 protein 3;14-3-3 protein 1	no	no	0	0	1	1	1				90.928	91.88	2	6.267E-05	3	13144	2013-05-10_GAG_Top10HCD_HM1_GJ178	133.13	126.94	10258000	1735200	4422500	4100000			764	364;515;640	761	2281;2282;2283	1615;1616;1617	1615
DSVFYSEEEQGNEVKR	Unmodified	1914.8595	0.85954994	1118	Q6Y0Y5	Vps35-1		yes	yes	0	0			1			1	45.281	46.481	2	0.00086958	1	6110	2013-05-10_GAG_Top10HCD_HM1_GJ180	70.197	70.166	1427400	0	0	1427400			765	1118	762	2284	1618	1618
DSVQQLSTSTVTNK	Unmodified	1506.7526	0.75256567	438	Q5FZL6;C4LYS4	NSF;EHI_004640		yes	no	0	0	1	1	1	1	1	1	42.462	43.514	2	2.1786E-11	2	5677	2013-05-10_GAG_Top10HCD_HM1_GJ179	125.97	93.68	8767500	1919300	4763600	2084700			766	438	763	2285;2286;2287	1619;1620	1620
DSVTYTEHAK	Unmodified	1149.5302	0.53021729	208	P40287;C4LUN4	EHI_023230	Histone H4	yes	no	0	0	3	2	3	3	2	3	13.534	14.874	2,3	0.00013606	4	1689	2013-05-10_GAG_Top10HCD_HM1_GJ180	74.772	70.849	14566000	1527100	4409800	8628900			767	208	764	2288;2289;2290;2291;2292;2293;2294;2295	1621;1622;1623;1624	1624
DSYPYNPNSVQALHPMYLR	Unmodified	2264.0684	0.068437276	120	C4LT26	EHI_148560		yes	yes	0	0			1			1	69.549	71.551	2	4.0805E-06	1	9632	2013-05-10_GAG_Top10HCD_HM1_GJ180	60.764	59.538	1060900	0	0	1060900			768	120	765	2296	1625	1625
DSYSIATTLIQPK	Unmodified	1435.7559	0.75586013	285	C4LVY9	EHI_126040		yes	yes	0	0	1	1	1	1	1	1	69.145	70.13	2	0.00021717	1	9439	2013-05-10_GAG_Top10HCD_HM1_GJ180	73.927	69.11	6808100	542800	2918000	3347300			769	285	766	2297;2298;2299	1626	1626
DTEIKDIISK	Unmodified	1160.6289	0.62886871	401	C4LY18	EHI_177650		yes	yes	0	0			1			1	48.938	50.238	2	0.0044808	1	6618	2013-05-10_GAG_Top10HCD_HM1_GJ180	86.114	75.189	865630	0	0	865630			770	401	767	2300	1627	1627
DTENVPIIVVGNK	Unmodified	1396.7562	0.75619449	878	C4M8B0;Q24805	EHI_058090;EhRAP2		yes	no	0	0	1	1	1	1	1	1	60.6	61.652	2	4.4119E-08	2	8229	2013-05-10_GAG_Top10HCD_HM1_GJ180	120.55	118.62	35489000	5149700	10328000	20011000			771	878	768	2301;2302;2303	1628;1629	1629
DTGKDYEGLEK	Unmodified	1253.5776	0.57756142	615	C4M2M6	EHI_005910		yes	no	0	0	1	1	1	1	1	1	28.204	29.356	2	0.0002009	1	3957	2013-05-10_GAG_Top10HCD_HM1_GJ178	96.23	83.614	2249100	645840	979920	623370			772	615	769	2304;2305;2306	1630	1630
DTGLGLSPTASLR	Unmodified	1286.683	0.68302954	1007	CON__ENSEMBL:ENSBTAP00000024146			yes	yes	0	0	1	1	1	1	1	1	58.517	59.636	2	1.8442E-16	3	7915	2013-05-10_GAG_Top10HCD_HM1_GJ180	184.34	136.45	30497000	6884300	16699000	6913500		+	773	1007	770	2307;2308;2309	1631;1632;1633	1633
DTGVDALAISIGTSHGAYK	Unmodified	1874.9374	0.93740633	369	C4LXD7;Q8MTW2	EHI_098570;ald		yes	no	0	0			2			2	68.832	70.734	2,3	5.8037E-13	2	9509	2013-05-10_GAG_Top10HCD_HM1_GJ180	103.88	98.976	21241000	0	0	21241000			774	369	771	2310;2311	1634;1635	1634
DTGVLVANDISK	Unmodified	1230.6456	0.6455814	344	C4LWT4	EHI_198880		yes	yes	0	0			1			1	49.196	50.597	2	0.0036481	1	6647	2013-05-10_GAG_Top10HCD_HM1_GJ180	55.291	42.871	997680	0	0	997680			775	344	772	2312	1636	1636
DTHGVGLVK	Unmodified	924.50288	0.50288033	394	C4M9M7;C4LXX7	EHI_112880;EHI_035460		yes	no	0	0	2	2	2	2	2	2	25.311	26.63	2,3	0.00014546	2	3204	2013-05-10_GAG_Top10HCD_HM1_GJ179	111.46	68.372	36849000	3330900	14715000	18803000			776	394	773	2313;2314;2315;2316;2317;2318	1637;1638	1637
DTIEPTPDGIKK	Unmodified	1312.6874	0.68744622	669	Q24841;C4MAR7;O96874;P19476;C4MA54;C4M8W7;C4M3Q0;C4M6Q4;C4MBP3;B1N623;B1N5Y9;B1N5L9	EHI_001420;cbp-30;EHI_061980;EHI_114010;EHI_145840;EHI_201250;EHI_122310;EHI_139570;EHI_121620;EHI_084260	Putative peroxiredoxin	yes	no	0	0	1	1	1	1	1	1	35.875	36.927	2	0.007955	1	4795	2013-05-10_GAG_Top10HCD_HM1_GJ179	80.69	55.995	11417000	949170	7104200	3363900			777	669	774	2319;2320;2321	1639	1639
DTIIKPLLVEPEGLEK	Unmodified	1793.0186	0.018616762	1007	CON__ENSEMBL:ENSBTAP00000024146			yes	yes	0	0	1	1	1	1	1	1	74.991	75.976	3	7.6389E-08	1	10391	2013-05-10_GAG_Top10HCD_HM1_GJ179	111.34	108.54	20402000	2846900	15065000	2489700		+	778	1007	775	2322;2323;2324	1640	1640
DTLFTSLFEK	Unmodified	1199.6074	0.60740498	107	C4LSV2	EHI_152680		yes	yes	0	0	1	1	1	1	1	1	88.398	89.35	2	0.0033425	1	12753	2013-05-10_GAG_Top10HCD_HM1_GJ178	61.344	48.768	3316000	853980	1880900	581180			779	107	776	2325;2326;2327	1641	1641
DTLPHLNAICLLRPTK	Unmodified	1861.0244	0.024387617	56	Q1EPY2;B1N3T5	EHI_160900;EHI_154290		yes	no	0	0	1	2	1	1	2	1	75.351	76.329	3,4	0.055678	2	10833	2013-05-10_GAG_Top10HCD_HM1_GJ178	38.808	38.79	6816400	676040	5805800	334540			780	56	777	2328;2329;2330;2331	1642;1643	1642
DTLSQNLENEK	Unmodified	1289.6099	0.60992418	180	C4LU72;Q07569	EHI_110180;mhcA		yes	no	0	0	1	2	1	1	2	1	40.18	41.433	2	2.6406E-07	2	5698	2013-05-10_GAG_Top10HCD_HM1_GJ178	155	128.3	13524000	3870800	9004900	648270			781	180	778	2332;2333;2334;2335	1644;1645	1644
DTNGSQFFITLVPTAWLDGR	Unmodified	2237.1117	0.1116823	734	C4M525	EHI_128100	Peptidyl-prolyl cis-trans isomerase	yes	yes	0	0			2			2	110.25	112.75	2,3	2.5118E-06	2	15792	2013-05-10_GAG_Top10HCD_HM1_GJ180	69.361	66.64	1733900	0	0	1733900			782	734	779	2336;2337	1646;1647	1646
DTNVPGYMAPLTEEQLEIFK	Unmodified	2294.1141	0.11405006	619	C4M2P1	EHI_006070		yes	yes	0	0			1			1	91.664	93.866	2	0.00067789	1	12924	2013-05-10_GAG_Top10HCD_HM1_GJ180	52.451	51.042	3382900	0	0	3382900			783	619	780	2338	1648	1648
DTTEVYAVAPSAWVHSDTR	Unmodified	2103.9861	0.98614743	101	C4LSJ9	EHI_151580		yes	yes	0	0			1			1	66.541	68.443	2	0.015798	1	9160	2013-05-10_GAG_Top10HCD_HM1_GJ180	40.432	39.945	486800	0	0	486800			784	101	781	2339	1649	1649
DTVLACLSDPDDSLRR	Unmodified	1831.8734	0.87342586	582	Q1EQ19;C4M1X4	EHI_164810		yes	no	0	0	1			1			66.578	66.578	2	0.0066848	1	9343	2013-05-10_GAG_Top10HCD_HM1_GJ178	51.771	49.887	0	0	0	0			785	582	782	2340	1650	1650
DTYFLPQYNK	Unmodified	1287.6136	0.61355299	816	C4M6U3	EHI_054180	Protein SEY1 homolog 2	yes	yes	0	0		1			1		60.519	61.974	2	0.0075182	1	8252	2013-05-10_GAG_Top10HCD_HM1_GJ179	56.013	47.638	1215200	0	1215200	0			786	816	783	2341	1651	1651
DTYSSYDELEPSVQENINK	Unmodified	2229.9914	0.99135197	572	C4M1J9	EHI_084680		yes	yes	0	0	1	1	1	1	1	1	62.746	63.798	2	1.1462E-12	3	8545	2013-05-10_GAG_Top10HCD_HM1_GJ179	96.143	95.396	7995800	1224600	3688500	3082700			787	572	784	2342;2343;2344	1652;1653;1654	1652
DVAEELLR	Unmodified	943.49746	0.4974606	509	C4M0A8	EHI_005150		yes	yes	0	0	1	2	1	1	2	1	58.719	59.996	2	0.0021944	2	8348	2013-05-10_GAG_Top10HCD_HM1_GJ178	85.212	41.404	28708000	5160700	17729000	5817900			788	509	785	2345;2346;2347;2348	1655;1656	1655
DVAMKPPSVYLLPPTR	Unmodified	1782.9702	0.97022678	1025	CON__Q1RMK2			yes	yes	0	0	2	2	2	2	2	2	72.874	73.825	2,3	8.2199E-08	5	10502	2013-05-10_GAG_Top10HCD_HM1_GJ178	110.56	110.09	67562000	20363000	19136000	28062000		+	789	1025	786	2349;2350;2351;2352;2353;2354	1657;1658;1659;1660;1661	1658
DVDFAAAVEAVAAYYK	Unmodified	1701.825	0.82500233	879	C4M8B5	EHI_101240		yes	yes	0	0	1	2	2	1	2	2	106.51	107.74	2,3	6.8898E-06	5	14975	2013-05-10_GAG_Top10HCD_HM1_GJ180	81.526	78.616	5735700	766840	3263000	1705900			790	879	787	2355;2356;2357;2358;2359	1662;1663;1664;1665;1666	1664
DVDFDAMINAVSSFFNK	Unmodified	1918.8771	0.87711426	509	C4M0A8	EHI_005150		yes	yes	0	0		1	1		1	1	124.78	126.51	2	4.995E-05	1	17832	2013-05-10_GAG_Top10HCD_HM1_GJ180	54.281	52.211	785690	0	349200	436490			791	509	788	2360;2361	1667	1667
DVDGLIAEYVDYGK	Unmodified	1555.7406	0.740604	371	P51555;C4LXE8	ENL-1;EHI_130700	Enolase 1	yes	no	0	0	1	2	1	1	2	1	89.757	90.658	2	3.7134E-10	3	12419	2013-05-10_GAG_Top10HCD_HM1_GJ180	109.83	106.06	48942000	6088200	29172000	13682000			792	371	789	2362;2363;2364;2365	1668;1669;1670	1670
DVEAFVK	Unmodified	806.41742	0.41741937	369	C4LXD7;Q8MTW2	EHI_098570;ald		yes	no	0	0		1	1		1	1	43.298	44.876	1	0.005331	2	5918	2013-05-10_GAG_Top10HCD_HM1_GJ180	107.32	30.471	7442600	0	3725400	3717200			793	369	790	2366;2367	1671;1672	1672
DVEEIYHR	Unmodified	1059.4985	0.49852324	194	C4LUF8;C4LY00	EHI_049570;EHI_035710		yes	no	0	0	1			1			35.734	35.734	2	0.023779	1	4900	2013-05-10_GAG_Top10HCD_HM1_GJ178	63.419	38.282	355030	355030	0	0			794	194	791	2368	1673	1673
DVETIKR	Unmodified	859.47633	0.47633123	659	C4M3I0;Q8WQT5	EHI_138380	Phosphorylase	yes	no	0	0	1	1	1	1	1	1	10.983	12.235	2	0.052611	1	1346	2013-05-10_GAG_Top10HCD_HM1_GJ180	98.418	59.599	13653000	2243500	7169000	4240900			795	659	792	2369;2370;2371	1674	1674
DVFLNNSFNCIVER	Unmodified	1725.8145	0.81445442	509	C4M0A8	EHI_005150		yes	yes	0	0	1	1		1	1		78.469	78.896	2	1.1853E-10	2	10830	2013-05-10_GAG_Top10HCD_HM1_GJ179	116.58	81.539	4282700	1282200	3000400	0			796	509	793	2372;2373	1675;1676	1676
DVFTFWNFK	Unmodified	1202.576	0.57604528	96	C4LSF3	EHI_153730		yes	yes	0	0		1			1		94.171	95.024	2	0.0051177	1	13122	2013-05-10_GAG_Top10HCD_HM1_GJ179	52.591	44.761	1287800	0	1287800	0			797	96	794	2374	1677	1677
DVGYPFILYNLNTGGQGFIR	Unmodified	2243.1375	0.13750312	540	C4M0X6;Q05352;P20302	EHI_015380	Antigenic protein P1	yes	no	0	0	1	1	1	1	1	1	100.41	101.43	2	3.3415E-22	2	14596	2013-05-10_GAG_Top10HCD_HM1_GJ178	146.81	146.06	10447000	3292100	3789400	3365700			798	540	795	2375;2376;2377	1678;1679	1678
DVIFTGHVDKK	Unmodified	1257.6717	0.67173657	158	C4LU92;C4LTS8	EHI_110400;EHI_050550		yes	no	0	0	1	1	1	1	1	1	36.126	37.178	3	0.00023383	1	4787	2013-05-10_GAG_Top10HCD_HM1_GJ179	83.081	76.063	32101000	4782300	20530000	6788900			799	158	796	2378;2379;2380	1680	1680
DVLFQVFR	Unmodified	1022.5549	0.5549159	542	C4M0Y3	EHI_134960		yes	yes	0	0	1	1	1	1	1	1	80.323	81.275	2	0.0015983	3	11173	2013-05-10_GAG_Top10HCD_HM1_GJ179	87.323	68.547	1408100	422800	655240	330050			800	542	797	2381;2382;2383	1681;1682;1683	1682
DVLKADEEK	Unmodified	1045.5292	0.52915466	613	C4M2K1;Q27642	EHI_054830		yes	no	0	0	1	1		1	1		16.674	17.902	2	6.0834E-05	3	2372	2013-05-10_GAG_Top10HCD_HM1_GJ178	112.71	49.292	2361800	871630	1490100	0			801	613	798	2384;2385	1684;1685;1686	1685
DVLQLVMTSLAPR	Unmodified	1441.7963	0.79628516	1065	Q1EQ38;Q1EQ37;B1N3Z7	EHI_088220;EHI_173180	Coatomer subunit beta	yes	no	0	0	1	1	1	1	1	1	106.95	107.96	2	3.1226E-09	3	15162	2013-05-10_GAG_Top10HCD_HM1_GJ179	147.26	144.18	2082600	470580	1005300	606800			802	1065	799	2386;2387;2388	1687;1688;1689	1688
DVNFNKPFTSAVDSYQIQQYAENGVFSANQENYVR	Unmodified	4041.8769	0.87693792	397	C4LXZ9;Q03077	EHI_035690	Galactose-inhibitable lectin 35 kDa subunit	yes	no	0	0			1			1	87.466	89.568	3	0.035169	2	12337	2013-05-10_GAG_Top10HCD_HM1_GJ180	38.288	38.267	14262000	0	0	14262000			803	397	800	2389	1690;1691	1691
DVNHEVR	Unmodified	867.41988	0.41987898	322	C4LWJ2;Q8IT44	EHI_096830	Phosphorylase	yes	no	0	0	1	1	1	1	1	1	1.2823	2.1671	2	0.0035871	3	141	2013-05-10_GAG_Top10HCD_HM1_GJ180	89.046	75.05	2176000	512140	868630	795180			804	322	801	2390;2391;2392	1692;1693;1694	1694
DVPELGYLTSNNPPQGELLFR	Unmodified	2358.1856	0.18557552	733	C4M520	EHI_127830		yes	yes	0	0		1	2		1	2	89.574	91.226	2	7.8215E-06	2	12616	2013-05-10_GAG_Top10HCD_HM1_GJ179	58.712	57.527	3689000	0	1110800	2578200			805	733	802	2393;2394;2395	1695;1696	1695
DVQAQYK	Unmodified	850.41848	0.418482	42	Q9BH80;B1N3F8	rpl27a-2	60S ribosomal protein L27a-2/4	yes	no	0	0		1	1		1	1	10.708	12.787	2	0.011058	2	1415	2013-05-10_GAG_Top10HCD_HM1_GJ180	71.715	53.806	7914100	0	4157700	3756500			806	42	803	2396;2397	1697;1698	1698
DVQEQYK	Unmodified	908.42396	0.42396131	64	Q9BI14;B1N420	rpl27a-3;EHI_192090	60S ribosomal protein L27a-3	yes	no	0	0	1	1	1	1	1	1	11.458	12.844	2	0.0052308	1	1424	2013-05-10_GAG_Top10HCD_HM1_GJ179	81.784	57.812	4360400	811460	1901100	1647900			807	64	804	2398;2399;2400	1699	1699
DVQTIVLNGFVTK	Unmodified	1432.7926	0.79257999	124	C4M549;C4LT49	EHI_148820		yes	no	0	0	2	1	1	2	1	1	78.891	79.605	2	3.1099E-10	2	10860	2013-05-10_GAG_Top10HCD_HM1_GJ180	161.21	157.71	14553000	1834800	3910100	8808200			808	124	805	2401;2402;2403;2404	1700;1701	1701
DVSMLFIDVLK	Unmodified	1278.6894	0.68936047	22	B1N2V8	EHI_013040		yes	yes	0	0	1			1			101.8	101.8	2	0.0059953	1	14676	2013-05-10_GAG_Top10HCD_HM1_GJ178	49.934	47.931	292150	292150	0	0			809	22	806	2405	1702	1702
DVTISYGGVFPNVPTAVNSK	Unmodified	2064.0528	0.052770437	631	C4M2W3;C4LW06	EHI_188960;EHI_126210	Histone H2A	yes	no	0	0	1	1	1	1	1	1	77.99	78.941	2	5.9351E-18	3	10834	2013-05-10_GAG_Top10HCD_HM1_GJ179	121.77	120.94	17076000	2284400	9399900	5391500			810	631	807	2406;2407;2408	1703;1704;1705	1704
DVVAIDFIK	Unmodified	1018.5699	0.56989727	340	C4MA13;C4LWS0;O15631	EHI_146570;EHI_198740;RPS19	40S ribosomal protein S19	yes	no	0	0	2	2	2	2	2	2	74.248	75.233	1,2	0.0082444	4	10194	2013-05-10_GAG_Top10HCD_HM1_GJ180	51.276	27.246	28241000	2861000	16577000	8803400			811	340	808	2409;2410;2411;2412;2413;2414	1706;1707;1708;1709	1709
DVVNGYTLK	Unmodified	1007.5288	0.52876073	956	C4MA90	EHI_039860		yes	yes	0	0	1	1	1	1	1	1	45.507	46.492	2	0.0010319	1	6383	2013-05-10_GAG_Top10HCD_HM1_GJ178	74.173	40	3691900	709750	2045100	937030			812	956	809	2415;2416;2417	1710	1710
DVVSQFGSSLEELYEYENDAALGSGGLGR	Unmodified	3061.4153	0.4152537	322	C4LWJ2;Q8IT44;B1N3Q3	EHI_096830;EHI_189300	Phosphorylase	yes	no	0	0	2	2	2	2	2	2	110.42	111.44	2,3	1.4863E-37	4	15660	2013-05-10_GAG_Top10HCD_HM1_GJ179	157.73	157.29	21214000	5110000	10858000	5245600			813	322	810	2418;2419;2420;2421;2422;2423	1711;1712;1713;1714	1712
DVYEIHTR	Unmodified	1031.5036	0.50360861	884	C4M8C8	EHI_039480		yes	yes	0	0	1	1	1	1	1	1	32.965	34.051	2	0.0016033	1	4372	2013-05-10_GAG_Top10HCD_HM1_GJ179	89.698	52.14	2322500	622070	1465800	234650			814	884	811	2424;2425;2426	1715	1715
DVYNELEQLSHQLHIEDHVSLLK	Unmodified	2758.3926	0.39260819	70	B1N4A4;C4M5L3	EHI_162230;EHI_001990		yes	no	0	0	1	2	2	1	2	2	99.002	100.22	3,5	4.9254E-07	4	13897	2013-05-10_GAG_Top10HCD_HM1_GJ179	76.21	75.945	9057800	664370	5778500	2614900			815	70	812	2427;2428;2429;2430;2431	1716;1717;1718;1719	1717
DWCENNGDIPYYETSAK	Unmodified	2060.8422	0.84218531	825	C4M717;Q6AW66	EHI_189990;EhRAB7C		yes	no	0	0	1	1	1	1	1	1	61.107	62.159	2	1.2772E-06	1	8281	2013-05-10_GAG_Top10HCD_HM1_GJ179	70.802	70.786	5414300	949940	3860100	604270			816	825	813	2432;2433;2434	1720	1720
DWLSQNVYTCQVEHNK	Unmodified	2019.9109	0.910874	1025	CON__Q1RMK2			yes	yes	0	0	1	1		1	1		65.342	65.969	2	6.05E-08	1	8835	2013-05-10_GAG_Top10HCD_HM1_GJ179	94.454	89.696	3664000	921920	2742100	0		+	817	1025	814	2435;2436	1721	1721
DYAMTAIK	Unmodified	911.44225	0.44225391	707	C4M4D1;C4M247	EHI_156310;EHI_169300		yes	no	0	0	2	2	2	2	2	2	43.443	44.495	1,2	0.0016515	2	5749	2013-05-10_GAG_Top10HCD_HM1_GJ179	117.4	65.826	5313600	1319700	2323000	1670800			818	707	815	2437;2438;2439;2440;2441;2442	1722;1723	1723
DYEFEELVNNIDK	Unmodified	1626.7413	0.74133228	567	C4M1H2	EHI_192520		yes	yes	0	0	1	1	1	1	1	1	86.18	87.132	2	5.9028E-12	1	11954	2013-05-10_GAG_Top10HCD_HM1_GJ180	158.58	153.31	10707000	735360	4903000	5068400			819	567	816	2443;2444;2445	1724	1724
DYETTHNVVLAAIEDYLEK	Unmodified	2222.0743	0.07429374	86	B1N5I9			yes	yes	0	0	1	1	1	1	1	1	108.56	109.58	3	1.8291E-06	1	15269	2013-05-10_GAG_Top10HCD_HM1_GJ180	62.617	60.511	2455600	142960	1507500	805130			820	86	817	2446;2447;2448	1725	1725
DYHNACFK	Unmodified	1053.4338	0.43381449	316	C4LWF5	EHI_096420		yes	yes	0	0	2	2	2	2	2	2	24.064	25.45	2,3	0.0016279	2	3418	2013-05-10_GAG_Top10HCD_HM1_GJ178	136.8	131.86	7822700	3386000	3505500	931150			821	316	818	2449;2450;2451;2452;2453;2454	1726;1727	1726
DYIPVLK	Unmodified	846.48511	0.485105	952	C4MA60	EHI_069950		yes	yes	0	0	1	1	1	1	1	1	57.652	58.771	2	0.027265	2	7766	2013-05-10_GAG_Top10HCD_HM1_GJ180	60.788	27.43	11849000	2362900	5886300	3599700			822	952	819	2455;2456;2457	1728;1729	1729
DYNGDPIKEGGAK	Unmodified	1362.6416	0.64155866	455	O76753;C4LZ50	abp2;EHI_104390		yes	no	0	0	1	1	1	1	1	1	29.395	30.547	2	0.00014719	3	3867	2013-05-10_GAG_Top10HCD_HM1_GJ179	85.837	83.448	1329500	480050	608520	240880			823	455	820	2458;2459;2460	1730;1731;1732	1731
DYNIDIIPK	Unmodified	1089.5706	0.57062555	28	C4M1Y2;B1N309	EHI_164890;EHI_167060		yes	no	0	0	1	1	1	1	1	1	66.385	67.403	2	0.043373	1	9429	2013-05-10_GAG_Top10HCD_HM1_GJ178	42.802	33.011	4354900	1247800	1985600	1121600			824	28	821	2461;2462;2463	1733	1733
DYNSGTYNNQWIVFDVNSWK	Unmodified	2449.0975	0.097488798	909	C4M934	EHI_097630		yes	yes	0	0		1	1		1	1	95.045	96.622	2	0.015563	1	13388	2013-05-10_GAG_Top10HCD_HM1_GJ179	33.248	31.727	1283400	0	691480	591950			825	909	822	2464;2465	1734	1734
DYPYVAAEETCTYDK	Unmodified	1823.756	0.75599607	1123	Q95030;Q06FF7;Q06FF8	CP5		yes	no	0	0	1			1			56.263	56.263	2	2.986E-05	1	7799	2013-05-10_GAG_Top10HCD_HM1_GJ178	70.197	67.723	986930	986930	0	0			826	1123	823	2466	1735	1735
DYVIENFLVDNK	Unmodified	1467.7246	0.72456001	572	C4M1J9	EHI_084680		yes	yes	0	0			1			1	80.557	82.559	2	0.00062315	1	11284	2013-05-10_GAG_Top10HCD_HM1_GJ180	54.343	50.148	0	0	0	0			827	572	824	2467	1736	1736
EAAENALASATAK	Unmodified	1245.6201	0.62009493	180	C4LU72;Q07569	EHI_110180;mhcA		yes	no	0	0	1			1			40.072	40.072	2	0.061546	1	5456	2013-05-10_GAG_Top10HCD_HM1_GJ178	38.995	36.723	8601000	8601000	0	0			828	180	825	2468	1737	1737
EAAEVQVR	Unmodified	900.46649	0.46649483	180	C4LU72;Q07569	EHI_110180;mhcA		yes	no	0	0	1	1	1	1	1	1	17.612	19.132	2	0.0016272	6	2148	2013-05-10_GAG_Top10HCD_HM1_GJ179	105.14	87.001	15546000	5981800	5797600	3766600			829	180	826	2469;2470;2471	1738;1739;1740;1741;1742;1743	1740
EAAIQSYKEDR	Unmodified	1308.631	0.63099397	913	C4M946	EHI_083620		yes	yes	0	0	1	1	1	1	1	1	25.334	26.653	2	0.0017715	2	3541	2013-05-10_GAG_Top10HCD_HM1_GJ178	71.085	58.816	961610	433780	362350	165470			830	913	827	2472;2473;2474	1744;1745	1744
EAAYTQLEDGEKIPEK	Unmodified	1819.884	0.88397377	517	C4M0G7	EHI_006940		yes	yes	0	0			1			1	50.017	51.418	2	1.8037E-11	1	6775	2013-05-10_GAG_Top10HCD_HM1_GJ180	133.87	128.53	3646200	0	0	3646200			831	517	828	2475	1746	1746
EACGFSAYER	Unmodified	1188.487	0.48697227	476	O15629;C4LZH1			yes	no	0	0	1	1	1	1	1	1	41.761	42.813	2	1.7216E-06	2	5869	2013-05-10_GAG_Top10HCD_HM1_GJ178	160.53	157.85	42128000	4940700	28983000	8204400			832	476	829	2476;2477;2478	1747;1748	1747
EADLEEANENLDIEK	Unmodified	1730.7847	0.78465366	180	C4LU72;Q07569	EHI_110180;mhcA		yes	no	0	0	1	1	1	1	1	1	54.596	55.714	2	4.4181E-16	4	7346	2013-05-10_GAG_Top10HCD_HM1_GJ179	162.41	159.93	19595000	3600500	9250400	6744000			833	180	830	2479;2480;2481	1749;1750;1751;1752	1750
EADLEEANENLDIEKK	Unmodified	1858.8796	0.87961668	180	C4LU72;Q07569	EHI_110180;mhcA		yes	no	0	0	1	1	1	1	1	1	50.108	51.16	2	7.6231E-07	2	6665	2013-05-10_GAG_Top10HCD_HM1_GJ179	109.48	107.41	17217000	2827000	8333800	6056500			834	180	831	2482;2483;2484	1753;1754	1753
EAEAATAAVEK	Unmodified	1088.535	0.53496832	110	C4LSX5	EHI_148050		yes	yes	0	0	1	1	1	1	1	1	18.593	20.113	2	1.0061E-05	3	2577	2013-05-10_GAG_Top10HCD_HM1_GJ178	111.63	98.757	11630000	2809100	5152200	3669100			835	110	832	2485;2486;2487	1755;1756;1757	1755
EAEIHHIEGK	Unmodified	1161.5778	0.57783619	923	C4M9D1	EHI_149860		yes	yes	0	0		1			1		10.482	12.738	2	0.00093793	1	1363	2013-05-10_GAG_Top10HCD_HM1_GJ179	80.037	69.729	672180	0	672180	0			836	923	833	2488	1758	1758
EAELEKELFDKWFVEELNLR	Unmodified	2536.285	0.28495522	895	C4M8S6	EHI_146950		yes	yes	0	0		1			1		100.75	101.5	3	0.0048933	1	14114	2013-05-10_GAG_Top10HCD_HM1_GJ179	65.416	64.385	1491300	0	1491300	0			837	895	834	2489	1759	1759
EAEVAITTSASSVPIKEEK	Unmodified	1988.0314	0.031366293	45	B1N3J0	EHI_059670		yes	yes	0	0	1	2	2	1	2	2	51.862	53.165	2,3	5.6758E-05	2	7010	2013-05-10_GAG_Top10HCD_HM1_GJ180	84.249	83.104	7805900	166110	3130000	4509800			838	45	835	2490;2491;2492;2493;2494	1760;1761	1761
EAFDEAIQK	Unmodified	1049.5029	0.50293991	364	C4LXB1;P42649	EHI_098280	14-3-3 protein 2	yes	no	0	0			1			1	40.649	41.949	2	0.0025375	1	5503	2013-05-10_GAG_Top10HCD_HM1_GJ180	85.744	67.305	2015500	0	0	2015500			839	364	836	2495	1762	1762
EAFENKLEITNTPSK	Unmodified	1719.8679	0.86792978	859	C4M7U7	EHI_020350		yes	yes	0	0		1	1		1	1	50.588	52.166	2	0.065211	1	6834	2013-05-10_GAG_Top10HCD_HM1_GJ179	30.575	15.413	1658400	0	998390	659990			840	859	837	2496;2497	1763	1763
EAFENMQTELK	Unmodified	1338.6126	0.61256672	145	C4LTJ7	EhRabX30		yes	yes	0	0	1	1	1	1	1	1	54.184	55.303	2	8.2886E-06	1	7643	2013-05-10_GAG_Top10HCD_HM1_GJ178	111.86	81.127	7470700	1370800	2859700	3240200			841	145	838	2498;2499;2500	1764	1764
EAFTEDGWLCTGDIAK	Unmodified	1811.8036	0.80361496	733	C4M520	EHI_127830		yes	yes	0	0		1			1		74.551	75.505	2	0.00023454	1	10277	2013-05-10_GAG_Top10HCD_HM1_GJ179	64.537	63.832	2526800	0	2526800	0			842	733	839	2501	1765	1765
EAGLESSNLILGIDYTK	Unmodified	1821.936	0.93600934	700	C4M474	EHI_140260		yes	yes	0	0	1	1	1	1	1	1	78.374	79.326	2	1.5403E-06	1	11258	2013-05-10_GAG_Top10HCD_HM1_GJ178	74.732	72.768	10732000	2622300	4171900	3937700			843	700	840	2502;2503;2504	1766	1766
EAGSFGEPLYLDVATTLLDAGK	Unmodified	2266.1369	0.136894	1081	Q24818;C4LTX6	pfo1;EHI_051060		yes	no	0	0	1	1	1	1	1	1	114.1	115.12	2	5.2314E-07	2	16177	2013-05-10_GAG_Top10HCD_HM1_GJ180	87.319	87.25	10546000	2045000	2333400	6167600			844	1081	841	2505;2506;2507	1767;1768	1768
EAIGNDVK	Unmodified	844.42905	0.42904669	180	C4LU72;Q07569	EHI_110180;mhcA		yes	no	0	0	3	2	2	3	2	2	13.04	14.228	1,2	0.0016125	5	1566	2013-05-10_GAG_Top10HCD_HM1_GJ179	98.933	32.796	16694000	5098500	6824900	4771000			845	180	842	2508;2509;2510;2511;2512;2513;2514	1769;1770;1771;1772;1773	1771
EAILDITFGDDKYQLK	Unmodified	1867.9567	0.95674479	72	B1N4D4	EHI_192960		yes	yes	0	0	1	1	1	1	1	1	79.824	80.776	2	0.064105	1	11467	2013-05-10_GAG_Top10HCD_HM1_GJ178	29.58	28.532	3967700	425490	2845500	696660			846	72	843	2515;2516;2517	1774	1774
EAINANNVQIR	Unmodified	1240.6524	0.65239812	1054	Q1EQ17;B1N4M5	EHI_124460;EHI_089880		yes	no	0	0	1	1	1	1	1	1	43.177	44.229	2	7.2328E-06	1	5989	2013-05-10_GAG_Top10HCD_HM1_GJ178	125.75	121.66	5104200	2104100	1653100	1347000			847	1054	844	2518;2519;2520	1775	1775
EALDANYLVK	Unmodified	1134.5921	0.59208927	211	C4LUQ2	EHI_023430		yes	yes	0	0	1	1	1	1	1	1	55.004	56.156	2	0.021876	2	7391	2013-05-10_GAG_Top10HCD_HM1_GJ179	47.097	30.259	5809100	1124700	3680800	1003700			848	211	845	2521;2522;2523	1776;1777	1777
EALDLLVEAIAK	Unmodified	1283.7337	0.73366813	371	P51555;C4LXE8	ENL-1;EHI_130700	Enolase 1	yes	no	0	0	1	1	1	1	1	1	93.839	94.858	2	8.5195E-12	5	13055	2013-05-10_GAG_Top10HCD_HM1_GJ180	173.04	168.06	46202000	8141600	25030000	13030000			849	371	846	2524;2525;2526	1778;1779;1780;1781;1782	1781
EALEELK	Unmodified	830.43855	0.43854874	757	C4M5M1	EHI_122900		yes	yes	0	0	1	2	1	1	2	1	32.813	34.091	1,2	9.1417E-09	2	4393	2013-05-10_GAG_Top10HCD_HM1_GJ179	134.12	0	6301100	1720500	3810700	769860			850	757	847	2527;2528;2529;2530	1783;1784	1784
EALLHATFR	Unmodified	1056.5716	0.5716286	251	O76156;C4LVD3	EHI_197160	Sulfate adenylyltransferase	yes	no	0	0		1	1		1	1	48.03	49.558	3	9.2274E-05	1	6529	2013-05-10_GAG_Top10HCD_HM1_GJ180	93.649	81.602	8036400	0	292830	7743600			851	251	848	2531;2532	1785	1785
EALNQSVAK	Unmodified	958.50836	0.50835964	465,37,393	C4LZA2;C4LZU1;B1N384;C4LXX5	EHI_000510;EHI_194270;EHI_064710;EHI_035440		no	no	0	0	1	1	1				19.161	20.681	2	0.00021173	1	2723	2013-05-10_GAG_Top10HCD_HM1_GJ178	92.051	66.477	26925000	4357400	11516000	11052000			852	465;37;393	849	2533;2534;2535	1786	1786
EALPSGPIQFNEEFMTQK	Unmodified	2064.9826	0.98264196	597	C4M2A1	EHI_136210		yes	yes	0	0			1			1	79.229	81.231	2	2.2657E-06	1	11100	2013-05-10_GAG_Top10HCD_HM1_GJ180	63.691	63.264	1202400	0	0	1202400			853	597	850	2536	1787	1787
EALSTIIDPNTENDVLDLNVHK	Unmodified	2449.2336	0.23364793	492	C4LZY3	EHI_065670		yes	yes	0	0		2	2		2	2	79.847	81.274	2,3	4.1465E-15	3	11070	2013-05-10_GAG_Top10HCD_HM1_GJ180	105.84	104.74	14122000	0	8012700	6109500			854	492	851	2537;2538;2539;2540	1788;1789;1790	1790
EAMQVSPSEPLFLGFLPTSPR	Unmodified	2302.1668	0.16675434	505	C4M092	EHI_004980		yes	yes	0	0	1	1	1	1	1	1	100.79	101.81	2	4.7924E-10	1	14134	2013-05-10_GAG_Top10HCD_HM1_GJ180	88.872	88.872	5822200	1242700	1955200	2624300			855	505	852	2541;2542;2543	1791	1791
EANEYHEEINK	Unmodified	1374.6052	0.60517315	300	C4LW78	EHI_155250		yes	yes	0	0		1	1		1	1	20.909	23.088	2	0.0043256	1	2731	2013-05-10_GAG_Top10HCD_HM1_GJ179	52.391	45.955	893760	0	598840	294920			856	300	853	2544;2545	1792	1792
EANPDADGYIDYK	Unmodified	1469.6311	0.63105355	19	B1N2S2			yes	yes	0	0	1	1	1	1	1	1	47.267	48.285	2	0.00024693	1	6309	2013-05-10_GAG_Top10HCD_HM1_GJ179	71.879	67.691	8805800	985750	5038500	2781600			857	19	854	2546;2547;2548	1793	1793
EANTIQTPELAK	Unmodified	1313.6827	0.68269519	1084,76	Q24858;Q24813;B1N4I3	EHI_014030;EHI_055400		no	no	0	0	1	1	1				45.475	46.46	2	1.0122E-07	3	6353	2013-05-10_GAG_Top10HCD_HM1_GJ178	118.87	79.991	35031000	5456400	12525000	17050000			858	1084;76	855	2549;2550;2551	1794;1795;1796	1794
EAPSNWLIEIAK	Unmodified	1369.7242	0.72416608	712	C4M4H1	EHI_042170		yes	yes	0	0	1	1	1	1	1	1	82.992	83.91	2	0.00098968	2	11505	2013-05-10_GAG_Top10HCD_HM1_GJ180	61.11	44.337	7076200	998650	2634700	3442800			859	712	856	2552;2553;2554	1797;1798	1798
EAQAAEDEVTK	Unmodified	1189.5463	0.54626129	359	C4LX42;C4LYR5	EHI_159620;EHI_004550		yes	no	0	0			1			1	15.53	17.632	2	0.011913	1	1995	2013-05-10_GAG_Top10HCD_HM1_GJ180	47.712	32.701	278910	0	0	278910			860	359	857	2555	1799	1799
EASDYAADHK	Unmodified	1105.4676	0.46761704	120	C4LT26	EHI_148560		yes	yes	0	0	1	1	1	1	1	1	3.1883	4.1066	2	0.0079658	1	515	2013-05-10_GAG_Top10HCD_HM1_GJ178	54.259	46.98	1639700	263970	659170	716570			861	120	858	2556;2557;2558	1800	1800
EATDSIEELFK	Unmodified	1280.6136	0.61361257	611	C4M2I4	EHI_054530		yes	yes	0	0	1	1	1	1	1	1	75.378	76.363	2	8.1107E-05	2	10402	2013-05-10_GAG_Top10HCD_HM1_GJ179	94.465	83.879	8192500	1967700	4893300	1331500			862	611	859	2559;2560;2561	1801;1802	1802
EATISLPFYGLNK	Unmodified	1451.766	0.76603089	275	C4LVR6	EHI_186990		yes	yes	0	0	1	1	1	1	1	1	81.907	82.825	2	0.00093907	1	11762	2013-05-10_GAG_Top10HCD_HM1_GJ178	58.04	55.266	2315100	630730	976680	707680			863	275	860	2562;2563;2564	1803	1803
EAVAGIPELK	Unmodified	1025.5757	0.57571092	928,48	C4M9F9;B1N3K9	EHI_067530;EHI_140540		no	no	0	0	1	1	1				56.352	57.438	2	0.000256	2	7597	2013-05-10_GAG_Top10HCD_HM1_GJ180	89.827	73.629	64172000	4996900	32044000	27131000			864	928;48	861	2565;2566;2567	1804;1805	1805
ECLPLILILR	Unmodified	1238.7421	0.74206475	31	B1N336;C4LYF4;B1N418	EHI_118170;EHI_057850		yes	no	0	0	1	2	1	1	2	1	98.562	99.489	1,2	2.7848E-06	7	13853	2013-05-10_GAG_Top10HCD_HM1_GJ179	154.35	145.35	29272000	2545800	18527000	8199500			865	31	862	2568;2569;2570;2571	1806;1807;1808;1809;1810;1811;1812	1809
ECVFGNKDDDSPQCGEQAR	Unmodified	2210.8957	0.89569422	581	C4M1X3	cpbf1		yes	yes	0	0		1			1		36.186	38.041	3	0.00023319	1	4900	2013-05-10_GAG_Top10HCD_HM1_GJ179	72.772	72.772	1873500	0	1873500	0			866	581	863	2572	1813	1813
EDAEGNKIEYR	Unmodified	1322.6103	0.61025853	434	C4LYN2	EHI_118840		yes	yes	0	0	1	1	2	1	1	2	24.739	26.179	2,3	2.1193E-06	3	3260	2013-05-10_GAG_Top10HCD_HM1_GJ180	145.23	136.74	7234800	348000	1996100	4890700			867	434	864	2573;2574;2575;2576	1814;1815;1816	1816
EDAINWFK	Unmodified	1021.4869	0.48689592	475	C4LZP2;C4LZG9			yes	no	0	0	1	1	1	1	1	1	67.536	68.555	2	0.00162	2	9142	2013-05-10_GAG_Top10HCD_HM1_GJ180	98.523	58.86	33865000	1328700	8562000	23974000			868	475	865	2577;2578;2579	1817;1818	1818
EDALELDQVNK	Unmodified	1272.6198	0.61976058	923	C4M9D1	EHI_149860		yes	yes	0	0	1	1	1	1	1	1	48.504	49.522	2	1.6303E-06	3	6462	2013-05-10_GAG_Top10HCD_HM1_GJ179	146.17	140.86	4370600	980530	2196100	1194000			869	923	866	2580;2581;2582	1819;1820;1821	1820
EDDLTEIFR	Unmodified	1136.535	0.53496832	120	C4LT26	EHI_148560		yes	yes	0	0	1	1	1	1	1	1	71.112	72.13	2	3.4093E-06	2	9819	2013-05-10_GAG_Top10HCD_HM1_GJ179	161.79	153.21	5113400	296450	2052400	2764500			870	120	867	2583;2584;2585	1822;1823	1822
EDEEEPEKPAPIIIQK	Unmodified	1863.9466	0.94657403	1114	Q6AW65	EhRAB7D		yes	yes	0	0			1			1	47.597	48.897	2	0.061642	1	6439	2013-05-10_GAG_Top10HCD_HM1_GJ180	31.319	29.957	376570	0	0	376570			871	1114	868	2586	1824	1824
EDFNSITNLENPVITSR	Unmodified	1947.9538	0.95378467	737	C4M541	EHI_078260		yes	yes	0	0	1	1	1	1	1	1	73.691	74.676	2	7.4665E-05	1	10192	2013-05-10_GAG_Top10HCD_HM1_GJ179	47.726	45.621	2293600	536040	840770	916830			872	737	869	2587;2588;2589	1825	1825
EDHSEVSNQLYANYAIGK	Unmodified	2036.9439	0.94394827	1087	Q4VSM4	EHI_189850		yes	yes	0	0			1			1	56.441	58.143	2	7.2774E-10	1	7663	2013-05-10_GAG_Top10HCD_HM1_GJ180	94.007	90.898	619100	0	0	619100			873	1087	870	2590	1826	1826
EDIQSSLTDFLK	Unmodified	1394.6929	0.69292553	993	C4MBF1	EHI_165770		yes	yes	0	0	1	1	1	1	1	1	83.27	84.188	2	6.8948E-05	1	11537	2013-05-10_GAG_Top10HCD_HM1_GJ180	90.697	86.82	2803100	345460	1407700	1050000			874	993	871	2591;2592;2593	1827	1827
EDKKEQAIEFVK	Unmodified	1462.7668	0.76675917	676	C4M3S9	EHI_163480		yes	yes	0	0	2	2	2	2	2	2	40.615	41.667	2,3	1.3328E-08	2	5726	2013-05-10_GAG_Top10HCD_HM1_GJ178	175.88	154.11	39914000	14790000	19299000	5825400			875	676	872	2594;2595;2596;2597;2598;2599	1828;1829	1828
EDLDTFSEIYPPTDK	Unmodified	1768.8043	0.80432647	221	C4LUW9	EHI_179080	Adenylyl-sulfate kinase	yes	yes	0	0	1	1	1	1	1	1	69.795	70.796	2	3.2476E-05	1	9631	2013-05-10_GAG_Top10HCD_HM1_GJ179	70.197	67.723	6443400	1432800	2929100	2081500			876	221	873	2600;2601;2602	1830	1830
EDLVYLSK	Unmodified	965.50696	0.50696266	364	C4LXB1;P42649	EHI_098280	14-3-3 protein 2	yes	no	0	0			1			1	49.82	51.221	2	0.029851	1	6755	2013-05-10_GAG_Top10HCD_HM1_GJ180	66.27	48.362	0	0	0	0			877	364	874	2603	1831	1831
EDRNYHIFYQLLAGATAQQK	Unmodified	2365.1815	0.1814932	180	C4LU72;Q07569	EHI_110180;mhcA		yes	no	0	0		1	1		1	1	83.415	84.792	4	0.00073717	1	11610	2013-05-10_GAG_Top10HCD_HM1_GJ180	63.447	62.409	2865300	0	1411500	1453800			878	180	875	2604;2605	1832	1832
EDTPFYIGK	Unmodified	1068.5128	0.51277632	80	B1N4V3			yes	yes	0	0	1	2	1	1	2	1	54.225	55.502	2	0.0029167	2	7749	2013-05-10_GAG_Top10HCD_HM1_GJ178	66.299	55.079	41646000	5255300	20108000	16283000			879	80	876	2606;2607;2608;2609	1833;1834	1833
EDVAPHVYAIADGAYR	Unmodified	1745.8373	0.83729835	180	C4LU72;Q07569	EHI_110180;mhcA		yes	no	0	0	1	1	1	1	1	1	60.007	61.093	3	2.3785E-11	1	8114	2013-05-10_GAG_Top10HCD_HM1_GJ180	115.04	112.56	7943600	1419700	2495500	4028400			880	180	877	2610;2611;2612	1835	1835
EDVNIITQK	Unmodified	1058.5608	0.56078914	1137	Q9U593	dpp		yes	yes	0	0	1	1	1	1	1	1	40.065	41.117	2	0.00016631	1	5296	2013-05-10_GAG_Top10HCD_HM1_GJ179	99.257	82.132	9393200	2336800	4187900	2868500			881	1137	878	2613;2614;2615	1836	1836
EDWFSVCK	Unmodified	1069.4539	0.45388123	251	O76156;C4LVD3	EHI_197160	Sulfate adenylyltransferase	yes	no	0	0	1	1	1	1	1	1	61.197	62.249	2	0.0016576	2	8716	2013-05-10_GAG_Top10HCD_HM1_GJ178	104.44	95.043	14201000	5169400	7527700	1503800			882	251	879	2616;2617;2618	1837;1838	1837
EDYASETDCDAQNER	Unmodified	1801.6697	0.66970026	309	C4LWD8	EHI_096250		yes	yes	0	0	1	1		1	1		31.204	32.132	2	0.0017234	1	4162	2013-05-10_GAG_Top10HCD_HM1_GJ179	48.899	48.899	365860	139660	226200	0			883	309	880	2619;2620	1839	1839
EEAAPTEQPQEEVHEEVHEEEVHEEEVHEEEEGF	Unmodified	4053.6784	0.67841685	316	C4LWF5	EHI_096420		yes	yes	0	0	2	2	1	2	2	1	64.036	64.938	4,5	0.048085	2	8719	2013-05-10_GAG_Top10HCD_HM1_GJ179	15.432	15.184	9606100	2018100	6578900	1009100			884	316	881	2621;2622;2623;2624;2625	1840;1841	1840
EEADEFVNDK	Unmodified	1194.5041	0.50406212	447	Q5NT12;C4LYX3	EhRabP2;EHI_117890		yes	no	0	0	1	1	1	1	1	1	35.769	36.821	2	0.00086027	1	4803	2013-05-10_GAG_Top10HCD_HM1_GJ180	72.2	66.334	2663400	458070	1118400	1086900			885	447	882	2626;2627;2628	1842	1842
EEAEFNTTATLK	Unmodified	1352.646	0.64597533	180	C4LU72;Q07569	EHI_110180;mhcA		yes	no	0	0	1	1	1	1	1	1	46.714	47.732	2	1.0279E-07	1	6515	2013-05-10_GAG_Top10HCD_HM1_GJ178	128.85	124.49	11066000	3555400	5097100	2413500			886	180	883	2629;2630;2631	1843	1843
EEAFAYETNEILR	Unmodified	1583.7468	0.74675201	509	C4M0A8	EHI_005150		yes	yes	0	0	1	1	1	1	1	1	69.221	70.207	2	4.5135E-12	1	9508	2013-05-10_GAG_Top10HCD_HM1_GJ179	163.51	162.01	11219000	1462900	4951900	4803900			887	509	884	2632;2633;2634	1844	1844
EEAIIFDIESQK	Unmodified	1420.7086	0.70857559	1059	Q1EQ31	EHI_088090		yes	yes	0	0	1	1		1	1		73.786	74.262	2	0.00013505	1	10500	2013-05-10_GAG_Top10HCD_HM1_GJ178	85.522	69.977	2123700	456890	1666800	0			888	1059	885	2635;2636	1845	1845
EEAMNQIIELQSK	Unmodified	1531.7552	0.75520821	868	C4M7Z2	EHI_167710		yes	yes	0	0	1	1	1	1	1	1	63.375	64.427	2	0.00016168	1	8983	2013-05-10_GAG_Top10HCD_HM1_GJ178	73.927	69.973	2317500	956010	647620	713850			889	868	886	2637;2638;2639	1846	1846
EECDDKYK	Unmodified	1085.4335	0.43353972	831,1037	O77164;C4M770	BiP;EHI_199590		no	no	0	0	1						0.96412	0.96412	2	0.0067539	1	118	2013-05-10_GAG_Top10HCD_HM1_GJ178	73.26	65.692	596470	596470	0	0			890	1037;831	887	2640	1847	1847
EEDDNSITFK	Unmodified	1196.5197	0.51971219	1137	Q9U593;B1N629	dpp;EHI_061340		yes	no	0	0	1	1	1	1	1	1	38.837	39.889	2	0.006002	1	5431	2013-05-10_GAG_Top10HCD_HM1_GJ178	56.043	51.347	4339700	1050800	2073100	1215700			891	1137	888	2641;2642;2643	1848	1848
EEEDGIFYK	Unmodified	1128.4975	0.49752018	951	C4MA47	EHI_019630		yes	yes	0	0	1	1	1	1	1	1	46.737	47.756	2	0.02648	1	6197	2013-05-10_GAG_Top10HCD_HM1_GJ179	46.462	37.068	2843400	522100	1405700	915660			892	951	889	2644;2645;2646	1849	1849
EEEEVEDTEAMK	Unmodified	1437.5817	0.5817201	676	C4M3S9	EHI_163480		yes	yes	0	0	1	1	1	1	1	1	33.693	34.745	2	0.061958	1	4718	2013-05-10_GAG_Top10HCD_HM1_GJ178	32.295	32.295	2085800	694850	776350	614560			893	676	890	2647;2648;2649	1850	1850
EEEEVEDTEAMKQEAQEK	Unmodified	2150.9161	0.91613812	676	C4M3S9	EHI_163480		yes	yes	0	0	2	2	2	2	2	2	41.204	42.256	2,3	1.4312E-22	4	5462	2013-05-10_GAG_Top10HCD_HM1_GJ179	176.49	173.47	19780000	5637200	10198000	3944800			894	676	891	2650;2651;2652;2653;2654;2655	1851;1852;1853;1854	1853
EEEIIQQIDEKK	Unmodified	1500.7672	0.7671531	1145				yes	yes	0	0	1			1			13.541	13.541	3	0.013998	1	1769	2013-05-10_GAG_Top10HCD_HM1_GJ178	44.71	6.5322	11878000	11878000	0	0	+		895	1145	892	2656	1855	1855
EEEKNPVIVIAYLELPR	Unmodified	2011.099	0.098992348	879	C4M8B5	EHI_101240		yes	yes	0	0	1	1	1	1	1	1	93.657	94.675	3	8.554E-10	3	13140	2013-05-10_GAG_Top10HCD_HM1_GJ179	118.55	118.15	5372100	887170	2778500	1706400			896	879	893	2657;2658;2659	1856;1857;1858	1856
EEENAIEK	Unmodified	960.44001	0.4400053	343	C4LWS5	EHI_198790		yes	yes	0	0		1	2		1	2	8.0148	10.071	2	0.01757	3	1038	2013-05-10_GAG_Top10HCD_HM1_GJ179	58.981	39.344	210120	0	210120	0			897	343	894	2660;2661;2662	1859;1860;1861	1859
EEESKQETTETETIK	Unmodified	1780.8214	0.8214331	650	C4M3A6	EHI_175270		yes	yes	0	0	1	1	1	1	1	1	21.918	23.371	2	4.7041E-05	1	2835	2013-05-10_GAG_Top10HCD_HM1_GJ179	79.614	65.012	1698400	357560	821880	518930			898	650	895	2663;2664;2665	1862	1862
EEESTLIPNVIHK	Unmodified	1507.7882	0.7882229	240	C4LV70	EHI_182930		yes	yes	0	0	1	1	1	1	1	1	59.043	60.129	2	0.00017664	1	7976	2013-05-10_GAG_Top10HCD_HM1_GJ180	73.881	72.414	4807000	1141800	2574300	1090900			899	240	896	2666;2667;2668	1863	1863
EEEVPYVNVHVLNDEMFK	Unmodified	2190.0303	0.030320436	502	C4M067	EHI_021560		yes	yes	0	0	1		1	1		1	80.762	81.763	3	0.00010592	1	11602	2013-05-10_GAG_Top10HCD_HM1_GJ178	54.964	52.163	2668100	703100	0	1965000			900	502	897	2669;2670	1864	1864
EEFSNQTGYSLLK	Unmodified	1514.7253	0.72528829	881	C4M8C0	EHI_188590		yes	yes	0	0	1	1	1	1	1	1	61.078	62.13	2	4.679E-05	1	8203	2013-05-10_GAG_Top10HCD_HM1_GJ180	86.803	56.598	19813000	3296000	8701600	7815900			901	881	898	2671;2672;2673	1865	1865
EEGEAFAK	Unmodified	879.39741	0.39741221	1101,1102	Q5NT27;Q5NT28	EhRab2C;EhRab2B		no	no	0	0		1	1				15.662	17.941	2	0.0028854	1	2047	2013-05-10_GAG_Top10HCD_HM1_GJ180	82.452	37.731	2192400	0	474310	1718000			902	1101;1102	899	2674;2675	1866	1866
EEGSYVVLLHIICDSYLHCEWAYPIK	Unmodified	3193.5253	0.52527862	496	C4M012;B1N4T3	EHI_134630;EHI_143120		yes	no	0	0		1			1		111.16	111.72	4	0.055514	1	15710	2013-05-10_GAG_Top10HCD_HM1_GJ179	13.232	13.155	493240	0	493240	0			903	496	900	2676	1867	1867
EEIDNAEFDK	Unmodified	1208.5197	0.51971219	1135	Q9NJW1;B1N3T3	grainin 2;EHI_111720		yes	no	0	0	1	3	1	1	3	1	38.497	39.87	2	7.1295E-05	3	5228	2013-05-10_GAG_Top10HCD_HM1_GJ179	115.78	107.38	49846000	11324000	17171000	21351000			904	1135	901	2677;2678;2679;2680;2681	1868;1869;1870	1869
EEIDNAEFDKFVNLVLALSG	Unmodified	2222.1107	0.11067925	1135	Q9NJW1;B1N3T3	grainin 2;EHI_111720		yes	no	0	0	1	1	1	1	1	1	125.21	126.36	2	2.2627E-13	3	18417	2013-05-10_GAG_Top10HCD_HM1_GJ178	118.23	118.23	26980000	2182500	11986000	12812000			905	1135	902	2682;2683;2684	1871;1872;1873	1871
EEIGNNVNTLFDEVQK	Unmodified	1847.8901	0.89012178	121	C4LT29	EHI_148590		yes	yes	0	0	1	1		1	1		74.313	74.789	2	7.5436E-05	1	10562	2013-05-10_GAG_Top10HCD_HM1_GJ178	59.673	56.632	1661900	640570	1021300	0			906	121	903	2685;2686	1874	1874
EEILNQPQEIQQPNYNNDIGDIFNIENLK	Unmodified	3441.6688	0.66884263	635	C4M2Y6	EHI_048730		yes	yes	0	0	1		1	1		1	95.168	96.309	3	0.01051	1	13317	2013-05-10_GAG_Top10HCD_HM1_GJ180	37.808	37.571	2915100	596400	0	2318700			907	635	904	2687;2688	1875	1875
EEILNQPQEIQQPNYNNDIGDIFNIENLKR	Unmodified	3597.77	0.76995365	635	C4M2Y6	EHI_048730		yes	yes	0	0	1	1	1	1	1	1	89.507	90.459	3	0.026754	2	12457	2013-05-10_GAG_Top10HCD_HM1_GJ179	31.923	31.923	13253000	1560200	4583800	7109000			908	635	905	2689;2690;2691	1876;1877	1877
EEIVLLLK	Unmodified	955.59538	0.59538373	492	C4LZY3	EHI_065670		yes	yes	0	0	1	2	1	1	2	1	72.458	73.411	1,2	0.0033197	2	9914	2013-05-10_GAG_Top10HCD_HM1_GJ180	77.923	45.987	2806500	674620	1434500	697380			909	492	906	2692;2693;2694;2695	1878;1879	1879
EELQSFANLKEPK	Unmodified	1531.7882	0.7882229	881	C4M8C0	EHI_188590		yes	yes	0	0	1	1	1	1	1	1	54.883	56.002	3	0.015343	1	7382	2013-05-10_GAG_Top10HCD_HM1_GJ180	54.309	47.622	4306400	1219300	1881600	1205600			910	881	907	2696;2697;2698	1880	1880
EELWEYLR	Unmodified	1136.5502	0.55022446	974	C4MAW3	EHI_183900		yes	yes	0	0	1	1		1	1		77.702	78.128	2	4.0959E-10	2	10696	2013-05-10_GAG_Top10HCD_HM1_GJ179	121.09	105.48	3332000	556190	2775800	0			911	974	908	2699;2700	1881;1882	1882
EENDFFIDNEK	Unmodified	1398.5939	0.59393976	1047	Q1EPZ9	EHI_106240		yes	yes	0	0	1		1	1		1	56.14	56.941	2	0.00093355	1	7915	2013-05-10_GAG_Top10HCD_HM1_GJ178	65.348	60.59	3316400	625970	0	2690500			912	1047	909	2701;2702	1883	1883
EENKEIEELQK	Unmodified	1387.6831	0.68308912	57	B1N3T7	EHI_154200		yes	yes	0	0	1	1	1	1	1	1	35.645	36.696	2	0.017108	1	5028	2013-05-10_GAG_Top10HCD_HM1_GJ178	54.286	42.018	2066200	232940	1323300	509960			913	57	910	2703;2704;2705	1884	1884
EENLLER	Unmodified	901.45051	0.45051041	220	O15612;C4LUW3	EHI_179000	40S ribosomal protein S9	yes	no	0	0	1	1	1	1	1	1	36.157	37.209	2	0.0035331	1	4817	2013-05-10_GAG_Top10HCD_HM1_GJ180	136.33	49.461	12008000	1085700	6393000	4529200			914	220	911	2706;2707;2708	1885	1885
EEPEEAYQSFCR	Unmodified	1543.6249	0.62492232	27	C4M4N3;B1N306;B1N3D6;Q06193	EHI_189490;EHI_166810;EHI_164510;EF-2	Elongation factor 2	yes	no	0	0		1			1		52.212	53.967	2	6.105E-05	1	7076	2013-05-10_GAG_Top10HCD_HM1_GJ179	78.884	73.979	1172700	0	1172700	0			915	27	912	2709	1886	1886
EEPIPASER	Unmodified	1026.4982	0.49818889	345	C4LWT9	EHI_198930		yes	yes	0	0	1	1	1	1	1	1	25.741	27.061	2	0.0045295	1	3606	2013-05-10_GAG_Top10HCD_HM1_GJ178	64.841	40.022	3181700	633150	1195300	1353300			916	345	913	2710;2711;2712	1887	1887
EEQLLTINR	Unmodified	1114.5982	0.59823728	434	C4LYN2	EHI_118840		yes	yes	0	0		1	1		1	1	50.671	52.299	2	6.9149E-05	1	6913	2013-05-10_GAG_Top10HCD_HM1_GJ180	144.09	81.543	5320000	0	1120800	4199200			917	434	914	2713;2714	1888	1888
EEQPMAVDSNK	Unmodified	1246.55	0.54996646	164	C4LTW5	EHI_050950		yes	yes	0	0	1		1	1		1	23.264	24.215	2	0.062254	1	3207	2013-05-10_GAG_Top10HCD_HM1_GJ178	34.75	31.539	392220	220820	0	171400			918	164	915	2715;2716	1889	1889
EETLLQNEDK	Unmodified	1217.5776	0.57756142	469	C4LZB9	EHI_000700		yes	yes	0	0			1			1	35.397	36.697	2	0.0473	1	4804	2013-05-10_GAG_Top10HCD_HM1_GJ180	38.791	22.636	1379200	0	0	1379200			919	469	916	2717	1890	1890
EEVETVMK	Unmodified	963.4583	0.45829791	937	C4M9M6	EHI_112870	3-ketoacyl-CoA synthase	yes	yes	0	0	1		1	1		1	31.151	31.851	1	0.0014659	1	4311	2013-05-10_GAG_Top10HCD_HM1_GJ178	101.33	47.773	429210	163610	0	265590			920	937	917	2718;2719	1891	1891
EEVPAADLSDQVPDTESETK	Unmodified	2158.9754	0.97536756	1028	CON__Q2UVX4			yes	yes	0	0			1			1	54.44	56.041	2	0.0566	1	7385	2013-05-10_GAG_Top10HCD_HM1_GJ180	32.353	32.194	681070	0	0	681070		+	921	1028	918	2720	1892	1892
EEVPIENAK	Unmodified	1027.5186	0.51858998	104	C4LSR6	EHI_152280		yes	yes	0	0	1	1	1	1	1	1	31.423	32.508	2	0.00014955	1	4410	2013-05-10_GAG_Top10HCD_HM1_GJ178	103.55	92.035	5169600	1524000	2033600	1611900			922	104	919	2721;2722;2723	1893	1893
EEVVENNALLDWVNSFGLNVSNFSSDWK	Unmodified	3211.5098	0.50982279	1136	Q9U3Z8;C4M1S5;C4M1S6	ALP;EHI_164430;EHI_164440		yes	no	0	0		1	1		1	1	123.07	124.75	3	0.00089936	1	17770	2013-05-10_GAG_Top10HCD_HM1_GJ179	50.986	50.419	1924200	0	1158000	766150			923	1136	920	2724;2725	1894	1894
EEWTAENELLTAALK	Unmodified	1716.857	0.85703074	896	C4M8T2	EHI_147010		yes	yes	0	0	1	1	1	1	1	1	86.032	86.984	2	6.3948E-13	3	12012	2013-05-10_GAG_Top10HCD_HM1_GJ179	136.6	130.28	27432000	5025500	13211000	9195000			924	896	921	2726;2727;2728	1895;1896;1897	1896
EEYDESGPAIVHR	Unmodified	1500.6845	0.68448611	16	P11426;B1N2P0;Q9TYD6;B1N621	EHI_043640	Actin	yes	no	0	0	2	2	2	2	2	2	39.426	40.478	2,3	1.2306E-16	6	5508	2013-05-10_GAG_Top10HCD_HM1_GJ178	184.55	184.55	200210000	17088000	125670000	57452000			925	16	922	2729;2730;2731;2732;2733;2734	1898;1899;1900;1901;1902;1903	1899
EEYQQLK	Unmodified	936.45526	0.45526144	135	C4LTA0			yes	yes	0	0	1	1	1	1	1	1	22.198	23.651	2	0.003868	1	2844	2013-05-10_GAG_Top10HCD_HM1_GJ179	118.01	57.329	7793100	1377400	3777100	2638600			926	135	923	2735;2736;2737	1904	1904
EEYQQLKK	Unmodified	1064.5502	0.55022446	135	C4LTA0			yes	yes	0	0	1	1	1	1	1	1	14.298	15.751	2	0.021047	1	1722	2013-05-10_GAG_Top10HCD_HM1_GJ179	114.5	65.401	5041100	35333	3225200	1780500			927	135	924	2738;2739;2740	1905	1905
EFAADKPIILLK	Unmodified	1356.8017	0.80168812	218	C4LUV9;Q9NAT4	EHI_178960		yes	no	0	0	1	1	1	1	1	1	67.196	68.215	3	0.015305	2	9099	2013-05-10_GAG_Top10HCD_HM1_GJ180	57.175	44.906	6889700	881520	3154700	2853500			928	218	925	2741;2742;2743	1906;1907	1907
EFALIIPHTPSLIQPINQELGIEK	Unmodified	2699.4898	0.48980304	445	C4LYW0	EHI_010730		yes	yes	0	0	1	1	1	1	1	1	96.884	97.902	3	9.5801E-10	1	13602	2013-05-10_GAG_Top10HCD_HM1_GJ179	85.805	85.641	5413800	643700	2973300	1796800			929	445	926	2744;2745;2746	1908	1908
EFCLAQGSSK	Unmodified	1125.5125	0.51245874	306	C4LWA8	EHI_155570		yes	yes	0	0		1			1		37.868	39.724	2	0.03399	1	5148	2013-05-10_GAG_Top10HCD_HM1_GJ179	44.639	36.708	1139400	0	1139400	0			930	306	927	2747	1909	1909
EFCQVQPDTSK	Unmodified	1337.5922	0.59216562	1100	Q5NT23	EhRabK1		yes	yes	0	0	1	1	1	1	1	1	31.907	32.992	2	6.8327E-06	2	4255	2013-05-10_GAG_Top10HCD_HM1_GJ179	130.56	125.47	9397000	1922100	6187100	1287800			931	1100	928	2748;2749;2750	1910;1911	1910
EFDEVAK	Unmodified	836.3916	0.39159855	574	C4M1M6	EHI_133970		yes	yes	0	0	1	1	1	1	1	1	25.222	26.541	2	0.004772	1	3299	2013-05-10_GAG_Top10HCD_HM1_GJ180	85.265	53.329	14936000	4707500	7126100	3102100			932	574	929	2751;2752;2753	1912	1912
EFDLYEYR	Unmodified	1133.5029	0.50293991	1079	Q24809	EhPGP6		yes	yes	0	0			1			1	62.932	64.734	2	0.0072155	1	8570	2013-05-10_GAG_Top10HCD_HM1_GJ180	80.165	75.26	6467400	0	0	6467400			933	1079	930	2754	1913	1913
EFEEASEEVR	Unmodified	1223.5306	0.53061123	127	C4LT65	EHI_148990		yes	yes	0	0	1		1	1		1	36.96	37.611	2	0.00030143	1	5075	2013-05-10_GAG_Top10HCD_HM1_GJ178	82.029	78.136	2584700	1527700	0	1057000			934	127	931	2755;2756	1914	1914
EFFNGKEPSR	Unmodified	1209.5778	0.57783619	831,1037	O77164;C4M770	BiP;EHI_199590		no	no	0	0	1		1				36.854	37.505	2	3.1177E-05	2	4874	2013-05-10_GAG_Top10HCD_HM1_GJ180	119.34	65.561	5389200	1112900	0	4276200			935	1037;831	932	2757;2758	1915;1916	1916
EFGALYNEDLDK	Unmodified	1412.646	0.64597533	474	C4LZG8	EHI_138080		yes	yes	0	0	1	1	1	1	1	1	59.912	60.997	2	3.2425E-05	1	8071	2013-05-10_GAG_Top10HCD_HM1_GJ179	92.781	90.873	7039400	1317900	3425100	2296400			936	474	933	2759;2760;2761	1917	1917
EFGDLVMMGIGGFSPLNGFMK	Unmodified	2246.0574	0.057403584	251	O76156;C4LVD3	EHI_197160	Sulfate adenylyltransferase	yes	no	0	0	1	1	1	1	1	1	114.57	115.59	2	6.1563E-06	1	16227	2013-05-10_GAG_Top10HCD_HM1_GJ180	64.249	64.074	3023000	721220	1290700	1011100			937	251	934	2762;2763;2764	1918	1918
EFIIEPVDELQFLDSYNNR	Unmodified	2340.1274	0.12739194	449	C4LYZ1	EHI_118070		yes	yes	0	0	1	1	1	1	1	1	100.03	101.05	2	0.00099559	1	14525	2013-05-10_GAG_Top10HCD_HM1_GJ178	46.494	46.268	4075800	1018800	2343500	713430			938	449	935	2765;2766;2767	1919	1919
EFIQFALK	Unmodified	994.54877	0.54876789	1139	Q9Y088	atpase		yes	yes	0	0	1	1		1	1		72.688	73.164	2	0.020214	1	9958	2013-05-10_GAG_Top10HCD_HM1_GJ179	55.676	44.165	749620	262530	487090	0			939	1139	936	2768;2769	1920	1920
EFISGGNPSDPESFPYVVIANK	Unmodified	2366.143	0.14304201	1115	Q6AW67	EhRAB7B		yes	yes	0	0	1	1	1	1	1	1	82.578	83.496	2	0.00048896	2	11420	2013-05-10_GAG_Top10HCD_HM1_GJ180	55.972	54.787	12500000	1847200	7299800	3352800			940	1115	937	2770;2771;2772	1921;1922	1922
EFISGGNPSDPESFPYVVIANKNDCEPANR	Unmodified	3322.5201	0.5200699	1115	Q6AW67	EhRAB7B		yes	yes	0	0	1	1		1	1		77.319	77.746	3	0.021383	1	10620	2013-05-10_GAG_Top10HCD_HM1_GJ179	50.865	50.749	4977800	879450	4098400	0			941	1115	938	2773;2774	1923	1923
EFLIHPVDER	Unmodified	1253.6404	0.64043645	903	C4M8X0	EHI_120590		yes	yes	0	0	1	1	1	1	1	1	54.412	55.531	3	0.00052772	1	7741	2013-05-10_GAG_Top10HCD_HM1_GJ178	66.19	50.6	15189000	2892900	9442300	2853800			942	903	939	2775;2776;2777	1924	1924
EFLLDPINER	Unmodified	1244.6401	0.6401021	692	C4M3Z4	EHI_185260		yes	yes	0	0	1	1	1	1	1	1	71.702	72.653	2	0.00038026	1	9916	2013-05-10_GAG_Top10HCD_HM1_GJ179	80.037	67.072	3928800	846000	2178600	904160			943	692	940	2778;2779;2780	1925	1925
EFLNGANVTNPNDFPFVVLVNK	Unmodified	2447.2485	0.24851013	1113	Q6AW64	EhRAB7E		yes	yes	0	0	2	2	2	2	2	2	98.828	99.814	2,3	4.1809E-07	4	13831	2013-05-10_GAG_Top10HCD_HM1_GJ180	80.236	80	15981000	2723400	6129500	7128100			944	1113	941	2781;2782;2783;2784;2785;2786	1926;1927;1928;1929	1929
EFLVQHNFK	Unmodified	1160.5978	0.59784335	728	C4M4V9	EHI_028950		yes	yes	0	0	1	1		1	1		48.439	49.317	2	0.0022331	2	6429	2013-05-10_GAG_Top10HCD_HM1_GJ179	77.732	74.854	2858300	808180	2050100	0			945	728	942	2787;2788	1930;1931	1931
EFNDSIK	Unmodified	851.4025	0.40249759	816	C4M6U3	EHI_054180	Protein SEY1 homolog 2	yes	yes	0	0	1	1	1	1	1	1	28.538	29.69	2	0.024254	1	4053	2013-05-10_GAG_Top10HCD_HM1_GJ178	62.717	32.91	1476200	397670	640680	437850			946	816	943	2789;2790;2791	1932	1932
EFNNETEQK	Unmodified	1137.4938	0.49383179	516	C4M0F6	EHI_006830		yes	yes	0	0		1			1		10.037	12.093	2	0.0088901	1	1313	2013-05-10_GAG_Top10HCD_HM1_GJ179	58.433	46.197	0	0	0	0			947	516	944	2792	1933	1933
EFNQLTISGVNLIK	Unmodified	1574.8668	0.86680757	239	C4LV65	EHI_182860		yes	yes	0	0			1			1	78.86	80.862	2	0.006027	1	11042	2013-05-10_GAG_Top10HCD_HM1_GJ180	49.988	48.736	1071800	0	0	1071800			948	239	945	2793	1934	1934
EFNVVSAK	Unmodified	892.46543	0.46543219	234	C4LV48;Q9NCC0	EHI_182670;Ebp2		yes	no	0	0	1	1	1	1	1	1	38.001	39.053	2	0.0025864	3	5029	2013-05-10_GAG_Top10HCD_HM1_GJ179	83.998	53.386	42653000	4508400	22777000	15368000			949	234	946	2794;2795;2796	1935;1936;1937	1936
EFPYLENNVYLDYTASGLHQISQLK	Unmodified	2941.4498	0.44978871	579	C4M1V6	EHI_027700		yes	yes	0	0		1	1		1	1	97.213	98.691	3	0.0010688	1	13682	2013-05-10_GAG_Top10HCD_HM1_GJ180	43.241	41.953	2349500	0	1206600	1142900			950	579	947	2797;2798	1938	1938
EFQQNQNPSFTTK	Unmodified	1567.7267	0.72668527	152	C4LTM9	EHI_012380		yes	yes	0	0	1	1	1	1	1	1	39.497	40.549	2	0.0044548	1	5304	2013-05-10_GAG_Top10HCD_HM1_GJ180	40.88	15.426	2810700	308560	1322600	1179500			951	152	948	2799;2800;2801	1939	1939
EFSQYFDAEQK	Unmodified	1390.6041	0.60411052	509	C4M0A8	EHI_005150		yes	yes	0	0	1	1	1	1	1	1	56.311	57.396	2	8.223E-06	1	7582	2013-05-10_GAG_Top10HCD_HM1_GJ180	110.84	107.5	18485000	2428200	6838400	9218700			952	509	949	2802;2803;2804	1940	1940
EFSVVDLGTQLPGATR	Unmodified	1688.8733	0.87334951	786	C4M6A5	EHI_082540		yes	yes	0	0			1			1	77.571	79.573	2	0.00010971	1	10855	2013-05-10_GAG_Top10HCD_HM1_GJ180	58.98	12.3	1410400	0	0	1410400			953	786	950	2805	1941	1941
EFTDVEPPEQK	Unmodified	1317.6089	0.60886155	398	C4LY07	EHI_035800		yes	yes	0	0		1			1		41.847	43.703	2	0.016404	1	5650	2013-05-10_GAG_Top10HCD_HM1_GJ179	43.604	38.192	1723500	0	1723500	0			954	398	951	2806	1942	1942
EFTEAVVSLLMK	Unmodified	1365.7214	0.72138888	811	C4M6P9;B1N4R6	EHI_201200;EHI_172280		yes	no	0	0	1	1	1	1	1	1	94.495	95.513	2	0.00065563	1	13710	2013-05-10_GAG_Top10HCD_HM1_GJ178	67.252	37.718	4935100	832000	2131600	1971500			955	811	952	2807;2808;2809	1943	1943
EFTPVLQADFQK	Unmodified	1421.7191	0.7190807	1015	CON__P02070			yes	yes	0	0		1			1		67.142	68.296	2	0.0036396	1	9244	2013-05-10_GAG_Top10HCD_HM1_GJ179	51.359	44.191	3945200	0	3945200	0		+	956	1015	953	2810	1944	1944
EFVDEIIPIK	Unmodified	1201.6594	0.65944055	522	O15635;O15570;C4M0H9	cysteine synthase type II;EHI_024230		yes	no	0	0	1	1	1	1	1	1	77.016	77.934	2	0.0047381	1	10644	2013-05-10_GAG_Top10HCD_HM1_GJ180	58.474	48.016	5767800	529350	3035700	2202700			957	522	954	2811;2812;2813	1945	1945
EFYEVQDK	Unmodified	1056.4764	0.47639081	197	C4LUG8	EHI_049670		yes	yes	0	0		1			1		37.944	39.8	2	0.060994	1	5154	2013-05-10_GAG_Top10HCD_HM1_GJ179	50.805	33.967	2280400	0	2280400	0			958	197	955	2814	1946	1946
EFYQQFK	Unmodified	988.46543	0.46543219	274	C4M338;C4LVQ7	EHI_059680;EHI_186900		yes	no	0	0	1	1	1	1	1	1	47.426	48.444	2	0.0031855	1	6677	2013-05-10_GAG_Top10HCD_HM1_GJ178	92.692	79.021	8481800	1615700	3468400	3397600			959	274	956	2815;2816;2817	1947	1947
EGASEEYDDLAELTSNPVLQR	Unmodified	2335.0816	0.081563963	997	C4MBI6	EHI_106670		yes	yes	0	0			1			1	80.627	82.629	2	2.7543E-06	1	11304	2013-05-10_GAG_Top10HCD_HM1_GJ180	67.928	66.365	897960	0	0	897960			960	997	957	2818	1948	1948
EGDHVVIGQCRPLSK	Unmodified	1693.857	0.85698794	303	C4LW92;C4M979	EHI_155410;EHI_124850		yes	no	0	0		1			1		37.049	38.905	2	0.0022044	1	4997	2013-05-10_GAG_Top10HCD_HM1_GJ179	64.52	52.877	648200	0	648200	0			961	303	958	2819	1949	1949
EGDYQFGK	Unmodified	942.40831	0.40831125	180	C4LU72	EHI_110180		yes	yes	0	0	1	1	1	1	1	1	29.91	30.995	2	0.014238	1	4191	2013-05-10_GAG_Top10HCD_HM1_GJ178	62.546	53.03	11455000	2961900	6439800	2052900			962	180	959	2820;2821;2822	1950	1950
EGEGIPSK	Unmodified	815.4025	0.40249759	784	C4M684	EHI_081630		yes	yes	0	0	1	1	1	1	1	1	13.714	15.167	2	0.0050271	1	1943	2013-05-10_GAG_Top10HCD_HM1_GJ178	65.465	40.834	2296700	500940	1166200	629510			963	784	960	2823;2824;2825	1951	1951
EGESKPVRPVK	Unmodified	1224.6826	0.68263561	509	C4M0A8	EHI_005150		yes	yes	0	0	1	1	1	1	1	1	3.1443	4.0625	2	5.0694E-05	2	366	2013-05-10_GAG_Top10HCD_HM1_GJ180	129	124.83	5352500	566350	2207200	2579000			964	509	961	2826;2827;2828	1952;1953	1953
EGEVINFEGFGDEKPDWK	Unmodified	2094.9535	0.95345032	229	C4LV33	EHI_182520		yes	yes	0	0	1	1	1	1	1	1	75.475	76.46	3	1.7706E-10	2	10812	2013-05-10_GAG_Top10HCD_HM1_GJ178	114.96	113.52	17725000	2630100	9571100	5523300			965	229	962	2829;2830;2831	1954;1955	1954
EGFNLIIMDR	Unmodified	1206.6067	0.60669348	585	C4M1Y9	EHI_165070		yes	yes	0	0	1	1	1	1	1	1	78.74	79.692	2	1.6074E-09	1	11320	2013-05-10_GAG_Top10HCD_HM1_GJ178	179.57	156.2	29624000	6356900	15711000	7556600			966	585	963	2832;2833;2834	1956	1956
EGFNLIVIAR	Unmodified	1130.6448	0.64479354	677	C4M3T5	EHI_163540		yes	yes	0	0	1	1	1	1	1	1	78.243	79.195	2	2.1765E-06	4	11224	2013-05-10_GAG_Top10HCD_HM1_GJ178	159.79	149.34	34213000	7392400	19925000	6895300			967	677	964	2835;2836;2837	1957;1958;1959;1960	1957
EGFQVTK	Unmodified	807.41267	0.41266834	670	C4M3Q5	EHI_146110		yes	yes	0	0	1	1	1	1	1	1	28.299	29.451	2	0.054371	1	3977	2013-05-10_GAG_Top10HCD_HM1_GJ178	53.351	32.652	1771700	428040	672510	671170			968	670	965	2838;2839;2840	1961	1961
EGIEGYPTLILFR	Unmodified	1506.8082	0.80823006	184	C4LU87	EHI_110350		yes	yes	0	0	1	1	1	1	1	1	92.13	93.149	2	4.4007E-08	3	12858	2013-05-10_GAG_Top10HCD_HM1_GJ179	115.57	104.93	17017000	5045000	9355200	2617200			969	184	966	2841;2842;2843	1962;1963;1964	1963
EGINIFLDGFIPTENMR	Unmodified	1964.9666	0.96659797	51	B1N3P0	EHI_156200		yes	yes	0	0	1		1	1		1	102.14	103.29	2	8.7381E-14	2	14377	2013-05-10_GAG_Top10HCD_HM1_GJ180	126.63	121.66	2017300	610130	0	1407200			970	51	967	2844;2845	1965;1966	1966
EGIPPDQQR	Unmodified	1038.5094	0.50942227	413	Q7JN53;C4M760;C4LY85;O15575	EhUBI1;EHI_166800		yes	no	0	0	1	2	2	1	2	2	19.063	20.703	2	0.00022116	5	2072	2013-05-10_GAG_Top10HCD_HM1_GJ180	88.136	88.136	7100800	1398600	2128200	3573900			971	413	968	2846;2847;2848;2849;2850	1967;1968;1969;1970;1971	1970
EGKDEFLLYR	Unmodified	1268.6401	0.6401021	968	C4MAP0	EHI_162540		yes	yes	0	0	1	1	1	1	1	1	56.256	57.341	2	0.016294	1	8032	2013-05-10_GAG_Top10HCD_HM1_GJ178	57.532	45.938	7083900	1288000	4375600	1420300			972	968	969	2851;2852;2853	1972	1972
EGKLDYIVLNHTEPDHSGSLVHILEK	Unmodified	2942.5138	0.51378595	2	B1N2F9			yes	yes	0	0	2	2	2	2	2	2	71.002	72.02	4,5	0.00044105	2	9789	2013-05-10_GAG_Top10HCD_HM1_GJ179	73.072	71.891	25523000	4411700	12040000	9071700			973	2	970	2854;2855;2856;2857;2858;2859	1973;1974	1974
EGKPLLPLPAK	Unmodified	1161.7121	0.71214483	324	P38653;C4LWK0;C4LV69	RPL21;EHI_069110	60S ribosomal protein L21	yes	no	0	0	2	2	2	2	2	2	52.858	53.943	2,3	0.029844	5	7008	2013-05-10_GAG_Top10HCD_HM1_GJ179	52.391	49.272	72973000	5341900	23536000	44095000			974	324	971	2860;2861;2862;2863;2864;2865	1975;1976;1977;1978;1979	1976
EGLVVVDER	Unmodified	1014.5346	0.53457439	879	C4M8B5	EHI_101240		yes	yes	0	0	1	1	1	1	1	1	45.575	46.561	2	0.00012753	1	6155	2013-05-10_GAG_Top10HCD_HM1_GJ180	134.23	113.26	36550000	3102800	9833500	23613000			975	879	972	2866;2867;2868	1980	1980
EGNLCTLILTEGDSAK	Unmodified	1719.8349	0.83491509	1116	Q6RCM0	EHI_120640	DNA topoisomerase 2	yes	yes	0	0	1	1		1	1		74.782	75.259	2	6.245E-05	1	10262	2013-05-10_GAG_Top10HCD_HM1_GJ179	64.454	62.232	1565900	607540	958360	0			976	1116	973	2869;2870	1981	1981
EGPKENVVVIDMWYGNR	Unmodified	2004.9727	0.97274598	287,919	C4LVZ9;C4M9B0	EHI_126140;EHI_193080		no	no	0	0	1	1	1				76.034	77.019	3	5.2475E-07	1	10942	2013-05-10_GAG_Top10HCD_HM1_GJ178	89.484	87.181	9146800	1306900	4268100	3571800			977	287;919	974	2871;2872;2873	1982	1982
EGSLFVSGEEAK	Unmodified	1251.5983	0.59829686	879	C4M8B5	EHI_101240		yes	yes	0	0	1	1	1	1	1	1	45.969	46.988	2	3.5428E-06	2	6184	2013-05-10_GAG_Top10HCD_HM1_GJ180	98.902	74.83	31916000	3924700	14826000	13165000			978	879	975	2874;2875;2876	1983;1984	1984
EGSNFDGATQK	Unmodified	1152.5047	0.50473083	499	C4M035	EHI_021190		yes	yes	0	0	1	1	1	1	1	1	14.214	15.667	2	0.0034189	1	1783	2013-05-10_GAG_Top10HCD_HM1_GJ179	60.305	49.553	1654100	385220	981870	286980			979	499	976	2877;2878;2879	1985	1985
EGSTTVEVGVMNYDGTK	Unmodified	1785.8091	0.80909427	570	C4M1J0	EHI_001100		yes	yes	0	0	1	1	1	1	1	1	55.413	56.498	2	4.4726E-05	1	7443	2013-05-10_GAG_Top10HCD_HM1_GJ179	58.712	48.866	3322700	1064900	1312400	945400			980	570	977	2880;2881;2882	1986	1986
EGTGVNEIFNALAEAMMDK	Unmodified	2038.934	0.93397721	1131	Q9BLF2	EhRabC1		yes	yes	0	0	1	1	1	1	1	1	115.95	117	2	1.3728E-18	2	16594	2013-05-10_GAG_Top10HCD_HM1_GJ179	130.02	129.15	6281400	1046800	3103000	2131600			981	1131	978	2883;2884;2885	1987;1988	1987
EGTSPVAEHISFEK	Unmodified	1529.7362	0.73618733	964	C4MAK2	EHI_017000		yes	yes	0	0	2	2	2	2	2	2	49.987	51.039	2,3	1.184E-10	2	6753	2013-05-10_GAG_Top10HCD_HM1_GJ180	99.834	94.293	18686000	2165000	9012200	7508500			982	964	979	2886;2887;2888;2889;2890;2891	1989;1990	1990
EGTTTGLAPNFHELSGLFYVLK	Unmodified	2393.2267	0.22671206	151	C4LTM7;E5RSJ5	EHI_012340;cpbf4		yes	no	0	0	1	1	1	1	1	1	102.2	103.22	3	0.0073615	1	14400	2013-05-10_GAG_Top10HCD_HM1_GJ180	40.137	39.236	3557600	197090	1504800	1855700			983	151	980	2892;2893;2894	1991	1991
EGVCTVNVTDAVEEDKEVLLHK	Unmodified	2483.2214	0.22136868	306	C4LWA8	EHI_155570		yes	yes	0	0	1		1	1		1	72.929	73.88	4	0.043245	1	10476	2013-05-10_GAG_Top10HCD_HM1_GJ178	41.597	41.481	1535100	789520	0	745570			984	306	981	2895;2896	1992	1992
EGVELDGQKK	Unmodified	1101.5666	0.5666028	584	Q5NT35;C4M1Y3	EhRabD2;EHI_164900		yes	no	0	0	1	1	1	1	1	1	16.132	17.652	2	0.028085	1	1976	2013-05-10_GAG_Top10HCD_HM1_GJ179	77.14	59.667	1130700	343270	418380	369080			985	584	982	2897;2898;2899	1993	1993
EHASVYDNPEK	Unmodified	1287.5731	0.57314474	875	C4M882	EHI_098800		yes	yes	0	0			1			1	17.759	19.862	2	0.0011163	1	2334	2013-05-10_GAG_Top10HCD_HM1_GJ180	66.267	60.239	543290	0	0	543290			986	875	983	2900	1994	1994
EHDFVSK	Unmodified	860.40283	0.40283194	954	C4MA84	EHI_067260		yes	yes	0	0			1			1	9.7837	11.485	2	0.048881	1	1207	2013-05-10_GAG_Top10HCD_HM1_GJ180	63.565	33.38	1143100	0	0	1143100			987	954	984	2901	1995	1995
EHFVNAIICQIANDDEIGAEK	Unmodified	2385.1271	0.12707437	512	C4M0D4	EHI_064680		yes	yes	0	0	1	1	1	1	1	1	85.613	86.565	2	6.4995E-06	1	11850	2013-05-10_GAG_Top10HCD_HM1_GJ180	60.325	60.079	2582300	371130	1467900	743230			988	512	985	2902;2903;2904	1996	1996
EHIISDLHLER	Unmodified	1360.7099	0.709913	191	C4LUC1	EHI_110740		yes	yes	0	0	1			1			52.409	52.409	2	5.3575E-05	1	7209	2013-05-10_GAG_Top10HCD_HM1_GJ178	79.036	73.316	1574500	1574500	0	0			989	191	986	2905	1997	1997
EHILLSYTLGVK	Unmodified	1371.7762	0.77620165	960,842	C4MAC9;O15600;P31018;C4M7D4	EHI_011210	Elongation factor 1-alpha	no	no	0	0	3	2	2				68.872	69.694	2,3	8.7676E-13	12	9730	2013-05-10_GAG_Top10HCD_HM1_GJ178	180.2	174.25	148700000	39398000	80032000	29268000			990	960;842	987	2906;2907;2908;2909;2910;2911;2912	1998;1999;2000;2001;2002;2003;2004;2005;2006;2007;2008;2009	2001
EHLYFVSPIFFGMTVQDSLDLQK	Unmodified	2713.3462	0.34617527	235	C4LV53	EHI_182720		yes	yes	0	0		1	1		1	1	108.49	110.06	3	0.013987	1	15406	2013-05-10_GAG_Top10HCD_HM1_GJ179	33.794	30.956	2033200	0	1409100	624100			991	235	988	2913;2914	2010	2010
EHPQPVEQEESPIFIMIK	Unmodified	2150.0718	0.07179132	823	C4M705	EHI_057700		yes	yes	0	0	2	2	2	2	2	2	79.662	80.613	2,3	1.0413E-19	5	11032	2013-05-10_GAG_Top10HCD_HM1_GJ179	140.28	139.21	53392000	4744400	27968000	20680000			992	823	989	2915;2916;2917;2918;2919;2920	2011;2012;2013;2014;2015	2012
EIAEYIK	Unmodified	864.45928	0.45928418	879	C4M8B5	EHI_101240		yes	yes	0	0	1	1	1	1	1	1	42.539	43.591	2	0.02636	1	5708	2013-05-10_GAG_Top10HCD_HM1_GJ180	60.972	15.02	10978000	2466700	4203600	4307300			993	879	990	2921;2922;2923	2016	2016
EIAIQNALLLLENFK	Unmodified	1727.9822	0.98217168	438	Q5FZL6;C4LYS4	NSF;EHI_004640		yes	no	0	0	1	1	2	1	1	2	114.7	116.11	2,3	2.2064E-10	3	16430	2013-05-10_GAG_Top10HCD_HM1_GJ179	107.35	105.86	4801500	435600	1233700	3132200			994	438	991	2924;2925;2926;2927	2017;2018;2019	2018
EIDDEQSQDNLK	Unmodified	1432.6318	0.63178183	590	C4M242	EHI_169240		yes	yes	0	0	1	1	1	1	1	1	27.4	28.653	2	1.1676E-11	2	3774	2013-05-10_GAG_Top10HCD_HM1_GJ178	165.63	122.91	7098400	1410200	3009300	2678900			995	590	992	2928;2929;2930	2020;2021	2020
EIDDLQR	Unmodified	887.43486	0.43486035	574	C4M1M6	EHI_133970		yes	yes	0	0		1	1		1	1	25.888	27.767	2	0.0032787	1	3474	2013-05-10_GAG_Top10HCD_HM1_GJ180	105.39	62.39	9230800	0	6117200	3113700			996	574	993	2931;2932	2022	2022
EIDDPNDKKPEGWDDIPK	Unmodified	2109.9855	0.98547873	595	C4M296;F2VN92	EHI_136160		yes	no	0	0	3	3	3	3	3	3	51.572	52.657	2,3,4	1.9968E-05	10	6911	2013-05-10_GAG_Top10HCD_HM1_GJ179	96.153	88.652	812700000	226990000	416150000	169560000			997	595	994	2933;2934;2935;2936;2937;2938;2939;2940;2941	2023;2024;2025;2026;2027;2028;2029;2030;2031;2032	2028
EIDDPNVSKPADWVDEK	Unmodified	1955.9113	0.91125116	595	C4M296;F2VN92	EHI_136160		yes	no	0	0	2	2	2	2	2	2	56.224	57.31	2,3	3.6034E-12	7	7605	2013-05-10_GAG_Top10HCD_HM1_GJ180	127.88	125.64	638700000	182080000	330550000	126070000			998	595	995	2942;2943;2944;2945;2946;2947	2033;2034;2035;2036;2037;2038;2039	2039
EIDISYSPLK	Unmodified	1163.6074	0.60740498	961	C4MAF8	EHI_167290		yes	yes	0	0	1			1			63.811	63.811	2	0.0067535	1	8927	2013-05-10_GAG_Top10HCD_HM1_GJ178	55.314	32.735	681320	681320	0	0			999	961	996	2948	2040	2040
EIDPEHK	Unmodified	866.4134	0.41339662	369	C4LXD7;Q8MTW2	EHI_098570;ald		yes	no	0	0	1	1	1	1	1	1	2.7911	3.7093	2	0.0032269	1	277	2013-05-10_GAG_Top10HCD_HM1_GJ180	100.19	86.031	4836500	341870	2175000	2319600			1000	369	997	2949;2950;2951	2041	2041
EIDQIKEETR	Unmodified	1259.6357	0.635745	464	C4LZ87	EHI_000240		yes	yes	0	0			1			1	27.659	29.16	2	3.5262E-05	1	3711	2013-05-10_GAG_Top10HCD_HM1_GJ180	117.02	67.604	2292900	0	0	2292900			1001	464	998	2952	2042	2042
EIDVDGESVALQVWDTAGHEK	Unmodified	2297.0812	0.081170032	825	C4M717;Q6AW66	EHI_189990;EhRAB7C		yes	no	0	0		1			1		83.815	84.568	2	4.0143E-09	1	11626	2013-05-10_GAG_Top10HCD_HM1_GJ179	76.817	76.571	1322600	0	1322600	0			1002	825	999	2953	2043	2043
EIEDITQEQNGWIR	Unmodified	1729.8271	0.8271276	668	C4M3P4	EHI_140720		yes	yes	0	0		1	1		1	1	64.453	66.031	2	1.6786E-06	1	8790	2013-05-10_GAG_Top10HCD_HM1_GJ180	86.944	79.204	4663900	0	3535300	1128600			1003	668	1000	2954;2955	2044	2044
EIEEIGLLMK	Unmodified	1173.6315	0.63151124	374	C4LXF6	EHI_130880		yes	yes	0	0	1	1	1	1	1	1	74.052	75.037	2	7.1558E-05	1	10221	2013-05-10_GAG_Top10HCD_HM1_GJ179	115.82	111.13	5221500	1377000	2565800	1278800			1004	374	1001	2956;2957;2958	2045	2045
EIEIPLVSSDEEDWVFPVDNR	Unmodified	2487.1805	0.18054973	195	C4LUG5	EHI_049640		yes	yes	0	0			1			1	98.233	100.54	2	0.047903	1	13935	2013-05-10_GAG_Top10HCD_HM1_GJ180	27.924	27.498	404790	0	0	404790			1005	195	1002	2959	2046	2046
EIFKEFNVVSAK	Unmodified	1409.7555	0.7554662	234	C4LV48;Q9NCC0	EHI_182670;Ebp2		yes	no	0	0	2	2	2	2	2	2	62.391	63.443	2,3	2.9411E-08	4	8430	2013-05-10_GAG_Top10HCD_HM1_GJ180	136.3	118.71	38109000	3860000	18430000	15819000			1006	234	1003	2960;2961;2962;2963;2964;2965	2047;2048;2049;2050	2049
EIFNDIFLLADGK	Unmodified	1493.7766	0.77659558	801	C4M6I6	EHI_173470		yes	yes	0	0	1		1	1		1	97.809	98.911	2	0.0035591	1	13678	2013-05-10_GAG_Top10HCD_HM1_GJ180	46.318	28.115	2571000	705800	0	1865200			1007	801	1004	2966;2967	2051	2051
EIGEQNEILPSLK	Unmodified	1468.7773	0.77732386	603	C4M2E3;B1N502	EHI_158240;EHI_156710	3-ketoacyl-CoA synthase	yes	no	0	0	1	1	1	1	1	1	64.381	65.433	2	1.1913E-06	2	8771	2013-05-10_GAG_Top10HCD_HM1_GJ180	101.38	82.803	53149000	1317500	14316000	37515000			1008	603	1005	2968;2969;2970	2052;2053	2053
EIGVEEGLINVDDFVK	Unmodified	1774.8989	0.89889556	535	C4M0U8	EHI_100270		yes	yes	0	0	1	1	1	1	1	1	88.275	89.226	2	9.1836E-13	3	12259	2013-05-10_GAG_Top10HCD_HM1_GJ180	128.06	120.35	8592800	2215200	4312400	2065200			1009	535	1006	2971;2972;2973	2054;2055;2056	2056
EIIEWAWSHVPSERPSFK	Unmodified	2197.0956	0.095638305	880	C4M8B8	EHI_101280		yes	yes	0	0	1	1		1	1		82.36	82.737	3	6.0988E-07	1	11369	2013-05-10_GAG_Top10HCD_HM1_GJ179	82.449	80.814	5706000	1694600	4011400	0			1010	880	1007	2974;2975	2057	2057
EIIQATENPDEQVIK	Unmodified	1725.8785	0.87849447	632	C4M2W7	EHI_048540		yes	yes	0	0	1	1		1	1		53.66	54.538	2	6.7951E-07	1	7502	2013-05-10_GAG_Top10HCD_HM1_GJ178	87.647	73.216	3705300	1349500	2355700	0			1011	632	1008	2976;2977	2058	2058
EIIQNIIFIISGK	Unmodified	1486.8759	0.87591569	1065	Q1EQ38;Q1EQ37	EHI_088220	Coatomer subunit beta	yes	no	0	0	1	1	1	1	1	1	115.89	116.92	2	0.0030594	3	16428	2013-05-10_GAG_Top10HCD_HM1_GJ180	48.527	43.805	1865600	828630	374060	662880			1012	1065	1009	2978;2979;2980	2059;2060;2061	2061
EIIQSINQR	Unmodified	1099.5986	0.59857163	20	B1N2S4;C4LZ00	EHI_142190;EHI_118160		yes	no	0	0			1			1	39.646	40.947	2	0.00035039	1	5342	2013-05-10_GAG_Top10HCD_HM1_GJ180	83.168	37.039	631260	0	0	631260			1013	20	1010	2981	2062	2062
EIKCESDDISHLYTLIIRPNNTYVVK	Unmodified	3119.5961	0.59613538	595	C4M296;F2VN92	EHI_136160		yes	no	0	0	1	1	1	1	1	1	84.452	85.381	4	0.0069526	1	12169	2013-05-10_GAG_Top10HCD_HM1_GJ178	68.445	68.274	11748000	3369200	7402500	976460			1014	595	1011	2982;2983;2984	2063	2063
EILSAAGAEIDEAK	Unmodified	1415.7144	0.71438925	714	C4M4I3	EHI_138770		yes	yes	0	0	1	1	1	1	1	1	56.954	58.073	2	3.5613E-12	3	8063	2013-05-10_GAG_Top10HCD_HM1_GJ178	132.97	113.87	107380000	19659000	42517000	45203000			1015	714	1012	2985;2986;2987	2064;2065;2066	2064
EILTAAGAEIDEAK	Unmodified	1429.73	0.73003931	272	C4LVQ0	EHI_186830		no	no	0	0	1	1	1				57.478	58.597	2	1.756E-10	2	7715	2013-05-10_GAG_Top10HCD_HM1_GJ180	121.24	98.121	32406000	131790	13403000	18872000			1016	272	1013	2988;2989;2990	2067;2068	2067
EINHVDAVFR	Unmodified	1198.6095	0.60947067	570	C4M1J0	EHI_001100		yes	yes	0	0	1	1	1	1	1	1	46.047	47.066	2	7.2313E-05	1	6089	2013-05-10_GAG_Top10HCD_HM1_GJ179	112.95	98.267	6640900	1654200	3201900	1784800			1017	570	1014	2991;2992;2993	2069	2069
EINLINDNLK	Unmodified	1184.6401	0.6401021	307	C4LWB0	EHI_155590		yes	yes	0	0	1		1	1		1	59.751	60.602	2	0.0001072	1	8048	2013-05-10_GAG_Top10HCD_HM1_GJ180	97.813	45.088	2707100	399830	0	2307300			1018	307	1015	2994;2995	2070	2070
EINLIPLAQEDIK	Unmodified	1494.8294	0.82935943	827	C4M730	EHI_183510		yes	yes	0	0	1	1	1	1	1	1	79.617	80.569	2	0.00010861	1	11424	2013-05-10_GAG_Top10HCD_HM1_GJ178	79.639	74.757	4180600	965710	1417400	1797500			1019	827	1016	2996;2997;2998	2071	2071
EIPADGLALFTK	Unmodified	1273.6918	0.69180331	149	C4LTM1	EHI_012280	Protein SEY1 homolog 1	yes	yes	0	0	1	1	1	1	1	1	78.473	79.425	2	0.00036595	1	11218	2013-05-10_GAG_Top10HCD_HM1_GJ178	77.74	67.976	10067000	1747100	5582000	2738200			1020	149	1017	2999;3000;3001	2072	2072
EIPDYIGYFGLDEDDNK	Unmodified	2001.8844	0.8843677	891	C4M8N5	EHI_077530		yes	yes	0	0	1	1	1	1	1	1	86.864	87.816	2	2.0467E-11	2	12130	2013-05-10_GAG_Top10HCD_HM1_GJ179	97.904	97.327	16758000	4297700	7595300	4865200			1021	891	1018	3002;3003;3004	2073;2074	2074
EIPFNWKDEEWDPEIQYPASK	Unmodified	2620.2122	0.21218421	580	C4M1W9	EHI_164760		yes	yes	0	0	1	1	1	1	1	1	82.387	83.305	3	0.01041	1	11410	2013-05-10_GAG_Top10HCD_HM1_GJ180	48.196	46.971	5384800	929950	2532700	1922200			1022	580	1019	3005;3006;3007	2075	2075
EIQEVIEGAK	Unmodified	1114.587	0.58700389	572	C4M1J9	EHI_084680		yes	yes	0	0	1			1			46.319	46.319	2	0.0048891	1	6321	2013-05-10_GAG_Top10HCD_HM1_GJ178	71.03	19.615	1888900	1888900	0	0			1023	572	1020	3008	2076	2076
EIQTALPDLGFDLNTK	Unmodified	1773.9149	0.91487997	69	B1N4A1	EHI_120360		yes	yes	0	0	1	1	1	1	1	1	84.211	85.13	2	9.6635E-15	1	12106	2013-05-10_GAG_Top10HCD_HM1_GJ178	153.48	151.17	28303000	6988700	14943000	6371000			1024	69	1021	3009;3010;3011	2077	2077
EISKVEVSNK	Unmodified	1131.6136	0.61355299	676	C4M3S9	EHI_163480		yes	yes	0	0	1	1	1	1	1	1	17.552	19.071	2	6.1727E-05	2	2206	2013-05-10_GAG_Top10HCD_HM1_GJ179	112.89	82.281	1917300	635740	738400	543130			1025	676	1022	3012;3013;3014	2078;2079	2079
EITAEHINTVLHHANIK	Unmodified	1939.0276	0.02755874	462	C4LZ75	EHI_104660		yes	yes	0	0	3	3	3	3	3	3	54.604	55.723	2,3,4	2.7482E-14	5	7730	2013-05-10_GAG_Top10HCD_HM1_GJ178	130.02	128.87	110390000	15915000	61831000	32646000			1026	462	1023	3015;3016;3017;3018;3019;3020;3021;3022;3023	2080;2081;2082;2083;2084	2080
EITALILDTLDGDNEQYANIQTK	Unmodified	2577.281	0.28099205	1057	Q1EQ28			yes	yes	0	0	1	1		1	1		97.077	97.503	3	0.00032414	1	14015	2013-05-10_GAG_Top10HCD_HM1_GJ178	57.484	56.415	1999600	606440	1393200	0			1027	1057	1024	3024;3025	2085	2085
EITEEVRQELEECQVEWASK	Unmodified	2491.1537	0.15368305	613	C4M2K1;Q27642	EHI_054830		yes	no	0	0	1	1	1	1	1	1	80.39	81.309	3	1.6539E-18	2	11166	2013-05-10_GAG_Top10HCD_HM1_GJ179	133.21	133.21	9546300	2470700	5989800	1085800			1028	613	1025	3026;3027;3028	2086;2087	2087
EITFTDFPLDSYNK	Unmodified	1688.7934	0.79336785	353	C4LWX8	EHI_127030		yes	yes	0	0	1	1	1	1	1	1	81.607	82.525	2	3.6391E-12	1	11725	2013-05-10_GAG_Top10HCD_HM1_GJ178	126.09	106.81	16309000	3320100	7140500	5848300			1029	353	1026	3029;3030;3031	2088	2088
EITPIVNLVGVK	Unmodified	1280.7704	0.77038799	961	C4MAF8	EHI_167290		yes	yes	0	0	1	1	1	1	1	1	76.71	77.695	2	0.00045722	1	10561	2013-05-10_GAG_Top10HCD_HM1_GJ180	74.962	67.988	2769600	925870	1162300	681460			1030	961	1027	3032;3033;3034	2089	2089
EITYTPTFQHGTIFYK	Unmodified	1944.9622	0.96216452	424	C4LYH7	EHI_093860		yes	yes	0	0			1			1	68.192	70.094	3	0.0040482	1	9423	2013-05-10_GAG_Top10HCD_HM1_GJ180	39.338	30.396	2607900	0	0	2607900			1031	424	1028	3035	2090	2090
EIVNVTGQIGTLITR	Unmodified	1612.9148	0.91482039	525	C4M0J5	EHI_024530		yes	yes	0	0	1		1	1		1	79.904	80.905	2	6.0102E-55	1	11479	2013-05-10_GAG_Top10HCD_HM1_GJ178	251.68	251.19	12427000	6091400	0	6336000			1032	525	1029	3036;3037	2091	2091
EIVPFRK	Unmodified	887.52289	0.52288749	612,355	C4LX05;C4M0M6;C4M2J3	EHI_127330;EHI_008620;EHI_054740		no	no	0	0	1	1	1				37.954	39.006	3	0.027	1	5092	2013-05-10_GAG_Top10HCD_HM1_GJ180	54.787	13.484	4528600	696170	2236200	1596300			1033	355;612	1030	3038;3039;3040	2092	2092
EIVTEDGKTPEEFEK	Unmodified	1749.8309	0.83087557	13	B1N2M7			yes	yes	0	0			1			1	45.321	46.521	2	7.7338E-06	1	6126	2013-05-10_GAG_Top10HCD_HM1_GJ180	95.751	68.98	1407800	0	0	1407800			1034	13	1031	3041	2093	2093
EIYNEVEK	Unmodified	1022.492	0.49204087	868	C4M7Z2	EHI_167710		yes	yes	0	0	1	1	1	1	1	1	33.566	34.618	2	0.020515	1	4446	2013-05-10_GAG_Top10HCD_HM1_GJ179	54.722	17.658	2683800	529020	925150	1229700			1035	868	1032	3042;3043;3044	2094	2094
EKAELNELEEDFR	Unmodified	1620.7631	0.76313036	436	Q24843;C4LYQ0;Q7JN17	K18;EHI_004370		yes	no	0	0	1	2	1	1	2	1	64.408	65.511	2,3	8.323E-08	2	8783	2013-05-10_GAG_Top10HCD_HM1_GJ179	126.83	123.97	7474100	448510	5609200	1416300			1036	436	1033	3045;3046;3047;3048	2095;2096	2095
EKAVEIGFQK	Unmodified	1147.6237	0.62372375	289	O15619;C4LW10			yes	no	0	0			1			1	39.968	41.269	2	0.03191	1	5441	2013-05-10_GAG_Top10HCD_HM1_GJ180	68.525	59.342	7212300	0	0	7212300			1037	289	1034	3049	2097	2097
EKEEIGKGEEFEK	Unmodified	1550.7464	0.74641766	759	C4M5N2	EHI_122740		yes	yes	0	0	1	1	1	1	1	1	28.908	30.06	2	1.5431E-05	2	3794	2013-05-10_GAG_Top10HCD_HM1_GJ179	122.64	116.56	1396800	164390	827330	405040			1038	759	1035	3050;3051;3052	2098;2099	2098
EKEELPDEPDDAEELLK	Unmodified	1997.9317	0.93171183	496	C4M012	EHI_134630		yes	yes	0	0	1		1	1		1	64.814	65.764	2	0.022596	1	8767	2013-05-10_GAG_Top10HCD_HM1_GJ180	46.249	42.151	624200	204270	0	419930			1039	496	1036	3053;3054	2100	2100
EKELEIQSLQEK	Unmodified	1472.7722	0.77223848	180	C4LU72;Q07569	EHI_110180;mhcA		yes	no	0	0	1	1	1	1	1	1	47.097	48.116	2	1.3079E-09	1	6244	2013-05-10_GAG_Top10HCD_HM1_GJ179	174.39	160.53	9050600	929730	4096600	4024200			1040	180	1037	3055;3056;3057	2101	2101
EKEVTPVVEK	Unmodified	1156.634	0.63395409	631	C4M2W3	EHI_188960	Histone H2A	yes	yes	0	0		1	1		1	1	21.693	23.772	2	6.4164E-05	1	2867	2013-05-10_GAG_Top10HCD_HM1_GJ180	111.63	50.469	3079100	0	903190	2176000			1041	631	1038	3058;3059	2102	2102
EKGEIFLFLVGNK	Unmodified	1492.829	0.8289655	385	Q5NSZ4;C4M2C0;C4LXP5	EhRabX22;EHI_157890;EHI_014060		yes	no	0	0			1			1	83.655	85.757	3	0.049183	1	11735	2013-05-10_GAG_Top10HCD_HM1_GJ180	38.3	34.505	239280	0	0	239280			1042	385	1039	3060	2103	2103
EKIEEIIPEITPK	Unmodified	1537.8603	0.86032521	974	C4MAW3	EHI_183900		yes	yes	0	0	1	1	1	1	1	1	68.289	69.274	2	2.7127E-05	2	9341	2013-05-10_GAG_Top10HCD_HM1_GJ180	102.63	101.64	3752400	308920	1490900	1952500			1043	974	1040	3061;3062;3063	2104;2105	2105
EKKEEAFAYETNEILR	Unmodified	1968.9793	0.97927114	509	C4M0A8	EHI_005150		yes	yes	0	0	2	2	2	2	2	2	59.002	60.121	2,3	8.6377E-08	3	7943	2013-05-10_GAG_Top10HCD_HM1_GJ180	119.45	118.87	29900000	3938400	13563000	12400000			1044	509	1041	3064;3065;3066;3067;3068;3069	2106;2107;2108	2108
EKLESELADVK	Unmodified	1259.6609	0.66089712	668	C4M3P4	EHI_140720		yes	yes	0	0	1	1	1	1	1	1	47.14	48.159	2	0.00024529	1	6624	2013-05-10_GAG_Top10HCD_HM1_GJ178	92.781	66.249	3927800	1195800	1558700	1173300			1045	668	1042	3070;3071;3072	2109	2109
EKLSPVLAILK	Unmodified	1209.7697	0.76965971	589	Q24803;C4M2R2;C4M230;B1N387	ADH2;EHI_160940;EHI_150490;EHI_024240	Aldehyde-alcohol dehydrogenase 2;Alcohol dehydrogenase;Acetaldehyde dehydrogenase	yes	no	0	0	2	2	2	2	2	2	72.411	73.363	2,3	0.00021363	4	9921	2013-05-10_GAG_Top10HCD_HM1_GJ180	96.334	93.968	13872000	2704700	4917000	6250100			1046	589	1043	3073;3074;3075;3076;3077;3078	2110;2111;2112;2113	2113
EKYEYCDNCK	Unmodified	1407.5435	0.54350087	505	C4M092	EHI_004980		yes	yes	0	0		1			1		17.191	19.647	2	0.059572	1	2290	2013-05-10_GAG_Top10HCD_HM1_GJ179	36.671	32.584	360750	0	360750	0			1047	505	1044	3079	2114	2114
EKYNVIAIPIHKDDEVK	Unmodified	2010.0786	0.078591257	740,105	C4M569;C4LSU3	EHI_111570;EHI_152570		no	no	0	0	2	2	2				53.47	54.589	3,4	4.9739E-07	4	7147	2013-05-10_GAG_Top10HCD_HM1_GJ179	104.16	100.63	47220000	5936200	21111000	20172000			1048	740;105	1045	3080;3081;3082;3083;3084;3085	2115;2116;2117;2118	2115
ELALQTQEVVK	Unmodified	1256.6976	0.69761697	425	C4LYI1	EHI_093900		yes	yes	0	0	1	1	1	1	1	1	52.092	53.177	2	0.0010661	1	6939	2013-05-10_GAG_Top10HCD_HM1_GJ179	65.879	52.479	10422000	1056800	5357000	4007800			1049	425	1046	3086;3087;3088	2119	2119
ELAPLNPDWIYIR	Unmodified	1598.8457	0.8456782	340	C4MA13;C4LWS0;O15631	EHI_146570;EHI_198740;RPS19	40S ribosomal protein S19	yes	no	0	0	1	1	1	1	1	1	88.647	89.599	2	2.3542E-09	2	12319	2013-05-10_GAG_Top10HCD_HM1_GJ180	147.24	146.26	85654000	11112000	54280000	20262000			1050	340	1047	3089;3090;3091	2120;2121	2121
ELDDEITK	Unmodified	961.46041	0.4604064	180	C4LU72;Q07569	EHI_110180;mhcA		yes	no	0	0			1			1	33.208	34.508	2	0.0017415	1	4407	2013-05-10_GAG_Top10HCD_HM1_GJ180	133.23	87.555	9164000	0	0	9164000			1051	180	1048	3092	2122	2122
ELDFYSK	Unmodified	900.4229	0.42289868	531	C4M0Q2;C4MAX2;C4M8Y8	EHI_029350;EHI_086510	40S ribosomal protein S8	yes	no	0	0	1	1	1	1	1	1	46.597	47.615	2	0.031597	1	6223	2013-05-10_GAG_Top10HCD_HM1_GJ180	56.547	23.189	35670000	4716300	17815000	13139000			1052	531	1049	3093;3094;3095	2123	2123
ELDFYVMK	Unmodified	1043.4998	0.49976879	879	C4M8B5	EHI_101240		yes	yes	0	0		1	1		1	1	67.789	69.267	2	0.017506	1	9274	2013-05-10_GAG_Top10HCD_HM1_GJ180	57.047	48.718	5640400	0	724910	4915500			1053	879	1050	3096;3097	2124	2124
ELDQVENEEER	Unmodified	1388.6056	0.60556708	314	C4LWF0	EHI_096370		yes	yes	0	0	1	1	1	1	1	1	32.34	33.425	2	1.1109E-07	2	4311	2013-05-10_GAG_Top10HCD_HM1_GJ179	159.09	155.75	15290000	1960900	6222300	7106700			1054	314	1051	3098;3099;3100	2125;2126	2126
ELDSLLNDEMLQNTPFLILGNK	Unmodified	2516.2832	0.28324066	78	C4M4L8;B1N4P1	EHI_075040		yes	no	0	0	1	1	2	1	1	2	107.47	108.84	2,3	0.00022859	3	15261	2013-05-10_GAG_Top10HCD_HM1_GJ179	52.72	51.305	3784200	253180	1201800	2329300			1055	78	1052	3101;3102;3103;3104	2127;2128;2129	2127
ELEAYFNK	Unmodified	1012.4866	0.48656157	840	Q86M34;C4M7C8	HEXB;EHI_007330	Beta-hexosaminidase subunit beta;Beta-hexosaminidase	yes	no	0	0	1	1	1	1	1	1	50.621	51.673	2	0.003237	1	6804	2013-05-10_GAG_Top10HCD_HM1_GJ180	77.072	45.119	16297000	4427300	8605100	3264600			1056	840	1053	3105;3106;3107	2130	2130
ELEIQSLQEK	Unmodified	1215.6347	0.63468237	180	C4LU72;Q07569	EHI_110180;mhcA		yes	no	0	0	1	1		1	1		53.09	53.968	2	6.4741E-05	1	7048	2013-05-10_GAG_Top10HCD_HM1_GJ179	128.52	84.869	26241000	3833100	22407000	0			1057	180	1054	3108;3109	2131	2131
ELENEVENLNGIPTR	Unmodified	1725.8533	0.85334235	868	C4M7Z2	EHI_167710		yes	yes	0	0	1		1	1		1	61.797	62.647	2	1.1511E-07	1	8370	2013-05-10_GAG_Top10HCD_HM1_GJ180	101.53	99.225	3280400	1268400	0	2012000			1058	868	1055	3110;3111	2132	2132
ELFASTFDSDNFVVIDEEK	Unmodified	2204.0161	0.016110159	811	C4M6P9;O15632;O15592	EHI_201200		yes	no	0	0		1	1		1	1	87.445	88.872	2	0.00057945	2	12303	2013-05-10_GAG_Top10HCD_HM1_GJ179	53.504	53.173	1931500	0	1148700	782850			1059	811	1056	3112;3113	2133;2134	2133
ELFDKWFVEELNLR	Unmodified	1836.941	0.94103514	895	C4M8S6	EHI_146950		yes	yes	0	0	1	1	1	1	1	1	96.401	97.453	3	3.0473E-05	3	13484	2013-05-10_GAG_Top10HCD_HM1_GJ180	85.45	83.212	5707500	949120	3700800	1057600			1060	895	1057	3114;3115;3116	2135;2136;2137	2137
ELFIEYISLSIK	Unmodified	1453.8068	0.80683307	938	C4M9P1	EHI_080730		yes	yes	0	0		1	1		1	1	100.49	102.01	2	0.00022804	2	14228	2013-05-10_GAG_Top10HCD_HM1_GJ179	78.324	74.607	886490	0	598350	288140			1061	938	1058	3117;3118	2138;2139	2138
ELFLSDELSSFFEK	Unmodified	1689.8138	0.81376894	720	C4M4L4	EHI_031370		yes	yes	0	0		1	1		1	1	103.66	105.23	2	0.00018255	1	14654	2013-05-10_GAG_Top10HCD_HM1_GJ180	62.357	58.722	1120600	0	676280	444320			1062	720	1059	3119;3120	2140	2140
ELFSSLTETVLK	Unmodified	1365.7391	0.73914744	947	C4MA08	EHI_146520		yes	yes	0	0	1	1	1	1	1	1	84.247	85.165	2	0.00073633	1	11658	2013-05-10_GAG_Top10HCD_HM1_GJ180	64.945	60.75	5084100	704070	1990000	2390000			1063	947	1060	3121;3122;3123	2141	2141
ELFYQLHFLDGLEK	Unmodified	1750.893	0.89302232	549	C4M144	EHI_107030		yes	yes	0	0	1	1		1	1		92.302	92.729	3	0.049508	1	13307	2013-05-10_GAG_Top10HCD_HM1_GJ178	21.803	16.132	768750	253010	515740	0			1064	549	1061	3124;3125	2142	2142
ELGFNYNMLSILGPQNSGK	Unmodified	2081.0252	0.025175478	149	C4LTM1	EHI_012280	Protein SEY1 homolog 1	yes	yes	0	0		1	1		1	1	94.262	95.79	2	0.00025525	2	13237	2013-05-10_GAG_Top10HCD_HM1_GJ180	59.372	59.122	1777000	0	1100500	676460			1065	149	1062	3126;3127	2143;2144	2144
ELGGTEGICK	Unmodified	1062.5016	0.5015597	565	C4M1F1	EHI_030830		yes	yes	0	0	1	1		1	1		31.854	32.781	2	0.00093895	1	4469	2013-05-10_GAG_Top10HCD_HM1_GJ178	73.887	45.678	8706600	2142500	6564000	0			1066	565	1063	3128;3129	2145	2145
ELGLCNHK	Unmodified	969.4702	0.4702	369	C4LXD7;Q8MTW2	EHI_098570;ald		yes	no	0	0			1			1	20.009	22.011	2	0.0028717	1	2615	2013-05-10_GAG_Top10HCD_HM1_GJ180	94.114	63.948	767830	0	0	767830			1067	369	1064	3130	2146	2146
ELGSWTEGYTMTYK	Unmodified	1664.7392	0.73922379	550	C4M146	EHI_107050		yes	yes	0	0	1	1	1	1	1	1	68.606	69.591	2	9.6768E-06	2	9766	2013-05-10_GAG_Top10HCD_HM1_GJ178	85.837	85.013	55690000	16821000	20218000	18651000			1068	550	1065	3131;3132;3133	2147;2148	2147
ELIDTIDELTPSVEASER	Unmodified	2015.9899	0.98989541	983	C4MB34	EHI_146790		yes	yes	0	0	1	1	1	1	1	1	80.762	81.674	2	9.4812E-22	2	11252	2013-05-10_GAG_Top10HCD_HM1_GJ179	151.39	150.6	4556700	1000600	2023100	1533000			1069	983	1066	3134;3135;3136	2149;2150	2149
ELIENDVITALAK	Unmodified	1427.7872	0.78716026	172	C4LU42	EHI_068510		yes	yes	0	0	2	1	1	2	1	1	80.034	80.748	2	1.2956E-06	2	11120	2013-05-10_GAG_Top10HCD_HM1_GJ179	101.53	90.161	13298000	3229800	7188300	2880300			1070	172	1067	3137;3138;3139;3140	2151;2152	2152
ELIFDSNHVVVANALAALNEINSMSEK	Unmodified	2927.4699	0.46987223	1056	Q1EQ27	EHI_023600		yes	yes	0	0	1	1		1	1		110.5	110.78	3	4.5182E-08	1	15602	2013-05-10_GAG_Top10HCD_HM1_GJ179	87.792	87.56	1087800	415950	671830	0			1071	1056	1068	3141;3142	2153	2153
ELIIQQLKDEIIQLTNTEQK	Unmodified	2396.3163	0.31625535	423	C4LYH6	EHI_093850		yes	yes	0	0	1	1	1	1	1	1	109.79	110.81	3	1.7051E-06	2	15505	2013-05-10_GAG_Top10HCD_HM1_GJ179	78.917	76.693	1511300	414140	614820	482320			1072	423	1069	3143;3144;3145	2154;2155	2154
ELIPEWLGFIK	Unmodified	1343.7489	0.74892426	247	Q5KTW9;C4MBP1;C4LVB2	EHI_102270;EHI_196940		yes	no	0	0	1	1	1	1	1	1	101.72	102.74	2	0.001826	1	14310	2013-05-10_GAG_Top10HCD_HM1_GJ179	60.255	53.569	4168900	663630	2806700	698520			1073	247	1070	3146;3147;3148	2156	2156
ELIRPTQYSEIADVK	Unmodified	1760.9309	0.93086439	607	C4M2H3	cpbf7		yes	yes	0	0	1	1	1	1	1	1	60.052	61.138	2	1.6055E-16	2	8107	2013-05-10_GAG_Top10HCD_HM1_GJ179	181.26	178.96	3859000	1034700	1798600	1025800			1074	607	1071	3149;3150;3151	2157;2158	2158
ELIRPTQYSEIADVKR	Unmodified	1917.032	0.031975415	607	C4M2H3	cpbf7		yes	yes	0	0	1			1			56.536	56.536	3	0.064181	1	7803	2013-05-10_GAG_Top10HCD_HM1_GJ178	46.892	42.914	2285700	2285700	0	0			1075	607	1072	3152	2159	2159
ELISNASDAIDK	Unmodified	1274.6354	0.63541065	676	C4M3S9	EHI_163480		yes	yes	0	0	1	1	1	1	1	1	47.331	48.349	2	1.0213E-07	1	6315	2013-05-10_GAG_Top10HCD_HM1_GJ179	126.12	85.964	61097000	16545000	36034000	8517600			1076	676	1073	3153;3154;3155	2160	2160
ELISNASDAIDKLR	Unmodified	1543.8206	0.82058566	676	C4M3S9	EHI_163480		yes	yes	0	0	1	1	2	1	1	2	64.419	65.684	2,3	1.2998E-34	5	8753	2013-05-10_GAG_Top10HCD_HM1_GJ180	237.41	165.21	27562000	8253100	12984000	6324900			1077	676	1074	3156;3157;3158;3159	2161;2162;2163;2164;2165	2165
ELISTIFLPWFNTLR	Unmodified	1849.0138	0.013806156	402	Q5KTW3;Q5KTW4;C4LY19	EHI_177660		yes	no	0	0	1	1	1	1	1	1	118.94	119.99	2	2.5121E-05	2	17049	2013-05-10_GAG_Top10HCD_HM1_GJ179	71.98	69.758	671910	122160	385570	164180			1078	402	1075	3160;3161;3162	2166;2167	2166
ELIVPVK	Unmodified	796.50584	0.50584045	408,926	C4LY50;O15597;C4M9F4	EHI_177470		no	no	0	0	1	1	1				49.066	50.084	2	0.014141	2	6628	2013-05-10_GAG_Top10HCD_HM1_GJ180	70.912	56.927	27176000	3886300	12889000	10400000			1079	408;926	1076	3163;3164;3165	2168;2169	2169
ELKEDEVPMEEQGTK	Unmodified	1760.8138	0.8138453	676	C4M3S9	EHI_163480		yes	yes	0	0	2	2	2	2	2	2	40.928	41.98	2,3	1.1406E-07	4	5539	2013-05-10_GAG_Top10HCD_HM1_GJ180	116	111.24	42385000	11651000	22318000	8415600			1080	676	1077	3166;3167;3168;3169;3170;3171	2170;2171;2172;2173	2173
ELKPETVAEIIPLVHGQGYK	Unmodified	2220.2154	0.21541909	691	C4M3Z2	EHI_185240		yes	yes	0	0	1	1	1	1	1	1	77.955	78.906	4	0.060749	2	10757	2013-05-10_GAG_Top10HCD_HM1_GJ180	35.436	35.223	2650100	550690	419040	1680400			1081	691	1078	3172;3173;3174	2174;2175	2175
ELLEFLK	Unmodified	890.51132	0.51131975	427	C4LYI6	EHI_093950		yes	yes	0	0	1	2	1	1	2	1	74.032	75.01	1,2	0.0033102	2	10220	2013-05-10_GAG_Top10HCD_HM1_GJ179	89.55	3.0775	5017000	1046800	2857000	1113200			1082	427	1079	3175;3176;3177;3178	2176;2177	2176
ELLPFDLK	Unmodified	973.54843	0.54843354	713	C4M4I1	EHI_138750		yes	yes	0	0		1	1		1	1	76.743	78.155	2	0.017236	1	10691	2013-05-10_GAG_Top10HCD_HM1_GJ179	58.981	13.645	2651500	0	2078200	573320			1083	713	1080	3179;3180	2178	2178
ELLSHYIIQPGK	Unmodified	1396.7715	0.77145062	196	C4LUG7	EHI_049660		yes	yes	0	0	2	1	2	2	1	2	60.949	61.941	2,3	1.023E-07	3	8634	2013-05-10_GAG_Top10HCD_HM1_GJ178	124.42	78.045	8567500	3248900	3205200	2113300			1084	196	1081	3181;3182;3183;3184;3185	2179;2180;2181	2179
ELLSNLK	Unmodified	815.47527	0.4752686	796	C4M6G9	EHI_099750		yes	yes	0	0	1			1			14.26	14.26	2	0.0082861	1	1868	2013-05-10_GAG_Top10HCD_HM1_GJ178	74.439	0	6427500	6427500	0	0			1085	796	1082	3186	2182	2182
ELLVGENIGLPINEK	Unmodified	1636.9036	0.903587	598	C4M2A9	EHI_136400		yes	yes	0	0	1	1	1	1	1	1	78.371	79.322	2	2.5125E-05	1	11269	2013-05-10_GAG_Top10HCD_HM1_GJ178	77.068	75.446	13158000	2975200	7627700	2554700			1086	598	1083	3187;3188;3189	2183	2183
ELLVNVPR	Unmodified	938.55492	0.5549159	1057	Q1EQ28			yes	yes	0	0		1			1		54.928	56.582	2	0.053593	1	7441	2013-05-10_GAG_Top10HCD_HM1_GJ179	54.611	44.7	1929300	0	1929300	0			1087	1057	1084	3190	2184	2184
ELNDCDDVELYDWK	Unmodified	1812.7512	0.75124504	865	C4M7Y2	EHI_119540		yes	yes	0	0	1	1		1	1		69.873	70.399	2	0.00026252	1	9899	2013-05-10_GAG_Top10HCD_HM1_GJ178	54.094	49.899	7483400	1561100	5922200	0			1088	865	1085	3191;3192	2185	2185
ELNITSISQK	Unmodified	1131.6136	0.61355299	98	C4LSG8	EHI_151250		yes	yes	0	0	1			1			52.634	52.634	2	0.0078041	1	7260	2013-05-10_GAG_Top10HCD_HM1_GJ178	59.04	24.142	793780	793780	0	0			1089	98	1086	3193	2186	2186
ELPENQAR	Unmodified	955.47231	0.47230849	305	C4LWA4;B1N4I7	EHI_155530;EHI_196370		yes	no	0	0	1	2	1	1	2	1	12.535	14.139	2	0.0089878	2	1541	2013-05-10_GAG_Top10HCD_HM1_GJ180	67.169	62.97	4447000	256250	2620600	1570100			1090	305	1087	3194;3195;3196;3197	2187;2188	2188
ELPFFANIIR	Unmodified	1218.6761	0.67609367	281	C4LVW1	EHI_125740		yes	yes	0	0	1	1	1	1	1	1	94.163	95.182	2	7.4752E-05	3	13196	2013-05-10_GAG_Top10HCD_HM1_GJ179	105.1	91.982	17726000	3171400	7987500	6567000			1091	281	1088	3198;3199;3200	2189;2190;2191	2190
ELPFVILRPAIIYGPGDVTGIAPR	Unmodified	2563.4526	0.45262967	875	C4M882	EHI_098800		yes	yes	0	0	1		1	1		1	100.03	101.18	3	0.039312	1	14600	2013-05-10_GAG_Top10HCD_HM1_GJ178	44.683	44.238	2252600	639840	0	1612800			1092	875	1089	3201;3202	2192	2192
ELQDFFVK	Unmodified	1024.5229	0.52294707	962	C4MAF9;Q9UAB5	EHI_167300;grainin 1		yes	no	0	0	1	1	1	1	1	1	66.672	67.69	2	0.0016116	3	9547	2013-05-10_GAG_Top10HCD_HM1_GJ178	94.114	46.266	238250000	47303000	105320000	85624000			1093	962	1090	3203;3204;3205	2193;2194;2195	2193
ELQDWFK	Unmodified	964.46543	0.46543219	1136	Q9U3Z8;C4M1S5;C4M1S6	ALP;EHI_164430;EHI_164440		yes	no	0	0	1	1	1	1	1	1	66.402	67.42	2	0.0039673	2	9510	2013-05-10_GAG_Top10HCD_HM1_GJ178	85.265	68.71	6567400	1206900	2552400	2808100			1094	1136	1091	3206;3207;3208	2196;2197	2196
ELQLILDK	Unmodified	970.5699	0.56989727	52	B1N3Q0	EHI_138990		yes	yes	0	0		1			1		61.822	63.276	2	0.021364	1	8423	2013-05-10_GAG_Top10HCD_HM1_GJ179	67.838	1.3815	322420	0	322420	0			1095	52	1092	3209	2198	2198
ELQNPQTTLGIANTEK	Unmodified	1755.9003	0.90029254	794	C4M6G1	EHI_099810		yes	yes	0	0	1	1	1	1	1	1	54.413	55.532	2	1.4966E-05	1	7329	2013-05-10_GAG_Top10HCD_HM1_GJ180	72.433	63.151	4095400	1248300	2012300	834830			1096	794	1093	3210;3211;3212	2199	2199
ELQQAQEELLR	Unmodified	1355.7045	0.70449327	416	C4LYB3	EHI_167130		yes	yes	0	0		1			1		51.91	53.665	2	0.010024	1	7017	2013-05-10_GAG_Top10HCD_HM1_GJ179	50.484	45.217	908750	0	908750	0			1097	416	1094	3213	2200	2200
ELSADGYSGVEVR	Unmodified	1380.6521	0.65212334	117	C4LT02			yes	yes	0	0		1	1		1	1	49.316	50.894	2	3.0756E-09	3	6713	2013-05-10_GAG_Top10HCD_HM1_GJ180	148.96	101.66	24282000	0	8101100	16181000			1098	117	1095	3214;3215	2201;2202;2203	2203
ELSDTFGTDYVHVGGDEVWTSGWSK	Unmodified	2771.2351	0.23510449	112	C4LSY3;P49009;B1N2K7	EHI_148130;HEXA;EHI_110500	Beta-hexosaminidase;Beta-hexosaminidase subunit alpha	yes	no	0	0	1			1			83.86	83.86	3	0.049301	1	11957	2013-05-10_GAG_Top10HCD_HM1_GJ178	25.157	24.472	435490	435490	0	0			1099	112	1096	3216	2204	2204
ELSEIEEVEKKEEK	Unmodified	1717.8622	0.8621757	676	C4M3S9	EHI_163480		yes	yes	0	0	2	2	1	2	2	1	48.77	49.732	2,3	1.096E-12	2	6547	2013-05-10_GAG_Top10HCD_HM1_GJ180	159.58	154.33	18361000	3860300	9337700	5163000			1100	676	1097	3217;3218;3219;3220;3221	2205;2206	2206
ELSGELVFECWDWDR	Unmodified	1939.8411	0.8410631	952	C4MA60	EHI_069950		yes	yes	0	0	1	1		1	1		94.266	94.693	2	0.00019936	1	13567	2013-05-10_GAG_Top10HCD_HM1_GJ178	50.305	49.859	4656100	1234400	3421700	0			1101	952	1098	3222;3223	2207	2207
ELTFLNAPCAYIDHGDFGQYK	Unmodified	2458.1263	0.12634609	565	C4M1F1	EHI_030830		yes	yes	0	0	1	1		1	1		85.339	85.715	3	1.7693E-09	1	12224	2013-05-10_GAG_Top10HCD_HM1_GJ178	74.029	67.382	3657700	994750	2663000	0			1102	565	1099	3224;3225	2208	2208
ELTNINVSDWEVSEQFGFVR	Unmodified	2368.1335	0.13353995	523	C4M0I0	EHI_024350		yes	yes	0	0		2	1		2	1	92.64	93.943	2	5.0357E-06	3	12873	2013-05-10_GAG_Top10HCD_HM1_GJ180	60.561	59.376	3924600	0	2781800	1142900			1103	523	1100	3226;3227;3228	2209;2210;2211	2211
ELTQDDIQLLVR	Unmodified	1441.7777	0.77765821	356	C4LX06	EHI_127340		yes	yes	0	0			1			1	72.585	74.587	2	0.042314	1	10079	2013-05-10_GAG_Top10HCD_HM1_GJ180	40.475	31.44	721080	0	0	721080			1104	356	1101	3229	2212	2212
ELTQFVDYLR	Unmodified	1282.6558	0.65575216	775,155	C4LTQ5;C4M609	EHI_050280	40S ribosomal protein S3a	no	no	0	0	1	1	1				78.427	79.378	2	2.843E-08	1	10837	2013-05-10_GAG_Top10HCD_HM1_GJ180	166.19	129.95	173460000	20507000	82766000	70187000			1105	155;775	1102	3230;3231;3232	2213	2213
ELVETLATLVK	Unmodified	1214.7122	0.71220441	505	C4M092	EHI_004980		yes	yes	0	0			1			1	81.686	83.688	2	0.045235	1	11409	2013-05-10_GAG_Top10HCD_HM1_GJ180	41.242	30.456	1409200	0	0	1409200			1106	505	1103	3233	2214	2214
ELYQCLIDEIIAPLK	Unmodified	1816.9645	0.9644727	774	C4M606;B1N5R1	EHI_072010;EHI_037440		yes	no	0	0		1			1		112.09	112.64	2	0.020082	1	15851	2013-05-10_GAG_Top10HCD_HM1_GJ179	32.702	30.633	380040	0	380040	0			1107	774	1104	3234	2215	2215
ELYSQSNQK	Unmodified	1095.5197	0.51965261	899	C4M8V2;Q24832	EHI_169580;cytb		yes	no	0	0	2	1	1	2	1	1	12.64	13.679	2	4.2128E-06	4	1731	2013-05-10_GAG_Top10HCD_HM1_GJ178	160.88	110.84	6010500	1985100	1378600	2646800			1108	899	1105	3235;3236;3237;3238	2216;2217;2218;2219	2216
ELYSQSNQKEESVTLLTCEGESK	Unmodified	2658.2331	0.23305558	899	C4M8V2	EHI_169580		yes	yes	0	0	1	1	1	1	1	1	57.488	58.607	3	1.7856E-21	2	7730	2013-05-10_GAG_Top10HCD_HM1_GJ179	140.12	138.66	9372400	3546900	3944500	1881000			1109	899	1106	3239;3240;3241	2220;2221	2221
ELYTEFTESLDESIFNGEINEK	Unmodified	2606.1912	0.19117399	436	Q24843;C4LYQ0;Q7JN17	K18;EHI_004370		yes	no	0	0	1	1	1	1	1	1	98.397	99.383	2	0.0044113	1	13838	2013-05-10_GAG_Top10HCD_HM1_GJ179	45.363	43.075	3185800	524480	2057200	604130			1110	436	1107	3242;3243;3244	2222	2222
EMEFFNNR	Unmodified	1085.46	0.46002924	100	C4M834;C4LSH0	EHI_108700;EHI_151270		yes	no	0	0			1			1	54.195	55.796	2	0.029548	1	7362	2013-05-10_GAG_Top10HCD_HM1_GJ180	58.782	56.602	738190	0	0	738190			1111	100	1108	3245	2223	2223
EMFEHAIK	Unmodified	1003.4797	0.47970205	369	C4LXD7;Q8MTW2	EHI_098570;ald		yes	no	0	0		1			1		37.057	38.912	2	0.072895	1	5009	2013-05-10_GAG_Top10HCD_HM1_GJ179	48.794	29.008	2472200	0	2472200	0			1112	369	1109	3246	2224	2224
EMIEMEK	Unmodified	908.39834	0.39834019	1149				yes	yes	0	0	2	1	1	2	1	1	40.503	41.292	2	0.009012	1	5650	2013-05-10_GAG_Top10HCD_HM1_GJ178	71.715	4.9156	3708100	1865300	829690	1013100	+		1113	1149	1110	3247;3248;3249;3250	2225	2225
EMIQLAPPTMK	Unmodified	1257.6461	0.64611545	16	P11426;B1N2P0;Q9TYD6;B1N621	EHI_043640	Actin	yes	no	0	0	1	1	1	1	1	1	64.73	65.782	2	7.601E-06	2	8809	2013-05-10_GAG_Top10HCD_HM1_GJ180	118.77	115.86	25122000	559280	5128300	19434000			1114	16	1111	3251;3252;3253	2226;2227	2227
EMMTNIEYTR	Unmodified	1286.5635	0.56350803	209	C4LUP7	EHI_023360		yes	yes	0	0		1			1		49.346	51.101	2	0.0005856	1	6678	2013-05-10_GAG_Top10HCD_HM1_GJ179	72.2	67.102	1729500	0	1729500	0			1115	209	1112	3254	2228	2228
EMVETLGPDILNILFSNTIPTVVR	Unmodified	2670.4302	0.43023925	1055	Q1EQ22	EHI_045710		yes	yes	0	0	1	1	1	1	1	1	128.57	129.72	3	0.00088628	1	18519	2013-05-10_GAG_Top10HCD_HM1_GJ179	48.077	47.915	1183200	173760	751770	257630			1116	1055	1113	3255;3256;3257	2229	2229
ENADEPVPILK	Unmodified	1223.6398	0.63976774	592	C4M261			yes	yes	0	0	1	1	1	1	1	1	53.501	54.62	2	0.018257	3	7236	2013-05-10_GAG_Top10HCD_HM1_GJ180	45.433	31.497	9449600	1772900	4446800	3229900			1117	592	1114	3258;3259;3260	2230;2231;2232	2232
ENAIYALTPSDFVDYAFR	Unmodified	2090.9949	0.99492121	585	C4M1Y9	EHI_165070		yes	yes	0	0	2	2	2	2	2	2	100.55	101.57	2,3	6.6825E-26	7	14152	2013-05-10_GAG_Top10HCD_HM1_GJ180	165.16	165.08	42583000	9554400	22744000	10284000			1118	585	1115	3261;3262;3263;3264;3265;3266	2233;2234;2235;2236;2237;2238;2239	2238
ENDIDSVWNFLSGVGLK	Unmodified	1891.9316	0.93159267	14	B1N345;B1N2N5	EHI_000670;EHI_092570		yes	no	0	0	1	1	1	1	1	1	112.04	113.1	2	4.4645E-08	3	15877	2013-05-10_GAG_Top10HCD_HM1_GJ180	85.563	84.494	3095000	493090	1429700	1172200			1119	14	1116	3267;3268;3269	2240;2241;2242	2242
ENDITFYSISYDTASPK	Unmodified	1949.8895	0.88945308	570	C4M1J0	EHI_001100		yes	yes	0	0	1	1	1	1	1	1	71.611	72.563	2	2.6216E-14	3	9886	2013-05-10_GAG_Top10HCD_HM1_GJ179	132.64	130.59	9460500	2770500	4374500	2315400			1120	570	1117	3270;3271;3272	2243;2244;2245	2244
ENEEGLTER	Unmodified	1075.4782	0.47818172	896	C4M8T2	EHI_147010		yes	yes	0	0	1	1	1	1	1	1	19.52	21.04	2	0.00014617	4	2473	2013-05-10_GAG_Top10HCD_HM1_GJ179	105.98	85.236	11563000	2525100	5069400	3968200			1121	896	1118	3273;3274;3275	2246;2247;2248;2249	2248
ENEEPSINHVYFLK	Unmodified	1717.8312	0.83115034	40	B1N3D5	EHI_164460		yes	yes	0	0	1	1		1	1		64.301	64.978	3	0.023147	1	9112	2013-05-10_GAG_Top10HCD_HM1_GJ178	30.176	27.418	1676500	418140	1258400	0			1122	40	1119	3276;3277	2250	2250
ENEETVNNFDK	Unmodified	1337.5735	0.57353867	642	C4M334	EHI_025470		yes	yes	0	0	1			1			34.069	34.069	2	0.018188	1	4643	2013-05-10_GAG_Top10HCD_HM1_GJ178	47.991	35.973	406340	406340	0	0			1123	642	1120	3278	2251	2251
ENEEVTCNLDVR	Unmodified	1476.6515	0.65147142	937	C4M9M6	EHI_112870	3-ketoacyl-CoA synthase	yes	yes	0	0	1	1	1	1	1	1	44.937	45.922	2	0.0002171	2	6243	2013-05-10_GAG_Top10HCD_HM1_GJ178	78.529	76.718	8169500	2885700	4748500	535270			1124	937	1121	3279;3280;3281	2252;2253	2252
ENEHDMADMAVFTSHDETK	Unmodified	2205.8943	0.89429724	784	C4M684	EHI_081630		yes	yes	0	0		1	1		1	1	55.342	56.97	3	1.4555E-09	1	7536	2013-05-10_GAG_Top10HCD_HM1_GJ180	81.368	80.449	3518800	0	1778600	1740200			1125	784	1122	3282;3283	2254	2254
ENIALGAHR	Unmodified	979.51993	0.51992738	1079	Q24809	EhPGP6		yes	yes	0	0	1	1	1	1	1	1	26.237	27.489	2	3.0199E-05	4	3677	2013-05-10_GAG_Top10HCD_HM1_GJ178	153.08	138.22	13902000	3912300	6964400	3025300			1126	1079	1123	3284;3285;3286	2255;2256;2257;2258	2255
ENIFVVFR	Unmodified	1022.5549	0.5549159	387	C4LXS4	EHI_014400		yes	yes	0	0	1	1	1	1	1	1	78.013	78.964	2	0.0018544	3	10784	2013-05-10_GAG_Top10HCD_HM1_GJ179	126.04	96.886	10763000	4092200	5182700	1487900			1127	387	1124	3287;3288;3289	2259;2260;2261	2260
ENIPFMDVDALK	Unmodified	1390.6803	0.68025235	7	B1N2I7			yes	yes	0	0	1	1	1	1	1	1	80.64	81.525	2	0.00074058	1	11215	2013-05-10_GAG_Top10HCD_HM1_GJ179	64.224	26.897	41115000	5380300	20509000	15226000			1128	7	1125	3290;3291;3292	2262	2262
ENISSEAMEAAR	Unmodified	1306.5823	0.58232922	135	C4LTA0;Q8MTT4;B1N5V8	EHI_185010		yes	no	0	0	1	1	1	1	1	1	45.846	46.864	2	1.0144E-07	2	6425	2013-05-10_GAG_Top10HCD_HM1_GJ178	120.57	118.42	66277000	6525300	26030000	33722000			1129	135	1126	3293;3294;3295	2263;2264	2263
ENIVCTLIESGYASLK	Unmodified	1795.9026	0.90260073	509	C4M0A8	EHI_005150		yes	yes	0	0	1	1	1	1	1	1	102.44	103.46	2	1.2902E-12	2	14406	2013-05-10_GAG_Top10HCD_HM1_GJ179	123.02	120.58	4872400	1211200	2618500	1042700			1130	509	1127	3296;3297;3298	2265;2266	2266
ENKDEIIK	Unmodified	987.52368	0.52367535	984	Q5XWD1;C4MB38	PDI;EHI_071590		yes	no	0	0	1	1	1	1	1	1	13.389	14.842	2	0.00017936	4	1617	2013-05-10_GAG_Top10HCD_HM1_GJ180	172.28	75.917	81946000	22678000	41053000	18215000			1131	984	1128	3299;3300;3301	2267;2268;2269;2270	2270
ENKDEIIKK	Unmodified	1115.6186	0.61863837	984	Q5XWD1;C4MB38	PDI;EHI_071590		yes	no	0	0	2	1	1	2	1	1	7.7125	8.6017	2,3	5.2671E-05	6	1181	2013-05-10_GAG_Top10HCD_HM1_GJ178	141.91	37.022	24328000	9676800	9812300	4838700			1132	984	1129	3302;3303;3304;3305	2271;2272;2273;2274;2275;2276	2272
ENLLPNASTSESK	Unmodified	1388.6783	0.6783381	515	P42650;C4M0F4	EHI_006810	14-3-3 protein 3	yes	no	0	0	1	1	1	1	1	1	42.414	43.466	2	4.3959E-08	2	5702	2013-05-10_GAG_Top10HCD_HM1_GJ180	117.41	110.5	7404100	1324900	2866700	3212500			1133	515	1130	3306;3307;3308	2277;2278	2278
ENLMSVCDEFR	Unmodified	1398.5908	0.59078542	967	C4MAN6	EHI_016130		yes	yes	0	0		1			1		65.831	66.985	2	1.0391E-06	1	9033	2013-05-10_GAG_Top10HCD_HM1_GJ179	86.114	63.087	1556500	0	1556500	0			1134	967	1131	3309	2279	2279
ENLRAPGSASEAFFEQGPTR	Unmodified	2163.0345	0.034494611	1011	CON__ENSEMBL:ENSBTAP00000031900			yes	yes	0	0	1	1	1	1	1	1	60.97	62.022	3	0.065713	1	8295	2013-05-10_GAG_Top10HCD_HM1_GJ179	26.502	25.215	18615000	554420	7783700	10277000		+	1135	1011	1132	3310;3311;3312	2280	2280
ENNCSQPTGGSNLCGK	Unmodified	1721.7097	0.70973135	277	C4LVS8	EHI_187110		yes	yes	0	0		1			1		20.684	23.041	2	0.016449	1	2754	2013-05-10_GAG_Top10HCD_HM1_GJ179	36.597	23.805	331600	0	331600	0			1136	277	1133	3313	2281	2281
ENNLITEENKLPEENPNEMLPADASK	Unmodified	2938.3866	0.38659611	528	C4M0P2	EHI_008780		yes	yes	0	0			1			1	66.454	68.356	3	0.00052053	1	9159	2013-05-10_GAG_Top10HCD_HM1_GJ180	69.845	69.248	1758200	0	0	1758200			1137	528	1134	3314	2282	2282
ENPTYQALLEIK	Unmodified	1417.7453	0.74529545	893	C4M8R5	EHI_181530		yes	yes	0	0		1	1		1	1	73.024	74.481	2	0.00053847	1	10081	2013-05-10_GAG_Top10HCD_HM1_GJ180	69.352	44.423	2693700	0	1246700	1447000			1138	893	1135	3315;3316	2283	2283
ENQEGIYK	Unmodified	979.46108	0.4610751	509	C4M0A8	EHI_005150		yes	yes	0	0	1	1	1	1	1	1	17.003	18.522	2	0.0029781	2	2168	2013-05-10_GAG_Top10HCD_HM1_GJ180	79.474	38.696	3969800	1212300	1163500	1594100			1139	509	1136	3317;3318;3319	2284;2285	2285
ENSENISGENIETIIK	Unmodified	1788.8741	0.87413737	66	B1N425	EHI_199720		yes	yes	0	0	1	1	1	1	1	1	66.273	67.291	2	3.4102E-07	1	9076	2013-05-10_GAG_Top10HCD_HM1_GJ179	86.798	82.577	5231000	1360200	3176900	693970			1140	66	1137	3320;3321;3322	2286	2286
ENSFEQLCINLTNEK	Unmodified	1837.8516	0.85162779	180	C4LU72;Q07569	EHI_110180;mhcA		yes	no	0	0	1	1	1	1	1	1	75.002	75.987	2	7.5564E-14	3	10390	2013-05-10_GAG_Top10HCD_HM1_GJ179	148.66	137.28	39916000	13735000	23865000	2316200			1141	180	1138	3323;3324;3325	2287;2288;2289	2288
ENSGTYNNQYIIIDYNK	Unmodified	2047.9487	0.9486993	890	C4M8M7	EHI_114320		yes	yes	0	0	1	1	1	1	1	1	64.24	65.259	2	1.9045E-06	2	8703	2013-05-10_GAG_Top10HCD_HM1_GJ180	66.809	61.837	14009000	4440500	6193100	3375500			1142	890	1139	3326;3327;3328	2290;2291	2291
ENVAFSALDNVQFIVNATEEQLK	Unmodified	2578.2915	0.29149716	525	C4M0J5	EHI_024530		yes	yes	0	0	1	1	1	1	1	1	115.47	116.49	3	6.1163E-56	4	16367	2013-05-10_GAG_Top10HCD_HM1_GJ180	207.54	205.96	14216000	2849500	7729900	3636900			1143	525	1140	3329;3330;3331	2292;2293;2294;2295	2295
ENVAFSALDNVQFIVNATEEQLKEK	Unmodified	2835.4291	0.42905327	525	C4M0J5	EHI_024530		yes	yes	0	0	1	2	1	1	2	1	113.67	114.52	2,3	3.8901E-07	5	16032	2013-05-10_GAG_Top10HCD_HM1_GJ180	97.542	96.88	47507000	9803700	27856000	9847600			1144	525	1141	3332;3333;3334;3335	2296;2297;2298;2299;2300	2299
ENVDGIIFLVGNK	Unmodified	1416.7613	0.76127986	1133,1086	Q9NDI3;Q4QT07	rabB		no	no	0	0	1	1	1				82.365	83.284	2	0.00029443	1	11867	2013-05-10_GAG_Top10HCD_HM1_GJ178	71.176	63.81	4764600	996700	2364200	1403700			1145	1133;1086	1142	3336;3337;3338	2301	2301
ENVLNTR	Unmodified	844.44028	0.44028008	353	C4LWX8	EHI_127030		yes	yes	0	0		1	2		1	2	23.717	25.637	2	0.0031851	2	3129	2013-05-10_GAG_Top10HCD_HM1_GJ179	96.111	33.057	6635900	0	3712700	2923200			1146	353	1143	3339;3340;3341	2302;2303	2302
ENVVVIDMWYGNR	Unmodified	1593.761	0.76096229	287,919	C4LVZ9;C4M9B0	EHI_126140;EHI_193080		no	no	0	0			1				79.999	82.001	2	3.5121E-18	1	11201	2013-05-10_GAG_Top10HCD_HM1_GJ180	117.93	115.27	0	0	0	0			1147	287;919	1144	3342	2304	2304
ENVVVIDMWYGNRR	Unmodified	1749.8621	0.86207332	287,919	C4LVZ9;C4M9B0	EHI_126140;EHI_193080		no	no	0	0	1	1	1				73.97	74.955	2	4.5394E-19	1	10196	2013-05-10_GAG_Top10HCD_HM1_GJ179	185.95	182.17	4154100	434410	2411500	1308200			1148	287;919	1145	3343;3344;3345	2305	2305
EPQVYVLAPPQEELSK	Unmodified	1825.9462	0.9461801	1008,1009	CON__ENSEMBL:ENSBTAP00000024462;CON__ENSEMBL:ENSBTAP00000024466			no	no	0	0	2	2	2				67.703	68.657	2,3	1.0844E-10	6	9575	2013-05-10_GAG_Top10HCD_HM1_GJ178	105.89	104.02	218900000	47358000	91588000	79957000		+	1149	1008;1009	1146	3346;3347;3348;3349;3350;3351	2306;2307;2308;2309;2310;2311	2306
EPQVYVLDPPKEELSK	Unmodified	1869.9724	0.97239485	1008	CON__ENSEMBL:ENSBTAP00000024462			yes	yes	0	0	2	2	2	2	2	2	60.365	61.45	2,3	3.5114E-11	11	8171	2013-05-10_GAG_Top10HCD_HM1_GJ180	125.45	120.75	256140000	56617000	139610000	59916000		+	1150	1008	1147	3352;3353;3354;3355;3356;3357	2312;2313;2314;2315;2316;2317;2318;2319;2320;2321;2322	2321
EPTFITPEPLDFQFEENEITPETENFYDK	Unmodified	3518.5929	0.5929433	650	C4M3A6	EHI_175270		yes	yes	0	0	1	1	1	1	1	1	98.163	99.148	3	1.4579E-11	2	13765	2013-05-10_GAG_Top10HCD_HM1_GJ180	80.664	80.664	6543800	1262300	3568000	1713400			1151	650	1148	3358;3359;3360	2323;2324	2324
EQAESVGAEFCTVSVDEDAENKFGYANAASQR	Unmodified	3478.5219	0.52192039	1084,76	Q24858;B1N4I3	EHI_014030;EHI_055400		no	no	0	0		1	1				69.847	71.374	3	0.02061	1	9614	2013-05-10_GAG_Top10HCD_HM1_GJ180	52.198	52.107	5770600	0	4247900	1522600			1152	1084;76	1149	3361;3362	2325	2325
EQAIEFVK	Unmodified	962.5073	0.50729701	676	C4M3S9	EHI_163480		yes	yes	0	0	1	1	1	1	1	1	48.225	49.243	2	0.0020464	1	6765	2013-05-10_GAG_Top10HCD_HM1_GJ178	85.676	49.119	28458000	9609400	15217000	3631000			1153	676	1150	3363;3364;3365	2326	2326
EQDYDEFYTAK	Unmodified	1407.583	0.58304073	180	C4LU72;Q07569	EHI_110180;mhcA		yes	no	0	0	1	1	1	1	1	1	50.676	51.728	2	0.00016465	2	6844	2013-05-10_GAG_Top10HCD_HM1_GJ180	87.184	83.032	18530000	1605200	6661000	10264000			1154	180	1151	3366;3367;3368	2327;2328	2328
EQEEDDDEKEEIPTIVE	Unmodified	2045.8801	0.88007019	410	C4LY68	EHI_051720		yes	yes	0	0	1	1	1	1	1	1	59.546	60.632	2	0.051979	1	8038	2013-05-10_GAG_Top10HCD_HM1_GJ180	35.473	35.461	3749900	257660	1079600	2412600			1155	410	1152	3369;3370;3371	2329	2329
EQEENTSSNAVVSDQIK	Unmodified	1876.865	0.86502925	1062	Q1EQ34			yes	yes	0	0			1			1	39.099	40.399	2	0.013237	1	5268	2013-05-10_GAG_Top10HCD_HM1_GJ180	39.338	37.341	325840	0	0	325840			1156	1062	1153	3372	2330	2330
EQEENTSSNAVVSDQIKEEK	Unmodified	2263.0452	0.045178456	1062	Q1EQ34			yes	yes	0	0		1	1		1	1	38.329	39.907	3	0.036627	1	5205	2013-05-10_GAG_Top10HCD_HM1_GJ180	39.825	39.65	1851300	0	725000	1126300			1157	1062	1154	3373;3374	2331	2331
EQHLPAMIK	Unmodified	1065.5641	0.56410038	135	C4LTA0;Q8MTT4			yes	no	0	0	2	1	1	2	1	1	43.452	44.241	2,3	0.0076356	2	6149	2013-05-10_GAG_Top10HCD_HM1_GJ178	59.153	51.323	3070500	705470	1390700	974370			1158	135	1155	3375;3376;3377;3378	2332;2333	2332
EQILEPYTLFYNNYEK	Unmodified	2062.9888	0.9887732	296	C4LW49	EHI_142040		yes	yes	0	0	1	1		1	1		87.942	88.318	2	1.229E-05	1	12185	2013-05-10_GAG_Top10HCD_HM1_GJ179	67.646	67.254	1854200	566980	1287200	0			1159	296	1156	3379;3380	2334	2334
EQILNQIEVNIFDLHPPAVPAWELSEQR	Unmodified	3284.683	0.68297655	173	C4M3G1;C4LU44	EHI_017560;EHI_068530		yes	no	0	0	1	1	1	1	1	1	108.08	109.11	3	0.065945	1	15343	2013-05-10_GAG_Top10HCD_HM1_GJ179	15.554	15.488	2653000	318450	1188900	1145700			1160	173	1157	3381;3382;3383	2335	2335
EQPIVPQVDTQTLQTENQNMENTLR	Unmodified	2925.4138	0.41381391	790	C4M6D2	EHI_142960		yes	yes	0	0			1			1	73.658	75.66	3	0.019173	1	10276	2013-05-10_GAG_Top10HCD_HM1_GJ180	32.778	32.628	1140800	0	0	1140800			1161	790	1158	3384	2336	2336
EQPNSEIVIVGNK	Unmodified	1425.7464	0.74635808	1104	Q8I8X4;Q5NT37	EhRabC7		yes	no	0	0		1	1		1	1	47.923	49.451	2	0.0015567	1	6457	2013-05-10_GAG_Top10HCD_HM1_GJ179	56.139	53.607	3045300	0	1515500	1529800			1162	1104	1159	3385;3386	2337	2337
EQTPIKVEDYSYLK	Unmodified	1711.8669	0.86686715	309	C4LWD8	EHI_096250		yes	yes	0	0	1	1	1	1	1	1	58.857	59.974	2	3.8149E-05	1	7961	2013-05-10_GAG_Top10HCD_HM1_GJ180	87.363	71.565	3351200	766800	1510100	1074300			1163	309	1160	3387;3388;3389	2338	2338
EQTSIAYEVAK	Unmodified	1237.619	0.6190323	650	C4M3A6	EHI_175270		yes	yes	0	0	1	1	1	1	1	1	43.339	44.391	2	0.00093332	1	5827	2013-05-10_GAG_Top10HCD_HM1_GJ180	69.216	59.373	7192800	1935100	2849500	2408100			1164	650	1161	3390;3391;3392	2339	2339
EQTSSTSGTLTLSFEK	Unmodified	1714.8261	0.82612454	863	C4M7X1	EHI_047800		yes	yes	0	0	1	1		1	1		60.912	61.689	2	1.5488E-12	1	8600	2013-05-10_GAG_Top10HCD_HM1_GJ178	121.82	116.76	4602100	2084000	2518100	0			1165	863	1162	3393;3394	2340	2340
EQWWYPLCMSLR	Unmodified	1667.7589	0.7588538	803	C4M6J3	EHI_060380		yes	yes	0	0		1			1		94.558	95.411	2	0.004206	1	13192	2013-05-10_GAG_Top10HCD_HM1_GJ179	45.28	40.734	1567100	0	1567100	0			1166	803	1163	3395	2341	2341
ERDDLMYDLHALPK	Unmodified	1714.8349	0.83485551	548,107	C4M131;B1N3L7;C4LSV2	EHI_105270;EHI_052870;EHI_152680		no	no	0	0		1					66.269	67.423	3	0.0007858	1	9086	2013-05-10_GAG_Top10HCD_HM1_GJ179	71.316	68.058	5885100	0	5885100	0			1167	548;107	1164	3396	2342	2342
ERFDAELK	Unmodified	1006.5084	0.50835964	220	O15612;C4LUW3	EHI_179000	40S ribosomal protein S9	yes	no	0	0	1	1	1	1	1	1	35.611	36.663	2	0.00046882	2	4793	2013-05-10_GAG_Top10HCD_HM1_GJ180	114.86	80.472	33297000	3603800	16465000	13228000			1168	220	1165	3397;3398;3399	2343;2344	2344
ERPSALELLK	Unmodified	1154.6659	0.66592292	979	C4MB14	EHI_156670		yes	yes	0	0	1	1	1	1	1	1	56.918	58.029	3	0.0016081	1	7618	2013-05-10_GAG_Top10HCD_HM1_GJ179	79.07	70.37	2575400	648610	1176300	750440			1169	979	1166	3400;3401;3402	2345	2345
ESAALISGIESIGK	Unmodified	1373.7402	0.74021007	201	C4LUJ3	EHI_049950		yes	yes	0	0		1	1		1	1	72.423	73.851	2	1.0241E-06	1	10094	2013-05-10_GAG_Top10HCD_HM1_GJ179	96.135	90.516	4548800	0	2233600	2315200			1170	201	1167	3403;3404	2346	2346
ESAQLLQDSK	Unmodified	1117.5615	0.56151742	1134	Q9NH04;B1N2J0;G5EKL5	EHI_044970;EHI_050330;ME	Malic enzyme	yes	no	0	0	1	1	1	1	1	1	30.707	31.792	2	6.1295E-05	1	4048	2013-05-10_GAG_Top10HCD_HM1_GJ180	136.27	122.34	14066000	3317100	5736300	5013000			1171	1134	1168	3405;3406;3407	2347	2347
ESCDIPVWHDDQQGTASVTLAGLLNALK	Unmodified	3037.4815	0.48149955	1134	Q9NH04;B1N2J0;G5EKL5	EHI_044970;EHI_050330;ME	Malic enzyme	yes	no	0	0	1	1	1	1	1	1	106.05	107.13	3	0.037839	1	15573	2013-05-10_GAG_Top10HCD_HM1_GJ178	30.702	30.199	10442000	2393200	7044900	1003700			1172	1134	1169	3408;3409;3410	2348	2348
ESDYPYTGSDSTCK	Unmodified	1608.625	0.6249819	697	Q01958;C4M434;P36185	CPP2;ACP2	Histolysain;Cysteine proteinase ACP2	yes	no	0	0	1	1	1	1	1	1	32.538	33.624	2	3.604E-07	4	4342	2013-05-10_GAG_Top10HCD_HM1_GJ179	101.3	98.465	6285600	1500400	3772100	1013000			1173	697	1170	3411;3412;3413	2349;2350;2351;2352	2351
ESDYPYTGSDSTCR	Unmodified	1636.6311	0.63112991	1041	Q01957;C4M307	CPP1;EHI_074180	Cysteine proteinase 1	yes	no	0	0	1	1	1	1	1	1	34.463	35.515	2	2.2781E-12	2	4807	2013-05-10_GAG_Top10HCD_HM1_GJ178	133.04	127.5	8797200	1846800	5608600	1341800			1174	1041	1171	3414;3415;3416	2353;2354	2353
ESEYYIR	Unmodified	958.43961	0.43961137	895	C4M8S6	EHI_146950		yes	yes	0	0	1	1	1	1	1	1	36.865	37.917	2	0.0032816	1	5169	2013-05-10_GAG_Top10HCD_HM1_GJ178	88.029	57.417	6974500	1949900	3494400	1530200			1175	895	1172	3417;3418;3419	2355	2355
ESFPWIQLSNFFIGR	Unmodified	1839.9308	0.93080481	771	C4M5Z3	EHI_181210		yes	yes	0	0		2	1		2	1	116.63	117.83	2	0.0042929	2	16721	2013-05-10_GAG_Top10HCD_HM1_GJ179	51.03	50.452	1092500	0	705260	387210			1176	771	1173	3420;3421;3422	2356;2357	2356
ESFVFLEAIKK	Unmodified	1309.7282	0.72818882	1120	Q7Z0T4	SYBL2		yes	yes	0	0	1	1	2	1	1	2	74.152	75.137	2,3	0.003635	2	10175	2013-05-10_GAG_Top10HCD_HM1_GJ180	56.936	55.001	1823000	343650	979490	499910			1177	1120	1174	3423;3424;3425;3426	2358;2359	2359
ESFYGVIHYDDK	Unmodified	1471.662	0.66195975	1150				yes	yes	0	0	1	2		1	2		46.43	47.6	2	0.0048309	1	6170	2013-05-10_GAG_Top10HCD_HM1_GJ179	45.433	42.115	6497900	1420500	5077400	0	+		1178	1150	1175	3427;3428;3429	2360	2360
ESGHDVVMITGDSIFTAAHVAEELTITSK	Unmodified	3057.4965	0.49648091	492	C4LZY3	EHI_065670		yes	yes	0	0	1	1	1	1	1	1	106.57	107.62	4	0.026403	1	15099	2013-05-10_GAG_Top10HCD_HM1_GJ180	34.78	34.593	1913900	354690	773850	785340			1179	492	1176	3430;3431;3432	2361	2361
ESGVVFPLAEK	Unmodified	1174.6234	0.6233894	26	B1N2Z3			yes	yes	0	0		2	2		2	2	62.801	64.379	1,2	6.124E-06	4	8631	2013-05-10_GAG_Top10HCD_HM1_GJ179	126.39	102.17	62033000	0	43465000	18568000			1180	26	1177	3433;3434;3435;3436	2362;2363;2364;2365	2364
ESGYINVPTIAFCNSDNSLK	Unmodified	2228.0419	0.041947754	743	C4M5A0		40S ribosomal protein SA	yes	yes	0	0		1	1		1	1	78.244	79.671	2	4.4945E-20	2	10887	2013-05-10_GAG_Top10HCD_HM1_GJ179	137.61	136.25	16559000	0	5820800	10738000			1181	743	1178	3437;3438	2366;2367	2366
ESHQEEQEINENSQPK	Unmodified	1924.8399	0.83987713	754	C4M5J7	EHI_001830		yes	yes	0	0		1	1		1	1	22.308	24.387	3	3.486E-13	1	2964	2013-05-10_GAG_Top10HCD_HM1_GJ180	126.77	125.26	2851900	0	191370	2660600			1182	754	1179	3439;3440	2368	2368
ESIITDIIPVVFR	Unmodified	1500.8552	0.85518025	846	C4M7F7	EHI_035980		yes	yes	0	0	1	1	1	1	1	1	106.15	107.2	2	4.3961E-08	1	14953	2013-05-10_GAG_Top10HCD_HM1_GJ180	114.76	113.78	3487700	701890	1875500	910340			1183	846	1180	3441;3442;3443	2369	2369
ESIKDVFLNNSFNCIVER	Unmodified	2183.0681	0.068102925	509	C4M0A8	EHI_005150		yes	yes	0	0	1	2	1	1	2	1	83.602	84.479	3	6.5549E-07	2	12004	2013-05-10_GAG_Top10HCD_HM1_GJ178	81.618	80.831	48000000	9296000	35113000	3591800			1184	509	1181	3444;3445;3446;3447	2370;2371	2370
ESKPFEPVNPQQQELEKPK	Unmodified	2251.1485	0.14846174	949	C4MA21	EHI_039590		yes	yes	0	0	1	1	1	1	1	1	46.243	47.261	4	0.010557	1	6252	2013-05-10_GAG_Top10HCD_HM1_GJ180	66.606	66.596	10787000	677060	4160900	5949500			1185	949	1182	3448;3449;3450	2372	2372
ESLFTGLFEK	Unmodified	1169.5968	0.5968403	548	C4M131;B1N3L7	EHI_105270;EHI_052870		yes	no	0	0	1	1	1	1	1	1	82.64	83.558	2	7.3391E-05	3	11486	2013-05-10_GAG_Top10HCD_HM1_GJ179	110.39	67.079	14513000	3753500	7786600	2973100			1186	548	1183	3451;3452;3453	2373;2374;2375	2373
ESLIGFTK	Unmodified	893.48583	0.48583328	229	C4LV33	EHI_182520		yes	yes	0	0	1	1	1	1	1	1	54.173	55.292	2	0.011526	2	7685	2013-05-10_GAG_Top10HCD_HM1_GJ178	66.27	37.109	6107600	1631300	2997400	1479000			1187	229	1184	3454;3455;3456	2376;2377	2376
ESLNQDKPRPTPLQEK	Unmodified	1878.9799	0.97993984	565	C4M1F1	EHI_030830		yes	yes	0	0	1	2	1	1	2	1	32.473	33.751	3	5.1221E-12	2	4392	2013-05-10_GAG_Top10HCD_HM1_GJ180	151.8	148.16	22181000	5203700	10060000	6917300			1188	565	1185	3457;3458;3459;3460	2378;2379	2379
ESNEEVKENITETQ	Unmodified	1648.7428	0.74278885	722	C4M4M5;B1N2Z7	EHI_189410;EHI_051580		yes	no	0	0	1	1	1	1	1	1	34.702	35.754	2	1.2929E-12	1	4680	2013-05-10_GAG_Top10HCD_HM1_GJ180	145.81	144.86	3831200	278920	1683500	1868800			1189	722	1186	3461;3462;3463	2380	2380
ESNIVVFDLEGTDGSAR	Unmodified	1807.8588	0.85882166	816	C4M6U3;B1N586	EHI_054180;EHI_098970	Protein SEY1 homolog 2	yes	no	0	0			1			1	72.417	74.319	2	0.0003193	1	10116	2013-05-10_GAG_Top10HCD_HM1_GJ180	62.203	60.421	1763800	0	0	1763800			1190	816	1187	3464	2381	2381
ESQYIFVYSNNDYGQK	Unmodified	1953.8745	0.87447172	607	C4M2H3	cpbf7		yes	yes	0	0	1	1	1	1	1	1	64.195	65.213	2	1.2555E-11	2	9120	2013-05-10_GAG_Top10HCD_HM1_GJ178	114.63	111.61	8418500	2444200	3833700	2140600			1191	607	1188	3465;3466;3467	2382;2383	2382
ESSKECLNR	Unmodified	1121.5135	0.51352137	894	C4M8R8;C4LVT2	EHI_181560;EHI_187150		yes	no	0	0	1	2		1	2		2.0726	3.1091	2	0.0046281	2	350	2013-05-10_GAG_Top10HCD_HM1_GJ178	71.614	56.242	5670000	745450	4924500	0			1192	894	1189	3468;3469;3470	2384;2385	2384
ESSSVLLELNKENINWK	Unmodified	2002.0371	0.037120373	791	C4M6E4	EHI_142740		yes	yes	0	0	1	1	1	1	1	1	73.648	74.633	3	0.033814	1	10097	2013-05-10_GAG_Top10HCD_HM1_GJ180	41.422	34.383	3025000	477770	1309800	1237500			1193	791	1190	3471;3472;3473	2386	2386
ESTLHLVLR	Unmodified	1066.6135	0.61349341	413	Q7JN53;C4M760;C4LY85	EhUBI1;EHI_166800		yes	no	0	0	2	2	2	2	2	2	53.716	54.835	2,3	8.8321E-14	4	7225	2013-05-10_GAG_Top10HCD_HM1_GJ180	201.07	183.01	113060000	14548000	42365000	56150000			1194	413	1191	3474;3475;3476;3477;3478;3479	2387;2388;2389;2390	2389
ESVCDSAIVVPYQK	Unmodified	1593.7709	0.77085827	643	C4M342	cpbf8		yes	yes	0	0	1	1		1	1		56.656	57.483	2	1.5685E-05	1	7588	2013-05-10_GAG_Top10HCD_HM1_GJ179	85.536	83.222	8669100	2820200	5848900	0			1195	643	1192	3480;3481	2391	2391
ESVESFIENFFSGK	Unmodified	1618.7515	0.75150304	776	C4M611	EHI_072060		yes	yes	0	0	1	1	1	1	1	1	115.17	116.18	2	0.0047716	1	16872	2013-05-10_GAG_Top10HCD_HM1_GJ178	39.629	38.783	2028200	304290	1109700	614160			1196	776	1193	3482;3483;3484	2392	2392
ESYPHSLDLTNLK	Unmodified	1515.7569	0.75692277	120	C4LT26	EHI_148560		yes	yes	0	0	1	1	1	1	1	1	60.127	61.212	2	1.4306E-30	1	8116	2013-05-10_GAG_Top10HCD_HM1_GJ179	216.68	197.58	6284400	839250	2268500	3176600			1197	120	1194	3485;3486;3487	2393	2393
ETDIELGDTELPPEQQNK	Unmodified	2054.9644	0.96440894	410	C4LY68	EHI_051720		yes	yes	0	0			1			1	57.548	59.249	2	0.015183	1	7835	2013-05-10_GAG_Top10HCD_HM1_GJ180	63.691	62.073	0	0	0	0			1198	410	1195	3488	2394	2394
ETDIHNTIKK	Unmodified	1197.6354	0.63535107	314	C4LWF0	EHI_096370		yes	yes	0	0	1	1	1	1	1	1	11.249	12.635	2	0.0012891	1	1350	2013-05-10_GAG_Top10HCD_HM1_GJ179	109.16	102.46	2121800	222450	940400	958940			1199	314	1196	3489;3490;3491	2395	2395
ETDKITAPFR	Unmodified	1176.6139	0.61388734	622	C4M2R6	EHI_160980		yes	yes	0	0	1	1	1	1	1	1	43.418	44.47	3	0.015996	1	5833	2013-05-10_GAG_Top10HCD_HM1_GJ180	58.699	46.083	21514000	878250	4356300	16279000			1200	622	1197	3492;3493;3494	2396	2396
ETEEIIADVLGVEVFR	Unmodified	1817.9411	0.94109472	621	C4M2Q1	EIF6	Eukaryotic translation initiation factor 6	yes	yes	0	0		1			1		102.96	103.71	2	8.5897E-07	1	14461	2013-05-10_GAG_Top10HCD_HM1_GJ179	73.279	72.231	1029000	0	1029000	0			1201	621	1198	3495	2397	2397
ETEIQTICNDQFQK	Unmodified	1752.7989	0.79886394	280	C4LVV5	EHI_125680		yes	yes	0	0	1	1	1	1	1	1	55.156	56.274	2	4.5173E-05	1	7815	2013-05-10_GAG_Top10HCD_HM1_GJ178	71.879	70.256	3179000	903340	2017600	258080			1202	280	1199	3496;3497;3498	2398	2398
ETESLSPELK	Unmodified	1131.5659	0.5659341	368	C4LXD1	EHI_098510		yes	yes	0	0			1			1	41.549	42.849	2	0.0011443	1	5616	2013-05-10_GAG_Top10HCD_HM1_GJ180	72.922	56.008	0	0	0	0			1203	368	1200	3499	2399	2399
ETFESLDYWIDLTR	Unmodified	1786.8414	0.84138068	1091	Q5NSY5	EhRabX31		yes	yes	0	0	1	1	1	1	1	1	99.268	100.29	2	5.1886E-12	6	13988	2013-05-10_GAG_Top10HCD_HM1_GJ179	119.96	119.21	10771000	1432900	6607600	2731000			1204	1091	1201	3500;3501;3502	2400;2401;2402;2403;2404;2405	2402
ETFMPNFR	Unmodified	1040.475	0.47495102	603	C4M2E3	EHI_158240	3-ketoacyl-CoA synthase	yes	yes	0	0	1	1	1	1	1	1	61.419	62.471	2	0.0016091	3	8779	2013-05-10_GAG_Top10HCD_HM1_GJ178	92.47	87.173	17837000	4611100	6310200	6915800			1205	603	1202	3503;3504;3505	2406;2407;2408	2407
ETIEALR	Unmodified	830.44978	0.44978213	425	C4LYI1	EHI_093900		yes	yes	0	0	1	1	1	1	1	1	36.742	37.794	2	0.0034412	1	4856	2013-05-10_GAG_Top10HCD_HM1_GJ179	111.73	70.425	3806400	469530	2355100	981720			1206	425	1203	3506;3507;3508	2409	2409
ETITEPSR	Unmodified	931.46108	0.4610751	27	C4M4N3;B1N306;B1N3D6;Q06193	EHI_189490;EHI_166810;EHI_164510;EF-2	Elongation factor 2	yes	no	0	0	1	1	1	1	1	1	21.657	23.11	2	0.0035101	2	2820	2013-05-10_GAG_Top10HCD_HM1_GJ180	77.318	24.381	4987700	182180	534110	4271400			1207	27	1204	3509;3510;3511	2410;2411	2411
ETITYENIHSK	Unmodified	1333.6514	0.65139506	848	C4M7I9	EHI_023870		yes	yes	0	0		1			1		35.555	37.41	2	0.0049357	1	4812	2013-05-10_GAG_Top10HCD_HM1_GJ179	52.837	47.742	481450	0	481450	0			1208	848	1205	3512	2412	2412
ETLDWIDNNQNASTEEYDNK	Unmodified	2398.0197	0.019691987	675	C4M3S5;Q24842	EHI_052860;Hsp70		yes	no	0	0	1	1	1	1	1	1	62.417	63.469	2	5.3125E-13	3	8515	2013-05-10_GAG_Top10HCD_HM1_GJ179	96.143	96.143	8765200	3069800	3377000	2318400			1209	675	1206	3513;3514;3515	2413;2414;2415	2414
ETLEFHHDKHHATYVNK	Unmodified	2105.0079	0.00788593	357	P34107;C4LX20	SODB;EHI_159160	Superoxide dismutase [Fe];Superoxide dismutase	yes	no	0	0	1	1	1	1	1	1	28.045	29.197	4	1.4161E-05	1	3710	2013-05-10_GAG_Top10HCD_HM1_GJ180	73.597	71.912	8583000	562580	1649300	6371200			1210	357	1207	3516;3517;3518	2416	2416
ETPIFIPSAFFLSK	Unmodified	1595.8599	0.85993128	581	C4M1X3	cpbf1		yes	yes	0	0	1	1	1	1	1	1	100.6	101.62	2	0.063083	1	14684	2013-05-10_GAG_Top10HCD_HM1_GJ178	31.089	28.867	2425000	610420	1027900	786610			1211	581	1208	3519;3520;3521	2417	2417
ETTPVEETERPK	Unmodified	1414.694	0.69398816	694	C4M417	EHI_195140		yes	yes	0	0	2	1	2	2	1	2	23.71	24.922	2,3	2.9597E-08	4	3077	2013-05-10_GAG_Top10HCD_HM1_GJ180	140.63	140.63	44945000	437340	779800	43728000			1212	694	1209	3522;3523;3524;3525;3526	2418;2419;2420;2421	2419
ETTPVEETERPKTD	Unmodified	1630.7686	0.76860967	694	C4M417	EHI_195140		yes	yes	0	0			1			1	27.404	28.974	3	3.9131E-05	1	3654	2013-05-10_GAG_Top10HCD_HM1_GJ180	102.33	99.412	4311500	0	0	4311500			1213	694	1210	3527	2422	2422
ETWISEIEEEIQK	Unmodified	1632.7883	0.78828248	391	C4M173;C4LXX0	EHI_107320;EHI_035390		yes	no	0	0	1	1	1	1	1	1	96.886	97.938	2	8.6762E-07	2	14113	2013-05-10_GAG_Top10HCD_HM1_GJ178	100.02	96.518	8904500	1309400	5702100	1893000			1214	391	1211	3528;3529;3530	2423;2424	2423
ETYEGIVLNK	Unmodified	1164.6027	0.60265396	475	C4LZP2;C4LZG9			yes	no	0	0	1	1	1	1	1	1	52.763	53.848	2	0.0019853	3	7072	2013-05-10_GAG_Top10HCD_HM1_GJ179	64.927	55.039	78059000	5784800	31401000	40874000			1215	475	1212	3531;3532;3533	2425;2426;2427	2426
EVAEAIK	Unmodified	758.41742	0.41741937	857	C4M7U0;O15606	EHI_020280		yes	no	0	0	1	1		1	1		14.087	16.544	2	0.005941	2	1870	2013-05-10_GAG_Top10HCD_HM1_GJ179	82.671	15.678	7052500	0	7052500	0			1216	857	1213	3534;3535	2428;2429	2429
EVDIDFSQITIPSGK	Unmodified	1647.8356	0.83556702	463	C4LZ82	EHI_104740		yes	yes	0	0	1	1	1	1	1	1	77.982	78.934	2	1.0682E-07	1	11186	2013-05-10_GAG_Top10HCD_HM1_GJ178	103.6	75.637	9956300	4095000	2286300	3575000			1217	463	1214	3536;3537;3538	2430	2430
EVEPQINVPQSK	Unmodified	1366.7092	0.70924429	897	C4M8U0	EHI_143820		yes	yes	0	0			1			1	45.688	46.988	2	0.0020393	1	6175	2013-05-10_GAG_Top10HCD_HM1_GJ180	57.567	29.653	980900	0	0	980900			1218	897	1215	3539	2431	2431
EVGPNEPLTR	Unmodified	1110.5669	0.56693715	589	Q24803;C4M2R2;C4M230;B1N387	ADH2;EHI_160940;EHI_150490;EHI_024240	Aldehyde-alcohol dehydrogenase 2;Alcohol dehydrogenase;Acetaldehyde dehydrogenase	yes	no	0	0	1	1	1	1	1	1	34.442	35.494	2	6.7172E-05	4	4646	2013-05-10_GAG_Top10HCD_HM1_GJ180	126.39	117.69	33673000	6393300	13334000	13946000			1219	589	1216	3540;3541;3542	2432;2433;2434;2435	2435
EVHPGSFEIVHIK	Unmodified	1490.7882	0.78816332	31	B1N336;C4LYF4	EHI_118170		yes	no	0	0	2	2	2	2	2	2	57.071	58.189	3,4	1.0011E-08	6	7637	2013-05-10_GAG_Top10HCD_HM1_GJ179	136.93	134.09	113720000	12570000	39646000	61501000			1220	31	1217	3543;3544;3545;3546;3547;3548	2436;2437;2438;2439;2440;2441	2439
EVIEEQTYFK	Unmodified	1284.6238	0.62378333	142	C4LTI8	EHI_011940		yes	yes	0	0	1	1	1	1	1	1	53.914	55.033	2	9.5498E-05	2	7571	2013-05-10_GAG_Top10HCD_HM1_GJ178	96.342	86.112	18875000	3528400	10194000	5153200			1221	142	1218	3549;3550;3551	2442;2443	2442
EVIENESLEK	Unmodified	1188.5874	0.58739782	127	C4LT65;B1N3E4	EHI_148990;EHI_165050		yes	no	0	0	1	1	1	1	1	1	36.28	37.332	2	3.3102E-05	1	4823	2013-05-10_GAG_Top10HCD_HM1_GJ179	142.83	51.921	9981200	2407100	5269700	2304300			1222	127	1219	3552;3553;3554	2444	2444
EVIENGKENDLEAVLQEYVDKR	Unmodified	2589.2922	0.29222544	280	C4LVV5	EHI_125680		yes	yes	0	0	1	1	1	1	1	1	85.248	86.2	4	0.051972	1	11875	2013-05-10_GAG_Top10HCD_HM1_GJ179	42.348	41.615	2351000	625730	1048800	676460			1223	280	1220	3555;3556;3557	2445	2445
EVIEQTVGNYSIR	Unmodified	1506.7678	0.7678218	25	B1N2Z1	EHI_035730		yes	yes	0	0		1			1		57.247	58.901	2	0.074734	1	7738	2013-05-10_GAG_Top10HCD_HM1_GJ179	34.432	31.391	1436100	0	1436100	0			1224	25	1221	3558	2446	2446
EVIFKPVVIVR	Unmodified	1297.8122	0.81219322	106	C4LSV0			yes	yes	0	0	1	1	1	1	1	1	67.3	68.318	3	0.057105	1	9628	2013-05-10_GAG_Top10HCD_HM1_GJ178	37.968	36.201	4405000	801220	1750700	1853100			1225	106	1222	3559;3560;3561	2447	2447
EVIPYLSQALLDLDPQVR	Unmodified	2068.1205	0.12045607	331	C4LWN6	EHI_069480		yes	yes	0	0	1	2	1	1	2	1	107.99	108.91	2,3	0.0003547	2	15263	2013-05-10_GAG_Top10HCD_HM1_GJ179	48.288	48.272	2291700	102050	1778800	410800			1226	331	1223	3562;3563;3564;3565	2448;2449	2448
EVIQNYQEIPEDWPK	Unmodified	1886.905	0.90504357	11	B1N2M5	EHI_178580		yes	yes	0	0		1			1		70.189	71.242	2	0.044919	1	9636	2013-05-10_GAG_Top10HCD_HM1_GJ179	36.993	32.293	1676300	0	1676300	0			1227	11	1224	3566	2450	2450
EVISLAIIK	Unmodified	984.62193	0.62193284	57	B1N3T7	EHI_154200		yes	yes	0	0			1			1	71.127	73.029	2	0.0432	1	9888	2013-05-10_GAG_Top10HCD_HM1_GJ180	45.368	20.492	331080	0	0	331080			1228	57	1225	3567	2451	2451
EVKDFVTYFNTNYGYDR	Unmodified	2129.9694	0.96943474	984	Q5XWD1;C4MB38	PDI;EHI_071590		yes	no	0	0	3	2	2	3	2	2	76.623	77.467	2,3	5.24E-07	5	10552	2013-05-10_GAG_Top10HCD_HM1_GJ180	87.676	84.437	13762000	3517500	5161500	5083000			1229	984	1226	3568;3569;3570;3571;3572;3573;3574	2452;2453;2454;2455;2456	2455
EVKDFVTYFNTNYGYDRDENGK	Unmodified	2673.1983	0.19832505	984	Q5XWD1;C4MB38	PDI;EHI_071590		yes	no	0	0	2	2	2	2	2	2	72.226	73.178	3,4	1.9733E-16	3	9950	2013-05-10_GAG_Top10HCD_HM1_GJ179	150.65	150.53	46183000	7385900	21219000	17578000			1230	984	1227	3575;3576;3577;3578;3579;3580	2457;2458;2459	2458
EVKEDLVGVEK	Unmodified	1243.666	0.66598249	399,125	C4LY16;C4LT56	EHI_177620;EHI_148890		no	no	0	0	1	1	1				38.168	39.22	2	5.5376E-05	1	5175	2013-05-10_GAG_Top10HCD_HM1_GJ180	111.94	73.369	23507000	3716900	12500000	7290400			1231	399;125	1228	3581;3582;3583	2460	2460
EVLIYLFSQEYSEADKNALIGTLR	Unmodified	2771.4382	0.4381614	1042	Q1EPY3	EHI_093130		yes	yes	0	0		1	1		1	1	101.11	102.64	3	4.2959E-05	1	14296	2013-05-10_GAG_Top10HCD_HM1_GJ179	82.885	82.88	2088500	0	1375800	712790			1232	1042	1229	3584;3585	2461	2461
EVLNENEKEIVEMINELANALNK	Unmodified	2655.3425	0.34254645	362	C4LXA4	EHI_098210		yes	yes	0	0		1	1		1	1	121.07	122.75	3	0.061409	1	17433	2013-05-10_GAG_Top10HCD_HM1_GJ179	24.901	24.061	1049700	0	573050	476630			1233	362	1230	3586;3587	2462	2462
EVLQLYDENAAATLKK	Unmodified	1804.9571	0.95707914	752	C4M5I6	EHI_111050		yes	yes	0	0			1			1	60.942	62.643	2	0.001377	1	8326	2013-05-10_GAG_Top10HCD_HM1_GJ180	67.646	59.521	538950	0	0	538950			1234	752	1231	3588	2463	2463
EVLYQTELPEVLK	Unmodified	1559.8447	0.84467514	547	C4M126	EHI_105210		yes	yes	0	0	1	1	1	1	1	1	76.181	77.166	2	1.295E-06	1	10462	2013-05-10_GAG_Top10HCD_HM1_GJ180	98.368	96.055	6945100	2370500	3342000	1232600			1235	547	1232	3589;3590;3591	2464	2464
EVNAESILAVTK	Unmodified	1272.6925	0.6925316	781	C4M660	EHI_042920		yes	yes	0	0	1	1	1	1	1	1	66.928	67.946	2	1.0208E-07	3	9520	2013-05-10_GAG_Top10HCD_HM1_GJ178	125.82	83.1	80600000	14183000	53349000	13068000			1236	781	1233	3592;3593;3594	2465;2466;2467	2465
EVNEENAIK	Unmodified	1044.5088	0.50875357	795	C4M6G4	EHI_099840		yes	yes	0	0	1	1	1	1	1	1	22.046	23.499	2	0.00096013	1	2816	2013-05-10_GAG_Top10HCD_HM1_GJ179	74.464	46.26	3383400	488480	1455100	1439800			1237	795	1234	3595;3596;3597	2468	2468
EVNLNEEKPVFDGVK	Unmodified	1715.873	0.87301516	448	Q1EQ30;C4LYY9	EHI_118050		yes	no	0	0			1			1	55.729	57.33	2	0.0023671	1	7583	2013-05-10_GAG_Top10HCD_HM1_GJ180	78.69	56.363	1311500	0	0	1311500			1238	448	1235	3598	2469	2469
EVNNTPSGSINIETTSPEK	Unmodified	2015.9647	0.96474329	1113	Q6AW64	EhRAB7E		yes	yes	0	0	1	1	1	1	1	1	48.537	49.555	2	2.147E-19	3	6546	2013-05-10_GAG_Top10HCD_HM1_GJ180	132.79	131.23	10121000	848760	4386600	4885500			1239	1113	1236	3599;3600;3601	2470;2471;2472	2472
EVNNTPSGSINIETTSPEKK	Unmodified	2144.0597	0.059706309	1113	Q6AW64	EhRAB7E		yes	yes	0	0	2	2	1	2	2	1	44.195	45.177	2,3	1.953E-08	2	6165	2013-05-10_GAG_Top10HCD_HM1_GJ178	88.176	85.743	7015200	3217600	2284100	1513500			1240	1113	1237	3602;3603;3604;3605;3606	2473;2474	2473
EVNTSDGTEFAQK	Unmodified	1424.642	0.64195259	624	Q9BLE3;C4M2S0	EhRab11C;EHI_161030		yes	no	0	0	1	1	1	1	1	1	34.051	35.102	2	2.2766E-13	3	4560	2013-05-10_GAG_Top10HCD_HM1_GJ180	179.35	177.89	23370000	1847100	11014000	10509000			1241	624	1238	3607;3608;3609	2475;2476;2477	2477
EVPLTWTEGHYWVGNYNYEAPK	Unmodified	2652.2285	0.22850297	954	C4MA84	EHI_067260		yes	yes	0	0	1	1	1	1	1	1	79.88	80.832	3	0.0042028	1	11058	2013-05-10_GAG_Top10HCD_HM1_GJ180	40.137	39.763	5721200	1947800	1503300	2270100			1242	954	1239	3610;3611;3612	2478	2478
EVPTEFSDNLIFVK	Unmodified	1636.8348	0.83483874	234	C4LV48;Q9NCC0	EHI_182670;Ebp2		yes	no	0	0	1	2	1	1	2	1	82.063	82.94	1,2	3.7702E-10	6	11747	2013-05-10_GAG_Top10HCD_HM1_GJ178	107.65	102.1	175130000	17829000	79932000	77368000			1243	234	1240	3613;3614;3615;3616	2479;2480;2481;2482;2483;2484	2479
EVQTSEGEELAK	Unmodified	1318.6252	0.62523989	1127	Q9BLE4	EhRab11B		yes	yes	0	0	1	1	1	1	1	1	31.065	32.15	2	5.299E-08	1	4108	2013-05-10_GAG_Top10HCD_HM1_GJ179	140.24	135.26	24127000	1796400	5175800	17155000			1244	1127	1241	3617;3618;3619	2485	2485
EVQTSEGEELAKK	Unmodified	1446.7202	0.72020291	1127	Q9BLE4	EhRab11B		yes	yes	0	0	1	1	1	1	1	1	28.086	29.238	2	2.6283E-06	2	3674	2013-05-10_GAG_Top10HCD_HM1_GJ179	120.87	96.596	8054200	651680	2383800	5018700			1245	1127	1242	3620;3621;3622	2486;2487	2486
EVSDEEAQNYSK	Unmodified	1397.5947	0.59466805	1091	Q5NSY5	EhRabX31		yes	yes	0	0	1	1	1	1	1	1	25.157	26.476	2	0.00052959	1	3235	2013-05-10_GAG_Top10HCD_HM1_GJ180	70.089	68.336	17770000	990570	6453900	10325000			1246	1091	1243	3623;3624;3625	2488	2488
EVTEVIEK	Unmodified	945.50188	0.50187728	879	C4M8B5	EHI_101240		yes	yes	0	0	1	1	1	1	1	1	30.907	31.992	2	0.0016176	1	4119	2013-05-10_GAG_Top10HCD_HM1_GJ180	99.136	28.611	11400000	391890	3742900	7265200			1247	879	1244	3626;3627;3628	2489	2489
EVTINGTATTLQIWDTAGHEK	Unmodified	2284.1335	0.13353995	1113	Q6AW64	EhRAB7E		yes	yes	0	0		1			1		74.555	75.508	2	8.0686E-10	1	10309	2013-05-10_GAG_Top10HCD_HM1_GJ179	88.176	87.492	2228300	0	2228300	0			1248	1113	1245	3629	2490	2490
EVTKEEAEEVAK	Unmodified	1360.6722	0.67219008	1097	Q5NT09	EhRabX7		yes	yes	0	0		1	1		1	1	27.422	29.15	2	2.9564E-08	1	3670	2013-05-10_GAG_Top10HCD_HM1_GJ180	141.13	130.2	4017700	0	1564500	2453200			1249	1097	1246	3630;3631	2491	2491
EVTPVIETQPVITK	Unmodified	1552.8712	0.87122424	373	C4LXF2	EHI_130740		yes	yes	0	0		1			1		57.092	58.747	2	0.010635	1	7732	2013-05-10_GAG_Top10HCD_HM1_GJ179	47.622	46.128	1129500	0	1129500	0			1250	373	1247	3632	2492	2492
EVTQEGQLGTSK	Unmodified	1275.6307	0.63065962	1042	Q1EPY3	EHI_093130		yes	yes	0	0			1			1	22.255	24.156	2	0.00016745	1	2894	2013-05-10_GAG_Top10HCD_HM1_GJ180	86.772	48.205	878000	0	0	878000			1251	1042	1248	3633	2493	2493
EVTVESIK	Unmodified	903.49131	0.49131259	276	C4LVR9;Q27646		Glyceraldehyde-3-phosphate dehydrogenase	yes	no	0	0	1	1	1	1	1	1	36.266	37.318	2	0.0016816	4	4814	2013-05-10_GAG_Top10HCD_HM1_GJ179	109.71	38.372	67980000	10900000	34700000	22380000			1252	276	1249	3634;3635;3636	2494;2495;2496;2497	2496
EVVPQLLVDR	Unmodified	1166.6659	0.66592292	241	C4LV74	EHI_182970		yes	yes	0	0			1			1	64.368	66.27	2	0.0063048	1	8834	2013-05-10_GAG_Top10HCD_HM1_GJ180	62.466	57.368	887520	0	0	887520			1253	241	1250	3637	2498	2498
EVVVDFK	Unmodified	834.44872	0.4487195	879	C4M8B5	EHI_101240		yes	yes	0	0	1	1	1	1	1	1	47.043	48.061	2	0.0047595	2	6256	2013-05-10_GAG_Top10HCD_HM1_GJ179	85.359	35.335	9854200	2207000	5165800	2481400			1254	879	1251	3638;3639;3640	2499;2500	2500
EVVVDFKR	Unmodified	990.54983	0.54983053	879	C4M8B5	EHI_101240		yes	yes	0	0	1	1	1	1	1	1	40.977	42.029	2	0.021638	2	5437	2013-05-10_GAG_Top10HCD_HM1_GJ179	118.74	84.74	5380300	1306600	1883900	2189800			1255	879	1252	3641;3642;3643	2501;2502	2502
EVVVIRPNDK	Unmodified	1167.6612	0.66117189	496	C4M012	EHI_134630		yes	yes	0	0		1	1		1	1	32.927	34.505	2	0.00089861	2	4444	2013-05-10_GAG_Top10HCD_HM1_GJ180	76.416	54.423	2325600	0	1507000	818670			1256	496	1253	3644;3645	2503;2504	2504
EVVVSECTPEESQAFK	Unmodified	1837.8404	0.8403944	990	C4MBD7	EHI_053830		yes	yes	0	0	1	1		1	1		52.577	53.454	2	1.7023E-05	1	7014	2013-05-10_GAG_Top10HCD_HM1_GJ179	68.481	61.864	1528700	288630	1240100	0			1257	990	1254	3646;3647	2505	2505
EVYLVQQLSDQTR	Unmodified	1577.8049	0.80493559	56	Q1EPY2;B1N3T5	EHI_160900;EHI_154290		yes	no	0	0	1			1			68.256	68.256	2	3.788E-13	1	9596	2013-05-10_GAG_Top10HCD_HM1_GJ178	110.92	106.66	0	0	0	0			1258	56	1255	3648	2506	2506
EVYPVFLDSK	Unmodified	1195.6125	0.61249036	871	C4M828	EHI_002130		yes	yes	0	0	1		1	1		1	66.475	67.426	2	0.00089475	1	8994	2013-05-10_GAG_Top10HCD_HM1_GJ180	71.524	62.824	3761400	1237200	0	2524200			1259	871	1256	3649;3650	2507	2507
EWEESQLR	Unmodified	1075.4934	0.49343786	1136	Q9U3Z8	ALP		yes	yes	0	0			1			1	40.821	42.121	2	0.012543	1	5520	2013-05-10_GAG_Top10HCD_HM1_GJ180	73.665	69.552	1581000	0	0	1581000			1260	1136	1257	3651	2508	2508
EWEFTPLVK	Unmodified	1147.5914	0.59136099	1076	Q24802	EHI_043010		yes	yes	0	0	1	1	1	1	1	1	75.627	76.613	2	0.0016756	1	10407	2013-05-10_GAG_Top10HCD_HM1_GJ180	66.299	62.455	5363500	390850	2850000	2122600			1261	1076	1258	3652;3653;3654	2509	2509
EWIIEEK	Unmodified	945.48075	0.48074791	22	B1N2V8;Q1EQ26	EHI_013040		yes	no	0	0	1			1			55.739	55.739	2	0.0071362	1	7726	2013-05-10_GAG_Top10HCD_HM1_GJ178	73.616	50.687	518870	518870	0	0			1262	22	1259	3655	2510	2510
EWWFPLACSISGTEFR	Unmodified	1984.9142	0.91416847	69	B1N4A1	EHI_120360		yes	yes	0	0	1	1	1	1	1	1	104.27	105.32	2	3.1028E-07	3	14768	2013-05-10_GAG_Top10HCD_HM1_GJ179	83.54	81.542	5343100	749960	3815500	777620			1263	69	1260	3656;3657;3658	2511;2512;2513	2512
EWWYPLATSISGTEFK	Unmodified	1913.92	0.91996535	962	C4MAF9;Q9UAB5	EHI_167300;grainin 1		yes	no	0	0	2	2	2	2	2	2	96.011	97.063	2,3	4.8146E-27	8	13416	2013-05-10_GAG_Top10HCD_HM1_GJ179	187.16	185.04	361140000	61472000	175520000	124150000			1264	962	1261	3659;3660;3661;3662;3663;3664	2514;2515;2516;2517;2518;2519;2520;2521	2517
EWYGWHFPELSK	Unmodified	1577.7303	0.73031409	974	C4MAW3	EHI_183900		yes	yes	0	0	1	1	1	1	1	1	82.245	83.163	3	0.0072291	2	11369	2013-05-10_GAG_Top10HCD_HM1_GJ180	37.744	34.566	2918500	248100	1679800	990590			1265	974	1262	3665;3666;3667	2522;2523	2523
EYALEQGAEFK	Unmodified	1283.6034	0.60338224	490	C4LZX1	EHI_194600		yes	yes	0	0	1	1	1	1	1	1	53.087	54.188	2	7.5377E-06	2	7499	2013-05-10_GAG_Top10HCD_HM1_GJ178	119.27	114.73	18115000	6479400	3191700	8443900			1266	490	1263	3668;3669;3670	2524;2525	2524
EYASNMLEVIIDLISK	Unmodified	1836.9543	0.95430195	1118	Q6Y0Y5	Vps35-1		yes	yes	0	0	1	1		1	1		135.49	135.72	2	0.00012387	1	19413	2013-05-10_GAG_Top10HCD_HM1_GJ179	53.565	49.344	771980	170550	601430	0			1267	1118	1264	3671;3672	2526	2526
EYAYPIEK	Unmodified	1011.4913	0.49131259	148,1038,1039,1082	C4LTM0;Q24835;Q8MZT8;Q8MZT7;Q8MZT9;P32022;B1N3C7;P23502;Q7JN45	EHI_012270;hgl3;hgl;EHI_133900;CEL-170/4;gEh-170	Galactose-inhibitable lectin 170 kDa subunit;170 kDa surface lectin	no	no	0	0	2	3	1				41.479	42.624	1,2	0.0018574	4	5868	2013-05-10_GAG_Top10HCD_HM1_GJ178	85.676	82.266	112560000	18981000	64268000	29310000			1268	148;1082;1039;1038	1265	3673;3674;3675;3676;3677;3678	2527;2528;2529;2530	2527
EYDVVSQCDGQWLVAVPK	Unmodified	2091.9935	0.993541	525	C4M0J5	EHI_024530		yes	yes	0	0	1	1		1	1		79.485	79.911	2	0.010577	1	11346	2013-05-10_GAG_Top10HCD_HM1_GJ178	40.493	40.007	8290000	2283300	6006700	0			1269	525	1266	3679;3680	2531	2531
EYEDGKADVIK	Unmodified	1265.6139	0.61394692	255	C4LVH5	EHI_103300		yes	yes	0	0		1	1		1	1	28.585	30.314	2	0.029104	1	3807	2013-05-10_GAG_Top10HCD_HM1_GJ179	50.149	42.148	1734900	0	946530	788330			1270	255	1267	3681;3682	2532	2532
EYFNRPEETK	Unmodified	1311.6095	0.60953025	980	C4MB19	EHI_025090		yes	yes	0	0	1	1	1	1	1	1	31.895	32.981	2	4.9562E-06	3	4244	2013-05-10_GAG_Top10HCD_HM1_GJ180	166.69	120.86	3052300	462540	1341700	1248100			1271	980	1268	3683;3684;3685	2533;2534;2535	2535
EYGSAGCLTK	Unmodified	1084.4859	0.48590964	492	C4LZY3	EHI_065670		yes	yes	0	0	1	1	1	1	1	1	28.541	29.693	2	0.008215	1	3747	2013-05-10_GAG_Top10HCD_HM1_GJ179	54.259	43.095	2327600	365650	1619200	342780			1272	492	1269	3686;3687;3688	2536	2536
EYHIQYFDK	Unmodified	1241.5717	0.57168818	890	C4M8M7	EHI_114320		yes	yes	0	0	1	1	1	1	1	1	51.546	52.631	3	0.0020863	1	7288	2013-05-10_GAG_Top10HCD_HM1_GJ178	59.931	56.008	7080300	2088400	3633900	1358000			1273	890	1270	3689;3690;3691	2537	2537
EYIPTVFENSTK	Unmodified	1426.698	0.6980109	290	C4LW15	EHI_126310		yes	yes	0	0	1	1	1	1	1	1	64.38	65.057	2	4.1096E-06	2	8692	2013-05-10_GAG_Top10HCD_HM1_GJ180	67.997	40.083	6889700	2072300	4817400	0			1274	290	1271	3692;3693;3694	2538;2539	2539
EYIQNDSNNTILQK	Unmodified	1678.8162	0.81622856	195	C4LUG5	EHI_049640		yes	yes	0	0	1	1	1	1	1	1	46.435	47.454	2	0.052998	2	6475	2013-05-10_GAG_Top10HCD_HM1_GJ178	30.484	28.246	1947600	201740	769890	975920			1275	195	1272	3695;3696;3697	2540;2541	2540
EYLCPDTICR	Unmodified	1325.5744	0.57440707	47	B1N3K6	EHI_138340		yes	yes	0	0	1	1		1	1		50.171	51.049	2	0.00055303	1	7009	2013-05-10_GAG_Top10HCD_HM1_GJ178	74.841	73.402	956540	278310	678240	0			1276	47	1273	3698;3699	2542	2542
EYLKPEYTQEK	Unmodified	1426.698	0.6980109	589	Q24803;C4M2R2;C4M230;B1N387	ADH2;EHI_160940;EHI_150490;EHI_024240	Aldehyde-alcohol dehydrogenase 2;Alcohol dehydrogenase;Acetaldehyde dehydrogenase	yes	no	0	0	2	3	2	2	3	2	35.738	36.905	2,3	0.00010917	3	5006	2013-05-10_GAG_Top10HCD_HM1_GJ178	98.898	76.321	36870000	2619400	18166000	16085000			1277	589	1274	3700;3701;3702;3703;3704;3705;3706	2543;2544;2545	2543
EYLNEENDYTPEEIEELK	Unmodified	2255.9958	0.99576865	592	C4M261			yes	yes	0	0	1	1	1	1	1	1	69.508	70.493	2	5.9434E-13	3	9889	2013-05-10_GAG_Top10HCD_HM1_GJ178	103.66	102.98	17561000	1940900	9270300	6350200			1278	592	1275	3707;3708;3709	2546;2547;2548	2546
EYLNEQDEYTPEELEELK	Unmodified	2270.0114	0.011418712	542	C4M0Y3	EHI_134960		yes	yes	0	0	1	1	1	1	1	1	71.05	72.069	2	4.4148E-08	2	10141	2013-05-10_GAG_Top10HCD_HM1_GJ178	73.918	70.185	7867100	1492300	3853800	2521000			1279	542	1276	3710;3711;3712	2549;2550	2549
EYLVSHNVSIQR	Unmodified	1443.747	0.74702678	281	C4LVW1	EHI_125740		yes	yes	0	0	1	1	1	1	1	1	45.968	46.986	2	3.2086E-16	2	6194	2013-05-10_GAG_Top10HCD_HM1_GJ180	184.55	177.65	12211000	1642700	4425000	6143300			1280	281	1277	3713;3714;3715	2551;2552	2552
EYMASYFTLK	Unmodified	1251.5846	0.58456105	421,927	C4LYF9;C4LTE3;C4M9F8	EHI_093580;EHI_067520		no	no	0	0		1	1				70.946	72.423	2	7.5628E-05	2	9674	2013-05-10_GAG_Top10HCD_HM1_GJ180	101.66	71.89	17405000	0	739260	16666000			1281	421;927	1278	3716;3717	2553;2554	2553
EYNLQIWDTAGHEK	Unmodified	1702.7951	0.79509919	1112	Q6AW62	EhRAB7G		yes	yes	0	0	1	1	1	1	1	1	63.908	64.96	2	2.9462E-07	2	8730	2013-05-10_GAG_Top10HCD_HM1_GJ179	100.11	85.172	7014100	1420100	3440500	2153400			1282	1112	1279	3718;3719;3720	2555;2556	2555
EYPAILEWMNK	Unmodified	1392.6748	0.67477304	840	Q86M34;C4M7C8	HEXB;EHI_007330	Beta-hexosaminidase subunit beta;Beta-hexosaminidase	yes	no	0	0	1	1	1	1	1	1	89.317	90.268	2	0.0013964	1	12979	2013-05-10_GAG_Top10HCD_HM1_GJ178	60.305	55.211	3118200	895660	1593000	629590			1283	840	1280	3721;3722;3723	2557	2557
EYPDALRPSFAK	Unmodified	1392.7038	0.70376498	582	Q1EQ19;C4M1X4	EHI_164810		yes	no	0	0	1	1	1	1	1	1	53.813	54.932	2	0.00013945	1	7210	2013-05-10_GAG_Top10HCD_HM1_GJ179	93.772	83.313	7007400	1911900	2920400	2175000			1284	582	1281	3724;3725;3726	2558	2558
EYQIVDHLLPGLK	Unmodified	1523.8348	0.83477916	857	C4M7U0	EHI_020280		yes	yes	0	0	1	1	1	1	1	1	78.246	79.198	3	0.029786	1	10827	2013-05-10_GAG_Top10HCD_HM1_GJ180	31.656	28.576	8699300	665030	4987300	3047000			1285	857	1282	3727;3728;3729	2559	2559
EYSPEEISAMVIK	Unmodified	1494.7276	0.72759647	831,1037	O77164;C4M770	BiP;EHI_199590		no	no	0	0	1	1	1				75.546	76.531	2	2.0241E-06	3	10811	2013-05-10_GAG_Top10HCD_HM1_GJ178	94.122	86.756	38205000	10552000	20889000	6763800			1286	1037;831	1283	3730;3731;3732	2560;2561;2562	2560
EYSPEEISAMVIKK	Unmodified	1622.8226	0.82255949	831,1037	O77164;C4M770	BiP;EHI_199590		no	no	0	0	1						69.391	69.391	3	0.00099966	1	9835	2013-05-10_GAG_Top10HCD_HM1_GJ178	55.724	54.9	10896000	10896000	0	0			1287	1037;831	1284	3733	2563	2563
EYSSLIQQYNENIK	Unmodified	1727.8366	0.83662965	778	C4M620	EHI_125170		yes	yes	0	0			1			1	62.971	64.772	2	1.6033E-05	1	8632	2013-05-10_GAG_Top10HCD_HM1_GJ180	82.202	80.523	1063400	0	0	1063400			1288	778	1285	3734	2564	2564
EYSVQMK	Unmodified	883.41095	0.41095378	676	C4M3S9	EHI_163480		yes	yes	0	0		1	1		1	1	30.598	32.226	2	0.0073171	1	4093	2013-05-10_GAG_Top10HCD_HM1_GJ179	74.415	45.077	6254300	0	4049500	2204800			1289	676	1286	3735;3736	2565	2565
EYSYNDLVK	Unmodified	1129.5292	0.52915466	398	C4LY07	EHI_035800		yes	yes	0	0	1	1	1	1	1	1	51.996	53.081	2	0.0086847	1	7005	2013-05-10_GAG_Top10HCD_HM1_GJ180	56.013	26.346	4557100	823840	1788400	1944800			1290	398	1287	3737;3738;3739	2566	2566
EYTGQPEGTPYYDIQGCELAK	Unmodified	2418.0686	0.068556435	613	C4M2K1;Q27642	EHI_054830		yes	no	0	0	1	1	1	1	1	1	63.906	64.957	2	3.5819E-06	1	8718	2013-05-10_GAG_Top10HCD_HM1_GJ179	64.522	64.476	8001900	1179500	5747300	1075100			1291	613	1288	3740;3741;3742	2567	2567
EYTLEDIVPGYR	Unmodified	1453.7089	0.70890994	452	C4LZ12	EHI_009240		yes	yes	0	0	1	1		1	1		77.771	78.198	2	1.8354E-06	1	11093	2013-05-10_GAG_Top10HCD_HM1_GJ178	102.4	99.432	3377100	1418900	1958200	0			1292	452	1289	3743;3744	2568	2568
EYVEPVVEEEIK	Unmodified	1461.7239	0.7238913	974	C4MAW3	EHI_183900		yes	yes	0	0	1	1	1	1	1	1	59.587	60.672	2	2.21E-06	2	8049	2013-05-10_GAG_Top10HCD_HM1_GJ179	100.38	94.19	8268100	583800	3853400	3830900			1293	974	1290	3745;3746;3747	2569;2570	2569
EYVLPSFEVQLEPEEK	Unmodified	1934.9513	0.95132506	1028	CON__Q2UVX4			yes	yes	0	0	1	1	1	1	1	1	83.047	83.965	2	1.2917E-11	3	11602	2013-05-10_GAG_Top10HCD_HM1_GJ179	115.04	114.32	11794000	1653400	8152200	1988600		+	1294	1028	1291	3748;3749;3750	2571;2572;2573	2572
EYYDDEQQTK	Unmodified	1317.5361	0.53609053	881	C4M8C0	EHI_188590		yes	yes	0	0	1	1	1	1	1	1	22.367	23.753	2	1.8515E-06	4	3091	2013-05-10_GAG_Top10HCD_HM1_GJ178	156.83	153.88	10838000	2524400	4712700	3601200			1295	881	1292	3751;3752;3753	2574;2575;2576;2577	2574
EYYLALSTLLQNVAYQGLSVQPTNVHNLIHK	Unmodified	3525.862	0.86200355	754	C4M5J7	EHI_001830		yes	yes	0	0		1	1		1	1	109.67	111.2	3	0.030976	1	15586	2013-05-10_GAG_Top10HCD_HM1_GJ180	29.011	28.968	2238300	0	1319100	919130			1296	754	1293	3754;3755	2578	2578
FAANFEEYYPVNTLR	Unmodified	1832.8733	0.87334951	343	C4LWS5	EHI_198790		yes	yes	0	0	1	1	1	1	1	1	79.488	80.439	2	2.1589E-10	2	11036	2013-05-10_GAG_Top10HCD_HM1_GJ179	105.14	102.83	5920400	388440	2707300	2824600			1297	343	1294	3756;3757;3758	2579;2580	2579
FADDTYTDTHIATIGVDFK	Unmodified	2128.9953	0.99531514	1132	Q9BLF3	EhRab1A		yes	yes	0	0	2	2	2	2	2	2	72.126	73.078	2,3	7.3305E-18	3	9982	2013-05-10_GAG_Top10HCD_HM1_GJ179	122.49	121.56	39779000	2941600	23180000	13657000			1298	1132	1295	3759;3760;3761;3762;3763;3764	2581;2582;2583	2582
FAEIEER	Unmodified	892.42905	0.42904669	553	C4M185	EHI_188110		yes	yes	0	0	1	1	1	1	1	1	33.986	35.038	2	0.019079	1	4525	2013-05-10_GAG_Top10HCD_HM1_GJ179	65.252	51.095	2547600	689690	1163800	694120			1299	553	1296	3765;3766;3767	2584	2584
FAEIPELKPNIIEILK	Unmodified	1866.0866	0.086636748	1064	Q1EQ36	EHI_040700	Coatomer subunit gamma	yes	yes	0	0	1	1	1	1	1	1	92.297	93.315	3	3.3129E-05	3	12911	2013-05-10_GAG_Top10HCD_HM1_GJ179	74.89	73.1	6895700	1447500	3809600	1638600			1300	1064	1297	3768;3769;3770	2585;2586;2587	2586
FAELTDEEIIEK	Unmodified	1435.7082	0.70824124	613,686	C4M2K1;Q27642;C4M3X0	EHI_054830;EHI_016480		no	no	0	0	1	1	1				62.883	63.935	2	6.3209E-07	1	8529	2013-05-10_GAG_Top10HCD_HM1_GJ180	108.72	84.365	20704000	5236100	8817900	6650000			1301	613;686	1298	3771;3772;3773	2588	2588
FAELTDEEIIEKLENLR	Unmodified	2061.063	0.063000772	613,686	C4M2K1;Q27642;C4M3X0	EHI_054830;EHI_016480		no	no	0	0	1	2	2				94.937	96.159	2,3	1.3656E-12	5	13300	2013-05-10_GAG_Top10HCD_HM1_GJ179	131.4	130.55	21750000	3353800	12389000	6006800			1302	613;686	1299	3774;3775;3776;3777;3778	2589;2590;2591;2592;2593	2591
FAESGVFSANQENYVR	Unmodified	1816.838	0.83802663	123	C4LT47	EHI_148790		yes	yes	0	0	1	1	1	1	1	1	60.533	61.652	2	3.7462E-35	8	8157	2013-05-10_GAG_Top10HCD_HM1_GJ179	218.68	211.17	62410000	17464000	25021000	19925000			1303	123	1300	3779;3780;3781	2594;2595;2596;2597;2598;2599;2600;2601	2597
FAFFDSNGK	Unmodified	1031.4712	0.47124585	119	C4LT06	EHI_148360		yes	yes	0	0	1	1	1	1	1	1	63.219	64.271	2	1.2236E-05	2	8521	2013-05-10_GAG_Top10HCD_HM1_GJ180	154.49	141.9	4251300	230030	2414100	1607100			1304	119	1301	3782;3783;3784	2602;2603	2603
FAFIEFIGDK	Unmodified	1185.607	0.60701105	273	C4LVQ1	EHI_186840		yes	yes	0	0	1	1	1	1	1	1	87.411	88.363	2	7.4584E-05	2	12192	2013-05-10_GAG_Top10HCD_HM1_GJ179	106.4	94.159	15369000	3191100	9067400	3110900			1305	273	1302	3785;3786;3787	2604;2605	2605
FALQSEK	Unmodified	821.42832	0.42831841	660	C4M3I8	EHI_138460		yes	yes	0	0	1	1	1	1	1	1	32.171	33.256	1	0.0031608	1	4268	2013-05-10_GAG_Top10HCD_HM1_GJ179	113.14	70.089	1113400	291640	532850	288940			1306	660	1303	3788;3789;3790	2606	2606
FATLSSNYFR	Unmodified	1204.5877	0.58767259	45	B1N3J0;Q9BLF1	EHI_059670;EhRabD1		yes	no	0	0			1			1	62.895	64.697	2	0.0024121	1	8625	2013-05-10_GAG_Top10HCD_HM1_GJ180	70.808	60.965	1894400	0	0	1894400			1307	45	1304	3791	2607	2607
FATLTGNYFR	Unmodified	1188.5928	0.59275797	584	Q5NT35;C4M1Y3	EhRabD2;EHI_164900		yes	no	0	0			1			1	64.639	66.54	2	0.00012561	1	8892	2013-05-10_GAG_Top10HCD_HM1_GJ180	113.1	106.79	2340100	0	0	2340100			1308	584	1305	3792	2608	2608
FAVASCIAASAVPALVSAR	Unmodified	1859.9928	0.99275314	465,37,393	C4LZA2;C4LZU1;B1N384;O15594;C4LXX5	EHI_000510;EHI_194270;EHI_064710;RPL4;EHI_035440	60S ribosomal protein L4	no	no	0	0	2	2	2				84.864	85.815	2,3	3.6368E-26	5	11747	2013-05-10_GAG_Top10HCD_HM1_GJ180	173.87	173.38	15938000	1179300	4577800	10181000			1309	465;37;393	1306	3793;3794;3795;3796;3797;3798	2609;2610;2611;2612;2613	2613
FAVELLK	Unmodified	818.49019	0.49019038	314	C4LWF0	EHI_096370		yes	yes	0	0	1	1	1	1	1	1	64.655	65.707	2	0.0064943	1	8833	2013-05-10_GAG_Top10HCD_HM1_GJ179	79.116	43.483	7467200	1527400	2560600	3379200			1310	314	1307	3799;3800;3801	2614	2614
FAVQMDELPSSLK	Unmodified	1463.733	0.7330162	102	C4LSK1	EHI_151600		yes	yes	0	0			1			1	72.137	74.038	2	0.0039013	1	10048	2013-05-10_GAG_Top10HCD_HM1_GJ180	55.291	51.139	824680	0	0	824680			1311	102	1308	3802	2615	2615
FAVYIPIPWNK	Unmodified	1346.7387	0.73869393	899	C4M8V2	EHI_169580		yes	yes	0	0	1	1	1	1	1	1	93.243	94.262	2	0.00042309	2	13060	2013-05-10_GAG_Top10HCD_HM1_GJ179	77.662	73.983	6695400	1663500	4130600	901280			1312	899	1309	3803;3804;3805	2616;2617	2617
FCDDLEKDMLFEMLK	Unmodified	1932.8671	0.8671432	592	C4M261			yes	yes	0	0	1	1	1	1	1	1	95.526	96.578	3	0.031724	1	13899	2013-05-10_GAG_Top10HCD_HM1_GJ178	40.242	39.373	2693300	570060	1857900	265250			1313	592	1310	3806;3807;3808	2618	2618
FCENTFEPVYISTVGVDFKPK	Unmodified	2476.1984	0.1984484	1106	Q5NT41	EhRabC3		yes	yes	0	0	1	2	1	1	2	1	84.119	84.996	2,3	1.2276E-13	3	11733	2013-05-10_GAG_Top10HCD_HM1_GJ179	110.38	110.14	27883000	1800200	20498000	5585500			1314	1106	1311	3809;3810;3811;3812	2619;2620;2621	2620
FCLVPLTAEQAK	Unmodified	1375.717	0.71697221	31	B1N336;C4LYF4;B1N418	EHI_118170;EHI_057850		yes	no	0	0	1	1	1	1	1	1	70.907	71.926	2	7.5564E-05	1	9684	2013-05-10_GAG_Top10HCD_HM1_GJ180	90.697	83.332	19461000	1159500	7566200	10735000			1315	31	1312	3813;3814;3815	2622	2622
FDDDRLIPVFGFGDSK	Unmodified	1826.8839	0.88391419	321	C4LWI9	EHI_096790		yes	yes	0	0	1	1	1	1	1	1	85.004	85.956	3	0.046131	1	11849	2013-05-10_GAG_Top10HCD_HM1_GJ179	39.12	38.376	3713200	847260	1856300	1009700			1316	321	1313	3816;3817;3818	2623	2623
FDDTNPEKETHEFINTIEETVK	Unmodified	2635.229	0.22895648	576	C4M1P6	EHI_062700		yes	yes	0	0			1			1	89.249	91.351	3	7.4662E-08	1	12569	2013-05-10_GAG_Top10HCD_HM1_GJ180	102.45	101.05	1155400	0	0	1155400			1317	576	1314	3819	2624	2624
FDEALLEGFQSGR	Unmodified	1467.6994	0.69940789	531	C4M0Q2;C4MAX2;C4M8Y8	EHI_029350;EHI_086510	40S ribosomal protein S8	yes	no	0	0	1	1	1	1	1	1	74.53	75.515	2	3.6885E-12	2	10220	2013-05-10_GAG_Top10HCD_HM1_GJ180	168.61	163.47	113870000	11752000	49495000	52628000			1318	531	1315	3820;3821;3822	2625;2626	2625
FDEDWDMLAPK	Unmodified	1365.5911	0.59110299	595	C4M296;F2VN92	EHI_136160		yes	no	0	0	1	1	1	1	1	1	74.497	75.482	2	0.00023117	1	10671	2013-05-10_GAG_Top10HCD_HM1_GJ178	84.821	80.647	51522000	16209000	25353000	9960600			1319	595	1316	3823;3824;3825	2627	2627
FDELALK	Unmodified	834.44872	0.4487195	367	C4LXC8			yes	yes	0	0	2	1	1	2	1	1	51.186	51.975	1,2	0.0031423	2	6769	2013-05-10_GAG_Top10HCD_HM1_GJ179	91.626	36.185	51257000	4223200	17169000	29865000			1320	367	1317	3826;3827;3828;3829	2628;2629	2629
FDEPLLSR	Unmodified	975.50255	0.50254598	692	C4M3Z4	EHI_185260		yes	yes	0	0	1	1	1	1	1	1	54.488	55.607	2	0.011091	1	7715	2013-05-10_GAG_Top10HCD_HM1_GJ178	64.711	34.545	1504500	329560	693010	481970			1321	692	1318	3830;3831;3832	2630	2630
FDFEEEK	Unmodified	942.39708	0.39707786	384,466	C4LXN2;B1N442;O15598;C4LZB0	EHI_013890;EHI_199990;EHI_000590	40S ribosomal protein S6	no	no	0	0	1	1	1				44.535	45.52	2	0.0035754	1	5924	2013-05-10_GAG_Top10HCD_HM1_GJ179	111.82	79.033	14350000	1753400	6824700	5771900			1322	384;466	1319	3833;3834;3835	2631	2631
FDFYNQK	Unmodified	960.43413	0.43413207	903	C4M8X0	EHI_120590		yes	yes	0	0	1	1	1	1	1	1	48.57	49.589	2	0.0032567	3	6530	2013-05-10_GAG_Top10HCD_HM1_GJ180	101.21	74.347	6623000	1527400	3720400	1375200			1323	903	1320	3836;3837;3838	2632;2633;2634	2634
FDGTGGESIYGAK	Unmodified	1300.5935	0.59354583	734	C4M525	EHI_128100	Peptidyl-prolyl cis-trans isomerase	yes	yes	0	0	1	1	1	1	1	1	43.348	44.4	2	4.41E-08	2	6058	2013-05-10_GAG_Top10HCD_HM1_GJ178	122.46	113.71	40307000	9010600	19127000	12169000			1324	734	1321	3839;3840;3841	2635;2636	2635
FDGVDDMSQLTHLSEATVLYNLR	Unmodified	2623.2588	0.25881682	180	C4LU72;Q07569	EHI_110180;mhcA		yes	no	0	0	1	1	1	1	1	1	98.772	99.757	3	1.6686E-33	3	13882	2013-05-10_GAG_Top10HCD_HM1_GJ179	152.06	151.03	12098000	1715400	7860700	2522100			1325	180	1322	3842;3843;3844	2637;2638;2639	2638
FDHDFTSDVNSYQIQK	Unmodified	1942.8697	0.86972069	123	C4LT47	EHI_148790		yes	yes	0	0	2	3	2	2	3	2	57.607	58.803	2,3	9.2826E-35	5	8139	2013-05-10_GAG_Top10HCD_HM1_GJ178	210.9	210.35	91555000	17109000	56096000	18350000			1326	123	1323	3845;3846;3847;3848;3849;3850;3851	2640;2641;2642;2643;2644	2640
FDHSLSNVLSLVR	Unmodified	1485.794	0.79397698	116	C4LSZ9	EHI_148290		yes	yes	0	0		1			1		80.547	81.4	3	0.00019996	1	11158	2013-05-10_GAG_Top10HCD_HM1_GJ179	50.46	49.209	0	0	0	0			1327	116	1324	3852	2645	2645
FDIGNTAMMIGGNGMGR	Unmodified	1740.7746	0.77458022	31	B1N336;C4LYF4;B1N418	EHI_118170;EHI_057850		yes	no	0	0	1	1	1	1	1	1	76.352	77.337	2	8.1481E-07	2	10930	2013-05-10_GAG_Top10HCD_HM1_GJ178	81.656	75.941	6276400	741950	1913400	3621100			1328	31	1325	3853;3854;3855	2646;2647	2646
FDIHSFPEQLEK	Unmodified	1488.7249	0.72489436	244	C4LVA3	EHI_182480		yes	yes	0	0	1	1	1	1	1	1	68.335	69.32	2	1.0206E-07	1	9395	2013-05-10_GAG_Top10HCD_HM1_GJ179	120.53	103.8	2556500	625330	1432700	498480			1329	244	1326	3856;3857;3858	2648	2648
FDLDGIQPAPR	Unmodified	1227.6248	0.62478638	831,1037	O77164;C4M770	BiP;EHI_199590		no	no	0	0	1	1	1				61.539	62.591	2	3.8472E-15	1	8349	2013-05-10_GAG_Top10HCD_HM1_GJ179	198.25	126.8	120850000	41871000	32096000	46885000			1330	1037;831	1327	3859;3860;3861	2649	2649
FDLTLHK	Unmodified	872.4756	0.47560295	521	C4M0H5	EHI_007020		yes	yes	0	0	1	1	1	1	1	1	49.387	50.437	2	0.012804	1	6971	2013-05-10_GAG_Top10HCD_HM1_GJ178	69.998	31.207	6306800	1321100	4227100	758620			1331	521	1328	3862;3863;3864	2650	2650
FDMGLNQFIWSQGIR	Unmodified	1810.8825	0.88247441	168	C4LU13;C4M8A9	EHI_058080		yes	no	0	0	1	1	1	1	1	1	94.68	95.699	2	3.3998E-27	2	13731	2013-05-10_GAG_Top10HCD_HM1_GJ178	202.25	201.46	20489000	2862400	7999800	9626700			1332	168	1329	3865;3866;3867	2651;2652	2651
FDNDEDLEEDVVPDQTEVDK	Unmodified	2349.9972	0.99722521	1079	Q24809	EhPGP6		yes	yes	0	0	2	2	2	2	2	2	62.985	64.037	2,3	3.0109E-09	7	8941	2013-05-10_GAG_Top10HCD_HM1_GJ178	78.554	74.682	37675000	6510000	13441000	17724000			1333	1079	1330	3868;3869;3870;3871;3872;3873	2653;2654;2655;2656;2657;2658;2659	2654
FDNDEDLEEDVVPDQTEVDKTYIEVDDDHR	Unmodified	3593.5442	0.5441552	1079	Q24809	EhPGP6		yes	yes	0	0	2	2	1	2	2	1	73.137	73.899	3,4	0.0033945	2	10122	2013-05-10_GAG_Top10HCD_HM1_GJ179	62.034	61.814	17656000	3714200	9155000	4786500			1334	1079	1331	3874;3875;3876;3877;3878	2660;2661	2661
FDNFNFVNYYK	Unmodified	1469.6616	0.66156582	998,321	C4LWI9;C4MBJ7	EHI_096790;EHI_163260		no	no	0	0	1	1	1				76.099	77.084	2	1.1106E-06	4	10454	2013-05-10_GAG_Top10HCD_HM1_GJ180	142.83	137.32	64131000	12937000	35762000	15432000			1335	321;998	1332	3879;3880;3881	2662;2663;2664;2665	2665
FDNFQFVNFYEVVSARPDLQDIVFAVK	Unmodified	3206.6077	0.60768634	769	C4M5Y9	EHI_137110		yes	yes	0	0	1	1	1	1	1	1	114.74	115.76	3	0.00053882	3	16323	2013-05-10_GAG_Top10HCD_HM1_GJ179	71.427	71.006	15105000	1888400	8556500	4660100			1336	769	1333	3882;3883;3884	2666;2667;2668	2666
FDNTVLHLLLAYIR	Unmodified	1686.9457	0.94572659	438	Q5FZL6;C4LYS4	NSF;EHI_004640		yes	no	0	0	1	1	1	1	1	1	115.88	116.93	3	2.0922E-05	3	16574	2013-05-10_GAG_Top10HCD_HM1_GJ179	73.927	73.139	2337300	228140	912880	1196300			1337	438	1334	3885;3886;3887	2669;2670;2671	2669
FDRYEPEIGLALTEEGIK	Unmodified	2079.0524	0.052436086	211	C4LUQ2	EHI_023430		yes	yes	0	0	1	1	1	1	1	1	78.183	79.134	3	0.00011732	2	10807	2013-05-10_GAG_Top10HCD_HM1_GJ179	75.686	73.95	4242500	1207600	2431600	603430			1338	211	1335	3888;3889;3890	2672;2673	2673
FDSISFFFR	Unmodified	1164.5604	0.56039521	572	C4M1J9	EHI_084680		yes	yes	0	0	1	1		1	1		91.181	91.557	2	0.00025795	2	12675	2013-05-10_GAG_Top10HCD_HM1_GJ179	114.89	101.08	1963300	648360	1315000	0			1339	572	1336	3891;3892	2674;2675	2675
FDTVLGQR	Unmodified	934.48723	0.48723027	1079	Q24809	EhPGP6		yes	yes	0	0	1	1	1	1	1	1	44.756	45.741	2	0.00097182	1	6018	2013-05-10_GAG_Top10HCD_HM1_GJ180	147.52	84.804	10508000	657270	3629000	6221500			1340	1079	1337	3893;3894;3895	2676	2676
FDYSTNTGYPQFLWR	Unmodified	1893.8686	0.86859848	353	C4LWX8	EHI_127030		yes	yes	0	0	1	1	1	1	1	1	83.628	84.546	2	1.2405E-20	2	12032	2013-05-10_GAG_Top10HCD_HM1_GJ178	178.15	178.15	27361000	5748800	12887000	8725200			1341	353	1338	3896;3897;3898	2677;2678	2677
FEAQTAISSNIQNVGNCK	Unmodified	1979.9371	0.93708875	215	C4LUS8	EHI_178630		yes	yes	0	0		1			1		58.114	59.769	2	0.00027722	1	7883	2013-05-10_GAG_Top10HCD_HM1_GJ179	58.98	58.274	753180	0	753180	0			1342	215	1339	3899	2679	2679
FEASMLVPVLNPIYSADSK	Unmodified	2080.0551	0.055078623	432	C4LYM9	EHI_118810		yes	yes	0	0	1	1	1	1	1	1	95.111	96.129	2	3.982E-09	1	13328	2013-05-10_GAG_Top10HCD_HM1_GJ179	80.859	80.483	2816000	770130	1544900	500960			1343	432	1340	3900;3901;3902	2680	2680
FEAYNWNVLK	Unmodified	1282.6346	0.63462279	55	B1N5J9;C4MAC4;C4M818;B1N3S8	EHI_157770;EHI_011410;EHI_002160;EHI_177870		yes	no	0	0			1			1	71.558	73.46	2	0.0028246	1	9959	2013-05-10_GAG_Top10HCD_HM1_GJ180	60.398	54.678	579250	0	0	579250			1344	55	1341	3903	2681	2681
FEDENFK	Unmodified	927.39741	0.39741221	734	C4M525	EHI_128100	Peptidyl-prolyl cis-trans isomerase	yes	yes	0	0	2	2	2	2	2	2	33.855	34.907	1,2	0.0031901	3	4503	2013-05-10_GAG_Top10HCD_HM1_GJ180	94.662	59.838	15139000	4110700	6110300	4918000			1345	734	1342	3904;3905;3906;3907;3908;3909	2682;2683;2684	2684
FEDGTISFLSIASLK	Unmodified	1626.8505	0.8504888	490	C4LZX1	EHI_194600		yes	yes	0	0	1	1	1	1	1	1	94.124	95.142	2	8.8925E-06	2	13611	2013-05-10_GAG_Top10HCD_HM1_GJ178	85.493	82.735	14052000	4489600	9075500	486930			1346	490	1343	3910;3911;3912	2685;2686	2685
FEELLSK	Unmodified	864.45928	0.45928418	960,842	C4MAC9;O15581;P31018;C4M7D4	EHI_011210	Elongation factor 1-alpha	no	no	0	0	1	1	1				46.12	47.139	2	0.0034209	2	6147	2013-05-10_GAG_Top10HCD_HM1_GJ180	89.752	31.148	168410000	8420200	20383000	139600000			1347	960;842	1344	3913;3914;3915	2687;2688	2687
FEELNIDLFK	Unmodified	1266.6496	0.64960415	675	C4M3S5;Q24842	EHI_052860;Hsp70		yes	no	0	0	1			1			85.757	85.757	2	8.184E-07	1	12235	2013-05-10_GAG_Top10HCD_HM1_GJ178	102.52	0	0	0	0	0			1348	675	1345	3916	2689	2689
FEELNLELFK	Unmodified	1280.6653	0.66525421	831,1037	O77164;C4M770	BiP;EHI_199590		no	no	0	0	1	1	1				85.504	86.456	2	7.5113E-05	2	11872	2013-05-10_GAG_Top10HCD_HM1_GJ180	102.52	82.317	25321000	6649300	15800000	2871300			1349	1037;831	1346	3917;3918;3919	2690;2691	2691
FEGTVQELLEQK	Unmodified	1419.7246	0.72456001	51	B1N3P0;B1N3F2	EHI_156200;EHI_150530		yes	no	0	0			1			1	70.146	72.148	2	2.441E-08	1	9756	2013-05-10_GAG_Top10HCD_HM1_GJ180	142.97	135.21	6065000	0	0	6065000			1350	51	1347	3920	2692	2692
FEHGKLEDLIER	Unmodified	1484.7623	0.7623425	57	B1N3T7;B1N4A9	EHI_154200;EHI_197680		yes	no	0	0			1			1	55.481	57.082	3	0.051012	1	7543	2013-05-10_GAG_Top10HCD_HM1_GJ180	43.03	39.234	575750	0	0	575750			1351	57	1348	3921	2693	2693
FEIAQLK	Unmodified	847.48035	0.48035398	185	C4LU95	EHI_110430		yes	yes	0	0	1	1	1	1	1	1	49.958	51.01	2	0.0052201	1	6620	2013-05-10_GAG_Top10HCD_HM1_GJ179	83.287	0	14003000	2332600	8612100	3058600			1352	185	1349	3922;3923;3924	2694	2694
FEKESAEMGK	Unmodified	1154.5278	0.52777445	960,842	C4MAC9;O15600;P31018;C4M7D4	EHI_011210	Elongation factor 1-alpha	no	no	0	0	1	1	1				16.689	17.74	2	0.00022048	3	1999	2013-05-10_GAG_Top10HCD_HM1_GJ179	97.452	82.783	2933100	551310	0	2381800			1353	960;842	1350	3925;3926;3927	2695;2696;2697	2695
FELFILK	Unmodified	908.53714	0.53714057	864	C4M7X2	EHI_047810	Lysine--tRNA ligase	yes	yes	0	0		1	1		1	1	84.368	86.47	2	0.0045861	2	11839	2013-05-10_GAG_Top10HCD_HM1_GJ180	84.244	26.78	315950	0	0	315950			1354	864	1351	3928;3929	2698;2699	2699
FELLTTVR	Unmodified	977.55458	0.55458155	603	C4M2E3	EHI_158240	3-ketoacyl-CoA synthase	yes	yes	0	0	1	1	1	1	1	1	64.547	65.599	2	0.0004153	1	8721	2013-05-10_GAG_Top10HCD_HM1_GJ180	152.63	95.453	10186000	1704200	2865300	5616200			1355	603	1352	3930;3931;3932	2700	2700
FEQFSGLDNTQMVIDCQK	Unmodified	2158.9663	0.96633997	1136	Q9U3Z8;C4M1S5;C4M1S6	ALP;EHI_164430;EHI_164440		yes	no	0	0	1	1		1	1		71.762	72.239	2	0.00039658	1	9880	2013-05-10_GAG_Top10HCD_HM1_GJ179	52.481	52.122	9020400	2785500	6234900	0			1356	1136	1353	3933;3934	2701	2701
FEQGIDCGGGYIK	Unmodified	1442.65	0.65001485	595	C4M296;F2VN92	EHI_136160		yes	no	0	0	1	1	1	1	1	1	50.526	51.578	2	4.0111E-08	4	6717	2013-05-10_GAG_Top10HCD_HM1_GJ179	130.1	126.13	193740000	62718000	126630000	4397500			1357	595	1354	3935;3936;3937	2702;2703;2704;2705	2703
FESLFSPK	Unmodified	953.48583	0.48583328	915	C4M985	EHI_119910		yes	yes	0	0	1	1		1	1		59.988	60.766	2	0.001618	1	8038	2013-05-10_GAG_Top10HCD_HM1_GJ179	99.136	36.671	3547100	1076700	2470400	0			1358	915	1355	3938;3939	2706	2706
FEVVSEATENVPK	Unmodified	1447.7195	0.71947463	879	C4M8B5	EHI_101240		yes	yes	0	0	1	1	1	1	1	1	56.821	57.94	2	5.9799E-05	2	8013	2013-05-10_GAG_Top10HCD_HM1_GJ178	86.803	84.78	58001000	4360600	17015000	36625000			1359	879	1356	3940;3941;3942	2707;2708	2707
FEVVSEHQGIPK	Unmodified	1368.7038	0.70376498	509	C4M0A8	EHI_005150		yes	yes	0	0			1			1	46.346	47.647	2	0.00016232	1	6243	2013-05-10_GAG_Top10HCD_HM1_GJ180	84.892	65.233	17184000	0	0	17184000			1360	509	1357	3943	2709	2709
FFAPWCGHCK	Unmodified	1308.5532	0.55321812	984,849,766	Q5XWD1;C4MB38;C4M7K9;C4M5V0	PDI;EHI_071590;EHI_170420;EHI_026340	Thioredoxin	no	no	0	0	2	2	1				58.513	59.515	2,3	0.00026543	5	8313	2013-05-10_GAG_Top10HCD_HM1_GJ178	82.287	80.957	101660000	35221000	65746000	696190			1361	984;849;766	1358	3944;3945;3946;3947;3948	2710;2711;2712;2713;2714	2710
FFDLEFTSLPHFK	Unmodified	1626.8082	0.80823006	149	C4LTM1	EHI_012280	Protein SEY1 homolog 1	yes	yes	0	0	1	1	1	1	1	1	91.84	92.859	3	4.9155E-05	3	12846	2013-05-10_GAG_Top10HCD_HM1_GJ179	77.185	73.231	8464500	1877700	4954500	1632300			1362	149	1359	3949;3950;3951	2715;2716;2717	2716
FFEAIEPYLISLENK	Unmodified	1811.9346	0.93455278	645	C4M347	EHI_059890		yes	yes	0	0	2	1	1	2	1	1	100.03	100.79	2	0.008731	2	14012	2013-05-10_GAG_Top10HCD_HM1_GJ179	37.77	37.065	2720000	551660	1250700	917650			1363	645	1360	3952;3953;3954;3955	2718;2719	2719
FFEDEEVKK	Unmodified	1169.5605	0.56045479	404	C4LY32	EHI_177180		yes	yes	0	0	2	2	2	2	2	2	36.769	37.82	2,3	0.002884	2	5183	2013-05-10_GAG_Top10HCD_HM1_GJ178	64.654	59.606	13754000	4158300	6256900	3338800			1364	404	1361	3956;3957;3958;3959;3960;3961	2720;2721	2720
FFEVILVDPFNAAIR	Unmodified	1749.9454	0.94539224	858	C4M7U2		Ribosomal protein L15	yes	yes	0	0	2	2	2	2	2	2	106.28	107.29	2,3	2.1248E-10	4	15010	2013-05-10_GAG_Top10HCD_HM1_GJ179	107.35	95.147	59873000	2963100	38326000	18584000			1365	858	1362	3962;3963;3964;3965;3966;3967	2722;2723;2724;2725	2724
FFGNELVK	Unmodified	952.50182	0.5018177	458	C4LZ56	EHI_104450		yes	yes	0	0	1	1	1	1	1	1	58.086	59.205	2	0.041539	1	7848	2013-05-10_GAG_Top10HCD_HM1_GJ180	49.96	38.739	6035500	1301600	2843100	1890800			1366	458	1363	3968;3969;3970	2726	2726
FFGNLAGEIQQDIIEILNLK	Unmodified	2274.226	0.22598378	484	C4LZT8	EHI_194240		yes	yes	0	0			1			1	134.69	138.4	2	0.00080065	1	19519	2013-05-10_GAG_Top10HCD_HM1_GJ180	52.185	51.04	1179100	0	0	1179100			1367	484	1364	3971	2727	2727
FFGSSIEELYEYEEDAALGSGGLGR	Unmodified	2695.229	0.22895648	659	C4M3I0;Q8WQT5	EHI_138380	Phosphorylase	yes	no	0	0	2	2	2	2	2	2	100.97	101.99	2,3	9.9841E-10	3	14190	2013-05-10_GAG_Top10HCD_HM1_GJ179	93.633	91.762	24735000	4298300	14585000	5852300			1368	659	1365	3972;3973;3974;3975;3976;3977	2728;2729;2730	2728
FFIELEER	Unmodified	1081.5444	0.5444108	176	C4LU61	EHI_068710		yes	yes	0	0	1		1	1		1	70.498	72.4	2	2.677E-05	2	10215	2013-05-10_GAG_Top10HCD_HM1_GJ178	99.139	91.309	552230	0	0	552230			1369	176	1366	3978;3979	2731;2732	2731
FFIPEDSK	Unmodified	981.48075	0.48074791	370	C4LXE4	EHI_130660		yes	yes	0	0	1	1	1	1	1	1	53.482	54.601	2	0.023842	1	7172	2013-05-10_GAG_Top10HCD_HM1_GJ179	53.493	41.447	2462600	356550	1303500	802580			1370	370	1367	3980;3981;3982	2733	2733
FFITIPFINSK	Unmodified	1325.7384	0.73835958	719	C4M4K7	EHI_031250		yes	yes	0	0	1	1	1	1	1	1	101.2	102.22	2	3.0558E-06	4	14206	2013-05-10_GAG_Top10HCD_HM1_GJ179	141.1	140.02	11651000	1520700	6181000	3949000			1371	719	1368	3983;3984;3985	2734;2735;2736;2737	2735
FFLGWYQQLLLDHANNVLSAAK	Unmodified	2547.3274	0.32742915	568	C4M1H6	EHI_192590		yes	yes	0	0	1	1	1	1	1	1	105.73	106.81	3	1.8844E-07	3	14900	2013-05-10_GAG_Top10HCD_HM1_GJ179	81.574	81.425	13213000	3556400	8391900	1264400			1372	568	1369	3986;3987;3988	2738;2739;2740	2739
FFNVQNDEEEVAEETNAQ	Unmodified	2111.892	0.89197228	294	C4LW40	EHI_141940		yes	yes	0	0	2	2	2	2	2	2	68.476	69.461	2,3	1.7506E-07	3	9377	2013-05-10_GAG_Top10HCD_HM1_GJ180	76.82	76.82	78567000	8131500	36630000	33806000			1373	294	1370	3989;3990;3991;3992;3993;3994	2741;2742;2743	2743
FFPIYTPFIVSK	Unmodified	1457.7959	0.79587446	180	C4LU72;Q07569	EHI_110180;mhcA		yes	no	0	0	1	1	1	1	1	1	94.919	95.937	2	0.00044451	3	13812	2013-05-10_GAG_Top10HCD_HM1_GJ178	71.076	70.088	13552000	3249800	7552200	2749700			1374	180	1371	3995;3996;3997	2744;2745;2746	2744
FFPTKEEK	Unmodified	1024.5229	0.52294707	586	C4M203	EHI_165220		yes	yes	0	0	1		1	1		1	28.233	29.084	2	0.06363	1	3926	2013-05-10_GAG_Top10HCD_HM1_GJ178	45.972	32.393	422750	191570	0	231190			1375	586	1372	3998;3999	2747	2747
FFVTESLKR	Unmodified	1125.6182	0.61824444	726	Q5VM58;C4M4S8	MCF;EHI_095150		yes	no	0	0	1	1	1	1	1	1	52.678	53.764	3	0.0010866	2	7076	2013-05-10_GAG_Top10HCD_HM1_GJ180	74.92	70.026	3299400	498830	847880	1952600			1376	726	1373	4000;4001;4002	2748;2749	2749
FGALIIR	Unmodified	788.49086	0.49085908	0	A7UFC2	trf1	TATA-box-binding protein-like protein 1	yes	yes	0	0	1	1	1	1	1	1	60.725	61.814	2	0.0032653	4	8199	2013-05-10_GAG_Top10HCD_HM1_GJ180	106.29	88.724	42571000	6244800	23252000	13075000			1377	0	1374	4003;4004;4005	2750;2751;2752;2753	2753
FGAVWTGDTDSTWGHLK	Unmodified	1876.8744	0.87441214	211	C4LUQ2	EHI_023430		yes	yes	0	0	1			1			72.134	72.134	2	0.002518	1	10173	2013-05-10_GAG_Top10HCD_HM1_GJ178	47.548	46.707	291380	291380	0	0			1378	211	1375	4006	2754	2754
FGAYNYK	Unmodified	861.4021	0.40210366	775,155	C4LTQ5;C4M609	EHI_050280	40S ribosomal protein S3a	no	no	0	0	1	1	1				36.994	38.046	2	0.0031883	3	4848	2013-05-10_GAG_Top10HCD_HM1_GJ179	96.048	80.609	55648000	6360300	29562000	19725000			1379	155;775	1376	4007;4008;4009	2755;2756;2757	2755
FGDVDIK	Unmodified	792.40177	0.4017693	677	C4M3T5	EHI_163540		yes	yes	0	0	1	1	1	1	1	1	41.832	42.884	2	0.020878	1	5514	2013-05-10_GAG_Top10HCD_HM1_GJ179	66.429	37.091	23580000	6335100	12112000	5132300			1380	677	1377	4010;4011;4012	2758	2758
FGDVDIKDINNMVSLNIR	Unmodified	2062.0517	0.05172458	677	C4M3T5	EHI_163540		yes	yes	0	0	1	1		1	1		86.811	87.187	2	3.3136E-10	1	12434	2013-05-10_GAG_Top10HCD_HM1_GJ178	113.88	112.57	2375400	546580	1828800	0			1381	677	1378	4013;4014	2759	2759
FGEDANTQICTLEEGIPEGWEGVDCGPK	Unmodified	3107.3488	0.3488304	556	C4M192	EHI_188180	Phosphoglycerate kinase	yes	yes	0	0		1			1		85.69	86.443	3	0.0098965	1	11905	2013-05-10_GAG_Top10HCD_HM1_GJ179	41.818	41.41	1585400	0	1585400	0			1382	556	1379	4015	2760	2760
FGEGSIVWNVYDILLR	Unmodified	1879.9832	0.98323431	71	B1N4B1	EHI_077490		yes	yes	0	0	1	1		1	1		117.18	117.4	2	3.2281E-07	1	16653	2013-05-10_GAG_Top10HCD_HM1_GJ179	85.469	83.471	2164800	464660	1700200	0			1383	71	1380	4016;4017	2761	2761
FGEGSQADYEK	Unmodified	1229.52	0.52004654	180	C4LU72	EHI_110180		yes	yes	0	0	1	1	1	1	1	1	30.283	31.368	2	7.2352E-06	2	4214	2013-05-10_GAG_Top10HCD_HM1_GJ178	125.97	115.42	20733000	1855700	2856400	16021000			1384	180	1381	4018;4019;4020	2762;2763	2762
FGFETFTK	Unmodified	975.47018	0.47018322	70	B1N4A4;C4M5L3	EHI_162230;EHI_001990		yes	no	0	0	1	1	1	1	1	1	63.815	64.867	2	0.001619	1	8688	2013-05-10_GAG_Top10HCD_HM1_GJ179	99.136	33.883	6006200	1347100	2613600	2045500			1385	70	1382	4021;4022;4023	2764	2764
FGGHVVTVK	Unmodified	942.5287	0.52870115	659	C4M3I0;Q8WQT5	EHI_138380	Phosphorylase	yes	no	0	0	1	1	1	1	1	1	30.57	31.656	3	0.0053605	1	4030	2013-05-10_GAG_Top10HCD_HM1_GJ179	56.632	30.248	16029000	4801200	7813200	3414200			1386	659	1383	4024;4025;4026	2765	2765
FGIHGYPTITFFPK	Unmodified	1623.8449	0.84494991	578	C4M1U3	EHI_027550		yes	yes	0	0	1	1	1	1	1	1	82.527	83.445	3	7.5228E-08	3	11393	2013-05-10_GAG_Top10HCD_HM1_GJ180	104.24	101.38	8774500	1702500	4641400	2430600			1387	578	1384	4027;4028;4029	2766;2767;2768	2768
FGISGFPTLK	Unmodified	1065.5859	0.58588168	984	Q5XWD1;C4MB38	PDI;EHI_071590		yes	no	0	0	1	1	1	1	1	1	75.718	76.703	2	7.4629E-05	5	10437	2013-05-10_GAG_Top10HCD_HM1_GJ180	109.15	82.357	270050000	62927000	141170000	65949000			1388	984	1385	4030;4031;4032	2769;2770;2771;2772;2773	2773
FGLAYTALPDAANK	Unmodified	1450.7456	0.7456298	110	C4LSX5	EHI_148050		yes	yes	0	0	1	1	1	1	1	1	68.083	69.068	2	1.4211E-05	2	9676	2013-05-10_GAG_Top10HCD_HM1_GJ178	89.46	79.681	33424000	9268500	19528000	4627800			1389	110	1386	4033;4034;4035	2774;2775	2774
FGNEFMAK	Unmodified	942.42694	0.4269382	548	C4M131	EHI_105270		yes	yes	0	0	1	1	1	1	1	1	45.968	46.986	2	0.0016018	1	6166	2013-05-10_GAG_Top10HCD_HM1_GJ180	91.069	78.541	4341700	1322000	1510800	1508900			1390	548	1387	4036;4037;4038	2776	2776
FGNPLIIWR	Unmodified	1114.6287	0.62874955	21	B1N2V4	EHI_159870		yes	yes	0	0	1	1	1	1	1	1	82.162	83.08	2	4.3462E-06	3	11368	2013-05-10_GAG_Top10HCD_HM1_GJ180	160.11	157.95	7144300	1144500	2876100	3123700			1391	21	1388	4039;4040;4041	2777;2778;2779	2779
FGNTSSSSVWYEFK	Unmodified	1637.7362	0.73618733	751	C4M5I2	EHI_111000	3-ketoacyl-CoA synthase	yes	yes	0	0	1	1	1	1	1	1	71.897	72.848	2	8.2426E-05	1	9909	2013-05-10_GAG_Top10HCD_HM1_GJ179	70.26	61.263	4853900	454280	2160700	2238900			1392	751	1389	4042;4043;4044	2780	2780
FGPYEPTEFK	Unmodified	1213.5655	0.56554017	5	B1N2H8;C4LYH0	EHI_045470;EHI_093790		yes	no	0	0	1	1	1	1	1	1	58.068	59.187	2	0.00089811	1	7829	2013-05-10_GAG_Top10HCD_HM1_GJ180	71.03	58.971	6204000	1534500	616720	4052800			1393	5	1390	4045;4046;4047	2781	2781
FGQKPIK	Unmodified	816.48577	0.48577371	1081	Q24818;C4LTX6;Q24860	pfo1;EHI_051060		yes	no	0	0			1			1	10.629	12.33	3	0.059563	1	1363	2013-05-10_GAG_Top10HCD_HM1_GJ180	51.572	25.746	1105200	0	0	1105200			1394	1081	1391	4048	2782	2782
FGQLELK	Unmodified	833.4647	0.46470391	585	C4M1Y9	EHI_165070		yes	yes	0	0	1	1	1	1	1	1	50.35	51.401	2	0.0038759	1	7135	2013-05-10_GAG_Top10HCD_HM1_GJ178	120.65	68.009	33408000	7477500	18368000	7562800			1395	585	1392	4049;4050;4051	2783	2783
FGQTVEK	Unmodified	807.41267	0.41266834	832	C4M779	EHI_199660		yes	yes	0	0	1	2	2	1	2	2	14.268	16.011	1,2	0.0029587	5	1889	2013-05-10_GAG_Top10HCD_HM1_GJ180	113.5	69.689	134220000	878270	50487000	82851000			1396	832	1393	4052;4053;4054;4055;4056	2784;2785;2786;2787;2788	2785
FGVTVEGELGVLSGVEDDVAAAEHVFTDPK	Unmodified	3086.5084	0.50842581	369	C4LXD7;Q8MTW2	EHI_098570;ald		yes	no	0	0	1	1	1	1	1	1	120.41	121.49	3	0.013963	2	17149	2013-05-10_GAG_Top10HCD_HM1_GJ180	46.412	45.73	11500000	1886200	5654400	3959000			1397	369	1394	4057;4058;4059	2789;2790	2790
FGVVEITLIK	Unmodified	1117.6747	0.67469669	747	C4M5C4;Q9NCC1	EHI_121780;Ebp1		yes	no	0	0	1	1	1	1	1	1	80.016	80.967	2	0.0001668	2	11490	2013-05-10_GAG_Top10HCD_HM1_GJ178	94.692	71.548	45912000	4981600	22473000	18457000			1398	747	1395	4060;4061;4062	2791;2792	2791
FGVYTMIINYR	Unmodified	1375.6958	0.69584284	330	C4LWN1;C4M4V6	EHI_069430;EHI_028900		yes	no	0	0	1	1		1	1		83.871	84.247	2	1.2499E-05	1	12024	2013-05-10_GAG_Top10HCD_HM1_GJ178	96.171	84.252	5877000	1300000	4577000	0			1399	330	1396	4063;4064	2793	2793
FGYANAASQR	Unmodified	1083.5098	0.50975662	1084,76	Q24858;Q24813;B1N4I3	EHI_014030;EHI_055400		no	no	0	0	1	1	1				34.024	35.076	2	1.7746E-06	3	4504	2013-05-10_GAG_Top10HCD_HM1_GJ179	162.8	158.27	68155000	3636600	20823000	43695000			1400	1084;76	1397	4065;4066;4067	2794;2795;2796	2794
FHEELPSTIPESQQHTVTEGNQIYVFNLNDTAGQEVYR	Unmodified	4390.0778	0.077822574	145	C4LTJ7	EhRabX30		yes	yes	0	0	1		1	1		1	78.997	79.998	4	2.369E-05	1	11361	2013-05-10_GAG_Top10HCD_HM1_GJ178	48.65	48.65	12004000	3635200	0	8368600			1401	145	1398	4068;4069	2797	2797
FHLIPSLVHK	Unmodified	1189.6972	0.69716346	129	C4LT76	EHI_044540		yes	yes	0	0		1	1		1	1	58.584	60.212	3	0.0013892	1	7972	2013-05-10_GAG_Top10HCD_HM1_GJ179	62.463	58.93	1263900	0	715790	548160			1402	129	1399	4070;4071	2798	2798
FHLQTIK	Unmodified	885.50724	0.50723743	281	C4LVW1	EHI_125740		yes	yes	0	0			1			1	41.661	42.962	2	0.034444	1	5612	2013-05-10_GAG_Top10HCD_HM1_GJ180	65.313	60.631	2332700	0	0	2332700			1403	281	1400	4072	2799	2799
FHPEEEGSSIVDGKK	Unmodified	1657.7948	0.79476484	556	C4M192	EHI_188180	Phosphoglycerate kinase	yes	yes	0	0	1	1	1	1	1	1	38.562	39.614	3	2.0733E-16	1	5198	2013-05-10_GAG_Top10HCD_HM1_GJ180	169.4	165.46	16798000	2440600	6182800	8174100			1404	556	1401	4073;4074;4075	2800	2800
FIAAGIAPEALENIYIEAHK	Unmodified	2169.147	0.14700517	174	C4LU56			yes	yes	0	0	1	1	1	1	1	1	92.003	93.022	3	3.8349E-18	3	12832	2013-05-10_GAG_Top10HCD_HM1_GJ179	116.13	114.43	37524000	3650100	5110100	28764000			1405	174	1402	4076;4077;4078	2801;2802;2803	2802
FIAAGIAPEALENIYIEAHKK	Unmodified	2297.242	0.24196819	174	C4LU56			yes	yes	0	0	2	2	2	2	2	2	87.374	88.326	3,4	4.6443E-10	7	12111	2013-05-10_GAG_Top10HCD_HM1_GJ180	96.379	95.509	131230000	10441000	10418000	110370000			1406	174	1403	4079;4080;4081;4082;4083;4084	2804;2805;2806;2807;2808;2809;2810	2810
FIADIFVIQWEELKPLNR	Unmodified	2230.215	0.21502516	196	C4LUG7	EHI_049660		yes	yes	0	0	1	1	1	1	1	1	106.24	107.32	3	6.944E-05	2	14988	2013-05-10_GAG_Top10HCD_HM1_GJ179	75.376	75.045	2045500	282160	1055800	707590			1407	196	1404	4085;4086;4087	2811;2812	2812
FIAEHNK	Unmodified	857.43955	0.43955179	894	C4M8R8;C4LVT2	EHI_181560;EHI_187150		yes	no	0	0	1	1	1	1	1	1	4.1264	5.1783	2	0.0032155	2	413	2013-05-10_GAG_Top10HCD_HM1_GJ180	99.139	84.475	15362000	1693700	4914700	8753800			1408	894	1405	4088;4089;4090	2813;2814	2813
FIAIINTLEHFSTVDAFVR	Unmodified	2192.163	0.16298959	331	C4LWN6	EHI_069480		yes	yes	0	0		2	1		2	1	108.79	110.06	3	2.1982E-06	2	15331	2013-05-10_GAG_Top10HCD_HM1_GJ179	60.764	60.419	1472200	0	1045100	427030			1409	331	1406	4091;4092;4093	2815;2816	2815
FIAPQGVTATQTNK	Unmodified	1474.778	0.77799256	855	C4M7Q3	EHI_120870		yes	yes	0	0			1			1	45.093	46.293	2	5.4344E-06	1	6102	2013-05-10_GAG_Top10HCD_HM1_GJ180	91.812	79.544	990900	0	0	990900			1410	855	1407	4094	2817	2817
FIASNTELYQIK	Unmodified	1425.7504	0.75038083	309	C4LWD8	EHI_096250		yes	yes	0	0	1	1	1	1	1	1	62.576	63.628	2	3.0437E-06	1	8875	2013-05-10_GAG_Top10HCD_HM1_GJ178	97.163	80.046	24501000	4053800	11058000	9388900			1411	309	1408	4095;4096;4097	2818	2818
FIEDAQVLYSSEAFPTNFR	Unmodified	2233.0691	0.069148783	1033	CON__Q9TTE1			yes	yes	0	0	1	1		1	1		85.347	85.723	2	1.0419E-12	3	11806	2013-05-10_GAG_Top10HCD_HM1_GJ179	97.271	94.215	6291900	2022600	4269300	0		+	1412	1033	1409	4098;4099	2819;2820;2821	2821
FIEELSNK	Unmodified	978.50221	0.50221163	509	C4M0A8	EHI_005150		yes	yes	0	0		1			1		41.47	43.326	1	0.051063	1	5611	2013-05-10_GAG_Top10HCD_HM1_GJ179	84.568	35.209	643940	0	643940	0			1413	509	1410	4100	2822	2822
FIEESTFHQNLNLVDQK	Unmodified	2061.0167	0.016719282	103	C4LSR0;B1N3E9	EHI_152220;EHI_150100		yes	no	0	0	2	2	2	2	2	2	64.538	65.59	2,3	8.56E-07	2	9163	2013-05-10_GAG_Top10HCD_HM1_GJ178	73.688	64.213	27871000	8299300	13512000	6060000			1414	103	1411	4101;4102;4103;4104;4105;4106	2823;2824	2823
FIEHYIEQPQYK	Unmodified	1593.7827	0.78274359	854	C4M7P6	EHI_091090		yes	yes	0	0		1	1		1	1	52.213	53.841	2	8.803E-05	2	7103	2013-05-10_GAG_Top10HCD_HM1_GJ180	84.605	81.564	4791600	0	2137700	2654000			1415	854	1412	4107;4108	2825;2826	2826
FIEIQFSNGGK	Unmodified	1238.6295	0.62953741	180	C4LU72;Q07569	EHI_110180;mhcA		yes	no	0	0		1			1		63.147	64.501	1	5.2887E-07	1	8610	2013-05-10_GAG_Top10HCD_HM1_GJ179	105.98	65.872	455910	0	455910	0			1416	180	1413	4109	2827	2827
FIFFSFNK	Unmodified	1048.5382	0.53820321	184	C4LU87	EHI_110350		yes	yes	0	0	1	1	1	1	1	1	85.756	86.708	2	0.0018353	1	11882	2013-05-10_GAG_Top10HCD_HM1_GJ180	114.5	75.706	2503400	445480	574560	1483300			1417	184	1414	4110;4111;4112	2828	2828
FIGCTEQLGTVK	Unmodified	1351.6806	0.6805867	280	C4LVV5	EHI_125680		yes	yes	0	0	1	1		1	1		51.926	52.804	2	6.2262E-05	1	6931	2013-05-10_GAG_Top10HCD_HM1_GJ179	92.19	86.313	3017300	1099300	1918000	0			1418	280	1415	4113;4114	2829	2829
FIGHLLEAK	Unmodified	1026.5862	0.58621603	210	C4LUQ1	EHI_023410		yes	yes	0	0	1	1	1	1	1	1	51.487	52.573	3	0.0028779	3	6855	2013-05-10_GAG_Top10HCD_HM1_GJ179	62.558	55.186	4262600	657150	1920100	1685300			1419	210	1416	4115;4116;4117	2830;2831;2832	2831
FIGPEPYQK	Unmodified	1077.5495	0.54949617	428	C4LYI8	EHI_093970		yes	yes	0	0		1			1		43.093	44.948	2	0.038319	1	5795	2013-05-10_GAG_Top10HCD_HM1_GJ179	43.272	33.857	8294000	0	8294000	0			1420	428	1417	4118	2833	2833
FIGTDALPNKK	Unmodified	1202.6659	0.66592292	214	C4LUR3	cpbf6		yes	yes	0	0	1	1	1	1	1	1	43.206	44.258	2	9.697E-05	3	6016	2013-05-10_GAG_Top10HCD_HM1_GJ178	132.32	105.43	40502000	9105900	16936000	14460000			1421	214	1418	4119;4120;4121	2834;2835;2836	2834
FIIGGSDLLNSSK	Unmodified	1349.7191	0.7190807	56	Q1EPY2;B1N3T5	EHI_160900;EHI_154290		yes	no	0	0		1	1		1	1	69.98	71.508	2	6.5672E-07	1	9612	2013-05-10_GAG_Top10HCD_HM1_GJ180	108.5	95.095	6046800	0	2149600	3897200			1422	56	1419	4122;4123	2837	2837
FIIHPVAGR	Unmodified	1008.5869	0.58688473	1084,76	Q24858;Q24813;B1N4I3	EHI_014030;EHI_055400		no	no	0	0	2	2	2				46.296	47.314	2,3	0.00021071	5	6530	2013-05-10_GAG_Top10HCD_HM1_GJ178	91.064	52.273	57102000	5844300	23755000	27503000			1423	1084;76	1420	4124;4125;4126;4127;4128;4129	2838;2839;2840;2841;2842	2839
FIIPWEALTPAK	Unmodified	1384.7755	0.77547336	660	C4M3I8	EHI_138460		yes	yes	0	0	1	1	1	1	1	1	94.105	95.123	2	2.6771E-05	2	13127	2013-05-10_GAG_Top10HCD_HM1_GJ180	93.839	72.29	12568000	3133200	6188100	3246800			1424	660	1421	4130;4131;4132	2843;2844	2844
FIIWTESAFK	Unmodified	1240.6492	0.64921022	465,37,393	C4LZA2;C4LZU1;B1N384;C4LXX5	EHI_000510;EHI_194270;EHI_064710;EHI_035440		no	no	0	0	1	1	1				81.291	82.209	2	7.0079E-05	2	11297	2013-05-10_GAG_Top10HCD_HM1_GJ179	117.7	115.94	48431000	4381100	17197000	26853000			1425	465;37;393	1422	4133;4134;4135	2845;2846	2845
FIIWTESAFKK	Unmodified	1368.7442	0.74417324	465,37,393	C4LZA2;C4LZU1;B1N384;C4LXX5	EHI_000510;EHI_194270;EHI_064710;EHI_035440		no	no	0	0	1	1	1				71.707	72.658	3	8.5169E-05	2	9788	2013-05-10_GAG_Top10HCD_HM1_GJ180	93.096	89.113	7961400	605800	2911500	4444100			1426	465;37;393	1423	4136;4137;4138	2847;2848	2848
FILNVPSK	Unmodified	916.5382	0.53820321	480	C4LZM7	EHI_175020		yes	yes	0	0	1	1	1	1	1	1	59.516	60.601	2	0.017586	1	8061	2013-05-10_GAG_Top10HCD_HM1_GJ180	60.019	32.889	2918600	355410	839400	1723800			1427	480	1424	4139;4140;4141	2849	2849
FILPTIQVLGDSSILQR	Unmodified	1899.0829	0.082948354	994	C4MBF5	EHI_161640		yes	yes	0	0	2	2	2	2	2	2	100.28	101.3	2,3	6.6238E-28	5	14051	2013-05-10_GAG_Top10HCD_HM1_GJ180	195.2	193.13	32815000	7506000	14247000	11061000			1428	994	1425	4142;4143;4144;4145;4146;4147	2850;2851;2852;2853;2854	2853
FINSSDLQTK	Unmodified	1151.5823	0.58225287	947	C4MA08	EHI_146520		yes	yes	0	0	1	1	1	1	1	1	41.416	42.468	2	0.00013863	1	5787	2013-05-10_GAG_Top10HCD_HM1_GJ178	96.113	39.682	3258900	573760	1448400	1236800			1429	947	1426	4148;4149;4150	2855	2855
FINTFEK	Unmodified	897.45962	0.45961853	669	Q24841;C4MAR7;O96874;P19476;C4MA54;C4M8W7;C4M3Q0;C4M6Q4;C4MBP3;O96875;B1N5A8;B1N5L9	EHI_001420;cbp-30;EHI_061980;EHI_114010;EHI_145840;EHI_201250;EHI_122310;EHI_123390;EHI_084260	Putative peroxiredoxin	yes	no	0	0		1	1		1	1	43.591	45.169	2	0.0032572	1	5944	2013-05-10_GAG_Top10HCD_HM1_GJ180	102.77	18.074	37569000	0	25016000	12553000			1430	669	1427	4151;4152	2856	2856
FINTVFNISK	Unmodified	1181.6445	0.64445919	574	C4M1M6	EHI_133970		yes	yes	0	0	2	1	1	2	1	1	69.809	70.548	2	0.00024209	2	9582	2013-05-10_GAG_Top10HCD_HM1_GJ179	87.184	42.867	55594000	24442000	20892000	10260000			1431	574	1428	4153;4154;4155;4156	2857;2858	2858
FINVTNGVTPR	Unmodified	1216.6564	0.65642086	322,659	C4LWJ2;Q8IT44;C4M3I0;Q8WQT5	EHI_096830;EHI_138380	Phosphorylase	no	no	0	0			1				52.358	53.859	2	7.4929E-06	1	7084	2013-05-10_GAG_Top10HCD_HM1_GJ180	121.68	71.228	17065000	0	0	17065000			1432	322;659	1429	4157	2859	2859
FIQLLQDSFQK	Unmodified	1365.7293	0.72925145	710	C4M4G0	EHI_041950		yes	yes	0	0	1	1	1	1	1	1	75.368	76.353	2	0.00052661	1	10456	2013-05-10_GAG_Top10HCD_HM1_GJ179	74.962	48.255	5001100	1884800	2069100	1047300			1433	710	1430	4158;4159;4160	2860	2860
FIQPWTIPQFVIEGHR	Unmodified	1967.0418	0.041752241	713	C4M4I1	EHI_138750		yes	yes	0	0	1	1	1	1	1	1	95.406	96.458	3	1.3307E-07	2	13336	2013-05-10_GAG_Top10HCD_HM1_GJ180	85.469	83.324	6825900	381100	3894900	2549900			1434	713	1431	4161;4162;4163	2861;2862	2862
FIRPLIEVPVVFIQEWTK	Unmodified	2213.2612	0.26124707	468	C4LZB3	EHI_000620		yes	yes	0	0		1	1		1	1	114.2	115.73	3	0.0075048	1	16365	2013-05-10_GAG_Top10HCD_HM1_GJ179	52.814	51.453	461080	0	297740	163340			1435	468	1432	4164;4165	2863	2863
FISQDYYESR	Unmodified	1306.583	0.58298115	1087	Q4VSM4	EHI_189850		yes	yes	0	0	1	1	1	1	1	1	46.89	47.908	2	7.4689E-05	2	6285	2013-05-10_GAG_Top10HCD_HM1_GJ180	103.18	101.15	13266000	2386300	6076600	4802600			1436	1087	1433	4166;4167;4168	2864;2865	2865
FIVTNSNR	Unmodified	949.49813	0.49812931	787	C4M926;C4M6B2	EHI_121490;EHI_099190		yes	no	0	0			1			1	29.584	30.985	2	0.059673	1	3936	2013-05-10_GAG_Top10HCD_HM1_GJ180	45.7	11.696	821610	0	0	821610			1437	787	1434	4169	2866	2866
FKCEDVNGK	Unmodified	1095.5019	0.50189405	775,155	C4LTQ5;C4M609	EHI_050280	40S ribosomal protein S3a	no	no	0	0	1	1					13.13	14.259	2	7.1791E-05	1	1551	2013-05-10_GAG_Top10HCD_HM1_GJ179	107.08	87.816	3536000	514100	3021900	0			1438	155;775	1435	4170;4171	2867	2867
FKDLGEEHFK	Unmodified	1248.6139	0.61388734	1016	CON__P02769			yes	yes	0	0	3	3	3	3	3	3	38.748	39.8	2,3,4	0.0018523	5	5216	2013-05-10_GAG_Top10HCD_HM1_GJ180	74.962	38.567	258770000	69570000	126760000	62439000		+	1439	1016	1436	4172;4173;4174;4175;4176;4177;4178;4179;4180	2868;2869;2870;2871;2872	2872
FKEEDNPTLIQNVQTNLAEEVNK	Unmodified	2672.3293	0.32933923	1050	Q1EQ05;C4LT43	EHI_164320;EHI_148750		yes	no	0	0	1	1	1	1	1	1	77.185	78.136	3	5.5509E-15	1	10633	2013-05-10_GAG_Top10HCD_HM1_GJ180	122.47	122.12	18555000	2621400	5005200	10929000			1440	1050	1437	4181;4182;4183	2873	2873
FKNILDVIK	Unmodified	1088.6594	0.65938097	930	C4M9I2	EHI_187770		yes	yes	0	0	1	2	2	1	2	2	70.121	71.343	2,3	0.032053	3	9705	2013-05-10_GAG_Top10HCD_HM1_GJ179	53.124	32.385	3109400	597620	1584200	927560			1441	930	1438	4184;4185;4186;4187;4188	2874;2875;2876	2874
FKPAYNPYTEPSMEIFAYHPGLGK	Unmodified	2756.3309	0.33085955	736	C4M538	EHI_078230		yes	yes	0	0			1			1	79.184	81.186	4	0.024541	1	11072	2013-05-10_GAG_Top10HCD_HM1_GJ180	48.597	48.389	2074100	0	0	2074100			1442	736	1439	4189	2877	2877
FKPGMHPR	Unmodified	968.50144	0.50144054	369	C4LXD7;Q8MTW2	EHI_098570;ald		yes	no	0	0		1	1		1	1	12.496	14.398	3	0.0057621	2	1596	2013-05-10_GAG_Top10HCD_HM1_GJ180	77.058	74.903	5339300	0	0	5339300			1443	369	1440	4190;4191	2878;2879	2879
FLCITDK	Unmodified	895.44734	0.44733929	676	C4M3S9	EHI_163480		yes	yes	0	0		1			1		48.182	49.937	2	0.0034832	1	6488	2013-05-10_GAG_Top10HCD_HM1_GJ179	111.04	48.32	15391000	0	15391000	0			1444	676	1441	4192	2880	2880
FLCTCFVNEIVDVLASK	Unmodified	2013.9904	0.99036988	553	C4M185	EHI_188110		yes	yes	0	0	1	1		1	1		120.34	120.57	2	0.036136	1	17566	2013-05-10_GAG_Top10HCD_HM1_GJ178	27.714	25.852	1455700	331930	1123700	0			1445	553	1442	4193;4194	2881	2881
FLDANDPNAPLFVLLGGEGPASPK	Unmodified	2438.2482	0.24817578	167	C4LU03	EHI_068090		yes	yes	0	0	2	2	2	2	2	2	101.81	102.83	2,3	4.3972E-21	4	14815	2013-05-10_GAG_Top10HCD_HM1_GJ178	125.11	124.9	16859000	4401500	9818000	2639400			1446	167	1443	4195;4196;4197;4198;4199;4200	2882;2883;2884;2885	2882
FLDVVTSLLE	Unmodified	1134.6172	0.61724139	992	Q9GSV7;C4MBE2	URE3-BP;EHI_060740		yes	no	0	0	1	1	1	1	1	1	99.305	100.32	2	0.0072623	3	13919	2013-05-10_GAG_Top10HCD_HM1_GJ180	54.982	52.827	16434000	1188400	9401100	5844200			1447	992	1444	4201;4202;4203	2886;2887;2888	2888
FLEQQNQVLQTK	Unmodified	1474.778	0.77799256	1022,1017	CON__P35908;CON__Q9R0H5;CON__Q6NXH9;CON__Q6IFZ6;CON__Q7Z794;CON__ENSEMBL:ENSBTAP00000038253;CON__P04264			no	no	0	0	1	1	1				48.548	49.566	2	7.257E-12	1	6455	2013-05-10_GAG_Top10HCD_HM1_GJ179	169.98	140.56	14903000	657060	13406000	840630		+	1448	1022;1017	1445	4204;4205;4206	2889	2889
FLEQVLLSR	Unmodified	1103.6339	0.63389451	710	C4M4G0	EHI_041950		yes	yes	0	0	1	1	1	1	1	1	70.579	71.598	2	0.0001343	1	10110	2013-05-10_GAG_Top10HCD_HM1_GJ178	125.57	102.91	7132400	1442700	2746100	2943600			1449	710	1446	4207;4208;4209	2890	2890
FLGIPPISTFILNK	Unmodified	1558.9123	0.9123012	77	B1N4L5	EHI_129370		yes	yes	0	0	1	1	1	1	1	1	104.15	105.2	2	0.00017788	3	15206	2013-05-10_GAG_Top10HCD_HM1_GJ178	65.809	63.685	15972000	2218400	5279000	8474500			1450	77	1447	4210;4211;4212	2891;2892;2893	2891
FLGPIITTLENLEK	Unmodified	1586.892	0.89195969	122	C4LT46	EHI_148780		yes	yes	0	0		1			1		106.11	106.86	2	0.0056109	1	14903	2013-05-10_GAG_Top10HCD_HM1_GJ179	50.806	48.332	391390	0	391390	0			1451	122	1448	4213	2894	2894
FLHANSIIHR	Unmodified	1206.6622	0.66217494	275	C4LVR6	EHI_186990		yes	yes	0	0			1			1	42.161	43.462	4	0.014977	1	5694	2013-05-10_GAG_Top10HCD_HM1_GJ180	41.399	33.302	334270	0	0	334270			1452	275	1449	4214	2895	2895
FLHNLPPK	Unmodified	964.54944	0.54943659	80	B1N4V3			yes	yes	0	0			1			1	38.367	39.667	3	0.0012018	8	5181	2013-05-10_GAG_Top10HCD_HM1_GJ180	82.716	76.755	2533200	0	0	2533200			1453	80	1450	4215	2896;2897;2898;2899;2900;2901;2902;2903	2899
FLIDGHQLGVNWAVFHPNQQYIATASDDK	Unmodified	3283.6051	0.60506058	1059	Q1EQ31	EHI_088090		yes	yes	0	0			2			2	87.054	89.157	3,4	0.0037554	2	12260	2013-05-10_GAG_Top10HCD_HM1_GJ180	47.286	47.209	3493000	0	0	3493000			1454	1059	1451	4216;4217	2904;2905	2905
FLILAGIEDVFTQTTGHTK	Unmodified	2090.1048	0.10480601	857	C4M7U0;O15606	EHI_020280		yes	no	0	0	2	1	2	2	1	2	106.32	107.45	3	8.2002E-14	5	14884	2013-05-10_GAG_Top10HCD_HM1_GJ180	110.74	107.09	25454000	1077900	13395000	10982000			1455	857	1452	4218;4219;4220;4221;4222	2906;2907;2908;2909;2910	2908
FLIPSEHIIK	Unmodified	1195.6965	0.69649476	537	C4M0W6	EHI_015280		yes	yes	0	0		1	1		1	1	63.39	64.968	3	0.016062	1	8683	2013-05-10_GAG_Top10HCD_HM1_GJ179	42.718	28.483	1609200	0	842800	766390			1456	537	1453	4223;4224	2911	2911
FLNEGGITTDEYKK	Unmodified	1613.7937	0.7937022	1089	Q5FZP2	EHI_148280		yes	yes	0	0		1	1		1	1	47.807	49.334	3	0.0063447	1	6440	2013-05-10_GAG_Top10HCD_HM1_GJ179	47.506	44.249	1763000	0	786750	976290			1457	1089	1454	4225;4226	2912	2912
FLNLVMSLVDDA	Unmodified	1335.6744	0.67443869	69	B1N4A1	EHI_120360		yes	yes	0	0	1	1	1	1	1	1	111.98	113	2	0.0082463	1	15932	2013-05-10_GAG_Top10HCD_HM1_GJ179	44.847	43.54	3209400	617690	1609600	982110			1458	69	1455	4227;4228;4229	2913	2913
FLQDAVKPK	Unmodified	1044.5968	0.59678072	305	C4LWA4;B1N4I7	EHI_155530;EHI_196370		yes	no	0	0	1	1	1	1	1	1	34.004	35.056	3	0.03053	2	4507	2013-05-10_GAG_Top10HCD_HM1_GJ179	53.756	47.088	4326800	837490	1701600	1787700			1459	305	1456	4230;4231;4232	2914;2915	2915
FLQTQCEYQGNSDEELK	Unmodified	2087.9106	0.91059923	95	C4LSF2	EHI_153720		yes	yes	0	0	1	1	1	1	1	1	49.827	50.879	2	1.6897E-14	2	6653	2013-05-10_GAG_Top10HCD_HM1_GJ179	132.81	131.67	5539300	1807100	3048400	683720			1460	95	1457	4233;4234;4235	2916;2917	2917
FLSAQGMESYEFHHIK	Unmodified	1922.8985	0.8985184	895	C4M8S6	EHI_146950		yes	yes	0	0	1	1	1	1	1	1	63.822	64.874	3	0.052942	1	8611	2013-05-10_GAG_Top10HCD_HM1_GJ180	21.314	19.076	12529000	3927400	5028400	3573100			1461	895	1458	4236;4237;4238	2918	2918
FLSKPVTLLYK	Unmodified	1307.7853	0.78530977	552	C4M171	EHI_107300		yes	yes	0	0	1	1	1	1	1	1	63.04	64.092	3	0.067436	2	8972	2013-05-10_GAG_Top10HCD_HM1_GJ178	29.926	24.463	1348200	399330	527550	421340			1462	552	1459	4239;4240;4241	2919;2920	2919
FLTNAYR	Unmodified	883.4552	0.45520186	540	C4M0X6;Q05352	EHI_015380		yes	no	0	0			1			1	40.422	41.722	2	3.2391E-05	1	5459	2013-05-10_GAG_Top10HCD_HM1_GJ180	107.43	75.494	0	0	0	0			1463	540	1460	4242	2921	2921
FLTVGSNHK	Unmodified	1001.5294	0.52942943	180	C4LU72;Q07569	EHI_110180;mhcA		yes	no	0	0	3	2	3	3	2	3	27.981	29.058	2,3	3.544E-06	6	3660	2013-05-10_GAG_Top10HCD_HM1_GJ180	164.71	144.57	22403000	4872300	9512500	8018100			1464	180	1461	4243;4244;4245;4246;4247;4248;4249;4250	2922;2923;2924;2925;2926;2927	2926
FMDAYEGGDVETFEK	Unmodified	1736.724	0.72396766	597	C4M2A1	EHI_136210		yes	yes	0	0	1			1			63.963	63.963	2	5.4079E-07	1	8916	2013-05-10_GAG_Top10HCD_HM1_GJ178	70.451	64.082	1388400	1388400	0	0			1465	597	1462	4251	2928	2928
FMELAYNLFVMNDR	Oxidation (M)	1777.8168	0.81676261	992	Q9GSV7;C4MBE2	URE3-BP;EHI_060740		yes	no	0	1	1	1		1	1		92.282	92.708	2	0.02366	1	12818	2013-05-10_GAG_Top10HCD_HM1_GJ179	44.252	37.094	1584000	319590	1264400	0			1466	992	1463	4252;4253	2929	2929	18
FMELAYNLFVMNDR	Unmodified	1761.8218	0.82184798	992	Q9GSV7;C4MBE2	URE3-BP;EHI_060740		yes	no	0	0	1	1	1	1	1	1	97.49	98.475	2	2.0674E-13	1	13654	2013-05-10_GAG_Top10HCD_HM1_GJ179	146.96	144.79	8956000	990730	7465300	499990			1467	992	1463	4254;4255;4256	2930	2930
FMFGVNAYSADVNNAR	Unmodified	1774.8097	0.80970339	589	Q24803;C4M2R2;C4M230	ADH2;EHI_160940;EHI_150490	Aldehyde-alcohol dehydrogenase 2;Alcohol dehydrogenase;Acetaldehyde dehydrogenase	yes	no	0	0	1	1	1	1	1	1	71.672	72.624	2	3.2955E-21	1	9895	2013-05-10_GAG_Top10HCD_HM1_GJ179	184.76	179.71	13998000	2647500	5541800	5808600			1468	589	1464	4257;4258;4259	2931	2931
FMNLTLMLMDDA	Unmodified	1413.6342	0.63423014	962	C4MAF9	EHI_167300		yes	yes	0	0		1	1		1	1	106.28	107.81	2	0.0033291	1	15142	2013-05-10_GAG_Top10HCD_HM1_GJ179	51.998	51.844	2055700	0	1092800	962910			1469	962	1465	4260;4261	2932	2932
FMQEIQSIVNDAHDYHLSFR	Unmodified	2449.1485	0.14847851	903	C4M8X0	EHI_120590		yes	yes	0	0	1	1	1	1	1	1	88.785	89.737	4	7.4426E-10	1	12356	2013-05-10_GAG_Top10HCD_HM1_GJ180	80.236	79.905	15531000	3411900	8052800	4065900			1470	903	1466	4262;4263;4264	2933	2933
FMSFGAAFYR	Unmodified	1195.5485	0.54845032	1113	Q6AW64	EhRAB7E		yes	yes	0	0	1	1	1	1	1	1	76.825	77.78	2	9.0032E-06	1	10615	2013-05-10_GAG_Top10HCD_HM1_GJ179	149.72	138.5	9936100	1970900	5436500	2528600			1471	1113	1467	4265;4266;4267	2934	2934
FMSFGQAFYR	Unmodified	1252.5699	0.56991404	825	C4M717;Q6AW66	EHI_189990;EhRAB7C		yes	no	0	0	1	1	1	1	1	1	74.736	75.721	2	1.7724E-06	1	10753	2013-05-10_GAG_Top10HCD_HM1_GJ178	158.76	152.32	3722400	813530	1445100	1463800			1472	825	1468	4268;4269;4270	2935	2935
FMTENLKK	Unmodified	1009.5267	0.52665224	209	C4LUP7	EHI_023360		yes	yes	0	0	1		1	1		1	31.902	32.602	3	0.017592	1	4183	2013-05-10_GAG_Top10HCD_HM1_GJ180	55.531	37.545	731340	460940	0	270390			1473	209	1469	4271;4272	2936	2936
FNAFYLNGVFINPEK	Unmodified	1771.8934	0.89335667	537	C4M0W6	EHI_015280		yes	yes	0	0	1	1	1	1	1	1	88.816	89.768	2	2.7532E-05	2	12333	2013-05-10_GAG_Top10HCD_HM1_GJ180	72.615	70.993	3178700	527980	1674400	976360			1474	537	1470	4273;4274;4275	2937;2938	2938
FNALLNAGQIR	Unmodified	1215.6724	0.67240528	1057	Q1EQ28			yes	yes	0	0		1	1		1	1	61.632	63.21	2	5.8226E-06	1	8378	2013-05-10_GAG_Top10HCD_HM1_GJ180	136.36	115.36	4018100	0	1661000	2357100			1475	1057	1471	4276;4277	2939	2939
FNDKELFK	Unmodified	1039.5338	0.53384611	162	C4LTV0	EHI_050800		yes	yes	0	0	1	1	1	1	1	1	47.394	48.413	2	0.0043891	1	6746	2013-05-10_GAG_Top10HCD_HM1_GJ178	81.547	50.935	5293600	1527400	2622800	1143400			1476	162	1472	4278;4279;4280	2940	2940
FNEIANDSYVMTPENFFFFR	Unmodified	2487.1205	0.12053243	546	C4M107;Q1EPY0	EHI_135210		yes	no	0	0	1	1	1	1	1	1	105.98	107.05	2	3.9838E-06	1	15005	2013-05-10_GAG_Top10HCD_HM1_GJ179	60.062	59.771	1558300	256890	819340	482020			1477	546	1473	4281;4282;4283	2941	2941
FNELIINIDELKK	Unmodified	1587.8872	0.88720866	777	C4M619	EHI_125160		yes	yes	0	0	1			1			78.721	78.721	2	0.053259	1	11178	2013-05-10_GAG_Top10HCD_HM1_GJ178	45.825	42.728	369380	369380	0	0			1478	777	1474	4284	2942	2942
FNEQSIPALLVGNK	Unmodified	1528.8249	0.82494275	1095	Q5NT05	EhRabX11		yes	yes	0	0	1	1	1	1	1	1	77.5	78.451	2	5.25E-08	2	10676	2013-05-10_GAG_Top10HCD_HM1_GJ180	108.23	107.15	60080000	10584000	28627000	20868000			1479	1095	1475	4285;4286;4287	2943;2944	2944
FNFEGTKEELQSFANLK	Unmodified	2000.9844	0.98435652	881	C4M8C0	EHI_188590		yes	yes	0	0	1	1	1	1	1	1	83.039	83.957	3	0.0029338	1	11571	2013-05-10_GAG_Top10HCD_HM1_GJ179	60.158	57.542	4336300	909600	2202000	1224700			1480	881	1476	4288;4289;4290	2945	2945
FNFEGTKEELQSFANLKEPK	Unmodified	2355.1747	0.17467649	881	C4M8C0	EHI_188590		yes	yes	0	0	1	1	1	1	1	1	78.731	79.683	3	0.00022415	2	10889	2013-05-10_GAG_Top10HCD_HM1_GJ180	86.189	85.004	25332000	5738200	12778000	6816600			1481	881	1477	4291;4292;4293	2946;2947	2947
FNFFILYHPLISFMSR	Unmodified	2031.0441	0.044060427	127	C4LT65;B1N3E4	EHI_148990;EHI_165050		yes	no	0	0	1		1	1		1	114.85	116.15	3	1.033E-05	1	16308	2013-05-10_GAG_Top10HCD_HM1_GJ180	62.357	60.07	458230	82556	0	375670			1482	127	1478	4294;4295	2948	2948
FNFLIDSFK	Unmodified	1129.5808	0.5807963	233	C4LV38	EHI_182570		yes	yes	0	0		1	1		1	1	84.811	86.238	2	0.0099573	1	11784	2013-05-10_GAG_Top10HCD_HM1_GJ180	54.066	48.915	649940	0	315280	334660			1483	233	1479	4296;4297	2949	2949
FNFNSLK	Unmodified	868.4443	0.44430282	978	C4MAZ9	EHI_176820		yes	yes	0	0	1	1	1	1	1	1	57.495	58.613	2	0.0039164	1	8158	2013-05-10_GAG_Top10HCD_HM1_GJ178	120.65	36.286	19274000	5168300	9282200	4823300			1484	978	1480	4298;4299;4300	2950	2950
FNGGHSGVDIQHQR	Unmodified	1550.7338	0.73383633	712	C4M4H1	EHI_042170		yes	yes	0	0		1	1		1	1	25.726	27.605	3	2.0296E-05	1	3447	2013-05-10_GAG_Top10HCD_HM1_GJ180	77.633	74.18	2855000	0	1239000	1616000			1485	712	1481	4301;4302	2951	2951
FNGSFCNLPLLEHLTFIDSPGVLSGEK	Unmodified	2990.4848	0.48479401	548	C4M131;B1N3L7	EHI_105270;EHI_052870		yes	no	0	0	1	1	1	1	1	1	105.81	106.89	3	8.162E-05	3	14928	2013-05-10_GAG_Top10HCD_HM1_GJ179	65.248	65.157	7670500	1750200	5201400	718990			1486	548	1482	4303;4304;4305	2952;2953;2954	2953
FNLEDVTNQR	Unmodified	1234.5942	0.59421454	180	C4LU72;Q07569	EHI_110180;mhcA		yes	no	0	0	1	1	1	1	1	1	59.068	60.153	2	2.1308E-09	2	7953	2013-05-10_GAG_Top10HCD_HM1_GJ180	177.06	169.4	22563000	1513800	11772000	9276400			1487	180	1483	4306;4307;4308	2955;2956	2956
FNLFDYVNSSSVENNVIGGSIDSTK	Unmodified	2705.2821	0.28205468	835	C4M784	EHI_044370		yes	yes	0	0	1	1	1	1	1	1	95.252	96.271	2	0.0017174	1	13829	2013-05-10_GAG_Top10HCD_HM1_GJ178	52.366	52.051	4361800	1417300	2071300	873200			1488	835	1484	4309;4310;4311	2957	2957
FNLHPFCFILNQPEDGAHLIF	Unmodified	2528.2311	0.23108593	429	C4LYJ7	EHI_094100		yes	yes	0	0		1			1		106.26	107.01	3	0.033577	1	14981	2013-05-10_GAG_Top10HCD_HM1_GJ179	23.477	22.85	1519700	0	1519700	0			1489	429	1485	4312	2958	2958
FNLPQYHTSIVFGTNTPK	Unmodified	2063.0476	0.04762548	643	C4M342	cpbf8		yes	yes	0	0	1	1	1	1	1	1	73.462	74.414	3	2.5079E-14	3	10128	2013-05-10_GAG_Top10HCD_HM1_GJ180	112.91	112.21	47598000	8218900	15576000	23803000			1490	643	1486	4313;4314;4315	2959;2960;2961	2961
FNLTDEDCMPSR	Unmodified	1483.6072	0.60716376	937	C4M9M6	EHI_112870	3-ketoacyl-CoA synthase	yes	yes	0	0	1	1	1	1	1	1	55.156	56.274	2	1.4761E-06	1	7780	2013-05-10_GAG_Top10HCD_HM1_GJ178	103.44	97.937	2711800	858130	1305400	548290			1491	937	1487	4316;4317;4318	2962	2962
FNPTSLDFLAR	Unmodified	1279.6561	0.65608651	751	C4M5I2	EHI_111000	3-ketoacyl-CoA synthase	yes	yes	0	0	1	1	1	1	1	1	81.641	82.559	2	8.9809E-06	2	11329	2013-05-10_GAG_Top10HCD_HM1_GJ179	110.84	106.32	14604000	1378800	6848800	6376400			1492	751	1488	4319;4320;4321	2963;2964	2964
FNPVDDLLTSTLK	Unmodified	1461.7715	0.7715102	446	C4LYW9	EHI_117850		yes	yes	0	0	1	1	1	1	1	1	89.925	90.877	2	8.8661E-07	2	12450	2013-05-10_GAG_Top10HCD_HM1_GJ180	103.97	95.086	12484000	563320	1764200	10157000			1493	446	1489	4322;4323;4324	2965;2966	2965
FNQPWMIPQFVIEGNR	Unmodified	1974.9774	0.97743742	853	C4M7N9;C4M455;C4LXW0;C4M315	EHI_037140;EHI_030420;EHI_087800;EHI_025280		yes	no	0	0			1			1	94.865	97.168	2	0.044842	1	13413	2013-05-10_GAG_Top10HCD_HM1_GJ180	35.872	32.855	776250	0	0	776250			1494	853	1490	4325	2967	2967
FNSSDPNSTELGEWYNSPK	Unmodified	2170.9443	0.9443422	903	C4M8X0	EHI_120590		yes	yes	0	0	1	1	1	1	1	1	65.214	66.266	2	1.3394E-19	3	8920	2013-05-10_GAG_Top10HCD_HM1_GJ179	135.08	134.67	6588600	1420300	4301300	867080			1495	903	1491	4326;4327;4328	2968;2969;2970	2969
FNTYDLGGHTPAR	Unmodified	1447.6844	0.68442653	78	C4M4L8;B1N4P1	EHI_075040		yes	no	0	0	1	1	1	1	1	1	46.522	47.541	2	1.6718E-16	3	6532	2013-05-10_GAG_Top10HCD_HM1_GJ178	181.98	178.54	16398000	2757000	8578300	5062900			1496	78	1492	4329;4330;4331	2971;2972;2973	2971
FNVLECVR	Unmodified	1035.5172	0.51715019	375	C4LXG8	EHI_131000		yes	yes	0	0	1	1	1	1	1	1	62.172	63.224	2	0.0016154	1	8461	2013-05-10_GAG_Top10HCD_HM1_GJ179	95.815	60.52	2538100	466280	1626400	445410			1497	375	1493	4332;4333;4334	2974	2974
FNVTLSEFDKWEANLLPSR	Unmodified	2265.143	0.14298243	382	C4LXM0			yes	yes	0	0	2	2	2	2	2	2	96.389	97.44	2,3	5.5572E-20	3	13494	2013-05-10_GAG_Top10HCD_HM1_GJ179	150.7	150.38	36854000	1814700	26373000	8666000			1498	382	1494	4335;4336;4337;4338;4339;4340	2975;2976;2977	2975
FPDYYPLYQDALLEQTASHAR	Unmodified	2497.1914	0.19138918	847	C4M7I1	EHI_111990		yes	yes	0	0	1	1	1	1	1	1	85.85	86.802	3	3.2E-22	2	11971	2013-05-10_GAG_Top10HCD_HM1_GJ179	136.81	136.55	13334000	1526900	4822200	6985100			1499	847	1495	4341;4342;4343	2978;2979	2979
FPGIYIASGK	Unmodified	1051.5702	0.57023162	434	C4LYN2	EHI_118840		yes	yes	0	0			1			1	61.808	63.61	2	0.0063149	1	8462	2013-05-10_GAG_Top10HCD_HM1_GJ180	58.889	48.432	3776100	0	0	3776100			1500	434	1496	4344	2980	2980
FPGIYIASGKEEQLLTINR	Unmodified	2148.1579	0.15790421	434	C4LYN2	EHI_118840		yes	yes	0	0			2			2	79.391	81.393	2,3	1.3041E-22	2	11087	2013-05-10_GAG_Top10HCD_HM1_GJ180	173.77	170.13	8778500	0	0	8778500			1501	434	1497	4345;4346	2981;2982	2981
FPINIYEITDGEDKR	Unmodified	1808.8945	0.89447888	150,976	C4LTM6;C4MAX8	EHI_012330;EHI_025700		no	no	0	0	1	1	1				77.303	78.254	3	0.0032729	1	11088	2013-05-10_GAG_Top10HCD_HM1_GJ178	45.468	45.022	4068100	998300	2033800	1036000			1502	150;976	1498	4347;4348;4349	2983	2983
FPIYVAYTTGPLGIQIFPDDHNVNELSK	Unmodified	3147.5917	0.59170192	574	C4M1M6	EHI_133970		yes	yes	0	0	1	1	1	1	1	1	99.154	100.17	3	4.3632E-07	2	13911	2013-05-10_GAG_Top10HCD_HM1_GJ180	70.449	62.464	8817800	1759700	3900600	3157500			1503	574	1499	4350;4351;4352	2984;2985	2985
FPLATETALK	Unmodified	1089.607	0.60701105	238	Q9XYW0;C4LV64	RP23A;EHI_182850		yes	no	0	0	1	1	1	1	1	1	58.526	59.645	2	0.040799	1	7960	2013-05-10_GAG_Top10HCD_HM1_GJ180	43.477	34.142	69618000	9606100	31109000	28903000			1504	238	1500	4353;4354;4355	2986	2986
FPLATETALKK	Unmodified	1217.702	0.70197407	238	Q9XYW0;C4LV64	RP23A;EHI_182850		yes	no	0	0	1	1	1	1	1	1	50.111	51.163	3	0.00045601	1	7097	2013-05-10_GAG_Top10HCD_HM1_GJ178	75.229	67.501	7387700	1121600	3007000	3259100			1505	238	1501	4356;4357;4358	2987	2987
FPLVIIVK	Unmodified	927.61573	0.61572525	562	C4M1D4	EHI_170120		yes	yes	0	0	1	1	1	1	1	1	78.826	79.778	2	0.0026641	1	10909	2013-05-10_GAG_Top10HCD_HM1_GJ179	82.671	9.055	2368400	282720	974390	1111300			1506	562	1502	4359;4360;4361	2988	2988
FPSSLFIK	Unmodified	937.5273	0.52730417	549	C4M144	EHI_107030		yes	yes	0	0	1	1	1	1	1	1	79.764	80.716	2	0.001617	5	11134	2013-05-10_GAG_Top10HCD_HM1_GJ179	98.997	45.222	1624700	283520	655510	685720			1507	549	1503	4362;4363;4364	2989;2990;2991;2992;2993	2991
FPTIQGLIR	Unmodified	1043.6128	0.61276513	306	C4LWA8	EHI_155570		yes	yes	0	0	1	1	1	1	1	1	76.464	77.449	2	4.3005E-05	3	10495	2013-05-10_GAG_Top10HCD_HM1_GJ180	149.65	124.09	2551300	388750	897950	1264600			1508	306	1504	4365;4366;4367	2994;2995;2996	2995
FPTLLGK	Unmodified	774.46398	0.46397563	7	B1N2I7			yes	yes	0	0	1	1	1	1	1	1	59.496	60.581	2	0.0031827	4	7990	2013-05-10_GAG_Top10HCD_HM1_GJ180	92.822	77.383	18827000	2421300	9062500	7343400			1509	7	1505	4368;4369;4370	2997;2998;2999;3000	2999
FPTNFLINLFGSWSAISSR	Unmodified	2156.1055	0.10547471	1109	Q5XWC1			yes	yes	0	0		1	1		1	1	125.14	126.87	3	2.1512E-09	1	18099	2013-05-10_GAG_Top10HCD_HM1_GJ179	77.08	76.366	1613500	0	687940	925520			1510	1109	1506	4371;4372	3001	3001
FPYPGLPSTDIDGKK	Unmodified	1633.8352	0.83517309	847	C4M7I1	EHI_111990		yes	yes	0	0	1			1			64.691	64.691	3	0.065789	1	9074	2013-05-10_GAG_Top10HCD_HM1_GJ178	30.332	27.154	1512600	1512600	0	0			1511	847	1507	4373	3002	3002
FPYSTNVLTK	Unmodified	1168.6128	0.61282471	235	C4LV53	EHI_182720		yes	yes	0	0	1	1	1	1	1	1	57.733	58.851	2	0.00012701	3	8144	2013-05-10_GAG_Top10HCD_HM1_GJ178	96.626	81.727	13923000	3109600	5847900	4965700			1512	235	1508	4374;4375;4376	3003;3004;3005	3003
FQAVMSFHK	Unmodified	1093.5379	0.53788563	568	C4M1H6;C4LYK5;B1N3U6;B1N2L4	EHI_192590;EHI_118440;EHI_058340		yes	no	0	0	1	1	1	1	1	1	49.585	50.637	3	0.0095654	1	6567	2013-05-10_GAG_Top10HCD_HM1_GJ179	49.06	42.369	4000700	1781800	1851700	367160			1513	568	1509	4377;4378;4379	3006	3006
FQDDTGESEVQR	Unmodified	1409.6059	0.60590143	79	C4M846;B1N4Q6	EHI_052050;EHI_080890		yes	no	0	0		1	1		1	1	29.436	31.064	2	0.0012585	1	3936	2013-05-10_GAG_Top10HCD_HM1_GJ179	59.227	58.582	1419600	0	877410	542210			1514	79	1510	4380;4381	3007	3007
FQETSIPIVVEK	Unmodified	1388.7551	0.75513185	703	C4M487	EHI_097870		yes	yes	0	0	1	1	1	1	1	1	64.59	65.642	2	0.001436	2	8802	2013-05-10_GAG_Top10HCD_HM1_GJ179	57.106	52.192	25513000	5237400	12199000	8076400			1515	703	1511	4382;4383;4384	3008;3009	3008
FQINAPSSVAQEEEK	Unmodified	1675.8053	0.80532952	180	C4LU72;Q07569	EHI_110180;mhcA		yes	no	0	0	1	1	1	1	1	1	55.063	56.215	2	2.855E-13	4	7733	2013-05-10_GAG_Top10HCD_HM1_GJ178	140.43	137.65	68317000	3667700	34906000	29743000			1516	180	1512	4385;4386;4387	3010;3011;3012;3013	3010
FQINAPSSVAQEEEKQR	Unmodified	1959.965	0.96501806	180	C4LU72;Q07569	EHI_110180;mhcA		yes	no	0	0		1	1		1	1	52.637	54.392	2,3	0.0001068	2	7188	2013-05-10_GAG_Top10HCD_HM1_GJ180	86.772	86.219	1114800	0	1114800	0			1517	180	1513	4388;4389	3014;3015	3015
FQLDLIDIANHVK	Unmodified	1524.83	0.83002813	725	C4M4S6	EHI_095130		yes	yes	0	0		1	1		1	1	86.208	87.635	3	0.0013491	2	12097	2013-05-10_GAG_Top10HCD_HM1_GJ179	48.585	45.658	2185000	0	1585700	599370			1518	725	1514	4390;4391	3016;3017	3016
FQLPDCAK	Unmodified	977.46405	0.46405199	701	C4M483	EHI_140350		yes	yes	0	0	1	1	1	1	1	1	49.125	50.144	2	0.0016002	1	6543	2013-05-10_GAG_Top10HCD_HM1_GJ179	89.401	83.619	4888700	390790	4290900	207030			1519	701	1515	4392;4393;4394	3018	3018
FQPIHDLTIGVEFGTK	Unmodified	1800.941	0.94103514	1101,1102	Q5NT27;Q5NT28	EhRab2C;EhRab2B		no	no	0	0		1	1				78.077	79.504	3	4.5426E-11	2	10805	2013-05-10_GAG_Top10HCD_HM1_GJ180	108.14	105.62	8455400	0	3735300	4720200			1520	1101;1102	1516	4395;4396	3019;3020	3020
FQPNSNELQTCFEWGK	Unmodified	1983.8785	0.87851124	2	B1N2F9			yes	yes	0	0	1	1	1	1	1	1	72.012	72.964	2	4.1613E-08	2	9924	2013-05-10_GAG_Top10HCD_HM1_GJ179	96.208	95.062	14288000	2816200	10073000	1399000			1521	2	1517	4397;4398;4399	3021;3022	3022
FQSLGVAFYR	Unmodified	1186.6135	0.61349341	1129	Q9NHW8;Q9BLE8;O15608	Rab7;EhRab7A		yes	no	0	0	1	1	1	1	1	1	68.661	69.646	2	1.6447E-05	1	9344	2013-05-10_GAG_Top10HCD_HM1_GJ180	147.75	146	19512000	560570	5766400	13185000			1522	1129	1518	4400;4401;4402	3023	3023
FQTTTEK	Unmodified	853.41815	0.41814765	288	C4LW09;B1N4Y7	EHI_167520		yes	no	0	0			1			1	7.152	8.8533	2	0.0032628	1	878	2013-05-10_GAG_Top10HCD_HM1_GJ180	104.45	58.077	4615800	0	0	4615800			1523	288	1519	4403	3024	3024
FQTTTEKK	Unmodified	981.51311	0.51311067	288	C4LW09;B1N4Y7	EHI_167520		yes	no	0	0		1	1		1	1	1.2425	2.5698	3	0.001523	1	132	2013-05-10_GAG_Top10HCD_HM1_GJ180	81.296	59.611	2335700	0	323710	2012000			1524	288	1520	4404;4405	3025	3025
FQVENSNR	Unmodified	992.46756	0.46755746	1007	CON__ENSEMBL:ENSBTAP00000024146			yes	yes	0	0		1	1		1	1	19.732	21.961	2	0.0017292	1	2591	2013-05-10_GAG_Top10HCD_HM1_GJ179	133.12	111.16	2813800	0	1689000	1124700		+	1525	1007	1521	4406;4407	3026	3026
FQVYNCDGHYVEQWESCANR	Unmodified	2561.0488	0.048840821	550	C4M146	EHI_107050		yes	yes	0	0	2	2	1	2	2	1	65.971	66.853	2,3	1.5306E-22	4	9341	2013-05-10_GAG_Top10HCD_HM1_GJ178	139.74	138.78	83761000	40987000	40381000	2393600			1526	550	1522	4408;4409;4410;4411;4412	3027;3028;3029;3030	3027
FQWWFPLVER	Unmodified	1406.7135	0.71354181	1135	Q9NJW1	grainin 2		yes	yes	0	0	1	2	1	1	2	1	103.3	104.27	2	4.3431E-05	11	14466	2013-05-10_GAG_Top10HCD_HM1_GJ180	134.57	125.87	228820000	42826000	137590000	48399000			1527	1135	1523	4413;4414;4415;4416	3031;3032;3033;3034;3035;3036;3037;3038;3039;3040;3041	3041
FQYMLYTQVLPLLR	Unmodified	1783.9695	0.9694985	647	C4M373	EHI_086180		yes	yes	0	0	1	1	1	1	1	1	103.85	104.9	2	0.0022951	3	14572	2013-05-10_GAG_Top10HCD_HM1_GJ180	39.629	37.768	2346900	232940	641750	1472200			1528	647	1524	4417;4418;4419	3042;3043;3044	3044
FRDQVGIIFHETMHALGFDGSLGVDKK	Unmodified	3016.5229	0.52291085	780	C4M655	EHI_042870		yes	yes	0	0		1	1		1	1	99.236	100.76	5	0.029411	1	14000	2013-05-10_GAG_Top10HCD_HM1_GJ179	58.349	57.266	1012700	0	685110	327580			1529	780	1525	4420;4421	3045	3045
FREDPLIEDLLALR	Unmodified	1698.9305	0.93047046	63	B1N405	EHI_088060		yes	yes	0	0		1	1		1	1	99.672	101.2	3	0.00079166	1	14029	2013-05-10_GAG_Top10HCD_HM1_GJ180	66.246	66.202	1034800	0	416980	617780			1530	63	1526	4422;4423	3046	3046
FREDPLIEDLLALRR	Unmodified	1855.0316	0.031581485	63	B1N405	EHI_088060		yes	yes	0	0			2			2	89.905	92.007	3,4	0.011946	2	12690	2013-05-10_GAG_Top10HCD_HM1_GJ180	65.038	64.375	1051700	0	0	1051700			1531	63	1527	4424;4425	3047;3048	3048
FRFPDGIGVK	Unmodified	1134.6186	0.61857879	724	C4M4P9	EHI_168390		yes	yes	0	0	1	1	1	1	1	1	64.023	65.075	3	0.034335	1	9156	2013-05-10_GAG_Top10HCD_HM1_GJ178	50.353	44.049	1446900	284750	665390	496800			1532	724	1528	4426;4427;4428	3049	3049
FRYPTRPEQVILDGASFVIPK	Unmodified	2432.3216	0.3216155	1079	Q24809	EhPGP6		yes	yes	0	0	2	2	2	2	2	2	88.454	89.406	3,4	6.7799E-10	4	12281	2013-05-10_GAG_Top10HCD_HM1_GJ180	114.46	114.25	25297000	1230500	10238000	13828000			1533	1079	1529	4429;4430;4431;4432;4433;4434	3050;3051;3052;3053	3053
FSAEQLASLGPDDAIFPIYR	Unmodified	2209.1055	0.10553429	800	C4M6I1	EHI_173440		yes	yes	0	0	1	1	1	1	1	1	96.368	97.42	2	4.8897E-06	2	13471	2013-05-10_GAG_Top10HCD_HM1_GJ180	64.705	64.313	3215200	682980	1818400	713840			1534	800	1530	4435;4436;4437	3054;3055	3055
FSAHFLVFGR	Unmodified	1179.6189	0.61891314	1079	Q24809	EhPGP6		yes	yes	0	0	1	1	1	1	1	1	73.66	74.617	3	9.9731E-05	4	10183	2013-05-10_GAG_Top10HCD_HM1_GJ179	89.886	85.964	7406500	1572900	3740300	2093300			1535	1079	1531	4438;4439;4440	3056;3057;3058;3059	3057
FSEDAFNPMYITTVGIDFR	Unmodified	2222.0354	0.035405813	1124	Q963D1;Q95W88	rab8		yes	no	0	0	1	1	1	1	1	1	101.03	102.05	2	1.2643E-12	1	14176	2013-05-10_GAG_Top10HCD_HM1_GJ180	94.973	94.553	5011300	565820	2948700	1496900			1536	1124	1532	4441;4442;4443	3060	3060
FSGLRDEEFLLAFAK	Unmodified	1741.9039	0.90392136	392	C4LXX4	EHI_035430		yes	yes	0	0	1	1		1	1		89.975	90.351	3	0.00049712	1	12449	2013-05-10_GAG_Top10HCD_HM1_GJ179	72.209	70.847	1482400	468240	1014200	0			1537	392	1533	4444;4445	3061	3061
FSNPFQFVGSNSIEYPGEYLFNIK	Unmodified	2796.3435	0.34353273	835	C4M784	EHI_044370		yes	yes	0	0	1	1	1	1	1	1	110.03	111.05	3	2.307E-06	1	15628	2013-05-10_GAG_Top10HCD_HM1_GJ179	68.528	68.32	4354400	1028200	2420400	905790			1538	835	1534	4446;4447;4448	3062	3062
FSNTEPK	Unmodified	821.39193	0.3919329	463	C4LZ82	EHI_104740		yes	yes	0	0	1	1	1	1	1	1	7.3876	8.6066	2	0.0075041	2	1186	2013-05-10_GAG_Top10HCD_HM1_GJ178	75.189	30.468	1357000	550020	726490	80511			1539	463	1535	4449;4450;4451	3063;3064	3064
FSPDLPFSR	Unmodified	1064.5291	0.52909508	120	C4LT26	EHI_148560		yes	yes	0	0	1	1	1	1	1	1	66.166	67.151	2	6.664E-06	1	8945	2013-05-10_GAG_Top10HCD_HM1_GJ180	155.84	144.68	13665000	1831000	6144300	5689400			1540	120	1536	4452;4453;4454	3065	3065
FSQFIELLK	Unmodified	1123.6277	0.6277465	330	C4LWN1;C4M4V6	EHI_069430;EHI_028900		yes	no	0	0	1	1	1	1	1	1	81.285	82.204	2	0.0050166	1	11276	2013-05-10_GAG_Top10HCD_HM1_GJ179	61.765	37.776	9388600	1975600	3525700	3887300			1541	330	1537	4455;4456;4457	3066	3066
FSQFIELLKK	Unmodified	1251.7227	0.72270951	330	C4LWN1;C4M4V6	EHI_069430;EHI_028900		yes	no	0	0	1	1	1	1	1	1	72.144	73.096	3	0.0021962	1	9917	2013-05-10_GAG_Top10HCD_HM1_GJ179	63.073	57.894	6361000	1311800	3220400	1828800			1542	330	1538	4458;4459;4460	3067	3067
FSSDDFLGK	Unmodified	1014.4658	0.46582612	390	C4LXV4	EHI_087740		yes	yes	0	0		1			1		54.521	56.276	2	0.04106	1	7409	2013-05-10_GAG_Top10HCD_HM1_GJ179	59.645	42.25	1243600	0	1243600	0			1543	390	1539	4461	3068	3068
FSSEAVIFDFGK	Unmodified	1345.6554	0.65541781	939	C4M9P2	EHI_080740		yes	yes	0	0	1	1	1	1	1	1	80.855	81.768	2	0.0087608	1	11656	2013-05-10_GAG_Top10HCD_HM1_GJ178	44.511	40.794	3988400	1642500	1600800	745040			1544	939	1540	4462;4463;4464	3069	3069
FSSHVSGTLGQFYQDVLWGPLDTADDSKR	Unmodified	3225.5367	0.53670624	1031	CON__Q3T052			yes	yes	0	0		1			1		95.645	96.498	4	0.0093213	1	13359	2013-05-10_GAG_Top10HCD_HM1_GJ179	50.413	49.299	1159200	0	1159200	0		+	1545	1031	1541	4465	3070	3070
FSSNPDIR	Unmodified	934.45084	0.45084476	906	C4M916	EHI_192760		yes	yes	0	0			1			1	30.093	31.494	2	0.0018634	1	4043	2013-05-10_GAG_Top10HCD_HM1_GJ180	118.74	95.701	853440	0	0	853440			1546	906	1542	4466	3071	3071
FSTEFEYGGSK	Unmodified	1250.5455	0.54553301	863	C4M7X1	EHI_047800		yes	yes	0	0	1	1	1	1	1	1	51.173	52.225	2	7.5959E-06	3	7191	2013-05-10_GAG_Top10HCD_HM1_GJ178	119.03	114.13	35051000	7321500	11043000	16686000			1547	863	1543	4467;4468;4469	3072;3073;3074	3072
FSWFVDDVEVNTATTK	Unmodified	1857.8785	0.87849447	1008,1009	CON__ENSEMBL:ENSBTAP00000024462;CON__ENSEMBL:ENSBTAP00000024466			no	no	0	0	1	1	1				83.093	84.012	2	0.0096928	2	11598	2013-05-10_GAG_Top10HCD_HM1_GJ179	40.186	39.967	2291900	541540	1042100	708290		+	1548	1008;1009	1544	4470;4471;4472	3075;3076	3075
FSWFVDDVEVNTATTKPR	Unmodified	2111.0324	0.032369346	1008,1009	CON__ENSEMBL:ENSBTAP00000024462;CON__ENSEMBL:ENSBTAP00000024466			no	no	0	0	2	3	3				78.141	79.211	2,3,4	2.6964E-22	10	11266	2013-05-10_GAG_Top10HCD_HM1_GJ178	171.56	170	244200000	49773000	124310000	70121000		+	1549	1008;1009	1545	4473;4474;4475;4476;4477;4478;4479;4480	3077;3078;3079;3080;3081;3082;3083;3084;3085;3086	3080
FTAQETNPTNTNCQK	Unmodified	1752.7737	0.77371182	214	C4LUR3	cpbf6		yes	yes	0	0	1	1	1	1	1	1	29.916	31.001	2	1.276E-13	3	4150	2013-05-10_GAG_Top10HCD_HM1_GJ178	147.7	144.66	9087800	2572100	5834100	681570			1550	214	1546	4481;4482;4483	3087;3088;3089	3087
[truncated: 4,417 more rows]
