# Supplementary material for: Data set for the proteomics analysis of the endomembrane system from the unicellular Entamoeba histolytica
Source: Data Brief. 2014 Sep 3;1:29–36. doi: 10.1016/j.dib.2014.08.007 (PMC4459567; doi:10.1016/j.dib.2014.08.007)
Supplement: Supplementary file 2 — Supplementary data [file mmc2.zip › Maxquant Supplemental folder/msms.txt]

Raw file	Scan type	Scan number	Scan index	Precursor	Sequence	Length	Missed cleavages	Modifications	Modified sequence	Oxidation (M) Probabilities	Oxidation (M) Score Diffs	Acetyl (Protein N-term)	Oxidation (M)	Proteins	Gene Names	Protein Names	Charge	Fragmentation	Mass analyzer	Type	Scan event number	Isotope index	m/z	Mass	Mass Error [ppm]	Simple Mass Error [ppm]	Retention time	PEP	Score	Delta score	Score diff	Localization prob	Combinatorics	PIF	Fraction of total spectrum	Base peak fraction	Precursor Full ScanNumber	Precursor Intensity	Precursor Apex Fraction	Precursor Apex Offset	Precursor Apex Offset Time	Matches	Intensities	Mass Deviations [Da]	Mass Deviations [ppm]	Masses	Number of Matches	Intensity coverage	Peak coverage
2013-05-10_GAG_Top10HCD_HM1_GJ178	Single precursor	9303	6145	0	AAAEGPVAAAIDASGVK	17	0	Unmodified	_AAAEGPVAAAIDASGVK_			0	0	Q95030	CP5		2	HCD	FTMS	MULTI-MSMS	1	0	749.39901	1496.7835	-0.42585	-0.55104958	66.326	1.8638E-06	80.316	74.04	NaN	NaN	1	0	0	0	-1	0	0	0	0	y1;y2;y3;y4;y5;y6;y7;y8;y9;y10;y11;y12;y13;y14;y15;y1-NH3;y6-H2O;y9-H2O;y10-H2O;y13-H2O;y14-H2O;a2;b2;b3;b4;b5;b6;b7;b8;b9	28460.7;4222.3;25338.7;33336.3;52874.3;61521.2;42692.6;67583.7;108417.6;129320.7;21121.2;55352.7;54885;6208.1;1298.3;7630;3159.1;2153.1;1417.5;1209.8;6332.5;36478;98252.1;75569.8;9912.3;9992.6;2964.8;11371.8;3848.5;2444.8	-1.271619E-05;0.0003277896;0.0001469738;-0.0001963859;-0.0002402472;0.001401377;-1.503936E-05;0.0009186455;0.0009076528;0.001024011;-0.004500956;0.0001448037;0.002869354;-0.004395157;-0.01811421;0.0001459688;-0.008032565;0.00210226;-0.0003329925;-0.01041941;-0.009784093;5.112642E-05;2.616981E-05;1.263569E-05;-0.0002342286;-0.001432981;0.008575218;-0.0001107222;-0.001102684;-0.006189918	-0.08643835;1.331499;0.4847381;-0.5032505;-0.5208362;2.43169;-0.02181569;1.208078;1.091642;1.134647;-4.493914;0.1318056;2.482926;-3.421198;-13.36117;1.122094;-14.38764;2.584393;-0.3764822;-9.158824;-7.724211;0.4442433;0.1829015;0.05901259;-0.682561;-3.580804;17.24609;-0.1856808;-1.652351;-8.383058	147.112816886789;246.180890297188;303.202534836581;390.234906606195;461.272064255266;576.297365663515;689.382846059858;760.419026162796;831.456150943339;902.493148372845;1001.56708725636;1098.61520534843;1155.63394452166;1284.68380212901;1355.73463496425;130.086109100315;558.296234919159;813.44439164969;884.48394069007;1137.63666860386;1266.67862637875;115.086538293679;143.081477872387;214.118605…	30	0.4551773	0.1395349
2013-05-10_GAG_Top10HCD_HM1_GJ179	Single precursor	8931	6262	0	AAAEGPVAAAIDASGVK	17	0	Unmodified	_AAAEGPVAAAIDASGVK_			0	0	Q95030	CP5		2	HCD	FTMS	MULTI-MSMS	2	0	749.39901	1496.7835	-0.4279	-2.0208681	65.265	1.1971E-08	105.89	99.61	NaN	NaN	1	0	0	0	-1	0	0	0	0	y1;y2;y3;y4;y5;y6;y7;y8;y9;y10;y11;y12;y13;y14;y15;y1-NH3;y9-H2O;y10-H2O;y12-H2O;y13-H2O;y14-H2O;a2;b2;b3;b4;b5;b6;b7;b7-H2O;b8	75639.7;10537.7;53699.6;99399;167501.9;161720.8;133461.7;226783;326695.6;418448.8;69372.3;191030.1;177705.6;17184.8;4914.1;38477.8;6511.7;19815.6;5413.3;4362;7872.7;112062.4;313278.8;230832.3;27749.5;32353.8;10280.1;33890.1;21088.6;12646.2	2.84877E-05;0.0003865517;0.0001817271;0.000163316;-0.0002837609;0.0003348804;0.00153683;0.0006413842;0.0004445525;0.0009012641;-0.0003879495;0.001311141;0.0007810048;-0.003443486;0.001082939;-0.000128023;-0.001037899;0.0006196464;-0.01374643;-0.008741698;0.003985654;5.761236E-05;6.205306E-06;1.44057E-05;-0.0004844835;-0.0001855554;0.006109946;0.00141349;0.002636737;0.0005042548	0.1936453;1.570194;0.5993587;0.4185073;-0.6151704;0.5810885;2.229289;0.8434612;0.5346671;0.9986381;-0.3873441;1.19345;0.6758225;-2.680417;0.798795;-0.9841385;-1.275926;0.7005747;-12.72089;-7.684098;3.146573;0.5006003;0.04336903;0.06727909;-1.411823;-0.4636766;12.28798;2.370425;4.559536;0.7556185	147.112775682902;246.180831535077;303.202500083333;390.234546904292;461.272107769053;576.298432159693;689.381294190205;760.419303424122;831.456614043658;902.493271119753;1001.56297424958;1098.61403901109;1155.63603287087;1284.68285045741;1355.71543782099;130.086383092126;813.447531808991;884.482988051196;1080.6185318944;1137.63499088765;1266.6648566321;115.086531807744;143.081497836894;214.118603…	30	0.4765283	0.1456311
2013-05-10_GAG_Top10HCD_HM1_GJ179	Single precursor	9013	6331	0	AAAEGPVAAAIDASGVK	17	0	Unmodified	_AAAEGPVAAAIDASGVK_			0	0	Q95030	CP5		2	HCD	FTMS	MULTI-MSMS	3	0	749.39901	1496.7835	-0.4279	0.25066959	65.799	2.1034E-05	71.263	64.987	NaN	NaN	1	0	0	0	-1	0	0	0	0	y1;y2;y3;y4;y5;y6;y7;y8;y9;y10;y11;y12;y13;y14;y1-NH3;y9-H2O;y10-H2O;y13-H2O;y14-H2O;y12(2+);a2;b2;b3;b5;b7;b7-H2O;b8;b9	47322.2;8140.9;28223.9;48367.9;74044.8;72108.3;59161.4;103723.6;160839.1;201506.4;34533.1;84009.4;83290.6;9263;19195.8;2254.5;3961.8;2101.5;4664.9;4116.8;62873.3;152034.2;116293.9;14721.1;11619.9;7986.2;5519.5;3201	2.219101E-05;-0.000287535;0.0001561099;-0.0002689312;0.0003138334;0.0003927722;-0.0005331872;-1.108201E-05;-0.0003982166;5.941999E-05;0.001003061;0.0003670437;-0.0003717389;0.0001471629;-5.407586E-06;-0.005847378;0.006444031;0.002250889;0.01301169;-0.005197655;-3.641233E-05;-1.452127E-05;-6.514577E-05;0.001353352;-0.0008358235;-0.0002898259;-0.005175259;0.010845	0.1508435;-1.16798;0.51487;-0.6891518;0.6803659;0.6815432;-0.7734262;-0.01457354;-0.478938;0.06583975;1.001497;0.3340968;-0.3216744;0.1145522;-0.04156923;-7.188348;7.285696;1.978588;10.27248;-9.453436;-0.3163906;-0.1014895;-0.3042508;3.381848;-1.401672;-0.5011743;-7.754985;14.68782	147.112781979592;246.181505621807;303.202525700523;390.234979151444;461.271510174718;576.298374267882;689.383364207654;760.419955890311;831.457456812703;902.494112963911;1001.56158323916;1098.61498310839;1155.63718561458;1284.67925980901;130.086260476686;813.452341287747;884.477163666299;1137.62399830065;1266.65583059425;549.816510964132;115.086625832428;143.081518563468;214.118682975772;400.1813…	28	0.3840934	0.1261261
2013-05-10_GAG_Top10HCD_HM1_GJ180	Single precursor	8779	5942	0	AAAEGPVAAAIDASGVK	17	0	Unmodified	_AAAEGPVAAAIDASGVK_			0	0	Q95030	CP5		2	HCD	FTMS	MULTI-MSMS	2	0	749.39901	1496.7835	-0.19001	1.1860086	64.009	8.5353E-09	107.03	98.981	NaN	NaN	1	0	0	0	-1	0	0	0	0	y1;y2;y3;y4;y5;y6;y7;y8;y9;y10;y11;y12;y13;y14;y15;y1-NH3;y6-H2O;y8-H2O;y9-H2O;y10-H2O;y11-H2O;y13-NH3;y14-H2O;y12(2+);a2;b2;b3;b5;b6;b7;b8	37148.5;7560.9;30504.1;54019.3;86192.7;83457.8;58221.7;106087.7;162543.8;205228.4;43450.5;82024.9;86429;5755.3;2505.7;13662.9;4047.5;1686.4;3781.2;5089.8;1589.4;1470.2;8072.8;4976.6;58134.7;150986.9;111093.9;14993.4;5395.6;19265.1;10993.4	-4.141491E-05;2.117303E-05;-0.0001390007;-0.000399167;-0.0007648544;0.000419919;-0.0008449933;0.0003660594;0.000184957;0.0002596238;-0.001589661;-0.0008507499;0.001941349;-0.009713123;-0.01255346;0.0001709509;0.006659356;0.0004886416;-0.004450177;-0.001975264;0.01131137;0.002579298;0.01044262;-0.002885289;-9.379437E-05;-0.0001080214;-0.0002091477;-0.00084236;0.00618543;0.001632136;0.002477558	-0.281518;0.08600587;-0.4584413;-1.022889;-1.65814;0.7286487;-1.225723;0.4813913;0.2224493;0.2876737;-1.587178;-0.7743832;1.679898;-7.560679;-9.259567;1.314136;11.92831;0.6581839;-5.470738;-2.233234;11.50066;2.265308;8.244231;-5.247752;-0.8149889;-0.7549632;-0.9767832;-2.104934;12.43979;2.737095;3.712595	147.112845585513;246.18119691377;303.202820811107;390.235109387318;461.272588862516;576.298347121057;689.383676013831;760.41957874891;831.45687363912;902.4939127601;1001.56417596109;1098.61620090199;1155.63487252709;1284.68912009469;1355.72907422417;130.086084118249;558.281542997726;742.40889148043;813.450944087305;884.485582961328;983.540710247584;1138.60768547661;1266.65839966066;549.8141985980…	31	0.4852859	0.1614583
2013-05-10_GAG_Top10HCD_HM1_GJ180	Single precursor	8854	6004	0	AAAEGPVAAAIDASGVK	17	0	Unmodified	_AAAEGPVAAAIDASGVK_			0	0	Q95030	CP5		2	HCD	FTMS	MULTI-MSMS	1	0	749.39901	1496.7835	-0.19001	-0.28380985	64.534	3.2595E-08	99.044	92.768	NaN	NaN	1	0	0	0	-1	0	0	0	0	y1;y2;y3;y4;y5;y6;y7;y8;y9;y10;y11;y12;y13;y14;y1-NH3;y6-H2O;y8-H2O;y9-H2O;y10-H2O;y13-H2O;a2;b2;b3;b4;b5;b6;b7;b8;b8-H2O;b9	136100.2;46940.7;201469.9;324318;601156.3;521821.7;411406.3;741510.8;1059539;1442196;231128.4;607232.6;614556.2;63817.9;67409.2;22314.8;10007.1;27560.1;36468.4;15394.8;417028.8;1038550;797800.8;103039.2;127732.4;44343.5;118046.7;44218.9;13303.8;27369.2	4.230812E-06;-0.0007053823;-0.0002128397;-0.0009936863;-0.0008071877;0.0002493685;0.0005492737;-0.0005336303;-0.0001705687;-0.0004571757;-0.001762726;0.0003002141;-0.0003177458;0.008052886;-0.0002796208;-0.005338449;-0.006047252;0.001932507;0.0008352143;0.002659554;-0.0001270667;-0.0001609829;-0.0002783617;-0.001220802;-0.0003757522;0.007154568;-0.002621195;0.0001529122;0.005346799;0.001026741	0.02875897;-2.865289;-0.7019711;-2.546375;-1.749915;0.4327072;0.7967621;-0.7017568;-0.2051443;-0.5065688;-1.759973;0.2732659;-0.2749529;6.26844;-2.149499;-9.562082;-8.145375;2.375709;0.9442969;2.337815;-1.104095;-1.125112;-1.300033;-3.557505;-0.938951;14.3889;-4.395718;0.2291365;8.234395;1.390538	147.112799939787;246.181923469118;303.202894650063;390.235703906553;461.2726311958;576.29851767157;689.382281746815;760.420478438544;831.457229164832;902.494629559581;1001.5643490261;1098.61504993803;1155.63713162149;1284.67135408623;130.086534689937;558.293540803011;742.415427373989;813.444561402456;884.482772483285;1137.62358963546;115.086716486764;143.081665025121;214.118896191702;343.16243172…	30	0.5468892	0.2013423
2013-05-10_GAG_Top10HCD_HM1_GJ180	Single precursor	8938	6076	0	AAAEGPVAAAIDASGVK	17	0	Unmodified	_AAAEGPVAAAIDASGVK_			0	0	Q95030	CP5		2	HCD	FTMS	MULTI-MSMS	1	0	749.39901	1496.7835	-0.19001	-0.016570132	65.061	1.4557E-11	114.96	104.32	NaN	NaN	1	0	0	0	-1	0	0	0	0	y1;y2;y3;y4;y5;y6;y7;y8;y9;y10;y11;y12;y13;y14;y15;y1-NH3;y6-H2O;y6-NH3;y7-H2O;y8-H2O;y9-H2O;y10-H2O;y12-H2O;y12-NH3;y13-H2O;y14-H2O;y14-NH3;a2;b2;b3;b4;b5;b6;b7;b8;b9	110125.7;31725.4;137470;242808.5;368435.1;392345.7;276136.7;476175.2;694550.2;891864.6;174878.3;442459.9;378662.6;53904.1;5122.9;44984.9;22342.3;13612;5065.4;10327.1;24872.2;11864.4;4276.4;10329.7;10968.2;9762.7;7699.2;257680.2;692137.4;485206.2;69626.6;68187.1;27486.9;83819.2;47446.6;12260.1	-0.0001875695;0.0003528135;-0.0004104499;0.000205458;-0.0009726186;0.0001168194;-0.0007624007;-0.00112612;-0.0007461801;-0.0009811472;-0.001363528;-0.002343097;-0.001533111;-0.002792325;-0.002870377;-0.0002580702;0.0006112501;-0.005112721;0.005852364;-0.001638141;0.00603743;0.002838996;-0.02137831;-0.01118735;-0.01015932;0.01802816;-0.0215903;-0.0001851817;-0.0002365146;-0.0004462882;-0.000374340…	-1.275003;1.433147;-1.353713;0.5264989;-2.108554;0.2027063;-1.105917;-1.480917;-0.897436;-1.08715;-1.361399;-2.132769;-1.326635;-2.173553;-2.117235;-1.983835;1.094866;-9.141655;8.717093;-2.206515;7.422092;3.209788;-19.78326;-10.34334;-8.930199;14.23293;-17.03142;-1.609062;-1.653004;-2.084299;-1.090857;-2.397372;8.961246;-0.1058767;-0.250179;-4.7861	147.11299174011;246.180865273328;303.203092260333;390.234504762281;461.272796626658;576.298650220743;689.383593421253;760.421070928461;831.457804776239;902.495153531118;1001.5639498285;1098.61769324954;1155.63834698641;1284.68219929666;1355.71939113654;130.086513139259;558.287591103709;559.277330659439;671.366413970121;742.411018263324;813.440456479436;884.480768702113;1080.62616377549;1081.59998…	36	0.5217597	0.1884817
2013-05-10_GAG_Top10HCD_HM1_GJ178	Single precursor	4713	2761	0	AAAQEQYSAAVAR	13	0	Unmodified	_AAAQEQYSAAVAR_			0	0	CON__Q3T052			2	HCD	FTMS	MULTI-MSMS	2	0	668.33622	1334.6579	-0.40566	1.4757656	34.567	0.0025306	54.343	47.001	NaN	NaN	1	0	0	0	-1	0	0	0	0	y1;y2;y4;y5;y6;y7;y8;y9;y8-NH3;y9-H2O;a2;b2;b3	6953.3;2194;1365;1631.2;10185;12614.8;14293.6;14949.2;1331.7;1741.8;3926.3;8968.7;2374.3	-0.0004142569;0.001279125;0.003726486;-0.0004246462;-0.001155755;-0.0004212259;0.0004891719;-0.001026658;-0.004560571;0.01479785;0.0001663673;0.0002529091;-0.0003269226	-2.365569;5.196424;8.952351;-0.8714283;-2.012346;-0.5712355;0.5652212;-1.03234;-5.375302;15.15444;1.445586;1.767591;-1.526827	175.119366437899;246.154786844013;416.257867186361;487.299132106827;574.331891624993;737.394485634747;865.452152748302;994.496261674701;848.430653389336;976.469872478738;115.086423052828;143.081251133101;214.118944752565	13	0.3283455	0.1382979
2013-05-10_GAG_Top10HCD_HM1_GJ180	Single precursor	13577	9929	0	AAEGEAAPAPIVFNLDSWK	19	0	Acetyl (Protein N-term)	_(ac)AAEGEAAPAPIVFNLDSWK_			1	0	C4M7Y2	EHI_119540		2	HCD	FTMS	MULTI-MSMS	3	0	1014.5073	2027	0.68516	0.51331115	95.763	0.0039021	56.719	56.611	NaN	NaN	1	0	0	0	-1	0	0	0	0	y1;y2;y3;y4;y5;y6;y7;y8;y9;y10;y12;y13;y1-NH3;a2;b2;b3;b4;b5;b5-H2O;b6;b6-H2O	3722.5;2604.2;5128.2;2892.7;4834.8;6524;10084.8;6795.9;1241.5;12414.9;20789.5;2075.8;2486.5;1832.2;20375.7;37281.3;37947.4;42463.3;1968.1;11024.8;978.2	-0.0005645219;0.0006940321;0.001965972;-0.001986538;0.001147331;-0.002487628;-0.003717436;0.004692859;-0.01333957;-0.001538418;0.002481719;0.01561711;-0.0004920252;-0.0004761896;-0.0001398996;-5.744023E-05;-0.0002136174;-0.0003147827;-0.002009903;-0.0004073075;0.002859755	-3.837326;2.082983;4.67841;-3.7114;1.769661;-3.262974;-4.087564;4.653259;-11.89321;-1.262392;1.789608;10.71307;-3.782285;-3.03117;-0.7558372;-0.1828522;-0.5755455;-0.6293149;-4.168278;-0.7130281;5.169268	147.11336869251;333.191423092013;420.222179562414;535.253075104386;648.334005215178;762.380567621288;909.450211345805;1008.51021496717;1121.61231137373;1218.65327407692;1386.73913157941;1457.76310997234;130.086747094264;157.09763029601;185.092208628084;314.134719264928;371.156339165658;500.199033427197;482.190163861075;571.236239739754;553.222407991001	21	0.4004813	0.1438356
2013-05-10_GAG_Top10HCD_HM1_GJ180	Single precursor	12334	8900	0	AAEGEAAPAPIVFNLDSWKR	20	1	Acetyl (Protein N-term)	_(ac)AAEGEAAPAPIVFNLDSWKR_			1	0	C4M7Y2	EHI_119540		2	HCD	FTMS	MULTI-MSMS	3	1	1092.5578	2183.1011	0.29792	455.83296	87.677	0.04271	48.616	47.805	NaN	NaN	1	0	0	0	-1	0	0	0	0	y1;y3;y4;y5;y6;y7;y8;y9;y11;y13;y14;y8-NH3;b2;b3;b4;b4-H2O;b5;b6	7261.3;920.1;16077.6;2392.6;1996.5;3698.9;8326.2;8057.1;16737.1;39307.6;1272.9;1694.7;10341.3;26457.3;24517.6;1227.7;29563.9;11173.5	-8.991836E-05;0.001409558;-0.000798318;-0.003819988;-0.004970516;0.0008403555;0.004019541;-0.002555341;-0.002553539;0.001785531;-0.007531824;0.01131126;-0.0001312651;-0.0008462074;-0.0002970223;-0.002216058;0.0001895308;-0.001175729	-0.5134699;2.880813;-1.385185;-5.525356;-6.178843;0.9149432;3.772291;-2.194144;-1.85745;1.157301;-4.666883;10.78794;-0.7091876;-2.693765;-0.8002619;-6.275157;0.3789111;-2.058216	175.119042099361;489.29181859404;576.326054880073;691.356019582358;804.441234090172;918.478350666149;1065.54358539735;1164.61857419462;1374.75540022582;1542.84093879503;1613.88736993815;1048.50974457331;185.092199993597;314.13550803205;371.156422570642;353.147776919952;500.198529113705;571.237008161543	18	0.4314154	0.1451613
2013-05-10_GAG_Top10HCD_HM1_GJ179	Single precursor	7295	4952	0	AAEGFYLPASSK	12	0	Unmodified	_AAEGFYLPASSK_			0	0	C4M0T6	EHI_100480		2	HCD	FTMS	MULTI-MSMS	2	0	620.81405	1239.6136	-0.31852	1.0439325	53.87	0.00041401	77.185	69.574	NaN	NaN	1	0	0	0	-1	0	0	0	0	y1;y2;y3;y4;y5;y6;y7;y8;y9;y10;y1-NH3;y2-H2O;y3-H2O;y5-H2O;y6-H2O;y10-H2O;a2;b2;b11	133625.8;73280.7;216665.3;62062;1098561;213426.3;174639.6;42984.1;105271.3;9667.2;79065.8;11565.5;34010.8;110964.2;38165.8;3399.3;307646.6;321350.4;3941	0.0001390693;0.0004684246;0.0003492805;0.001123716;0.0003373113;0.0002531337;0.0004981303;0.001947127;0.002777239;0.0007731148;8.904588E-05;0.001285363;0.001393606;-0.0007580069;0.005398562;-0.01517788;0.0001014132;0.0001128094;-0.006408329	0.945325;2.00058;1.087503;2.865066;0.6894226;0.4202431;0.6507989;2.133884;2.864606;0.703762;0.6845146;5.947093;4.596858;-1.608479;9.238815;-14.04642;0.8811912;0.7884285;-5.854912	147.112665101328;234.144364155884;321.176511709903;392.212851062621;489.266401318885;602.350549476925;765.41363301858;912.480597937746;969.501231549696;1098.54582877009;130.08616602322;216.132982531183;303.164902698066;471.256931950788;584.334839362804;1080.55121507473;115.086488006898;143.081391232752;1094.52171008525	19	0.4062167	0.08558559
2013-05-10_GAG_Top10HCD_HM1_GJ178	Single precursor	10121	6812	0	AAELFGVDAESLR	13	0	Unmodified	_AAELFGVDAESLR_			0	0	C4LU72;Q07569	EHI_110180;mhcA		2	HCD	FTMS	MULTI-MSMS	2	0	689.35407	1376.6936	-0.26717	-0.54272214	71.715	1.8146E-12	176.05	172.33	NaN	NaN	1	0	0	0	-1	0	0	0	0	y1;y2;y3;y4;y5;y6;y7;y8;y9;y10;y11;y1-NH3;y2-NH3;y3-NH3;y4-H2O;y4-NH3;y5-H2O;y5-NH3;y6-H2O;y6-NH3;y8-H2O;y8-NH3;y9-H2O;y9-NH3;y10-H2O;y11-H2O;a2;b2;b3;b4	155672;28004.3;140910.6;46487.8;483161.9;375480.4;125494.6;912858;810309.9;187212.8;28488.3;30939.4;23579.6;33965.2;5221.4;29805.8;7426.8;6282.6;9871.7;20677.5;15570.2;20951.4;12343.9;15972.1;4289.1;6757;231451.1;532884.7;620885.1;77389	5.865675E-05;8.839711E-05;0.000466947;-0.001809262;0.0003996522;0.001038456;0.0007562977;0.001210271;0.001007301;0.001796165;0.00168147;0.000112013;-0.0006994729;-0.001071937;0.0003506964;-0.003549368;0.0003799524;-0.001467551;0.0008817537;0.003051237;0.001023085;-0.004644075;-0.005419406;-0.007653038;-0.0004304167;0.007788701;7.757691E-05;8.178191E-05;0.0001355784;-0.0001517223	0.3349539;0.3067183;1.244414;-3.587816;0.6946676;1.504266;0.9580551;1.429853;1.013893;1.623165;1.360826;0.7085294;-2.579395;-2.992487;0.7212018;-7.284422;0.6817688;-2.628655;1.311489;4.531684;1.234984;-5.599254;-5.555545;-7.837364;-0.395395;6.396722;0.6740747;0.571576;0.4982231;-0.3938707	175.118893524244;288.202927764289;375.234577624255;504.279446929516;575.314351803062;690.340656031532;789.409352105817;846.430361856024;993.498978742092;1106.5822538586;1235.62496164949;158.092291066476;271.177166532813;358.209567407279;486.266722284765;487.254637934336;557.303806816635;558.289669904906;672.330248047266;673.312094148359;828.419984355708;829.409667100849;975.494840762623;976.48108…	30	0.6839948	0.1807229
2013-05-10_GAG_Top10HCD_HM1_GJ180	Single precursor	9603	6644	0	AAELFGVDAESLR	13	0	Unmodified	_AAELFGVDAESLR_			0	0	C4LU72;Q07569	EHI_110180;mhcA		2	HCD	FTMS	MULTI-MSMS	2	0	689.35407	1376.6936	-0.55194	0.61948273	69.371	1.2973E-23	213.63	209.32	NaN	NaN	1	0	0	0	-1	0	0	0	0	y1;y2;y3;y4;y5;y6;y7;y8;y9;y10;y11;y1-NH3;y2-NH3;y3-NH3;y4-H2O;y4-NH3;y5-H2O;y5-NH3;y6-H2O;y6-NH3;y8-H2O;y8-NH3;y9-H2O;y9-NH3;y10-H2O;y10-NH3;y11-H2O;y11-NH3;a2;b2;b3;b4	104273.1;20526.7;90720.9;34465.9;307842.2;239782.9;85058.7;591073.6;536387.5;119099.2;19291;23495;13764.7;31651.9;4699.8;24008.9;6017.1;6998.1;3828.8;14165.3;8858.8;15635.8;8822.1;16815.6;1810.8;2726.4;6762.2;2364.9;161615.2;373327;420454.8;41552.5	-0.0001319901;-0.000514837;-0.0002212089;-0.002871326;-0.0003902621;0.000286454;-0.001648806;0.0002675935;-0.0004684842;-0.0007136593;-0.0005787167;-0.0001908992;-0.0009620648;-0.0009811255;-0.007576669;-0.003223804;-0.002147147;-0.004041715;-0.0002835116;0.001047516;0.001842476;-0.0008850449;0.006444955;-0.003456648;-0.01333379;-0.01045456;-0.01397476;-0.005592644;-7.577195E-05;-0.0001486199;-0.…	-0.7537161;-1.786366;-0.5895205;-5.693906;-0.6783449;0.4149453;-2.088652;0.3161432;-0.471549;-0.6449206;-0.4683587;-1.207515;-3.547732;-2.738971;-15.58105;-6.616266;-3.852724;-7.239425;-0.4216844;1.555761;2.224087;-1.067083;6.606937;-3.539918;-12.24872;-9.595139;-11.47702;-4.58938;-0.6583903;-1.038707;-1.280453;-0.9547769	175.119084171055;288.203530998431;375.235265780171;504.280508993455;575.315141717409;690.341408033338;789.411757209653;846.431304533548;993.500454527489;1106.58476368295;1235.62722183663;158.092593978686;271.177429124726;358.209476595335;486.274649649958;487.254312370243;557.306333916188;558.292244068367;672.331413312659;673.314097870237;828.419164964757;829.405908070475;975.482976402024;976.4768…	32	0.6929182	0.172973
2013-05-10_GAG_Top10HCD_HM1_GJ178	Single precursor	8890	5816	0	AAELFGVDAESLRK	14	1	Unmodified	_AAELFGVDAESLRK_			0	0	C4LU72;Q07569	EHI_110180;mhcA		2	HCD	FTMS	MULTI-MSMS	1	0	753.40156	1504.7886	0.18219	1.7875071	63.605	9.9014E-06	108.23	86.566	NaN	NaN	1	0	0	0	-1	0	0	0	0	y1;y2;y3;y4;y5;y6;y7;y8;y9;y10;y11;y12;y1-NH3;y4-NH3;y5-NH3;y6-H2O;y6-NH3;y7-H2O;y7-NH3;y9-H2O;y9-NH3;y10-NH3;y11-NH3;y8(2+);y11(2+);a2;b2;b3;b4;b5	18414.8;6500;4824.1;25791.1;18231.5;123621.7;121644.2;41704.6;282917.3;223508.8;36186.9;10511.6;11313.1;6822.9;2259.7;2829.1;6728.5;3718.3;11611.6;7149.5;16855.8;21704.9;1644.2;4596.9;1389.4;61056.6;156018.3;229799.1;34635.2;1776.5	5.707686E-05;0.0009521743;-0.0003804045;0.0003662797;0.0004288858;0.001222506;0.001128943;-0.0001308581;0.00122682;0.001118774;0.002958544;-0.003249352;8.189658E-05;-0.001635075;-0.00570418;0.01072449;0.003970671;-0.003796413;-0.004821736;0.005145073;-0.003696858;-0.01071971;-0.01011841;-0.002447117;-0.002843819;2.26091E-05;3.6003E-05;5.056245E-05;0.001071731;-0.003567767	0.3879804;3.140282;-0.9137786;0.7277134;0.6782174;1.737974;1.379391;-0.1426238;1.25889;0.9974856;2.39621;-2.382703;0.6295564;-3.362242;-9.269787;15.64732;5.784952;-4.742967;-6.016529;5.379002;-3.860933;-9.704793;-8.309699;-5.328408;-4.602796;0.196453;0.2516258;0.1858066;2.782219;-6.702799	147.112747093743;303.212963024367;416.298359583623;503.32964130927;632.372171799423;703.408491967118;818.435528562189;917.50520227931;974.525308324477;1121.59383028724;1234.67605449784;1363.72485548929;130.08617317252;486.305093562881;615.351755763693;685.388425294206;686.379194701112;800.429889231319;801.414930139785;956.510825385251;957.503682901263;1104.57911967179;1217.66258234899;459.2586210…	30	0.6142358	0.1875
2013-05-10_GAG_Top10HCD_HM1_GJ179	Single precursor	8474	5886	0	AAELFGVDAESLRK	14	1	Unmodified	_AAELFGVDAESLRK_			0	0	C4LU72;Q07569	EHI_110180;mhcA		3	HCD	FTMS	MULTI-MSMS	2	0	502.60346	1504.7886	0.34049	-0.72212564	62.108	1.1845E-05	90.759	74.915	NaN	NaN	1	0	0	0	-1	0	0	0	0	y1;y2;y3;y4;y5;y6;y7;y8;y9;y10;y11;y1-NH3;y5-H2O;y6-NH3;y7-H2O;y7-NH3;y9-H2O;y9-NH3;y10-H2O;y12(2+);a2;b2;b3	64511.3;24538;21600.1;174671.5;169504.8;371014.9;653522.5;119784.2;481004.4;214089.1;3648.6;55455.1;17969.7;16384.4;28313.8;52401.4;13265.6;15954.1;8411.7;11528.1;436898.9;370358.7;209802.4	-0.0002087705;-3.723977E-05;0.0003592762;-0.001345337;-0.0005355513;-0.0008476188;-0.0004997578;-0.001453717;-0.0003085605;-0.001772392;0.004509279;-0.0001444228;0.0008419036;-0.003462674;0.000763843;-0.006417726;-0.006289889;-0.005618888;-0.01440373;-0.001521497;-0.0001479351;-0.0001950524;-0.0004150321	-1.419117;-0.1228168;0.8630273;-2.672865;-0.8468913;-1.205013;-0.6106246;-1.584421;-0.316626;-1.58024;3.6522;-1.110207;1.370372;-5.044787;0.9542964;-8.007977;-6.575789;-5.868257;-13.0516;-2.229737;-1.285423;-1.363224;-1.525155	147.113012941132;303.213952438472;416.297619902872;503.331352925599;632.373136236479;703.410562091771;818.437157262843;917.506525137722;974.526843705336;1121.59672145331;1234.67450376269;130.086399491887;614.361194095343;686.386628045713;800.425328975664;801.416526129203;956.52226034752;957.505604931498;1103.59878810365;682.365962798683;115.08673735525;143.08169909456;272.124512170453	23	0.419757	0.1161616
2013-05-10_GAG_Top10HCD_HM1_GJ178	Single precursor	8998	5902	0	AAFESLVQNVK	11	0	Unmodified	_AAFESLVQNVK_			0	0	C4LVH6;B1N3R9	EHI_103310		2	HCD	FTMS	MULTI-MSMS	1	0	603.32987	1204.6452	-0.070487	-0.94667418	64.311	1.0167E-05	108.47	95.892	NaN	NaN	1	0	0	0	-1	0	0	0	0	y1;y2;y3;y4;y5;y6;y7;y8;y9;y1-NH3;y3-NH3;y4-NH3;y5-NH3;y7-H2O;y7-NH3;y8-H2O;a2;b2;b3;b4;b6	334857.5;184673.5;702947.7;629341.2;874868.2;365555.6;1410735;596682.9;133615.7;142734.9;167918.8;541362.6;72603.7;42887.1;66651.3;280717.9;567584.1;434902.5;260514.3;43035.7;11483.9	2.361279E-05;0.0002577622;0.0001606633;0.0001326316;0.0004109583;0.0005111933;0.0006996356;0.0008165508;-0.0005756536;2.638661E-05;-0.002468835;0.000807085;-0.003376675;0.0008083516;0.001540318;0.00227272;-9.670054E-06;1.59077E-05;4.780307E-05;-8.255201E-07;-0.003660694	0.1605081;1.047044;0.4460095;0.2716289;0.6996813;0.7298229;0.8884639;0.890936;-0.5412421;0.2028393;-7.193573;1.712628;-5.920584;1.05055;1.999272;2.529468;-0.08402415;0.1111793;0.164753;-0.00196931;-5.910901	147.112780557812;246.180960324606;360.223984870692;488.282590413758;587.350726003264;700.434689748718;787.466529716276;916.509005897288;1063.57881201795;130.086228682493;343.200065267355;471.255366858953;570.327964534923;769.45585631407;770.439139932895;898.4969850423;115.086599090154;143.081488134502;290.149870155328;419.19251188012;619.312264138488	21	0.3791314	0.14
2013-05-10_GAG_Top10HCD_HM1_GJ179	Single precursor	8575	5969	0	AAFESLVQNVK	11	0	Unmodified	_AAFESLVQNVK_			0	0	C4LVH6;B1N3R9	EHI_103310		2	HCD	FTMS	MULTI-MSMS	1	0	603.32987	1204.6452	-0.11147	-0.6146262	62.804	1.1108E-05	105.17	93.235	NaN	NaN	1	0	0	0	-1	0	0	0	0	y1;y2;y3;y4;y5;y6;y7;y8;y9;y1-NH3;y3-NH3;y4-NH3;y5-NH3;y6-NH3;y7-H2O;y7-NH3;y8-H2O;a2;b2;b3;b4;b7	964863.9;475064.5;1805288;1832762;2501734;1064255;4055447;1578610;395022.9;413468.7;496943.6;1613457;94127.5;24450.7;59617.9;226535.4;892441.6;1521831;1181878;975809.4;118768;24926.7	-0.0002105851;-0.0004091154;-0.0005655156;-0.001064728;-0.0009405467;-9.746132E-05;-0.0006711651;-0.001305872;-0.001454315;-0.0002694462;-0.002268608;-0.0005925716;0.002359433;-0.007723653;0.004625358;-0.004383937;0.0004906005;-0.0001812214;-0.0002669983;-0.0006105622;-0.0008888805;-0.003403034	-1.431451;-1.661844;-1.569897;-2.180551;-1.601334;-0.1391439;-0.8523079;-1.424829;-1.367377;-2.071285;-6.610166;-1.257428;4.137017;-11.30153;6.011236;-5.690136;0.5460225;-1.57465;-1.866054;-2.104295;-2.120454;-4.737092	147.113014755707;246.181627202155;360.2247110496;488.283787773075;587.352077508334;700.435298403322;787.467900517042;916.511128319843;1063.57969067885;130.086524515328;343.19986504057;471.256766515479;570.322228427324;683.416375493929;769.452039308086;770.445064187859;898.498767161252;115.08677064148;143.08177104054;290.150528520608;419.19339993503;718.380420395313	22	0.3819977	0.1654135
2013-05-10_GAG_Top10HCD_HM1_GJ180	Single precursor	8544	5744	0	AAFESLVQNVK	11	0	Unmodified	_AAFESLVQNVK_			0	0	C4LVH6;B1N3R9	EHI_103310		2	HCD	FTMS	MULTI-MSMS	1	0	603.32987	1204.6452	-0.11625	0.38151773	62.449	9.0609E-06	112.36	100.43	NaN	NaN	1	0	0	0	-1	0	0	0	0	y1;y2;y3;y4;y5;y6;y7;y8;y9;y1-NH3;y3-NH3;y4-NH3;y5-NH3;y6-NH3;y7-H2O;y7-NH3;y8-H2O;a2;b2;b3	999235.4;387324.9;1914761;1868300;2439730;1001254;3870814;1581406;393331.4;393055;488829.3;1471710;121202.8;42403.1;102019.6;192442.9;764936.6;1521876;1124754;703887.1	-0.0004551247;-0.0006683259;-0.001000951;-0.001531421;-0.001480003;-0.001093198;-0.001872563;-0.002251845;-0.00362697;-0.0005078414;-0.002582923;-0.0009310925;-0.001280609;-0.004409686;-0.0001991151;-0.00603182;0.001140901;-0.0003697881;-0.00043258;-0.001007599	-3.093703;-2.714765;-2.778681;-3.136331;-2.519786;-1.560739;-2.377951;-2.456973;-3.410147;-3.903867;-7.525996;-1.975763;-2.245399;-6.452446;-0.2587736;-7.82899;1.269786;-3.213119;-3.023302;-3.472673	147.113259295264;246.181886412652;360.225146484533;488.284254466453;587.352616964554;700.436294139949;787.469101914654;916.512074293198;1063.58186333435;130.0867629105;343.200179355431;471.257105036432;570.325868469422;683.41306152688;769.456863780687;770.446712070234;898.498116861033;115.086959208172;143.081936622163;290.150925557734	20	0.3734593	0.1234568
2013-05-10_GAG_Top10HCD_HM1_GJ180	Single precursor	8569	5766	0	AAFESLVQNVK	11	0	Unmodified	_AAFESLVQNVK_			0	0	C4LVH6;B1N3R9	EHI_103310		1	HCD	FTMS	MULTI-SECPEP	2	-1	1205.6525	1204.6452	-0.045878	-1287.5691	62.605	0.0328	54.982	37.751	NaN	NaN	1	0	0	0	-1	0	0	0	0	y1;y2;y4;y5;y7;y4-NH3;b6;b7;b9;b10	1695.9;3848.4;6131.2;4483.8;1940.4;1208.2;3537.9;3298.1;2220.5;4683.9	-0.000877576;7.925E-05;-3.387192E-05;0.0003805229;0.001179549;0.0007525783;0.0008745069;-0.001936586;-0.0005502385;0.007420501	-5.965292;0.3219174;-0.06936947;0.6478631;1.497904;1.596965;1.412072;-2.695773;-0.5728793;7.003515	147.113681746612;246.181138836803;488.28275691732;587.350756438714;787.466049803357;471.25542136565;619.307728937956;718.378953947464;960.479072558216;1059.53951573529	10	0.06573083	0.1075269
2013-05-10_GAG_Top10HCD_HM1_GJ178	Single precursor	12259	8529	0	AAFVFYNIIGQK	12	0	Unmodified	_AAFVFYNIIGQK_			0	0	B1N3X3	EHI_117690		2	HCD	FTMS	MULTI-MSMS	1	0	685.87699	1369.7394	0.071234	-0.27387888	85.91	6.527E-05	91.549	91.549	NaN	NaN	1	0	0	0	-1	0	0	0	0	y1;y2;y3;y5;y6;y7;y8;y9;y10;y1-NH3;y2-NH3;y3-NH3;y5-NH3;y6-NH3;y7-NH3;y8-NH3;a2;b2;b3;b4	115375.5;47863.3;456392.4;103595.2;173922.1;245346.9;325544.5;78332.3;6351.6;39405.8;72594.4;41218.1;7478.1;28338.2;14658.4;21083.2;113479.8;141670.1;615530.8;61765.4	-0.0001741792;-0.00113304;-0.0004320095;7.910024E-05;-0.0009855239;-0.0008610883;-0.0009712119;-0.001645916;0.0009091891;-0.0002369328;-0.0005288825;-0.000709241;0.007194064;-0.0006638402;-0.002713448;-0.008647145;-0.0001664125;-0.0002535878;-0.0004710645;-0.0007229444	-1.183983;-4.117561;-1.300476;0.1416651;-1.46567;-1.030666;-0.988474;-1.521734;0.7399773;-1.821348;-2.048778;-2.250365;13.28968;-1.012912;-3.315376;-8.955967;-1.445974;-1.772328;-1.623518;-1.857423	147.112978349819;275.172514721637;332.193277415095;558.360894266163;672.404886337505;835.468090440163;982.536614480043;1081.60570310024;1228.67156191145;130.08649200191;258.145361463054;315.16700554506;541.327230201184;655.378015552235;818.44339369812;965.517741311625;115.086755832592;143.081757630024;290.150389022918;389.219054818965	20	0.3159216	0.1438849
2013-05-10_GAG_Top10HCD_HM1_GJ180	Single precursor	11738	8415	0	AAFVFYNIIGQK	12	0	Unmodified	_AAFVFYNIIGQK_			0	0	B1N3X3	EHI_117690		2	HCD	FTMS	MULTI-MSMS	1	0	685.87699	1369.7394	0.11207	-0.56590523	83.592	0.00037429	75.197	72.987	NaN	NaN	1	0	0	0	-1	0	0	0	0	y1;y3;y5;y6;y7;y8;y9;y1-NH3;y3-NH3;y5-NH3;y6-NH3;y7-NH3;y8-NH3;y9-NH3;a2;b2;b3;b4	82517.9;324001.5;68165.9;118650.2;163416.9;235018.8;57064.5;36696.1;34042.8;3892.1;28510;11905.4;17033.3;8394.1;84782;89234.7;413043.8;40026.4	6.647457E-05;0.0002566258;0.0006220713;-0.0001275572;5.916903E-05;0.001195215;-0.001842811;-1.459029E-05;0.001341924;-9.804898E-05;-0.002015242;-0.002733306;-0.0003969262;0.001497801;1.229632E-05;8.103126E-05;4.099259E-05;-0.0002432077	0.4518614;0.7725211;1.114104;-0.1897032;0.07082149;1.216461;-1.703773;-0.1121586;4.257846;-0.1811246;-3.074924;-3.33964;-0.4111055;1.406946;0.1068441;0.5663297;0.1412808;-0.6248615	147.112737696024;332.192588779806;558.360351295156;672.404028370807;835.467170182874;982.534448052994;1081.60589999568;130.086269659388;315.164954380311;541.334522313882;655.379366954022;818.443413556832;965.509491092809;1064.57601028188;115.086577123778;143.081423010939;290.149876965806;389.218575082308	18	0.2841966	0.1104295
2013-05-10_GAG_Top10HCD_HM1_GJ180	Single precursor	10526	7417	0	AAGIQLEGWANAMAK	15	0	Unmodified	_AAGIQLEGWANAMAK_			0	0	C4M660	EHI_042920		2	HCD	FTMS	MSMS	1	0	765.8903	1529.766	NaN	-1.4385198	75.412	7.5752E-18	116.51	113.71	NaN	NaN	1	0	0	0	-1	0	0	0	0	y1;y2;y3;y4;y5;y6;y7;y8;y9;y10;y11;y1-NH3;y2-NH3;y5-NH3;y6-NH3;y8-NH3;y9-H2O;y10-H2O;y11-H2O;y11-NH3;a2;b2;b3;b4;b5;b5-NH3;b6	48455;61582.6;62764.2;67922.4;73044.8;100089.3;34768.6;131693.7;105396.2;86426.4;31350.3;23583.6;10491.7;12438.2;5436.5;4925.8;29213.8;7383.8;19561.4;46529.5;29015.5;52424.5;186101;63042.2;17274.5;17911.1;6566.3	-3.181992E-05;-0.0002221229;3.82826E-05;0.0002118032;2.923722E-05;-2.722936E-06;0.0008363072;0.0006130235;-0.0004387749;0.0001952225;-0.0001256248;-0.0001613512;0.0004169359;-0.001240862;-0.003504802;0.01101289;0.00102132;0.009947644;-0.002792298;-0.005336714;-3.296537E-05;-0.0001048727;-0.000192471;-2.742044E-05;-0.0008367742;0.0003194372;0.001522738	-0.216296;-1.018211;0.1096325;0.5040206;0.05472364;-0.004498433;1.056763;0.7225577;-0.4488969;0.1790154;-0.10309;-1.240338;2.07304;-2.398983;-5.957666;13.24666;1.064496;9.275067;-2.32578;-4.441442;-0.2864396;-0.7329569;-0.961859;-0.08755293;-1.896387;0.7530013;2.746998	147.112835990522;218.150140081314;349.190364282001;420.227304549153;534.270414562379;605.307560310335;791.38603423372;848.407721240962;977.45136613564;1090.53479611863;1218.59369447731;130.086416420292;201.122951920974;517.245135560573;588.284513288428;831.370772273893;959.439341354813;1072.51447901135;1200.58579646429;1201.57235646472;115.086622385472;143.081608914855;200.103160236826;313.187059…	27	0.4267144	0.1525424
2013-05-10_GAG_Top10HCD_HM1_GJ180	Single precursor	10599	7475	0	AAGIQLEGWANAMAK	15	0	Unmodified	_AAGIQLEGWANAMAK_			0	0	C4M660	EHI_042920		2	HCD	FTMS	MSMS	1	0	765.8903	1529.766	NaN	-4.3147766	75.93	8.557E-05	69.258	66.592	NaN	NaN	1	0	0	0	-1	0	0	0	0	y1;y2;y3;y4;y5;y6;y7;y8;y9;y10;y11;y1-NH3;y2-NH3;y5-NH3;y11-NH3;a2;b2;b3;b4;b5;b5-NH3;b10	20112.9;10556.2;6314.7;9091.5;10070.3;14852.6;4880.9;21052.6;16232.8;13106;4516.6;9994.1;4167.2;1697.9;7817.5;4872.5;11616.9;31850;11356;2547.2;4529.6;1933.8	0.0001036059;-8.500264E-05;-4.194202E-06;0.0008895571;-0.001614193;-0.0001100601;-0.00101512;0.002640644;0.002576262;0.001959891;0.0002199201;0.0001971701;0.0004325662;0.002651704;-0.002421185;-7.065809E-05;-0.0002865962;4.434778E-05;0.001319954;0.000438537;0.001163539;0.01737433	0.7042622;-0.3896523;-0.01201122;2.116851;-3.021293;-0.181825;-1.282709;3.112478;2.635701;1.797186;0.1804704;1.51569;2.150755;5.126629;-2.015019;-0.6139555;-2.003024;0.2216248;4.214606;0.9938624;2.742786;17.418	147.112700564688;218.150002961041;349.190406758802;420.22662679536;534.272057992275;605.307667647491;791.387885661081;848.405693620286;977.448351098826;1090.53303145019;1218.59334893245;130.086057898964;201.122936290717;517.241242994179;1201.56944093581;115.086660078189;143.081790638404;200.102923418025;313.185711791773;441.245170720617;424.217896617065;997.492782465042	22	0.2661444	0.1271676
2013-05-10_GAG_Top10HCD_HM1_GJ178	Single precursor	4978	2942	0	AAGYCECSALQNK	13	0	Unmodified	_AAGYCECSALQNK_			0	0	C4M292	EHI_180430		2	HCD	FTMS	MULTI-MSMS	2	0	736.31885	1470.6231	-0.63102	-0.06875344	36.539	0.00043833	63.908	63.74	NaN	NaN	1	0	0	0	-1	0	0	0	0	y1;y2;y3;y4;y5;y6;y7;y8;y9;y10;y1-NH3;y2-NH3;y3-NH3;y4-NH3;y7-H2O;y7-NH3;y8-H2O;a2;b2;b3	10290;15021.8;7508.3;8597.1;6253.2;11931.9;17151.5;9421.8;10879.4;1002.3;3228.4;5750.1;14664.1;1986.8;1091.5;1240.1;3968.4;15714.2;14790.1;16362.9	-0.0001859569;-0.002725753;-0.002141413;-0.0002428466;-0.000799682;-0.0009205724;-0.003151521;0.003402108;-0.0009609179;0.01536614;9.559022E-05;0.001138856;0.001097124;0.006719842;-0.01537745;0.01028754;0.004129678;-0.0001148903;-0.0001603468;-0.0005167227	-1.264041;-10.43716;-5.501855;-0.4834706;-1.394787;-1.394029;-3.841438;3.583288;-0.8661035;12.07537;0.7348224;4.664996;2.94778;13.84778;-19.16424;12.80562;4.433715;-0.998293;-1.120666;-2.582277	147.112990127503;261.15845737034;389.216450541721;502.298615956244;573.336286579365;660.368435879761;820.401315029767;949.437354497092;1109.47236572417;1272.51936720342;130.086159478879;244.1280436599;372.186662903274;485.265104166157;802.402976267541;803.361326869903;931.426062241143;115.086704310356;143.081664389006;200.103484488452	20	0.2618224	0.1526718
2013-05-10_GAG_Top10HCD_HM1_GJ179	Single precursor	4762	3057	0	AAGYCECSALQNK	13	0	Unmodified	_AAGYCECSALQNK_			0	0	C4M292	EHI_180430		2	HCD	FTMS	MULTI-MSMS	1	0	736.31885	1470.6231	-0.36981	-2.7886889	35.155	9.6562E-05	81.709	81.413	NaN	NaN	1	0	0	0	-1	0	0	0	0	y1;y2;y3;y4;y5;y6;y7;y8;y9;y11;y1-NH3;y2-NH3;y3-NH3;y4-NH3;y5-NH3;y6-NH3;y7-NH3;y8-H2O;y9-NH3;y9(2+);a2;b2;b3	22558.9;49465.6;29322.8;39208.2;20649.2;29216.7;41917.2;37609.1;38524.1;3455.2;9196.7;10666.9;38425.1;2978;2040.3;2331.4;8132.6;9307.8;3825.3;3409.2;33056.6;38330.8;50484	4.444328E-05;-0.000617059;-0.0005988998;0.000226073;0.001020177;0.001503862;9.64409E-06;-0.0002189205;0.001607408;0.01299983;-3.806407E-05;-0.0001448366;0.001184342;0.0007256184;0.004179202;-0.004258515;-0.002862497;0.005499058;0.004468321;-0.0007639068;-5.401583E-05;-6.056171E-05;-0.0002996784	0.3021035;-2.362795;-1.538738;0.4500772;1.779375;2.277316;0.01175538;-0.2305783;1.448808;9.777665;-0.2926063;-0.593278;3.18212;1.495285;7.512434;-6.619331;-3.563092;5.903922;4.090219;-1.375813;-0.4693492;-0.423267;-1.497619	147.112759727317;261.156348676778;389.214908029061;502.298147036647;573.334466720239;660.366011445168;820.39815386461;949.44097552542;1109.46979739798;1329.54319724017;130.086293133167;244.129327352857;372.186575685517;485.271098389709;556.304758593556;643.345224720663;803.374476904324;931.424692860426;1092.44038738402;555.240104543229;115.086643435925;143.081564603909;200.103267444248	23	0.3664648	0.1464968
2013-05-10_GAG_Top10HCD_HM1_GJ178	Single precursor	8224	5288	0	AAIATPSPETEEAAWK	16	0	Unmodified	_AAIATPSPETEEAAWK_			0	0	C4LXG8	EHI_131000		2	HCD	FTMS	MULTI-MSMS	4	1	836.41486	1670.8152	0.18766	0.40766879	59.132	0.00010732	59.728	58.712	NaN	NaN	1	0	0	0	-1	0	0	0	0	y1;y2;y3;y4;y5;y6;y7;y8;y9;y10;y11;y12;y13;y1-NH3;y8-H2O;y10(2+);a2;b2;b3;b4;b5;b5-H2O	11300.5;13322.5;3133.1;13159.6;8630.5;3978.8;8779.3;1727.2;44827.4;9170.5;51746.1;3820.4;1269.7;6020.5;1194.1;909.1;5325.5;8047.7;56287.6;17458.3;3408;5667.3	0.0002583779;7.2774E-05;0.001993333;-0.0008326364;-0.0007535343;-0.0008081879;0.003614117;0.006096499;0.003265317;0.00133367;-0.0003146267;0.006272267;-0.00975308;0.000230943;-0.002060937;-0.0005522533;0.0001853945;0.0001629064;0.0001566236;0.0002371478;-0.001173647;-0.0003071716	1.756328;0.2184146;4.931218;-1.751933;-1.246934;-1.102046;4.331419;6.327873;3.07906;1.162214;-0.2527976;4.661244;-6.884492;1.77531;-2.179887;-0.9616656;1.610916;1.138558;0.6114158;0.724774;-2.740555;-0.7487606	147.112545792664;333.192044350093;404.227237579439;475.267177336153;604.309691330244;733.352339079975;834.395595248973;963.435705963491;1060.49130099776;1147.52526105458;1244.57967320301;1345.6207647831;1416.6739039182;130.086024126115;945.433298713484;574.267487848708;115.086404025634;143.081341135757;256.165411399008;327.202444662576;428.251533931289;410.240102769797	22	0.3257756	0.1383648
2013-05-10_GAG_Top10HCD_HM1_GJ179	Single precursor	7847	5386	0	AAIATPSPETEEAAWK	16	0	Unmodified	_AAIATPSPETEEAAWK_			0	0	C4LXG8	EHI_131000		2	HCD	FTMS	MULTI-MSMS	1	0	836.41486	1670.8152	0.11726	0.88647699	57.791	4.713E-05	67.646	64.268	NaN	NaN	1	0	0	0	-1	0	0	0	0	y1;y2;y3;y4;y5;y6;y7;y8;y9;y10;y11;y12;y13;y1-NH3;y9-H2O;y10-H2O;y11-H2O;y11(2+);a2;b2;b3;b4;b5;b5-H2O	43080;41698.4;25716.7;53415.8;31659.2;15701.4;58984.8;15309.3;162474;44623.5;175377.4;25625.1;7477;20657.3;4249.7;4386.1;14086.9;5688.7;16976.2;29410.6;191887.5;67047.6;20056.6;24287.2	-2.117837E-05;-0.0008485586;-0.0007725831;-0.001188961;-4.831864E-05;0.0003335259;0.001579139;0.0001492499;-0.0001573811;-0.0004079161;0.000288025;0.007845914;-0.008844717;-8.827046E-05;-0.009152566;-0.002136639;-0.003388662;0.003864216;4.406689E-05;-0.0002375493;-0.0003315715;-0.0003197642;0.0002718285;-0.0004635341	-0.14396;-2.546748;-1.911246;-2.501667;-0.07995685;0.454797;1.89255;0.1549133;-0.1484034;-0.3554741;0.2314237;5.830709;-6.243302;-0.6785528;-8.779497;-1.891637;-2.762709;6.20469;0.3829022;-1.660235;-1.294362;-0.9772655;0.6347425;-1.129909	147.112825348968;333.192965682717;404.230003494992;475.267533660762;604.308986114546;733.351197366164;834.397630227342;963.441653212456;1060.49472369547;1147.52700264042;1244.57907055127;1345.61919113674;1416.67299555571;130.086343339554;1042.49315419436;1129.5181666767;1226.57218255233;622.789453305806;115.086545353212;143.081741591554;256.165899594074;327.203001574598;428.250088455982;410.24025…	24	0.34817	0.122449
2013-05-10_GAG_Top10HCD_HM1_GJ178	Single precursor	13920	9890	0	AAIEQASNYPISIICIGVGDGPFDK	25	0	Unmodified	_AAIEQASNYPISIICIGVGDGPFDK_			0	0	C4M474	EHI_140260		3	HCD	FTMS	MULTI-MSMS	2	1	879.10726	2634.3	0.56277	0.50003619	96.763	0.0006976	55.789	55.081	NaN	NaN	1	0	0	0	-1	0	0	0	0	y1;y2;y4;y5;y6;y7;y8;y9;y10;y11;y12;y1-NH3;y2-H2O;y5-H2O;y7-H2O;y9-H2O;y11-NH3;a2;b2;b3;b4;b5;b6;b7;b8;b8-H2O;b9;b9-H2O;b9-NH3;b11;b10(2+)	11267;13637;12443.7;60260.6;9839.6;38556.4;14408.3;51498.6;17968.1;22912;11312.7;4972.8;2827.2;3800.6;1561.7;3315.2;1345.4;3019.1;1760.1;6358.5;5511.1;5299.6;8272.8;2282.2;6701.4;1134.2;39055.6;2794.1;7220.5;3896.6;1613.9	-0.0001290226;-0.0003735872;0.0002179596;-0.0008094627;0.001643131;0.001659121;-0.000526137;-0.000404303;-0.00259922;0.002844286;0.004110525;-9.351417E-05;0.002860847;-0.0002440812;0.001174546;0.01317153;-0.009938905;1.785282E-05;0.0005077389;8.622681E-06;0.002508793;0.002949579;-0.001860411;-0.008707506;0.002387179;-0.003415234;-0.0008977358;0.008924641;-0.001931246;0.004360796;-0.00320324	-0.8770307;-1.425143;0.4305283;-1.437044;2.422398;2.256297;-0.6305574;-0.4535489;-2.587558;2.442427;3.217341;-0.7188622;11.71872;-0.4476319;1.637411;15.08081;-8.661214;0.1551252;3.548612;0.03366058;6.512866;5.746712;-3.183968;-12.97025;3.039535;-4.450561;-0.9465363;9.592029;-2.073449;3.763932;-6.121766	147.112933193166;262.140120789759;506.260707011207;563.283198157143;678.307688595109;735.329136329003;834.399735503136;891.421077392858;1004.50733629078;1164.53254098548;1277.61533872704;130.086348583268;244.12632166909;545.272068089246;717.319056217747;873.396936871939;1147.51877507471;115.086571567276;143.080996303293;256.165559399919;385.205652326007;513.263789050832;584.30571282876;671.344588…	31	0.3775295	0.1490385
2013-05-10_GAG_Top10HCD_HM1_GJ179	Single precursor	13475	10022	0	AAIEQASNYPISIICIGVGDGPFDK	25	0	Unmodified	_AAIEQASNYPISIICIGVGDGPFDK_			0	0	C4M474	EHI_140260		2	HCD	FTMS	MULTI-MSMS	2	1	1318.1573	2634.3	-0.35676	3.9075702	96.371	0.0090583	46.862	46.82	NaN	NaN	1	0	0	0	-1	0	0	0	0	y1;y2;y4;y5;y6;y7;y8;y9;y10;y11;y12;y16;y7-H2O;b2;b3;b4;b5;b5-H2O;b6;b8;b8-H2O;b9;b9-NH3	1463.7;2995.9;5180.8;26897.6;2683.6;21494;3137.5;22519.7;4478.9;9289.3;2653.8;3525.4;2279.9;1446.1;4560.3;2598.8;4846.3;1045.4;3372.6;1032.1;1890.3;3681.8;1111.5	0.0003441345;-0.001048007;-0.002095426;0.0003302375;0.0002579071;0.0008279005;-0.009441277;-0.002992941;0.007014203;-0.001701806;0.001139916;-0.00911863;0.003147377;-1.787452E-05;4.121095E-06;0.0003758936;-0.002642507;-0.005037507;-0.0001917123;-0.01213986;-0.01024157;0.004570343;0.005844282	2.339261;-3.997879;-4.139006;0.5862738;0.3802207;1.12589;-11.31493;-3.357485;6.982797;-1.461358;0.8922196;-5.402411;4.387707;-0.1249254;0.01608762;0.9758205;-5.148382;-10.17141;-0.3281037;-15.45709;-13.34618;4.818812;6.274662	147.11246003612;262.140795209805;506.2630203962;563.282058456898;678.30907381927;735.329967549544;834.408650642908;891.423666031216;1004.49772286673;1164.53708707756;1277.61830933587;1687.88148810391;717.317083386333;143.081521916719;256.165563901505;385.207785225164;513.269381136926;495.261211450741;584.304044130332;785.390948132198;767.378485157338;948.437566470914;931.409743430343	23	0.4193533	0.1869919
2013-05-10_GAG_Top10HCD_HM1_GJ180	Single precursor	13065	9507	0	AAISQGLVDVSIDASSVQFQLYK	23	0	Unmodified	_AAISQGLVDVSIDASSVQFQLYK_			0	0	Q01957;C4M307	CPP1;EHI_074180	Cysteine proteinase 1	2	HCD	FTMS	MULTI-MSMS	2	1	1220.1419	2438.2693	0.2899	0.9604818	92.452	4.1578E-06	73.675	73.429	NaN	NaN	1	0	0	0	-1	0	0	0	0	y1;y2;y3;y4;y5;y6;y7;y8;y9;y10;y11;y12;y13;y1-NH3;y4-NH3;y6-NH3;a2;b2;b3;b4;b4-H2O;b6;b6-H2O;b6-NH3;b7;b7-H2O;b8	3412.2;15576.2;5396;9405;17932.1;16461.3;5132.6;4594.5;4884.7;7926.2;6898.1;1781.8;10469.9;1376.4;6039.3;6297.2;2615.2;3807;8521.4;8897.9;5768.7;13281.1;8668.5;4624.4;3334.2;3461.6;2014.4	7.215328E-05;0.001307145;-0.0003235155;0.0008180314;-0.0001734788;0.001767284;-0.0005484531;0.006652062;0.004412137;-0.003409253;0.01076276;-0.00828631;-0.0004038081;-0.000345141;4.024372E-05;-0.002714026;-2.036271E-05;0.0002713425;0.0006082839;0.0007808579;8.887552E-05;8.312248E-05;0.001054525;0.001747025;0.0006351434;0.001597946;-0.005440852	0.4904625;4.21422;-0.7643412;1.483774;-0.2483991;2.13842;-0.5925925;6.569681;4.012589;-2.912351;8.371575;-5.924148;-0.2717858;-2.653163;0.07532156;-3.353042;-0.1769338;1.896423;2.374579;2.275248;0.2733059;0.1573462;2.066618;3.417169;0.9903055;2.563483;-7.348178	147.11273201732;310.174825563879;423.260520204771;551.317956169283;698.387361595659;826.443998343897;925.514727997574;1012.53955589196;1099.57382422675;1170.61875940483;1285.63153042294;1398.73464347476;1485.75878938249;130.086600210044;534.292184855481;809.421930552327;115.086609782813;143.081232699693;256.16495973872;343.19681557455;325.186942870685;528.277554545025;510.26601845612;511.24934154…	27	0.3250267	0.1776316
2013-05-10_GAG_Top10HCD_HM1_GJ178	Single precursor	11108	7597	0	AALAEGIVPGGGVALIR	17	0	Unmodified	_AALAEGIVPGGGVALIR_			0	0	O15782	cpn60		2	HCD	FTMS	MULTI-MSMS	2	0	782.46449	1562.9144	-0.59941	-1.5224093	78.342	0.012356	47.548	46.76	NaN	NaN	1	0	0	0	-1	0	0	0	0	y1;y6;y7;y8;y9;y10;y11;y12;y13;y14;y9-NH3;y10-NH3;a2;b2;b3;b4;b6;b7;b9	23662.2;1422.9;1610.5;7432.1;241187;92430.9;14732;61370.3;28682.1;10124.6;12167.4;1284.3;2154.6;6590.1;34407.1;10976.4;18671.4;4484.4;12167.4	-6.588222E-05;-0.008453692;0.01013713;-0.005184548;0.0007801112;-0.0006305912;0.0009254202;-0.001182115;0.0008143867;-0.0001829366;-0.003219477;-0.01388799;-4.634367E-05;-2.241043E-05;-9.609534E-05;-5.55817E-05;-0.0002474271;-0.007073576;-0.01445287	-0.376214;-13.45224;14.78955;-6.982911;0.929247;-0.6718575;0.8799603;-1.066231;0.6579704;-0.1397782;-3.914323;-15.07;-0.4026851;-0.156627;-0.3751297;-0.1698693;-0.4820631;-11.29319;-17.57216	175.119018063228;628.422525261767;685.425398161862;742.462183564072;839.508982757374;938.578807375977;1051.66131534502;1108.68488660353;1237.7254831983;1308.76359430938;822.486433244353;921.565515678249;115.08663576377;143.081526452628;256.165664117944;327.202737392096;513.266986057254;626.357876186803;822.486433244353	19	0.3446819	0.09782609
2013-05-10_GAG_Top10HCD_HM1_GJ179	Single precursor	10736	7752	0	AALAEGIVPGGGVALIR	17	0	Unmodified	_AALAEGIVPGGGVALIR_			0	0	O15782	cpn60		2	HCD	FTMS	MULTI-SECPEP	1	2	782.46449	1562.9144	-0.24888	1174.8696	77.603	0.015492	41.695	40.068	NaN	NaN	1	0	0	0	-1	0	0	0	0	y1;y8;y9;y10;y11;y12;y13;y14;y1-NH3;y9-NH3;y10-NH3;y13-NH3;a2;b2;b3;b4;b6;b6-H2O;b7;b9	87588.2;45621.7;1160779;408588.9;68973;271347.3;151350.9;43661.4;5890.7;71932.5;4228.8;3753.6;8126.8;21475.1;161557.7;62337.9;93021.3;26940.3;21724.2;71932.5	-0.0002207171;-0.003638098;0.0005954526;0.0004790786;-0.002414745;-0.000195141;-0.0001138205;0.007957317;-4.42637E-05;-0.00143123;-0.01483324;-0.02038439;0.0001509973;-0.0001884752;-0.0002931708;0.0007098022;0.0002862133;-0.001098723;0.002869037;-0.01266462	-1.260382;-4.900055;0.7092866;0.5104304;-2.296117;-0.1760114;-0.09195937;6.080064;-0.2799862;-1.740129;-16.09568;-16.69866;1.312034;-1.317256;-1.144457;2.169309;0.557631;-2.21849;4.58058;-15.398	175.119172898115;742.460637114693;839.509167415976;938.577697706224;1051.66465551017;1108.68389962977;1237.72641140554;1308.75545405564;158.092447343204;822.484644996816;921.566460921162;1220.72013287243;115.086438422836;143.081692517431;256.165861193365;327.201972008182;513.2664524169;495.257272667035;626.347933573847;822.484644996816	20	0.2574992	0.0959596
2013-05-10_GAG_Top10HCD_HM1_GJ180	Single precursor	10698	7558	0	AALAEGIVPGGGVALIR	17	0	Unmodified	_AALAEGIVPGGGVALIR_			0	0	O15782	cpn60		2	HCD	FTMS	MULTI-SECPEP	1	2	782.46449	1562.9144	-0.85048	1173.9738	76.588	0.018144	35.832	35.023	NaN	NaN	1	0	0	0	-1	0	0	0	0	y1;y7;y8;y9;y10;y11;y12;y13;y14;y1-NH3;y9-NH3;y10-NH3;y14-NH3;a2;b2;b3;b4;b6;b6-H2O;b7;b9	22414.8;2325.7;9153.2;239285.7;81693.9;8848.5;57838.4;29249.3;9308.3;1130.3;13665.7;1341.9;1572.6;2457.5;6172.3;32472.8;12272.5;18913.8;3997.2;3101.7;13665.7	-8.509104E-05;-0.007356757;0.001490057;0.0003748559;-0.0005204513;0.002083283;-0.001255319;0.00135456;-0.001044643;-0.0001091288;-0.00339453;-0.01651964;0.02527749;0.0003062918;-0.0002094971;-0.0003291605;-0.001031145;0.0005028191;-0.004527432;0.00190577;-0.01462792	-0.485904;-10.73285;2.006931;0.4465178;-0.5545101;1.980947;-1.132259;1.094395;-0.7981904;-0.6902843;-4.127155;-17.92557;19.56899;2.66141;-1.464178;-1.28495;-3.151384;0.9796457;-9.141513;3.042666;-17.78499	175.119037272038;685.44289204997;742.455508959411;839.509388012716;938.578697236133;1051.66015748219;1108.68495980766;1237.72494302462;1308.76445601603;158.092512208288;822.486608296957;921.568147318616;1291.71158478004;115.086283128316;143.081713539338;256.165897183041;327.203712955027;513.266235811145;495.260701375998;626.348896840219;822.486608296957	21	0.1985	0.09009009
2013-05-10_GAG_Top10HCD_HM1_GJ179	Single precursor	9178	6470	0	AALKEDALQFAYYR	14	1	Unmodified	_AALKEDALQFAYYR_			0	0	C4M4P4	EHI_168340		2	HCD	FTMS	MULTI-MSMS	2	1	829.93048	1657.8464	-0.047517	0.74831438	66.91	9.8344E-15	178.15	177.16	NaN	NaN	1	0	0	0	-1	0	0	0	0	y1;y2;y3;y4;y5;y6;y7;y8;y9;y10;y11;y12;y1-NH3;y2-NH3;y3-NH3;y4-NH3;y6-NH3;y8-NH3;y9-NH3;y10-H2O;y11-NH3;y12(2+);a2;b2;b3;b4;b5;b5-H2O;b6;b6-NH3;b7	199325.5;67697.4;98169.7;136501.3;227649.2;314287.5;316032.5;648408.4;720678.7;1119276;383576.1;16495;18325.2;66162.2;32620.6;12284;94694.6;5552.6;26461.6;146892.4;12230.7;6866.5;76738.2;120591.4;46768.2;14918.5;81018.6;52652.9;44638.3;4116;17557.2	0.0001661487;0.0007100307;0.001116997;0.00150732;0.001822794;0.002278638;0.002081599;0.001842388;0.002232534;0.004837605;0.004453694;-0.01146798;-0.0004329083;0.0002680692;0.0006516615;0.0001625991;-0.00262627;-0.01736094;0.004141468;0.005964733;-0.01031981;0.002733667;0.0001714462;0.0002130921;0.0008287019;0.0006035732;0.0001158158;0.001726407;-0.004252214;0.002368901;0.002126039	0.9487769;2.099555;2.228448;2.633879;2.533948;2.688952;2.167222;1.786075;1.947166;3.792428;3.172845;-7.560687;-2.738317;0.8347023;1.345801;0.2928363;-3.162711;-17.11244;3.66655;4.74301;-7.442104;3.602188;1.489717;1.489308;3.235035;1.570742;0.2256285;3.485643;-6.767438;3.875178;3.039956	175.118786032346;338.181570688603;501.244492260439;572.281215725694;719.349314167997;847.407435834791;960.491696854425;1031.52904985327;1146.55560273875;1275.59559076466;1403.69093769291;1516.7909233487;158.092835987806;321.155463548585;484.218408494535;555.256011344754;830.385791641477;1014.521704079;1129.52714470358;1257.58389895025;1386.67916209586;758.890632250439;115.086417973865;143.0812909…	31	0.6039557	0.2012987
2013-05-10_GAG_Top10HCD_HM1_GJ180	Single precursor	9056	6175	0	AALKEDALQFAYYR	14	1	Unmodified	_AALKEDALQFAYYR_			0	0	C4M4P4	EHI_168340		2	HCD	FTMS	MULTI-MSMS	3	1	829.93048	1657.8464	-0.13363	3.40236	65.814	3.1238E-16	180.09	179.1	NaN	NaN	1	0	0	0	-1	0	0	0	0	y1;y2;y3;y4;y5;y6;y7;y8;y9;y10;y11;y12;y1-NH3;y2-NH3;y3-NH3;y4-NH3;y6-NH3;y7-NH3;y9-NH3;y10-H2O;y11-H2O;y11-NH3;a2;b2;b3;b5;b5-H2O;b6;b7;b12(2+)	37200.8;10216.1;18146.2;27266.1;45878.6;58590.8;56873.6;118069.2;130080;192833.8;62888.3;4034.2;6060.6;14126.8;7850.3;3728.9;15115;1936.7;2683.3;27899.9;3783.7;4093.2;14685.4;19705.2;8289.6;16589.2;6896.6;7240.4;4206.2;1589.9	0.0001158402;0.0006638329;-2.89444E-05;0.0003454536;0.001944065;0.001801849;0.001472234;0.001145761;0.000922866;0.002805997;0.003821693;0.001523222;0.0002250783;0.00120482;-0.0002724169;-0.006078723;0.0003191263;-0.002672706;0.001008974;0.004646529;0.01127979;-0.0229266;0.0002036286;9.216061E-05;0.0009159215;0.000608331;0.0005567792;0.0005369438;-0.009177546;-0.001505594	0.6614948;1.962948;-0.05774494;0.6036419;2.702533;2.126306;1.532791;1.11074;0.8049021;2.199751;2.722602;1.004248;1.423716;3.751527;-0.5625899;-10.94748;0.3843122;-2.832847;0.8932686;3.694802;8.140294;-16.53331;1.769354;0.6441131;3.575519;1.185132;1.124143;0.8545576;-13.12247;-2.276566	175.118836340801;338.181616886421;501.245638202002;572.282377591743;719.349192896357;847.407912624093;960.492306219851;1031.52974648033;1146.55691240716;1275.59762237281;1403.6915696939;1516.77793214554;158.092178001153;321.154526797801;484.219332572987;555.262252666613;830.382846245241;943.469902057462;1129.53027719782;1257.58521715471;1385.67354690978;1386.6917688906;115.086385791511;143.081411…	30	0.4943219	0.1345291
2013-05-10_GAG_Top10HCD_HM1_GJ180	Single precursor	9135	6244	0	AALKEDALQFAYYR	14	1	Unmodified	_AALKEDALQFAYYR_			0	0	C4M4P4	EHI_168340		2	HCD	FTMS	MULTI-MSMS	2	0	829.93048	1657.8464	-0.13363	0.024483752	66.333	1.063E-10	129.77	128.78	NaN	NaN	1	0	0	0	-1	0	0	0	0	y1;y2;y3;y4;y5;y6;y7;y8;y9;y10;y11;y12;y1-NH3;y2-NH3;y4-NH3;y6-NH3;y8-NH3;y9-NH3;y10-H2O;y11-NH3;a2;b2;b3;b5;b5-H2O;b6;b7;b8;b10	34840.9;9205.3;13621.2;18402.9;36141.2;47352.8;44307.2;90734;104792.7;152800.8;53497.2;2555;5857.2;9419.3;1504;12796.3;1397.3;3866.2;24875.1;4829.9;12703.7;18195.4;6975.1;10622.4;7735.5;6194;2624.2;1186.5;1092.2	-9.1276E-07;-0.0004762464;-0.001718796;0.001438435;0.00143807;0.00130115;0.0002316914;0.000182534;0.00164972;0.00152953;-0.0005466829;0.02839261;0.000235358;0.0004569491;0.002990503;0.0006286547;0.006862832;-0.001746091;0.003508753;0.006481071;-3.378649E-05;-2.662641E-05;-0.0004434024;0.0003063873;-0.002972992;0.0006238833;0.00566613;0.001459409;0.0204441	-0.005212229;-1.408251;-3.429037;2.51351;1.999125;1.535447;0.2412212;0.1769545;1.438848;1.199068;-0.3894596;18.71936;1.488739;1.422829;5.385838;0.7570664;6.76476;-1.545852;2.79007;4.673864;-0.2935745;-0.1860925;-1.730918;0.5968939;-6.002461;0.9929239;8.101862;1.796306;18.79817	175.11895309376;338.182756965655;501.247328053485;572.281284610865;719.349698892017;847.408413322629;960.493546761968;1031.53070970718;1146.55618555315;1275.59889883979;1403.69593806994;1516.751062762;158.092167721512;321.155274668695;555.253183440527;830.382536716854;1014.49748030815;1129.53303226312;1257.58635492962;1386.66236121429;115.086623206596;143.081530668605;256.16601142505;513.30281774…	29	0.4442148	0.1300448
2013-05-10_GAG_Top10HCD_HM1_GJ180	Single precursor	9125	6235	0	AALKEDALQFAYYR	14	1	Unmodified	_AALKEDALQFAYYR_			0	0	C4M4P4	EHI_168340		3	HCD	FTMS	MULTI-MSMS	1	0	553.62275	1657.8464	-0.39586	-0.62483249	66.27	1.4843E-05	93.649	92.502	NaN	NaN	1	0	0	0	-1	0	0	0	0	y1;y2;y3;y4;y5;y6;y10;y1-NH3;y2-NH3;y3-NH3;y4-NH3;y5-NH3;y6-NH3;y10(2+);a2;b3;b4;b5;b5-H2O;b6;b6-H2O;b7;b7-H2O;b8;b9	141886.4;67347.5;191609.2;320273;441004.7;135082.4;3593.1;42421.2;125016.7;51685;10919.1;12197.3;131684.4;4014.1;48062.1;12612.2;13234.4;17543.6;23618.9;83371.3;4819.5;235074.3;11637.5;59811.6;18317.4	0.0001721088;0.0004064547;0.001269407;0.00130401;0.001430371;0.001202559;0.0009620312;0.000239828;0.0001656463;0.001260577;0.004307556;-0.002250738;0.001400409;0.01089393;0.0002688174;0.0002122768;0.002003476;-0.0001462335;-0.0003724754;0.0002817356;-0.005872342;0.001277625;0.003343793;-0.0006952401;0.007677779	0.9828118;1.201882;2.532511;2.278617;1.988422;1.419102;0.7541797;1.517014;0.5157822;2.603327;7.757843;-3.204688;1.686464;17.06729;2.335789;0.8286712;5.213876;-0.2848872;-0.7520306;0.4483881;-9.621657;1.826834;4.907576;-0.8557307;8.163489	175.118780072197;338.181874264602;501.244339850591;572.281419035522;719.349706590865;847.408511913914;1275.5994663382;158.09216325147;321.15556597145;484.217799578984;555.251866387494;702.326838598481;830.38176496285;638.292958487202;115.086320602679;256.165355745757;384.258527563713;513.303270370039;495.292931925642;628.329785432889;610.325374824199;699.365903331121;681.353272477148;812.45194017…	25	0.4891154	0.1552795
2013-05-10_GAG_Top10HCD_HM1_GJ180	Single precursor	286	113	0	AALRPEGK	8	1	Unmodified	_AALRPEGK_			0	0	C4LWF0	EHI_096370		2	HCD	FTMS	MULTI-MSMS	3	0	421.24815	840.48175	-0.77132	-2.0272815	2.367	0.0030509	90.64	71.858	NaN	NaN	1	0	0	0	-1	0	0	0	0	y1;y2;y4;y5;y6;y7;y1-NH3;y2-NH3;y5-NH3;y6-H2O;y6-NH3;y7-H2O;y7-NH3;y6(2+);a2;b2;b4;b5;b6;b7	62422.4;54326.3;21478.8;22446.4;71503.8;55680.3;64636.6;6549.8;8776.3;9502.9;8230.9;7702.6;5883.9;5005.4;59098.3;21588.4;26143.8;3735.7;36971.3;20920.7	-0.0001053175;-0.0001770935;-0.0002405189;-0.0005029623;-0.000903589;-0.0006703514;-7.105851E-05;-0.0001064796;0.001929506;2.644493E-05;-0.005371535;0.0035266;0.0006825189;-0.002344738;-8.000334E-05;-8.790504E-05;0.0003976538;0.0008438645;-0.001142262;0.001233381	-0.715896;-0.8675339;-0.5590475;-0.8578126;-1.29192;-0.8700749;-0.5462412;-0.5690814;3.389247;0.03880946;-7.871607;4.686899;0.9058887;-6.69517;-0.6951573;-0.61437;0.9645557;1.65685;-1.789361;1.773674	147.112909488145;204.134444987742;430.229865361313;586.331238832846;699.415703439902;770.452583990111;130.08632612761;187.107825272277;569.302257263183;681.404208719671;682.393622284129;752.43782235224;753.424682018326;350.213382897075;115.086669423436;143.081591947239;412.266281396925;509.318599038169;638.363178261389;695.382266341239	20	0.2814937	0.1005025
2013-05-10_GAG_Top10HCD_HM1_GJ180	Single precursor	8741	5909	0	AALYELIPHK	10	0	Unmodified	_AALYELIPHK_			0	0	C4LWA4;B1N4I7	EHI_155530;EHI_196370		3	HCD	FTMS	MULTI-MSMS	1	0	385.55712	1153.6495	-0.27586	-0.32416214	63.761	0.0038968	52.725	48.387	NaN	NaN	1	0	0	0	-1	0	0	0	0	y1;y2;y3;y4;y5;y6;y7;y1-NH3;y6-H2O;y7(2+);a2;b2;b3;b4;b5	19423.2;78268.4;269694.4;18534.3;23433.4;26127.4;13457.5;8372.5;11569.9;3223;96310.2;43292.1;26146.1;3925.3;4922.6	-3.068365E-05;-3.793541E-05;0.0002589511;0.0003340374;0.000285769;0.0009427256;-0.000843036;-0.0001331568;-0.001248199;-7.081772E-05;3.828559E-05;0.0001046049;-5.576018E-05;-0.0001050059;-0.003407168	-0.2085722;-0.1334946;0.6792619;0.6757675;0.4704851;1.280122;-0.937228;-1.023603;-1.737409;-0.1572843;0.3326678;0.7310866;-0.2176724;-0.2504739;-6.214342	147.112834854247;284.171753968407;381.224220933941;494.308209827986;607.392322076777;736.434258216418;899.499372516303;130.086388225918;718.425884455102;450.252973791167;115.086551134505;143.081399437307;256.165623782777;419.229001566842;548.274896824798	15	0.3241893	0.12
2013-05-10_GAG_Top10HCD_HM1_GJ180	Single precursor	9694	6723	0	AANLDILMVK	10	0	Unmodified	_AANLDILMVK_			0	0	C4MAT9	EHI_022130		2	HCD	FTMS	MULTI-MSMS	2	0	544.31263	1086.6107	-0.014134	-0.61581907	69.943	0.00085754	74.841	65.734	NaN	NaN	1	0	0	0	-1	0	0	0	0	y1;y2;y3;y4;y5;y6;y7;y8;y1-NH3;y8-NH3;a2;b2;b3;b3-NH3;b5;b5-NH3	111314.9;89893.1;107080.1;82410.9;67494.1;125764.1;42964.4;27575.6;52998.8;11192.5;205405.7;138736.4;89803.2;2628;4534.8;6171.4	-0.0004795796;-0.0008677552;-0.0009394312;-0.001610511;-0.001358636;-0.002006169;-0.004694735;-0.003159199;-0.000417928;-0.005042875;-0.0003265119;-0.0004327629;-0.001042008;-0.0003635919;-0.002137548;0.001402251	-3.259934;-3.524851;-2.490389;-3.284696;-2.251666;-2.792478;-5.646066;-3.341134;-3.212689;-5.431076;-2.83709;-3.024581;-4.052526;-1.514346;-4.405157;2.994935	147.113283750173;246.182085841951;377.222642124222;490.307377183902;603.391189289416;718.418779854761;831.505532401143;945.546924312086;130.08667299715;928.522258886804;115.08691593199;143.081936805101;257.125473497195;240.098245979821;485.237576049278;468.207487149456	16	0.4054244	0.1
2013-05-10_GAG_Top10HCD_HM1_GJ178	Single precursor	6648	4109	0	AANVRPENDDEESTISFR	18	1	Unmodified	_AANVRPENDDEESTISFR_			0	0	C4M0X4;B1N4V5	EHI_015360;EHI_048960		2	HCD	FTMS	MULTI-MSMS	4	0	1025.4772	2048.9399	0.64937	3.1828864	48.339	0.063071	32.858	28.637	NaN	NaN	1	0	0	0	-1	0	0	0	0	y1;y6;y8;y9;y13;y1-NH3;y6-NH3;b3;b5;b9	4051.8;1305;4262.1;7551.6;2544.6;999.9;838.7;1017;3092.5;2471.3	-8.293293E-05;-0.001127196;0.01478641;-0.003685934;0.001371329;-0.0001725842;0.0017423;-0.0003293059;-0.001049778;0.001476013	-0.4735803;-1.586742;15.26807;-3.401881;0.8912494;-1.091665;2.512855;-1.280724;-2.049166;1.525661	175.119035113933;710.384292567725;968.453565149204;1083.49898053024;1538.65915069427;158.092575663671;693.354873969874;257.124760795313;512.295006211421;967.457707848454	10	0.1670571	0.1492537
2013-05-10_GAG_Top10HCD_HM1_GJ178	Single precursor	6667	4123	0	AANVRPENDDEESTISFR	18	1	Unmodified	_AANVRPENDDEESTISFR_			0	0	C4M0X4;B1N4V5	EHI_015360;EHI_048960		3	HCD	FTMS	MULTI-SECPEP	3	4	683.98725	2048.9399	-0.41129	1912.572	48.469	0.0034557	70.837	69.102	NaN	NaN	1	0	0	0	-1	0	0	0	0	y1;y2;y3;y4;y5;y6;y7;y8;y11;y15;y16;y1-NH3;y2-NH3;y3-NH3;y7-H2O;y8-H2O;y11-NH3;y16-NH3;a2;b2;b3;b3-NH3;b4;b5;b7;b9;b10;b10-NH3;b11	78931.7;5660.2;28539.7;21039;19086.1;58245.4;20958.2;8960.3;2147.7;2363.1;8196.1;12522.4;6713.5;5869.3;4439.1;4135.7;1157.2;1975.7;31590.1;19459.5;11636.4;2808.7;5066.4;15503.8;4418.4;4772.3;37127.9;3519.8;4888.1	-0.0001451983;-0.0002520558;0.0001945668;-0.0008693476;0.0008105047;-0.001840755;-0.005046816;-0.01865628;-0.01334119;-0.02360336;0.008158188;-0.0001236458;0.0008182694;-0.0006788138;-0.001541805;0.0003242682;-0.0005937184;-0.001418025;-2.894934E-05;-2.414582E-05;3.474044E-05;8.504349E-05;0.002425453;-0.0001765658;-0.001765868;-0.01598614;0.001104174;-0.01300634;0.009809508	-0.8291403;-0.7823262;0.4754587;-1.664446;1.300239;-2.591207;-6.012188;-19.26332;-10.16411;-13.15791;4.276083;-0.7821103;2.681444;-1.730814;-1.877006;0.3411706;-0.458279;-0.7499411;-0.251544;-0.1687557;0.1351114;0.3542035;6.809429;-0.344657;-2.391508;-16.52357;1.020036;-12.20711;8.096868	175.119097379299;322.187618153013;409.219199940246;522.304327835074;623.350326456945;710.385006126166;839.430805283927;968.487007841346;1312.57850626121;1793.85365032951;1907.86481622669;158.092526725283;305.159998726231;392.193524219414;821.416735585899;950.457462609423;1295.53920969198;1890.84784333784;115.086618369443;143.081528188019;257.124396748963;240.09779734441;356.190419952203;512.29413…	29	0.2108264	0.1318182
2013-05-10_GAG_Top10HCD_HM1_GJ179	Single precursor	6294	4194	0	AANVRPENDDEESTISFR	18	1	Unmodified	_AANVRPENDDEESTISFR_			0	0	C4M0X4;B1N4V5	EHI_015360;EHI_048960		2	HCD	FTMS	MULTI-MSMS	2	0	1025.4772	2048.9399	-0.33985	-5.3093099	46.603	0.0052233	60.764	54.648	NaN	NaN	1	0	0	0	-1	0	0	0	0	y1;y3;y6;y8;y10;y11;y13;y1-NH3;y3-NH3;y13-NH3;a2;b2;b3;b4;b5;b7;b9;b9-NH3;b10;b11	11099.2;1717.6;7478.2;14940.8;1019.5;6321.3;15295;2398.1;1214.4;1778.6;3178;2016;6484.9;3213.3;11536.5;1993;7075.5;2096.8;23872.9;2093.8	4.487102E-05;0.002093092;-0.003760602;0.005004463;-0.0008705918;-0.01334836;-0.003812072;1.33975E-05;0.000388042;-0.01100907;-0.0001042113;0.001335423;-4.770391E-05;-0.0003492549;-0.0001818949;0.01375666;-0.005721458;0.004903707;-0.004800738;-0.01103572	0.2562317;5.114866;-5.293737;5.167426;-0.7263871;-10.16957;-2.47752;0.08474478;0.9894173;-7.234979;-0.9055022;9.333389;-0.1855285;-0.9805209;-0.3550594;18.63098;-5.913867;5.159473;-4.434899;-9.108835	175.11890730998;409.217301415265;710.386925973335;968.463347101283;1198.52310821968;1312.57851343624;1538.6643340949;158.092389681996;392.192457363602;1521.644981991;115.086693631354;143.080168619198;257.124479193312;356.193194660457;512.294138328569;738.37555672249;967.464905319308;950.427731053028;1082.49092763143;1211.53975570503	20	0.3293793	0.2
2013-05-10_GAG_Top10HCD_HM1_GJ179	Single precursor	5645	3703	0	AAQAQIEEITK	11	0	Unmodified	_AAQAQIEEITK_			0	0	C4M2W9;C4LWT3	EHI_048560;EHI_198870		2	HCD	FTMS	MULTI-MSMS	2	0	601.32478	1200.635	-0.86515	3.6900051	41.783	7.4401E-06	123.01	87.829	NaN	NaN	1	0	0	0	-1	0	0	0	0	y1;y2;y3;y4;y5;y6;y7;y8;y9;y1-NH3;y2-H2O;y4-H2O;y5-H2O;y6-H2O;y7-H2O;y7-NH3;y8-H2O;y8-NH3;y9-H2O;y9-NH3;a2;b2;b3;b4;b5	59106.5;81335.9;40146.8;48923.6;84537.4;82599.9;40910.2;92466.8;3772.4;35875.1;18692.1;13960.4;4185.4;2577.4;16263.8;44491.5;2195.5;2471.5;22875.3;21852.8;87346;80663.7;75985.2;25159.5;5373.1	0.0001738263;8.071767E-05;0.0008450362;0.0006376349;0.000256025;0.0008016555;0.0009167552;0.001030759;-0.00607953;0.0001063255;0.0001425255;-0.001451458;-8.74209E-05;-0.00186663;0.002281724;9.782034E-05;0.01344408;0.007050492;0.001802648;-0.001282843;0.0001017215;0.0001164013;0.0002003504;0.0008878165;0.002604361	1.181587;0.3252641;2.339241;1.300535;0.4133907;1.09454;1.06541;1.106548;-5.73771;0.8173466;0.6192726;-3.073312;-0.1453818;-2.612845;2.708408;0.115977;14.71734;7.709872;1.730726;-1.230495;0.8838698;0.813532;0.738919;2.594617;5.538446	147.112630344301;248.16040192703;361.243701588923;490.286502086427;619.329476792477;732.412995142428;860.471457554084;931.508457338194;1059.57414513849;130.086148743636;230.14977543294;472.278026492731;601.319255552096;714.405098741482;842.459527898946;843.445727387462;913.485479335604;914.475888503411;1041.55569827457;1042.54279935029;115.086487698632;143.081387640914;271.139881203193;342.176307…	25	0.3601411	0.1096491
2013-05-10_GAG_Top10HCD_HM1_GJ178	Single precursor	1770	868	0	AAQASSYDPK	10	0	Unmodified	_AAQASSYDPK_			0	0	C4LUP7	EHI_023360		2	HCD	FTMS	MULTI-MSMS	2	0	519.24855	1036.4825	1.2001	0.10443582	13.584	7.3974E-05	91.095	86.188	NaN	NaN	1	0	0	0	-1	0	0	0	0	y1;y2;y3;y4;y5;y6;y7;y8;y1-NH3;y2-NH3;y5-H2O;y6-H2O;y7-H2O;y8-H2O;y8-NH3;a2;b2;b3;b4	111660.7;771673.4;35168.4;22185.6;41888.5;93048.9;107366.4;9683;34204.9;20045.8;3853.2;4504;7683.8;9307.7;25281.4;151641.9;115944.4;92297.2;12289.5	-0.0004518096;-0.0007968089;-0.0002577514;-0.0008380595;-0.002542404;-0.001292955;-0.001282967;0.002585916;-0.0004596027;-0.001102753;-0.003047555;0.001636467;-0.003531281;-0.0006242164;-0.003567006;-0.0003490919;-0.0004636962;-0.0009953369;-0.001585306	-3.071169;-3.263385;-0.717585;-1.604689;-4.17273;-1.856837;-1.671927;2.887959;-3.533048;-4.854948;-5.154162;2.412573;-4.712459;-0.7114342;-4.060833;-3.033289;-3.240773;-3.670919;-4.632977	147.11325598023;244.166364831452;359.192768805961;522.256677652419;609.290410407227;696.321189367508;767.358293167336;895.413001795809;130.086714671752;227.14012167452;591.280350871307;678.307695259708;749.349976794925;877.405647242009;878.392605616244;115.086938512052;143.081967738418;271.141076890467;342.178780647766	19	0.4365651	0.1067416
2013-05-10_GAG_Top10HCD_HM1_GJ179	Single precursor	1520	854	0	AAQASSYDPK	10	0	Unmodified	_AAQASSYDPK_			0	0	C4LUP7	EHI_023360		2	HCD	FTMS	MULTI-MSMS	2	0	519.24855	1036.4825	0.9833	-0.28148482	11.649	0.00010055	86.344	79.609	NaN	NaN	1	0	0	0	-1	0	0	0	0	y1;y2;y3;y4;y5;y6;y7;y8;y9;y1-NH3;y2-NH3;y6-H2O;y7-H2O;y8-H2O;y8-NH3;a2;b2;b3;b4	169935.8;835359.8;30094.6;20947.8;47846;100385.9;128169.5;11861;1471.5;44872;10080.8;8524.9;7545.2;6329.6;25052.1;169045.2;135505.6;101763.4;12527.6	-0.0004952034;-0.0008730588;-0.001004665;-0.001025115;-0.00281054;-0.001883538;-0.00213106;0.00264483;-0.01043039;-0.0004913304;-0.001567278;-0.006468987;-0.002681512;0.003696615;-0.0009617169;-0.0003814414;-0.0004952686;-0.001015057;-0.001941179	-3.366136;-3.575671;-2.797003;-1.962856;-4.612807;-2.704983;-2.777136;2.953755;-10.79233;-3.776944;-6.900035;-9.536837;-3.578455;4.21314;-1.094863;-3.314375;-3.461432;-3.743648;-5.672991	147.11329937399;244.166441081386;359.193515719948;522.25686470788;609.29067854329;696.32177995094;767.359141260881;895.412942881685;966.463131888149;130.086746399505;227.140586199039;678.315800713398;749.349127026529;877.40132641085;878.39000032729;115.086970861455;143.081999310806;271.141096610504;342.179136520492	19	0.4271505	0.09947644
2013-05-10_GAG_Top10HCD_HM1_GJ180	Single precursor	1532	775	0	AAQASSYDPK	10	0	Unmodified	_AAQASSYDPK_			0	0	C4LUP7	EHI_023360		2	HCD	FTMS	MULTI-MSMS	2	0	519.24855	1036.4825	1.0642	0.29739613	11.944	0.00016293	82.261	76.519	NaN	NaN	1	0	0	0	-1	0	0	0	0	y1;y2;y3;y4;y5;y6;y7;y8;y1-NH3;y2-NH3;y3-H2O;y7-H2O;y8-H2O;y8-NH3;a2;b2;b3	112983.3;565260.4;29167.2;21377;34379.4;70194.4;84901.9;6337.7;41403.5;6781.2;29746.7;4214.2;6146;16631.9;103093.9;84743.1;63995.8	-0.001620167;-0.002726931;-0.002298628;-0.004375068;-0.006362146;-0.007513968;-0.007942746;-0.01500048;-0.001436065;-0.003293878;-0.0006102996;-0.00956782;-0.007701085;-0.009001154;-0.001255969;-0.001576789;-0.00320647	-11.01297;-11.16824;-6.39939;-8.37718;-10.44183;-10.79085;-10.35068;-16.75226;-11.03921;-14.50138;-1.788777;-12.76806;-8.777039;-10.24724;-10.91313;-11.02009;-11.82574	147.114424337764;244.168294953685;359.194809682228;522.260214661011;609.294230148979;696.327410380435;767.36495294715;895.430588196679;130.087691134365;227.142312799373;341.182556667874;749.356013335079;877.412724110523;878.39803976452;115.087845388802;143.083080830938;271.143288023735	17	0.3306085	0.07327586
2013-05-10_GAG_Top10HCD_HM1_GJ179	Single precursor	4752	3051	0	AAQYIIDK	8	0	Unmodified	_AAQYIIDK_			0	0	C4M2F0	EHI_158310		2	HCD	FTMS	MULTI-MSMS	3	0	461.25564	920.49673	-0.11287	-3.1344547	35.064	0.0040593	74.165	54.529	NaN	NaN	1	0	0	0	-1	0	0	0	0	y1;y2;y3;y4;y5;y6;y7;y1-NH3;y2-H2O;y2-NH3;y3-H2O;y6-H2O;y6-NH3;a2;b2;b3;b4;b5;b7	165838;263709.1;206697;95276.4;111307;25617.7;12986.8;76120.4;26316.9;19398.9;11508.3;43291;73493;244449.9;136773.2;36014;10130.4;4210.1;8945.1	-7.861225E-05;-0.0001832476;2.582195E-05;-0.0002845041;-0.001327379;-0.0009996447;0.001297206;-5.831964E-05;-0.0002067506;-0.0006185173;0.0002844608;-0.0003231866;-0.00177199;-6.685665E-05;-7.363711E-05;-0.0007112435;4.833486E-05;0.002352107;0.003579505	-0.5343669;-0.6990449;0.06881746;-0.5826323;-2.037819;-1.282532;1.525289;-0.4483149;-0.8468893;-2.523388;0.7963338;-0.4244527;-2.324211;-0.5809245;-0.5146512;-2.623152;0.1113185;4.297772;4.616363	147.112882782858;262.139930450194;375.223785361052;488.308159667519;651.372531080877;779.4307808579;850.465597795013;130.086313388737;244.129389266875;245.113816618403;357.212962035913;761.419539713386;762.405004101707;115.086656276749;143.081577679306;271.140792797072;434.203361757037;547.285121965554;775.394901580174	19	0.3769414	0.07883818
2013-05-10_GAG_Top10HCD_HM1_GJ180	Single precursor	6150	3896	0	AASDATVASTEWDDQK	16	0	Unmodified	_AASDATVASTEWDDQK_			0	0	C4M5A0		40S ribosomal protein SA	2	HCD	FTMS	MULTI-MSMS	5	0	847.87884	1693.7431	0.32365	0.89970568	45.437	8.6156E-05	61.962	60.503	NaN	NaN	1	0	0	0	-1	0	0	0	0	y1;y2;y3;y4;y5;y6;y7;y8;y9;y10;y11;y1-NH3;y2-NH3;y9-H2O;a2;b2;b3;b4;b4-H2O;b5;b5-H2O;b6;b6-H2O	6676.6;8875.7;8450.4;12392.5;13441.1;4831.3;4776;12779;20423;4005.6;2111.8;3564.3;13947.9;1223.5;8415.2;12512.8;2776.9;13795.2;6070.4;3621.8;3359.9;2108;8126.6	-0.0002733017;7.664134E-05;-0.0001575896;-0.001525722;0.0009765104;-0.0004369834;0.004161495;0.002051095;-0.001584897;-0.00790941;-0.005830883;-0.0001843301;-0.0001900239;0.008581947;-2.763402E-05;-5.068313E-05;-1.933716E-05;-0.0001414398;0.0004325781;0.002299534;0.001314734;0.003589727;0.001813712	-1.857766;0.2785223;-0.4038704;-3.019875;1.412564;-0.5326808;4.516537;2.033959;-1.468223;-6.711192;-4.556851;-1.416982;-0.7361128;8.085155;-0.240115;-0.3542255;-0.0840331;-0.4098035;1.322345;5.525397;3.301978;6.940403;3.633143	147.113077472274;275.171305040666;390.1984823036;505.226793467636;691.303604189105;820.347610779155;921.390690774962;1008.42482958458;1079.46557936416;1178.54031779339;1279.58591774056;130.086439399207;258.145022604366;1061.44484783433;115.086617054123;143.08155472533;230.113551789256;345.140616923943;327.129478219747;416.17528973816;398.165709851386;517.22167801954;499.212889347676	23	0.2575399	0.1411043
2013-05-10_GAG_Top10HCD_HM1_GJ180	Single precursor	5516	3441	0	AASDATVASTEWDDQKK	17	1	Unmodified	_AASDATVASTEWDDQKK_			0	0	C4M5A0		40S ribosomal protein SA	2	HCD	FTMS	MULTI-MSMS	2	1	911.92632	1821.8381	-1.1762	-1.2290595	40.832	0.00094158	62.203	60.059	NaN	NaN	1	0	0	0	-1	0	0	0	0	y1;y2;y3;y4;y5;y6;y7;y8;y9;y10;y11;y12;y1-NH3;y3-NH3;y10-H2O;y10-NH3;a2;b2;b3;b4;b4-H2O;b5;b6;b6-H2O;b12	14083;4625.9;8118.3;9980.3;9820.5;10746.9;3360.3;5794.8;15411.7;33295.5;9640.1;3962.5;4176.3;5383.7;1454.8;1612.2;6611.8;14243.3;3616.5;11047.1;8272;7527.1;3085.7;12836.3;1612.2	-0.001006202;-0.001623442;-0.002382394;-0.004557897;0.0003629952;-0.00202715;-0.01127947;-0.009099098;-0.009903151;-0.004915067;-0.001474936;-0.01094884;-0.001067254;0.001167548;-0.004698617;-0.003279527;-0.0006812002;-0.0009802084;-0.0005396796;-0.002685316;-0.001925772;-0.0005368326;0.0004578271;-0.0006974008;-0.003279527	-6.839614;-5.898935;-5.907709;-8.793972;0.5731626;-2.47394;-11.89249;-8.669945;-8.713484;-4.070233;-1.12881;-7.777898;-8.204138;3.022867;-3.949901;-2.754665;-5.918989;-6.850653;-2.34527;-7.780296;-5.886839;-1.289911;0.8851607;-1.396994;-2.754665	147.113810372275;275.209390630577;403.268727093997;518.297845628668;633.319867768469;819.401570867442;948.453416286638;1049.49891438553;1136.53174684801;1207.56387255185;1306.62884633698;1407.68599871295;130.087322323498;386.238628050194;1189.55309141615;1190.53568791064;115.087270620368;143.08248425054;230.114072131719;345.143160800274;327.131836570211;416.178126104487;517.224809918907;499.21540…	25	0.2611085	0.1726619
2013-05-10_GAG_Top10HCD_HM1_GJ180	Single precursor	5521	3444	0	AASDATVASTEWDDQKK	17	1	Unmodified	_AASDATVASTEWDDQKK_			0	0	C4M5A0		40S ribosomal protein SA	3	HCD	FTMS	MULTI-MSMS	2	1	608.28664	1821.8381	-0.002272	-0.22812894	40.868	1.1629E-08	100.23	94.587	NaN	NaN	1	0	0	0	-1	0	0	0	0	y1;y2;y3;y4;y5;y6;y7;y8;y9;y10;y11;y1-NH3;y3-NH3;y5-H2O;y5-NH3;y6-NH3;y7-H2O;y7-NH3;y8-H2O;y9-H2O;y9-NH3;y10-H2O;y6(2+);y11(2+);y13(2+);y16(2+);a2;b2;b3;b3-H2O;b4;b4-H2O;b7;b7-H2O;b10(2+)	27318.8;10999;23172.7;27556.6;61886.6;58928.3;27888.3;36617.1;68927.1;100012.2;20559.6;12858.1;13316.4;4362.7;2806.1;3180.3;4251;2528.4;1871.9;3256.2;2381.1;13212.3;6454.7;5167.8;1205.1;58361;119800.2;83636.1;6306.1;2541.1;8475.3;5903.9;2806.1;8417.8;4422	-0.000722077;-0.000923559;-0.002257403;-0.002024348;-0.00795347;-0.00438621;-0.004021479;-0.005462803;-0.005000792;-0.004328957;-0.004659557;-0.00063616;-0.0002190189;-0.006779592;-0.00578049;-0.005508231;-0.0002351261;0.001074409;-0.002243896;-0.0105489;-0.01265331;0.005604735;0.003708155;-0.003093231;-0.005217753;-0.0129307;-0.0005511167;-0.0007037672;-0.0002816489;-0.0006139065;-0.001011463;-0…	-4.908298;-3.35585;-5.597764;-3.90578;-12.55821;-5.352928;-4.240071;-5.205172;-4.400065;-3.58487;-3.566082;-4.89027;-0.567054;-11.01806;-9.379353;-6.864879;-0.2527064;1.153524;-2.175411;-9.431105;-11.30257;4.711671;9.039878;-4.73101;-7.052305;-14.75399;-4.788691;-4.918622;-1.223955;-2.894371;-2.930575;-3.802429;-9.379353;-7.306877;17.23707	147.113526247565;275.208690747243;403.268602102195;518.295312079462;633.328184233247;819.403929927522;948.446158292365;1049.49527809076;1136.5268444898;1207.56328644199;1306.63203095883;130.086891229081;386.240014617131;615.31644566941;616.299462152449;802.378502846668;930.431807253203;931.414513302923;1031.48149449755;1118.5218279077;1119.50794790832;1189.54278806427;410.199701936814;653.8204171…	35	0.3499817	0.1312741
2013-05-10_GAG_Top10HCD_HM1_GJ179	Single precursor	5397	3522	0	AASDATVASTEWDDQKKN	18	2	Unmodified	_AASDATVASTEWDDQKKN_			0	0	C4M5A0		40S ribosomal protein SA	3	HCD	FTMS	MULTI-MSMS	1	1	646.30095	1935.881	0.1011	-2.0884864	39.909	0.0082384	72.489	70.692	NaN	NaN	1	0	0	0	-1	0	0	0	0	y1;y2;y3;y4;y5;y7;y8;y9;y10;y11;y12;y13;y2-NH3;y4-NH3;y5-NH3;y7-NH3;y8-H2O;y10-NH3;y11-H2O;y11-NH3;y8(2+);y9(2+);y17(2+);a2;b2;b3;b3-H2O;b4;b4-H2O;b12;b12-H2O	16741.4;21813;21345.4;15981.3;42601.8;35757.5;14650;11172.4;39533.7;48517.5;9710.4;1895.9;8810.2;10232.1;10757.3;7806.1;2083.9;5086.8;1524.6;12766.7;3339.1;4808.6;35757.5;127205.7;86022.3;10440;3354.7;12488.4;12649.8;4668.4;1575.8	7.530717E-05;-3.023269E-05;0.00101871;0.0002227916;0.005891802;-0.0003117516;0.002874353;-0.0009562912;0.003060575;0.004059332;0.004826735;-0.01652054;0.0009917557;-0.003297271;-9.98659E-05;-0.003120349;-0.005652305;-0.002160795;-0.0126392;-0.001758241;0.002929406;-0.0002153831;-0.01355651;-3.837891E-05;-1.133709E-05;0.0002998442;0.0001520373;0.001136385;0.0002022304;-0.006859034;0.01999108	0.565961;-0.115765;2.617112;0.430674;9.317602;-0.3339804;2.705319;-0.8218853;2.44736;3.071533;3.397517;-10.85639;4.062438;-6.590771;-0.1623018;-3.404937;-5.411597;-1.751702;-9.69558;-1.347748;5.509061;-0.3699022;-14.52313;-0.3334785;-0.07923517;1.303029;0.7168093;3.29254;0.6181964;-5.761283;17.04993	133.060693292936;261.155761850485;389.249675925404;517.309049355349;632.330323376446;933.442782915979;1062.48218990722;1163.53369902592;1250.56171056993;1321.59782560037;1420.66547211374;1521.73449785795;244.128190760516;500.286020316139;615.3097659433;916.419042412025;1044.48015187958;1233.54038283862;1303.6039594426;1304.57709407163;531.743240957526;582.270224983714;933.442782915979;115.0866277…	31	0.1976003	0.1162791
2013-05-10_GAG_Top10HCD_HM1_GJ180	Single precursor	5446	3392	0	AASDATVASTEWDDQKKN	18	2	Unmodified	_AASDATVASTEWDDQKKN_			0	0	C4M5A0		40S ribosomal protein SA	2	HCD	FTMS	MULTI-MSMS	1	1	968.94778	1935.881	0.46921	-0.49930476	40.342	8.4309E-18	155.1	153.42	NaN	NaN	1	0	0	0	-1	0	0	0	0	y1;y2;y3;y4;y5;y6;y7;y8;y9;y10;y11;y12;y13;y2-NH3;y4-NH3;y5-NH3;y6-NH3;y7-NH3;y8-NH3;y9-NH3;y10-NH3;y11-H2O;y11-NH3;y12-NH3;y13-NH3;a2;b2;b3;b3-H2O;b4;b4-H2O;b5;b5-H2O;b6;b6-H2O;b7;b7-H2O;b8;b8-H2O	3339.3;61370.6;57323.9;44924;47635.4;35211.1;49425.2;11960;20746.1;75138.5;123881.3;18147.8;15905.3;14331.5;59556;25374.6;7120.5;15681;5591.4;4931.7;8147.6;7867.1;36993.5;9004.3;6177.2;47225.7;82886.5;28310.9;18390.3;122349.1;55473.7;36961.6;19368;31382.2;92722.6;11313.7;65693.9;5890.9;11114.4	0.0001512666;-0.0004391609;-0.0007364568;-0.0007542352;-0.0002392268;-0.001924062;-0.007030891;-0.001160092;0.00284972;0.001354898;-1.886062E-05;-0.008365975;0.005205215;-0.0002838201;0.001997525;-0.0052826;0.002500709;-0.004148473;-0.0152407;-0.009983743;-0.004691177;-0.001887409;-0.003026253;0.001061594;0.02363023;-0.0001668204;-0.0002105746;-0.0006091104;-0.0004956787;-0.0001785252;-0.00053015…	1.136825;-1.681603;-1.891982;-1.457995;-0.3783219;-2.574461;-7.53216;-1.091866;2.449203;1.08343;-0.01427103;-5.888717;3.420629;-1.16258;3.992808;-8.585197;3.424062;-4.526825;-14.57779;-8.707895;-3.80301;-1.447852;-2.319717;0.7563134;15.70462;-1.449519;-1.471709;-2.646992;-2.336967;-0.5172536;-1.62062;-1.189623;1.8902;-2.393326;-0.07370032;-18.74126;-0.09704336;2.181476;0.5962058	133.060617333491;261.156170778682;389.251431092346;517.310026382104;632.336454405663;747.365082272917;933.449502055748;1062.48622435284;1163.52989301422;1250.56341624694;1321.60190379302;1420.67866482322;1521.7127721078;244.129466336442;500.280725520424;615.314948677733;730.334108400488;916.420070536124;1045.47375585831;1146.51617737539;1233.5429132195;1303.59320765544;1304.57836208356;1403.64268…	39	0.4116552	0.2052632
2013-05-10_GAG_Top10HCD_HM1_GJ178	Single precursor	7566	4781	0	AASEGGHAMNIVGYNDHFVNK	21	0	Unmodified	_AASEGGHAMNIVGYNDHFVNK_			0	0	C4LYI8	EHI_093970		3	HCD	FTMS	MULTI-MSMS	1	1	744.34813	2230.0225	0.49823	-0.57358882	54.698	1.8074E-13	96.917	96.599	NaN	NaN	1	0	0	0	-1	0	0	0	0	y1;y2;y3;y4;y5;y6;y7;y8;y9;y10;y11;y1-NH3;y2-NH3;y9-NH3;y10-H2O;y7(2+);y9(2+);a2;b2;b3;b3-H2O;b7;b7-H2O;b8;b8-H2O;b9;b10;b10-H2O;b10-NH3;b11;b11-H2O;b13;b8(2+)	23857.4;45373.9;18782.5;35688.8;48818.7;8837.1;19453;9617.7;110223;31001;2140.8;16612.3;15156.7;35714.1;2229.1;4049.9;6238.5;80793.4;68124.1;15766.4;12765.6;40416;4742.2;53110.9;4573;39390.4;226773.5;6402;8235;67408;5795.1;3257.4;6518	-0.0002655781;-0.00049473;0.0009006903;-0.001258941;-0.0009341004;-0.0001448189;0.0006411904;-0.00263628;-0.001256332;-0.0007555429;0.01091996;-0.0001469543;-0.0005948457;-0.00474447;-0.005378194;0.001916539;0.004771812;-0.0001130562;-0.0001320402;-7.246844E-05;-0.0006328007;-0.0003032499;-0.001405543;-0.003543697;0.003522932;-0.0002183569;0.001069951;0.003603453;-0.01233306;0.001002836;-0.016208…	-1.805265;-1.894383;2.500367;-2.48168;-1.449673;-0.1907071;0.7341141;-2.543476;-1.148901;-0.633539;8.363635;-1.129667;-2.436596;-4.407374;-4.578865;4.383542;8.71959;-0.9823567;-0.9228314;-0.3149246;-2.983451;-0.4969205;-2.37323;-5.201385;5.311372;-0.2688013;1.154984;3.966969;-13.56229;0.9647645;-15.86781;12.31267;13.79503	147.113069748734;261.156226347814;360.223244843693;507.293818391036;644.352405412975;759.378559163517;873.420700601356;1036.48730661027;1093.50739038593;1192.57530351278;1305.64769198916;130.086402023396;244.129777362054;1076.48432942185;1174.56936147759;437.212392590476;547.251933447661;115.08670247629;143.081636082429;230.113604920542;212.103600566544;610.258268107771;592.248805714264;681.29862…	33	0.4250383	0.1586538
2013-05-10_GAG_Top10HCD_HM1_GJ180	Single precursor	13941	10225	0	AASNFFLAEGILLPENIK	18	0	Unmodified	_AASNFFLAEGILLPENIK_			0	0	C4M9X9	EHI_179390		2	HCD	FTMS	MULTI-MSMS	2	0	974.03293	1946.0513	-0.55687	4.2821033	98.155	0.0030667	46.925	45.152	NaN	NaN	1	0	0	0	-1	0	0	0	0	y1;y2;y3;y4;y5;y6;y7;y9;y10;y11;y12;y1-NH3;y3-NH3;y5-H2O;y5-NH3;y6(2+);a2;b2;b3;b3-H2O;b4;b4-H2O;b5;b5-NH3	5015.8;3146.3;10664;2434.8;74236.4;9103.9;5868.6;4788.7;1511.3;3928.1;2202.7;2471.8;3241.5;2370.2;5705.7;3241.5;2348.9;3639.6;1760.8;1021.8;2370.1;1971.7;5807;3486.8	1.530151E-05;-0.001223097;-0.0001601268;-0.003152541;0.0007177521;0.001297554;0.005209631;0.00367931;0.00230059;0.01104059;0.007249686;-0.0001240158;0.003163886;0.005336305;8.064531E-05;0.003163886;-0.0003788018;7.13735E-05;0.001132725;-0.000155998;0.0006784351;-0.001798934;0.0004750375;0.002470236	0.1040121;-4.700638;-0.4278721;-6.263922;1.195587;1.818785;6.303259;3.691843;2.043789;9.22604;5.535103;-0.9533344;8.857213;9.163881;0.138255;8.857213;-3.29144;0.4988313;4.922487;-0.7354817;1.971302;-5.515703;0.9670478;5.209315	147.112788869086;260.198091247916;374.23995572502;503.285541235735;600.334434794243;713.417918972632;826.498070876025;996.605128901764;1125.64910071765;1196.67747450054;1309.76532938915;130.086379084918;357.210082610934;582.319251555445;583.30852279959;357.210082610934;115.086968221921;143.081432668698;230.11239972667;212.103123763771;344.155781464203;326.147694146964;491.224398778046;474.1958544…	24	0.3422237	0.1755725
2013-05-10_GAG_Top10HCD_HM1_GJ178	Single precursor	1009	479	0	AASSSELEK	9	0	Unmodified	_AASSSELEK_			0	0	P11426;B1N2P0;Q9TYD6;B1N621	EHI_043640	Actin	2	HCD	FTMS	MULTI-MSMS	1	0	461.22982	920.44509	0.46745	0.60447354	7.7744	0.00014544	111.61	83.389	NaN	NaN	1	0	0	0	-1	0	0	0	0	y1;y2;y3;y4;y5;y6;y7;y8;y1-NH3;y2-H2O;y4-H2O;y5-H2O;y6-H2O;y7-H2O;y8-H2O;a2;b2;b3;b3-H2O	91302.7;77829.7;84597.4;25593.5;91021.5;100212.9;244805.9;38284.6;35361.3;63518.2;12877.9;4682.3;11550.5;21943.2;16397.7;322910.2;201779.4;12892.6;7022.1	-3.266168E-05;-0.0001159213;0.0004855142;-0.001273104;-0.00118722;0.0005686394;0.0002500201;0.002027773;-3.301294E-05;0.0004949584;-0.00152682;-0.007387384;0.002045856;-0.0002137482;-0.001937054;-2.955055E-05;-4.761008E-05;0.0001476438;-0.0001859993	-0.2220179;-0.4197681;1.247342;-2.456386;-1.961326;0.8213231;0.3207944;2.384456;-0.2537773;1.917371;-3.051973;-12.57832;3.033893;-0.2807424;-2.327052;-0.2567679;-0.3327478;0.6416132;-0.8769286	147.112836832282;276.155513188075;389.238975733005;518.283327447198;605.315269973655;692.345542523827;779.377889553035;850.413225588274;130.086288082043;258.144337622051;500.27301647681;587.310905451146;674.33350062124;761.367788635;832.406625728395;115.08661897065;143.081551652276;230.113384808306;212.103153765127	19	0.5651528	0.1407407
2013-05-10_GAG_Top10HCD_HM1_GJ178	Single precursor	1072	503	0	AASSSELEK	9	0	Unmodified	_AASSSELEK_			0	0	P11426;B1N2P0;Q9TYD6;B1N621	EHI_043640	Actin	2	HCD	FTMS	MULTI-MSMS	1	0	461.22982	920.44509	0.46745	1.0390459	8.2901	0.00014666	108.43	75.823	NaN	NaN	1	0	0	0	-1	0	0	0	0	y1;y2;y3;y4;y5;y6;y7;y8;y1-NH3;y2-H2O;y4-H2O;y5-H2O;y6-H2O;y7-H2O;y8-H2O;a2;b2;b3;b3-H2O	81904;47935;55098.9;20698.1;63931.5;69763.4;158622.2;27527;31127.1;47873.2;9266.7;3076.1;4769.3;15606.2;9797.9;241048.7;128324.2;9281.6;4414.2	-5.875115E-05;0.0002270693;0.0003117975;0.0001322648;-0.0005591807;0.0002392158;0.0003372217;0.000133939;4.812305E-05;0.0003931383;-0.001103659;-0.008996662;0.0006317649;-0.0001833057;-4.859416E-05;-2.19642E-05;-1.734098E-05;-0.0001722533;0.0004347668	-0.399361;0.8222526;0.8010436;0.2551986;-0.9237852;0.3455149;0.4326806;0.1574984;0.369932;1.522939;-2.206115;-15.31836;0.9368712;-0.2407585;-0.05837804;-0.1908493;-0.1211965;-0.7485573;2.049795	147.112862921745;276.155170197487;389.239149449665;518.281922078581;605.314641933997;692.345871947373;779.377802351428;850.415119421856;130.086206946053;258.144439442233;500.272593316054;587.312514729016;674.334914711979;761.36775819255;832.404737268758;115.0866113843;143.081521383184;230.113704705408;212.10253299898	19	0.5002795	0.1283784
2013-05-10_GAG_Top10HCD_HM1_GJ179	Single precursor	668	388	0	AASSSELEK	9	0	Unmodified	_AASSSELEK_			0	0	P11426;B1N2P0;Q9TYD6;B1N621	EHI_043640	Actin	2	HCD	FTMS	MULTI-MSMS	1	0	461.22982	920.44509	-0.0039955	0.60447354	5.1517	0.00014633	109.29	81.072	NaN	NaN	1	0	0	0	-1	0	0	0	0	y1;y2;y3;y4;y5;y6;y7;y8;y1-NH3;y2-H2O;y4-H2O;y5-H2O;y6-H2O;y7-H2O;y8-H2O;a2;b2;b3;b3-H2O	347316.8;361130.8;380952.9;135092.8;405163.4;436952.9;1044406;166146.8;158947.3;311149.6;68820.7;28460.3;55120.1;111300.4;73278.2;1365784;860374.2;74516.6;34363	0.000228418;0.0002267043;0.0007675644;0.0005816313;0.0004347308;0.001246203;0.001649293;0.003152614;0.0001881176;0.0005614412;1.086007E-05;-0.003395513;0.002203237;0.001760432;0.002084929;0.0001692388;0.0001996333;0.0002001396;-0.0003340232	1.552675;0.820931;1.971963;1.122231;0.718191;1.799974;2.11617;3.707161;1.446101;2.174913;0.02170836;-5.781497;3.267282;2.312203;2.504712;1.470536;1.395244;0.8697438;-1.574814	147.112575752605;276.155170562461;389.238693682795;518.28147271211;605.31364802253;692.344864960734;779.376490280222;850.412100746532;130.086066951453;258.144271139239;500.271478797026;587.306913580049;674.333343239773;761.365814454287;832.402603745638;115.086420181323;143.081304408926;230.11333231246;212.103301789026	19	0.5542946	0.1104651
2013-05-10_GAG_Top10HCD_HM1_GJ179	Single precursor	733	427	0	AASSSELEK	9	0	Unmodified	_AASSSELEK_			0	0	P11426;B1N2P0;Q9TYD6;B1N621	EHI_043640	Actin	2	HCD	FTMS	MULTI-MSMS	1	0	461.22982	920.44509	-0.0039955	1.0390459	5.6613	0.00018772	98.044	73.225	NaN	NaN	1	0	0	0	-1	0	0	0	0	y1;y2;y3;y4;y5;y6;y7;y8;y1-NH3;y2-H2O;y4-H2O;y6-H2O;y7-H2O;y8-H2O;a2;b2;b3;b3-H2O	415327.9;422276.3;537609.6;165327;565037.5;623248.8;1423052;254803.9;173593.3;377110.4;92388.5;50558.3;125346.2;83609.6;1954389;1147025;89867.6;46905.1	9.106979E-05;0.0001421354;0.0004745499;-0.001172845;5.186339E-05;0.0009929255;0.0009109388;0.001291529;7.157372E-05;0.0005596752;0.0006401087;-0.002202449;0.0002970251;-0.0003540306;3.819358E-05;6.873192E-05;2.202147E-05;0.0003459254	0.6190478;0.5146939;1.219174;-2.262942;0.08568014;1.434148;1.168803;1.518706;0.5502023;2.168072;1.279524;-3.266092;0.3901207;-0.4253105;0.3318683;0.4803692;0.09569827;1.630934	147.112713100807;276.155255131392;389.238986697335;518.28322718807;605.314030889905;692.345118237743;779.377228634314;850.413961831834;130.086183495381;258.144272905279;500.270849548462;674.337748926052;761.367277861653;832.405042705186;115.086551226521;143.081435310279;230.113510430634;212.102621840444	18	0.558995	0.1168831
2013-05-10_GAG_Top10HCD_HM1_GJ179	Single precursor	800	465	0	AASSSELEK	9	0	Unmodified	_AASSSELEK_			0	0	P11426;B1N2P0;Q9TYD6;B1N621	EHI_043640	Actin	2	HCD	FTMS	MULTI-MSMS	1	0	461.22982	920.44509	-0.0039955	0.60447354	6.1673	0.00018772	98.044	65.434	NaN	NaN	1	0	0	0	-1	0	0	0	0	y1;y2;y3;y4;y5;y6;y7;y8;y1-NH3;y2-H2O;y4-H2O;y5-H2O;y6-H2O;y7-H2O;y8-H2O;a2;b2;b3;b3-H2O	258682.9;173568.5;202271.9;61267.6;213288.4;242357;577347.9;81865.1;101449.2;163999.8;33445.4;7276.9;27809.5;50054.4;27803.4;735426.3;439145.1;31623.3;17085.7	6.781492E-05;-9.779142E-05;0.0004315572;-0.00143103;-0.0003980025;0.0003188281;0.0007049931;0.0002176197;4.237308E-05;0.0003639872;-0.0005696914;-0.008356037;-8.145177E-05;0.001352838;-0.0007503466;3.545654E-05;6.91844E-05;-0.0004243057;-0.0002719874	0.4609724;-0.3541172;1.10872;-2.761096;-0.6575136;0.4605041;0.9045593;0.2558983;0.3257308;1.410014;-1.138763;-14.2276;-0.1207882;1.776855;-0.9014196;0.3080859;0.4835316;-1.843894;-1.282335	147.112736355685;276.155495058214;389.23902969001;518.2834853736;605.314480755789;692.345792335097;779.377434580029;850.415035741152;130.086212696017;258.144468593287;500.272059348494;587.311874104002;674.33562792867;761.366222048968;832.405439021211;115.08655396356;143.081434857801;230.1139567578;212.103239753245	19	0.5232035	0.1165644
2013-05-10_GAG_Top10HCD_HM1_GJ179	Single precursor	871	505	0	AASSSELEK	9	0	Unmodified	_AASSSELEK_			0	0	P11426;B1N2P0;Q9TYD6;B1N621	EHI_043640	Actin	2	HCD	FTMS	MULTI-MSMS	2	0	461.22982	920.44509	-0.0039955	0.16990117	6.6857	0.00017934	99.815	75.86	NaN	NaN	1	0	0	0	-1	0	0	0	0	y1;y2;y3;y4;y5;y6;y7;y8;y1-NH3;y2-H2O;y4-H2O;y5-H2O;y6-H2O;y7-H2O;y8-H2O;y8-NH3;a2;b2;b3;b3-H2O	167886.7;37609.7;33719.1;10845.3;33526.7;40555.3;94804.7;16369.3;55322.1;36806.5;5729.3;2680.2;2420;9945.4;5947.4;1420.3;134776.6;82358.9;4722.2;4805.8	3.98756E-05;0.0001115495;0.0004629261;-0.002497921;-0.0005460144;0.001092235;0.0004836782;0.001165478;6.403693E-05;0.0008847718;-5.226679E-05;0.000335955;-0.0001147822;0.001240253;-0.0059324;0.009854226;4.788444E-05;2.938217E-05;0.0005876546;-0.001106033	0.2710547;0.4039377;1.189311;-4.819595;-0.902034;1.577588;0.6205955;1.370483;0.4922653;3.427436;-0.1044768;0.5720299;-0.1702152;1.628983;-7.126771;11.82443;0.4160734;0.2053527;2.553766;-5.214578	147.112764295003;276.155285717271;389.238998321132;518.284552264874;605.314628767692;692.345018927902;779.377655894864;850.41408788253;130.086191032177;258.143947808701;500.271541923885;587.30318211204;674.335661259099;761.366334634084;832.410621074717;833.378850033193;115.086541535657;143.081474660031;230.112944797512;212.10407379904	20	0.3099051	0.1212121
2013-05-10_GAG_Top10HCD_HM1_GJ180	Single precursor	678	319	0	AASSSELEK	9	0	Unmodified	_AASSSELEK_			0	0	P11426;B1N2P0;Q9TYD6;B1N621	EHI_043640	Actin	2	HCD	FTMS	MULTI-MSMS	1	0	461.22982	920.44509	0.10588	0.60447354	5.4051	0.00036311	87.258	40.264	NaN	NaN	1	0	0	0	-1	0	0	0	0	y1;y2;y3;y4;y5;y6;y7;y8;y1-NH3;y2-H2O;y4-H2O;y6-H2O;y7-H2O;y8-H2O;a2;b2;b3;b3-H2O	93791.6;69438;34399;13268.5;30288.6;32152.3;92284.1;13890.6;42535.6;75518.3;3996.8;3311.6;8224.1;7419.9;116180.6;103604.6;8608.2;3654.6	3.507293E-06;1.790728E-05;0.000233722;-0.0009538566;-0.0007909429;-0.0006001103;0.000654627;0.002115228;-2.613677E-05;0.0002412483;0.001253214;-0.004103744;0.001762696;-0.002090721;-1.570098E-05;-1.877037E-05;0.0001729835;-6.630689E-05	0.02384084;0.06484496;0.6004584;-1.840417;-1.306664;-0.8667772;0.8399357;2.487294;-0.2009187;0.9345474;2.505074;-6.085574;2.315176;-2.511658;-0.1364275;-0.1311865;0.7517318;-0.3126164	147.112800663307;276.155379359516;389.239227525234;518.28300820002;605.314873696169;692.34671127356;779.377484946094;850.41313813334;130.086281205867;258.144591332154;500.270236443249;674.339650220903;761.365812191137;832.406779396034;115.086605121082;143.081522812567;230.113359468582;212.103034072688	18	0.3040181	0.08910891
2013-05-10_GAG_Top10HCD_HM1_GJ180	Single precursor	744	361	0	AASSSELEK	9	0	Unmodified	_AASSSELEK_			0	0	P11426;B1N2P0;Q9TYD6;B1N621	EHI_043640	Actin	2	HCD	FTMS	MULTI-MSMS	1	0	461.22982	920.44509	0.10588	0.82175972	5.9143	0.00014633	109.29	82.328	NaN	NaN	1	0	0	0	-1	0	0	0	0	y1;y2;y3;y4;y5;y6;y7;y8;y1-NH3;y2-H2O;y4-H2O;y5-H2O;y6-H2O;y7-H2O;y8-H2O;a2;b2;b3;b3-H2O	352496.5;417076.2;456747.5;141504.7;479666.4;518913.1;1303538;214027.9;150793.4;342192.2;70589.5;36737.9;55803.7;119589.1;76886.6;1675069;1019066;77551.9;37244.9	9.345867E-05;4.785662E-05;0.0004876416;-0.0002269257;-6.651312E-05;0.0009435561;0.001060931;0.001424822;2.651766E-05;0.0004428212;0.001792345;-0.003100181;-0.0005810157;0.0007314299;0.001578521;6.184681E-05;6.031756E-05;0.0002189363;-4.754308E-05	0.6352862;0.173296;1.252808;-0.4378418;-0.109882;1.362841;1.361256;1.675445;0.2038468;1.715401;3.582757;-5.278641;-0.8616114;0.96068;1.896342;0.537394;0.421561;0.9514282;-0.2241509	147.112710711928;276.15534941018;389.238973605567;518.282281269071;605.314149266412;692.345167607126;779.377078641782;850.413828539162;130.086228551442;258.144389759258;500.269697312414;587.306618247698;674.33612749262;761.366843456903;832.403110153445;115.086527573289;143.081443724641;230.113313515805;212.103015308877	19	0.5787964	0.1283784
2013-05-10_GAG_Top10HCD_HM1_GJ180	Single precursor	810	397	0	AASSSELEK	9	0	Unmodified	_AASSSELEK_			0	0	P11426;B1N2P0;Q9TYD6;B1N621	EHI_043640	Actin	2	HCD	FTMS	MULTI-MSMS	1	0	461.22982	920.44509	0.10588	1.0390459	6.4258	0.00014633	109.29	82.328	NaN	NaN	1	0	0	0	-1	0	0	0	0	y1;y2;y3;y4;y5;y6;y7;y8;y1-NH3;y2-H2O;y4-H2O;y5-H2O;y6-H2O;y7-H2O;y8-H2O;a2;b2;b3;b3-H2O	226014.8;172831.5;205714.9;72769.6;216682.9;216638;569780.9;89134.6;110489.3;147152.2;26005.8;13164.8;21364.7;41291.4;27483.5;759633.1;460215.1;28865.8;21106.5	-0.0002015219;-0.0004900062;-6.950302E-05;-0.002462973;-0.001793994;-0.0006984425;-0.0005296477;0.0004783751;-0.0001639055;-0.0001904176;-0.002709577;-0.003942414;-0.003050124;-0.001461468;-0.0001128454;-0.000165409;-0.0002277496;-0.0004675876;-0.0001985614	-1.369844;-1.774383;-0.178561;-4.752164;-2.963733;-1.008804;-0.6795769;0.5625197;-1.259974;-0.7376381;-5.416184;-6.712692;-4.523135;-1.919527;-0.1355655;-1.437255;-1.591745;-2.031982;-0.9361547	147.113005692486;276.155887273054;389.239530750217;518.284517316602;605.315876747731;692.346809605708;779.378669220854;850.414774985836;130.086418974628;258.145022998086;500.274199234271;587.307460481109;674.338596601136;761.369036354919;832.404801519975;115.086754829145;143.081731791789;230.114000039695;212.10316632716	19	0.5630684	0.1366906
2013-05-10_GAG_Top10HCD_HM1_GJ180	Single precursor	879	435	0	AASSSELEK	9	0	Unmodified	_AASSSELEK_			0	0	P11426;B1N2P0;Q9TYD6;B1N621	EHI_043640	Actin	2	HCD	FTMS	MULTI-MSMS	2	0	461.22982	920.44509	0.10588	-0.04738501	6.9404	0.00017934	99.815	69.648	NaN	NaN	1	0	0	0	-1	0	0	0	0	y1;y2;y3;y4;y5;y6;y7;y8;y2-H2O;y4-H2O;y5-H2O;y6-H2O;y7-H2O;y8-H2O;a2;b2;b3;b3-H2O	163968.3;54691.3;59139.8;16130.8;59876;67457.1;164235.9;27175.5;52754.1;7773.5;4128.4;4580.5;14579.5;10412.7;221939.4;125669.5;6432;3658.8	3.124992E-06;-6.276164E-05;0.0006861796;-0.0008957438;-0.00048759;0.0003229364;0.0006081323;0.0002561504;0.0003111159;-0.0001382674;-0.006403016;0.0001272016;-0.0007534454;0.004702943;-1.086417E-05;-3.773119E-05;-0.0003658809;-0.0004923492	0.02124215;-0.2272692;1.762876;-1.728291;-0.8055151;0.4664381;0.7802795;0.3012063;1.2052;-0.2763846;-10.90228;0.1886325;-0.9895939;5.649859;-0.0944;-0.2637041;-1.589999;-2.321269	147.112801045608;276.155460028439;389.238775067594;518.282950087265;605.31457034331;692.345788226772;779.377531440832;850.414997210514;258.144521464585;500.271627924461;587.309921083156;674.335419275313;761.368328332217;832.399985731544;115.086600284274;143.081541773393;230.113898333014;212.103460115036	18	0.3820145	0.1005587
2013-05-10_GAG_Top10HCD_HM1_GJ178	Single precursor	2927	1542	0	AATEPSATTAEANDSK	16	0	Unmodified	_AATEPSATTAEANDSK_			0	0	Q24806	Ehras1		2	HCD	FTMS	MULTI-MSMS	2	0	782.36028	1562.706	0.0077349	0.28006426	22.094	1.8977E-07	99.344	98.4	NaN	NaN	1	0	0	0	-1	0	0	0	0	y1;y2;y3;y4;y5;y6;y7;y8;y9;y10;y11;y12;y1-NH3;y2-H2O;y5-NH3;y6-H2O;y9-H2O;y9-NH3;y12-H2O;a2;b2;b3;b3-H2O;b4;b4-H2O;b8;b8-H2O;b12(2+)	4391;13122.3;3197.1;9531.1;17383.1;13647.3;19282.2;17927.8;15383.9;12145.4;19086.5;48063.3;1065.3;4015.3;1388.9;3355.9;1330.1;1294.8;6751;12030;16480.8;26749.7;42312.4;3747.5;16985.3;2888.1;2186.6;1100.9	-0.0002068645;-0.0001499848;-0.0009381021;-0.0003965838;0.0004114777;0.0002905756;0.0003581937;0.0008500342;0.000835465;0.006149514;0.0006635056;0.003464369;-0.0009636694;0.0006044612;-0.006734991;0.004290275;-0.009525998;-0.003389356;0.01152031;0.0001489069;-4.648911E-05;7.250506E-05;2.878912E-05;6.302173E-05;-0.0006445335;-0.0009174537;-0.008587857;0.006479354	-1.40616;-0.6405638;-2.686642;-0.8561547;0.7701949;0.4380795;0.4877823;1.017544;0.8921847;6.103991;0.6062206;2.907459;-7.407872;2.796701;-13.02122;6.648707;-10.37209;-3.686472;9.816825;1.29387;-0.3249134;0.2969947;0.1273187;0.1688813;-1.81476;-1.257919;-12.0728;11.75393	147.113011035075;234.144982565295;349.172713714651;463.215099643482;534.251405369789;663.294119368154;734.331165537764;835.378352171435;936.42604521474;1007.4578449539;1094.49535937178;1191.54532236028;130.087218738553;216.133663432939;517.232002736934;645.27955498272;918.425841991407;919.403720934165;1173.52670173745;115.086440513251;143.081550531309;244.129110011245;226.118589040884;373.1717125…	28	0.5337286	0.2276423
2013-05-10_GAG_Top10HCD_HM1_GJ179	Single precursor	2665	1566	0	AATEPSATTAEANDSK	16	0	Unmodified	_AATEPSATTAEANDSK_			0	0	Q24806	Ehras1		2	HCD	FTMS	MULTI-MSMS	2	0	782.36028	1562.706	0.82294	1.3039293	20.04	5.3285E-05	69.431	68.113	NaN	NaN	1	0	0	0	-1	0	0	0	0	y1;y2;y4;y5;y6;y7;y8;y9;y11;y12;y1-NH3;y2-H2O;y6-H2O;y8-H2O;y12-NH3;y12(2+);a2;b2;b3;b3-H2O	4526.3;6942.1;4595.4;8495.8;5481.1;7961.4;9274.2;7954.6;8741.8;19446.6;1043.1;1609.5;965.2;919.9;956.8;1701.7;4735.1;7915.7;11629.6;19544.9	0.0003212166;0.001100093;0.001860064;0.001845391;0.00222621;0.003204541;0.0009494815;0.004387257;0.001276261;0.007776522;0.001026813;0.001547901;0.008191369;0.002618334;0.01999419;0.006390311;4.078021E-05;0.0008742792;0.0009418057;0.0008884366	2.183476;4.698367;4.015571;3.454171;3.356303;4.363907;1.136589;4.685125;1.166073;6.526441;7.893389;7.161808;12.69437;3.203379;17.02354;10.71711;0.3543438;6.110395;3.857832;3.929089	147.112482953973;234.143732487289;463.212842995621;534.249971456722;663.292183733858;734.328319190753;835.378252724098;936.422493423048;1094.49474661674;1191.54101020765;130.085228255782;216.132719992983;645.275653887564;817.366019185726;1174.5022434391;596.271641286757;115.086548639892;143.080629762979;244.128240710667;226.117729393425	20	0.3320382	0.2352941
2013-05-10_GAG_Top10HCD_HM1_GJ179	Single precursor	2734	1614	0	AATEPSATTAEANDSK	16	0	Unmodified	_AATEPSATTAEANDSK_			0	0	Q24806	Ehras1		2	HCD	FTMS	MULTI-MSMS	1	0	782.36028	1562.706	0.82294	0.28006426	20.563	5.247E-14	153.79	152.89	NaN	NaN	1	0	0	0	-1	0	0	0	0	y1;y2;y3;y4;y5;y6;y7;y8;y9;y10;y11;y12;y13;y1-NH3;y2-H2O;y4-NH3;y5-H2O;y5-NH3;y6-H2O;y7-NH3;y8-H2O;y8-NH3;y9-H2O;y10-NH3;y11-H2O;y12-H2O;y13-H2O;y14(2+);a2;b2;b3;b3-H2O;b4;b4-H2O;b8;b8-H2O;b12(2+)	30231.8;109809;36187.7;86486.8;176542;122827.5;167477.4;163037.3;160816;130588.8;177924.3;451438.1;3248;9981.4;22689.3;11561.7;6936.8;7964.9;29784.4;9966.3;8463.3;8626.4;13703.7;9135.6;23407.5;81532.3;5917;19820.8;74394.5;146328;206562.1;358302.4;30239.1;151451.3;33020.5;19820.8;10994.2	-0.0002060953;-0.0004881664;-0.002176199;-0.0008610035;-0.0006080879;-0.0004326171;-0.0002570935;-7.124569E-05;-0.000309559;-0.001964303;-0.001563411;-0.0001804835;-0.02571557;-0.0005579107;0.0002891019;0.001479324;-0.0003163363;-0.002839986;0.002352373;-0.002576302;0.004987914;-0.004261523;0.01257643;-0.01770323;-0.004234653;0.003925029;0.006006559;-0.006540867;-0.0002143629;-0.0002327057;-0.000…	-1.400932;-2.084887;-6.232422;-1.858753;-1.138203;-0.6522244;-0.3501053;-0.08528544;-0.3305746;-1.949746;-1.428428;-0.1514696;-19.47239;-4.288757;1.337605;3.315483;-0.6127679;-5.490781;3.645499;-3.591629;6.102441;-5.207413;13.69379;-17.87383;-3.933761;3.344622;4.611297;-9.195268;-1.862619;-1.626383;-2.109198;-2.062019;0.2320016;-1.081759;2.774027;1.528405;19.36744	147.113010265865;234.145320746914;349.173951811944;463.215564063243;534.252424935363;663.294842560776;734.331780824989;835.379273451288;936.427190238723;1007.46595876998;1094.49758628847;1191.54896721288;1320.61709539954;130.086812979826;216.133978792358;446.186674633739;516.241568497468;517.228107732407;645.281492884691;717.307550932248;817.363649605553;818.35691462657;918.403739564874;990.45514…	37	0.440982	0.2337662
2013-05-10_GAG_Top10HCD_HM1_GJ179	Single precursor	2803	1659	0	AATEPSATTAEANDSK	16	0	Unmodified	_AATEPSATTAEANDSK_			0	0	Q24806	Ehras1		2	HCD	FTMS	MULTI-MSMS	1	0	782.36028	1562.706	0.82294	0.66401364	21.081	0.0028291	54.237	51.157	NaN	NaN	1	0	0	0	-1	0	0	0	0	y1;y2;y5;y6;y7;y8;y9;y10;y11;y12;y1-NH3;a2;b2;b3;b3-H2O;b4;b4-H2O	6818.5;5614.9;4273.1;2700;3320.8;4896.5;4257.8;3326.4;4427.1;11665;2319.4;2993.1;3938.1;9327.5;12683.4;2985.2;6144.3	2.01135E-05;-3.311413E-05;-0.00340366;0.006862559;0.0002903518;0.0006332842;0.001732565;0.003648794;0.009428287;0.009550244;0.0004232693;-0.0002638015;0.0002632614;-0.0004045747;0.000386209;0.002419325;0.0014748	0.1367216;-0.1414258;-6.37085;10.34628;0.3953962;0.7580805;1.85019;3.621774;8.614347;8.015047;3.25377;-2.292195;1.839944;-1.657213;1.707996;6.483182;4.152499	147.112784057104;234.144865694633;534.255220507168;663.287547384987;734.331233379685;835.378568921366;936.425148115128;1007.46034567368;1094.48659459044;1191.53923648604;130.085831799793;115.086853221595;143.08124078079;244.129587091015;226.118231621046;373.169356287689;355.159736125805	17	0.260699	0.1717172
2013-05-10_GAG_Top10HCD_HM1_GJ180	Single precursor	2653	1454	0	AATEPSATTAEANDSK	16	0	Unmodified	_AATEPSATTAEANDSK_			0	0	Q24806	Ehras1		2	HCD	FTMS	MULTI-MSMS	6	2	782.36028	1562.706	0.83491	1281.5191	20.216	0.00013273	58.98	58.036	NaN	NaN	1	0	0	0	-1	0	0	0	0	y1;y2;y3;y4;y5;y6;y7;y8;y9;y10;y11;y12;y12(2+);a2;b2;b3;b3-H2O	2031.5;5884.9;784.9;3573;6443.3;4484.6;6726;6812;7813.8;4740.5;8386.2;16902.1;2537;4180.7;7062.8;10222.2;19698.5	-0.0002456503;-0.0009671852;-0.003867128;-0.0007928613;0.0004523068;-0.001292342;-0.001739737;0.002672285;-0.00558669;0.004945684;0.001694082;-0.001308252;0.0002116884;-0.000286466;-0.0001337315;-0.0007510908;-0.000449055	-1.669806;-4.130697;-11.07502;-1.711647;0.8466179;-1.948365;-2.369138;3.198899;-5.965929;4.909067;1.547822;-1.097942;0.3550164;-2.489129;-0.9346517;-3.076603;-1.985923	147.113049820915;234.145799765741;349.175642740668;463.21549592101;534.251364540733;663.295702286055;734.333263468267;835.376529920489;936.432467369457;1007.45904878347;1094.4943287952;1191.55009498169;596.277819909583;115.086875886137;143.08163777369;244.129933607135;226.119066885038	17	0.4280322	0.2328767
2013-05-10_GAG_Top10HCD_HM1_GJ180	Single precursor	2717	1495	0	AATEPSATTAEANDSK	16	0	Unmodified	_AATEPSATTAEANDSK_			0	0	Q24806	Ehras1		2	HCD	FTMS	MULTI-MSMS	1	0	782.36028	1562.706	0.83491	1.1759461	20.705	6.6502E-17	173.71	172.33	NaN	NaN	1	0	0	0	-1	0	0	0	0	y1;y2;y3;y4;y5;y6;y7;y8;y9;y10;y11;y12;y13;y1-NH3;y2-H2O;y4-NH3;y5-H2O;y6-H2O;y6-NH3;y7-H2O;y7-NH3;y8-H2O;y8-NH3;y9-H2O;y9-NH3;y10-H2O;y10-NH3;y11-H2O;y12-H2O;y13-H2O;y13-NH3;y14(2+);a2;b2;b3;b3-H2O;b4;b4-H2O;b8;b8-H2O;b12(2+)	45918.3;271579.4;109909.9;192109.2;412029.4;252132.5;347549.7;341664.2;364332.4;240513;326889.5;1009799;10738.1;14220.6;43369.7;24223.6;15632.8;45625.5;18980;10092.3;14601.4;20935.2;15873.6;27186.9;12789.4;23845.1;25402.8;75859;225406.8;16419;8284;32120.5;204137.2;306454.3;445850.7;784165.1;77149.5;300898.7;53616;32120.5;35951	-0.0001558937;-0.0004422575;-0.002930497;-0.0006231366;-0.0005355878;-0.0005711879;-0.001238684;-0.001129826;-0.0008952455;-0.001412268;-0.0005243183;-0.0009445368;0.01038714;4.355384E-05;-0.0003339439;0.0002465518;-0.005719315;-0.002779266;-0.006579506;0.008880086;-0.005197283;-0.004828862;0.002781765;0.0003653044;-0.003262171;-0.007757188;-0.01022943;-0.0006844038;0.002774892;-0.01002315;-0.000…	-1.059687;-1.888817;-8.392638;-1.345242;-1.0025;-0.8611372;-1.686816;-1.352468;-0.9560219;-1.401803;-0.4790498;-0.7926961;7.865581;0.3348075;-1.545074;0.5525739;-11.07864;-4.307025;-10.18067;12.39695;-7.245517;-5.90778;3.399237;0.3977548;-3.548139;-7.83981;-10.32809;-0.6357757;2.364558;-7.694783;-0.6623359;-14.26734;-1.633207;-1.811531;-1.836825;-2.26635;-0.9420791;-2.054327;-5.314125;-3.543719;1…	147.112960064271;234.145274837998;349.174706109222;463.215326196351;534.252352435298;663.294981131615;734.332762415786;835.380332031171;936.427775925172;1007.46540673518;1094.49654719572;1191.54973126622;1320.58099268904;130.086211515259;216.134601838085;446.187907406407;516.246971476091;645.286624523049;646.274440348541;716.312078959346;717.310171913169;817.373466381507;818.349871339344;918.4159…	41	0.5435406	0.2631579
2013-05-10_GAG_Top10HCD_HM1_GJ180	Single precursor	2792	1545	0	AATEPSATTAEANDSK	16	0	Unmodified	_AATEPSATTAEANDSK_			0	0	Q24806	Ehras1		2	HCD	FTMS	MULTI-MSMS	3	0	782.36028	1562.706	0.83491	-1.7676658	21.236	1.2168E-10	110.57	107.6	NaN	NaN	1	0	0	0	-1	0	0	0	0	y1;y2;y3;y4;y5;y6;y7;y8;y9;y10;y11;y12;y13;y1-NH3;y2-H2O;y6-NH3;y8-H2O;y8-NH3;y10-NH3;y11-H2O;y12-H2O;y13-NH3;y14(2+);a2;b2;b3;b3-H2O;b4;b4-H2O;b8;b8-H2O;b12(2+)	5314.9;16471.2;5836.3;10624.5;27832.1;17863.2;18913;23448.8;23149.5;16411.4;25163.4;62707.1;11589.9;1113.5;4151.1;1065.9;1233.1;1349.3;1573.3;2595.1;8912.4;4674.5;1926;12641.2;18754.6;30371.2;53541.9;8191.6;27617.9;3107.2;1926;2381.3	-7.483966E-05;-0.0001238378;-0.002126824;-0.001217032;-0.001273408;0.0008618508;0.00112932;0.00241436;-0.0001942499;-0.002273233;0.001883862;0.001324247;-0.005599631;-0.0003688061;9.980529E-05;0.00813666;-0.0009026765;-0.002024569;-0.01192479;0.00965644;0.007839257;-0.01374682;-0.00565;-4.67068E-05;-0.0001046831;-5.808564E-05;-0.0001534871;0.007233663;0.0001487956;0.00453044;0.001978067;0.0087149…	-0.5087227;-0.5288936;-6.091016;-2.627355;-2.38353;1.299351;1.53789;2.890145;-0.2074373;-2.256386;1.721217;1.111368;-4.240227;-2.835081;0.4617747;12.59039;-1.104368;-2.47395;-12.03978;8.97042;6.680063;-10.54545;-7.942881;-0.4058404;-0.7316321;-0.2379299;-0.6787899;19.38465;0.4189525;6.211725;2.780805;15.80949	147.112879010264;234.144956418277;349.173902436372;463.215920092123;534.253090255579;663.293548092892;734.33039441183;835.376787845956;936.427074929566;1007.46626770057;1094.4941390151;1191.54746248214;1320.59697945622;130.086623875173;216.134168088906;646.259724182333;817.369540195774;818.354677672687;990.449370154599;1076.47580175149;1173.53038278625;1303.57857754243;711.328817383331;115.086636…	32	0.4230895	0.2137931
2013-05-10_GAG_Top10HCD_HM1_GJ178	Single precursor	1141	532	0	AATSYENAK	9	0	Unmodified	_AATSYENAK_			0	0	C4LWJ2;Q8IT44	EHI_096830	Phosphorylase	2	HCD	FTMS	MULTI-MSMS	2	0	477.72999	953.44543	-0.34632	0.44264065	8.8327	0.00034622	86.744	66.177	NaN	NaN	1	0	0	0	-1	0	0	0	0	y1;y2;y3;y4;y5;y6;y7;y1-NH3;y2-NH3;y3-NH3;y4-H2O;y4-NH3;y5-NH3;y6-H2O;y6-NH3;a2;b2;b3;b3-H2O	49648.8;13674.6;28596.6;24078.1;39932.7;39061.7;15992.3;17845.2;1369.9;9628.7;8637.9;2656.1;1628.1;3625.6;1113.7;53189.4;38128.6;4399.5;5770.1	4.495061E-05;-0.0001035849;0.0003473696;0.0001745856;0.0002500885;0.0004821493;0.001381437;2.86535E-05;0.0001324874;-0.0002679324;0.0009683126;0.001687547;0.00322146;-0.002673449;0.0097927;3.656684E-05;6.627625E-05;-0.0008321721;-0.0005784763	0.3055521;-0.4748334;1.045688;0.3785174;0.4005912;0.6778136;1.700487;0.2202654;0.6587375;-0.8501296;2.184703;3.799009;5.304832;-3.855994;14.10454;0.3177334;0.4632065;-3.408725;-2.55828	147.112759219987;218.150021543311;332.192498036039;461.235263916198;624.298516951611;711.330313300671;812.377092487099;130.0862264156;201.123236369467;315.166564236523;443.223905502913;444.207201853332;607.26899647867;693.322904212645;694.294453648044;115.086552853258;143.081437765948;244.130014688352;226.119196306311	19	0.2813903	0.1472868
2013-05-10_GAG_Top10HCD_HM1_GJ179	Single precursor	4103	2597	0	AATVAFGNR	9	0	Unmodified	_AATVAFGNR_			0	0	C4M3Q5	EHI_146110		2	HCD	FTMS	MULTI-SECPEP	1	2	453.74323	905.47191	2.3718	1631.34	30.359	0.052078	49.536	39.507	NaN	NaN	1	0	0	0	-1	0	0	0	0	y1;y3;y4;y5;y6;y7;y1-NH3;y3-NH3;y5-NH3;a2;b2;b3;b3-H2O	25605.1;21466.5;55125.5;158480.4;41189.6;33122.9;63548.6;5350.2;4986.5;17067.1;17191.5;22501.7;32440.7	6.781523E-05;0.0003356035;0.0003242365;0.0005823424;-0.0008135658;0.001420388;2.559789E-05;-0.0002765888;0.004651851;-2.704716E-05;-4.019212E-05;0.0002618679;8.32752E-05	0.3872525;0.9694396;0.6573454;1.031994;-1.226435;1.858165;0.1619173;-0.8402943;8.500293;-0.2350157;-0.2809036;1.072662;0.3682812	175.118884365774;346.183007748289;493.251433031446;564.288288713424;663.358098537807;764.403543058248;158.092377481611;329.157070839112;547.257670103781;115.08661646726;143.081544234326;244.128920648456;226.118534554805	13	0.2485093	0.05701754
2013-05-10_GAG_Top10HCD_HM1_GJ178	Single precursor	2673	1388	0	AAVAAIR	7	0	Unmodified	_AAVAAIR_			0	0	P38653;C4LWK0;C4LV69	RPL21;EHI_069110	60S ribosomal protein L21	2	HCD	FTMS	MULTI-MSMS	1	0	336.21358	670.41261	-0.52988	-0.83783538	20.256	0.0032886	111.69	89.985	NaN	NaN	1	0	0	0	-1	0	0	0	0	y1;y2;y3;y4;y5;y6;y1-NH3;y2-NH3;y3-NH3;y4-NH3;y5-NH3;a2;b2;b3;b4	135569;18496.7;103614.6;329882.3;198913.2;34731.9;19610.7;46204.4;17609.4;13876.9;7260.3;134238.9;84020.9;46271.1;5239.7	-1.982594E-05;0.0009628952;0.0001356627;0.000282196;0.0003430312;-0.0006196563;-1.001915E-05;-3.928299E-05;-0.0003512176;0.001290896;0.0007834177;1.100653E-05;-2.423349E-05;-4.418824E-05;0.001061858	-0.1132141;3.341042;0.3776381;0.6558473;0.6480293;-1.032101;-0.06337529;-0.1448613;-1.02631;3.12377;1.529162;0.09563699;-0.1693684;-0.1824829;3.390502	175.118972006945;288.202053266236;359.239994286476;430.276961541016;529.345314621952;600.383391097344;158.092413098653;271.176506342886;342.213932065288;413.249403739288;512.31832513399;115.086578413566;143.081528275693;242.149962146636;313.185969888381	15	0.5241854	0.1162791
2013-05-10_GAG_Top10HCD_HM1_GJ180	Single precursor	2305	1230	0	AAVAAIR	7	0	Unmodified	_AAVAAIR_			0	0	P38653;C4LWK0;C4LV69	RPL21;EHI_069110	60S ribosomal protein L21	2	HCD	FTMS	MULTI-SECPEP	2	2	336.21358	670.41261	-0.05393	2989.8577	17.616	0.007799	84.064	63.192	NaN	NaN	1	0	0	0	-1	0	0	0	0	y1;y2;y3;y4;y5;y6;y1-NH3;y2-NH3;y3-NH3;y4-NH3;y5-NH3;a2;b2;b3	114706.7;17904.4;106245.6;367404.8;208512.3;37264.4;17994;51966.6;18846.7;14481.2;4837.5;114486.8;82038;46579.8	-0.0002717857;-9.527753E-05;0.0007524075;-0.0003222594;-0.0005541079;-0.001686584;-0.0003824192;-0.0001680929;-0.00131995;0.0006404186;0.001145842;-0.0001237265;-0.0004747307;-0.0003852155	-1.552004;-0.3305916;2.094446;-0.748957;-1.046778;-2.809174;-2.418954;-0.6198651;-3.857079;1.549712;2.236585;-1.075072;-3.317893;-1.590812	175.119223966687;288.203111438933;359.239377541677;430.277565996369;529.34621176114;600.384458025404;158.092785498737;271.176635152822;342.214900797602;413.250054216879;512.317962709233;115.086713146596;143.081978772918;242.150303173929	14	0.2250944	0.09271523
2013-05-10_GAG_Top10HCD_HM1_GJ178	Single precursor	13012	9142	0	AAYLEHWWNVVNWK	14	0	Unmodified	_AAYLEHWWNVVNWK_			0	0	P34107;C4LX20	SODB;EHI_159160	Superoxide dismutase [Fe];Superoxide dismutase	3	HCD	FTMS	MULTI-MSMS	1	1	605.97037	1814.8893	0.80324	0.54893487	90.842	2.8526E-05	67.519	66.156	NaN	NaN	1	0	0	0	-1	0	0	0	0	y1;y2;y3;y4;y5;y6;y7;y8;y9;y1-NH3;y2-NH3;y3-NH3;y4-NH3;y7-NH3;a2;b2;b3;b6;b9(2+);b11(2+);b12(2+)	18538.7;29484.8;31718.8;23309;4680.9;13330.6;19487.5;16480.3;3325.6;10855.4;5986;9946.4;1758.7;1963.6;64377.8;30332.7;4174.1;4414.3;3071;4414.3;1157.5	-0.0001585069;-9.338602E-05;-0.0005474804;-0.0008378901;-0.0004034605;-0.001415089;-0.002918116;0.002387202;0.001157047;-0.0002654989;0.001024938;-0.0001281482;-0.001455929;-0.01112069;-0.0001060355;-0.0001921127;-0.0004953716;-0.01093712;-0.009176619;-0.00330905;-0.006445146	-1.07745;-0.2802767;-1.224143;-1.533742;-0.6251593;-1.863391;-3.08633;2.109635;0.9120433;-2.040941;3.241786;-0.2978746;-2.750782;-11.97732;-0.9213532;-1.342678;-1.618093;-15.95864;-15.65231;-4.828324;-8.681899	147.112962677447;333.192210510119;447.235592051722;546.304296377563;645.372275864194;759.416214939871;945.497030920163;1131.57103855629;1268.63118057372;130.086520567981;316.164543084923;430.20862361804;529.278365315314;928.478684388703;115.086695455599;143.081696154846;306.145327952093;685.341338636417;586.278792289245;685.341338636417;742.365938456177	21	0.2832562	0.1149425
2013-05-10_GAG_Top10HCD_HM1_GJ178	Single precursor	13038	9165	0	AAYLEHWWNVVNWK	14	0	Unmodified	_AAYLEHWWNVVNWK_			0	0	P34107;C4LX20	SODB;EHI_159160	Superoxide dismutase [Fe];Superoxide dismutase	2	HCD	FTMS	MULTI-SECPEP	3	2	908.45191	1814.8893	1.5673	1091.2912	91.003	0.02025	39.947	36.921	NaN	NaN	1	0	0	0	-1	0	0	0	0	y1;y2;y3;y4;y6;y7;y1-NH3;a2;b2;b3;b6;b7;b9;b10;b11;b11(2+);b12(2+)	19548.8;9907.3;9041.5;3226.7;1510.5;2316.1;11006.5;1672.3;2419.1;10905.3;6220.1;7816.2;3790.4;1501;1448.1;6220.1;3500.9	2.655463E-05;-0.0005417848;0.001644693;-0.002139201;0.001811011;-0.01186405;2.138403E-05;-8.955934E-05;5.941718E-05;-0.0001371203;0.001055594;0.004667778;-0.005142597;-0.005262713;-0.01560058;0.008683661;-0.009052617	0.1805052;-1.626041;3.677483;-3.915759;2.384752;-12.54783;0.1643835;-0.7781903;0.4152682;-0.4478934;1.540273;5.356611;-4.389616;-4.141894;-11.38991;12.67078;-12.19423	147.112777615974;333.19265890888;447.233399878145;546.305597688568;759.412988839405;945.50597685304;130.086233685066;115.086678979437;143.081444625024;306.144969700804;685.329345925357;871.405046695199;1171.53709747128;1270.60563150351;1369.68438329069;685.329345925357;742.368545926329	17	0.1028134	0.08121827
2013-05-10_GAG_Top10HCD_HM1_GJ180	Single precursor	12456	8999	0	AAYLEHWWNVVNWK	14	0	Unmodified	_AAYLEHWWNVVNWK_			0	0	P34107;C4LX20	SODB;EHI_159160	Superoxide dismutase [Fe];Superoxide dismutase	2	HCD	FTMS	MULTI-MSMS	2	1	908.45191	1814.8893	0.10373	3.0705579	88.494	3.3453E-10	105.19	104.49	NaN	NaN	1	0	0	0	-1	0	0	0	0	y1;y2;y3;y4;y5;y6;y7;y8;y9;y10;y1-NH3;y2-NH3;y3-NH3;y4-NH3;a2;b2;b3;b4;b5;b6;b6-H2O;b7;b8;b9;b10;b11;b12;b11(2+);b12(2+)	41316.9;65497.6;56380.7;25627.4;5000.4;12314;23645.1;18353.7;7227.8;1508.4;25553.3;15208.6;24646.3;4823.7;8754.4;7923.2;64842.7;8745.1;7827.1;60873.6;2151.5;50074.8;19027.1;59586.1;31761.2;6715.1;3414.9;60873.6;3523.4	-9.635567E-05;-0.0003383128;-0.0009573123;-0.0002359436;-0.001844467;-0.005256286;-0.0001854001;0.001925051;0.004739061;0.006047798;-0.0001728102;-0.001277581;0.0003498427;-0.005026439;-0.0002631403;-0.0001197426;-0.0004135345;-0.001231266;7.455918E-05;-0.001012622;-0.00125234;1.086763E-05;-0.0005980103;0.0002422955;-0.0008046325;-0.003878646;-0.004146255;0.006615445;-0.007852191	-0.6549777;-1.015368;-2.140508;-0.431891;-2.857982;-6.921447;-0.196088;1.701219;3.735581;4.327061;-1.328426;-4.040843;0.8131939;-9.496714;-2.28645;-0.8368834;-1.350779;-2.93697;0.1359895;-1.477565;-1.876668;0.01247132;-0.5654999;0.2068194;-0.6332691;-2.831805;-2.794507;9.652914;-10.57723	147.112900526264;333.192455436915;447.236001883608;546.303694431142;645.373716870248;759.420056136785;945.494298204509;1131.57150070744;1268.62759855901;1397.66888291828;130.086427879311;316.166845603265;430.20814562714;529.281935825023;115.08685256039;143.081623784832;306.14524611497;419.230127827063;548.271415097923;685.331414141216;667.321089173548;871.40970360537;1057.48962543676;1171.5317125…	29	0.2876016	0.1
2013-05-10_GAG_Top10HCD_HM1_GJ180	Single precursor	12464	9006	0	AAYLEHWWNVVNWK	14	0	Unmodified	_AAYLEHWWNVVNWK_			0	0	P34107;C4LX20	SODB;EHI_159160	Superoxide dismutase [Fe];Superoxide dismutase	3	HCD	FTMS	MULTI-MSMS	2	1	605.97037	1814.8893	0.1493	0.38363553	88.543	2.7682E-07	92.792	92.214	NaN	NaN	1	0	0	0	-1	0	0	0	0	y1;y2;y3;y4;y5;y6;y7;y8;y9;y1-NH3;y2-NH3;y3-NH3;y4-NH3;y6-NH3;y7-NH3;y8-NH3;y12(2+);a2;b2;b3;b6;b7;b9;b9(2+);b11(2+)	53120.9;120163.7;123502.9;86254.2;24989.9;48179.3;64915.5;54680.3;20173.6;30640.9;18613.5;44415.3;11804;10039.4;10794.4;11870.8;2850.4;226706.8;104363.2;26086.7;18348.5;9010;2075.5;13694.8;18348.5	2.694493E-05;-4.966176E-05;-0.0005778314;-0.0005302128;-0.001598963;-0.0002741308;-1.031501E-05;0.001369398;0.001256931;-0.0001745464;0.0003378458;-0.0002151096;-0.001628949;0.001316903;-0.002386258;0.001213213;0.0006527915;-4.358055E-05;-8.429943E-05;-0.000486752;-0.004731869;0.0007177137;0.01479363;-0.008048893;0.002896198	0.1831584;-0.1490484;-1.292007;-0.9705453;-2.477577;-0.3609762;-0.01090965;1.210173;0.990777;-1.341773;1.068573;-0.5000122;-3.077679;1.773876;-2.570097;1.088527;0.7795325;-0.3786761;-0.5891703;-1.589938;-6.90446;0.8236244;12.62776;-13.72881;4.225959	147.112777225666;333.192166785857;447.235622402704;546.303988700242;645.373471366349;759.415073981684;945.494123119406;1131.57205635979;1268.63108068975;130.086429615493;316.165230176836;430.208710579404;529.278538335382;742.3869338467;928.469949960446;1114.54566344361;837.414147059362;115.086633000651;143.081588341624;306.145319332475;685.335133388192;871.408996759339;1171.51716123903;586.277664…	25	0.3072172	0.1121495
2013-05-10_GAG_Top10HCD_HM1_GJ179	Single precursor	11972	8776	0	AAYPDLTMDIFGK	13	0	Unmodified	_AAYPDLTMDIFGK_			0	0	C4M569	EHI_111570		2	HCD	FTMS	MULTI-MSMS	3	0	721.35523	1440.6959	-0.87858	-0.73252655	86.143	0.00071379	59.227	52.951	NaN	NaN	1	0	0	0	-1	0	0	0	0	y1;y2;y3;y4;y5;y6;y7;y8;y9;y10;y1-NH3;y2-NH3;y8-H2O;y9-H2O;y10-H2O;a2;b2;b3	59764.6;72774;105822.7;43662.5;40262;43232.5;68694.7;60145.5;80179.8;75588.3;30919.3;18503.7;4732.6;8068.2;2221.4;28898.9;24328.2;11804	-0.0001441938;-0.0004052737;-0.0002838486;-0.001519569;-0.0007918742;-0.0004284749;-0.00158305;-0.003598703;-0.001229745;0.0004084704;-0.00021625;-0.0002259508;0.01589627;-0.003724343;-0.001150491;-0.0001374576;-0.0002004023;-0.0001517258	-0.9801568;-1.985325;-0.8082182;-3.2729;-1.366916;-0.6031845;-1.951002;-3.892638;-1.183;0.3593902;-1.662356;-1.207596;17.53666;-3.645933;-1.02855;-1.194383;-1.400615;-0.495601	147.112948364358;204.134673167851;351.202965659028;464.288265359789;579.314480696998;710.354601903877;811.403434953102;924.48951458687;1039.51408866077;1136.56521429708;130.086471319129;187.107944743552;906.45945492703;1021.50601857217;1118.55620857227;115.086726877723;143.081704444508;306.144984306266	18	0.2225616	0.07894737
2013-05-10_GAG_Top10HCD_HM1_GJ180	Single precursor	11834	8492	0	AAYPDLTMDIFGK	13	0	Unmodified	_AAYPDLTMDIFGK_			0	0	C4M569	EHI_111570		2	HCD	FTMS	MULTI-MSMS	1	0	721.35523	1440.6959	-0.37109	0.10040426	84.232	0.00012668	78.705	75.232	NaN	NaN	1	0	0	0	-1	0	0	0	0	y1;y2;y3;y4;y5;y6;y7;y8;y9;y10;y1-NH3;y2-NH3;y6-H2O;y7-H2O;y8-H2O;y9-H2O;y9-NH3;y10-H2O;y10-NH3;y11(2+);a2;b2;b3	70492.8;183915.8;297047.2;121914.7;108830.9;138428.2;204659.9;174183.6;208351.7;226264.3;29086.4;13005.2;3559.4;4198.1;3691.4;12611.2;5212.5;20620.8;7729.2;3471.8;60877.3;73672.2;21090	0.0002846477;0.0002047848;0.0005834154;5.05125E-05;-3.34815E-05;0.001159479;0.001959722;0.001542375;0.003083117;0.001865384;0.0001388055;0.0004667823;-0.0004428766;-0.002896701;0.008540346;-0.003217246;-0.005759856;0.005303746;0.001333545;0.008691534;0.0001946758;0.0001864941;0.001056386	1.934898;1.003188;1.661196;0.1087959;-0.0577951;1.632258;2.415236;1.668362;2.965934;1.641249;1.067028;2.494731;-0.639677;-3.651024;9.421576;-3.149514;-5.633155;4.741627;1.191157;13.36523;1.691563;1.303413;3.450621	147.112519522929;204.134063109414;351.202098394941;464.2866952783;579.313722304297;710.353013949743;811.399892180839;924.484373508785;1039.50977579854;1136.56375738328;130.086116263574;187.107252010399;692.344051619311;793.394183918196;906.466810850733;1021.50551147534;1022.4920696702;1118.54975433535;1119.53774012102;650.30942235153;115.086394744277;143.08131754812;306.14377619423	23	0.3027375	0.1419753
2013-05-10_GAG_Top10HCD_HM1_GJ180	Single precursor	11911	8555	0	AAYPDLTMDIFGK	13	0	Unmodified	_AAYPDLTMDIFGK_			0	0	C4M569	EHI_111570		2	HCD	FTMS	MULTI-MSMS	3	0	721.35523	1440.6959	-0.37109	-2.2595664	84.767	0.0027509	50.897	48.123	NaN	NaN	1	0	0	0	-1	0	0	0	0	y1;y2;y3;y4;y5;y6;y7;y8;y9;y10;y1-NH3;y2-NH3;y9-H2O;a2;b2;b3	19331.3;28573.9;38615.3;17455.3;9742.3;17450.4;29482.6;22285.9;27271.1;31615.9;9799;4154.1;1474.9;12389.2;12122.1;3532.3	4.512921E-05;-0.0001712848;-0.0003372912;-0.00125393;-0.0002564933;0.001884449;-0.0003646133;-0.001810284;0.003120419;-0.0004689049;-3.476324E-05;0.0001098471;-0.007417077;-8.580741E-05;-0.0001231388;0.001147145	0.3067661;-0.8390782;-0.960388;-2.700759;-0.4427535;2.652837;-0.449362;-1.958148;3.001818;-0.4125628;-0.2672321;0.5870798;-7.260897;-0.7455894;-0.8606189;3.74708	147.112759041392;204.134439178956;351.203019101562;464.287999720926;579.313945316092;710.352288980244;811.402216516422;924.487726167084;1039.50973849668;1136.56609167235;130.086289832339;187.10760894561;1021.50971130618;115.086675227508;143.081627180963;306.143685435615	16	0.2046164	0.0855615
2013-05-10_GAG_Top10HCD_HM1_GJ178	Single precursor	8575	5564	0	AAYSSGKPALGVGAGNVPTYIEK	23	1	Unmodified	_AAYSSGKPALGVGAGNVPTYIEK_			0	0	Q24803;C4M2R2;C4M230;B1N387	ADH2;EHI_160940;EHI_150490;EHI_024240	Aldehyde-alcohol dehydrogenase 2;Alcohol dehydrogenase;Acetaldehyde dehydrogenase	3	HCD	FTMS	MULTI-MSMS	1	1	750.73034	2249.1692	-0.072573	-0.85657326	61.469	0.0027753	75.539	74.728	NaN	NaN	1	0	0	0	-1	0	0	0	0	y1;y2;y3;y4;y5;y6;y7;y8;y9;y10;y11;y13;y1-NH3;y2-H2O;y5-H2O;y5-NH3;y6-H2O;y8-NH3;y9-NH3;y11-NH3;a2;b2;b3;b4;b7;b9;b10;b11;b11-H2O;b12;b13	46721.3;66854.6;50793;65006.1;25717.8;493479.6;44630.4;27003.8;75858.8;21656.3;70727.8;10791.2;14885.3;50363.2;5809.3;5584.3;18098.7;18419.1;96087.5;12102.4;60362;44518.4;46735.2;15230.4;11207.5;4299.6;18419.1;96087.5;6226.8;20295.5;7249.3	0.0001517285;0.0005345957;-0.0007421503;0.0005357533;-0.00213623;-0.002272245;0.001509991;-0.006146982;-0.001216225;0.00387753;0.001540735;-0.006179969;0.0002286024;7.142234E-05;-0.005320148;0.0005544808;-0.0005156727;-0.01087316;-0.01066053;0.004641753;5.733983E-05;-6.74024E-05;0.0004622985;-0.0002678974;-0.003976169;0.002940172;0.0003602252;0.0005728577;-0.002587381;-0.005140478;0.003959766	1.031377;1.935855;-1.906664;0.9700363;-3.269643;-3.028023;1.777568;-6.379709;-1.19175;3.552253;1.341411;-4.736731;1.757317;0.2766756;-8.373633;0.8713821;-0.7040927;-11.48777;-10.62314;4.10207;0.4982323;-0.4710767;1.510067;-0.6813655;-5.976242;3.527872;0.380587;0.5708482;-2.625416;-4.662166;3.414749	147.112652442061;276.154862671076;389.240203397481;552.302254032249;653.352604489554;750.405504356616;849.470136036914;963.520720456899;1020.53725342395;1091.56927345618;1148.59307397479;1304.69067231883;130.086026466702;258.144761158156;635.345223721377;636.323364677344;732.393183098024;946.498897536646;1003.5201486277;1131.56342385562;115.086532080273;143.081571444598;306.144370282026;393.17712…	31	0.3485698	0.1542553
2013-05-10_GAG_Top10HCD_HM1_GJ179	Single precursor	8151	5630	0	AAYSSGKPALGVGAGNVPTYIEK	23	1	Unmodified	_AAYSSGKPALGVGAGNVPTYIEK_			0	0	Q24803;C4M2R2;C4M230;B1N387	ADH2;EHI_160940;EHI_150490;EHI_024240	Aldehyde-alcohol dehydrogenase 2;Alcohol dehydrogenase;Acetaldehyde dehydrogenase	2	HCD	FTMS	MULTI-MSMS	4	0	1125.5919	2249.1692	-0.88224	-1.4005668	59.896	0.070518	32.457	32.112	NaN	NaN	1	0	0	0	-1	0	0	0	0	y1;y2;y3;y4;y5;y6;y7;y11;y16;y1-NH3;y2-H2O;y6-H2O;a2;b3;b4;b4-H2O;b9;b10;b12;b17(2+)	6074.1;5524.8;5040.9;4630.6;1805.7;33217.8;2566.4;2960.2;2946.7;1806.1;5811;1731.2;2072.3;6640.8;2902.1;2703.5;1335.2;1073.5;1320.9;2531	-6.817002E-05;-0.0005299201;-0.001212387;-0.001077069;-0.0007870796;0.0001214571;0.00385;0.01096072;0.004475555;-4.580681E-05;0.0001658073;-0.0009434527;0.0004381321;0.0007997241;-0.000492275;-0.00269579;0.003199043;-0.01147497;-0.01376263;0.002739906	-0.4633858;-1.918916;-3.114749;-1.950138;-1.204681;0.1618558;4.532249;9.542813;2.822173;-0.3521263;0.6423039;-1.288177;3.806992;2.612248;-1.252043;-7.185534;3.838489;-12.12344;-12.48195;3.648872	147.112872340616;276.155927186881;389.240673634333;552.303866854338;653.351255339215;750.403110654535;849.467796027839;1148.58365399082;1585.85395841505;130.086300875912;258.144666773187;732.39361087801;115.086151288046;306.144032856433;393.177353265384;375.168992093717;833.411994738614;946.510732727289;1102.60289803098;750.891157327715	20	0.1821206	0.16
2013-05-10_GAG_Top10HCD_HM1_GJ180	Single precursor	8150	5422	0	AAYSSGKPALGVGAGNVPTYIEK	23	1	Unmodified	_AAYSSGKPALGVGAGNVPTYIEK_			0	0	Q24803;C4M2R2;C4M230;B1N387	ADH2;EHI_160940;EHI_150490;EHI_024240	Aldehyde-alcohol dehydrogenase 2;Alcohol dehydrogenase;Acetaldehyde dehydrogenase	2	HCD	FTMS	MULTI-MSMS	3	1	1125.5919	2249.1692	-0.41053	442.67452	59.742	0.021173	58.373	57.562	NaN	NaN	1	0	0	0	-1	0	0	0	0	y1;y2;y3;y4;y6;y7;y9;y11;y13;y16;y1-NH3;y2-H2O;y6-H2O;y6-NH3;b2;b3;b4;b4-H2O;b7;b10;b12;b16;b17	5618.1;7241.4;6351.2;4796.3;40317.6;2976.2;4719.5;6545.8;1963.8;3251;3655.7;7781.7;2553.5;1465.6;2013.8;7181.2;2438.8;1998.7;1049;2004.8;2388;1043.3;1052.6	-0.0001909827;0.0004298307;-0.0009954891;0.001887223;-0.0005970535;-0.00235606;-0.001139561;0.002674804;-0.01709135;0.0129569;0.0001112507;-0.0002715222;-0.01266278;-0.003065113;0.0006778422;0.0008810493;-0.001767613;-0.003120481;-0.004189331;-0.004929636;0.008246007;0.01663548;0.002081737	-1.298204;1.556484;-2.557517;3.417019;-0.7956429;-2.773552;-1.116629;2.328768;-13.09982;8.17034;0.8552077;-1.05182;-17.2893;-4.179435;4.737477;2.877892;-4.4957;-8.317526;-6.296626;-5.208256;7.478823;11.86812;1.387105	147.112995153315;276.154967436076;389.2404567363;552.30090256286;750.403829165113;849.474002087782;1020.53717675981;1148.59193990632;1304.70158370348;1585.845477073;130.086143818417;258.145104102692;732.405330202673;733.379748122981;143.080826200022;306.143951531225;393.178628603763;375.169416785437;665.329505472802;946.504187397338;1102.58088939411;1401.69546860105;1500.77843626308	23	0.2710121	0.1885246
2013-05-10_GAG_Top10HCD_HM1_GJ178	Single precursor	3286	1776	0	ACEELMK	7	0	Unmodified	_ACEELMK_			0	0	Q24803;C4M2R2;C4M230	ADH2;EHI_160940;EHI_150490	Aldehyde-alcohol dehydrogenase 2;Alcohol dehydrogenase;Acetaldehyde dehydrogenase	2	HCD	FTMS	MULTI-MSMS	1	0	440.69879	879.38302	-0.52881	0.48055806	24.653	0.0032532	102.77	70.303	NaN	NaN	1	0	0	0	-1	0	0	0	0	y1;y2;y3;y4;y5;y6;y1-NH3;y4-H2O;y5-H2O;y6-H2O;y6-NH3;a2;b2;b3;b4	187801.5;156315;76529.1;58404.6;118354.3;79198.6;105776.8;34301.7;47485.5;11372.2;6014.7;53961.9;58651;9694.9;8872.4	4.88095E-05;7.728578E-05;0.0003987434;0.0005347918;0.0009377968;0.0008279706;3.60079E-05;0.000937521;0.00141513;0.005031613;-0.001616613;-5.341465E-05;-5.109071E-05;0.0002530194;0.001563704	0.3317829;0.2778533;1.019186;1.027893;1.444272;1.023004;0.2768002;1.866574;2.241575;6.358364;-2.040333;-0.2617337;-0.2201473;0.7006571;3.1902	147.112755361096;278.153211491021;391.236954013758;520.279411061636;649.321601152751;809.352359180374;130.086219061205;502.268443646118;631.310559133668;791.337590852037;792.328254662659;204.080177248353;232.075089546513;361.117378532542;490.15866094382	15	0.324776	0.07425743
2013-05-10_GAG_Top10HCD_HM1_GJ179	Single precursor	2958	1753	0	ACEELMK	7	0	Unmodified	_ACEELMK_			0	0	Q24803;C4M2R2;C4M230	ADH2;EHI_160940;EHI_150490	Aldehyde-alcohol dehydrogenase 2;Alcohol dehydrogenase;Acetaldehyde dehydrogenase	2	HCD	FTMS	MULTI-MSMS	1	0	440.69879	879.38302	-0.21118	-0.65660285	22.288	0.014469	68.7	48.145	NaN	NaN	1	0	0	0	-1	0	0	0	0	y1;y2;y3;y4;y5;y6;y1-NH3;y4-H2O;y5-H2O;y6-NH3;y6(2+);a2;b2	196861;124701.2;61022.7;46170.5;98240.2;50689.4;107070.3;19161.6;42558.7;4683.2;12299;41855.4;47119.5	7.731926E-05;0.00013112;0.0004775948;0.0001523291;0.0007163078;0.0001133384;6.124409E-05;-0.001213121;0.001080299;0.00543038;0.0001310431;-0.0001502258;0.0001192727	0.5255783;0.471395;1.220731;0.2927831;1.103163;0.1400357;0.4707962;-2.415273;1.7112;6.853761;0.3234193;-0.7361113;0.5139406	147.112726851344;278.153157656801;391.236875162414;520.279793524255;649.321822641764;809.353073812645;130.086193825017;502.270594288025;631.310893964187;792.321207669021;405.180100765725;204.08027405951;232.074919183081	13	0.1683486	0.04814815
2013-05-10_GAG_Top10HCD_HM1_GJ178	Single precursor	7331	4612	0	ACFAAAALPK	10	0	Unmodified	_ACFAAAALPK_			0	0	C4LXT9	EHI_087570		1	HCD	FTMS	MULTI-MSMS	3	0	1019.5343	1018.527	-1.5081	-77.133999	53.015	0.021358	65.676	58.456	NaN	NaN	1	0	0	0	-1	0	0	0	0	y1;y2;y3;y4;y5;y6;b2;b3;b4;b5;b6;b7	2190.3;9493.3;1695.9;2307.7;1227.1;994;2075.6;5959.5;4814.3;5946.9;15249.4;10796.7	4.897351E-05;0.0004845818;-0.001536925;-1.410497E-05;-0.001231306;-0.002312037;0.0001225294;0.001799872;-0.002644639;0.001609502;-0.0004158071;-0.001051109	0.3328978;1.984648;-4.302086;-0.03293347;-2.465941;-4.053621;0.5279736;4.747229;-5.874584;3.087974;-0.7020742;-1.584683	147.112755197092;244.165083440806;357.251168928386;428.286759895772;499.32509088509;570.363285403108;232.074915926376;379.141652499922;450.183210799067;521.216070445806;592.25520954251;663.29295863247	12	0.2478817	0.1111111
2013-05-10_GAG_Top10HCD_HM1_GJ178	Single precursor	3970	2253	0	ACFPSTTR	8	0	Unmodified	_ACFPSTTR_			0	0	C4LW09;B1N4Y7	EHI_167520		2	HCD	FTMS	MULTI-SECPEP	2	2	470.22128	938.428	-0.087777	2206.5052	29.382	0.060123	53.878	47.116	NaN	NaN	1	0	0	0	-1	0	0	0	0	y1;y3;y4;y5;y6;y1-NH3;y3-NH3;y5-H2O;y5-NH3;y6-H2O;y6-NH3;a2;b2	43102.4;4729.6;24835;213479.9;105680.8;7042.7;3827;8084.5;13391.1;3931.5;9291.6;26624;71775.7	9.266096E-05;0.002004409;-0.0003653802;0.0006351582;0.0007712404;0.0001111618;-0.001029954;0.003026472;-0.0004923526;0.00135121;-0.003973747;-9.193011E-06;-3.167405E-05	0.5291318;5.313742;-0.7870389;1.131587;1.088759;0.7031449;-2.859483;5.570685;-0.9046059;1.957267;-5.747849;-0.04504608;-0.1364819	175.118859520042;377.212304720383;464.246702919314;561.29846623291;708.36674406685;158.092291917711;360.188789981317;543.285510232296;544.273044642196;690.355599410727;691.344939952639;204.08013302671;232.07507012985	13	0.2751347	0.07027027
2013-05-10_GAG_Top10HCD_HM1_GJ179	Single precursor	3727	2322	0	ACFPSTTR	8	0	Unmodified	_ACFPSTTR_			0	0	C4LW09;B1N4Y7	EHI_167520		2	HCD	FTMS	MULTI-MSMS	1	0	470.22128	938.428	-0.070515	0.6886377	27.694	0.001622	101.54	94.253	NaN	NaN	1	0	0	0	-1	0	0	0	0	y1;y2;y3;y4;y5;y6;y7;y1-NH3;y2-NH3;y3-NH3;y4-H2O;y4-NH3;y5-H2O;y5-NH3;y6-H2O;y6-NH3;y7-NH3;a2;b2	411056.2;51513.2;75075.8;318989.5;2640605;1344951;34222.4;55717;79039.9;45869.6;17107.8;30642.4;125837.9;210453;78076.2;153180.4;3756;367163.6;914620.6	-0.0004576142;-0.0008796974;-0.0009253293;-0.001028723;-0.001059228;-0.001146291;0.001801638;-0.0002928857;-0.0002802548;-0.0006039381;-0.0001830398;0.000217197;-0.001532694;-0.001117424;-0.0009188754;-0.003449152;-0.004624742;-0.0005351331;-0.0006773009	-2.613155;-3.185376;-2.453054;-2.215894;-1.887097;-1.618212;2.074673;-1.85262;-1.081479;-1.676728;-0.4101862;0.4856608;-2.821134;-2.053055;-1.331013;-4.989051;-5.432077;-2.622164;-2.918448	175.119409795201;276.167510352495;377.215234458529;464.247366262236;561.300160619155;708.36866159788;868.396361870462;158.092695965157;259.140361808412;360.188363965778;446.235955892623;447.219571240579;543.29006939879;544.273669713325;690.357869496379;691.344415358296;851.376239148608;204.080658966738;232.075715756702	19	0.5163633	0.1091954
2013-05-10_GAG_Top10HCD_HM1_GJ180	Single precursor	3789	2234	0	ACFPSTTR	8	0	Unmodified	_ACFPSTTR_			0	0	C4LW09;B1N4Y7	EHI_167520		2	HCD	FTMS	MULTI-MSMS	3	0	470.22128	938.428	-0.38487	-0.80321889	28.3	0.026989	53.775	45.434	NaN	NaN	1	0	0	0	-1	0	0	0	0	y1;y3;y4;y5;y6;y7;y1-NH3;y5-H2O;y5-NH3;y6-H2O;y6-NH3;a2;b2	126880.4;6861.4;24717.6;204463.1;100079.5;1045.3;12356.5;13071.8;15758.2;6531.9;9935.3;30047.3;80336.1	0.0001688794;0.0003668156;0.001732696;0.0009804422;0.001014614;-0.0002329821;-7.217762E-06;-0.001903311;0.0009599787;-0.002698417;-0.0006421693;0.0001617977;0.0001390929	0.9643707;0.9724339;3.732291;1.74674;1.432329;-0.2682894;-0.04565533;-3.503303;1.763786;-3.908712;-0.9288741;0.792815;0.599345	175.118783301564;377.213942313563;464.244604843166;561.298120948914;708.36650069336;868.398396490824;158.092410297262;543.290440015684;544.271592310949;690.359649038047;691.341608375123;204.079962036045;232.074899362882	13	0.2127812	0.0631068
2013-05-10_GAG_Top10HCD_HM1_GJ180	Single precursor	11309	8061	0	ACFYSVFLDTPK	12	0	Unmodified	_ACFYSVFLDTPK_			0	0	Q1EQ36	EHI_040700	Coatomer subunit gamma	2	HCD	FTMS	MULTI-MSMS	4	0	724.34995	1446.6853	0.029878	-2.8276098	80.734	7.1108E-05	89.301	85.439	NaN	NaN	1	0	0	0	-1	0	0	0	0	y1;y2;y3;y4;y5;y6;y7;y8;y9;y10;y1-NH3;y4-H2O;y8-H2O;y9-H2O;y10-H2O;a2;b2;b3	19497.2;20231.7;11271.2;3549.7;3572.6;8751.7;3287.3;10031.7;7797.4;6828.2;9904.4;2882.3;8333.7;1825.4;1797.6;12508.3;38222;5064.8	-7.030577E-05;-3.748259E-05;-0.0005384957;-0.0002411752;-0.00510183;0.00519631;0.00016584;-0.001143972;0.003927304;0.007577747;-2.076814E-05;-0.0004348185;-0.001276174;0.009480852;-0.001143372;-0.0002324622;-8.400134E-05;0.00176007	-0.4779036;-0.153513;-1.55989;-0.52402;-8.898602;7.213215;0.2023769;-1.261974;3.671913;6.228538;-0.159649;-0.9832405;-1.43635;9.01619;-0.9539109;-1.139072;-0.3619575;4.64225	147.112874476376;244.165605505191;345.213784992364;460.240430703883;573.329355338699;720.38747111542;819.460915501532;906.494253723671;1069.55251098579;1216.6172744589;130.086275837239;442.230059660913;888.483821238682;1051.536392752;1198.61543089202;204.08035629593;232.075122457138;379.14169230167	18	0.1791185	0.08571429
2013-05-10_GAG_Top10HCD_HM1_GJ179	Single precursor	15375	11595	0	ACLEDIESVLTAFTAQQISNK	21	0	Unmodified	_ACLEDIESVLTAFTAQQISNK_			0	0	C4M2W7	EHI_048540		3	HCD	FTMS	MULTI-MSMS	2	1	780.05802	2337.1522	1.1496	5.1105422	108.92	0.047626	23.509	23.411	NaN	NaN	1	0	0	0	-1	0	0	0	0	y1;y2;y3;y4;y5;y7;y8;y9;y10;y1-NH3;b2;b3;b5;b6	3915.9;8158.6;5951.3;2211.4;963.1;4447.8;1233;1715.8;1121.1;2590.3;8123.5;1338;1981.5;1715.4	-0.0003959504;-0.00387485;0.0003580875;-0.005160305;0.006771846;-0.0004286662;-0.004103616;0.00157125;0.00635238;0.0002472632;-0.0005389789;0.00438422;0.001092399;0.003401907	-2.691468;-14.8371;1.028433;-11.187;11.49088;-0.5436984;-4.613512;1.515859;5.735406;1.900767;-2.322428;12.70219;1.85395;4.843887	147.11320012099;261.159606468105;348.187401940213;461.276984312761;589.323629673598;788.426521484927;889.477874909216;1036.54061395929;1107.57294661625;130.086007805931;232.075577434702;345.154718216051;589.227546165759;702.309300637899	14	0.1302469	0.1044776
2013-05-10_GAG_Top10HCD_HM1_GJ178	Single precursor	3861	2166	0	ACVQLTNDR	9	0	Unmodified	_ACVQLTNDR_			0	0	C4LSX5	EHI_148050		2	HCD	FTMS	MULTI-MSMS	1	0	538.7613	1075.508	-0.16473	0.19060936	28.681	0.00014635	105.52	98.576	NaN	NaN	1	0	0	0	-1	0	0	0	0	y1;y3;y4;y5;y6;y7;y8;y1-NH3;y3-NH3;y4-H2O;y4-NH3;y5-H2O;y5-NH3;y6-H2O;y6-NH3;y7-H2O;y7-NH3;a2;b2;b3	133960.4;42320.1;132853.2;205919.3;254174.7;259290.5;2303.3;9844.9;37604.2;3110.7;20132;7201.8;15275.3;43619;101941.6;5464.2;12682.1;68377.4;244161.1;27435.5	6.189469E-05;0.0002830818;0.0003498991;0.0008881052;0.0004892187;0.001301614;0.008007371;0.0002026399;0.0001028886;-0.003319927;0.0005523987;-0.002848016;-0.0002881169;0.001025284;0.0003290611;-0.0009908007;0.002255186;-0.0001226978;-1.235109E-05;-0.002111674	0.3534439;0.7003707;0.6925457;1.43632;0.6554565;1.539558;7.963807;1.281783;0.2657508;-6.81389;1.131479;-4.74422;-0.4791611;1.407647;0.451169;-1.197432;2.722277;-0.6012234;-0.05322023;-6.376875	175.118890286308;404.188539578401;505.236151235175;618.319677009519;746.378653407371;845.446254928519;1005.47019737247;158.092200439648;387.162170670056;487.229256374803;488.209399634047;600.312848444522;601.29430413006;728.367552655357;729.352264463485;827.437982656731;828.418752255375;204.080246531523;232.075050806889;331.145564045875	20	0.3442121	0.1005025
2013-05-10_GAG_Top10HCD_HM1_GJ180	Single precursor	11826	8485	0	ADADVILNTLIR	12	0	Unmodified	_ADADVILNTLIR_			0	0	Q1EQ46	EHI_048310		2	HCD	FTMS	MULTI-MSMS	1	0	657.37481	1312.7351	0.23602	0.9003749	84.178	0.00031275	78.324	64.081	NaN	NaN	1	0	0	0	-1	0	0	0	0	y1;y4;y5;y6;y7;y8;y9;y10;y1-NH3;y5-NH3;y6-H2O;y6-NH3;y7-NH3;a2;b2;b3;b3-H2O;b4;b4-H2O;b5	32612.7;3101.2;25184;66205;82156;22809.8;16237.6;5124.3;3854.8;5287.5;1519.5;2384.6;2611.8;13133.5;41129.4;12331.1;2195.6;30167.2;6985.3;10358	-0.0001280608;-0.002197223;0.0003862923;0.000427973;0.001019719;-0.000467032;-3.454202E-05;-0.0005744754;0.0003133948;-0.003529736;-0.005077372;0.003795431;0.006251634;-8.831019E-05;-7.981797E-05;-0.0001317355;-0.000146482;-0.0003276875;0.0002378678;-0.00103793	-0.7312785;-4.374002;0.6267141;0.5866973;1.210285;-0.4959905;-0.03269039;-0.5094318;1.982356;-5.889228;-7.136591;5.327433;7.573029;-0.5551429;-0.4266711;-0.5103878;-0.6100925;-0.8781992;0.6698151;-2.198051	175.119080241815;502.33695583868;616.377299770774;729.461322070504;842.544794304725;941.614694972098;1056.64120551412;1127.67885923537;158.092089684669;599.354666697818;711.456262729583;712.43140551153;825.513013288962;159.076506974492;187.071413104369;258.108578809671;240.098028869903;373.135717793668;355.124587552081;472.204841952818	20	0.3653267	0.1197605
2013-05-10_GAG_Top10HCD_HM1_GJ178	Single precursor	5649	3402	0	ADCLSEEELK	10	0	Unmodified	_ADCLSEEELK_			0	0	Q5NT05	EhRabX11		2	HCD	FTMS	MULTI-MSMS	3	0	597.27136	1192.5282	-0.11744	-0.77257521	41.28	7.1011E-05	117.02	112.13	NaN	NaN	1	0	0	0	-1	0	0	0	0	y1;y2;y3;y4;y5;y6;y7;y8;y9;y1-NH3;y2-NH3;y3-H2O;y4-H2O;y5-H2O;y6-H2O;y7-H2O;y8-H2O;y8-NH3;a2;b2;b2-H2O;b3	73945.7;104908.9;34284.7;57272.2;47177.8;310074.6;123660.1;37182.6;6001.4;38222.2;2089;46685.1;20139.6;10069.1;16233.8;8390.2;6205.8;3149.6;60295;69957;3187.5;124958.6	-0.0004594892;-0.0008034863;-0.001238818;-0.002130467;-0.001338562;-0.001704451;-0.002104025;-0.002397327;-0.001105477;-0.000400514;-0.0008021004;-0.0009920958;-0.003366758;-0.002407874;-0.004694619;0.0007236188;-0.001300854;-0.004354144;-0.0004662802;-0.0006249158;-0.0004390123;-0.0009558364	-3.12337;-3.087984;-3.182653;-4.110615;-2.067833;-2.321008;-2.482792;-2.379543;-0.9848356;-3.078824;-3.298502;-2.672457;-6.729816;-3.826174;-6.55352;0.8724295;-1.314709;-4.39613;-2.931162;-3.34051;-2.596765;-2.753755	147.11326365978;260.197671637292;389.240700065338;518.284184810146;647.32598600196;734.358380300894;847.442843854577;1007.4737853586;1122.49943654062;130.086655583075;243.171121149924;371.229888656681;500.27485641473;629.31649062742;716.350805782549;829.429451524827;989.462124199397;990.449193073239;159.076884944458;187.071958202171;169.061207612364;347.102937324214	22	0.3878557	0.1202186
2013-05-10_GAG_Top10HCD_HM1_GJ179	Single precursor	5365	3497	0	ADCLSEEELK	10	0	Unmodified	_ADCLSEEELK_			0	0	Q5NT05	EhRabX11		2	HCD	FTMS	MULTI-MSMS	3	0	597.27136	1192.5282	0.14627	-0.26944244	39.67	6.5285E-05	128.03	118.71	NaN	NaN	1	0	0	0	-1	0	0	0	0	y1;y2;y3;y4;y5;y6;y7;y8;y9;y1-NH3;y2-NH3;y3-H2O;y4-H2O;y5-H2O;y6-H2O;y6-NH3;y7-H2O;y8-H2O;y8-NH3;a2;b2;b2-H2O;b3	155585.4;218136.1;64168.2;120700.7;91733.7;680826.3;257970.5;80429.3;9506.1;85397.6;4775.8;94304.5;65858.9;27937.5;26828.9;7818.5;11852.5;7155.7;9018.8;142766.1;151261.3;8621.8;246202.2	0.0002064555;0.0002671892;0.0005184883;0.0007525126;0.002392776;0.001656725;0.001680074;0.0006585793;-0.002725723;0.0001443826;-0.003390206;0.0004065696;0.0006481573;0.004257798;0.00144686;0.000476514;0.0008422927;0.003585645;-0.007227529;0.0001950706;0.0001411898;0.0001305193;0.0006321113	1.403384;1.026874;1.332057;1.451939;3.696422;2.256027;1.98253;0.6536958;-2.428259;1.1099;-13.9415;1.0952;1.295613;6.765821;2.019781;0.6642887;1.015509;3.62385;-7.297203;1.226271;0.7547383;0.7720264;1.821114	147.112597715098;260.196600961795;389.238942758906;518.281301830822;647.322254663246;734.355019124555;847.439059756298;1007.47072945198;1122.50105678621;130.086110686525;243.173709255619;371.228489991313;500.270841499832;629.309824955699;716.344664303584;717.329650234047;829.429332850906;989.457237699951;990.452066459302;159.076223593677;187.071192096617;169.060638080836;347.10134937651	23	0.4027733	0.14375
2013-05-10_GAG_Top10HCD_HM1_GJ179	Single precursor	4534	2902	0	ADCLSEEELKK	11	1	Unmodified	_ADCLSEEELKK_			0	0	Q5NT05	EhRabX11		2	HCD	FTMS	MULTI-MSMS	2	0	661.31884	1320.6231	-0.32723	2.8135692	33.49	0.010108	81.525	74.488	NaN	NaN	1	0	0	0	-1	0	0	0	0	y1;y2;y3;y4;y5;y6;y7;y8;y9;y1-NH3;y4-H2O;y5-H2O;y6-H2O;y7-H2O;y8-H2O;a2;b2;b3	86596.2;140469.9;84606.2;46960.3;59924;71588.1;454645.5;160680.2;38110.9;57191.1;15950.4;11390;16684.6;27887.3;8284.9;66761.9;97568.6;268593.9	0.0002032792;0.0003257648;0.0002936648;-0.0003810787;-0.001483952;0.001231016;0.001651009;0.0002256779;0.006988813;0.0001844494;-2.236109E-05;-0.002180825;-0.006555407;0.003894575;0.01118785;9.951385E-05;0.0003147887;0.0005612633	1.381793;1.183706;0.7562999;-0.7366191;-2.295794;1.587551;1.914324;0.2313375;6.154511;1.417902;-0.04478274;-3.470615;-8.654966;4.612037;11.68427;0.625573;1.682723;1.617001	147.112600891425;275.207441423494;388.291537503866;517.334805343587;646.378501312647;775.418379441335;862.449987858337;975.535477169699;1135.55936223647;130.086070619747;499.323881939691;628.368633500213;757.415601178003;844.437179605424;957.513950314659;159.076319150452;187.071018497738;347.101420224483	18	0.3614282	0.1304348
2013-05-10_GAG_Top10HCD_HM1_GJ180	Single precursor	4551	2769	0	ADCLSEEELKK	11	1	Unmodified	_ADCLSEEELKK_			0	0	Q5NT05	EhRabX11		3	HCD	FTMS	MULTI-MSMS	1	0	441.21499	1320.6231	-0.44524	0.25684693	33.767	0.00089816	68.536	57.61	NaN	NaN	1	0	0	0	-1	0	0	0	0	y1;y2;y3;y4;y5;y6;y7;y8;y1-NH3;y4-H2O;y5-H2O;y6-H2O;y7-H2O;y8(2+);a2;b2;b3;b10(2+)	56859.9;28783.6;17385.4;12307;22758.1;15040.1;69446.8;13994.3;32262;2845.8;5431;2465.2;4153;1950.7;35398.6;23460;13955;10500.9	2.152035E-05;-0.0002008043;0.0004343232;0.000852703;-0.002087084;-0.002329705;0.001007046;0.002568998;4.552051E-05;0.0001892486;0.002368084;0.00619724;-0.002417402;0.00486919;-4.647535E-05;-3.071786E-06;0.0002715602;0.01165626	0.1462847;-0.7296457;1.118549;1.648265;-3.228886;-3.004435;1.167656;2.63343;0.3499257;0.3790098;3.76865;8.182224;-2.862716;9.972399;-0.2921573;-0.0164204;0.782365;19.81499	147.112782650245;275.207967992588;388.291396845555;517.333571561898;646.379104445392;775.42194016184;862.450631821325;975.533133849281;130.086209548592;499.323670330008;628.364084590373;757.402848531002;844.443491582721;488.266620467652;159.076465139653;187.071336358186;347.10170992759;588.254422058801	18	0.2085308	0.08695652
2013-05-10_GAG_Top10HCD_HM1_GJ180	Single precursor	4540	2762	0	ADCLSEEELKK	11	1	Unmodified	_ADCLSEEELKK_			0	0	Q5NT05	EhRabX11		2	HCD	FTMS	MULTI-SECPEP	1	2	661.31884	1320.6231	0.38645	7.0539917	33.69	0.029004	56.551	45.087	NaN	NaN	1	0	0	0	-1	0	0	0	0	y1;y2;y3;y4;y5;y6;y7;y8;y9;y1-NH3;y8-H2O;y9(2+);a2;b2;b3;b10(2+)	26727.1;13272.8;7666;3904.9;3482.8;5097.4;39066.5;10981.5;2709.5;12297.6;1130.9;1200.9;7369.1;13436.6;24951.4;1421.8	0.0002258961;0.0003778631;0.001694196;0.001610427;-0.00173792;0.001827595;0.003103128;0.0008785466;0.007026859;0.0001310625;-0.01054287;-0.001313962;0.0002170943;0.0001323324;0.0001759913;0.01045369	1.535532;1.373012;4.363221;3.112942;-2.688702;2.356917;3.598044;0.9005795;6.188016;1.007506;-11.01042;-2.31214;1.364719;0.7073907;0.5070307;17.77066	147.112578274477;275.207389325182;388.290136973083;517.332813838003;646.378755280957;775.417782862196;862.448535739425;975.534824300999;1135.55932419;130.086124006597;957.535681028705;568.288127719801;159.076201569999;187.071200953973;347.101805496547;588.255624623633	16	0.1746527	0.08648649
2013-05-10_GAG_Top10HCD_HM1_GJ180	Single precursor	11694	8379	0	ADDMDLFGEMTPEEIEAEKK	20	1	Acetyl (Protein N-term)	_(ac)ADDMDLFGEMTPEEIEAEKK_			1	0	O15618;B1N4F4			2	HCD	FTMS	MULTI-MSMS	7	1	1170.5165	2339.0185	-0.12414	428.96299	83.309	0.0028872	62.617	62.241	NaN	NaN	1	0	0	0	-1	0	0	0	0	y1;y2;y4;y5;y6;y7;y9;y10;y11;y13;y5-H2O;y9-H2O;b2;b3;b4;b5;b5-H2O;b6;b7	3296.7;4383.1;4260;5684.5;2624.8;1429.8;21717.4;3602.5;5140.9;8235.4;2084.2;1743.7;6356;37105.9;18193.1;24632.5;3713;7435.8;1016.5	0.0002646095;0.0007632712;0.003871533;0.002128644;-0.002149301;0.007913513;-0.003772961;0.01150194;-0.009983363;0.0007591363;0.00885345;-0.00118941;0.0005207701;-0.0002237054;0.00127811;0.0005735021;0.005179684;0.0003626225;-0.016543	1.798688;2.773444;8.145733;3.522333;-2.995891;9.349074;-3.517729;9.800662;-7.652137;0.509247;15.10027;-1.127892;2.273298;-0.6501002;2.68992;0.9717481;9.052852;0.5156308;-19.45445	147.112539561109;275.207003917121;475.283602538903;604.327938524346;717.416280449844;846.448810731854;1072.55585415452;1173.58825772602;1304.65022763619;1490.70354195705;586.310649031687;1054.54270591715;229.081377202544;344.109064710084;475.148047500565;590.175695140811;572.160524272245;703.259970000803;850.345289541532	19	0.2925116	0.1544715
2013-05-10_GAG_Top10HCD_HM1_GJ180	Single precursor	5918	3730	0	ADENFYEGKEENKEEDNFGR	20	2	Unmodified	_ADENFYEGKEENKEEDNFGR_			0	0	C4M5K9	EHI_001950		3	HCD	FTMS	MULTI-MSMS	2	1	807.34729	2419.02	0.38402	3.3667608	43.754	3.3625E-10	119.38	118.63	NaN	NaN	1	0	0	0	-1	0	0	0	0	y1;y2;y3;y4;y5;y6;y7;y8;y9;y10;y11;y12;y13;y14;y15;y16;y1-NH3;y4-NH3;y6-H2O;y6-NH3;y7-H2O;y9-NH3;y10-NH3;y11-H2O;y11-NH3;y13-NH3;y14-H2O;y15-NH3;y16-NH3;y17(2+);a2;b2;b3;b4;b5	14882.7;11306;10492.6;77407;37616.7;74125.5;90646.5;29110;38512.1;38696.6;38866.5;6099.6;41856.5;18804.2;31439.9;15771.5;4399.5;8245.4;2370.7;2375.5;8846.4;6105.5;10769;3169.2;6619.1;8477.4;20443.9;9648;3765;2710.5;27286;60670.6;21299.3;14959.8;10620.4	0.0004345069;0.0006151901;0.0007400868;0.0009510352;0.001957204;0.002555391;0.002370756;0.0007912119;0.005439335;0.005872656;0.005417941;0.004654278;0.00661995;0.007028882;0.005275506;0.007523752;0.0004330976;0.001821557;-0.006189986;-0.0008808334;-0.0004406562;0.006570635;-0.007241187;0.008512354;0.01272603;-0.005395873;0.007669773;-0.0002051082;-0.008495667;-0.01066186;0.0002295267;0.0003524115…	2.481216;2.650084;1.951664;1.928097;3.217621;3.465789;2.736452;0.7956212;4.906949;4.745433;3.964594;3.113901;4.266265;4.182019;2.861207;3.779127;2.739529;3.825005;-8.605367;-1.222878;-0.519425;6.019994;-5.932846;6.312144;9.429852;-3.515954;4.612766;-0.1122784;-4.304089;-10.12546;1.442873;1.883838;5.042075;2.688148;2.585794	175.118517674113;232.139800714505;379.20808973401;493.250806232758;608.276743096061;737.318738005462;866.361515736112;994.458058298225;1108.49633762222;1237.53849739795;1366.58154520854;1494.67727188964;1551.69676994122;1680.73895410467;1843.80403601939;1990.87020168967;158.091969981909;476.223386609688;719.3169186958;720.295625128148;848.353762462304;1091.46865722084;1220.52506213934;1348.567886…	35	0.2424536	0.1724138
2013-05-10_GAG_Top10HCD_HM1_GJ180	Single precursor	9990	6971	0	ADENQTPQEIQELPQELK	18	0	Acetyl (Protein N-term)	_(ac)ADENQTPQEIQELPQELK_			1	0	C4LVN9	EHI_186720	40S ribosomal protein S12	2	HCD	FTMS	MULTI-MSMS	4	1	1076.5239	2151.0332	3.0628	1.9943253	71.862	4.7115E-07	79.489	78.219	NaN	NaN	1	0	0	0	-1	0	0	0	0	y1;y2;y3;y4;y5;y6;y7;y8;y9;y10;y12;y13;y1-NH3;y4-NH3;y8-H2O;y8-NH3;b2;b3;b4;b5;b5-NH3;b6;b6-H2O;b6-NH3	47023.7;42021;33682.7;13950;547816.5;110705.1;40805.4;47088.8;20371.3;19117.1;98773;5820.6;24033.5;9641.9;7354.7;27839.2;78088.4;119113.8;34869.1;71370.5;15534.2;53799.5;14579.4;49024	-7.943073E-05;0.0002409518;-0.0002472255;-0.002668114;-0.0001378811;-0.000848953;0.0006464502;-0.0001751271;-0.008034033;0.005702984;-0.002606182;0.0004974924;0.0001386677;-0.008356595;-0.004124175;-0.007175405;-9.712778E-05;0.003333568;-0.0008899246;0.0007012905;-0.002988359;0.001903697;0.0005564791;-0.0002515141	-0.5399305;0.9260373;-0.6351497;-5.157762;-0.2244337;-1.167049;0.7547784;-0.1778778;-7.319448;4.649209;-1.795167;0.3203797;1.065969;-16.70384;-4.266993;-7.416312;-0.4239869;9.308494;-1.884761;1.168379;-5.124051;2.714635;0.814444;-0.3675778	147.112883601331;260.196627199231;389.239708472679;517.300706872435;614.350940491676;727.435715544058;856.476813236992;984.536212325703;1097.6281352116;1226.65699129128;1451.77664182045;1552.82121662032;130.086116401364;500.279846252133;966.529596686949;967.516663502244;229.081995100478;358.121157500456;472.168308440667;600.225294736988;583.202435285029;701.271770804433;683.26255333621;684.247376…	24	0.3432584	0.1290323
2013-05-10_GAG_Top10HCD_HM1_GJ178	Single precursor	356	181	0	ADGSTITR	8	0	Unmodified	_ADGSTITR_			0	0	CON__Q1RMN8			2	HCD	FTMS	MULTI-MSMS	1	0	410.7116	819.40865	-0.1962	-0.97451925	2.6642	0.0016304	108.74	96.387	NaN	NaN	1	0	0	0	-1	0	0	0	0	y1;y2;y3;y4;y5;y6;y7;y1-NH3;y2-NH3;y3-NH3;y4-H2O;y4-NH3;y5-H2O;y6-H2O;y6-NH3;y7-H2O;a2;b2;b2-H2O;b3;b3-H2O	86884.6;43911.4;65720.4;132819.2;51584.9;265493.7;100903.8;15025;40240.7;10946.4;6369.8;2589.2;3285.1;23453.6;8450.4;27144.4;93348;103103.5;5777.8;19986.4;4549.8	-5.079791E-05;-0.001563609;5.286827E-05;-0.0001562784;0.0002868474;0.000358657;0.0007203916;6.616987E-05;7.006549E-05;0.0003065612;0.000962513;-0.0009634997;0.001572347;0.001263927;-0.002302124;-0.001174195;-1.535951E-05;-5.927985E-05;0.0002675714;-7.658931E-06;-0.0002445477	-0.2900765;-5.661798;0.1358206;-0.3187414;0.4968517;0.5653916;0.9613193;0.418552;0.270377;0.8235937;2.037984;-2.035823;2.811184;2.050698;-3.729177;-1.605475;-0.09655428;-0.3168836;1.582696;-0.03137713;-1.081675	175.119002978914;276.168194263716;389.250641767228;490.298529388045;577.330114672072;634.351506586085;749.378087883547;158.092336909635;259.140011488116;372.223838972801;472.286845910311;473.272787507741;559.318264486499;616.340036629548;617.327618265809;731.369417783929;159.07643402381;187.07139256625;169.060501028651;244.092804668932;226.082476871417	21	0.4390006	0.102439
2013-05-10_GAG_Top10HCD_HM1_GJ178	Single precursor	423	212	0	ADGSTITR	8	0	Unmodified	_ADGSTITR_			0	0	CON__Q1RMN8			2	HCD	FTMS	MULTI-MSMS	1	0	410.7116	819.40865	-0.1962	-0.24228387	3.1786	0.0016118	99.136	86.147	NaN	NaN	1	0	0	0	-1	0	0	0	0	y1;y2;y3;y4;y5;y6;y7;y1-NH3;y2-NH3;y3-NH3;y4-H2O;y4-NH3;y5-H2O;y6-H2O;y7-H2O;a2;b2;b2-H2O;b3;b3-H2O	753676.3;498623.2;727115.8;1479706;547140.7;2967622;998186.4;114047.4;449877.8;90772.9;111168.1;44803.9;66522.5;352616.8;363042.2;1007226;1015394;38068.8;163125.1;41612.8	-0.0001352933;-0.001875498;-4.879272E-05;-0.0003719149;5.782718E-06;0.0001173974;0.0001986078;0.0001042508;-0.0002862624;-0.0003520814;-0.0002214683;0.001045031;-0.00065151;0.003500988;3.700263E-05;-8.993869E-05;-0.0001523647;8.433754E-05;0.0002172377;-0.0004558712	-0.7725791;-6.791135;-0.1253504;-0.7585474;0.01001631;0.1850668;0.26503;0.6594301;-1.104662;-0.9458846;-0.4689263;2.208105;-1.164824;5.680307;0.05059371;-0.5653801;-0.8144733;0.4988596;0.8899806;-2.016392	175.119087474342;276.168506152574;389.250743428221;490.298745024444;577.330395736782;634.351747845677;749.378609667309;158.092298828676;259.140367816034;372.224497615448;472.288029891596;473.270778976618;559.320488343234;616.337799569004;731.368206586171;159.076508602993;187.071485651135;169.060684262561;244.092579772337;226.082688194897	20	0.55239	0.125
2013-05-10_GAG_Top10HCD_HM1_GJ178	Single precursor	492	245	0	ADGSTITR	8	0	Unmodified	_ADGSTITR_			0	0	CON__Q1RMN8			2	HCD	FTMS	MULTI-MSMS	1	0	410.7116	819.40865	-0.1962	-0.48636233	3.7127	0.0019519	89.698	84.71	NaN	NaN	1	0	0	0	-1	0	0	0	0	y1;y3;y4;y5;y6;y7;y1-NH3;y3-NH3;y4-H2O;y4-NH3;y5-H2O;y6-H2O;y6-NH3;y7-H2O;a2;b2;b2-H2O;b3;b3-H2O	1248247;1205790;2305156;854359.3;4422540;1584066;183059.2;109473;123306.2;34940.9;62500.6;458364.4;134163.1;498183.7;1539551;1618907;70580;242785.4;65968.7	-0.0005203479;-0.00101894;-0.001583079;-0.00123722;-0.001308483;-0.001206378;-0.0004711446;-0.0008464803;-0.001229174;2.826483E-05;-0.001792704;-0.0008753514;-0.006644364;-0.0007180845;-0.0004539223;-0.0005773415;-0.0005123946;-0.0008953555;-0.0001410281	-2.971388;-2.61769;-3.228797;-2.142998;-2.062704;-1.609835;-2.980176;-2.274109;-2.602589;0.0597222;-3.205139;-1.420236;-10.76303;-0.9818361;-2.853477;-3.086201;-3.030822;-3.668081;-0.6237907	175.119472528886;389.251713575831;490.299956188867;577.331638739743;634.353173725651;749.380014652957;158.092874224062;372.224992014258;472.28903759746;473.271795743268;559.32162953685;616.34217590822;617.331960504893;731.368961673237;159.076872586582;187.071910627955;169.061280994695;244.093692365494;226.082373351787	19	0.5001874	0.1347518
2013-05-10_GAG_Top10HCD_HM1_GJ178	Single precursor	557	274	0	ADGSTITR	8	0	Unmodified	_ADGSTITR_			0	0	CON__Q1RMN8			2	HCD	FTMS	MULTI-MSMS	1	0	410.7116	819.40865	-0.1962	-0.24228387	4.2252	0.0016304	108.74	95.754	NaN	NaN	1	0	0	0	-1	0	0	0	0	y1;y2;y3;y4;y5;y6;y7;y1-NH3;y2-NH3;y3-NH3;y4-H2O;y4-NH3;y5-H2O;y6-H2O;y6-NH3;y7-H2O;a2;b2;b2-H2O;b3;b3-H2O	885507.1;623195;861577.1;1680190;647169.4;3426467;1204161;127472.3;547333.6;108135.6;161587.1;39221.1;51574.9;310588.8;117828.3;365002.2;1133281;1201534;59714.3;196268.9;45990.3	-0.0002809752;-0.001806173;-0.0004140687;-0.0007122644;-0.0004741782;-0.0004048879;-0.0003764989;-0.0002578811;-0.0003717832;-0.0006777996;-0.0008380195;0.002351866;-0.002200279;-0.0005835361;-0.007319963;-0.0004699179;-0.0002402641;-0.0003054164;-0.0004858017;-0.0004411659;-0.0001620329	-1.604479;-6.540115;-1.063757;-1.452714;-0.8213283;-0.6382698;-0.5024144;-1.631202;-1.434678;-1.820942;-1.77438;4.969402;-3.933832;-0.9467734;-11.8574;-0.6425184;-1.510367;-1.632617;-2.873525;-1.807366;-0.7166982	175.119233156183;276.168436828324;389.251108704216;490.299085373997;577.33087569767;634.352270130996;749.379184774003;158.092660960608;259.140453336773;372.224823333617;472.288646442864;473.269472141756;559.322037112299;616.341884092903;617.332636104655;731.36871350667;159.076658928374;187.071638702826;169.061254401835;244.09323817593;226.082394356555	21	0.5376501	0.1280488
2013-05-10_GAG_Top10HCD_HM1_GJ178	Single precursor	622	302	0	ADGSTITR	8	0	Unmodified	_ADGSTITR_			0	0	CON__Q1RMN8			2	HCD	FTMS	MULTI-MSMS	1	0	410.7116	819.40865	-0.1962	-0.24228387	4.7346	0.0016441	109.71	94.275	NaN	NaN	1	0	0	0	-1	0	0	0	0	y1;y2;y3;y4;y5;y6;y7;y1-NH3;y2-NH3;y3-NH3;y4-H2O;y4-NH3;y5-H2O;y6-H2O;y7-H2O;a2;b2;b2-H2O;b3;b3-H2O	292827.5;198271.5;253518.4;468970.4;218324.8;1007279;356029.2;37706.9;160232.6;36606;48511.4;13550.4;14904.4;128674.2;133601.4;316866.4;344085.7;19061.8;52332;14625.6	0.0001744122;-0.0008972916;0.0008209012;0.0007589176;0.0007604259;0.001248796;0.001346974;0.0002421909;0.0002529367;0.0010385;0.0006521308;0.004440283;0.002936029;0.003769039;0.002934836;0.0002362759;0.0001920535;0.0002436909;0.0002585607;8.612301E-05	0.9959652;-3.249084;2.108931;1.547871;1.317143;1.968621;1.797457;1.53196;0.9760627;2.789992;1.380793;9.382188;5.249312;6.11522;4.012818;1.485301;1.026634;1.441442;1.059273;0.3809368	175.118777768782;276.167527946672;389.249873734255;490.297614192034;577.329641093633;634.350616447325;749.377461301382;158.092160888584;259.139828616894;372.223107034352;472.287156292512;473.267383724578;559.316900804371;616.337531517457;731.365308752639;159.07618238836;187.071141232866;169.060524909217;244.092538449314;226.082146200692	20	0.518525	0.1
2013-05-10_GAG_Top10HCD_HM1_GJ179	Single precursor	344	207	0	ADGSTITR	8	0	Unmodified	_ADGSTITR_			0	0	CON__Q1RMN8			2	HCD	FTMS	MULTI-MSMS	1	0	410.7116	819.40865	-0.49009	-0.73044079	2.6071	0.0016441	109.71	94.275	NaN	NaN	1	0	0	0	-1	0	0	0	0	y1;y2;y3;y4;y5;y6;y7;y1-NH3;y2-NH3;y3-NH3;y4-H2O;y4-NH3;y5-H2O;y5-NH3;y6-H2O;y7-H2O;a2;b2;b2-H2O;b3;b3-H2O	2861835;2236703;2967519;5682564;2386361;1.217439E+07;4143117;439052.1;2006383;418756.1;555300.4;246968.2;161545.1;97899.1;1512221;1469390;3826440;3953897;215779.1;613254.8;191755.3	-0.0005312279;-0.001823051;-0.0008501374;-0.001382498;-0.001518145;-0.0012416;-0.001488177;-0.0004356038;-0.0007499309;-0.000778697;-0.00137736;-0.0006100287;-0.0008178932;-0.005614155;0.002228709;-0.0006404046;-0.0004598479;-0.0005911729;-0.0004444325;-0.0007656168;-0.0001069112	-3.033517;-6.601228;-2.184031;-2.8197;-2.629587;-1.957269;-1.985878;-2.755367;-2.893912;-2.092006;-2.91635;-1.288959;-1.462298;-10.01974;3.616043;-0.8756247;-2.890728;-3.160137;-2.628826;-3.136571;-0.4728862	175.119483408925;276.168453705998;389.251544772964;490.299755608059;577.33191966404;634.353106843018;749.380296452538;158.092838683267;259.140831484446;372.224924230964;472.289185783719;473.272434036827;559.320654726435;560.309466573125;616.33907184816;731.368883993458;159.076878512248;187.071924459287;169.061213032643;244.093562626754;226.082339234908	21	0.5624437	0.1179775
2013-05-10_GAG_Top10HCD_HM1_GJ179	Single precursor	409	239	0	ADGSTITR	8	0	Unmodified	_ADGSTITR_			0	0	CON__Q1RMN8			2	HCD	FTMS	MULTI-MSMS	1	0	410.7116	819.40865	-0.49009	-0.48636233	3.1137	0.0016441	109.71	94.275	NaN	NaN	1	0	0	0	-1	0	0	0	0	y1;y2;y3;y4;y5;y6;y7;y1-NH3;y2-NH3;y3-NH3;y4-H2O;y4-NH3;y5-H2O;y5-NH3;y6-H2O;y7-H2O;a2;b2;b2-H2O;b3;b3-H2O	1157152;812951;1031470;1907096;794371.2;3944383;1422161;183861.2;656069.1;140088.5;171933.7;50609.1;68896.7;19248.5;518516.2;457350.8;1305052;1356275;70247.5;234985.7;50212.2	-0.0003543746;-0.001108361;-0.0004421134;-0.0006881315;-0.0006009823;-0.0005828657;-0.0008388301;-0.0001261302;-0.0004622109;0.000489987;-0.001812207;0.001487677;-8.64481E-05;-0.004006009;0.00211653;-4.428223E-05;-0.0002830075;-0.0003531436;-3.385206E-05;-0.0002058679;-7.570291E-05	-2.023618;-4.013362;-1.135805;-1.403493;-1.040967;-0.9188357;-1.119366;-0.7978252;-1.78363;1.316378;-3.837067;3.143399;-0.1545593;-7.149657;3.434034;-0.06054711;-1.779063;-1.887745;-0.200236;-0.8433993;-0.3348467	175.119306555605;276.167739016246;389.251136748936;490.299061241091;577.331002501784;634.352448108766;749.379647105246;158.092529209708;259.140543764519;372.223655546946;472.289620630328;473.270336330661;559.319923281296;560.307858426994;616.339184027262;731.368287871036;159.076701671844;187.071686430035;169.060802452164;244.093002877883;226.082308026614	21	0.5750145	0.1213873
2013-05-10_GAG_Top10HCD_HM1_GJ179	Single precursor	475	270	0	ADGSTITR	8	0	Unmodified	_ADGSTITR_			0	0	CON__Q1RMN8			2	HCD	FTMS	MULTI-MSMS	1	0	410.7116	819.40865	-0.49009	-0.97451925	3.6207	0.004328	74.92	59.421	NaN	NaN	1	0	0	0	-1	0	0	0	0	y1;y2;y3;y4;y5;y6;y7;y1-NH3;y2-NH3;y4-H2O;y4-NH3;y5-H2O;y6-H2O;y6-NH3;y7-H2O;a2;b2;b2-H2O;b3;b3-H2O	314137.7;165519;218754.1;395442.9;175426.1;818427.9;313661.1;52259.9;137959;24195.5;12611.6;16814.7;76491.5;21759.7;103460.9;258505.6;270586;14626.2;47629.8;12742.5	0.0004096422;-4.735135E-06;0.0009734908;0.001159478;0.00159867;0.001885555;0.002144973;0.0002976747;-8.450659E-06;0.0005197384;0.0006892682;0.004095411;0.001587593;-0.0004418507;0.003501837;0.0004090686;0.0003968797;0.0002892959;0.0007812182;0.0006098123	2.339228;-0.01714594;2.500942;2.364847;2.769082;2.972421;2.862342;1.88292;-0.03261039;1.100471;1.456392;7.322182;2.575842;-0.7157496;4.788086;2.571529;2.121546;1.711197;3.200507;2.69731	175.118542538763;276.166635390236;389.249721144707;490.297213631687;577.328802849001;634.349979688;749.376663302425;158.092105404764;259.140090004259;472.287288684894;473.271134739887;559.315741421719;616.33971296339;617.325757992263;731.364741751445;159.076009595744;187.070936406756;169.060479304249;244.092015791836;226.081622511418	20	0.3516204	0.08547009
2013-05-10_GAG_Top10HCD_HM1_GJ180	Single precursor	280	108	0	ADGSTITR	8	0	Unmodified	_ADGSTITR_			0	0	CON__Q1RMN8			2	HCD	FTMS	MULTI-MSMS	1	0	410.7116	819.40865	-0.12291	0.48995151	2.3306	0.0016118	99.136	86.147	NaN	NaN	1	0	0	0	-1	0	0	0	0	y1;y2;y3;y4;y5;y6;y7;y1-NH3;y2-NH3;y3-NH3;y4-H2O;y4-NH3;y5-H2O;y6-H2O;y7-H2O;a2;b2;b2-H2O;b3;b3-H2O	1067748;678186.7;944828.1;1791145;749969.9;3852116;1296496;160329.2;631560.8;143869;95360.2;38643.7;93611.7;471943.1;412672.7;1274177;1272711;45214.7;238214;62896.3	-0.0005901422;-0.002995526;-0.001129513;-0.001548478;-0.001553924;-0.001485712;-0.001852589;-0.0005374725;-0.0007882023;-0.000534982;-0.000974917;-0.0006013337;-0.002602542;0.001753906;-0.001369666;-0.0005057254;-0.0006337092;-0.000795985;-0.0006379582;-0.0001924847	-3.369939;-10.84669;-2.901755;-3.158227;-2.69156;-2.342089;-2.47216;-3.399725;-3.041598;-1.437256;-2.064239;-1.270587;-4.653027;2.845681;-1.872741;-3.179125;-3.387516;-4.708256;-2.613582;-0.8513915	175.119542323141;276.169626181355;389.251824148989;490.299921588112;577.331955443086;634.3533509549;749.380660863939;158.092940552012;259.140869755963;372.224680516042;472.288783340315;473.272425341823;559.322439375372;616.339546651281;731.369613254904;159.07692438972;187.071966995568;169.061564585137;244.093434968174;226.082424808358	20	0.4798864	0.1020408
2013-05-10_GAG_Top10HCD_HM1_GJ180	Single precursor	349	145	0	ADGSTITR	8	0	Unmodified	_ADGSTITR_			0	0	CON__Q1RMN8			2	HCD	FTMS	MULTI-MSMS	1	0	410.7116	819.40865	-0.12291	-0.24228387	2.8472	0.0016441	109.71	94.275	NaN	NaN	1	0	0	0	-1	0	0	0	0	y1;y2;y3;y4;y5;y6;y7;y1-NH3;y2-NH3;y3-NH3;y4-H2O;y4-NH3;y5-H2O;y6-H2O;y7-H2O;a2;b2;b2-H2O;b3;b3-H2O	1432961;1075841;1402034;2614072;1144057;5592513;1987964;265806.9;969850.7;192208.7;223807.7;74795.2;89716.4;669251.4;606874.8;1893953;1930705;196693.4;306232.3;118572	-0.0004458169;-0.001612496;-0.0008280913;-0.001250505;-0.0008776411;-0.001080693;-0.001319561;-0.000486056;-0.0007364485;-0.001023252;-0.0007221955;0.0008041507;0.0003003075;0.002511179;-8.699282E-05;-0.0003650222;-0.0004637073;-0.000230403;-0.0004197441;-0.001067281	-2.545788;-5.838819;-2.127394;-2.550491;-1.520169;-1.703614;-1.76087;-3.074496;-2.841885;-2.749015;-1.529141;1.699134;0.5369158;4.074348;-0.1189453;-2.294629;-2.478767;-1.36284;-1.719606;-4.72074	175.11939799789;276.168243151288;389.251522726762;490.299623614287;577.331279160632;634.352945935727;749.380127836396;158.092889135464;259.140818002113;372.2251687865;472.28853061882;473.27101985741;559.319536525703;616.338789378263;731.368330581622;159.076783686542;187.071796993741;169.060999003144;244.093216754132;226.083299604261	20	0.5358897	0.1142857
2013-05-10_GAG_Top10HCD_HM1_GJ180	Single precursor	418	181	0	ADGSTITR	8	0	Unmodified	_ADGSTITR_			0	0	CON__Q1RMN8			2	HCD	FTMS	MULTI-MSMS	1	0	410.7116	819.40865	-0.12291	-0.24228387	3.3656	0.0018549	121.05	105.61	NaN	NaN	1	0	0	0	-1	0	0	0	0	y1;y2;y3;y4;y5;y6;y7;y1-NH3;y2-NH3;y3-NH3;y4-H2O;y4-NH3;y5-H2O;y6-H2O;y7-H2O;a2;b2;b2-H2O;b3;b3-H2O	718566.1;457328.5;562837.7;1067808;492120;2191925;859798.8;125572.8;360113.1;74724.4;105336.3;26712.9;75485.9;298435.1;297156.2;725813.8;760959.5;32822.1;111111.2;31392.7	-0.0004831429;-0.001121666;-0.0005927914;-0.001080767;-0.00122797;-0.001035645;-0.00124143;-0.0004467114;-0.0005713641;-0.0006874643;-0.001341814;0.0006180937;-0.001280811;0.001283761;0.001214424;-0.0003992066;-0.0005097113;-0.000606048;-0.0003604448;-0.0009766706	-2.758934;-4.061538;-1.522902;-2.204301;-2.126975;-1.632601;-1.65661;-2.825627;-2.204842;-1.846906;-2.841086;1.306003;-2.289939;2.082878;1.660485;-2.509521;-2.724682;-3.584781;-1.476669;-4.319961	175.119435323885;276.167752321023;389.251287426922;490.299453876925;577.331629489436;634.352900888006;749.380049705539;158.092849790877;259.140652917681;372.22483299824;472.289150237464;473.271205914415;559.32111764473;616.340016795684;731.36702916508;159.076817870949;187.07184299772;169.061374648098;244.093157454833;226.08320899434	20	0.5577232	0.1010101
2013-05-10_GAG_Top10HCD_HM1_GJ179	Single precursor	5679	3732	0	ADKEFEEDFR	10	1	Unmodified	_ADKEFEEDFR_			0	0	C4LYD4	EHI_007970		2	HCD	FTMS	MULTI-MSMS	4	0	643.2884	1284.5622	-0.16613	-7.4723028	42.005	0.0027242	69.276	62.982	NaN	NaN	1	0	0	0	-1	0	0	0	0	y1;y2;y3;y4;y5;y6;y7;y8;y1-NH3;y2-NH3;y3-NH3;y4-NH3;y5-H2O;y6-NH3;y7-H2O;y8(2+);a2;b2;b3;b3-H2O;b5	40251.8;181617.8;9178.6;20862.2;32973.1;110170.4;87140.8;8362.2;12730.4;11656;3867.9;1084.5;3399.9;2785.8;23154.9;4164.7;9014.7;6874.2;5142.6;10868.4;2352.8	0.0004669628;0.001051715;0.00232281;0.002349937;0.003154526;0.003148138;0.003654684;0.005055194;0.0004222295;0.001439943;0.001240652;0.005451567;0.006447934;0.008253149;0.006477162;-0.001015964;0.0003762836;0.0003126746;0.001861152;0.0008818654;0.005780402	2.666554;3.264306;5.312778;4.149965;4.536951;3.737262;3.762259;4.597719;2.670784;4.718659;2.952622;9.925929;9.520302;9.999779;6.793797;-1.846344;2.365433;1.671422;5.905336;2.967696;9.776222	175.118485218156;322.186314382491;437.211986318902;566.254552288872;695.296340796157;842.364761099518;971.406847650399;1099.50041015804;158.091980849983;305.159377052468;420.186519375802;549.224901556543;677.282482701591;825.333106987315;953.393460485325;550.257386873545;159.076042380671;187.071020611842;315.164435152109;297.154849752395;591.271522914925	21	0.3582354	0.1019417
2013-05-10_GAG_Top10HCD_HM1_GJ178	Single precursor	1344	624	0	ADLAQTR	7	0	Unmodified	_ADLAQTR_			0	0	Q6AW60;O15785	EhRAB11A;Rab11		2	HCD	FTMS	MULTI-MSMS	1	0	387.70886	773.40317	-0.97081	-2.4815273	10.402	0.0047675	86.794	66.239	NaN	NaN	1	0	0	0	-1	0	0	0	0	y1;y2;y3;y4;y5;y6;y1-NH3;y2-NH3;y3-H2O;y3-NH3;y4-H2O;y4-NH3;y5-NH3;y6-H2O;a2;b2;b3	93983.7;22805.5;82104.7;197361.1;110361.2;43648;16896.7;21001.3;18663.1;38221.8;3330.4;11863.6;4542.4;7491.8;40035.5;38763.4;17081.8	2.170977E-05;-0.0002576321;0.0004870486;0.0005365676;-0.0008299983;0.0003792211;-0.000129857;0.0004909412;-0.0009154836;0.001360829;0.005096768;0.001407409;-0.0004423564;-0.001003746;9.148254E-05;4.889744E-05;0.002831321	0.1239716;-0.9328854;1.204896;1.128994;-1.410729;0.5391465;-0.8213987;1.894505;-2.370395;3.514561;11.14665;3.071374;-0.7742704;-1.464545;0.5750858;0.261384;9.432938	175.118930471229;276.166888287164;404.224721117881;475.261785386667;588.34721593299;703.372949745588;158.092532936498;259.139590612404;386.215558963856;387.19729823648;457.246660500389;458.234365443857;571.3202791896;685.363768026612;159.076327181761;187.071284388965;300.152565946384	17	0.3528766	0.09289618
2013-05-10_GAG_Top10HCD_HM1_GJ179	Single precursor	1035	581	0	ADLAQTR	7	0	Unmodified	_ADLAQTR_			0	0	Q6AW60;O15785	EhRAB11A;Rab11		2	HCD	FTMS	MULTI-MSMS	1	0	387.70886	773.40317	-0.40289	-1.447138	7.9486	0.0032759	92.491	69.472	NaN	NaN	1	0	0	0	-1	0	0	0	0	y1;y2;y3;y4;y5;y6;y1-NH3;y2-NH3;y3-NH3;y4-NH3;y5-H2O;y5-NH3;y6-H2O;a2;b2;b3;b3-H2O	125669.5;26156.6;97948.1;223395.5;136034.6;56120.5;25344.9;26724.5;72292.3;11957.8;2320.6;4302.4;7095.6;43421.7;44296;23745.4;6526.8	7.064023E-05;-0.0001087525;0.0005542724;0.0007114566;0.0008265559;-0.0001000608;7.268105E-05;0.0001030639;0.001104351;0.001053328;0.003675909;-0.001123204;-0.0001081223;6.526546E-05;3.306562E-05;0.003301541;0.003924257	0.4033844;-0.393793;1.371199;1.496979;1.404882;-0.1422585;0.459738;0.3977153;2.852163;2.298665;6.445208;-1.965978;-0.1577592;0.4102776;0.1767541;10.99956;13.90886	175.11888154077;276.16673940762;404.224653894097;475.261610497689;588.345559378729;703.373429027543;158.092330398456;259.139978489661;387.197554714376;458.234719524748;570.332145339224;571.320960037666;685.362872402687;159.076353398836;187.071300220783;300.152095726011;282.14090832322	17	0.4198584	0.08762886
2013-05-10_GAG_Top10HCD_HM1_GJ180	Single precursor	1076	521	0	ADLAQTR	7	0	Unmodified	_ADLAQTR_			0	0	Q6AW60;O15785	EhRAB11A;Rab11		2	HCD	FTMS	MULTI-MSMS	5	0	387.70886	773.40317	-0.37656	-1.1885406	8.4916	0.0032814	92.47	68.272	NaN	NaN	1	0	0	0	-1	0	0	0	0	y1;y2;y3;y4;y5;y6;y1-NH3;y2-NH3;y3-NH3;y4-NH3;y5-NH3;y6-H2O;a2;b2;b2-H2O;b3	111669.7;23056.6;69740.8;167158.7;101108.5;35107.1;17570.6;19754.7;53230.7;10330.9;3722.5;6928.4;36822.3;33661.1;879.6;14763.6	-2.932451E-05;-0.0003575212;0.0002488506;0.0002440153;0.0008520533;0.0004741083;-5.589588E-05;4.21208E-05;0.0004424902;0.0007337618;-0.008195482;0.007718667;-3.33791E-05;-0.0001296202;0.0006968829;0.002264136	-0.1674548;-1.294583;0.6156241;0.5134331;1.448219;0.6740497;-0.3535645;0.1625407;1.1428;1.601278;-14.34462;11.26229;-0.2098305;-0.6928915;4.122102;7.543269	175.118981505508;276.166988176267;404.224959315857;475.262077939016;588.345533881426;703.372854858394;158.092458975383;259.140039432804;387.198216574806;458.235039091035;571.328032315052;685.35504561369;159.076452043395;187.071462906623;169.060071717206;300.153133131045	16	0.4304368	0.09580839
2013-05-10_GAG_Top10HCD_HM1_GJ179	Single precursor	16484	12507	0	ADLEMQIESLTEELAYLK	18	0	Unmodified	_ADLEMQIESLTEELAYLK_			0	0	CON__P13645			2	HCD	FTMS	MULTI-MSMS	1	0	1048.527	2095.0395	0.26879	-2.0243396	116.03	0.014228	38.996	35.018	NaN	NaN	1	0	0	0	-1	0	0	0	0	y1;y2;y3;y4;y5;y6;y7;y8;y10;y11;y1-NH3;b2;b3;b4;b4-H2O;b6	6073.5;4971.8;6201.9;3788.6;1464.9;1019.6;1112;2431;2278.1;4212.6;3215.2;1370.4;8432.8;5867.2;2327.5;974.6	-0.0001161875;0.0002487038;8.736543E-06;0.0005225641;0.005618324;0.003475763;-0.01434922;0.007576903;-0.01623024;0.01109045;-5.582157E-06;0.000148816;0.0002548959;-0.001260477;-0.0018894;-0.006457556	-0.7897848;0.9558302;0.02064107;1.057187;9.250162;4.719808;-16.57948;7.839473;-13.91187;8.559676;-0.0429112;0.7955047;0.8492137;-2.936811;-4.594965;-9.381844	147.112920358151;260.19661944721;423.260187952756;494.296787912997;607.37575613362;736.420491790737;865.480909872011;966.506662220711;1166.64656175166;1295.66183416501;130.086260651258;187.071184470388;300.155142370953;429.19925084011;411.189315077078;688.303510036822	16	0.1830072	0.1212121
2013-05-10_GAG_Top10HCD_HM1_GJ179	Single precursor	10128	7262	0	ADLINCLGTIAR	12	0	Unmodified	_ADLINCLGTIAR_			0	0	Q5KTW9;C4MBP1;C4LVB2	EHI_102270;EHI_196940		2	HCD	FTMS	MULTI-MSMS	2	0	658.85319	1315.6918	-0.70401	2.6046958	73.338	1.6136E-05	96.23	84.647	NaN	NaN	1	0	0	0	-1	0	0	0	0	y1;y2;y3;y4;y5;y6;y7;y8;y9;y10;y1-NH3;y4-H2O;y5-H2O;y5-NH3;y6-H2O;y6-NH3;y7-H2O;y7-NH3;y8-H2O;y8-NH3;y9-NH3;a2;b2;b2-H2O;b3;b4;b5;b7	98275.8;38993;24571.3;35756.7;196969.5;143912.9;183974.8;602807.1;153366.2;27968.3;14277.3;8208.2;6685.6;7618.9;3727.9;5743.9;4509.2;4415.2;14240.8;70260;21636.8;21579.8;62664.9;1599.9;207441.9;9707.7;5557.4;6839.1	-0.0002039395;-0.000481672;2.423247E-05;-0.002553313;-0.0004061559;0.0001247258;2.595203E-05;0.0001982322;-0.0006609308;0.005102285;0.0001204024;0.004233556;-0.004643964;0.003498804;-0.009471268;-0.008397753;0.006274047;-0.0003935585;-0.00419483;-0.001444608;-0.002837105;-0.0001255915;-0.0001986775;0.0001185706;-3.908752E-05;-0.00233652;0.007763323;0.007776634	-1.164575;-1.956771;0.06745481;-5.547179;-0.785131;0.197854;0.03283305;0.2191703;-0.6495304;4.512781;0.7615958;9.572268;-9.300886;6.993702;-15.46602;-13.69106;8.12272;-0.5088694;-4.732111;-1.627834;-2.83561;-0.7895038;-1.06204;0.7013494;-0.1302243;-5.654122;14.72349;9.716063	175.119156120454;246.156547640775;359.240105716729;460.290361736441;517.309678302787;630.393211401458;790.423958376674;904.466713543685;1017.55163668704;1130.62993745168;158.092282677076;442.273010180954;499.303351424443;500.279224241271;612.392242709471;613.375184778863;772.407145595626;773.397828785694;886.460541919543;887.441807282681;1000.52726375944;159.076544255834;187.071531963875;169.0606…	28	0.5268363	0.1244444
2013-05-10_GAG_Top10HCD_HM1_GJ178	Single precursor	10623	7215	0	ADLSNLEECLPSTLSQEQR	19	0	Unmodified	_ADLSNLEECLPSTLSQEQR_			0	0	Q9NH04	EHI_044970	Malic enzyme	2	HCD	FTMS	MULTI-SECPEP	5	2	1095.5208	2189.027	-0.73398	912.65255	75.056	8.6985E-10	86.8	85.181	NaN	NaN	1	0	0	0	-1	0	0	0	0	y1;y2;y4;y5;y6;y8;y9;y10;y11;y12;y13;y9-H2O;y9-NH3;y12-H2O;y13-NH3;b2;b3;b4;b4-H2O;b6;b6-NH3;b17	4452.2;8297.3;1961.9;7290.5;2747.8;1182.4;76893.1;10126.5;6401.8;8770.9;6755.6;1390.7;4998.3;1277.1;2092;994.3;2441;936.6;2566;4142.9;2297.1;922.3	9.066629E-05;-0.001313441;0.003828291;-0.0003933834;-0.003417769;0.0007137819;-0.0001935603;0.008417569;0.003326978;-0.001867446;-0.0163799;0.003472274;0.001043896;-0.02851246;-0.0266808;0.001963106;0.00118037;0.0007306144;-0.0006103462;-0.001274722;0.002801276;-0.003401238	0.5177414;-4.33223;6.83288;-0.6077192;-4.494709;0.7525584;-0.1851318;7.265275;2.52304;-1.289952;-10.38844;3.379298;1.01497;-19.94293;-17.10606;10.494;3.932547;1.886982;-1.65326;-2.075027;4.690015;-1.80163	175.118861514707;303.178843132877;560.274872008741;647.311122093305;760.398210459194;948.473785792376;1045.52745698664;1158.60290983721;1318.63864862979;1447.68643615059;1576.74354170247;1027.51322646636;1028.49967042854;1429.70251648053;1559.72729349382;187.069370180979;300.154216896357;387.18669506229;369.177471336579;614.315691826208;597.285066726696;1887.86745045024	22	0.5108855	0.2222222
2013-05-10_GAG_Top10HCD_HM1_GJ179	Single precursor	10345	7440	0	ADLSNLEECLPSTLSQEQR	19	0	Unmodified	_ADLSNLEECLPSTLSQEQR_			0	0	Q9NH04	EHI_044970	Malic enzyme	2	HCD	FTMS	MULTI-MSMS	2	1	1095.5208	2189.027	-0.40891	0.55782555	74.845	2.1814E-19	128.38	126.12	NaN	NaN	1	0	0	0	-1	0	0	0	0	y1;y2;y3;y4;y5;y6;y7;y8;y9;y10;y11;y12;y13;y14;y1-NH3;y5-NH3;y6-NH3;y9-H2O;y9-NH3;y10-NH3;y11-NH3;y12-H2O;y13-H2O;a2;b2;b3;b5;b5-H2O;b5-NH3;b6;b6-H2O;b6-NH3;b7;b7-H2O;b7-NH3;b8;b9;b9-NH3;b10(2+)	14602.8;17952.7;5031.8;8905;27252.6;11129.4;6788.1;9632.5;183989.1;24416.3;34721.9;32702.1;22699.8;1962.8;1050.1;2094.5;4540.5;6062.7;9134.4;958;1830.3;5118.2;2362.8;1777.6;4614.5;9253.9;5571.5;6544;6302.5;10132.6;1220.5;5584.7;4540.5;1189.7;3379.3;1704.1;1337.3;2323.7;1528.5	3.058372E-05;0.0002342353;-0.0007099694;0.0001840984;0.0001999919;0.002633402;0.000143961;0.005622601;-0.0003063071;0.001696797;0.004854774;-0.001442703;-0.002745861;0.002654801;0.0008652479;0.00914433;0.006093895;-0.003108989;-0.01081072;0.004572896;0.02425554;0.009542882;0.02314721;5.244841E-05;-0.000152849;-0.0001530564;0.002070637;-0.00162741;-0.000193069;-0.001817685;-0.0008279943;-0.0007788…	0.1746454;0.7726017;-1.642608;0.3285838;0.3089582;3.463216;0.1671163;5.928082;-0.2929689;1.464511;3.68166;-0.9965579;-1.741491;1.571066;5.473082;14.50848;8.197747;-3.025722;-10.51103;4.00576;18.6353;6.674911;14.85039;0.3297059;-0.817062;-0.5099236;4.131126;-3.367834;-0.3987349;-2.958874;-1.388542;-1.303899;-6.913848;-13.68307;3.913447;-19.26519;12.71618;-0.8685113;19.80618	175.118921597283;303.177295457111;432.220832758054;560.278516201573;647.310528717985;760.392159288023;861.442327203373;948.468876973004;1045.52756973339;1158.60963061008;1318.63712083437;1447.68601140721;1576.7299076619;1689.80857098007;158.091537831594;630.275035277946;743.362149693525;1027.51980772876;1028.51152504238;1141.58020540881;1301.59117096478;1429.66446113552;1558.69344990637;159.07636…	39	0.5604689	0.2331288
2013-05-10_GAG_Top10HCD_HM1_GJ180	Single precursor	10224	7169	0	ADLSNLEECLPSTLSQEQR	19	0	Unmodified	_ADLSNLEECLPSTLSQEQR_			0	0	Q9NH04	EHI_044970	Malic enzyme	2	HCD	FTMS	MULTI-MSMS	5	1	1095.5208	2189.027	0.18869	456.46814	73.401	1.1337E-12	97.271	95.653	NaN	NaN	1	0	0	0	-1	0	0	0	0	y1;y2;y3;y4;y5;y6;y7;y8;y9;y10;y11;y12;y13;y14;y1-NH3;y2-NH3;y6-NH3;y9-H2O;y12-H2O;y12-NH3;y13-NH3;b2;b3;b5;b5-H2O;b5-NH3;b6;b6-H2O;b6-NH3;b7;b7-NH3;b7(2+);b10(2+)	10968.6;13092.5;4471.9;3442.6;16082.8;6677.2;3653.4;6786.9;154090;19812.8;29556.8;27505.7;16290.3;1571.1;1025.4;1451.6;2217.7;13285.8;2318.5;1570.8;2014.9;2551.7;7523.6;5985.3;4598;4482.9;7979.7;2410.2;3750.6;2217.7;2278.5;1896.4;1015.8	-0.0002756554;9.390468E-05;-0.0005991347;-0.004074117;-0.0004730854;0.004131865;0.00333127;-0.0006379221;0.0001061366;-0.003340511;0.002319772;-0.0003318791;-0.001665565;-0.00214808;-5.65638E-05;-0.001784513;0.0008569742;0.01573552;0.02163597;-0.01901628;-0.0299308;-0.0005932909;-0.0006320335;-0.0007878602;-0.002740252;0.0008432187;0.0002822606;-0.000653005;0.004783657;-0.01037641;-0.01015378;0.0…	-1.574101;0.3097351;-1.386178;-7.271537;-0.7308469;5.433871;3.867098;-0.6725765;0.1015149;-2.883194;1.759216;-0.2292481;-1.056342;-1.271194;-0.3577893;-6.236225;1.152827;15.31436;15.13373;-13.2918;-19.18973;-3.171459;-2.105683;-1.57185;-5.670786;1.741457;0.4594727;-1.095087;8.009028;-13.95866;-13.97936;15.47391;13.41162	175.119227836345;303.177435787721;432.220721923269;560.282774417034;647.311201795311;760.390660825403;861.43913989445;948.475137496433;1045.52715728974;1158.61466791776;1318.63965583624;1447.68490058336;1576.7288273656;1689.81337386094;158.092459643298;286.152765103968;743.367386614605;1027.50096321687;1429.65236804629;1430.67703587966;1559.73054350208;187.071926577278;300.156029300254;501.231140…	33	0.5898488	0.2206897
2013-05-10_GAG_Top10HCD_HM1_GJ178	Single precursor	11299	7750	0	ADMIVLVFDAHK	12	0	Unmodified	_ADMIVLVFDAHK_			0	0	C4M131;B1N3L7;C4LSV2	EHI_105270;EHI_052870;EHI_152680		2	HCD	FTMS	MULTI-MSMS	4	0	679.86048	1357.7064	0.47538	-1.443946	79.606	0.00038821	75.088	69.793	NaN	NaN	1	0	0	0	-1	0	0	0	0	y1;y2;y3;y4;y5;y6;y7;y8;y9;y1-NH3;y5-H2O;y6-H2O;y7-H2O;y7-NH3;y8-H2O;a2;b2;b3;b3-H2O;b4;b5	23752.2;54698.5;30336.2;15824.8;37116;34109.1;46310;52290.8;5216.3;13423.3;3588.6;4188.9;6415.4;1093.2;5117.5;6314.2;21775.4;90163;6171.4;22175.2;5069	0.0001446991;-0.000246104;-3.637533E-05;-0.0002370309;0.001170106;0.001783575;0.001183369;-0.0006089314;0.004555306;0.0001705817;0.002917607;0.01009031;-0.0008515373;-0.007957613;-0.008205307;5.714559E-05;-5.872643E-05;0.0001072823;0.0005911902;-8.587216E-05;-0.0005774805	0.9835938;-0.8660391;-0.1024055;-0.5040678;1.895513;2.489737;1.426682;-0.6558046;4.373355;1.311298;4.868433;14.44875;-1.049406;-9.794732;-9.011644;0.3592337;-0.3139252;0.3372474;1.969973;-0.1991488;-1.089042	147.112659471511;284.171962137026;355.208866196133;470.23600988365;617.303016663159;716.370817110666;829.455481296698;928.525687513221;1041.60458725592;130.086084487415;599.290704475786;698.351945685581;811.446951516609;812.438073176994;910.522719202104;159.076361518708;187.071392012832;318.111710610265;300.100662016133;431.19596774516;530.26487326968	21	0.3061679	0.1129032
2013-05-10_GAG_Top10HCD_HM1_GJ178	Single precursor	11300	7751	0	ADMIVLVFDAHK	12	0	Unmodified	_ADMIVLVFDAHK_			0	0	C4M131;B1N3L7;C4LSV2	EHI_105270;EHI_052870;EHI_152680		3	HCD	FTMS	MULTI-MSMS	5	0	453.57608	1357.7064	0.075179	-0.83738384	79.612	0.0003293	66.492	61.976	NaN	NaN	1	0	0	0	-1	0	0	0	0	y1;y2;y3;y4;y5;y6;y7;y8;y1-NH3;y4-H2O;y4-NH3;y5-H2O;y6-H2O;y7-H2O;y8-H2O;a2;b2;b3;b3-H2O;b4;b5	8768.5;30225.9;20073.2;12106.9;38693.8;30918.8;29226.4;14481.3;3043.3;5469.8;5755.9;4344.6;2759.5;2516.6;922.1;21531.2;17735.7;16104.4;2220;7501.1;4586.9	-5.973304E-05;-0.0004649567;-2.126732E-05;-0.001070885;-8.361728E-05;0.001330876;0.0003767236;-0.0005709885;0.0001153988;0.0046684;0.001349851;-0.004024876;-0.001324137;0.003914445;-0.0154199;-1.744386E-05;-0.0001055853;-0.0003516496;-0.001286994;0.002135838;0.0009467542	-0.4060355;-1.63618;-0.05987273;-2.277332;-0.1354555;1.857802;0.4541814;-0.6149409;0.887095;10.32328;2.978436;-6.715989;-1.896057;4.824059;-16.93508;-0.1096571;-0.5644117;-1.105427;-4.288513;4.953314;1.785442	147.112863903643;284.172180989736;355.208851088123;470.236843738027;617.304270386284;716.371269809364;829.456287941966;928.525649570247;130.086139670332;452.220539766783;453.207873900504;599.297646958981;698.363360135388;811.442185534754;910.529933791237;159.076436108162;187.071438871705;318.112169542234;300.102540199984;431.193746034988;530.263349034934	21	0.2998214	0.1532847
2013-05-10_GAG_Top10HCD_HM1_GJ179	Single precursor	10905	7891	0	ADMIVLVFDAHK	12	0	Unmodified	_ADMIVLVFDAHK_			0	0	C4M131;B1N3L7;C4LSV2	EHI_105270;EHI_052870;EHI_152680		3	HCD	FTMS	MULTI-MSMS	6	0	453.57608	1357.7064	0.51555	-3.2679535	78.779	0.0016575	52.863	48.347	NaN	NaN	1	0	0	0	-1	0	0	0	0	y1;y2;y3;y4;y5;y6;y7;y8;y1-NH3;y3-NH3;y4-NH3;y5-H2O;y6-H2O;a2;b2;b3;b3-H2O;b4;b5	10673.5;24464.5;19594.8;9141.4;26325.3;23348.5;20239.5;11254.7;4680.4;3632.3;11223.9;3050.7;1476.4;17459.5;13258;12549.5;2421;7291.2;3664.8	4.687887E-05;-0.0005384519;0.0003283673;0.001310663;0.001096898;-0.0002398363;0.0003658402;3.839883E-05;2.314546E-05;-0.00151183;0.004380675;0.000895993;-0.003844406;3.834319E-05;3.916446E-05;-0.0003900697;-0.0001881941;0.001327129;0.001785921	0.3186595;-1.894808;0.9244355;2.787254;1.77692;-0.3347925;0.4410603;0.04135465;0.177924;-4.47044;9.665994;1.495084;-5.50486;0.2410363;0.2093558;-1.226202;-0.6271018;3.077797;3.367994	147.112757291727;284.172254484904;355.208501453469;470.234462189941;617.303089871024;716.37284052145;829.456298825347;928.525040182969;130.086231923638;338.183792549697;453.204843076185;599.292726089709;698.365880405101;159.076380321113;187.071294121938;318.112207962294;300.101441400436;431.194554743592;530.262509868553	19	0.2666701	0.1310345
2013-05-10_GAG_Top10HCD_HM1_GJ179	Single precursor	10902	7888	0	ADMIVLVFDAHK	12	0	Unmodified	_ADMIVLVFDAHK_			0	0	C4M131;B1N3L7;C4LSV2	EHI_105270;EHI_052870;EHI_152680		2	HCD	FTMS	MSMS	3	0	679.86048	1357.7064	NaN	-3.0643258	78.761	0.00065323	56.414	52.327	NaN	NaN	1	0	0	0	-1	0	0	0	0	y1;y2;y3;y4;y5;y6;y7;y8;y9;y1-NH3;y5-H2O;y6-H2O;y7-H2O;y8-H2O;a2;b2;b3;b4;b5	42886.3;48679.7;32886.2;13246.3;35063.4;31797.9;46695.8;44732.9;6334;30349.4;4492;1901;5302.5;7372.1;7674.1;23158.7;84847.5;18260.3;5314.3	9.757277E-05;-0.001006217;1.106175E-05;0.0007299884;0.0001366153;8.815801E-05;0.001154293;0.000829379;-0.004227845;0.0001058602;0.004971571;0.001068797;0.002709971;0.0009626338;-0.0002157427;-0.000115486;0.0002366182;0.001319638;-0.001183779	0.6632518;-3.540864;0.03114153;1.55239;0.2213096;0.1230617;1.391627;0.8932228;-4.058939;0.81377;8.295788;1.530436;3.339692;1.057243;-1.356218;-0.6173362;0.7438214;3.060423;-2.232426	147.112706597833;284.172722250101;355.208818759055;470.2350428644;617.304050153651;716.372512527197;829.455510372826;928.524249202811;1041.61337040665;130.086149208895;599.288650511299;698.360967201918;811.443390008359;910.513551261728;159.076634406968;187.071448772368;318.111581274394;431.194562235297;530.265479567758	19	0.2130048	0.07089552
2013-05-10_GAG_Top10HCD_HM1_GJ179	Single precursor	13403	9963	0	ADPTGLSDPYIILTYTSLK	19	0	Unmodified	_ADPTGLSDPYIILTYTSLK_			0	0	C4LXV4	EHI_087740		2	HCD	FTMS	MULTI-MSMS	3	1	1034.5461	2067.0776	0.48792	16.089799	95.903	0.038502	35.538	35.047	NaN	NaN	1	0	0	0	-1	0	0	0	0	y1;y2;y3;y4;y5;y6;y7;y8;y9;y10;y11;y12;y13;y1-NH3;a2;b2;b3;b5;b5-H2O;b6;b7	10975;4807.6;7128.9;12269.7;17706.2;21229;21319.1;20772.1;6524.9;1151.5;38014.3;3245.1;11034.3;4218.6;4787.5;3718.5;2808.2;14281.8;5080.7;14115.3;1469.9	-9.119425E-07;-0.0006354392;-0.0005394816;-8.385471E-05;-0.000599103;0.0005976261;8.322379E-05;0.0003484297;-0.006487195;-0.01652838;0.002658668;-0.0181376;0.0004867434;-0.0005615674;0.0001311662;-9.018993E-05;-0.0001601785;0.000510334;0.0003569078;0.0004593523;-0.004496056	-0.006198933;-2.442142;-1.553675;-0.1870602;-0.9799825;0.8389065;0.1008197;0.3712404;-6.16861;-13.60674;2.026805;-12.71207;0.3215344;-4.316866;0.8245494;-0.4821149;-0.5637621;1.154099;0.8414018;0.8272492;-6.999781	147.112805082543;260.197503590194;347.229436042519;448.276658889704;611.340502676271;712.386984421306;825.471562804015;938.5553615785;1051.64626118383;1214.71963090568;1311.75320771065;1426.80094701029;1513.81435107744;130.08681663648;159.076287498058;187.071423476324;284.124257316892;442.192729002102;424.182317742013;555.276843964154;642.313827782493	21	0.2252164	0.1034483
2013-05-10_GAG_Top10HCD_HM1_GJ178	Single precursor	10816	7369	0	ADQHVFLALSFAGK	14	0	Unmodified	_ADQHVFLALSFAGK_			0	0	C4LWQ4	EHI_198580		3	HCD	FTMS	MULTI-MSMS	2	1	501.93666	1502.7882	0.84459	-1.1263836	76.375	0.057827	25.365	24.421	NaN	NaN	1	0	0	0	-1	0	0	0	0	y1;y2;y3;y4;y5;y6;y7;y1-NH3;y2-NH3;y11(2+);a2;b2;b4;b5;b6;b7	8864;13021.9;16439.4;7539.7;15850.8;5614.6;4345.9;4270.4;3225.2;2019.4;1457.5;1485.1;5814.9;11340.6;11084.2;2543.3	0.0001752692;0.0003269328;0.0003269208;-0.001315611;0.0002914434;0.0008765506;0.004900563;-0.0001520935;-0.0006898192;0.006433939;-2.889082E-05;-0.0007464237;0.001067161;0.001400379;-0.002590899;0.0005960151	1.191395;1.60156;1.188064;-3.115781;0.572275;1.408441;7.067562;-1.169173;-3.686735;10.80728;-0.181616;-3.990033;2.359994;2.540343;-3.710145;0.7345433	147.112628901408;204.133940961383;275.171054761195;422.241111208915;509.271532564737;622.355011437944;693.388101213404;130.086407162602;187.108408611837;595.333607019832;159.076447555125;187.072079710148;452.187755499584;551.25583619767;698.328241392;811.409118457877	16	0.165154	0.1025641
2013-05-10_GAG_Top10HCD_HM1_GJ180	Single precursor	10275	7213	0	ADQHVFLALSFAGK	14	0	Unmodified	_ADQHVFLALSFAGK_			0	0	C4LWQ4	EHI_198580		3	HCD	FTMS	MULTI-MSMS	4	0	501.93666	1502.7882	0.49615	1.4687926	73.731	0.0011517	50.874	45.97	NaN	NaN	1	0	0	0	-1	0	0	0	0	y1;y2;y3;y4;y5;y6;y7;y8;y9;y1-NH3;y2-NH3;y5-H2O;y7-H2O;a2;b2;b4;b5;b6;b6-H2O;b7;b7-H2O;b8	26985.1;60473.6;64153.3;30932.2;73407.2;35344.7;28369.5;3068.7;4178.1;13379.6;9489.1;3314.9;1678.2;7008.4;4933.7;45715.2;55310;57745.6;1270.8;26071;1042.3;11991.9	4.724346E-05;-0.0001468647;-0.000184297;-0.0001043346;-0.0004012144;-8.172124E-05;0.0005796491;-0.006544631;0.0004705739;-4.779911E-05;-0.0002319439;-0.0002621041;0.002349254;-0.0003802586;0.0005692759;2.442924E-07;-0.000258372;-0.0001916182;0.006829615;0.0001877243;-0.005813156;-0.00026365	0.3211378;-0.7194511;-0.6697531;-0.247098;-0.7878191;-0.1313095;0.835961;-8.115021;0.4934994;-0.3674415;-1.239626;-0.5335329;3.478418;-2.390409;3.043105;0.0005402443;-0.4686958;-0.2743966;10.039;0.2313559;-7.326846;-0.2987714	147.112756927139;204.134414758922;275.17156597902;422.239899932816;509.272225222519;622.355969709745;693.392422127252;806.483610387721;953.545009099014;130.086302868204;187.107950736567;491.261521425946;675.380087835765;159.076798922938;187.070764010469;452.188822415908;551.257494948463;698.325842110815;680.308256190949;811.409526748651;793.404962942792;882.447091910766	22	0.3348603	0.1067961
2013-05-10_GAG_Top10HCD_HM1_GJ180	Single precursor	10364	7284	0	ADQHVFLALSFAGK	14	0	Unmodified	_ADQHVFLALSFAGK_			0	0	C4LWQ4	EHI_198580		3	HCD	FTMS	MULTI-MSMS	4	1	501.93666	1502.7882	0.49615	674.61756	74.349	0.0039494	40.857	37.671	NaN	NaN	1	0	0	0	-1	0	0	0	0	y1;y2;y3;y4;y5;y6;y7;y8;y1-NH3;y2-NH3;y11(2+);a2;b2;b4;b5;b6;b7;b8	17220.9;18693.6;22356.7;9138.8;21214.6;10369.6;6387.5;1152.5;10438.6;3143.4;1544.5;2159.7;1016.4;12999.1;20431.7;14581.6;6229;2162.5	-0.0001573006;-0.00023043;-0.000586224;-2.414109E-05;-0.0005944992;-0.001032701;-0.003687737;-0.002832148;-0.0001951985;-0.0005684808;0.001074973;-0.0007230208;4.490728E-05;-0.0007174301;-0.001300763;-0.0003910209;-0.001204047;-0.002440768	-1.06925;-1.128814;-2.130391;-0.05717389;-1.16735;-1.659339;-5.318366;-3.511741;-1.500529;-3.038245;1.805649;-4.545095;0.2400544;-1.586569;-2.359625;-0.5599403;-1.483893;-2.765902	147.112961471179;204.13449832415;275.171967905967;422.239819739294;509.272418507303;622.356920689384;693.396689513618;806.479897904823;130.086450267619;187.108287273455;595.338965985635;159.077141685119;187.07128837912;452.189540090309;551.258537339645;698.326041513465;811.410918520006;882.449269029116	18	0.1721309	0.1028571
2013-05-10_GAG_Top10HCD_HM1_GJ178	Single precursor	8135	5217	0	ADRDESSPYAAMTAAQDVAK	20	1	Unmodified	_ADRDESSPYAAMTAAQDVAK_			0	0	B1N2I3;O15626			2	HCD	FTMS	MULTI-MSMS	3	1	1048.9813	2095.948	-0.77535	484.36301	58.546	0.012674	58.479	57.117	NaN	NaN	1	0	0	0	-1	0	0	0	0	y1;y2;y3;y4;y5;y6;y7;y8;y1-NH3;b5;b6;b7;b9;b10;b11;b12;b14;b17;b8(2+)	8571.9;14071.9;6487.2;4597.8;1457.5;4867;1620.7;1411.3;2854;1464.4;866.1;5700.2;3434.8;4554.5;15888.5;4573.4;1347.6;2801.4;863.8	5.929914E-06;-2.553586E-05;0.0004784745;0.001990334;0.001442391;0.0002433282;0.0002465856;-0.006796704;0.0002319352;0.006581295;-0.002480971;0.002136206;0.001403427;0.0006510288;0.0005464688;-0.01523487;0.01535381;0.0201299;0.004568033	0.04030862;-0.1170565;1.508347;4.604661;2.574307;0.385415;0.3510725;-8.459582;1.782938;11.20725;-3.679457;2.805983;1.373995;0.5959299;0.4696784;-11.76845;10.46894;11.30433;10.63128	147.112798240686;218.149943494261;317.217853400148;432.243284572652;560.30241002737;631.340722877611;702.377833408008;803.432555171359;130.086023133855;587.235399147807;674.276489824052;761.303901056854;1021.42072622597;1092.45859241184;1163.49581075958;1294.55207670488;1466.6062802914;1780.72413852982;429.678470757324	19	0.279546	0.1496063
2013-05-10_GAG_Top10HCD_HM1_GJ178	Single precursor	5316	3175	0	ADTELGNKPWK	11	1	Unmodified	_ADTELGNKPWK_			0	0	C4M3V7	EHI_016350		2	HCD	FTMS	MULTI-MSMS	2	1	629.82495	1257.6354	-0.61379	-4.2174401	38.882	0.039491	46.796	41.333	NaN	NaN	1	0	0	0	-1	0	0	0	0	y1;y2;y3;y4;y5;y6;y7;y8;y1-NH3;y6-NH3;y8-H2O;y8-NH3;a2;b2;b3;b3-H2O;b4;b4-H2O	20843.1;4855.3;22157;2395.8;1732.1;18643.2;14095.9;2915;11169.2;1311;984.9;1051;5012.5;10343.7;5695.6;7590.2;1497.2;3453.6	4.518542E-05;0.0004386203;0.0001683866;-0.004451378;0.007527092;0.002286168;-0.001109914;0.01266014;-4.943798E-07;-0.00438769;0.001475363;-0.001612695;-0.0001716811;-0.0002317849;0.000360098;0.0003099618;-0.0003207284;0.001142972	0.3071482;1.31642;0.3913739;-7.972461;11.19478;3.134305;-1.317421;13.0313;-0.0038004;-6.159181;1.547282;-1.68956;-1.079235;-1.239017;1.249825;1.147547;-0.7688342;2.863517	147.112758985178;333.191678503802;430.244712589527;558.344295372027;672.375244349495;729.401948996554;842.489409058569;971.51823209859;130.08625556348;712.382073752743;953.518852191889;954.505955834948;159.076590345385;187.07156507128;288.11865166247;270.108137112396;417.161925585086;399.149897197978	18	0.1611464	0.1241379
2013-05-10_GAG_Top10HCD_HM1_GJ180	Single precursor	5055	3118	0	ADTELGNKPWK	11	1	Unmodified	_ADTELGNKPWK_			0	0	C4M3V7	EHI_016350		2	HCD	FTMS	MULTI-MSMS	1	0	629.82495	1257.6354	-0.39331	-1.3549251	37.453	8.6692E-05	106.16	96.332	NaN	NaN	1	0	0	0	-1	0	0	0	0	y1;y2;y3;y4;y5;y6;y7;y8;y9;y10;y1-NH3;y6-NH3;y7-NH3;y8-H2O;a2;b2;b2-H2O;b3;b3-H2O;b4;b4-H2O;b9	72784.2;57407.5;257228;36360.4;17074.7;169027.6;130800.1;33379.8;20565.3;2074.6;44532.2;12219;8097.6;26377;37664.5;87318;1933.9;60512.3;95899.7;23960.9;53395.3;1884.8	-0.0004245459;-0.0008372586;-0.001230201;-0.001203247;2.281192E-05;-0.001726566;-0.002378897;-0.002640353;-0.002468875;1.188228E-05;-0.0003820572;-0.002569761;-0.00848294;-0.001918403;-0.0006022352;-0.0005750242;0.0006572165;-0.0008273101;0.001137306;-0.0007662636;-0.0007434597;-0.01715107	-2.885844;-2.512834;-2.859295;-2.15504;0.03392698;-2.367085;-2.823648;-2.717717;-2.301808;0.01000524;-2.936944;-3.607288;-10.27649;-2.011912;-3.785809;-3.073814;3.887472;-2.87141;4.210569;-1.836847;-1.862599;-18.51218	147.113228716479;333.19295438269;430.246111176627;558.341047240861;672.382748629081;729.405961730707;842.490678042294;971.533532594592;1072.58103959059;1187.60550186502;130.086637126263;712.380255823705;825.47023298382;953.5222459576;159.077020899478;187.07190831059;169.060111383657;288.119839070572;270.107309768711;417.162371120271;399.151783630066;926.474937949926	22	0.3962193	0.1032864
2013-05-10_GAG_Top10HCD_HM1_GJ178	Single precursor	13633	9651	0	ADTFHVLNFLQIDQLK	16	0	Unmodified	_ADTFHVLNFLQIDQLK_			0	0	C4M8Y6	EHI_086380		3	HCD	FTMS	MULTI-MSMS	5	0	634.67551	1901.0047	0.13636	-0.17224171	94.917	8.4228E-06	66.387	65.857	NaN	NaN	1	0	0	0	-1	0	0	0	0	y1;y2;y3;y4;y5;y6;y7;y1-NH3;y3-NH3;y4-NH3;y6-H2O;y6-NH3;y10(2+);a2;b2;b5;b5-H2O;b6;b6-H2O;b7;b8;b8-H2O;b8-NH3;b9;b9-NH3	11713;13402.2;7284.9;21381.4;25058.8;25599.7;2654.4;6363;10421.1;2573.1;9212.6;28467.5;25058.8;3866.5;4842.9;25408.3;1817;31451.6;2485.1;18904.5;30909.4;1174.1;1529.5;19470.5;1027.4	3.706655E-05;0.0002794391;0.0006440154;-0.0001904529;-0.001609776;0.001328713;0.00293776;-1.882143E-05;0.001798565;-5.195703E-05;-0.002060539;-0.001389403;-0.01217446;-8.953037E-05;-0.0001731536;0.001039571;0.007968413;0.0003908598;-0.002438658;6.763622E-05;0.0007122062;0.00231503;-0.01112093;0.001649413;0.001701534	0.2519601;1.073954;1.658744;-0.3784214;-2.611712;1.784889;3.425935;-0.1446842;4.844919;-0.1068512;-2.83658;-1.910096;-19.75194;-0.5628133;-0.9256012;1.816653;14.3775;0.5822307;-3.732792;0.08622683;0.7927134;2.629435;-12.61697;1.577618;1.654413	147.112767104048;260.196588711907;388.254801646963;503.282579147294;616.368062450751;744.423701472806;857.506156406151;130.086273890534;371.227097995823;486.255891549932;726.416526038414;727.399870488061;616.368062450751;159.076508194669;187.071506440003;572.245297967822;554.227804440259;671.314360595485;653.30662542671;784.398747799482;898.441030676672;880.428863166226;881.426314709309;1045.5085…	25	0.3618203	0.1490683
2013-05-10_GAG_Top10HCD_HM1_GJ180	Single precursor	13144	9574	0	ADTFHVLNFLQIDQLK	16	0	Unmodified	_ADTFHVLNFLQIDQLK_			0	0	C4M8Y6	EHI_086380		2	HCD	FTMS	MULTI-MSMS	3	1	951.50963	1901.0047	-0.17235	5.759604	92.967	9.3372E-08	95.761	94.374	NaN	NaN	1	0	0	0	-1	0	0	0	0	y1;y2;y3;y4;y5;y6;y7;y8;y9;y10;y11;y1-NH3;y3-NH3;y4-NH3;y5-NH3;y6-H2O;y6-NH3;y10(2+);b2;b3;b3-H2O;b5;b5-H2O;b6;b7;b8;b9;b10;b11;b9(2+)	15032;11745.2;4552.5;16964.3;7857.9;3927.3;3555.2;3716.1;3161.5;13929.7;6980.9;8651.3;14338.2;3600.7;1052.9;1907.2;5176.5;7857.9;4635.8;7535.9;4826.6;39568.1;2981.2;29273.8;10470.9;11947.8;22720;10489.6;7058.2;1358.4	0.0001329242;-0.0001387471;0.0007287103;-0.001292693;0.0008016872;-0.004522336;0.001895936;0.006191186;-0.002233245;0.0008596847;0.01080634;5.768053E-05;0.001461866;-0.006417361;0.005033727;-0.006895092;-0.002534074;-0.009762999;0.0005534901;0.0002862928;-8.301966E-05;0.001300986;0.0004928581;0.001198958;0.005502248;0.003035894;-0.001814324;-0.003236417;0.01001876;-0.005966933	0.9035538;-0.5332385;1.876887;-2.568517;1.300668;-6.074901;2.210985;6.163013;-1.996424;0.6979639;8.120413;0.4434023;3.937927;-13.19732;8.398855;-9.491862;-3.483738;-15.83962;2.95872;0.9936626;-0.3073567;2.273477;0.8892578;1.785988;7.014654;3.379078;-1.735345;-2.793392;7.786742;-11.40328	147.112671246398;260.19700689807;388.254716952103;503.283681387191;616.365650987614;744.429552521892;857.507198230643;1004.57131689664;1118.62266877542;1231.70363982574;1330.76210708911;130.086197388574;371.22743469446;486.262256953895;599.334869846453;726.421360591767;727.401015159116;616.365650987614;187.070779796271;288.118725467687;270.10853009386;572.245036553393;554.235279994718;671.3135524…	30	0.3677437	0.1790123
2013-05-10_GAG_Top10HCD_HM1_GJ180	Single precursor	2119	1109	0	ADTLVSGSR	9	0	Unmodified	_ADTLVSGSR_			0	0	C4M6P6	EHI_171280		2	HCD	FTMS	MULTI-MSMS	1	0	453.23798	904.46141	-0.5079	-0.17953392	16.272	0.00013585	128.86	117.69	NaN	NaN	1	0	0	0	-1	0	0	0	0	y1;y3;y4;y5;y6;y7;y8;y1-NH3;y3-NH3;y4-H2O;y4-NH3;y5-H2O;y5-NH3;y6-H2O;y7-H2O;y8-H2O;a2;b2;b3;b3-H2O;b4;b4-H2O;b7	52943.2;33869.6;224915.2;306028.7;88296;57723.1;10616.5;17225.3;17527.2;8397.2;31935.6;14787.9;9223;3142.3;3961.6;7268.5;32238.4;55926.9;76681.1;79858;8269.9;16369;2230	0.0001301225;0.0001832256;0.000467077;0.0005575563;0.0007269037;0.001384564;-0.000461133;0.0001387453;0.0004713283;0.001376974;0.0008421589;-0.0004291289;0.0003249412;0.001046447;0.001849878;0.006095449;8.629352E-05;0.000185709;0.0001941459;0.0002348414;-0.001457543;0.0002877886;-0.01254901	0.7430528;0.574065;1.149858;1.103477;1.175542;1.9246;-0.552631;0.8776223;1.559939;3.547141;2.163948;-0.880693;0.6655276;1.743074;2.637437;7.466116;0.5424661;0.9927183;0.6738396;0.8694345;-3.632918;0.7510293;-19.47583	175.118822058456;319.172261088873;406.204005647396;505.272329084325;618.356223717307;719.403244531315;834.432033260056;158.092264334208;302.145423884694;388.192531064548;389.177081464026;487.26275108321;488.246012597901;600.345339488064;701.392214531132;816.414911992249;159.076332370781;187.07114757745;288.118817614642;270.108212232801;401.204533283995;383.192223266022;644.337530801273	23	0.5372514	0.1314286
2013-05-10_GAG_Top10HCD_HM1_GJ178	Single precursor	12006	8326	0	ADVIQWCDPYVIMK	14	0	Unmodified	_ADVIQWCDPYVIMK_			0	0	C4MA60	EHI_069950		2	HCD	FTMS	MULTI-MSMS	3	1	869.42058	1736.8266	-0.80822	-1.5844673	84.249	4.4922E-06	85.837	76.301	NaN	NaN	1	0	0	0	-1	0	0	0	0	y1;y2;y3;y4;y5;y6;y7;y8;y9;y10;y1-NH3;y2-NH3;y4-NH3;y10-H2O;y10-NH3;a2;b2;b3;b4;b5;b6	39804;56720.7;46310.3;25075.8;7518.3;121790.1;15649.1;25356;22958.6;1390;14049.5;50219.6;32590.8;2520.5;14436.5;4520.4;32823.2;176267.5;24530.8;5116.9;2925.7	-0.0001396758;-4.145126E-05;-0.0002777737;-0.0005849022;0.0007689772;0.0004615231;0.001671733;-0.002107155;0.004063684;0.01458247;-6.380516E-05;0.00248692;0.002724009;0.0008208609;-0.002074234;-1.662856E-05;-0.0002557973;-0.0003765184;-0.0002640197;-0.001879515;-0.007108632	-0.9494458;-0.1490231;-0.7099871;-1.192932;1.176943;0.6150186;1.931641;-2.054796;3.354107;10.88567;-0.4904833;9.523894;5.755641;0.6211087;-1.568309;-0.1045319;-1.367376;-1.315853;-0.6613322;-3.564519;-9.964876	147.112943846371;278.153330228057;391.23763053087;490.306351575651;653.368326234465;750.421397540566;865.447130362431;1025.48155745208;1211.55469956718;1339.60275828771;130.086318874268;261.124252755573;473.276493562484;1321.60595521481;1322.59286589485;159.076435292857;187.071589083695;286.140123721002;399.224075202728;527.284268209304;713.368810279366	21	0.3942966	0.1039604
2013-05-10_GAG_Top10HCD_HM1_GJ179	Single precursor	11634	8495	0	ADVIQWCDPYVIMK	14	0	Unmodified	_ADVIQWCDPYVIMK_			0	0	C4MA60	EHI_069950		2	HCD	FTMS	MULTI-MSMS	2	0	869.42058	1736.8266	-0.80222	-2.7359928	83.782	3.1696E-05	76.759	67.223	NaN	NaN	1	0	0	0	-1	0	0	0	0	y1;y2;y3;y4;y5;y6;y7;y8;y9;y10;y1-NH3;y2-NH3;y4-NH3;y10-H2O;y10-NH3;a2;b2;b3;b4;b5;b6	120858.4;168381.9;145822.4;86064.6;14874.6;375968.7;45561;90963.1;84587.1;20591.3;52147.1;157088.7;95183.1;10353.7;48876.7;14735.9;96082.3;563882.8;71710.8;13635.4;10501.4	-0.0002525586;-0.0003883094;-0.0006920696;0.0003075706;-0.001524558;-0.0007014424;-0.0004251197;0.00100149;0.001881012;-0.001228345;-0.0001776601;0.002206668;0.002410947;-0.003488401;-0.005538501;-0.0003010257;-0.0005081178;-0.0006435073;-0.000687207;-0.001040791;-0.006371677	-1.716766;-1.396025;-1.768922;0.6273041;-2.333374;-0.9347298;-0.4912127;0.9766079;1.552558;-0.916936;-1.365708;8.450633;5.094158;-2.639508;-4.187597;-1.892331;-2.716164;-2.248922;-1.721355;-1.973874;-8.931823	147.113056729212;278.153677086176;391.238044826784;490.305459102765;653.370619769912;750.422560506038;865.449227215353;1025.47844880676;1211.55688223812;1339.61856910653;130.086432729187;261.124533007736;473.276806624911;1321.61026447715;1322.59633016152;159.076719690057;187.07184140421;286.140390709954;399.224498390006;527.283429485428;713.368073325348	21	0.3711201	0.09722222
2013-05-10_GAG_Top10HCD_HM1_GJ179	Single precursor	2916	1730	0	ADVSATKDDIAK	12	1	Unmodified	_ADVSATKDDIAK_			0	0	C4LU72;Q07569	EHI_110180;mhcA		3	HCD	FTMS	MULTI-MSMS	3	0	411.88223	1232.6248	-1.0315	-0.06113904	21.976	0.010343	63.662	50.856	NaN	NaN	1	0	0	0	-1	0	0	0	0	y1;y2;y3;y4;y5;y6;y7;y8;y9;y10;y11;y1-NH3;y2-NH3;y5-H2O;y7-H2O;y8-H2O;y9-H2O;a2;b2	88497.9;44334.4;22807.1;17146.8;47776.8;38422.8;62568.8;31685.1;67809.9;3379.8;1851.2;62873.1;8878.6;8470.7;1561.8;1788.5;10741.2;74926;46176.5	8.699513E-05;-3.139205E-05;-1.998424E-05;0.000177552;0.0002475215;0.0006964263;0.0002393653;0.001824859;0.001351234;0.003625356;-0.008382497;6.647858E-05;0.0002497712;0.0002633424;0.001791487;-0.01362032;0.003271147;2.350597E-05;0.0001036331	0.5913501;-0.1439012;-0.06033269;0.397866;0.4409887;1.010218;0.3028292;2.118319;1.424603;3.460747;-7.210109;0.5110348;1.241882;0.4847295;2.319323;-16.14795;3.515526;0.1477653;0.5539765	147.112717175476;218.149949350445;331.23400192304;446.260747418839;561.287620481276;689.382134594259;790.430270129263;861.465798423199;948.498300458586;1047.56444025283;1162.60339113832;130.086188590523;201.123119085721;543.277039974086;772.41815332111;843.470678914508;930.485815859126;159.076395158325;187.071229653337	19	0.278235	0.08520179
2013-05-10_GAG_Top10HCD_HM1_GJ179	Single precursor	2923	1736	0	ADVSATKDDIAK	12	1	Unmodified	_ADVSATKDDIAK_			0	0	C4LU72;Q07569	EHI_110180;mhcA		2	HCD	FTMS	MULTI-MSMS	3	0	617.3197	1232.6248	0.11351	0.00089654219	22.017	7.1786E-08	137.58	116.54	NaN	NaN	1	0	0	0	-1	0	0	0	0	y1;y2;y3;y4;y5;y6;y7;y8;y9;y10;y11;y1-NH3;y2-NH3;y5-H2O;y6-H2O;y7-H2O;y8-H2O;y9-H2O;y10-H2O;a2;b2;b3;b4;b4-H2O;b8;b8-H2O;b9;b9-H2O;b10;b10-H2O	169707.9;126314.8;58080.5;43558.5;80254.3;71790.7;135577.8;112960.1;256042.7;39549.4;4988.5;105719.2;18711.5;33680.3;3293;9382.9;5098.6;23949.6;9444;66076.9;111634.5;54101.7;25850.5;41643.7;7556;4855.3;78502.3;7217.2;7838.9;2109.5	-1.220889E-05;-0.0001802668;6.40307E-05;-0.001135149;0.001114476;0.0001739331;0.0001393801;0.000495931;3.141451E-05;-0.001999416;-0.009319863;-5.396445E-06;-0.0009037278;-0.0003282017;-0.005117164;0.001083134;0.002682253;-0.001588321;-0.003607922;-7.93345E-05;-5.069355E-05;-0.0006088155;0.000245752;-1.904302E-05;0.0006815486;0.002944768;0.0003589861;0.009944675;2.595763E-05;0.007804504	-0.08298996;-0.8263428;0.1933096;-2.543683;1.985574;0.2523027;0.1763345;0.5756818;0.03312021;-1.908623;-8.016367;-0.04148359;-4.49338;-0.6041142;-7.621889;1.402263;3.180081;-1.706972;-3.50433;-0.4987192;-0.270985;-2.127681;0.6585498;-0.05361797;0.8644949;3.822562;0.39737;11.23204;0.02553655;7.816454	147.112816379487;218.150098225159;331.233917908105;446.262060119809;561.286753526556;689.382657087379;790.43037011446;861.467127351413;948.499620277794;1047.57006502482;1162.60432850362;130.086260465545;201.124272584759;543.277631518216;671.377383497844;772.41886167399;843.454376342882;930.490675327139;1029.56110884364;159.076497998797;187.071383979946;286.14035601814;373.171529860443;355.1612299…	30	0.4720267	0.1694915
2013-05-10_GAG_Top10HCD_HM1_GJ180	Single precursor	2933	1638	0	ADVSATKDDIAK	12	1	Unmodified	_ADVSATKDDIAK_			0	0	C4LU72;Q07569	EHI_110180;mhcA		3	HCD	FTMS	MULTI-MSMS	1	0	411.88223	1232.6248	-0.29974	-0.54790515	22.285	0.00030426	85.973	75.124	NaN	NaN	1	0	0	0	-1	0	0	0	0	y1;y2;y3;y4;y5;y6;y7;y8;y9;y10;y1-NH3;y2-NH3;y5-H2O;y7-H2O;y8-H2O;y9-H2O;y9-NH3;a2;b2;b2-H2O;b8	93839;54006.5;27259.8;20619.6;53377.3;45803.9;81342.5;39889.8;82386.2;5276.2;70950.2;8795.9;15733.1;3205;6051;9526.7;2504.3;84782.7;51026.7;1089.7;2059.3	-7.158062E-05;-0.0002273432;-0.0001378934;-0.0004877419;2.016824E-05;-0.0005834867;-0.0004519488;-0.0006341628;-9.340432E-05;8.383647E-05;-6.585773E-05;-0.0003955515;-0.001700836;-0.01051467;0.001548451;-0.001262938;0.0001442252;-0.0001281071;-9.330543E-05;-0.001595521;-0.007906968	-0.4865693;-1.042141;-0.416302;-1.092951;0.03593209;-0.8463892;-0.5717751;-0.7361418;-0.09847585;0.08002962;-0.5062617;-1.966707;-3.130686;-13.61245;1.835842;-1.357282;0.1548357;-0.8053175;-0.498769;-9.437469;-10.02931	147.112875751217;218.150145301631;331.234119832241;446.261412712679;561.287847834556;689.383414507163;790.430961443397;861.468257445185;948.499745096619;1047.56798177203;130.086320926824;201.123764408383;543.279004152436;772.430459481945;843.455510145474;930.490349944074;931.472958365559;159.07654677142;187.071426591836;169.062364120995;788.386380892317	21	0.3378912	0.1055276
2013-05-10_GAG_Top10HCD_HM1_GJ179	Single precursor	7718	5280	0	ADVTLNEFTTEK	12	0	Unmodified	_ADVTLNEFTTEK_			0	0	C4LV53	EHI_182720		2	HCD	FTMS	MULTI-MSMS	1	0	684.33809	1366.6616	0.25262	-1.8865911	56.89	8.7552E-08	132.86	120.07	NaN	NaN	1	0	0	0	-1	0	0	0	0	y1;y2;y3;y4;y5;y6;y7;y8;y9;y10;y1-NH3;y2-H2O;y4-H2O;y5-H2O;y6-H2O;y7-H2O;y7-NH3;y8-H2O;y8-NH3;y9-H2O;a2;b2;b3;b4;b4-H2O;b10	106659.5;56056.9;114249.3;134663.4;114884.7;70089.2;222375.6;112002.2;125495.9;4440.6;52299.1;74846.1;12874.2;8610.9;19078.2;17077.7;35916.1;8304.3;8979.2;22446.4;55844.3;118791.3;81203;65947.1;110354.8;6055.3	0.0003163283;0.0009436926;0.0006489272;0.0004058162;0.0007326023;0.001243482;0.002397936;0.001942036;0.003209884;0.01457912;0.0003645838;0.0008429841;0.0005796289;-0.001257708;0.006952965;0.00164804;0.001213246;-0.004210683;0.003064936;-0.00382243;0.0002717072;0.0003059995;0.0006131777;0.0004567756;0.0007384382;0.01401645	2.150248;3.417264;1.720369;0.8485435;1.171567;1.648392;2.761319;1.978667;2.965159;12.33856;2.802639;3.265558;1.259407;-2.07095;9.442547;1.937976;1.42504;-4.370275;3.177881;-3.590721;1.708032;1.63574;2.142936;1.179729;2.000233;12.82962	147.112487842286;276.154453574155;377.202426813644;478.250348398754;625.318435528903;754.360517745769;868.402290739023;981.48681061921;1082.53322124543;1181.59026592923;130.085890485292;258.143989596353;460.239609899777;607.309861153071;736.344243576087;850.392475948562;851.376926327097;963.482398651395;964.45913861721;1064.52968887237;159.076146957125;187.07102728691;286.139134024907;387.1869689…	26	0.351954	0.1111111
2013-05-10_GAG_Top10HCD_HM1_GJ178	Single precursor	7067	4417	0	AEAGIHSVQFSYAK	14	0	Unmodified	_AEAGIHSVQFSYAK_			0	0	C4LYV8	EHI_010710		2	HCD	FTMS	MULTI-MSMS	3	2	754.38062	1506.7467	1.4736	2.8900909	51.223	0.006424	41.014	36.11	NaN	NaN	1	0	0	0	-1	0	0	0	0	y1;y2;y3;y5;y6;y8;y9;y1-NH3;y2-NH3;a2;b2;b4;b6;b7;b8;b8-H2O;b9;b10	27253.8;12038.7;3664.9;2256.7;1163;9713;4650;12704.2;6102.5;7561.7;10142.9;5700.2;2036.1;5448;1772.1;2293;4494;2113.1	1.217477E-05;2.680611E-06;0.0002192194;-0.002993084;0.00322347;0.0007921547;0.001918108;-2.757626E-05;0.0005425652;9.069272E-05;0.0002594183;-0.001066581;-0.004422407;0.002487798;0.00963014;-0.007445646;0.006703116;0.008195155	0.08275809;0.01228793;0.5750575;-4.864298;4.336298;0.8522632;1.798457;-0.2119844;2.697681;0.5239568;1.290082;-3.240443;-7.634146;3.733649;12.58218;-9.962252;7.502584;7.876112	147.112791995826;218.149915277789;381.213027277276;615.316681906666;743.369042864325;929.471916505594;1066.52970241523;130.086282645356;201.122826291659;173.091978035777;201.086723932335;329.146627442919;579.29295911201;666.318077316847;765.379348891128;747.385859990364;893.440853426875;1040.50777530314	18	0.1387362	0.1285714
2013-05-10_GAG_Top10HCD_HM1_GJ179	Single precursor	6747	4535	0	AEAGIHSVQFSYAK	14	0	Unmodified	_AEAGIHSVQFSYAK_			0	0	C4LYV8	EHI_010710		2	HCD	FTMS	MULTI-MSMS	2	0	754.38062	1506.7467	0.3864	0.36810096	49.872	2.9031E-12	133.54	127.82	NaN	NaN	1	0	0	0	-1	0	0	0	0	y1;y2;y3;y4;y5;y6;y7;y8;y9;y11;y1-NH3;y2-NH3;y6-H2O;y6-NH3;y7-H2O;y8-H2O;y9-H2O;y9-NH3;y12(2+);a2;b2;b2-H2O;b3;b4;b6;b7;b7-H2O;b8;b8-H2O;b9;b9-H2O;b10;b10-H2O;b11;b11-H2O;b12;b12-H2O	86086.7;43892.2;26700.5;20041.1;14774.3;9340.8;14062.1;36438.1;41018.9;1521.6;47795.4;9171.6;2885.4;7408.1;1247.5;2103.8;4808.4;1645.8;1861.7;27517.2;40394.6;1981.2;9158.6;28792.5;16992.5;17396.5;5266.8;13780.9;13655.5;26639.5;1371;12771.9;1729.8;7354.6;20076;1327.8;2841.3	5.199047E-05;1.754251E-05;0.0006850168;0.0009208035;-0.0006515577;-0.0008981767;0.0009171927;0.0002711483;0.0005260803;-0.006706535;4.356918E-05;0.0003141991;-0.005613641;0.003622329;0.005833834;0.002766222;0.001103418;-0.02089997;-0.00061176;3.063644E-05;-2.932066E-05;0.0001335324;0.002105382;0.0006902884;-0.0009675688;0.0003007359;-0.002078927;-0.002278405;0.003575542;0.003021284;0.01365334;0.0…	0.3534056;0.08041492;1.796942;1.966502;-1.058902;-1.208245;1.088734;0.2917228;0.4932629;-5.423174;0.3349254;1.562223;-7.739033;4.987083;7.076252;3.034937;1.052358;-19.91372;-0.9349248;0.1769951;-0.1458108;0.7293812;7.736905;2.097218;-1.670268;0.4513383;-3.206677;-2.976785;4.784135;3.381613;15.59627;4.41526;-16.93359;2.468385;1.665194;14.81474;-6.180484	147.112752180128;218.149900415893;381.212561479923;468.244354103148;615.314340380475;743.373164510884;842.43976305773;929.472437512025;1066.53109444245;1236.64385476207;130.086211499915;201.123054657774;725.367315289039;726.342094903958;824.424281730029;911.459377752388;1048.51995241794;1049.52597139335;654.34138100058;173.092038092059;201.087012671259;183.076285131894;272.121991756478;329.144870…	37	0.222594	0.1666667
2013-05-10_GAG_Top10HCD_HM1_GJ179	Single precursor	3448	2101	0	AEAHTHLEGDFK	12	0	Unmodified	_AEAHTHLEGDFK_			0	0	C4LWA8	EHI_155570		3	HCD	FTMS	MULTI-MSMS	3	0	452.21772	1353.6313	0.12823	3.5033742	25.721	0.07506	21.351	15.848	NaN	NaN	1	0	0	0	-1	0	0	0	0	y1;y2;y4;y5;y6;y7;y8;y1-NH3;y5-H2O;a2;b2;b6;b10(2+)	81252.7;43168.2;5113;8783.1;7259.8;8229.6;5265;59000.2;2504.5;36314.3;17894.5;5237;3587.2	-0.0003798515;-0.0007538383;-0.00198199;-0.0003608809;-0.00982306;-0.002025119;-0.003526936;-0.0003145969;-0.0005244392;-0.0006222129;-0.0008059521;-0.001112787;-0.003513683	-2.582036;-2.56249;-4.251084;-0.6062448;-13.86721;-2.395408;-3.726425;-2.418366;-0.908494;-3.594681;-4.007961;-1.719146;-6.614123	147.113184022066;294.181971925107;466.231606832186;595.272578819527;708.36610497911;845.417218900537;946.466399191747;130.086569666032;577.262177691492;173.092690941425;201.08778930267;647.290712124247;531.239483501128	13	0.1328783	0.05752213
2013-05-10_GAG_Top10HCD_HM1_GJ180	Single precursor	6325	4028	0	AEAIEGGAYYVK	12	0	Unmodified	_AEAIEGGAYYVK_			0	0	Q5XWD1;C4MB38	PDI;EHI_071590		2	HCD	FTMS	MULTI-MSMS	1	0	635.81934	1269.6241	0.25862	0.10190937	46.743	0.00037209	63.091	56.655	NaN	NaN	1	0	0	0	-1	0	0	0	0	y1;y2;y3;y4;y5;y6;y7;y8;y9;y10;y1-NH3;y8-H2O;a2;b2;b2-H2O;b3;b3-H2O;b4	421440.3;409279.4;614863.6;307270.6;66451.7;136778.7;835008;984817.5;207384.4;244373.3;149651.8;266153.8;1366666;3137840;64069.4;1971782;66064.5;42362.5	-0.000285574;-0.0005826184;-0.0003768103;-0.001358298;-0.0004776998;-0.001516889;-0.001020739;-0.0002512285;-0.003625041;-0.001265564;-0.00021934;-0.0008359193;-0.0003594698;-0.0004541545;-0.000465199;-0.0005766152;-0.0001279837;0.0005396265	-1.941187;-2.366618;-0.9207453;-2.373365;-0.7425246;-2.165845;-1.347708;-0.2834158;-3.626788;-1.182159;-1.686109;-0.9625741;-2.076751;-2.258492;-2.541003;-2.118938;-0.5036474;1.400872	147.113089744629;246.181800705189;409.24492343543;572.309233461899;643.345466651028;700.367969563347;757.388937137851;886.43076072305;999.518198515914;1070.55295282634;130.086474409052;868.420780727665;173.092428198313;201.087437505088;183.076883863274;272.124673753588;254.113660435807;385.207621492366	18	0.5533696	0.15
2013-05-10_GAG_Top10HCD_HM1_GJ180	Single precursor	9605	6646	0	AEEETVKIDEVINEK	15	1	Acetyl (Protein N-term)	_(ac)AEEETVKIDEVINEK_			1	0	C4M3V7	EHI_016350		2	HCD	FTMS	MULTI-MSMS	4	0	894.4491	1786.8836	-0.52564	5.3767595	69.381	2.5952E-11	144.18	134.38	NaN	NaN	1	0	0	0	-1	0	0	0	0	y1;y2;y3;y4;y5;y6;y7;y8;y9;y11;y12;y1-NH3;y2-H2O;y3-NH3;y4-NH3;y5-NH3;y6-NH3;y8-H2O;y8-NH3;y9-NH3;y13(2+);a2;b2;b3;b4;b5;b5-H2O;b6;b6-H2O;b8;b8-H2O;b9;b11;b11-H2O	46752.4;37312.7;63052.4;35721.1;14774.2;13001.3;24009.6;38487.2;45813.1;5536.6;4035.6;25889.2;39397.9;36060.7;13447;35619.2;1475.2;5230.7;19654.5;4610;1646.4;909.7;47528.2;52154.4;37170.5;25069.7;68078.4;6316;51927.3;19654.5;6496.2;14939.1;4651;1416.9	4.954603E-05;0.0009872327;0.0001142825;-0.0003224434;0.003276169;-0.003435938;0.001897912;-0.0001171218;-0.002354469;-0.01313206;-0.006546643;-8.978745E-05;0.0004374832;5.3251E-05;-0.0007903985;-0.0002072657;-0.00319954;-0.008351595;-0.003552755;-0.01452914;-0.002443146;0.0006255151;0.000352034;3.622926E-05;-0.0001126068;0.002472573;0.000399434;-0.001041778;1.859243E-05;-0.003552755;0.001837349;0…	0.3367895;3.57493;0.2928833;-0.6406806;5.439002;-4.697775;2.242285;-0.1220649;-2.164827;-10.19785;-4.62084;-0.6902143;1.694723;0.1426984;-1.625476;-0.3541039;-4.478827;-8.8705;-3.769575;-13.57118;-3.158943;2.907993;1.44812;0.09735382;-0.2246821;4.10571;0.6837054;-1.485495;0.02721023;-3.769575;1.987472;0.3874922;-1.801626;9.045507	147.112754624572;276.154410034095;390.198210431462;503.282711137841;602.347526441378;731.396831644575;846.418440827274;959.504519841049;1087.601720206;1287.72859018549;1416.76459786622;130.086344856548;258.144395097253;373.171722361503;486.25662999141;585.324460774759;714.370046144974;941.502189628492;942.481406372366;1070.58734577122;773.406403539545;215.1020078997;243.097196002936;372.140104903…	34	0.3568858	0.12
2013-05-10_GAG_Top10HCD_HM1_GJ179	Single precursor	7532	5137	0	AEEKDYLFK	9	1	Acetyl (Protein N-term)	_(ac)AEEKDYLFK_			1	0	Q9BLF3	EhRab1A		2	HCD	FTMS	MULTI-MSMS	2	0	592.79533	1183.5761	-1.8487	11.610755	55.544	0.00078022	95.483	73.144	NaN	NaN	1	0	0	0	-1	0	0	0	0	y1;y2;y3;y4;y5;y6;y7;y8;y1-NH3;y2-NH3;y5-H2O;y8-H2O;b2;b3;b5;b5-H2O;b6;b7;b8	699747.1;557945.6;105414.9;138278;207316;157115.6;80152.5;30221.3;567040.9;128697.4;61003.3;51897.1;154930.6;65681.7;423702.1;107632.9;155940.7;23299.6;17309.7	-0.0002668551;-0.0005198887;0.002407805;-0.001804432;-0.001582613;-0.001869697;-0.001317214;-0.00379196;-0.0002612779;-0.0002378379;-0.004218012;-0.00846867;-2.35734E-05;-0.000742939;0.0004731988;0.004550757;0.001654347;0.006324699;-0.009673101	-1.813946;-1.767236;5.912164;-3.163836;-2.30918;-2.298471;-1.397583;-3.538796;-2.008493;-0.8581408;-6.320547;-8.038348;-0.09697096;-1.996392;0.7691018;7.619557;2.125526;7.095218;-9.314605	147.11307102572;294.181737975495;407.262874262093;570.330415037255;685.357136250204;813.452386352157;942.49442696541;1071.53949480738;130.086516346958;277.154906823222;667.349206963104;1053.5336068309;243.097571610303;372.140884072071;615.26157398402;597.246931739425;778.323721373758;891.403115002354;1038.48752671865	19	0.2446317	0.09793814
2013-05-10_GAG_Top10HCD_HM1_GJ180	Single precursor	1191	577	0	AEEPKAEEPK	10	1	Unmodified	_AEEPKAEEPK_			0	0	C4M8W1	EHI_113950		2	HCD	FTMS	MULTI-MSMS	2	0	564.28259	1126.5506	-3.8362	-3450.3299	9.387	9.582E-05	105.94	70.614	NaN	NaN	1	0	0	0	-1	0	0	0	0	y1;y2;y3;y4;y5;y6;y7;y8;y9;y1-NH3;y3-H2O;y4-H2O;y5-H2O;y6-H2O;y7-H2O;y8-H2O;a2;b2;b2-H2O;b3;b5;b5-H2O;b6;b6-H2O;b7;b7-H2O;b8;b8-H2O	60485.5;168506.3;6565.5;16762.7;65732.8;35638.1;171701.3;18603.4;1180.7;23239.8;39181.5;7813;122130.1;2519.4;11313.1;38788.2;131292.2;168996.9;928.9;27182.3;122130.1;32593.2;10360.3;11400.5;13340.9;1953.7;21815.6;2681.3	0.000198704;0.0003315955;0.001434888;-0.002126852;0.0009479969;0.001331104;0.001680259;0.001404459;-0.006818408;0.0002661704;0.001031294;0.0007077855;0.0008584682;0.004029057;0.0006820926;0.001401159;0.0001782252;0.0001445759;-0.000268607;0.001110772;0.0008584682;0.0005333064;0.0009787908;-0.003067313;0.001418464;0.01029578;0.001908589;0.01094518	1.350693;1.358078;3.844755;-4.234623;1.653617;1.897831;2.104444;1.51428;-6.453601;2.046111;2.903446;1.461643;1.546019;5.895879;0.8740022;1.540639;1.029657;0.7189724;-1.467183;3.364667;1.546019;0.9926298;1.562781;-5.042377;1.877875;13.96348;2.158066;12.63326	147.112605466621;244.165236427068;373.206726230515;502.252881066524;573.286920005876;701.381499916865;798.433914613546;927.476783509483;1056.52759947245;130.085988898683;355.196565138356;484.239481743214;555.27644484835;683.368237277565;780.424348093618;909.466222123315;173.09189050328;201.086838774717;183.076687271273;330.1284656745;555.27644484835;537.266205323727;626.313438313488;608.306919731…	28	0.3473654	0.1421053
2013-05-10_GAG_Top10HCD_HM1_GJ179	Single precursor	12559	9261	0	AEETQVQQEIQELPQELK	18	0	Acetyl (Protein N-term)	_(ac)AEETQVQQEIQELPQELK_			1	0	C4M574	EHI_111760	40S ribosomal protein S12	3	HCD	FTMS	MULTI-MSMS	1	1	728.03398	2181.0801	1.6535	-2.8595004	90.143	2.4727E-10	103.88	102.42	NaN	NaN	1	0	0	0	-1	0	0	0	0	y1;y2;y3;y4;y5;y6;y7;y8;y9;y10;y11;y1-NH3;y5-H2O;y6-H2O;y7-H2O;y8-H2O;y8-NH3;b2;b3;b4;b4-H2O;b5;b5-H2O;b6;b6-H2O;b8;b8-H2O;b8-NH3;b9;b9-H2O	49166.7;38605.9;29440.2;13048.9;312013.4;91837.9;40906.9;48781.3;26440.3;10016.4;6943.2;26803.2;16720.3;6143.5;4462.4;11962.3;55017.7;63851.5;46443.2;40499.8;47534;14063.6;26182.9;22974.8;17033;2181.4;5051.7;2112.9;7119.1;4558	0.0001750595;-7.769519E-05;6.474421E-05;-0.002128195;0.00078507;-0.003187469;-0.0003338731;0.002504277;4.476258E-05;-0.003048329;0.01351457;5.10624E-05;-0.001959699;-0.0009740638;-0.000765848;-0.008206359;-0.00160838;0.0002992418;0.001077153;0.0008561973;0.0006843834;0.002369754;0.002305068;0.005173307;0.003048986;0.01368185;0.004338096;0.01142911;0.009466903;-0.01020691	1.189969;-0.2986014;0.1663352;-4.114042;1.277887;-4.381773;-0.389821;2.543618;0.04078149;-2.485053;9.976001;0.3925274;-3.286198;-1.373032;-0.91339;-8.490505;-1.66239;1.230955;2.89449;1.809427;1.503556;3.941418;3.952221;7.387171;4.46868;14.3053;4.62278;12.16647;8.721518;-9.561737	147.112629111096;260.196945846189;389.23939650299;517.300166953139;614.35001754062;727.438054059784;856.477793560256;984.533532921425;1097.62005641642;1226.66574260402;1354.70775722115;130.086204006702;596.342197622743;709.425275968454;838.46766084892;966.533678870987;967.51109647753;243.097248795087;372.139063980441;473.1869634099;455.17657053753;601.244027364604;583.233527364271;700.30963772782…	30	0.3225456	0.1388889
2013-05-10_GAG_Top10HCD_HM1_GJ178	Single precursor	14496	10353	0	AEFHSFDWPLVPPEFLK	17	0	Unmodified	_AEFHSFDWPLVPPEFLK_			0	0	C4LVW1	EHI_125740		3	HCD	FTMS	MULTI-MSMS	3	1	687.01564	2058.0251	1.2884	1.1037167	100.51	6.3973E-06	59.606	58.613	NaN	NaN	1	0	0	0	-1	0	0	0	0	y1;y2;y3;y4;y5;y6;y7;y8;y9;y1-NH3;y5-H2O;y6-H2O;y16(2+);a2;b2;b4;b5;b5-H2O;b6;b6-H2O;b7;b7-H2O;b8;b8-H2O;b9;b10	11200;4573.1;11778.9;7965.7;45952.4;223699.5;24474.1;3291.2;2179.9;5825;1108.9;15778;1565.2;5201.3;5233.5;16371.6;16030.1;3200.8;3506.1;7569.1;65374.4;5424.8;64774.8;6280.6;3997.1;3052.2	3.083416E-05;0.0001502107;4.634466E-05;0.0009808717;0.00107569;0.0008906957;0.00139263;-0.0006620654;0.005649612;-0.0003404551;0.008626868;0.004361148;0.01822821;0.0003740889;-0.0002199994;0.0001520692;0.001529747;0.004726447;0.001121877;-0.004506125;0.0009364717;0.001127965;0.001223411;0.00314382;0.003665509;-0.005086535	0.2095954;0.5772965;0.1137948;1.828937;1.698388;1.219442;1.678919;-0.7024071;5.434342;-2.617142;14.01964;6.121782;18.32933;2.161218;-1.09405;0.3134064;2.673238;8.527936;1.55965;-6.425309;1.122409;1.381751;1.198929;3.13627;3.280185;-4.133502	147.112773336441;260.19671794034;407.265235722539;536.306894291618;633.359563325068;730.412512171734;829.480424153292;942.566542829394;1039.61299500373;130.086595524168;615.341447461081;712.398477033102;994.483040928424;173.091694639594;201.087203350048;485.214157059964;572.244807792505;554.231046406152;719.31362957797;701.308692893931;834.340758015643;816.330001835946;1020.41978402948;1002.40729…	26	0.4095847	0.1382979
2013-05-10_GAG_Top10HCD_HM1_GJ179	Single precursor	13921	10385	0	AEFHSFDWPLVPPEFLK	17	0	Unmodified	_AEFHSFDWPLVPPEFLK_			0	0	C4LVW1	EHI_125740		3	HCD	FTMS	MULTI-MSMS	1	1	687.01564	2058.0251	2.4477	0.083320947	99.426	1.0576E-06	64.454	63.949	NaN	NaN	1	0	0	0	-1	0	0	0	0	y1;y2;y3;y4;y5;y6;y7;y8;y9;y1-NH3;y4-H2O;y6-H2O;y7-H2O;a2;b2;b4;b5;b5-H2O;b6;b6-H2O;b7;b7-H2O;b8;b8-H2O;b9;b10	25551.2;9935.9;26821.8;11466.7;88782;397713.4;46057.9;9017.7;8919.7;11928;3840.9;31539;1961.3;7252.7;10320;29417.2;27210.7;9303.3;8203;11491.6;121716;10857.6;126739.8;15582.8;18128.4;9995.5	3.899011E-05;0.000246055;0.0005576884;0.003031609;0.0007919584;0.0005456851;-0.0001689387;0.004796338;-0.001651453;0.0001098413;0.003031155;0.001775717;0.006424334;-0.0002219677;-0.0002191653;4.459052E-05;0.0004865226;0.002060035;-0.004685523;0.005221626;0.001706044;0.003969861;0.001692175;0.008243729;0.0001915776;0.0002466805	0.2650355;0.9456501;1.369351;5.652772;1.250408;0.7470912;-0.2036677;5.088623;-1.588516;0.8443735;5.848329;2.49258;7.91696;-1.282366;-1.089902;0.09189863;0.8501986;3.716908;-6.513828;7.445649;2.044782;4.863076;1.658313;8.223973;0.1714382;0.2004623	147.112765180494;260.196622096037;407.264724378853;536.304843554214;633.359847057014;730.412857182358;829.481985722301;942.56108442602;1039.62029606925;130.086145227812;518.294279321777;712.401062464297;811.464827762952;173.092290696172;201.087202515941;485.214264538676;572.245851016501;554.233712817238;719.319436978327;701.298965143085;834.339988443578;816.327159939573;1020.41931526621;1002.4021…	26	0.3935272	0.1135371
2013-05-10_GAG_Top10HCD_HM1_GJ179	Single precursor	13998	10448	0	AEFHSFDWPLVPPEFLK	17	0	Unmodified	_AEFHSFDWPLVPPEFLK_			0	0	C4LVW1	EHI_125740		3	HCD	FTMS	MULTI-MSMS	1	1	687.01564	2058.0251	2.4477	0.083320947	99.94	2.0595E-05	52.567	51.328	NaN	NaN	1	0	0	0	-1	0	0	0	0	y1;y2;y3;y4;y5;y6;y7;y8;y9;y1-NH3;y2-NH3;y4-H2O;y6-H2O;a2;b2;b4;b5;b5-H2O;b6;b6-H2O;b7;b7-H2O;b8;b8-H2O;b9;b10;b15(2+)	19732.4;4996;13038.4;5734.2;47501.5;215728;21909.6;2390.7;3322.9;7053.4;893.2;1596;20587.7;3398.1;5844.8;13611.1;15254.7;2536.8;4004.8;4139.1;67316.5;5507.3;63541;6544.5;7614.2;2731.8;1021.6	4.338745E-05;-3.725723E-05;-0.0001311548;-0.0008594494;-0.0003773305;0.0002720833;0.0009159187;-0.003684928;-0.008100537;-0.0001176044;0.0004106621;-0.003856578;0.0008077458;-0.000542533;-0.0006632582;-0.000120942;0.0007800538;0.00726941;0.007833834;0.002179676;0.001206643;0.0009019389;-0.0001316213;-0.002363462;0.0009295976;0.0006007928;-0.01657846	0.2949265;-0.1431886;-0.3220376;-1.602527;-0.595759;0.372506;1.104207;-3.90945;-7.791774;-0.9040487;1.688787;-7.440805;1.133834;-3.134351;-3.298354;-0.2492548;1.363145;13.11627;10.89081;3.108041;1.446223;1.10487;-0.1289872;-2.357774;0.8318749;0.4882283;-18.41148	147.112760783147;260.196905408229;407.26541322198;536.308734612811;633.361016345889;730.413130784133;829.480900864944;942.569565692113;1039.62674515258;130.086372673527;243.169908387432;518.301167055191;712.402030435253;173.092611261474;201.087646608817;485.214430071223;572.245557485294;554.228503442297;719.306917621247;701.3020070935;834.340487844576;816.33022786207;1020.4211390621;1002.41280621…	27	0.3605396	0.131068
2013-05-10_GAG_Top10HCD_HM1_GJ180	Single precursor	13876	10171	0	AEFHSFDWPLVPPEFLK	17	0	Unmodified	_AEFHSFDWPLVPPEFLK_			0	0	C4LVW1	EHI_125740		3	HCD	FTMS	MULTI-MSMS	1	1	687.01564	2058.0251	0.64016	-0.64553314	97.746	0.0047749	37.477	36.208	NaN	NaN	1	0	0	0	-1	0	0	0	0	y1;y3;y4;y5;y6;y7;y8;y1-NH3;y6-H2O;b2;b4;b5;b6;b6-H2O;b7;b8;b8-H2O;b10;b8(2+);b9(2+)	10177.1;3927.9;1299.3;21514.7;93121.9;8106;1459.2;4138;6463.6;1751.6;4499.3;4854.3;2441.9;2043.4;28020;20213.1;1930.6;1336.9;1079.7;2135.2	-0.0001437769;-0.0006236311;-0.002868138;0.0004553358;-0.0004310975;-0.002911055;0.006216784;-0.0005822396;-0.001188154;-0.0003488326;0.001431662;-0.001507846;0.006711718;0.001347568;0.001195038;-0.0003918868;-0.006940662;-0.009933776;-0.006265818;0.0004638523	-0.9773231;-1.531263;-5.347903;0.7189208;-0.5902099;-3.509474;6.59564;-4.475776;-1.667809;-1.734732;2.950586;-2.634953;9.330797;1.921521;1.432314;-0.3840441;-6.923924;-8.072515;-12.26859;0.8294333	147.112947947474;407.265905698337;536.310743301485;633.360183679584;730.413833964887;829.484727838355;942.559663979642;130.086837308692;712.404026335364;201.087332183227;485.212877466953;572.247845385467;719.308039737704;701.302839200707;834.340499449791;1020.42139932759;1002.41738341657;1230.56776904978;510.720407772043;559.240060027368	20	0.2995553	0.1242236
2013-05-10_GAG_Top10HCD_HM1_GJ180	Single precursor	13957	10239	0	AEFHSFDWPLVPPEFLK	17	0	Unmodified	_AEFHSFDWPLVPPEFLK_			0	0	C4LVW1	EHI_125740		3	HCD	FTMS	MULTI-MSMS	1	1	687.01564	2058.0251	0.64016	-0.3539915	98.252	2.1567E-08	81.419	80.191	NaN	NaN	1	0	0	0	-1	0	0	0	0	y1;y2;y3;y4;y5;y6;y7;y8;y9;y1-NH3;y4-H2O;y5-H2O;y6-H2O;y7-H2O;a2;b2;b4;b5;b5-H2O;b6;b6-H2O;b7;b7-H2O;b8;b8-H2O;b9;b9-H2O;b10;b10-H2O	23546.6;13045.6;36671.2;16475.5;132342.5;576649.6;67712.5;12020;10792.9;16151.8;3087.9;2604;44260.9;3401.2;12018.6;14337.5;43239.9;43203.5;8714.6;13840.2;19373.3;179496.8;22377.1;180620.8;28426.7;22233.1;1818;17494.6;1760.3	-3.091447E-05;0.0002804161;8.151036E-05;0.001399291;0.0005796853;0.0004634955;0.000863006;-0.002248982;-0.003313995;-4.055116E-05;-0.001929198;-0.005316592;0.0009835388;0.0001148007;1.986803E-05;-0.0005174773;-0.0009451918;0.0007828981;0.002061538;0.0005004915;-0.0004327216;0.001236964;0.001731913;0.001007766;0.002528465;0.001408794;0.0002310699;0.002514162;-0.002578304	-0.2101412;1.077709;0.2001407;2.609125;0.9152539;0.6345664;1.040417;-2.386016;-3.187693;-0.3117251;-3.722171;-8.639872;1.380596;0.1414723;0.114783;-2.573394;-1.947985;1.368116;3.719619;0.6957898;-0.6170238;1.482566;2.121586;0.9875996;2.522391;1.260697;0.2101661;2.043112;-2.126349	147.112835085072;260.196587734895;407.265200556835;536.306475872549;633.360059330117;730.412939371873;829.480953777567;942.568129746194;1039.62195861141;130.086295620263;518.299239675495;615.355390920709;712.401854642296;811.47113729658;173.092048860474;201.08750082796;485.215254321003;572.245554640975;554.233711314867;719.314250963842;701.304619490608;834.340457522982;816.329397888213;1020.41999…	29	0.4619502	0.1428571
2013-05-10_GAG_Top10HCD_HM1_GJ178	Single precursor	9436	6254	0	AEFVEVATGANVLK	14	0	Unmodified	_AEFVEVATGANVLK_			0	0	C4M8B5	EHI_101240		2	HCD	FTMS	MULTI-MSMS	4	1	724.3932	1446.7718	-0.44914	6.4989631	67.203	0.0034891	48.351	43.804	NaN	NaN	1	0	0	0	-1	0	0	0	0	y1;y2;y3;y4;y5;y6;y7;y8;y9;y10;y11;y1-NH3;y8-H2O;y10-H2O;a2;b2;b3;b4;b5	24050;11838.9;2736.4;7614.6;2539.9;13002.5;16669;30123.8;20623.8;21822.1;3351.7;8776.9;1288.3;3860.7;23104.2;67253.5;47932.8;3835.4;1639.9	-2.944854E-05;-6.092366E-05;-0.0009504664;-0.002536044;-0.003664813;0.001049931;0.0002891571;0.0008952;9.990327E-05;-0.001113025;0.002416132;-0.0001257537;-0.0121263;-0.009370657;-8.613232E-05;-9.832106E-05;-0.000145105;-0.0005046911;-0.001056672	-0.2001766;-0.2341444;-2.645577;-5.358094;-6.732469;1.745912;0.4116619;1.157411;0.1144997;-1.111287;2.19523;-0.9666941;-16.05169;-9.527272;-0.4976096;-0.4889477;-0.4167822;-1.128497;-1.833648	147.112833619141;260.19692907466;359.266232533656;473.310745557813;544.348988115011;601.365737094405;702.414176342772;773.450684087705;872.51989330063;1001.56369932491;1100.62858408394;130.086380822834;755.453140902199;983.561392270481;173.09215486082;201.087081671664;348.155542371855;447.224315874101;576.267460951097	19	0.2509573	0.09895834
2013-05-10_GAG_Top10HCD_HM1_GJ179	Single precursor	9081	6390	0	AEFVEVATGANVLK	14	0	Unmodified	_AEFVEVATGANVLK_			0	0	C4M8B5	EHI_101240		2	HCD	FTMS	MULTI-MSMS	1	1	724.3932	1446.7718	-0.30313	2.2135604	66.243	0.0023234	52.527	48.677	NaN	NaN	1	0	0	0	-1	0	0	0	0	y1;y2;y3;y4;y5;y6;y7;y8;y9;y10;y11;y1-NH3;y8-H2O;y9-NH3;y10-H2O;a2;b2;b2-H2O;b3;b4;b5	44955.4;20885.1;10943.4;17883.5;8516.2;29623.9;42464.8;67081.2;43379.2;54076.8;15753.9;23070.8;2173.4;1373.7;15142.5;49654.6;142395.2;2353.9;102816;17491.3;5274.5	-3.790618E-05;8.174732E-05;0.000114201;-0.001502847;-0.00527287;-0.0008322718;0.0006050714;-0.0004907734;-0.001849181;0.001492273;-0.002747301;-4.318955E-05;-0.002703326;-0.01202921;0.001222906;-6.795903E-05;-0.0001494481;0.0006743196;-0.0001717791;0.0006069771;0.002279094	-0.2576674;0.314175;0.3178737;-3.175188;-9.686533;-1.383965;0.8614173;-0.6345233;-2.119352;1.489947;-2.496109;-0.3320069;-3.578461;-14.06094;1.243358;-0.3926177;-0.7432008;3.683282;-0.4933975;1.357213;3.954946	147.112842076777;260.196786403681;359.265167866236;473.309712361667;544.350596172192;601.367619297579;702.41386042848;773.45207006108;872.521842385209;1001.56109402673;1100.63374751752;130.086298258653;755.443717927386;855.505473316877;983.550798707885;173.092136687528;201.087132798722;183.075744344677;348.15556904589;447.223204205903;576.264125185434	21	0.254687	0.09333333
2013-05-10_GAG_Top10HCD_HM1_GJ178	Single precursor	5429	3254	0	AEFVEVTK	8	0	Unmodified	_AEFVEVTK_			0	0	CON__P02769			2	HCD	FTMS	MULTI-MSMS	1	0	461.74765	921.48075	0.21317	1.4098611	39.718	0.0020448	86.67	47.894	NaN	NaN	1	0	0	0	-1	0	0	0	0	y1;y2;y3;y4;y5;y6;y7;y1-NH3;y2-H2O;y3-H2O;y4-H2O;y5-H2O;y6-H2O;y7-H2O;a2;b2;b2-H2O;b3	405072.1;827949;553524.9;695769.9;535859.6;770567.3;59048.6;180636.1;190905.9;45506.3;435078.5;12545.3;19012.1;57336.1;1952702;839167.6;5543.7;51869.4	-9.302289E-05;-0.0004595815;-8.024088E-05;-0.0004768529;-0.001494857;-3.774529E-05;0.0005137607;-6.130684E-05;-0.0001560395;0.001567581;-0.001736884;-0.002977111;-0.00289757;0.001528767;-0.0001951365;-0.0002282354;0.001308482;0.003322454	-0.6323231;-1.851949;-0.2310892;-1.00122;-2.598208;-0.05224924;0.6033947;-0.4712782;-0.67799;4.761548;-3.790149;-5.341715;-4.113526;1.834289;-1.127356;-1.135007;7.14724;9.543111	147.112897193496;248.160942226205;347.228976801783;476.271966510045;575.341398430032;722.408355234785;851.450396825035;130.086316375937;230.150073997862;329.216764293293;458.262661854644;557.33231599762;704.400650373245;833.438817132137;173.092263865026;201.087211585986;183.075110182667;348.152074813143	18	0.416156	0.1168831
2013-05-10_GAG_Top10HCD_HM1_GJ178	Single precursor	5501	3301	0	AEFVEVTK	8	0	Unmodified	_AEFVEVTK_			0	0	CON__P02769			2	HCD	FTMS	MULTI-MSMS	1	0	461.74765	921.48075	0.21317	1.1928192	40.241	0.0016136	97.635	47.802	NaN	NaN	1	0	0	0	-1	0	0	0	0	y1;y2;y3;y4;y5;y6;y7;y1-NH3;y2-H2O;y3-H2O;y4-H2O;y5-H2O;y6-H2O;y7-H2O;a2;b2;b2-H2O;b3	252854;534103.6;366261.5;463097.3;344868.5;516075.8;52721.7;105370.6;108634.1;40996.7;199594.4;14978.1;16321.9;39755.6;1262779;522640;5483.3;63848.9	0.0003873656;0.0003343562;0.001123947;0.0009712623;0.0006957693;0.002170309;0.003784447;0.0003243064;0.0004761713;0.002361514;0.001264268;0.003628623;0.00254993;0.002148844;0.0004212229;0.0004411216;0.0006042719;-0.001536141	2.633127;1.34734;3.236914;2.039308;1.20932;3.004278;4.444724;2.493017;2.068966;7.173145;2.758846;6.510777;3.620027;2.578288;2.433525;2.19369;3.300665;-4.412208	147.112416804971;248.160148288528;347.227772614369;476.270518394828;575.339207803993;722.406147180578;851.447126138437;130.085930762675;230.149441787058;329.215970360758;458.259660702983;557.325710263652;704.395202873705;833.438197055882;173.091647505628;201.086542228988;183.075814392424;348.156933407539	18	0.4446776	0.1084337
2013-05-10_GAG_Top10HCD_HM1_GJ179	Single precursor	5164	3350	0	AEFVEVTK	8	0	Unmodified	_AEFVEVTK_			0	0	CON__P02769			2	HCD	FTMS	MULTI-MSMS	1	0	461.74765	921.48075	0.34427	0.1076093	38.156	0.0017288	111.82	45.941	NaN	NaN	1	0	0	0	-1	0	0	0	0	y1;y2;y3;y4;y5;y6;y7;y1-NH3;y2-H2O;y3-H2O;y3-NH3;y4-H2O;y5-H2O;y6-H2O;y6-NH3;y7-H2O;a2;b2;b3;b5	1457364;3522558;2035786;3073105;2107331;3319087;238721.9;560012.2;736201.3;200964.8;55295.2;1108910;89367;103722.8;20808.6;243270.1;8195494;3583775;484719.2;27954	-0.0003832973;-0.0009874406;-0.0007721758;-0.001331916;-0.002627697;-0.001690262;-0.004892754;-0.0003340914;-0.0006525009;0.0004095691;0.006031084;-0.001134113;-0.005654426;-0.003319927;-0.006776841;-0.00483174;-0.0005490858;-0.0006424047;-0.002709337;-0.001027301	-2.605458;-3.979025;-2.223819;-2.796541;-4.567187;-2.339754;-5.746339;-2.568223;-2.835104;1.244067;18.26515;-2.474814;-10.14547;-4.713121;-9.607246;-5.797309;-3.172208;-3.19465;-7.781915;-1.782681	147.113187467878;248.161470085264;347.229668736759;476.272821573458;575.342531270077;722.410007751395;851.455803339826;130.08658916047;230.15057045931;329.217922305521;330.196316375659;458.262059083961;557.334993312684;704.401072730722;705.388545229428;833.445177638972;173.092617814279;201.087625755284;348.158106603703;576.267431580205	20	0.4803117	0.1574803
2013-05-10_GAG_Top10HCD_HM1_GJ180	Single precursor	5244	3250	0	AEFVEVTK	8	0	Unmodified	_AEFVEVTK_			0	0	CON__P02769			2	HCD	FTMS	MULTI-MSMS	1	0	461.74765	921.48075	0.25936	0.9757772	38.868	0.0016092	95.358	47.322	NaN	NaN	1	0	0	0	-1	0	0	0	0	y1;y2;y3;y4;y5;y6;y7;y1-NH3;y2-H2O;y3-H2O;y4-H2O;y5-H2O;y6-H2O;y7-H2O;a2;b2;b3;b5	539234;1092447;711707;965056.8;708830.8;1010292;106890.7;199098.9;241603;76569.6;432580.1;18436.9;34729.3;69740.2;2542903;1105355;127424.5;14275	-0.0002614713;-0.0007956453;-0.0004533013;-0.001069229;-0.002265201;-0.0009127858;-0.0005648913;-0.0002476841;-0.0005389873;0.001661718;-0.0002107462;-0.003216869;0.001138386;-0.0003524044;-0.0004004328;-0.0004998873;-0.001107571;0.0002511579	-1.777349;-3.206162;-1.305481;-2.244994;-3.937138;-1.26353;-0.6634451;-1.903995;-2.341891;5.047492;-0.4598824;-5.771902;1.616115;-0.4228308;-2.313404;-2.485919;-3.181244;0.4358366	147.113065641864;248.161278290014;347.229349862226;476.272558886258;575.342168774829;722.409230275322;851.451475477009;130.086502753196;230.150456945707;329.216670156138;458.261135717043;557.332555755942;704.396614417348;833.44069830377;173.092469161294;201.087483237857;348.15650483764;576.266153121306	18	0.4350993	0.1192053
2013-05-10_GAG_Top10HCD_HM1_GJ179	Single precursor	7026	4744	0	AEINGDLYAEADPK	14	0	Unmodified	_AEINGDLYAEADPK_			0	0	C4LYV2	EHI_010650		2	HCD	FTMS	MULTI-MSMS	1	1	753.35955	1504.7046	-3.4977	-1303.0503	51.925	0.0021465	51.771	48.299	NaN	NaN	1	0	0	0	-1	0	0	0	0	y1;y2;y3;y4;y5;y6;y7;y8;y9;y10;y12;y1-NH3;y2-NH3;a2;b2;b2-H2O	53933.5;324873.3;18265.8;31248.5;26799.4;51300.2;54202.6;29620.5;10758;31330.1;1941.7;18573.6;3203.1;136440.6;216289.2;2298.5	-8.084349E-05;-0.0001953993;-7.864776E-05;-0.0005668475;-0.0009767681;-0.001263445;0.0006332656;-0.001633446;-0.006688227;-0.0001521471;-0.01474865;-0.0001426468;-0.0001763943;-0.0001824734;-0.0002787568;0.0004112452	-0.5495337;-0.8002732;-0.2189571;-1.317545;-1.746495;-2.004481;0.798195;-1.802009;-6.547519;-0.1410722;-11.29605;-1.096554;-0.7765911;-1.054197;-1.386248;2.246308	147.11288501409;244.165763421902;359.192589702365;430.23019168989;559.273194706652;630.310595171911;793.372026999103;906.458357690893;1021.49035550443;1078.50528314776;1305.6468710749;130.086397715874;227.139195315379;173.092251201859;201.087262107426;183.07600741914	16	0.3625624	0.06374502
2013-05-10_GAG_Top10HCD_HM1_GJ178	Single precursor	2011	1004	0	AEIQEEEEK	9	0	Unmodified	_AEIQEEEEK_			0	0	C4M703	EHI_057830		2	HCD	FTMS	MULTI-MSMS	4	0	552.7564	1103.4982	0.30034	1.0861841	15.403	0.00014685	103.55	85.727	NaN	NaN	1	0	0	0	-1	0	0	0	0	y1;y2;y3;y4;y5;y6;y7;y1-NH3;y2-H2O;y3-H2O;y4-H2O;y6-H2O;y6-NH3;a2;b2	20078.6;13123.6;2862.4;6913.6;12454.8;7314.2;6030.7;8114.4;10079.8;5497.8;2150.4;2643.5;10844.1;28011.3;21705.7	4.10979E-05;0.001494793;0.003623037;-7.712357E-05;-0.001578904;0.003367345;0.001406273;-0.0001412156;-0.0009062864;-0.002229446;-0.007552152;-0.0006609932;-0.0002572375;-0.0001409724;-0.0001724059	0.2793633;5.412898;8.941479;-0.1443611;-2.380432;4.255253;1.554881;-1.085552;-3.510755;-5.758021;-14.62922;-0.8547342;-0.3322127;-0.8144351;-0.8573689	147.112763072696;276.153902473946;405.194367326207;534.240660582771;663.284755459843;791.338386722021;904.424411774555;130.086396284698;258.145738866918;387.189655123094;516.237570924528;773.331850373656;774.315462202753;173.092209700857;201.087155756485	15	0.346094	0.1724138
2013-05-10_GAG_Top10HCD_HM1_GJ179	Single precursor	1683	957	0	AEIQEEEEK	9	0	Unmodified	_AEIQEEEEK_			0	0	C4M703	EHI_057830		2	HCD	FTMS	MULTI-MSMS	4	0	552.7564	1103.4982	0.19173	0.72370047	12.921	0.00014793	102.07	87.394	NaN	NaN	1	0	0	0	-1	0	0	0	0	y1;y2;y3;y4;y5;y6;y7;y1-NH3;y2-H2O;y3-H2O;y4-H2O;y5-H2O;y6-H2O;y6-NH3;y7-H2O;a2;b2	55851.4;32289;10699.4;21288.2;37393.2;30943.9;26453.3;20620.5;28523;13536.5;8526.2;8374.8;13533.8;44185.7;1004;66542.8;61685.9	-0.0003334754;0.0009311571;0.001470793;-8.370056E-05;-0.001625321;-0.0002577736;-0.003514311;-0.0002920974;-0.001144907;-0.004023957;-0.007496261;-0.01006496;-0.001761953;-0.00200533;-0.003338875;-0.000422845;-0.0004473231	-2.266795;3.371871;3.629827;-0.156672;-2.450412;-0.3257423;-3.885667;-2.245408;-4.435116;-10.39268;-14.52095;-15.59775;-2.278388;-2.589805;-3.766703;-2.442884;-2.22452	147.113137645995;276.154466109717;405.196519570019;534.240667159765;663.284801876124;791.342011840362;904.429332358202;130.086547166523;258.145977487898;387.191449633549;516.237515033682;645.282676825308;773.332951333175;774.317210295533;886.418592236176;173.092491573451;201.087430673663	17	0.2996446	0.1024096
2013-05-10_GAG_Top10HCD_HM1_GJ180	Single precursor	1762	907	0	AEIQEEEEK	9	0	Unmodified	_AEIQEEEEK_			0	0	C4M703	EHI_057830		2	HCD	FTMS	MULTI-MSMS	3	0	552.7564	1103.4982	0.21358	5.9797124	13.656	0.0094542	55.461	37.642	NaN	NaN	1	0	0	0	-1	0	0	0	0	y1;y3;y4;y5;y6;y7;y1-NH3;y3-H2O;y5-H2O;y6-H2O;y6-NH3;y8(2+);a2;b2	43232.6;2822.1;6832.4;17239.5;10738.3;11552.8;21652.2;4797.7;2283.5;5132.7;19041.1;2928.7;30520.1;29234	1.909076E-05;-0.0004755089;0.001228344;-0.0001267016;0.002015174;0.0005170137;-7.274267E-05;-0.0005884566;-0.003851349;0.007915266;-0.0009651609;0.005821356;-0.0001675735;-0.0001720969	0.1297695;-1.173521;2.29924;-0.1910218;2.546535;0.5716489;-0.5591877;-1.519821;-5.968525;10.23539;-1.246469;11.25482;-0.9681166;-0.8558326	147.11278507984;405.198465871853;534.239355114825;663.283303256979;791.33973889281;904.425301033489;130.086327811772;387.188014133305;645.276463218055;773.323274114484;774.316170126181;517.232022449153;173.092236301971;201.087155447539	14	0.1819147	0.09032258
2013-05-10_GAG_Top10HCD_HM1_GJ178	Single precursor	2796	1460	0	AEIQEEEEKER	11	1	Unmodified	_AEIQEEEEKER_			0	0	C4M703	EHI_057830		2	HCD	FTMS	MULTI-MSMS	3	0	695.32825	1388.642	1.3448	-5.5489625	21.144	0.00033751	83.182	79.717	NaN	NaN	1	0	0	0	-1	0	0	0	0	y1;y2;y3;y4;y5;y6;y7;y8;y9;y7-H2O;y8-H2O;y8-NH3;a2;b2;b3	7081.3;2507.6;4481.5;4070.6;4522.3;9341.9;19986.3;12288.6;4782.7;3403.9;3070.2;12818;8814.1;19004.8;1159.9	-1.555088E-05;-0.0007318372;0.0008573835;-0.0006880046;0.002142439;0.006398718;0.001293879;0.004292077;0.0008754134;0.003670181;0.0008359307;-0.006141408;-0.0001166786;-0.0002586772;0.0001864187	-0.08880177;-2.406075;1.98351;-1.225735;3.103457;7.80924;1.364239;3.987137;0.7359082;3.944681;0.7897508;-5.796707;-0.6740834;-1.286393;0.5933673	175.118967731875;304.16227711445;432.255650911444;561.299789395676;690.339552048315;819.377888865179;948.425586800559;1076.48116611349;1189.56864675814;930.412645812071;1058.47405757413;1059.46505049738;173.092185407068;201.087242027818;314.170860912275	15	0.5098874	0.2027027
2013-05-10_GAG_Top10HCD_HM1_GJ179	Single precursor	2482	1443	0	AEIQEEEEKER	11	1	Unmodified	_AEIQEEEEKER_			0	0	C4M703	EHI_057830		3	HCD	FTMS	MULTI-MSMS	1	0	463.88793	1388.642	-0.54831	0.58907287	18.709	0.00021481	90.434	86.929	NaN	NaN	1	0	0	0	-1	0	0	0	0	y1;y2;y3;y4;y5;y6;y7;y8;y9;y1-NH3;y3-NH3;y4-H2O;y4-NH3;y5-H2O;y6-H2O;y7-H2O;y8-H2O;y8-NH3;a2;b2;b5;b8;b10(2+)	55824.9;26613.9;40064.4;39906.8;60645.6;77965.8;114722.1;27313.7;2551.7;1255.3;3755.1;7077;2121.9;4153.3;22862.9;37999.3;5643.5;97829.8;117847;62672.2;3737;1510.7;4237.9	1.616601E-05;0.0005155254;0.000121219;0.0009938584;0.0006675863;0.001318138;0.0005792123;0.00112854;0.008940671;-0.0004083406;0.0009994725;-0.00179116;-0.004649687;-0.001728039;0.001672898;0.003732965;-0.0009693562;-0.003942478;-3.034593E-05;-1.219735E-05;-0.01043797;0.01008381;0.007225696	0.09231444;1.694909;0.280433;1.770643;0.9670384;1.608696;0.6107088;1.048357;7.515944;-2.582917;2.407039;-3.296875;-8.542865;-2.570213;2.087543;4.01216;-0.9158038;-3.721204;-0.1753167;-0.06065708;-18.27112;10.52162;11.87919	175.118936014993;304.161029751793;432.256387075931;561.298107532686;690.341026901039;819.38296944549;948.426301467431;1076.4843296516;1189.56058150116;158.092811420073;415.228959720923;543.290327865215;544.277201976084;672.332857839592;801.372049998791;930.412583028757;1058.47586286102;1059.46285156698;173.092099074432;201.086995547949;571.282655913458;958.389913417996;608.265189207596	23	0.2653087	0.1008772
2013-05-10_GAG_Top10HCD_HM1_GJ179	Single precursor	2502	1455	0	AEIQEEEEKER	11	1	Unmodified	_AEIQEEEEKER_			0	0	C4M703	EHI_057830		2	HCD	FTMS	MULTI-MSMS	1	0	695.32825	1388.642	0.37221	0.21206179	18.851	2.825E-06	127.83	122.45	NaN	NaN	1	0	0	0	-1	0	0	0	0	y1;y2;y3;y4;y5;y6;y7;y8;y9;y1-NH3;y3-NH3;y4-H2O;y4-NH3;y5-H2O;y5-NH3;y6-H2O;y7-H2O;y8-NH3;y9-NH3;y8(2+);y9(2+);a2;b2;b3	33260.1;7815.5;17614.2;19635.8;25335.1;47956;84616;57524.7;25655.6;2816.2;1474.6;905.7;1114.6;2193.2;2186.5;8115.6;15511.8;68072.3;1058.6;2715.1;4344.4;38654.7;73748.5;6713.1	1.959457E-05;0.0003766651;0.000392028;0.0002809866;0.0004469603;0.0006604603;0.001385927;0.0001067886;-0.0001494879;-0.000176753;0.0007552004;0.004802485;-0.00924107;-0.001177758;-0.003135141;0.00127016;0.002054803;-0.001940024;0.01332591;0.0009747352;-0.003702295;1.624225E-05;3.069561E-05;-0.0004270694	0.1118929;1.238374;0.9069346;0.5006008;0.6474484;0.8060452;1.461292;0.09920113;-0.1256655;-1.118035;1.818756;8.839736;-16.97847;-1.75175;-4.656253;1.584981;2.208482;-1.831143;11.36509;1.809269;-6.219291;0.09383588;0.1526484;-1.359351	175.118932586429;304.161168612075;432.256116266862;561.298820404494;690.341247526996;819.383627123231;948.425494752927;1076.48535140254;1189.56967165941;158.092579832495;415.229203993006;543.283734220494;544.281793359168;672.332307559372;673.318280526385;801.372452737272;930.414261190099;1059.46084911344;1172.52964716103;538.74539259368;595.292101613616;173.092052486253;201.086952654992;314.17147…	24	0.5569182	0.1666667
2013-05-10_GAG_Top10HCD_HM1_GJ180	Single precursor	2436	1313	0	AEIQEEEEKER	11	1	Unmodified	_AEIQEEEEKER_			0	0	C4M703	EHI_057830		2	HCD	FTMS	MULTI-MSMS	3	0	695.32825	1388.642	0.53204	-5.1168857	18.592	0.0032892	65.179	60.536	NaN	NaN	1	0	0	0	-1	0	0	0	0	y1;y2;y3;y4;y5;y6;y7;y8;y9;y7-NH3;y8-H2O;y8-NH3;a2;b2	8303.8;1161.6;2803.1;2342.5;2087.4;8895.7;14620.1;3599.5;3385.5;1470.3;2071.9;6803.3;7866.7;13417.2	0.0001983369;0.001384158;-0.001029428;0.001332545;-0.003515313;-0.0005871666;0.001876354;-0.008280947;0.01450537;-0.00936594;-0.001531463;-0.003362844;0.0001664379;-0.0001600474	1.132585;4.550753;-2.381516;2.374043;-5.092109;-0.7165945;1.978389;-7.692517;12.19395;-10.05566;-1.446856;-3.174105;0.9615582;-0.7959108	175.118753844103;304.160161119381;432.257537723338;561.297768846015;690.345209800399;819.384874750141;948.425004325743;1076.493739138;1189.55501679887;931.409697518347;1058.47642496763;1059.46227193403;173.091902290568;201.087143398024	14	0.2473447	0.1666667
2013-05-10_GAG_Top10HCD_HM1_GJ180	Single precursor	2499	1355	0	AEIQEEEEKER	11	1	Unmodified	_AEIQEEEEKER_			0	0	C4M703	EHI_057830		2	HCD	FTMS	MULTI-MSMS	3	0	695.32825	1388.642	0.53204	0.93218983	19.102	3.7122E-05	111.63	106.34	NaN	NaN	1	0	0	0	-1	0	0	0	0	y1;y2;y3;y4;y5;y6;y7;y8;y9;y1-NH3;y3-NH3;y6-H2O;y7-H2O;y7-NH3;y8-H2O;y8-NH3;y9(2+);a2;b2;b3;b4	21172.4;5992.5;10098.1;10130;13776.8;26096.1;45575.9;34251.4;14385.9;1434.1;1900.2;2651.8;7541.1;3370.8;6065.4;27904.9;2763.9;24536.1;43054.1;3018.9;1031	0.0001754211;-0.00104704;0.0002542634;0.001770508;0.002767875;0.002954907;0.002433198;0.002289914;0.009275642;0.0005708592;0.003318687;-0.004705016;-0.003892306;-0.006958034;-0.0007163796;-0.0004496087;-0.0029128;0.0001890467;0.000312922;0.001121497;-0.004287354	1.001726;-3.44237;0.5882238;3.154313;4.009444;3.606266;2.565516;2.127218;7.797539;3.610934;7.992471;-5.871154;-4.183385;-7.470453;-0.6768031;-0.4243756;-4.893066;1.092175;1.556155;3.569716;-9.694765	175.118776759912;304.162592317379;432.256254031502;561.297330883401;690.338926612053;819.381332676111;948.424447481407;1076.48316827705;1189.56024652885;158.091832220246;415.226640506601;801.378427913164;930.420208299545;931.407289612708;1058.47560988436;1059.45935869829;595.291312118759;173.091879681788;201.086670428598;314.169925833533;442.233912196013	21	0.5775018	0.2019231
2013-05-10_GAG_Top10HCD_HM1_GJ178	Single precursor	8271	5327	0	AELADEIDELKK	12	1	Unmodified	_AELADEIDELKK_			0	0	C4MAT9;C4M1L7	EHI_022130;EHI_133530		3	HCD	FTMS	MULTI-MSMS	1	0	458.5768	1372.7086	0.33656	-0.0036358043	59.438	2.6613E-05	100.93	99.796	NaN	NaN	1	0	0	0	-1	0	0	0	0	y1;y2;y3;y4;y5;y6;y7;y8;y9;y1-NH3;y4-H2O;y5-H2O;y5-NH3;y6-H2O;y7-H2O;y8-H2O;y9-H2O;y6(2+);y10(2+);a2;b2;b2-H2O;b3;b3-H2O;b8(2+)	44694;64027.2;39932.7;36738.6;103881.2;68302.9;41645;94529.8;62329.4;27777.5;13611.2;4260.3;4135;1493.3;14716.6;6112.7;2712.9;3634.9;1738.1;213688.8;125394.3;1600.9;14450.6;6267.2;26126.9	3.299754E-05;-0.0002202406;-4.183164E-05;-0.000104978;0.0002010157;-0.00055166;0.001044416;3.696664E-05;-0.0001240675;2.325706E-05;8.954347E-05;-0.004200771;-0.0006448475;-0.003220501;-0.0005582782;1.531951E-05;-0.01453902;-0.0007027636;-0.002303371;-7.398857E-05;-8.295668E-05;0.0007493578;0.0002693128;-0.0002392067;-0.002452791	0.224301;-0.8002698;-0.1077325;-0.202921;0.3178812;-0.7400402;1.194319;0.03735835;-0.1169839;0.1787819;0.1793295;-6.837693;-1.047961;-4.427183;-0.6518302;0.01576885;-13.94555;-1.882938;-3.921806;-0.4274519;-0.4125411;4.093159;0.8572179;-0.8076921;-5.714792	147.112771173061;275.207987428949;388.291873000347;517.334529242929;632.361166281178;745.4459829373;874.486979957006;989.514930438855;1060.55220526081;130.08623181204;499.323770035131;614.355003381384;615.335463042889;727.438087092156;856.47801796541;971.50438739969;1042.55605552845;373.227056635488;587.324014191064;173.092142717066;201.08706630728;183.075669306507;314.170778018168;296.1607218513…	25	0.3710733	0.1302083
2013-05-10_GAG_Top10HCD_HM1_GJ180	Single precursor	7883	5212	0	AELADEIDELKK	12	1	Unmodified	_AELADEIDELKK_			0	0	C4MAT9;C4M1L7	EHI_022130;EHI_133530		2	HCD	FTMS	MULTI-MSMS	2	0	687.36156	1372.7086	0.53695	1.0719505	57.864	5.5079E-06	122.33	118.61	NaN	NaN	1	0	0	0	-1	0	0	0	0	y1;y2;y3;y4;y5;y6;y7;y8;y9;y10;y1-NH3;y4-H2O;y5-H2O;y7-H2O;y7-NH3;y8-H2O;y8-NH3;y9-H2O;y9-NH3;a2;b2;b2-H2O;b3;b3-H2O;b4;b8(2+)	44160.1;61951.7;36141;35437;59398.9;47579.6;59305.4;134265;145606.5;55054.9;23596;12684.5;2791.2;10355.4;2672.1;5568.9;2541.7;5310.3;1876.3;163352.3;301839.2;2447.2;79613.3;12822.6;5608.9;34239.2	-6.180059E-05;-0.0003443333;-0.0003174974;-0.0003525172;-0.0008401443;-0.001331152;-0.0008698519;-0.0003245288;-0.001385116;-0.001034144;-0.0001757814;-0.0003111557;-0.00334302;-0.007173212;0.001703978;0.00199275;-0.005140513;-0.006157147;-0.01402849;-0.0002293946;-0.0003175176;-0.0004094019;-0.0001865293;0.0001860219;-0.0009504851;-0.0002909352	-0.4200897;-1.251174;-0.8176765;-0.6814103;-1.328581;-1.785711;-0.9946975;-0.3279675;-1.306031;-0.8811447;-1.351266;-0.6231537;-5.44152;-8.375179;1.987239;2.051204;-5.28591;-5.905866;-13.44318;-1.325274;-1.579004;-2.23623;-0.5937185;0.6281124;-2.467452;-0.6778575	147.112865971195;275.208111521558;388.292148666067;517.334776782127;632.362207441266;745.446762429522;874.488894225346;989.515291934332;1060.55346630922;1173.63717931789;130.086430850453;499.324170734296;614.35414563093;856.484632899459;857.459771294276;971.502409969645;972.493558816972;1042.54767365388;1043.53956058375;173.092298123135;201.087300868201;183.076828066199;314.171233860292;296.16029…	26	0.4749373	0.1214953
2013-05-10_GAG_Top10HCD_HM1_GJ178	Single precursor	5517	3314	0	AELEALTK	8	0	Unmodified	_AELEALTK_			0	0	C4LU72;Q07569	EHI_110180;mhcA		2	HCD	FTMS	MULTI-MSMS	1	0	437.74765	873.48075	-0.27515	0.11352271	40.356	0.0017074	111.82	77.419	NaN	NaN	1	0	0	0	-1	0	0	0	0	y1;y2;y3;y4;y5;y6;y7;y1-NH3;y2-H2O;y2-NH3;y3-H2O;y4-H2O;y5-H2O;y6-H2O;y7-H2O;y6(2+);a2;b2;b2-H2O;b3;b3-H2O;b4;b4-H2O;b6(2+)	129708.9;267950.3;114482;217977.5;188105.7;302173.3;43815.9;60354.9;52040.6;3467.3;12204.7;18874.3;71742.5;19282.9;21318.4;7717.7;610246.4;354825.4;6129.4;299685.8;22696.1;15866.8;38775.7;299685.8	9.306928E-05;5.805668E-05;0.0003192839;0.0001887197;0.0004958166;0.000227247;-0.0006031726;0.0001293733;4.148438E-05;0.0004464166;0.00107233;-0.0001752238;0.000190443;-0.0006283945;-0.00265985;0.002388142;-1.557435E-05;-3.188442E-05;-0.0001921191;5.086906E-05;0.0005723826;0.001290049;0.0009429781;5.086906E-05	0.6326393;0.2339482;0.883845;0.4365667;0.8832988;0.3369577;-0.7507269;0.9945205;0.1802494;1.931423;3.124206;-0.4229688;0.3505214;-0.9573371;-3.386433;7.071672;-0.08997726;-0.1585603;-1.049392;0.1619152;1.932681;2.910679;2.217717;0.1619152	147.112711101315;248.16042458802;361.244227341216;432.281471693224;561.323757692517;674.408090242498;803.451513758343;130.086125695771;230.149876474022;231.13348712655;343.232909608455;414.271270950415;543.313498379811;656.398381197729;785.443005749204;337.705408836294;173.092084302852;201.087015235023;183.076610783377;314.170996461941;296.159910262125;443.212350378542;425.202132762808;314.170996…	24	0.5195845	0.1306818
2013-05-10_GAG_Top10HCD_HM1_GJ178	Single precursor	5531	3323	0	AELEALTK	8	0	Unmodified	_AELEALTK_			0	0	C4LU72;Q07569	EHI_110180;mhcA		1	HCD	FTMS	MULTI-SECPEP	1	0	874.48802	873.48075	0.67791	-62.192983	40.456	0.0027464	116.25	42.276	NaN	NaN	1	0	0	0	-1	0	0	0	0	y1;y2;y3;y4;y5;y6;y1-NH3;y2-H2O;y3-H2O;y5-H2O;a2;b2;b2-H2O;b3;b3-H2O;b4;b4-H2O;b5;b5-H2O;b6;b7;b7-H2O	20128.6;36423.6;41050.2;43482.9;16420.7;20788.4;6103.2;6105.4;5913.9;4067;5114.5;47868.2;988.9;95560.3;5154.7;46161.1;19095.2;67734.4;16375.3;14705.7;3896.9;2924.3	-8.730029E-05;-4.135335E-05;0.0001221387;0.0001722287;0.000776037;0.0008098088;1.049326E-05;-0.0002664543;-0.002167024;-0.003613514;0.0002964756;-0.0001453328;-0.0003619604;-8.086397E-06;-9.056405E-05;-0.0007771418;0.0005959562;-0.0004496335;0.0005674908;0.0004486267;-0.002856822;0.002759442	-0.5934238;-0.1666395;0.3381055;0.3984178;1.382513;1.200771;0.08066387;-1.157741;-6.313508;-6.650835;1.712823;-0.7227355;-1.977096;-0.02573884;-0.3057937;-1.753422;1.401582;-0.874346;1.143582;0.7151316;-3.92213;3.884517	147.112891470886;248.160523998053;361.244424486366;432.281488184241;561.323477472064;674.407507680738;130.08624457584;230.150184412718;343.236148962758;543.317302336519;173.091772252884;201.087128683414;183.076780624735;314.171055417398;296.160573208747;443.21441756899;425.202479784695;514.251203848499;496.239622037967;627.334369568734;728.385353491167;710.369172541672	22	0.2974166	0.1317365
2013-05-10_GAG_Top10HCD_HM1_GJ179	Single precursor	5223	3392	0	AELEALTK	8	0	Unmodified	_AELEALTK_			0	0	C4LU72;Q07569	EHI_110180;mhcA		2	HCD	FTMS	MULTI-MSMS	1	0	437.74765	873.48075	-0.65959	-0.80235323	38.592	0.0016179	100.98	73.355	NaN	NaN	1	0	0	0	-1	0	0	0	0	y1;y2;y3;y4;y5;y6;y7;y1-NH3;y2-H2O;y2-NH3;y4-H2O;y5-H2O;y6-H2O;y7-H2O;a2;b2;b2-H2O;b3;b3-H2O;b4;b4-H2O;b6(2+)	348896.9;945486.8;347341.7;679743.1;661660.9;1008922;123290.4;146233.6;217682.9;43654.7;57250.3;258707.5;74487.9;94826;1932995;1152983;28143.3;922339.8;64617.5;65536.9;105883.2;922339.8	7.361534E-05;7.826351E-05;0.0002270821;0.0003070004;0.001406226;0.0008323868;-0.0006680271;6.217247E-05;0.0001935646;-0.002000551;-4.300601E-05;0.0006656654;-0.001417435;0.0001938025;-1.386382E-05;-4.09506E-05;4.528826E-05;0.0001031018;0.0005027236;0.0009830213;0.0006712825;0.0001031018	0.5004008;0.3153747;0.6286108;0.7101866;2.505201;1.234249;-0.8314466;0.4779329;0.8410378;-8.655299;-0.1038113;1.225197;-2.159411;0.2467438;-0.08009505;-0.2036462;0.2473736;0.3281712;1.697473;2.217945;1.578736;0.3281712	147.112730555259;248.16040438119;361.244319542999;432.281353412496;561.322847282714;674.407485102655;803.451578612792;130.086192896628;230.149724393791;231.135934093997;414.271138732614;543.313023157438;656.399170238725;785.440152096873;173.09208259232;201.087024301204;183.076373376041;314.170944229154;296.159979921125;443.212657405832;425.202404458397;314.170944229154	22	0.474217	0.1272727
2013-05-10_GAG_Top10HCD_HM1_GJ180	Single precursor	5312	3297	0	AELEALTK	8	0	Unmodified	_AELEALTK_			0	0	C4LU72;Q07569	EHI_110180;mhcA		1	HCD	FTMS	MULTI-SECPEP	2	0	874.48802	873.48075	0.31289	-56.010821	39.363	0.045405	81.642	43.668	NaN	NaN	1	0	0	0	-1	0	0	0	0	y1;y2;y3;y4;y5;y6;y1-NH3;y2-H2O;y5-H2O;b2;b3;b4;b4-H2O;b5;b5-H2O;b6;b7	13126.2;14225.5;13629;18994.9;7035.1;7339.3;4068.3;4430.8;1650.6;19078.2;37913;17008;7238.7;25137;4385;4122.2;1450.7	-3.965118E-05;-0.0008554739;-0.001001304;-0.0008335861;-0.002587304;-0.0004621962;-0.0005553692;-0.000611596;-5.25079E-06;-0.0005381515;2.760879E-05;0.0001897864;-0.003267134;-0.0004979043;0.0004125512;-0.002075725;0.0008077926	-0.269529;-3.447249;-2.771809;-1.928337;-4.609265;-0.6853354;-4.26922;-2.657374;-0.00966438;-2.676206;0.08787823;0.4282054;-7.683644;-0.9682122;0.8313546;-3.308788;1.109024	147.112843821778;248.161338118564;361.24554792885;432.282493999072;561.326840813153;674.408779685721;130.086810438283;230.150529554395;543.31369407359;201.087521502163;314.171019722208;443.213450640812;425.206342875249;514.251252119298;496.239776977514;627.336893920342;728.381688876924	17	0.1950194	0.1111111
2013-05-10_GAG_Top10HCD_HM1_GJ179	Single precursor	4718	3028	0	AENSHDIENCPVCGGTGVK	19	0	Unmodified	_AENSHDIENCPVCGGTGVK_			0	0	C4LUK8	EHI_022950		2	HCD	FTMS	MULTI-MSMS	3	1	1022.4466	2042.8786	-1.3412	490.51347	34.807	0.00079274	55.453	54.747	NaN	NaN	1	0	0	0	-1	0	0	0	0	y1;y2;y3;y4;y5;y6;y7;y9;y12;y14;y1-NH3;b2;b5;b6;b6-H2O;b7;b8;b10	4690.8;1400.1;1478;2476.9;2515.5;4638.9;7596.1;10714.6;1908.5;1104.4;1144.7;2064.9;1286.9;14115.3;1808.2;4701.8;2361;1391.5	-0.0002508754;0.001886442;-0.0008531473;0.00168001;0.004744302;-0.002900423;-0.001384661;0.001775908;0.01204396;0.004684961;-0.0002068865;-0.001533768;0.001766356;-0.0004361191;-0.004125391;0.00318425;-0.01734293;0.009532602	-1.705324;7.662878;-2.813777;4.155882;10.28537;-5.596073;-2.041294;2.030901;9.427394;3.111551;-1.590377;-7.627329;3.275767;-0.6665958;-6.484003;4.149786;-19.34748;8.14447	147.113055046001;246.179331644568;303.203534957709;404.24868027458;461.267079705606;518.296188155257;678.325320594423;874.443337793612;1277.54923848708;1505.66760449704;130.086461955627;201.088517118951;539.219084714022;654.248230221184;636.24135480653;767.328673832919;896.391794103597;1170.43849422607	18	0.3206831	0.2307692
2013-05-10_GAG_Top10HCD_HM1_GJ180	Single precursor	8312	5554	0	AEPHPSGMVGFPSIR	15	0	Unmodified	_AEPHPSGMVGFPSIR_			0	0	Q4GZL2;C4M2H5;O15625	ICP2;EHI_040460	Amoebiasin-2	3	HCD	FTMS	MULTI-MSMS	3	1	527.93293	1580.7769	-0.48443	0.14163757	60.871	1.7293E-07	98.943	90.628	NaN	NaN	1	0	0	0	-1	0	0	0	0	y1;y2;y3;y4;y5;y6;y7;y10;y11;y1-NH3;y2-NH3;y3-NH3;y4-H2O;y4-NH3;y11-H2O;a2;b2;b4;b8;b8-H2O;b9;b10;b11	117298.5;26100.1;99269.9;627561.4;58602.4;339966.4;40853.1;13818.6;104035.8;16969.8;27064.9;13789.7;12920.8;82250.7;4573.7;76475.5;38882.8;78784.9;151450.6;7656.5;8003.8;72057.2;2246.1	-0.0004538078;-0.0005868521;-0.0004837824;-0.0008729415;-0.001509544;-0.0006174925;-0.002240192;-0.003486902;-0.0009165097;-0.0003475888;-0.0002125126;-0.0004748808;-2.705251E-05;-0.000364686;0.009798354;-0.0004281322;-0.0005434911;-0.0005060958;-7.728828E-05;0.003207788;0.002684051;0.002495865;0.01395892	-2.591419;-2.036242;-1.289277;-1.848322;-2.437273;-0.9129396;-2.888899;-3.319141;-0.798636;-2.198638;-0.7836683;-1.325709;-0.05955066;-0.8010471;8.674391;-2.47343;-2.702759;-1.162906;-0.09573136;4.06393;2.961185;2.590596;12.57006	175.119405988825;288.20360301356;375.235528353713;472.288681364729;619.357731883265;676.378303555643;775.448340171063;1050.54356362083;1147.59375708073;158.092750668291;271.176679572455;358.208970350632;454.277270789513;455.261624007812;1129.57247753109;173.092496860747;201.087526841673;435.199165160828;807.345476944975;789.331627182004;906.411129522267;963.43278143158;1110.48973229133	23	0.4502909	0.1179487
2013-05-10_GAG_Top10HCD_HM1_GJ179	Single precursor	7150	4838	0	AEQMFAEANTLQNK	14	0	Unmodified	_AEQMFAEANTLQNK_			0	0	C4M0D4;B1N344	EHI_064680;EHI_000300		2	HCD	FTMS	MULTI-MSMS	4	0	797.88013	1593.7457	-0.80179	6.864905	52.831	8.5599E-06	87.914	86.287	NaN	NaN	1	0	0	0	-1	0	0	0	0	y1;y2;y3;y4;y5;y6;y7;y8;y9;y10;y11;y1-NH3;y2-NH3;y3-NH3;y6-NH3;y7-NH3;y8-H2O;y9-NH3;y10-NH3;a2;b2;b3;b4;b5;b5-H2O	22651.5;19674.4;8779.1;12551;9254.2;9392;15050.1;8945.7;18124.9;16257;2660.3;10830.8;4827.4;14035.8;1511.4;948;1480.9;2893.2;1586.9;18713.2;34058.1;50744;3284.1;1509.7;2072.5	-0.0005666561;-0.001284928;-0.0007859993;-0.00416346;-0.002049151;-0.004043435;-0.004046082;-0.004275781;-0.008456738;-0.007040389;-0.003332723;-0.0005610642;0.0002553179;-4.64236E-05;0.005084866;-0.006849724;-0.006168879;-0.008341414;0.009092872;-0.0008200388;-0.000897025;-0.001418986;-0.007724016;0.005172184;-0.007120494	-3.851832;-4.920137;-2.019447;-8.28875;-3.3963;-5.63629;-5.131821;-4.660389;-8.554998;-6.199811;-2.631198;-4.312998;1.045832;-0.1247317;7.260387;-8.879527;-6.858392;-8.586228;8.129243;-4.737565;-4.460861;-4.311102;-16.78427;8.517398;-12.08397	147.113370826664;261.157016546066;389.215095128493;502.302536569651;603.348100734893;717.393022465428;788.430138900718;917.472961695403;988.514256440809;1135.58125400789;1266.61803094798;130.086816133284;244.128927198431;372.187806451302;700.357345063601;771.406393441064;899.46429010775;971.487592015199;1118.53857164505;173.092888767287;201.087880375601;329.146979848361;460.193769484698;607.24928…	25	0.2719893	0.1373626
2013-05-10_GAG_Top10HCD_HM1_GJ180	Single precursor	7245	4718	0	AEQMFAEANTLQNK	14	0	Unmodified	_AEQMFAEANTLQNK_			0	0	C4M0D4;B1N344	EHI_064680;EHI_000300		2	HCD	FTMS	MULTI-MSMS	2	0	797.88013	1593.7457	-0.13082	-0.28805543	53.399	1.2886E-12	138.21	136.37	NaN	NaN	1	0	0	0	-1	0	0	0	0	y1;y2;y3;y4;y5;y6;y7;y8;y9;y10;y11;y1-NH3;y2-NH3;y3-NH3;y5-NH3;y6-NH3;y7-NH3;y8-H2O;y8-NH3;y9-H2O;y9-NH3;y10-NH3;a2;b2;b3;b3-H2O;b4;b5;b5-H2O;b5-NH3;b6;b6-NH3	14747.1;22512.6;15660.1;15651.9;13496.5;11821.9;20927.9;17514.1;28085;18357.6;4004.7;9217.5;7565.5;25203.6;2101.4;2234.7;3880.2;1180.6;1694.4;2042;4104;2722.2;28539.4;46045;77856;5091.3;12147.1;2400.1;2145.8;1647.4;1164.3;1061.1	-0.0001249592;-8.438966E-05;-0.0003976417;1.259268E-05;-0.000982987;-0.002154328;0.002618279;0.0001280407;-0.002099221;8.678703E-05;0.004419788;-0.0002031531;-0.0004789596;0.0001124608;-0.007563084;-0.003007276;-0.002128952;-0.001207514;-0.006301896;0.00872849;-0.00295984;0.006320641;-0.0003091524;-0.0004276921;-0.0003633852;7.483017E-06;0.001153947;-0.000754491;-0.001539383;-0.007601027;-0.00709…	-0.8494098;-0.3231391;-1.021651;0.02507011;-1.629223;-3.003004;3.320904;0.1395587;-2.123626;0.07642568;3.489462;-1.561677;-1.961907;0.3021616;-12.89909;-4.293866;-2.759849;-1.342489;-6.998619;8.993933;-3.046726;5.650789;-1.786054;-2.126897;-1.104025;0.02405071;2.507571;-1.242461;-2.612465;-12.87796;-10.45774;-17.05863	147.112929129762;261.155816007458;389.214706770936;502.298360516924;603.347034570678;717.391133359337;788.42347453998;917.468557874162;988.507898923802;1135.57412683187;1266.61027843702;130.086458222173;244.129661475905;372.187647566901;586.327065566244;700.365437204864;771.401672669352;899.459328742591;900.448438708894;970.486506525736;971.482210440629;1118.54134387629;173.092377880869;201.08741…	32	0.3786534	0.1777778
2013-05-10_GAG_Top10HCD_HM1_GJ178	Single precursor	12495	8720	0	AEQWCSEHFNIPFFETSAK	19	0	Unmodified	_AEQWCSEHFNIPFFETSAK_			0	0	Q9NHW8;Q9BLE8;O15608	Rab7;EhRab7A		3	HCD	FTMS	MULTI-MSMS	3	1	776.68452	2327.0317	0.96672	0.62447847	87.436	1.7539E-06	60.621	60.33	NaN	NaN	1	0	0	0	-1	0	0	0	0	y1;y2;y3;y4;y5;y6;y7;y8;y9;y10;y11;y12;y1-NH3;y2-NH3;y4-H2O;y5-H2O;y8-H2O;y8(2+);a2;b2;b3;b8;b10;b11	22427.7;11903.5;15499.8;22482.6;11082.2;26965.8;21255.1;91758.9;5159.4;6743.3;5570.1;1669.8;10815.8;1916.9;3691.4;2160.9;6754.3;6521;50053;35560.4;17488;2183.3;5261.6;1741	2.433271E-05;0.0001084113;-2.579131E-05;0.000827287;-0.0007358482;-6.653504E-05;0.001200045;0.001390151;-0.002938865;0.01300294;0.004287665;-0.003213374;-4.125495E-05;0.001147724;-0.005827569;-0.003642324;-0.001774384;-0.0002089947;-4.160769E-06;-6.95343E-05;0.0001186848;0.002685958;0.005517253;-0.002127294	0.1654017;0.4969581;-0.08451126;2.036505;-1.374716;-0.09751;1.446869;1.500497;-2.827059;11.27186;3.296548;-2.235049;-0.3171352;5.706598;-15.01081;-7.041502;-1.953193;-0.4506773;-0.0240379;-0.345792;0.3605846;2.611818;4.278615;-1.516694	147.112779837892;218.149809547075;305.181972159613;406.228797555437;535.272953786777;682.340698389835;829.407845726119;926.46041947178;1039.54881246887;1153.57579810624;1300.65292730207;1437.7193402032;130.086296324049;201.122221133254;388.224887724866;517.26529557655;908.453019321134;463.734752039514;173.092072889269;201.087052884894;329.145442177233;1028.38636942771;1289.4948794961;1402.5865880…	24	0.2501242	0.09716599
2013-05-10_GAG_Top10HCD_HM1_GJ179	Single precursor	12034	8825	0	AEQWCSEHFNIPFFETSAK	19	0	Unmodified	_AEQWCSEHFNIPFFETSAK_			0	0	Q9NHW8;Q9BLE8;O15608	Rab7;EhRab7A		2	HCD	FTMS	MULTI-MSMS	2	2	1164.5231	2327.0317	-0.23033	7.1033187	86.598	2.824E-09	79.293	78.933	NaN	NaN	1	0	0	0	-1	0	0	0	0	y1;y2;y3;y4;y5;y6;y7;y8;y9;y11;y12;y1-NH3;y2-NH3;y5-H2O;y8-H2O;a2;b2;b3;b4;b5;b8;b9;b10;b11	16579.1;13881.2;14658.5;22479.3;11927.6;12031.8;2698.3;47699.2;3457.2;1758.7;2037.4;10656.3;1179.2;3633.5;2171;4346.3;8383.3;22378.7;5716.8;1797.1;9089.9;7430.1;19751.9;13731.5	9.431747E-05;0.0001159102;0.0004273898;-3.029562E-05;3.390519E-06;0.0004744236;-0.001538857;0.0001648353;0.005323433;-0.01688878;-0.01855453;-0.0002110385;-0.0004158727;-0.002808053;-0.006783245;-8.912254E-05;-0.000122816;0.0002546203;0.003760115;-0.003864023;-0.0002385277;0.003912191;0.002453304;0.002631785	0.6411239;0.5313331;1.400445;-0.07457757;0.006334196;0.695289;-1.855363;0.1779191;5.120948;-12.98464;-12.90539;-1.622294;-2.067745;-5.42866;-7.466767;-0.5148849;-0.6107602;0.7735803;7.298061;-5.72228;-0.231943;3.32824;1.902527;1.876386	147.112709853126;218.149802048196;305.181518978454;406.22965513802;535.272214548081;682.340157431159;829.410584628502;926.461644787743;1039.54055017023;1300.67410375011;1437.73468136191;130.086466107621;201.123784729563;517.264461305302;908.458028181342;173.092157851032;201.087106166595;329.145306241703;515.221113700598;675.259386040062;1028.38929391307;1175.45355711031;1289.49794344478;1402.5818…	24	0.3767201	0.1297297
2013-05-10_GAG_Top10HCD_HM1_GJ179	Single precursor	15058	11328	0	AERDPAQIGWGALGVDYVVESTGVFTTIPK	30	1	Unmodified	_AERDPAQIGWGALGVDYVVESTGVFTTIPK_			0	0	C4LVR9;Q27646		Glyceraldehyde-3-phosphate dehydrogenase	3	HCD	FTMS	MULTI-MSMS	1	1	1059.5469	3175.619	0.36216	1.1938751	106.88	0.00021369	84.741	84.336	NaN	NaN	1	0	0	0	-1	0	0	0	0	y1;y2;y3;y4;y5;y6;y7;y8;y9;y10;y11;y12;y13;y1-NH3;y11-H2O;a2;b3;b4;b6;b7;b7-NH3;b8;b9;b10;b11;b12;b13;b14;b15;b16;b13(2+);b17(2+);b19(2+)	23159;181462.6;20409.9;18312.3;22961.9;31706;12027.6;26413;15807.1;51133.2;53134.1;63586;12370.1;6727.3;6556.1;2611.8;9621.8;53219;34741.9;138184;5438.4;106849.8;74844.3;58955.8;52994.8;94905.6;14389.7;19500.8;9796.2;42281.7;6019.2;15317.7;7302	-0.0001476586;-0.000114927;-0.0001215285;-0.001159563;9.264204E-05;-0.005414872;-0.009963204;4.942274E-06;-0.0009967448;-0.002457383;0.00360723;-0.002004797;0.02441216;-0.0001615879;0.01416901;0.001036663;-0.0003178388;-0.0002501885;-0.0004329257;0.001508099;0.0007052038;0.0006885789;-0.001738879;-0.0006842792;0.0003490567;0.002634392;-0.00722074;0.0002140081;0.01390734;0.0125533;0.003505317;0.00…	-1.003709;-0.4706928;-0.340178;-2.530147;0.165626;-7.665243;-12.36909;0.005730151;-1.034449;-2.339061;3.057955;-1.567845;17.71901;-1.242158;12.19783;5.989121;-0.8898351;-0.5298187;-0.6761239;1.962745;0.9385995;0.7811916;-1.852885;-0.6084921;0.2954178;2.103132;-5.287215;0.1504226;9.138941;7.669438;5.129639;2.793731;1.240884	147.112951829159;244.165682949636;357.249753531499;458.298470039675;559.344896309163;706.418817739516;805.491779988106;862.503275564926;963.551955726171;1050.5854447745;1179.62197325719;1278.69599920046;1377.73799616282;130.086416657017;1161.60084679186;173.091032065309;357.188412217498;472.215287599188;640.305347976225;768.361984463243;751.336238256603;881.446867963351;938.470759144661;1124.5490…	33	0.4462084	0.171875
2013-05-10_GAG_Top10HCD_HM1_GJ179	Single precursor	15141	11397	0	AERDPAQIGWGALGVDYVVESTGVFTTIPK	30	1	Unmodified	_AERDPAQIGWGALGVDYVVESTGVFTTIPK_			0	0	C4LVR9;Q27646		Glyceraldehyde-3-phosphate dehydrogenase	3	HCD	FTMS	MULTI-MSMS	2	1	1059.5469	3175.619	-0.12233	1.4772844	107.41	0.0026563	72.152	71.294	NaN	NaN	1	0	0	0	-1	0	0	0	0	y1;y2;y3;y4;y5;y6;y8;y9;y10;y11;y12;y13;y1-NH3;b2;b3;b4;b6;b7;b8;b9;b10;b11;b12;b13;b14;b16;b17;b10(2+);b17(2+);b25(2+)	29295.9;217412.2;24404.2;20810.2;21376.1;54467.1;25223.9;24048.7;68937.5;61631.2;70791.1;9248.2;4592.2;2937.1;10291.2;55439.2;52287.9;155829.9;148039.7;85758.9;61530.9;73384.8;109855.6;29487.9;30580.7;25606.3;4939.6;15635.5;11821.4;4134	0.0006427953;0.0008401762;0.001341212;0.002152631;-0.002187507;0.00353656;0.001185789;0.01439241;-0.0006540691;0.005877144;0.005259203;-0.01727225;0.0005947108;0.00249815;0.0009850925;0.002564265;0.005820704;0.002915306;0.002564962;0.003967994;0.007551316;0.003866156;0.004565046;0.008082295;-0.002993428;-0.01208522;-0.02068149;-0.0001849455;-0.0008511162;-0.01933954	4.369423;3.441022;3.754285;4.697042;-3.910821;5.006385;1.374824;14.93707;-0.6225769;4.982236;4.112966;-12.53629;4.571686;12.42339;2.757917;5.43032;9.090602;3.794189;2.909951;4.228175;6.715022;3.272061;3.64445;5.918134;-2.104024;-7.383353;-11.49041;-0.3286296;-0.9452225;-14.76676	147.112161375225;244.164727846342;357.248290791013;458.295157845694;559.347176457828;706.409866307797;862.502094718312;963.536566572774;1050.58364146032;1179.61970334346;1278.68873520057;1377.77968057251;130.08566035828;201.084485200163;357.18710928621;472.212473145827;640.299094346214;768.360577256364;881.444991580438;938.465052271761;1124.54078190308;1181.56593078702;1252.60234568477;1365.68289…	30	0.4330205	0.1570681
2013-05-10_GAG_Top10HCD_HM1_GJ179	Single precursor	15221	11465	0	AERDPAQIGWGALGVDYVVESTGVFTTIPK	30	1	Unmodified	_AERDPAQIGWGALGVDYVVESTGVFTTIPK_			0	0	C4LVR9;Q27646		Glyceraldehyde-3-phosphate dehydrogenase	3	HCD	FTMS	MULTI-MSMS	1	2	1059.5469	3175.619	-0.12233	1.1938751	107.93	0.0012217	73.771	73.46	NaN	NaN	1	0	0	0	-1	0	0	0	0	y1;y2;y3;y4;y5;y6;y8;y9;y10;y11;y12;y13;y1-NH3;y11-H2O;b3;b4;b6;b6-H2O;b7;b8;b9;b10;b10-H2O;b11;b12;b13;b14;b16;b10(2+);b17(2+);b19(2+)	35908.8;302882.7;40728.6;31533.5;38668.7;54567;46346.4;24725.2;85958.9;91621.1;104289.9;19709.5;9854.7;10256.8;19476.4;102294.1;61225;12505.2;201771.5;183311.9;127545.7;87534.7;4646.8;90100.6;182650.2;45879;43964.7;14256.6;16081.1;18367.3;9670.9	-0.0006692733;-0.0008279944;-0.002006558;-0.002109246;-0.001105139;0.001238896;-5.615581E-05;-0.008794303;-0.00766069;-0.002149955;-0.003485874;-0.02649898;-0.0004117503;0.004238634;0.0004138394;-0.001870575;-0.0008631489;0.001428128;-0.001468145;-0.002299233;-0.002819109;-0.001586757;-0.01567976;-0.003591022;-0.002493111;-0.00433845;-0.008301108;-0.009743417;-0.002097251;-0.007816456;-0.008310207	-4.549368;-3.391107;-5.616652;-4.602332;-1.975769;1.753787;-0.06510793;-9.126889;-7.291793;-1.822571;-2.726113;-19.23298;-3.1652;3.648928;1.158605;-3.961263;-1.348026;2.294945;-1.91074;-2.608467;-3.003936;-1.411016;-14.16991;-3.039186;-1.990334;-3.176733;-5.834671;-5.952659;-3.726592;-8.68064;-8.314232	147.113473443901;244.16639601701;357.251638560938;458.299419723008;559.346094090055;706.412163971252;862.503336663007;963.55975328426;1050.59064808117;1179.62773044241;1278.69748027709;1377.78890730035;130.086666819455;1161.61077716654;357.187680539311;472.2169079862;640.305778199412;622.292922236191;768.364960707323;881.449855775484;938.471839374918;1124.54991997685;1106.5534482918;1181.57338796…	31	0.4648545	0.1675676
2013-05-10_GAG_Top10HCD_HM1_GJ179	Single precursor	15303	11535	0	AERDPAQIGWGALGVDYVVESTGVFTTIPK	30	1	Unmodified	_AERDPAQIGWGALGVDYVVESTGVFTTIPK_			0	0	C4LVR9;Q27646		Glyceraldehyde-3-phosphate dehydrogenase	3	HCD	FTMS	MULTI-MSMS	1	2	1059.5469	3175.619	-0.12233	2.2330425	108.47	0.0077737	66.378	65.519	NaN	NaN	1	0	0	0	-1	0	0	0	0	y1;y2;y3;y4;y5;y6;y8;y9;y10;y11;y12;y13;y1-NH3;b3;b4;b6;b7;b8;b9;b10;b11;b12;b13;b14;b15;b16;b10(2+);b14(2+);b19(2+);b25(2+)	8372.7;55919.1;7416.1;3779.7;8125.6;10315.7;10526.6;3477.8;10856.3;15033.7;20051.7;1372.2;1357;2932.7;22663.2;10296.8;36686;37353.9;22020.2;20271;16794.9;32925.6;6997.2;5283.8;2918;4928.5;2303.4;2618.7;1295;1006.2	3.374453E-05;-3.079922E-05;-0.0005422428;-0.0009184891;-0.001290174;-0.001866107;0.001254157;0.004079962;-0.006105728;0.001631687;0.004852174;0.009552079;-0.0003441084;-0.0005394923;-0.0003386469;-0.000100875;0.002466806;-0.0003483004;-9.331313E-05;0.002338373;0.001495125;0.00150306;0.002537325;-0.0002247673;-0.02599228;-0.01055755;4.360523E-05;0.008772535;-0.0004823397;0.004847041	0.2293786;-0.1261407;-1.517824;-2.00413;-2.306575;-2.641657;1.454092;4.234316;-5.811718;1.383227;3.794647;6.933086;-2.645226;-1.510385;-0.7171451;-0.1575421;3.210478;-0.3951458;-0.09943122;2.079393;1.265373;1.199947;1.857909;-0.157985;-17.07988;-6.450047;0.07748215;12.32355;-0.4825771;3.70104	147.112770426071;244.165598821819;357.250174245752;458.298228966251;559.346279125301;706.415268974158;862.502026349915;963.546879019318;1050.58909311936;1179.62394880004;1278.68914222987;1377.75285624065;130.08659917751;357.18863387099;472.215376057625;640.30501592552;768.361025755883;881.447904842728;938.469113579034;1124.54599484608;1181.56830181775;1252.60540767046;1365.68843738591;1422.712663…	30	0.389863	0.15
2013-05-10_GAG_Top10HCD_HM1_GJ179	Single precursor	15387	11605	0	AERDPAQIGWGALGVDYVVESTGVFTTIPK	30	1	Unmodified	_AERDPAQIGWGALGVDYVVESTGVFTTIPK_			0	0	C4LVR9;Q27646		Glyceraldehyde-3-phosphate dehydrogenase	3	HCD	FTMS	MULTI-MSMS	2	2	1059.5469	3175.619	-0.12233	4.9726659	109	0.022135	53.987	53.8	NaN	NaN	1	0	0	0	-1	0	0	0	0	y1;y2;y3;y4;y5;y6;y8;y9;y10;y11;y12;y13;y1-NH3;b2;b3;b4;b6;b7;b8;b9;b10;b11;b12;b13;b14;b15;b16;b13(2+);b14(2+)	6460;39585.9;2899.9;3389.6;4831.8;6504.8;5687.1;3817;5251;9183.4;12769.7;1479.1;1772.7;1127.7;2254.9;9425.1;4417.6;21438.1;21076.6;13038.1;6385.9;10177.5;18364.4;2296.1;7074.2;1069.6;1556.1;1509.3;2418	-4.06963E-05;-8.430726E-05;0.002091223;-0.0001630254;0.0005478496;-0.0003802886;-0.006972538;-0.008000515;-0.002642945;-0.0006618713;0.005729952;0.0069128;-0.0009274633;-0.0004429206;0.0005765851;-0.0003990085;-0.002526702;0.0005008319;0.002309266;-0.0006841403;-0.005863186;-0.007066032;0.009237692;0.001764264;-0.0001582902;-0.03035852;0.01131366;-0.008201087;-0.003150528	-0.2766333;-0.3452871;5.853709;-0.3557196;0.9794494;-0.5383369;-8.084006;-8.303088;-2.515688;-0.5610856;4.481118;5.017437;-7.129552;-2.202627;1.614236;-0.8449714;-3.946076;0.6518168;2.619863;-0.7289956;-5.213787;-5.980172;7.374827;1.291849;-0.1112594;-19.94894;6.912076;-12.00117;-4.42575	147.112844866903;244.165652329864;357.247540779875;458.297473502478;559.344441101611;706.413783156025;862.510253045439;963.558959497101;1050.5856303366;1179.62624235872;1278.68826445103;1377.75549551923;130.087182532402;201.087426271217;357.187517793621;472.215436419209;640.307441752468;768.362991729997;881.445247276734;938.469704406199;1124.55419640512;1181.57686297544;1252.59767303893;1365.6892…	29	0.3619498	0.1534391
2013-05-10_GAG_Top10HCD_HM1_GJ179	Single precursor	15466	11670	0	AERDPAQIGWGALGVDYVVESTGVFTTIPK	30	1	Unmodified	_AERDPAQIGWGALGVDYVVESTGVFTTIPK_			0	0	C4LVR9;Q27646		Glyceraldehyde-3-phosphate dehydrogenase	3	HCD	FTMS	MULTI-MSMS	2	2	1059.5469	3175.619	-0.12233	6.6731218	109.51	0.015121	58.087	58.033	NaN	NaN	1	0	0	0	-1	0	0	0	0	y1;y2;y3;y5;y6;y8;y9;y10;y11;y12;y1-NH3;b4;b5;b6;b7;b7-NH3;b8;b9;b10;b11;b12;b13;b14;b10(2+);b12(2+)	4307.7;29844.8;4250.8;5283.8;3076.4;5156.5;1775.7;8535.6;6319.1;10169.8;2028.3;5832.2;1093.3;3788.1;18882.3;982.9;18935;8760.4;7678.4;5032.3;13981.7;2500.4;4725.2;1070.5;4168.6	0.0002927262;-0.0001305642;-0.001166749;-0.002222977;-0.001268994;0.003327608;-0.006515978;-0.004219143;-0.005754128;-0.006028267;-0.0009760169;-4.456706E-05;-0.00330885;0.005247318;0.001055502;0.00860976;0.0007049062;-0.002029573;0.0009067354;0.002191721;-0.002008989;0.007159536;0.0002942834;-0.005086038;-0.008783284	1.989811;-0.5347362;-3.265911;-3.974235;-1.796386;3.858096;-6.762417;-4.015985;-4.877903;-4.714371;-7.502788;-0.09437872;-5.812433;8.195097;1.373704;11.45938;0.7997149;-2.162638;0.8063114;1.854926;-1.603844;5.242455;0.2068467;-9.0373;-14.01254	147.112511444451;244.165698586823;357.25079875238;559.347211928615;706.414671861101;862.499952899303;963.557474959193;1050.58720653421;1179.6313346151;1278.70002267013;130.087231085973;472.215081977755;569.271110112974;640.299667732654;768.362437059488;751.328333700547;881.44685163614;938.471049838766;1124.54742648397;1181.56760522214;1252.60891972019;1365.6838151755;1422.7121441514;562.782890880…	25	0.3601844	0.1470588
2013-05-10_GAG_Top10HCD_HM1_GJ180	Single precursor	15105	11183	0	AERDPAQIGWGALGVDYVVESTGVFTTIPK	30	1	Unmodified	_AERDPAQIGWGALGVDYVVESTGVFTTIPK_			0	0	C4LVR9;Q27646		Glyceraldehyde-3-phosphate dehydrogenase	3	HCD	FTMS	MULTI-MSMS	1	1	1059.5469	3175.619	0.0014604	2.7053914	105.66	0.0031258	71.623	71.322	NaN	NaN	1	0	0	0	-1	0	0	0	0	y1;y2;y3;y4;y5;y6;y8;y9;y10;y11;y12;y13;y1-NH3;b3;b4;b6;b7;b7-NH3;b8;b9;b10;b11;b12;b13;b14;b15;b16;b17;b13(2+);b14(2+);b19(2+)	9859.4;55762.4;4770.4;4211.3;3059.9;11721.9;7099;4724.1;9387.3;18674.3;17684.9;3012.1;1920.8;4364.1;15869.7;10429.6;36436.8;2125.6;34448.4;24897;18063.8;21264.4;33641.6;8510.2;7699.7;1442;2820.4;1446.7;1012.9;4509.8;2061.5	-0.0001140528;-7.658941E-05;-0.000479414;0.001049349;-0.0007358966;2.653001E-05;-0.00268737;-0.003155524;-0.002061746;-0.0003609271;0.005054492;0.005449847;0.0006953244;-0.001706688;0.0005852406;0.003085656;-0.0006434798;-0.006453262;-0.000559459;-0.001075413;-0.0006053004;-0.003587315;-0.0002856137;-0.007713642;0.002680155;0.002998077;0.007323965;0.002540124;-0.002007131;-0.00144347;0.01787773	-0.7752742;-0.3136781;-1.341956;2.289675;-1.315638;0.03755592;-3.11577;-3.274879;-1.962474;-0.3059674;3.952871;3.955594;5.345132;-4.778097;1.239353;4.819065;-0.8374673;-8.588964;-0.6347044;-1.145922;-0.5382606;-3.036049;-0.2280154;-5.648129;1.883839;1.970115;4.474562;1.411283;-2.937189;-2.02774;17.88685	147.112918223445;244.165644612011;357.250111416987;458.296261127654;559.345724847753;706.413376337393;862.505967877099;963.554114504951;1050.58504913707;1179.6259414145;1278.68893991143;1377.75695847245;130.085559744669;357.189801066191;472.21445217011;640.30182939418;768.364136041688;751.343396722061;881.448116001283;938.470095679065;1124.54893851977;1181.57338425764;1252.60719634453;1365.698688…	31	0.4363749	0.1648936
2013-05-10_GAG_Top10HCD_HM1_GJ180	Single precursor	15186	11251	0	AERDPAQIGWGALGVDYVVESTGVFTTIPK	30	1	Unmodified	_AERDPAQIGWGALGVDYVVESTGVFTTIPK_			0	0	C4LVR9;Q27646		Glyceraldehyde-3-phosphate dehydrogenase	3	HCD	FTMS	MULTI-MSMS	1	1	1059.5469	3175.619	0.0014604	2.3275123	106.17	0.00038419	79.209	78.565	NaN	NaN	1	0	0	0	-1	0	0	0	0	y1;y2;y3;y4;y5;y6;y8;y9;y10;y11;y12;y13;y1-NH3;y11-H2O;b3;b4;b6;b6-H2O;b7;b8;b8-NH3;b9;b10;b11;b11-H2O;b12;b13;b14;b15;b16;b16-NH3;b10(2+);b16(2+);b17(2+);b19(2+)	35454.8;262011.1;32797.2;15784.2;35042.9;48561.4;43143.5;18499.3;52260.4;67737.6;79057.5;12666;6833.6;4057.5;13926;71262.8;49090.4;9672;167484.2;156991;3872.1;109105.9;75365.6;81624.2;3933.4;131811.1;49720.5;34324.8;5898.6;39707;4395.6;6508.4;4963.2;15722.6;5897.3	-0.0005646055;-0.0008111305;-4.524029E-05;-0.001362658;-0.002657648;0.000334596;-0.005783068;0.007810395;-0.005748749;0.00116701;0.00130187;-0.006417731;0.0002885628;-0.0008511911;-0.001923969;-0.001666537;-0.0007705731;0.0009980543;-0.0008490599;-0.001056936;0.004997061;-0.003718097;-0.001422535;-0.005903778;-0.008034398;-0.0008476435;-0.008653478;-0.00288417;0.02869944;0.005603084;-0.009808779;…	-3.837894;-3.32204;-0.1266349;-2.973297;-4.751335;0.4736549;-6.704937;8.10591;-5.471931;0.9893063;1.018126;-4.658061;2.218247;-0.7327647;-5.386402;-3.529179;-1.203446;1.603832;-1.105023;-1.199089;5.780852;-3.961859;-1.264982;-4.99653;-6.904971;-0.6767031;-6.336297;-2.027229;18.85947;3.423189;-6.055583;7.630884;4.449056;-8.334302;-1.524981	147.113368776084;244.166379153089;357.249677243285;458.298673135196;559.347646599383;706.413068271369;862.509063575556;963.543148586329;1050.58873614038;1179.62441347764;1278.6926925336;1377.76882605086;130.085966506298;1161.61586699216;357.190018347738;472.216703947796;640.305685623577;622.293352309931;768.364341621812;881.448613477834;864.416010379713;938.47273836272;1124.54975575468;1181.57570…	35	0.4763829	0.1933702
2013-05-10_GAG_Top10HCD_HM1_GJ180	Single precursor	15156	11226	0	AERDPAQIGWGALGVDYVVESTGVFTTIPK	30	1	Unmodified	_AERDPAQIGWGALGVDYVVESTGVFTTIPK_			0	0	C4LVR9;Q27646		Glyceraldehyde-3-phosphate dehydrogenase	4	HCD	FTMS	MULTI-MSMS	1	2	794.91202	3175.619	-0.023836	-4.309451	105.98	0.070603	35.198	33.885	NaN	NaN	1	0	0	0	-1	0	0	0	0	y1;y2;y3;y5;y6;y8;y9;y10;y11;y12;y1-NH3;y2-NH3;y11-H2O;b3;b4;b6;b7;b8;b9;b10;b11;b12;b16;b7(2+)	5381.2;23085;1091.7;2081.3;4352.1;2539.1;977.2;2378.7;2735.8;1675.1;1416.3;902.6;1239.1;1374.3;2717.1;3374.8;21343.8;8669.3;11812.3;2234.7;3359.3;3906.9;1863.3;2052.4	0.0001202366;-0.0001429271;0.003050186;-0.002833009;-0.0049997;-0.003764243;-0.01464901;0.001734565;0.01593645;-0.02299682;0.0005939314;-0.000389796;0.008731754;0.001031284;0.002333296;0.0003112307;0.001044755;-0.0011067;-0.001070046;0.004938985;-0.0007824253;-0.02058228;-0.005534831;-5.004696E-05	0.8173092;-0.5853693;8.53804;-5.064844;-7.077534;-4.364305;-15.20292;1.651053;13.50993;-17.98429;4.565694;-1.716109;7.516965;2.887239;4.941196;0.4860666;1.359717;-1.255547;-1.140203;4.391992;-0.6621909;-16.43129;-3.381468;-0.1300984	147.112683934048;244.165710949701;357.246581817556;559.347821960392;706.418402567259;862.507044750475;963.565607987427;1050.58125282626;1179.60964404014;1278.71699122343;130.085661137716;227.139408717129;1161.60628404654;357.187063094455;472.212704114861;640.304603819812;768.36244780679;881.448663242439;938.470090312338;1124.54339423402;1181.57057936826;1252.62749301237;1636.81333021435;384.68543…	24	0.2843418	0.1518987
2013-05-10_GAG_Top10HCD_HM1_GJ178	Single precursor	5394	3229	0	AESYYLAEKPEK	12	1	Unmodified	_AESYYLAEKPEK_			0	0	Q1EQ28			2	HCD	FTMS	MULTI-MSMS	2	1	714.35628	1426.698	-0.31916	703.32765	39.465	0.0015458	66.989	58.945	NaN	NaN	1	0	0	0	-1	0	0	0	0	y1;y2;y3;y4;y5;y6;y7;y8;y9;y10;y1-NH3;y2-H2O;y3-H2O;a2;b2;b3;b3-H2O	10200;10663;38485;11571;4266.1;18331.7;12503.6;10389.2;1085;1483;4434.2;5982;4434.1;21379.5;27433.2;11758.3;13716.9	0.0001522978;0.001850461;9.333561E-05;6.03589E-05;-0.0009388519;4.735575E-05;-0.0005839847;0.004983775;0.01521206;-0.004328092;0.0001790155;0.0002639166;0.0003456659;0.0001979937;0.0001069151;0.000806611;0.0002943882	1.035246;6.700841;0.25009;0.120404;-1.489421;0.0675177;-0.7170141;5.098359;13.33715;-3.525568;1.376131;1.02236;0.9731661;1.143865;0.5316861;2.799584;1.08989	147.112651872809;276.153546805847;373.208067783197;501.3030637776;630.346656084529;701.382783664752;814.467478985571;977.525239764189;1140.5783400135;1227.62990857972;130.086076053595;258.14456866384;355.197250766558;173.091870734756;201.086876435499;288.118205149455;270.108152685985	17	0.3431445	0.1452992
2013-05-10_GAG_Top10HCD_HM1_GJ179	Single precursor	5082	3293	0	AESYYLAEKPEK	12	1	Unmodified	_AESYYLAEKPEK_			0	0	Q1EQ28			3	HCD	FTMS	MULTI-MSMS	2	0	476.57328	1426.698	-1.3358	1.5137719	37.518	0.060234	34.331	31.643	NaN	NaN	1	0	0	0	-1	0	0	0	0	y1;y2;y3;y4;y5;y6;y7;y8;y1-NH3;y2-H2O;y3-H2O;y4-H2O;y5-H2O;a2;b2;b2-H2O	82901.6;15722.6;176917.2;54693.3;29538.6;128622.6;89715;43586.9;59039;31175.5;21451.1;8551.5;5028;203229.5;82366.6;3059.1	0.0002178512;0.00105886;0.000762546;0.000977289;0.0003002544;0.0008601454;0.0005247509;0.001391261;0.0001355635;0.0002540865;-0.0006044402;0.001075241;-0.004357249;0.0001571968;0.0001899007;0.001055261	1.480847;3.834304;2.043223;1.949501;0.4763331;1.226358;0.644288;1.423243;1.042106;0.98428;-1.701698;2.224829;-7.115741;0.9081697;0.944372;5.76408	147.112586319426;276.154338407182;373.20739857281;501.302146847499;630.345416978335;701.381970875067;814.466370250005;977.528832277679;130.086119505625;258.144578493955;355.198200872668;483.291484209321;612.339509795872;173.091911531667;201.086793449867;183.075363403239	16	0.2303954	0.05734767
2013-05-10_GAG_Top10HCD_HM1_GJ180	Single precursor	8563	5761	0	AETVAQPVEAAHTFAPK	17	0	Acetyl (Protein N-term)	_(ac)AETVAQPVEAAHTFAPK_			1	0	C4LVZ6			2	HCD	FTMS	MULTI-MSMS	1	0	904.96251	1807.9105	-0.1467	0.65477275	62.565	1.1185E-08	103.01	101.01	NaN	NaN	1	0	0	0	-1	0	0	0	0	y1;y2;y3;y4;y5;y6;y7;y8;y9;y10;y11;y12;y13;y14;y1-NH3;y6-H2O;y8-NH3;y9-H2O;y11-H2O;y12-H2O;y12-NH3;y13-H2O;b2;b3;b3-H2O;b4;b4-H2O;b5;b5-H2O	77514.8;366237.6;103852;60298.2;175728;261498.3;103067;139359.8;166067.4;67700.8;1014376;18789.5;197397.5;10130.4;16680.5;47590.4;64176.3;20267.2;159935.7;29168.8;168528.5;35958.5;522207.5;1127475;2451578;561948.7;1589468;170202;27119	0.0004132528;0.0003263098;7.861236E-05;-0.002117112;-0.0001698889;0.000294662;0.000759634;0.001218662;0.001305004;0.0006820067;0.003303878;-0.0001782077;0.003983281;0.006000374;9.332968E-05;-1.132213E-05;0.0006328362;0.002251815;0.003936645;-0.004457112;-0.0001837332;0.01134257;0.0003421475;0.0006216952;0.0003965348;0.000533868;0.0006086906;0.0009732627;0.0005367825	2.809096;1.33643;0.2494026;-4.579785;-0.3015856;0.4207189;0.9847292;1.446567;1.343297;0.6370547;2.829602;-0.1375405;2.914509;4.093657;0.7174451;-0.01659244;0.7666795;2.361676;3.424357;-3.488474;-0.1436933;8.410067;1.407451;1.806494;1.215864;1.20454;1.431531;1.892588;1.0817	147.112390917804;244.165241712771;315.202603198043;462.27321283855;563.318944089573;700.377391401114;771.414040216971;842.450694977191;971.493201730946;1070.5622386444;1167.61238062522;1295.67444022218;1366.70739252185;1465.77378934399;130.086161739416;682.367132698934;825.424731701036;953.481690233504;1149.60118317191;1277.66815443997;1278.64789664615;1348.68946854795;243.097205889388;344.144604…	29	0.5610545	0.1502591
2013-05-10_GAG_Top10HCD_HM1_GJ180	Single precursor	8642	5827	0	AETVAQPVEAAHTFAPK	17	0	Acetyl (Protein N-term)	_(ac)AETVAQPVEAAHTFAPK_			1	0	C4LVZ6			2	HCD	FTMS	MULTI-MSMS	1	0	904.96251	1807.9105	-0.1467	-0.11960189	63.105	3.3282E-07	91.401	86.92	NaN	NaN	1	0	0	0	-1	0	0	0	0	y1;y2;y3;y4;y5;y6;y7;y8;y9;y10;y11;y12;y13;y14;y1-NH3;y2-NH3;y6-H2O;y8-NH3;y9-H2O;y11-H2O;y12-NH3;y13-H2O;b2;b3;b3-H2O;b4;b4-H2O;b5;b13	31466.6;80480.4;24659.2;14282.3;34060.3;51800.8;22602.4;24110.7;29946.6;11214.2;198483.5;1821.4;35489;2397.7;8788.9;2635.6;5519.6;7423.9;7417.6;28155.4;16521.4;5019.6;94608.6;204808.2;500946.3;114128.4;291982.6;41134;2330.9	-0.0002115457;-0.0002382497;-0.0004139206;-0.002000034;-8.13685E-05;-0.001687109;-0.002074264;-0.004367321;0.0006735534;0.00366046;-0.0008229731;0.0007160528;-0.001613385;-0.006088645;-3.329507E-05;-0.0007974704;-0.004997136;0.0002176138;0.003493662;-0.0005459494;-0.005905887;0.009964289;-0.0001924796;-0.0001853044;-0.0003772215;-0.0005978326;-0.0002655152;-0.0004784353;-0.0121056	-1.437981;-0.97577;-1.313187;-4.32652;-0.1444448;-2.40885;-2.688902;-5.184033;0.6933172;3.419204;-0.7048317;0.5526491;-1.180486;-4.153843;-0.255946;-3.510923;-7.323183;0.2636384;3.664115;-0.4749014;-4.618833;7.38812;-0.7917787;-0.5384481;-1.156642;-1.348857;-0.6244428;-0.9303533;-8.98264	147.11301571635;244.165806272281;315.203095730981;462.273095760405;563.318855569201;700.379373171874;771.41687411546;842.45628095989;971.493833181507;1070.55926019075;1167.61650747619;1295.67354596175;1366.71298918765;1465.78587836382;130.08628836417;227.139816391515;682.372118512781;825.425146923402;953.480448386876;1149.60566576617;1278.65361880034;1348.69084682683;243.097740516511;344.14541181…	29	0.4666334	0.1380952
2013-05-10_GAG_Top10HCD_HM1_GJ178	Single precursor	10515	7131	0	AEVAIPLIYNAK	12	0	Unmodified	_AEVAIPLIYNAK_			0	0	C4M0J5	EHI_024530		2	HCD	FTMS	MULTI-MSMS	1	0	651.37682	1300.7391	-0.23755	-0.64639535	74.332	2.135E-05	96.229	95.54	NaN	NaN	1	0	0	0	-1	0	0	0	0	y1;y2;y3;y4;y5;y6;y7;y8;y9;y10;y1-NH3;y2-NH3;y3-NH3;y4-NH3;y5-NH3;y7-NH3;a2;b2;b3;b3-H2O;b4	167876.2;178168.9;513419.7;947719;492042.9;162978.2;1763444;147410.5;105644.2;26383.7;38125.5;52634.9;191999;178273.5;32954.6;148480.6;686905.2;1961069;1994058;126176.7;925538.6	-0.0001612733;-0.0002571061;-0.0002197998;-0.0002696273;-0.0002763771;0.0005459972;-8.133151E-06;-0.001148501;-0.001044562;0.007956089;1.963118E-05;0.001766599;-0.0003790651;-0.0004597088;-0.002832891;-0.0004375658;-0.0001514493;-0.0002478323;-0.0001348429;-0.0005165203;-0.0001659853	-1.096255;-1.178574;-0.6616627;-0.5444196;-0.4543131;0.7568328;-0.009936932;-1.232877;-1.041854;7.221919;0.150909;8.783734;-1.202745;-0.9612712;-4.79082;-0.545967;-0.8749633;-1.232461;-0.4492434;-1.830689;-0.4471674	147.112965443902;218.150175064474;332.193065205356;495.256443571216;608.340514301368;721.423755907555;818.477073889851;931.562278238532;1002.59928808655;1101.65870135156;130.08623543792;201.121602258273;315.166675369175;478.230084551231;591.316521714086;801.450954220955;173.092220177855;201.087231182861;300.155532109699;282.145349100769;371.192677039852	21	0.5618572	0.1381579
2013-05-10_GAG_Top10HCD_HM1_GJ180	Single precursor	9039	6161	0	AEVFDSPLTVEQAEATK	17	0	Unmodified	_AEVFDSPLTVEQAEATK_			0	0	O00851;C4LUC7	EHI_110810		2	HCD	FTMS	MULTI-MSMS	4	0	917.95709	1833.8996	0.1621	-0.3145056	65.706	1.3794E-06	75.548	74.479	NaN	NaN	1	0	0	0	-1	0	0	0	0	y1;y2;y3;y4;y5;y6;y7;y8;y9;y10;y11;y12;y13;y14;y1-NH3;y6-H2O;y6-NH3;y7-H2O;y11-H2O;a2;b2;b3	8511.9;3124.3;4855.5;3831.7;8830.8;5480.7;13748.8;6253;11917.3;2799.2;24488.1;8757.1;6890.9;1511.9;4603.3;1199.9;2198.1;2032;1326.9;14875.2;57096.4;22294.4	-1.615222E-05;0.0006031591;0.0001568013;-0.0002890819;0.0001028607;-0.001274576;0.000834307;0.005619505;-0.0008503781;-0.01214403;-0.001740917;0.0003981284;-0.01570313;0.00663667;0.0002583804;0.006798861;0.000778923;0.008769058;0.01851961;2.606046E-05;-7.684107E-05;-0.0001994309	-0.1097948;2.430526;0.491236;-0.644926;0.1980844;-1.968953;1.074615;6.419055;-0.870847;-11.14549;-1.467107;0.3125854;-11.30774;4.321446;1.986227;10.80353;1.23578;11.5632;15.84766;0.1505584;-0.3821284;-0.6644251	147.11282032282;248.159879485634;319.197439631232;448.240478610627;519.277200455774;647.337155404234;776.377639617104;875.441268334691;976.495416692494;1089.59077431979;1186.63313506411;1273.66302442827;1388.70606871762;1535.7521428346;130.085996688735;629.318517280456;630.308552803425;758.359140179895;1168.60230984683;173.092042668035;201.087060191669;300.155596697703	22	0.3166428	0.121547
2013-05-10_GAG_Top10HCD_HM1_GJ180	Single precursor	16064	11956	0	AEVILYESPIGYGLFK	16	0	Acetyl (Protein N-term)	_(ac)AEVILYESPIGYGLFK_			1	0	C4M5N2	EHI_122740		2	HCD	FTMS	MULTI-MSMS	1	0	920.9902	1839.9659	0.61565	0.54031253	111.84	8.715E-06	79.652	79.073	NaN	NaN	1	0	0	0	-1	0	0	0	0	y1;y2;y3;y4;y5;y6;y8;y9;y10;y11;y12;y1-NH3;y2-NH3;y9-H2O;y10-NH3;b2;b3;b4;b5	8815.9;14952.3;2554.8;17038.4;9341.7;20927.5;20153.2;14404.4;6899.5;5933.4;2620.1;3454.9;1617.2;1121.4;1798.8;63512.9;123167.5;50600.2;10283.5	8.907288E-06;0.0002135338;-0.003266295;0.0002137765;0.001688239;0.000257423;0.0003718469;-0.002193616;0.004572121;-0.005894202;-0.0186327;-9.404969E-05;0.0009767731;-0.001024041;0.007613198;8.864742E-05;0.0002187766;-0.0001825564;0.0001213285	0.06054734;0.7258586;-8.020003;0.4604408;2.691071;0.3761452;0.4157;-2.234866;4.116883;-4.627796;-13.43625;-0.7229789;3.524301;-1.062801;6.961919;0.364658;0.6393878;-0.4010023;0.2134809	147.112795263312;294.181004553;407.26854836206;464.286532014345;627.348386090405;684.371280629721;894.507994038187;981.542587910808;1110.57841527031;1273.65221013181;1386.74901261454;130.086349118792;277.153692212245;963.530853649995;1093.5488250919;243.097459389477;342.165743176498;455.250208489861;568.333968585444	19	0.5983539	0.1652174
2013-05-10_GAG_Top10HCD_HM1_GJ179	Single precursor	8375	5807	0	AEVLPEVSVEGTVNQNR	17	0	Unmodified	_AEVLPEVSVEGTVNQNR_			0	0	C4M9D1	EHI_149860		2	HCD	FTMS	MSMS	3	0	920.9736	1839.9327	NaN	3.2565134	61.457	1.6606E-05	79.393	76.254	NaN	NaN	1	0	0	0	-1	0	0	0	0	y1;y2;y3;y4;y5;y6;y7;y8;y9;y10;y11;y12;y13;y14;y1-NH3;y4-NH3;y7-NH3;y8-H2O;y10-H2O;y10-NH3;y11-H2O;y13-NH3;y13(2+);y14(2+);a2;b2;b3;b6	11837.4;2814.2;2431.4;7781.4;2602;2016.6;35157.3;36648.8;18264.5;45304.9;24448.2;7589.3;86182.6;1782.4;2911.6;1936.9;1244.4;3147.7;2189.4;2805;994.6;2727.9;1215.9;1244.4;10734.5;80115.6;63846.4;1623	0.000121482;-0.001966643;0.001607278;0.0004343227;0.003867836;-0.003733107;0.001120256;0.0008629719;4.768801E-05;0.002597982;0.001517889;-0.008511539;0.002644914;-0.005606517;-0.000236535;0.001538591;-0.01127388;0.00168154;-0.00374244;-0.01013177;-0.005668528;-0.01472777;0.007682595;0.01387824;0.0004209298;9.587601E-05;0.0005193952;0.004165333	0.6937121;-6.801136;3.852361;0.8175287;6.136228;-5.104174;1.420923;0.9406276;0.04691338;2.354223;1.262162;-6.391659;1.851266;-3.636351;-1.49618;2.991999;-14.6151;1.869559;-3.447547;-9.324908;-4.785153;-10.43268;10.74715;17.99131;2.431832;0.4767889;1.730424;6.515146	175.118830698953;289.163846270958;417.218849861944;531.26295026409;630.32793066757;731.383210084326;788.399820445155;917.442670824974;1016.51190002509;1103.5413781406;1202.6108721498;1331.66349467383;1428.70510207381;1541.79741748492;158.092639614484;514.235296893822;771.385665474883;899.431287570769;1085.53715387688;1086.52755879094;1184.60749388115;1411.6959256568;714.849829131505;771.385665474…	28	0.4358592	0.1569767
2013-05-10_GAG_Top10HCD_HM1_GJ180	Single precursor	8323	5564	0	AEVLPEVSVEGTVNQNR	17	0	Unmodified	_AEVLPEVSVEGTVNQNR_			0	0	C4M9D1	EHI_149860		2	HCD	FTMS	MULTI-MSMS	6	0	920.9736	1839.9327	-1.5221	1.626019	60.939	0.049725	30.593	27.338	NaN	NaN	1	0	0	0	-1	0	0	0	0	y1;y4;y7;y8;y9;y10;y11;y12;y13;y7-NH3;y13-NH3;a2;b2;b3	3607.8;2035.9;13812.5;13236.1;4084.5;20753.4;7321.2;4428.6;37973.7;1835.2;1130;3385.7;32859;27296.2	-0.0007178293;-0.005334401;-0.0001750435;-0.003735549;-0.00742688;0.001521364;0.003389436;0.006413123;-0.001895353;0.004891251;0.02711576;-0.0009051277;-0.0006686913;-0.0007813342	-4.099079;-10.04087;-0.2220234;-4.071677;-7.306187;1.378618;2.818403;4.815927;-1.326619;6.340996;19.2085;-5.229142;-3.325372;-2.603092	175.119670010296;531.26871898734;788.401115744235;917.447269346075;1016.5193745933;1103.54245475942;1202.60900060294;1331.64857001287;1428.70964234022;771.369500348475;1411.65408212353;173.09297385622;201.08765204189;300.156178601	14	0.1543188	0.0979021
2013-05-10_GAG_Top10HCD_HM1_GJ178	Single precursor	12238	8512	0	AEVLSPVVSVFVPPR	15	0	Unmodified	_AEVLSPVVSVFVPPR_			0	0	CON__Q1RMK2			3	HCD	FTMS	MULTI-MSMS	4	0	532.64337	1594.9083	0.75194	-0.31842057	85.773	6.4979E-05	64.244	60.304	NaN	NaN	1	0	0	0	-1	0	0	0	0	y1;y2;y3;y4;y5;y6;y7;y8;y10;y1-NH3;y3-NH3;a2;b2;b3;b5;b5-H2O;b6;b7	14860.7;3348.4;32853.9;13962.1;32701.8;6226.6;15012.2;5983.3;2492.1;1651;10035.6;15085.3;19741.9;6834.3;2405;1372.5;1886.4;1367.3	-7.336731E-05;-0.002724226;0.0003686999;0.0001983516;-0.0002394187;0.005321321;0.001836777;0.002555764;-0.01580907;-0.001342951;0.0001790553;-0.0001245265;6.788102E-05;0.0007375746;0.002203608;-0.0008359251;-0.004653197;0.002670746	-0.4189568;-10.00912;0.9985802;0.4235634;-0.3890699;7.448403;2.29179;2.838074;-14.41556;-8.494653;0.5083943;-0.7194232;0.3375706;2.457315;4.404843;-1.733343;-7.790008;3.835129	175.119025548306;272.174440258756;369.224111185126;468.292695449564;615.361547136087;714.424400312427;801.459913266076;900.527608195783;1096.66715079951;158.09374603093;352.197751728167;173.092193255025;201.086915469572;300.154659692125;500.269286049317;482.261760895879;597.328906706054;696.389996679648	18	0.3235666	0.1353384
2013-05-10_GAG_Top10HCD_HM1_GJ178	Single precursor	12314	8572	0	AEVLSPVVSVFVPPR	15	0	Unmodified	_AEVLSPVVSVFVPPR_			0	0	CON__Q1RMK2			3	HCD	FTMS	MULTI-MSMS	1	0	532.64337	1594.9083	0.75194	-0.31842057	86.27	1.0414E-12	129.77	127.11	NaN	NaN	1	0	0	0	-1	0	0	0	0	y1;y2;y3;y4;y5;y6;y7;y8;y9;y10;y11;y1-NH3;y2-NH3;y3-NH3;y4-NH3;y7-H2O;y8-H2O;a2;b2;b3;b4;b5;b5-H2O;b6;b6-H2O;b7;b7-H2O	127789.9;42827.3;504125.6;209492.9;496260;84176.8;270232.9;128508.1;19916.4;37903.5;16335.5;7956.3;31447.6;186674.8;6395.9;9545.5;4437.1;189601.5;274865.2;123849.8;16158.5;55184.3;31804.7;29903;8824.7;38547.1;11927.5	-0.000241297;-0.002063795;-0.0001370013;0.0001592292;-0.0003534629;-0.0004590434;2.946568E-05;-0.0005244693;-0.005900454;-0.000486648;-0.003317835;-0.0003922556;-0.00144609;-0.0003336558;0.002795907;0.004712579;-0.001736422;-0.000186501;-0.0003225592;-0.000274198;-0.002589318;-0.0017468;0.001165848;-0.0009760138;-0.0009411123;0.0006731984;-0.002137505	-1.377902;-7.582638;-0.3710514;0.3400206;-0.5743986;-0.6425307;0.03676492;-0.5824003;-5.902789;-0.443758;-2.802968;-2.481173;-5.667684;-0.9473521;6.195729;6.01519;-1.967569;-1.077466;-1.604076;-0.9135193;-6.265862;-3.491693;2.417468;-1.633974;-1.624527;0.9666946;-3.150877	175.119193478056;272.173779828263;369.224616886303;468.292734572036;615.361661180273;714.430180676961;801.461720577819;900.530688429019;999.604478329999;1096.65182837591;1183.686687973;158.092795335115;255.146613021943;352.198264439271;451.263548793127;783.446472777819;882.521335695348;173.092255229496;201.087305909827;300.155671464815;413.242050564764;500.273236457594;482.259759123323;597.325229…	27	0.6245174	0.2045455
2013-05-10_GAG_Top10HCD_HM1_GJ178	Single precursor	12397	8639	0	AEVLSPVVSVFVPPR	15	0	Unmodified	_AEVLSPVVSVFVPPR_			0	0	CON__Q1RMK2			3	HCD	FTMS	MULTI-MSMS	1	0	532.64337	1594.9083	0.75194	-4.0803924	86.807	5.7377E-08	104.55	102.47	NaN	NaN	1	0	0	0	-1	0	0	0	0	y1;y2;y3;y4;y5;y6;y7;y8;y9;y10;y11;y1-NH3;y2-NH3;y3-NH3;y4-NH3;y7-H2O;y8-H2O;a2;b2;b3;b5;b5-H2O;b6;b6-H2O;b7;b8;b14(2+)	102065.6;19058.6;250612.6;101515.5;251782;39924.8;137835.9;68687.4;9242.6;13014.5;10470.8;9677.5;19901.5;91438;21936.8;4165.8;2511.2;92433.3;129177.9;58416.5;28487.3;16109.6;14000.6;4945.7;15221.6;3455.9;2524.5	-4.869924E-05;-0.00214338;0.0003689323;0.001085878;0.0003448528;0.000365343;0.001133012;0.001083664;0.005814761;-0.001360261;0.001014721;5.828937E-05;-0.001390581;9.62066E-05;0.0006258099;0.004986374;0.0009824133;-7.719147E-05;-0.0001203419;3.497099E-05;0.0004358689;0.0020912;-0.0006546366;0.003637425;0.001709899;0.003772067;-0.004242006	-0.2780922;-7.87504;0.9992098;2.318807;0.5604073;0.5113774;1.413684;1.203364;5.81713;-1.240376;0.8572575;0.3687046;-5.450125;0.2731607;1.386788;6.364666;1.113193;-0.4459559;-0.5984567;0.1165096;0.8712655;4.336261;-1.095947;6.278892;2.455372;4.74201;-5.962817	175.119000880236;272.173859412927;369.224110952641;468.291807922983;615.360962864642;714.429356290599;801.460617031252;900.529080295265;999.592763114804;1096.652701989;1183.6823554172;158.092344790133;255.146557512205;352.197834576899;451.265718889735;783.446198983663;882.518616860077;173.092145919968;201.087103692528;300.155362295807;500.271053788185;482.258833770437;597.324908145685;579.3100513…	27	0.4787543	0.1467391
2013-05-10_GAG_Top10HCD_HM1_GJ178	Single precursor	12478	8706	0	AEVLSPVVSVFVPPR	15	0	Unmodified	_AEVLSPVVSVFVPPR_			0	0	CON__Q1RMK2			3	HCD	FTMS	MULTI-MSMS	1	0	532.64337	1594.9083	0.75194	-0.13032198	87.327	1.2631E-05	77.42	76.888	NaN	NaN	1	0	0	0	-1	0	0	0	0	y1;y2;y3;y4;y5;y6;y7;y8;y9;y10;y1-NH3;y2-NH3;y3-NH3;y4-NH3;a2;b2;b3;b4;b5;b5-H2O;b6;b7;b7-H2O	20217.2;2978.4;51399.9;20360.6;55409.7;9419.1;31326.4;17843.1;1966.9;3280.9;1421;3997.7;19830.1;1991.3;25735.2;38411.2;15864.9;1789.7;5715.7;4183.9;3639.8;3930.5;1010.4	-9.338699E-05;-0.003392356;-7.394919E-05;0.0007713354;0.0002500976;-0.001480433;0.0007486797;0.001330135;0.01350171;0.005569292;-0.0001030552;-0.002406392;0.0001686385;0.003558206;-0.000131322;-0.0001205795;0.0002207953;0.001701318;0.0007490569;-0.004344683;-0.001546125;0.003475241;0.003192395	-0.5332772;-12.46387;-0.2002824;1.647124;0.4064242;-2.072184;0.9341437;1.47706;13.50732;5.078479;-0.6518663;-9.431375;0.4788176;7.884998;-0.7586826;-0.5996383;0.7356039;4.117044;1.497303;-9.008907;-2.588412;4.990371;4.705917	175.119045567987;272.175108389009;369.224553834186;468.292122465837;615.361057619816;714.431202066706;801.46100136374;900.52883382427;999.58507616311;1096.64577243565;158.092506134669;255.147573323714;352.197762145005;451.262786493287;173.092200050542;201.087103930138;300.155176471484;413.237759929054;500.27074060021;482.265269654106;597.325799634256;696.389192184609;678.378910344258	23	0.4728961	0.1769231
2013-05-10_GAG_Top10HCD_HM1_GJ178	Single precursor	12291	8554	0	AEVLSPVVSVFVPPR	15	0	Unmodified	_AEVLSPVVSVFVPPR_			0	0	CON__Q1RMK2			2	HCD	FTMS	MULTI-MSMS	1	0	798.46142	1594.9083	-0.038546	-0.019678247	86.12	2.9913E-12	124.62	124.17	NaN	NaN	1	0	0	0	-1	0	0	0	0	y1;y3;y4;y5;y6;y7;y8;y9;y10;y11;y12;y13;y1-NH3;y3-NH3;y10-H2O;y11-H2O;y11-NH3;y12-H2O;y10(2+);a2;b2;b3;b4;b5;b6;b7	134870.3;711755.1;107546.5;221101.4;108814.1;404528.7;350348.8;127703.2;2053620;963954.1;333413.4;34917.1;4369.5;205130.5;14261;21650.2;6790.4;19958;5369.7;212042.5;1060539;675988.4;41703;36139.3;9472.6;4978.6	0.0001663018;0.000681579;0.002352068;0.0001854894;-0.0003526602;0.001857329;0.001891045;0.002139546;0.002302579;0.003064135;0.003749825;-0.003524334;0.0002793731;0.000727694;0.0121813;0.000587123;-0.00570469;0.009908871;0.009991841;0.0002144851;0.0001251479;0.0003260248;0.0009747489;0.0001657392;0.007376223;-0.003809672	0.9496515;1.845978;5.022667;0.3014318;-0.4936245;2.317433;2.099928;2.140409;2.09965;2.588651;2.891679;-2.524885;1.767154;2.066155;11.29333;0.5036777;-4.889752;7.748891;18.20607;1.23914;0.6223572;1.086188;2.358805;0.3312985;12.34893;-5.470551	175.11878587918;369.223798306027;468.290541733702;615.36112222796;714.430074293813;801.459892714262;900.528272915046;999.596438330127;1096.64903914906;1183.68030600265;1296.76368429358;1395.83937236812;158.092123706404;352.197203089496;1078.6285957375;1165.67221832848;1166.66252572662;1278.74696056102;548.819317255651;173.091854243416;201.086858202748;300.155071241974;413.238486498268;500.2713239…	26	0.7250387	0.1818182
2013-05-10_GAG_Top10HCD_HM1_GJ178	Single precursor	12369	8616	0	AEVLSPVVSVFVPPR	15	0	Unmodified	_AEVLSPVVSVFVPPR_			0	0	CON__Q1RMK2			2	HCD	FTMS	MULTI-MSMS	1	0	798.46142	1594.9083	-0.038546	-0.27047637	86.627	4.4031E-07	96.673	95.919	NaN	NaN	1	0	0	0	-1	0	0	0	0	y1;y3;y4;y5;y6;y7;y8;y9;y10;y11;y12;y13;y1-NH3;y3-NH3;y10-H2O;y11-H2O;y11-NH3;y12-H2O;a2;b2;b3;b3-H2O;b4;b5;b7;b11(2+)	123146.5;513370.7;84704.6;153740.8;69024.5;283796.1;248951.8;97253.8;1501528;703064.9;257280.4;19760.5;4538.1;153077.2;24036.7;11103.7;4742.3;14170.1;152794.3;767663.1;475075.8;17782.9;36780.2;26365.7;3878.8;2796.1	-9.094022E-05;5.773696E-05;0.001816887;0.0002927972;-0.001080259;0.0004053355;-0.0003069006;-0.001728103;0.000595287;0.001106474;0.00271771;-0.001593866;0.000277323;5.166113E-05;0.006420317;-0.005031762;0.0178384;-0.0004931284;-0.0001239245;-0.0001910704;-0.0001155381;0.0002475277;-0.001174681;-0.001446278;-0.0007216887;0.004490593	-0.5193051;0.1563736;3.879825;0.4758136;-1.512055;0.5057456;-0.3407998;-1.728794;0.5428228;0.9347727;2.095762;-1.141871;1.754186;0.1466821;5.952264;-4.316597;15.29042;-0.385631;-0.7159452;-0.9501871;-0.3849275;0.8773079;-2.842607;-2.890977;-1.036323;7.950568	175.119043121216;369.224422148036;468.291076913942;615.361014920229;714.430801892114;801.461344707956;900.530470860294;999.600305979004;1096.65074644091;1183.68226366392;1296.76471640819;1395.8374419005;158.092125756455;352.197879122367;1078.63435672485;1165.67783721373;1166.63898263847;1278.75736256032;173.092192653024;201.087174421049;300.155512804915;282.144585052834;413.24063592783;500.272935…	26	0.7141977	0.1768707
2013-05-10_GAG_Top10HCD_HM1_GJ179	Single precursor	11860	8683	0	AEVLSPVVSVFVPPR	15	0	Unmodified	_AEVLSPVVSVFVPPR_			0	0	CON__Q1RMK2			3	HCD	FTMS	MULTI-MSMS	2	0	532.64337	1594.9083	0.88494	-1.0708149	85.359	8.9875E-13	131.66	130.48	NaN	NaN	1	0	0	0	-1	0	0	0	0	y1;y2;y3;y4;y5;y6;y7;y8;y9;y10;y1-NH3;y3-NH3;y4-NH3;y7-NH3;y8-H2O;a2;b2;b2-H2O;b3;b4;b5;b5-H2O;b6;b6-H2O;b7;b7-H2O	43946.4;7844.2;121983.9;47943.8;136850.2;20950.6;60567.2;29805.5;4168.6;7944.4;2540.3;43921.1;2864.6;1608.1;1424.3;44100.4;65113;941.8;27750.1;3088.3;13415.2;9191.9;7308.8;2036.1;6965.6;3022.1	-0.0001388828;-0.003470905;-2.116517E-05;0.001188361;0.0002629041;-0.001715337;0.001079845;0.0001749903;-0.006586315;-0.003138363;-0.0005473694;0.0002934008;-0.0007033172;-0.01556809;0.005574537;-0.0001673075;-0.0001829868;-0.001053508;-0.0001176795;0.002187138;-0.0008990231;0.002656657;0.004455646;0.004394179;0.001863056;0.009096942	-0.7930763;-12.75247;-0.0573233;2.537651;0.4272355;-2.400982;1.347346;0.1943192;-6.588917;-2.861761;-3.462326;0.8330572;-1.558539;-19.84584;6.316655;-0.9665802;-0.9099872;-5.754441;-0.3920618;5.292692;-1.797067;5.508785;7.459397;7.585203;2.675302;13.40994	175.119091063802;272.175186938374;369.224501050167;468.291705440498;615.361044813296;714.431436970509;801.460670198801;900.529988969443;999.605164190925;1096.6544800913;158.092950448842;352.19763738273;451.26704801686;784.45076902963;882.514024737054;173.092236036026;201.087166337347;183.077472172752;300.155514946311;413.237274109558;500.272388680184;482.258268313528;597.319797863561;579.30929464…	26	0.474461	0.1428571
2013-05-10_GAG_Top10HCD_HM1_GJ179	Single precursor	11935	8746	0	AEVLSPVVSVFVPPR	15	0	Unmodified	_AEVLSPVVSVFVPPR_			0	0	CON__Q1RMK2			3	HCD	FTMS	MULTI-MSMS	1	0	532.64337	1594.9083	0.88494	-0.50651916	85.883	1.0542E-10	110.55	103.93	NaN	NaN	1	0	0	0	-1	0	0	0	0	y1;y2;y3;y4;y5;y6;y7;y8;y9;y10;y11;y1-NH3;y2-NH3;y3-NH3;y4-NH3;y7-H2O;y8-H2O;a2;b2;b3;b4;b5;b5-H2O;b6;b6-H2O;b7;b8;b9;b9-H2O	292140.2;79917.4;975524.6;403114;917119.2;156298.5;538828.6;237262.3;36480;49764.4;21534.4;22381.8;70728.5;348656.8;41106.5;5945.3;17346.4;341175.8;538127.8;233459.3;22144.7;121839.6;66485.3;39137.8;26816.8;52216.2;8216.2;17346.4;6591.4	0.0002622576;-0.001436707;0.001064303;0.001745602;0.001958327;0.002494676;0.00301708;0.002457321;0.008514737;-0.004839928;0.002157479;0.0004178121;-0.0008993008;0.0008964071;0.002377758;-0.005219933;0.0111997;0.0002951004;0.0002854391;0.0005082525;-0.001426123;0.001002307;0.003158211;0.003414313;-0.0002575364;0.001142171;0.006144625;-0.01528983;0.01040224	1.497599;-5.278649;2.882546;3.727599;3.182412;3.491854;3.764486;2.728757;8.518229;-4.413351;1.822686;2.642842;-3.524651;2.545186;5.269107;-6.662698;12.69075;1.704878;1.419483;1.693301;-3.45107;2.00353;6.548802;5.716046;-0.4445541;1.640127;7.724668;-17.32542;12.03305	175.118689923432;272.173152739656;369.223415581512;468.291148199573;615.359349390433;714.427226957747;801.458732963668;900.527706638846;999.590063139186;1096.65618165644;1183.68121265891;158.091985267447;255.146066232301;352.197034376441;451.263966941731;783.456405290217;882.508399577065;173.091773628121;201.08669791153;300.154889014352;413.240887370341;500.270487350076;482.257766760186;597.32083…	29	0.5582039	0.1806452
2013-05-10_GAG_Top10HCD_HM1_GJ179	Single precursor	12007	8804	0	AEVLSPVVSVFVPPR	15	0	Unmodified	_AEVLSPVVSVFVPPR_			0	0	CON__Q1RMK2			3	HCD	FTMS	MULTI-MSMS	2	1	532.64337	1594.9083	0.88494	0.057776614	86.399	1.1174E-12	128.76	122.15	NaN	NaN	1	0	0	0	-1	0	0	0	0	y1;y2;y3;y4;y5;y6;y7;y8;y9;y10;y11;y1-NH3;y2-NH3;y3-NH3;y7-NH3;y8-H2O;y13(2+);a2;b2;b3;b4;b5;b5-H2O;b6;b6-H2O;b7;b7-H2O	122340.9;32960.7;429780.3;178424.9;445884.7;76266.9;241126;108515.2;17007.6;31259.2;12622.1;7766.1;22324.6;170297.3;3078.6;5596.6;2478.1;156894.1;234147.8;119210.7;17096.8;55046.9;22152.7;23981.1;8766.9;33369.1;4541.5	-0.0001321848;-0.003038655;2.072587E-05;0.0006282027;-3.817569E-05;0.001441198;7.658902E-05;-0.0002358285;0.001107031;0.005138198;0.008058649;0.0001724557;-0.002696611;-0.0002017573;-0.01028624;-0.004277575;0.000727664;-0.0001689854;-0.0002586375;-0.0001804376;-0.001724167;-9.144785E-05;0.0007014158;0.000102472;0.0007961193;-0.0003590496;0.005280492	-0.7548279;-11.16435;0.05613352;1.341476;-0.06203784;2.017274;0.09556168;-0.2618773;1.107477;4.685375;6.808158;1.090855;-10.56882;-0.5728516;-13.11275;-4.846979;1.04187;-0.9762736;-1.286196;-0.6011471;-4.172303;-0.1827964;1.454434;0.1715518;1.374248;-0.5155848;7.78401	175.119084365763;272.17475468816;369.224459159131;468.29226559854;615.361345893089;714.428280435756;801.461673454482;900.530399788167;999.597470845159;1096.64620352971;1183.67531148912;158.092230623802;255.147863542508;352.198132540758;784.445487179159;882.52387684832;698.420834586509;173.092237713877;201.087241988126;300.155577704444;413.241185414405;500.271581104949;482.260223555015;597.3241510…	27	0.5823235	0.1862069
2013-05-10_GAG_Top10HCD_HM1_GJ179	Single precursor	11895	8712	0	AEVLSPVVSVFVPPR	15	0	Unmodified	_AEVLSPVVSVFVPPR_			0	0	CON__Q1RMK2			2	HCD	FTMS	MULTI-MSMS	1	0	798.46142	1594.9083	-0.17568	-0.019678247	85.607	1.3752E-10	115.91	112.59	NaN	NaN	1	0	0	0	-1	0	0	0	0	y1;y3;y4;y5;y6;y7;y8;y9;y10;y11;y12;y13;y3-NH3;y4-NH3;y10-H2O;y11-H2O;y12-H2O;y12-NH3;a2;b2;b3;b4;b5;b6	332270.6;1659019;229339.5;459490.5;249246.4;900443.8;775715.1;226999.8;4315742;2118038;698592.8;120386.1;500509.4;32146.9;41414.7;68870.8;15597.1;29117.6;488644.2;2324988;1380971;85537.2;78839;22886	-0.0003621492;-0.0003095006;0.0005277059;-0.0006448496;-0.001074262;-0.0001063886;0.0001844637;-0.001667772;-0.0001043084;-8.861353E-05;-0.0009787225;-0.007783969;0.000142752;0.002056547;0.006329159;0.0008189639;-0.01070857;0.002609803;-0.000290392;-0.0003185158;-0.0002923945;-0.0003886334;-0.001061112;-0.0006610736	-2.068014;-0.8382444;1.126873;-1.047919;-1.503661;-0.1327431;0.204839;-1.668439;-0.09511536;-0.07486252;-0.7547396;-5.576534;0.4053178;4.557301;5.867752;0.7025681;-8.374133;2.039326;-1.677671;-1.583968;-0.9741429;-0.9404549;-2.121067;-1.106724	175.119314330176;369.22478938561;468.292366095344;615.361952567017;714.430795895229;801.461856432053;900.529979496023;999.600245647665;1096.65144603631;1183.68345875133;1296.76841284063;1395.84363200333;352.197788031472;451.2642881527;1078.63444788289;1165.67198648757;1278.76757800182;1279.7382752133;173.092359120461;201.087301866341;300.155689661346;413.239849880641;500.27255076878;597.324914582…	24	0.7184485	0.1678322
2013-05-10_GAG_Top10HCD_HM1_GJ179	Single precursor	11970	8774	0	AEVLSPVVSVFVPPR	15	0	Unmodified	_AEVLSPVVSVFVPPR_			0	0	CON__Q1RMK2			2	HCD	FTMS	MULTI-MSMS	1	0	798.46142	1594.9083	-0.17568	-0.77207261	86.135	2.5598E-12	127.36	126.37	NaN	NaN	1	0	0	0	-1	0	0	0	0	y1;y3;y4;y5;y6;y7;y8;y9;y10;y11;y12;y13;y3-NH3;y10-H2O;y11-H2O;y12-H2O;y12-NH3;y10(2+);a2;b2;b3;b4;b5	264899.5;1399672;191843.9;370463.9;192209.5;794222.6;607992.6;213392.5;3749316;1739474;598710.9;33397.7;378336.2;60919.9;59356.1;33524.7;9013.4;15110.9;364025.6;1865190;1245589;68465;62721.9	-0.0006895172;-0.001112957;0.0002631557;-0.002219124;-0.003028553;-0.002177687;-0.002447329;-0.003873149;-0.00283633;-0.00287649;-0.003618461;0.009287721;-0.0008510639;-0.01066796;0.002143436;-0.01521584;-0.02044837;-0.0002374523;-0.0006756242;-0.0008555757;-0.001083555;-0.002611067;-0.001120875	-3.937407;-3.0143;0.5619471;-3.6062;-4.239101;-2.717136;-2.717646;-3.87469;-2.586349;-2.430112;-2.790362;6.653922;-2.41643;-9.890088;1.838801;-11.89879;-15.97827;-0.4326522;-3.90325;-4.254736;-3.609968;-6.318492;-2.240527	175.11964169822;369.225592841656;468.292630645502;615.363526841256;714.432750186018;801.463927730103;900.53261128824;999.602451025254;1096.65417805821;1183.68624662819;1296.77105257886;1395.82656031351;352.198781847394;1078.65144499967;1165.67066201533;1278.77208527065;1279.76133338478;548.829546549569;173.092744352765;201.087838926304;300.156480822206;413.242072313771;500.272610531602	23	0.7215397	0.1608392
2013-05-10_GAG_Top10HCD_HM1_GJ179	Single precursor	12045	8834	0	AEVLSPVVSVFVPPR	15	0	Unmodified	_AEVLSPVVSVFVPPR_			0	0	CON__Q1RMK2			2	HCD	FTMS	MULTI-MSMS	2	0	798.46142	1594.9083	-0.17568	-0.019678247	86.678	6.243E-09	107.35	105.03	NaN	NaN	1	0	0	0	-1	0	0	0	0	y1;y3;y4;y5;y6;y7;y8;y9;y10;y11;y12;y13;y1-NH3;y3-NH3;y10-H2O;y11-H2O;y11-NH3;y12-H2O;a2;b2;b3;b4;b5	79339;402571.2;56549.7;106008.9;58578.9;230943.1;191095.7;68611.1;1045535;510396.9;166362.6;11494.7;6087.2;114675.7;5598.1;8729.2;3758;14477.4;115107.2;543093.8;360874.6;25487.8;18155.3	0.000151349;0.0007810037;0.001881121;0.0008842648;0.00155664;0.001628552;0.001803286;-0.001202381;0.002569713;0.00309934;0.004120538;-0.0004728336;0.0004696677;0.0007131446;0.00753382;-0.006970231;0.02280964;0.003622034;0.0001346483;0.0001522099;0.0004588522;-0.0006152454;-0.0005395896	0.8642648;2.115259;4.016991;1.436987;2.178861;2.031981;2.002476;-1.202862;2.343242;2.618392;3.177556;-0.3387457;2.970852;2.024844;6.984598;-5.979542;19.55167;2.832473;0.7779003;0.7569363;1.528718;-1.488833;-1.078592	175.118800831972;369.223698881348;468.291012680357;615.360423452551;714.42816499405;801.460121491729;900.528360673339;999.599780256374;1096.64877201456;1183.68027079815;1296.76331358007;1395.83632086801;158.091933411786;352.19721763889;1078.63324322178;1165.67977568225;1166.63401139727;1278.7532473982;173.091934080246;201.086831140687;300.154938414544;413.240076492566;500.272029246711	23	0.6424482	0.1197917
2013-05-10_GAG_Top10HCD_HM1_GJ179	Single precursor	12123	8898	0	AEVLSPVVSVFVPPR	15	0	Unmodified	_AEVLSPVVSVFVPPR_			0	0	CON__Q1RMK2			2	HCD	FTMS	MULTI-MSMS	4	0	798.46142	1594.9083	-0.17568	-3.656251	87.219	0.00013285	64.52	63.923	NaN	NaN	1	0	0	0	-1	0	0	0	0	y1;y3;y4;y5;y6;y7;y8;y9;y10;y11;y12;y1-NH3;y3-NH3;y11-H2O;y12-H2O;a2;b2;b3;b4;b5	24064.3;53761;8878.9;14531.8;8759.4;34107.1;26532;7280.4;145977;70629.2;26079.5;1202.9;18451.7;1308.5;1283.1;16465.3;84034.3;54341.6;4356.2;1628.2	-8.849867E-05;8.257032E-05;0.002844754;-0.002082523;-0.0006383058;-0.00189702;-0.0008153938;-0.006831257;0.0005179216;0.0008173947;-0.002779645;-0.000371307;0.0002472088;0.001653865;-0.009619767;-6.553138E-05;-0.0002509198;-0.0001490237;-0.001423657;-0.006611838	-0.5053629;0.2236318;6.07477;-3.384216;-0.8934473;-2.366944;-0.9054589;-6.833953;0.4722758;0.6905523;-2.143514;-2.348665;0.7019035;1.418809;-7.522692;-0.3785925;-1.247815;-0.4964883;-3.445103;-13.21633	175.119040679671;369.224397314683;468.290049046886;615.363390240036;714.430359939445;801.463647063241;900.530979353499;999.605409132395;1096.65082380628;1183.68255274312;1296.77021376316;158.092774386546;352.197683574733;1165.67115158638;1278.76648919915;173.092134259877;201.087234270347;300.155546290525;413.240884904572;500.278101495772	20	0.4513614	0.09852216
2013-05-10_GAG_Top10HCD_HM1_GJ180	Single precursor	11773	8442	0	AEVLSPVVSVFVPPR	15	0	Unmodified	_AEVLSPVVSVFVPPR_			0	0	CON__Q1RMK2			3	HCD	FTMS	MULTI-MSMS	1	1	532.64337	1594.9083	0.68351	625.10939	83.821	0.0057243	38.995	38.364	NaN	NaN	1	0	0	0	-1	0	0	0	0	y1;y3;y4;y5;y6;y7;y8;y9;y3-NH3;y4-NH3;a2;b2;b3;b5;b5-H2O	12169.8;26510.2;10521.5;27768.5;1513;14499;6207.2;1336.7;8763.4;1019.2;10267.4;14789.9;8848.4;1572;1694.1	-4.06049E-05;0.0001498503;-0.0004000529;4.871728E-05;-0.00683066;0.001195148;-0.002978429;-0.01216698;0.0009287719;0.0002516106;-1.010763E-05;-0.0003062352;0.0002304834;-0.0003405662;-0.0004487599	-0.2318703;0.4058516;-0.8542785;0.07916858;-9.560905;1.491213;-3.307406;-12.17172;2.637081;0.5575659;-0.05839453;-1.522897;0.7678809;-0.6807623;-0.9305326	175.118992785896;369.224330034699;468.293293854104;615.361259000122;714.436552293811;801.460554895165;900.533142388465;999.610744853935;352.197002011559;451.266093089098;173.09207883613;201.087289585767;300.155166783393;500.271830223274;482.261373730719	15	0.316084	0.1145038
2013-05-10_GAG_Top10HCD_HM1_GJ180	Single precursor	11961	8597	0	AEVLSPVVSVFVPPR	15	0	Unmodified	_AEVLSPVVSVFVPPR_			0	0	CON__Q1RMK2			3	HCD	FTMS	MULTI-MSMS	3	0	532.64337	1594.9083	0.68351	0.057776614	85.083	3.2642E-07	90.707	90.076	NaN	NaN	1	0	0	0	-1	0	0	0	0	y1;y2;y3;y4;y5;y6;y7;y8;y9;y10;y3-NH3;a2;b2;b3;b4;b5;b5-H2O;b6;b6-H2O;b7;b8	29628.1;5421.2;80419.2;33701.7;89636.4;11013.1;44493.9;22790;3609.5;4474;32654.8;34857.6;46453.7;17044;3038.5;9888.6;3902.4;6201.4;5159.1;2712.8;2292.9	-0.0001402185;-0.002421408;7.706389E-05;0.0007316895;-0.000378287;0.001087193;-0.001052804;-0.0001036812;-0.0006343418;-0.00291077;9.811348E-06;-0.0002448657;-0.0002992898;-0.0001951484;0.0008739382;2.463784E-05;0.0001003116;-0.002764751;-0.0007565731;-0.004231362;-0.01211785	-0.8007038;-8.89654;0.2087183;1.562464;-0.6147392;1.521765;-1.313603;-0.1151335;-0.6345962;-2.654228;0.02785748;-1.414654;-1.488358;-0.6501576;2.114851;0.04924893;0.2080029;-4.628538;-1.30598;-6.076078;-15.23352	175.119092399513;272.174137441032;369.224402821111;468.292162111708;615.361686004364;714.428634440914;801.46280284738;900.530267640931;999.599212217734;1096.6542524979;352.197920972152;173.09231359423;201.087282640363;300.155592415249;413.238587309013;500.271465019263;482.260824659164;597.327018259695;579.314445395893;696.396898786876;795.47319919479	21	0.4488151	0.13125
2013-05-10_GAG_Top10HCD_HM1_GJ180	Single precursor	11782	8449	0	AEVLSPVVSVFVPPR	15	0	Unmodified	_AEVLSPVVSVFVPPR_			0	0	CON__Q1RMK2			2	HCD	FTMS	MULTI-MSMS	1	0	798.46142	1594.9083	-0.6668	-0.89747167	83.879	6.829E-07	90.707	88.485	NaN	NaN	1	0	0	0	-1	0	0	0	0	y1;y3;y4;y5;y6;y7;y8;y9;y10;y11;y12;y1-NH3;y3-NH3;y10-H2O;y11-H2O;y12-H2O;a2;b2;b3;b4;b5;b5-H2O	26916.3;112394.8;16468.9;29146.5;12218.2;62651.1;50580;15821.5;292810.2;140085.5;50625.4;2228.5;27400.4;2517.2;3758.1;1044.8;31424;144753.3;97720;6645.2;6911.1;2361.6	-0.0002337594;-0.0002524139;0.001914831;-0.0007288236;-0.0009705996;-0.0006922655;-9.549809E-05;-0.000773285;1.627518E-05;-0.0001978915;0.001900303;-0.0002409199;-0.0002014809;-0.01770298;0.001584425;0.011713;-0.0003293506;-0.0003390745;-0.0002025066;0.0003137229;-0.003134964;0.003324457	-1.334859;-0.6836323;4.088977;-1.184382;-1.358564;-0.8637529;-0.1060465;-0.7735949;0.0148408;-0.1671827;1.465418;-1.523916;-0.5720668;-16.41203;1.359238;9.15976;-1.902744;-1.686205;-0.6746722;0.75918;-6.266485;6.893528	175.119185940452;369.224732298941;468.290978970042;615.362036541003;714.430692233241;801.462442308998;900.530259457789;999.599351160914;1096.65132545272;1183.68356802927;1296.76553381511;158.092643999393;352.198132264354;1078.65848001931;1165.67122102637;1278.7451564337;173.092398079084;201.087322425065;300.155599773434;413.239147524298;500.274624620638;482.257600514252	22	0.5873802	0.1128205
2013-05-10_GAG_Top10HCD_HM1_GJ180	Single precursor	11864	8518	0	AEVLSPVVSVFVPPR	15	0	Unmodified	_AEVLSPVVSVFVPPR_			0	0	CON__Q1RMK2			2	HCD	FTMS	MULTI-MSMS	1	0	798.46142	1594.9083	-0.6668	-0.52127449	84.431	1.3752E-10	115.91	110.85	NaN	NaN	1	0	0	0	-1	0	0	0	0	y1;y3;y4;y5;y6;y7;y8;y9;y10;y11;y12;y13;y3-NH3;y10-H2O;y11-H2O;y12-NH3;y10(2+);a2;b2;b3;b4;b5;b7	225269.5;998483.1;134230;281472.9;142016.3;645196.7;493781.9;182562.8;2808516;1396243;451787;76631.5;323193.7;33966.9;36464;11193.1;8219.4;292952.6;1444279;903578.2;57126.2;52824.4;9648.1	-3.453246E-05;-0.0001275025;0.0009291296;-0.0006566028;-0.00154281;-0.000599003;-0.0002957882;-0.001474095;-0.000274014;0.0002235428;0.0009794129;0.008356693;0.0001959799;-0.0004959431;0.004102297;-0.005648997;-0.001194997;-0.0003254943;-0.0003549854;-0.0003909577;-0.0001496567;-0.001776884;0.0006456559	-0.1971943;-0.345325;1.984082;-1.067019;-2.159494;-0.7473876;-0.3284599;-1.474684;-0.2498643;0.1888535;0.7552732;5.98691;0.5564485;-0.459785;3.519265;-4.414153;-2.177352;-1.880466;-1.765329;-1.302516;-0.3621548;-3.551827;0.9271443	175.118986713461;369.224607387499;468.291964671612;615.36196432018;714.431264443406;801.462349046563;900.530459747895;999.600051970456;1096.65161574194;1183.68314659504;1296.76645470532;1395.82749134089;352.197734803616;1078.64127298473;1165.66870315456;1279.74653401316;548.83050409474;173.092394222794;201.087338336029;300.15578822448;413.239610903892;500.273266541193;696.392021769418	23	0.6794459	0.1393939
2013-05-10_GAG_Top10HCD_HM1_GJ180	Single precursor	11939	8579	0	AEVLSPVVSVFVPPR	15	0	Unmodified	_AEVLSPVVSVFVPPR_			0	0	CON__Q1RMK2			2	HCD	FTMS	MULTI-MSMS	1	0	798.46142	1594.9083	-0.6668	-0.019678247	84.943	1.3752E-10	115.91	112.59	NaN	NaN	1	0	0	0	-1	0	0	0	0	y1;y3;y4;y5;y6;y7;y8;y9;y10;y11;y12;y13;y1-NH3;y3-NH3;y10-H2O;y11-H2O;y11-NH3;y12-H2O;a2;b2;b3;b4;b5;b7	72695.4;380166.9;58552.5;101033.3;55338.1;217552.7;186919.3;69206.3;1042800;494717.2;168705.7;20584.5;2473.7;104418.2;14028.9;7207.5;5375.5;13803.8;111002.4;515519.5;339645.7;26601.9;11939.6;3806.7	-0.0001213557;-0.0001094267;0.0007339784;-0.0004158475;-0.001199884;0.0004148237;-0.0002269771;-0.0008326246;7.825555E-05;0.0005250953;0.0008198338;-0.007524085;0.0007473807;7.447787E-05;0.003913819;-0.01530188;-0.01295541;0.001430421;-0.000221337;-0.0002916269;-0.000218249;-0.001964993;-0.002066727;0.00899154	-0.6929894;-0.2963691;1.567351;-0.6757773;-1.679496;0.5175842;-0.2520482;-0.8329583;0.07135865;0.4436114;0.6322139;-5.390351;4.727515;0.211466;3.628486;-13.1269;-11.1046;1.118604;-1.278722;-1.450251;-0.7271194;-4.755073;-4.131193;12.91176	175.119073536658;369.224589311751;468.292159822773;615.361723564888;714.430921517342;801.461335219778;900.530390936795;999.599410500497;1096.65126347235;1183.68284504251;1296.7666142844;1395.84337211985;158.091655698827;352.197856305637;1078.63686322258;1165.68810732772;1166.66977644308;1278.75543901036;173.092290065481;201.087274977528;300.155615515785;413.241426240197;500.27355638368;696.383675…	24	0.683382	0.1481481
2013-05-10_GAG_Top10HCD_HM1_GJ180	Single precursor	12018	8644	0	AEVLSPVVSVFVPPR	15	0	Unmodified	_AEVLSPVVSVFVPPR_			0	0	CON__Q1RMK2			2	HCD	FTMS	MULTI-MSMS	1	0	798.46142	1594.9083	-0.6668	-2.5276595	85.459	3.9001E-05	72.898	69.701	NaN	NaN	1	0	0	0	-1	0	0	0	0	y1;y3;y4;y5;y6;y7;y8;y9;y10;y11;y12;y1-NH3;y3-NH3;y10-H2O;y11-H2O;y12-H2O;a2;b2;b3;b4;b5	35953.4;99130.5;10211.8;25378.1;12447.6;54100.5;47102.7;15710.4;267711.8;128007.4;66911.1;5894.9;26225.1;1884.5;2323.1;13533.9;29166.5;123266.9;101929.7;8088.4;6139.3	-3.138033E-05;0.0004683819;0.00139221;-0.0009965302;-0.0002566256;3.474455E-05;0.001000661;-0.001126986;0.0006302191;0.001356549;0.008939644;-0.0002441308;0.0004380701;0.006595199;-0.01366197;0.01670256;-0.0001380536;-0.0001093005;-4.629086E-07;0.0002973851;0.0002711971	-0.1791943;1.268557;2.972956;-1.61942;-0.3592032;0.04335147;1.111193;-1.127438;0.5746762;1.146042;6.893839;-1.544226;1.243819;6.114398;-11.72011;13.06173;-0.7975727;-0.5435483;-0.00154223;0.7196441;0.5421001	175.118983561327;369.224011503144;468.291501590956;615.362304247519;714.429978259159;801.461715298954;900.52916329844;999.599704862178;1096.65071150885;1183.68201358895;1296.75849447383;158.092647210315;352.197492713408;1078.63418184266;1165.68646742048;1278.74016687122;173.092206782115;201.087092651151;300.155397729709;413.239163862076;500.271218460041	21	0.3887126	0.09090909
2013-05-10_GAG_Top10HCD_HM1_GJ180	Single precursor	8903	6047	0	AEVMEIQINGGSIAEK	16	0	Unmodified	_AEVMEIQINGGSIAEK_			0	0	C4LW09;B1N4Y7	EHI_167520		2	HCD	FTMS	MULTI-MSMS	3	1	844.92982	1687.8451	-1.9061	588.89363	64.838	1.0433E-05	78.441	74.344	NaN	NaN	1	0	0	0	-1	0	0	0	0	y1;y2;y3;y4;y5;y6;y7;y8;y9;y10;y11;y12;y13;y1-NH3;y2-H2O;y8-NH3;y9-NH3;y10-NH3;y11-NH3;y12-NH3;a2;b2;b2-H2O;b3;b4;b5;b7	15020;3950.7;17478.2;6588.7;7866.2;4574.7;16931;42681.2;36601.6;30845.4;14898.2;18274.2;6683.9;8135.6;5533.2;3040.9;3309.8;27014.7;1231;3583.2;15971.3;59047.4;1401.2;52690.3;9367.4;8971.4;2887.9	0.0001028873;0.003995166;0.0007549831;0.002032458;0.002210124;0.002507032;-0.0001552106;1.927897E-05;-0.001110655;0.001554693;0.00190296;0.003891158;-0.02021714;-0.0001837183;2.316483E-05;0.01234793;0.001140567;-0.0006903081;0.001754059;-0.001657681;4.421831E-06;2.159546E-05;-4.446508E-05;0.0002405407;0.0003212132;0.002317845;0.003770151	0.6993774;14.4673;2.174542;4.415751;4.038185;4.148466;-0.2346869;0.02486343;-1.250062;1.529403;1.684603;3.091509;-14.54759;-1.412279;0.08973581;16.28251;1.308814;-0.6906457;1.576551;-1.335075;0.02554612;0.1073936;-0.2428771;0.8013878;0.7449363;4.137265;4.704588	147.1127012833;276.151402101323;347.191756071467;460.274542577406;547.3063933208;604.327560136062;661.351686102656;775.394439060333;888.479632974372;1016.53554513839;1129.61926085099;1258.65986574934;1389.72445865051;130.086438787385;258.144809415666;758.355561306636;871.450832651229;999.51124103773;1112.59286065049;1241.63886548751;173.092064306669;201.086961755137;183.076463129375;300.155156726…	27	0.2353822	0.1111111
2013-05-10_GAG_Top10HCD_HM1_GJ178	Single precursor	8127	5210	0	AEYENSTDIGVFTK	14	0	Unmodified	_AEYENSTDIGVFTK_			0	0	C4M2Q1	EIF6	Eukaryotic translation initiation factor 6	2	HCD	FTMS	MULTI-MSMS	4	0	787.37266	1572.7308	-0.57155	-0.07663702	58.491	3.665E-12	128.76	122.05	NaN	NaN	1	0	0	0	-1	0	0	0	0	y1;y2;y3;y4;y5;y6;y7;y8;y9;y10;y11;y12;y1-NH3;y2-H2O;y3-H2O;y5-H2O;y9-H2O;y10-NH3;y11-H2O;y11-NH3;y12(2+);a2;b2;b3;b4	31637.2;37329.8;65791.2;9586;56386.1;31110.9;12104;17308.6;20928.3;25293.3;7628.8;1557.2;14309.8;7016.9;6137;2413.1;2033.4;7099.4;3999.5;5420;1531;54794.9;67381.3;13905.9;1640.1	-3.999703E-05;-0.0001384983;0.0001651024;-0.0010706;-0.0004225298;-0.001006309;0.0006497127;0.0009715548;-0.001685151;-0.001023613;-0.001289369;0.006951663;-0.0001908544;9.581945E-05;0.0007834994;-0.0003899178;0.002708164;-0.003925401;-0.008825354;-0.004169257;0.00728671;-0.000163844;-0.0002781821;-0.0002773355;-0.00452915	-0.2718799;-0.5580993;0.4177388;-2.165898;-0.7663978;-1.514604;0.8335751;1.103442;-1.741738;-0.9464288;-1.065069;5.060719;-1.467135;0.4163351;2.077049;-0.7311297;2.852211;-3.687451;-7.400137;-3.49309;10.60154;-0.9465702;-1.38339;-0.7615955;-9.18324	147.112844167627;248.160621142963;395.228731458517;494.298381077144;551.319196730479;664.403844489958;779.429131500399;880.476488132367;967.511173248282;1081.55343915751;1210.59629800923;1373.65138551555;130.08644592346;230.149822138946;377.217548375157;533.308599432158;949.496215246922;1064.52979184395;1192.59326930842;1193.57262879609;687.325520112477;173.092232572458;201.087261532715;364.15058…	25	0.4139836	0.1436782
2013-05-10_GAG_Top10HCD_HM1_GJ180	Single precursor	7779	5129	0	AEYENSTDIGVFTK	14	0	Unmodified	_AEYENSTDIGVFTK_			0	0	C4M2Q1	EIF6	Eukaryotic translation initiation factor 6	2	HCD	FTMS	MULTI-MSMS	2	1	787.37266	1572.7308	-1.0382	-0.45813906	57.169	1.2523E-10	119.96	114.58	NaN	NaN	1	0	0	0	-1	0	0	0	0	y1;y2;y3;y4;y5;y6;y7;y8;y9;y10;y11;y12;y1-NH3;y2-H2O;y3-H2O;y6-H2O;y9-NH3;y10-H2O;y10-NH3;y11-H2O;y11-NH3;y12(2+);a2;b2;b2-H2O;b3;b4;b4-H2O	54014.9;64457.4;128282.4;22804.7;111259;69341.9;39428.2;27834.6;39209.3;54467.4;21020.6;3592.4;23911.6;14576.6;10264.7;2043.3;1722.7;4461.3;17010.3;8001;12899.3;6938.6;101659.7;123732;1102.9;29995.1;3786.6;3188.7	-0.0002475483;-0.0003731931;-0.0002730322;-0.0001956461;-0.001132034;-0.0001055489;-0.001345798;-0.001984336;-0.003285003;-0.001432124;-0.007056088;0.005930459;-0.0002806259;-0.0004341119;-0.001277048;0.01020635;-0.01432887;-0.00381843;-0.007294673;-0.001598992;-0.008166858;0.001532591;-0.0002608868;-0.0003536504;0.0009963912;-0.0001098558;-0.003171904;0.004543581	-1.682708;-1.503836;-0.6908199;-0.3958064;-2.053316;-0.1588627;-1.726641;-2.2537;-3.395307;-1.324136;-5.828578;4.317292;-2.157225;-1.88621;-3.385423;15.78997;-15.07513;-3.590283;-6.852462;-1.340777;-6.842341;2.229771;-1.507212;-1.758691;5.442517;-0.301677;-6.431324;9.561854	147.113051718891;248.160855837835;395.229169593084;494.297506123234;551.319906234507;664.402943729972;779.431127010828;880.479444023273;967.512773100188;1081.55384766842;1210.60206472875;1373.65240672002;130.086535695008;230.150352070281;377.219608922464;646.382067141427;950.497267865044;1063.54566928812;1064.53316111576;1192.58604294643;1193.57662639733;687.331274231598;173.092329615291;201.0873…	28	0.4127589	0.1473684
2013-05-10_GAG_Top10HCD_HM1_GJ180	Single precursor	7905	5230	0	AFAIQLR	7	0	Unmodified	_AFAIQLR_			0	0	C4LXE4;C4MAE2	EHI_130660;EHI_172140		2	HCD	FTMS	MULTI-MSMS	5	0	409.74779	817.48102	0.46181	-0.2148204	58.024	0.00324	102.81	89.758	NaN	NaN	1	0	0	0	-1	0	0	0	0	y1;y2;y3;y4;y5;y6;y1-NH3;y2-NH3;y3-NH3;y4-NH3;y5-NH3;a2;b2;b3	51955.1;12509.2;39770.9;69838.6;215486;11153.4;17116.1;13520.4;11927.2;2341.2;4507.4;162045;57657.4;8306.1	-0.0002263909;-0.000560853;0.0001373628;-0.0004404459;-0.0002193736;-0.001914953;-0.0001228688;0.0004157805;-7.780043E-05;-0.001558663;-0.004493729;-0.0002044036;-0.0001712464;0.0001005826	-1.292782;-1.946031;0.3299918;-0.8320566;-0.3653894;-2.561971;-0.7771955;1.533249;-0.1948737;-3.042359;-7.703174;-1.069515;-0.7815439;0.3466575	175.119178571926;288.203577014448;416.261456309948;529.346098099101;600.382990814577;747.453100310437;158.092525948288;271.17605127937;399.235122371726;512.320667215096;583.360716068637;191.118093952079;219.112975417003;290.149817375797	14	0.4133594	0.1
2013-05-10_GAG_Top10HCD_HM1_GJ178	Single precursor	12941	9084	0	AFCTDEVVNNPIYEYLR	17	0	Unmodified	_AFCTDEVVNNPIYEYLR_			0	0	C4LZ12	EHI_009240		2	HCD	FTMS	MULTI-MSMS	1	0	1051.9962	2101.9779	-0.8262	-3.6365119	90.376	1.2812E-11	101.9	100.03	NaN	NaN	1	0	0	0	-1	0	0	0	0	y1;y2;y3;y4;y5;y6;y7;y8;y9;y10;y11;y12;y13;y14;y1-NH3;y7-NH3;y8-NH3;y9-NH3;y10-NH3;a2;b2;b3;b5;b6;b6-H2O;b7	23502.6;5068;13946.7;10162.5;14229.6;2337.7;49206.9;20175.4;46033.2;57957.7;19126.3;9023.1;3377.4;3429.1;1654.5;3854.5;8365.9;2263.7;2811.6;14289;7975.5;6002.4;1237.4;2032.6;1667.4;2779.8	-0.0002646481;-0.0007218724;-0.001224376;0.0008983505;0.0006168423;0.004325666;-0.0001169696;-0.0003659926;-6.689444E-06;0.0009312952;0.0004491778;0.00307271;0.007448506;-0.0001089183;0.0001638328;0.006644724;-0.00826732;-0.006660536;0.00548302;-2.900119E-05;-0.0003278832;0.0001274126;0.004138999;-0.002394128;0.00842696;-0.001520248	-1.511246;-2.50473;-2.713193;1.548058;0.8297899;5.050681;-0.1226727;-0.3428334;-0.005661368;0.7271981;0.3255545;2.036564;4.587101;-0.06314656;1.036312;7.095457;-7.869637;-5.719285;4.339098;-0.151745;-1.496411;0.3360539;6.953801;-3.305605;11.93212;-1.846462	175.119216829145;288.203738033792;451.267569075582;580.308039445405;743.371649491876;856.452004648454;953.509211136187;1067.55238760639;1181.59495575044;1280.66243168199;1379.73132771562;1508.77129727952;1623.79386451533;1724.84910041399;158.092239246663;936.475900340741;1050.53373983212;1164.57506049606;1263.63133085556;191.117918549686;219.11313205382;379.143324959415;595.213934878731;724.26306…	26	0.3511252	0.1485714
2013-05-10_GAG_Top10HCD_HM1_GJ179	Single precursor	6226	4143	0	AFDAVAHLR	9	0	Unmodified	_AFDAVAHLR_			0	0	C4M8R8;C4LVT2	EHI_181560;EHI_187150		2	HCD	FTMS	MULTI-MSMS	1	0	500.27216	998.52976	-0.27793	0.68428786	46.094	8.8011E-05	144.09	136.87	NaN	NaN	1	0	0	0	-1	0	0	0	0	y1;y2;y3;y4;y5;y6;y7;y8;y1-NH3;y2-NH3;y3-NH3;y4-NH3;y5-NH3;y6-NH3;y7-H2O;y7-NH3;y6(2+);y7(2+);a2;b2;b3;b4;b5	968457.4;317994.9;661367.7;2404065;1533138;2225613;3531342;231173.2;72148;117006.3;432905.9;273485.8;119141.8;165471.3;78895.2;354239.5;109856.9;87581.4;3276903;874512;1721869;271525.1;11930.7	-0.0003656942;-0.0007729792;-0.0006021874;-0.0008038266;-0.0009093632;-0.0008203036;-0.0008629529;-0.001262147;-0.0003664286;-0.0006198582;-0.0006704495;-0.001287164;-5.700222E-05;-0.0004624497;0.002390482;-0.003877712;-0.001090419;-0.0007491541;-0.0004108019;-0.0005746068;-0.0005616227;-0.0007847795;0.001400299	-2.088257;-2.682058;-1.416037;-1.619639;-1.527396;-1.230938;-1.104322;-1.359339;-2.317807;-2.285806;-1.642308;-2.685654;-0.09856161;-0.7121419;3.131287;-5.072825;-3.267592;-1.914917;-2.149464;-2.622417;-1.680799;-1.936878;2.777028	175.119317875189;288.203789140598;425.262530211185;496.299845638192;595.368365090937;666.40538981918;781.43237550052;928.501188611223;158.092769508101;271.177086918034;408.236049371761;479.273779873771;578.340963628519;649.378482863753;763.418557378792;764.408841158313;333.707013409591;391.220143661259;191.118300350406;219.113378777362;334.140308825307;405.177645769956;504.243874607307	23	0.6416214	0.1716418
2013-05-10_GAG_Top10HCD_HM1_GJ179	Single precursor	6262	4170	0	AFDAVAHLR	9	0	Unmodified	_AFDAVAHLR_			0	0	C4M8R8;C4LVT2	EHI_181560;EHI_187150		3	HCD	FTMS	MULTI-MSMS	2	0	333.85053	998.52976	0.37553	0.80800316	46.363	7.7586E-05	101.54	94.322	NaN	NaN	1	0	0	0	-1	0	0	0	0	y1;y2;y3;y4;y5;y6;y7;y1-NH3;y2-NH3;y3-NH3;y4-NH3;y5-NH3;y6-NH3;y7-NH3;a2;b2;b3	125015.1;86640.7;195396.3;465222.1;193458.3;106125.1;74010.7;8900.5;18462.5;36727.2;35086.5;10312.8;5446.3;6184.6;225558.7;15327.6;38909.9	-0.0007331582;-0.001190827;-0.001797086;-0.001846198;-0.002204305;-0.002283992;-0.002341094;-0.0004668175;-0.0005903473;-0.001314428;-0.002605402;-0.001758128;0.002804887;-0.007474302;-0.0008141932;-0.0009323103;0.0008714033	-4.186612;-4.131886;-4.225815;-3.719918;-3.702414;-3.427323;-2.995895;-2.952805;-2.176981;-3.219769;-5.436131;-3.039943;4.319363;-9.777839;-4.260144;-4.254915;2.607908	175.119685339223;288.204206988377;425.26372510964;496.300888010113;595.369660032745;666.406853507338;781.433853641445;158.092869896966;271.177057407214;408.236693350139;479.275098111955;578.342664754685;649.375215527117;764.412437748014;191.118703741735;219.1137364809;334.138875799256	17	0.425701	0.1156463
2013-05-10_GAG_Top10HCD_HM1_GJ180	Single precursor	6295	4004	0	AFDAVAHLR	9	0	Unmodified	_AFDAVAHLR_			0	0	C4M8R8;C4LVT2	EHI_181560;EHI_187150		2	HCD	FTMS	MULTI-MSMS	2	0	500.27216	998.52976	0.30774	-0.7177735	46.535	8.8011E-05	144.09	136.87	NaN	NaN	1	0	0	0	-1	0	0	0	0	y1;y2;y3;y4;y5;y6;y7;y8;y1-NH3;y2-NH3;y3-NH3;y4-NH3;y5-NH3;y6-NH3;y7-H2O;y7-NH3;y6(2+);a2;b2;b3;b3-H2O;b4;b5	1054874;491666.1;857104.9;2854178;1861394;2521665;4203868;247582.9;51621.4;143457.1;443855.1;335770.8;139951.3;188393.1;88866.4;407883.9;125971.7;3821691;1041351;2032293;43398.4;252066.7;17743.2	-0.0004539683;-0.0005419791;-0.001232534;-0.001002955;-0.001168584;-0.0007361629;-0.001188896;-0.003475585;-0.000450161;-0.0007731037;-0.0004767208;-0.0006333141;-0.0005693252;-0.001238967;0.002275847;-0.001808975;-0.0006708578;-0.0004666002;-0.0005170805;-0.0006730629;-0.0004873326;-0.00133133;-0.00817722	-2.592336;-1.880543;-2.898284;-2.020863;-1.962791;-1.104677;-1.521432;-3.743212;-2.847447;-2.850917;-1.167758;-1.321405;-0.98441;-1.907925;2.981126;-2.366509;-2.010322;-2.44142;-2.359877;-2.014311;-1.541559;-3.285789;-16.21649	175.119406149272;288.203558140476;425.263160557397;496.300044766169;595.368624311993;666.405305678549;781.432701444046;928.503402048946;158.092853240498;271.17724016366;408.235855643113;479.273126024157;578.3414759515;649.379259381166;763.418672013849;764.406772421304;333.706593848942;191.118356148684;219.113321251067;334.140420265486;316.129669848843;405.178192320323;504.253452126303	23	0.6604788	0.1769231
2013-05-10_GAG_Top10HCD_HM1_GJ180	Single precursor	6296	4005	0	AFDAVAHLR	9	0	Unmodified	_AFDAVAHLR_			0	0	C4M8R8;C4LVT2	EHI_181560;EHI_187150		3	HCD	FTMS	MULTI-MSMS	3	0	333.85053	998.52976	0.71851	-0.69420545	46.54	7.7586E-05	101.54	93.974	NaN	NaN	1	0	0	0	-1	0	0	0	0	y1;y2;y3;y4;y5;y6;y7;y1-NH3;y2-NH3;y3-NH3;y4-NH3;y5-NH3;y6-NH3;y7-NH3;a2;b2;b3	676258.6;411399.4;1033997;2667121;1055027;565535;377465.7;44974.9;103369.2;172578.8;199968.6;89379.6;42435.9;12745.9;1258277;112937.2;219316.1	-0.0009453435;-0.001489422;-0.001996715;-0.002417809;-0.002657757;-0.003078597;-0.003606864;-0.0009976038;-0.001520841;-0.001786982;-0.002199976;-0.003846807;-0.003644125;-0.002788649;-0.001019177;-0.001306123;-0.001278047	-5.398264;-5.167934;-4.695237;-4.871654;-4.464042;-4.61969;-4.615693;-6.310217;-5.608277;-4.377314;-4.590219;-6.651409;-5.611684;-3.648118;-5.332686;-5.960925;-3.824874	175.119897524524;288.204505583234;425.263924738551;496.301459620454;595.370113484783;666.407648112437;781.43511941199;158.093400683246;271.177987901166;408.237165904439;479.274692685921;578.344753433507;649.381664538837;764.407752095557;191.118908725667;219.114110293342;334.141025249804	17	0.4771315	0.1531532
2013-05-10_GAG_Top10HCD_HM1_GJ179	Single precursor	16686	12678	0	AFDGKEDLLEATNTALEETISNDLLFVK	28	1	Unmodified	_AFDGKEDLLEATNTALEETISNDLLFVK_			0	0	C4M754	EHI_192140		3	HCD	FTMS	MULTI-MSMS	1	1	1032.859	3095.555	0.28076	326.44516	117.31	0.074161	25.818	24.493	NaN	NaN	1	0	0	0	-1	0	0	0	0	y1;y2;y3;y4;y5;y7;y8;y10;y11;y12;y1-NH3;a2;b8;b9	6575;2580.7;8119.5;3388.8;2373.4;1512.7;7880.7;3022.1;1895.4;1289.3;2900.8;3346.8;2152.1;2812.1	-0.0002031223;-0.000527564;-0.0003216004;0.003629886;0.01056235;-0.01598926;0.003116526;-0.004477893;-0.01067347;-0.02092479;9.317761E-05;0.0003624179;-0.006221696;0.005442275	-1.380723;-2.142986;-0.8178015;7.169012;17.05235;-18.84406;3.331343;-3.894986;-8.347095;-14.86391;0.7162761;1.896309;-7.099021;5.50009	147.113007292942;246.18174565079;393.249953603401;506.330066097311;619.407197618783;848.503619698111;935.516542326427;1149.65587920079;1278.7046678733;1407.75751228541;130.086161891491;191.117527130567;876.415995748111;989.488395758242	14	0.2241531	0.1386139
2013-05-10_GAG_Top10HCD_HM1_GJ179	Single precursor	9388	6644	0	AFDHINRPYLGILGGAK	17	1	Unmodified	_AFDHINRPYLGILGGAK_			0	0	C4M192	EHI_188180	Phosphoglycerate kinase	4	HCD	FTMS	MULTI-MSMS	4	1	461.25598	1840.9948	0.1297	0.05001937	68.307	5.658E-07	95.197	88.066	NaN	NaN	1	0	0	0	-1	0	0	0	0	y1;y2;y3;y4;y5;y7;y8;y12;y14;y15;y1-NH3;y2-NH3;y13(2+);a2;b2;b3;b4;b5;b6;b7;b7-NH3;b8;b9;b10;b11;b11-H2O;b11-NH3;b12(2+)	210384.2;92630.4;89831.5;534180.1;25275.8;24997.8;3296.7;15076.8;7792.9;3850.8;144049.1;16912.8;27227.2;105205.2;25349.3;6940;69513.5;34937.8;8710.1;98524.8;12105.6;41851.2;132592.5;43033.8;282795.6;5226.9;4276.6;5984.7	0.0002511601;0.0003409801;0.0004232437;0.000738075;0.0006302321;0.0009868278;0.005163815;-0.0002181062;0.006531757;-0.01435312;0.0002378812;0.0003448776;-0.00410933;0.0002001117;0.0001955504;0.00233212;0.001899934;0.001094468;0.01150417;0.002498991;-0.002921725;-0.01748258;0.001864569;0.002178865;0.004022481;0.00514676;0.007888522;-0.01075803	1.707265;1.563056;1.538112;2.221832;1.415373;1.603603;7.08866;-0.1732752;4.328927;-8.83861;1.828646;1.714759;-5.986671;1.04706;0.8924654;6.979522;4.032146;1.873185;16.47421;2.924766;-3.489031;-18.37376;1.672948;1.774862;3.131202;4.06334;6.223126;-15.38222	147.112553010535;218.149576978342;275.170958438297;332.192107330625;445.276279153888;615.381450262225;728.4613372554;1258.72685004217;1508.86307602152;1623.91090392598;130.086017187868;201.123023979332;686.413095521194;191.117689436821;219.112608620172;334.137415083163;471.196759130964;584.281628577818;698.31414631863;854.424262530078;837.403134144253;951.497007950326;1114.54098934209;1227.624739…	28	0.4442465	0.1327014
2013-05-10_GAG_Top10HCD_HM1_GJ179	Single precursor	9391	6647	0	AFDHINRPYLGILGGAK	17	1	Unmodified	_AFDHINRPYLGILGGAK_			0	0	C4M192	EHI_188180	Phosphoglycerate kinase	2	HCD	FTMS	MULTI-MSMS	7	0	921.50468	1840.9948	0.75066	-1.3878265	68.323	7.6578E-18	183.23	172.62	NaN	NaN	1	0	0	0	-1	0	0	0	0	y1;y2;y3;y4;y6;y7;y8;y10;y11;y12;y13;y14;y1-NH3;y2-NH3;y11-NH3;y12-NH3;a2;b2;b3;b4;b5;b6;b7;b7-NH3;b9;b10;b11;b11-NH3;b12;b13;b15;b7(2+);b9(2+);b10(2+);b14(2+);b15(2+)	30525.9;11749.8;15286.1;42337.1;1832.4;8095.3;2504.1;4804.4;2466.9;13204.9;8266.6;11444.4;19197.1;2616.9;2239.4;2228.7;5742.9;2848.7;2235.3;20062.1;6624.4;1745.4;5260.4;3069;2851.2;4332.4;49495;1986.5;15579.4;3183.6;1622.5;2548.9;4648.4;3905.1;1925.1;3886.3	-4.572235E-05;7.714327E-05;-0.0003803677;-0.0001767851;0.005832941;-0.002284051;0.0008797434;-0.005256044;-0.009197352;-0.005236965;-0.002093169;-0.0006642715;-6.76237E-05;0.0001371631;0.00716582;0.009283587;-0.0002543872;-0.00137372;-0.0007460901;-0.001729886;-0.0003975955;-0.001925352;-0.001252114;0.003615132;0.008447953;-0.004609284;-0.002246501;0.02033951;-0.002431869;0.02900584;-0.0115421;0.…	-0.3107978;0.3536251;-1.382292;-0.532176;10.44665;-3.711582;1.207666;-5.316719;-8.034778;-4.160509;-1.525841;-0.4402443;-0.5198371;0.6819853;6.354649;7.476569;-1.331047;-6.269424;-2.232864;-3.671232;-0.6804844;-2.75709;-1.465441;4.317108;7.579805;-3.754615;-1.748725;16.04566;-1.739864;19.19915;-7.103397;3.130663;-1.51832;-4.747664;8.781957;-9.049829	147.112849892949;218.149840815132;275.17176204972;332.19302219074;558.355140425423;615.384721140583;728.465621327007;988.587849504483;1144.69290184139;1258.73186890067;1371.81278908542;1508.87027205029;130.086322692793;201.123231693801;1127.64998956755;1241.69079924684;191.118143935682;219.114177890229;334.140493292727;471.200388950887;584.283120640946;698.327575844298;854.428013634384;837.396597…	36	0.3743262	0.1791045
2013-05-10_GAG_Top10HCD_HM1_GJ178	Single precursor	7494	4727	0	AFEGLPDDESTVAK	14	0	Unmodified	_AFEGLPDDESTVAK_			0	0	C4LZY3	EHI_065670		2	HCD	FTMS	MULTI-MSMS	2	0	739.8541	1477.6937	-0.8035	6.08601	54.156	0.044137	36.529	33.667	NaN	NaN	1	0	0	0	-1	0	0	0	0	y1;y2;y3;y4;y5;y6;y7;y8;y9;y11;y1-NH3;y2-NH3;y9(2+);a2;b2;b4	12857.7;4201.4;1726.5;1919.1;4407.7;2688.3;2042.9;3081;32103.1;2302.6;5788.8;2693.8;2644.8;32549.4;19901;5731.9	-0.0004152403;-0.0007313613;-0.001098581;0.0009125729;-0.001608418;0.009087858;0.0007656011;0.007603087;-0.003882798;-0.007378208;-0.0005234648;-0.0006607206;-0.005089818;-0.0004983653;-0.0005234093;-0.0007233661	-2.82259;-3.352551;-3.463159;2.181805;-3.183098;14.32667;1.021664;8.795931;-4.038477;-6.520385;-4.023966;-3.28514;-10.57663;-2.607626;-2.388761;-1.785306	147.113219410868;218.150649319657;317.219430455787;418.265097775802;505.299647176698;634.331543997418;749.366809285766;864.386914831508;961.451164569116;1131.56018768338;130.08677853389;201.124029577559;481.232368936907;191.118387913813;219.113327579911;405.177584356478	16	0.1237311	0.1167883
2013-05-10_GAG_Top10HCD_HM1_GJ179	Single precursor	7020	4739	0	AFEIFDKEK	9	1	Unmodified	_AFEIFDKEK_			0	0	C4M0U8	EHI_100270		2	HCD	FTMS	MULTI-MSMS	1	0	563.79259	1125.5706	-0.35891	-3.5346337	51.882	0.00016229	90.263	67.118	NaN	NaN	1	0	0	0	-1	0	0	0	0	y1;y2;y3;y4;y5;y6;y7;y8;y1-NH3;y2-H2O;y3-H2O;y4-H2O;y5-H2O;y7-H2O;y8(2+);a2;b2;b3;b5	60712.1;24328.8;59804.7;37734.8;91982.9;80179.4;72017.6;2992.6;33866.3;30633.7;8838.3;4959.5;8277.2;33753.5;4585.4;255776.7;115374.5;40143.4;9709.2	-6.503896E-05;0.0001470294;-8.379107E-06;0.000847019;-3.433961E-05;0.0003456947;0.0004371296;-0.01078312;-0.0001061111;0.0004496336;-0.000768602;-0.0006294659;-0.0002793933;-0.001066847;-0.001452922;-0.0002307405;-0.00026261;-0.0001472111;-0.01078411	-0.4421025;0.5324159;-0.02072752;1.631152;-0.05153422;0.4435228;0.4811701;-10.21562;-0.815697;1.741791;-1.989957;-1.255749;-0.4309394;-1.198081;-2.750311;-1.207319;-1.198514;-0.4228315;-17.72774	147.112869209561;276.155250237363;404.250368663607;519.276456297458;666.345751572307;779.429435518364;908.471937179755;1055.55157134178;130.086361180154;258.144382946927;386.240564200163;501.267368096132;648.335431939714;890.46287646971;528.275485268084;191.118120288988;219.113066780622;348.155544477925;608.318659277519	19	0.2946612	0.07983194
2013-05-10_GAG_Top10HCD_HM1_GJ179	Single precursor	14373	10758	0	AFFYEPIQGLTVSPTEFAYGIGR	23	0	Unmodified	_AFFYEPIQGLTVSPTEFAYGIGR_			0	0	C4LTZ3	EHI_067970		2	HCD	FTMS	MULTI-MSMS	3	1	1282.147	2562.2795	2.5049	394.09095	102.42	0.070241	29.058	28.812	NaN	NaN	1	0	0	0	-1	0	0	0	0	y1;y6;y7;y10;y11;y12;y13;y15;y18;a2;b2;b3	1042.7;1619.3;2032.7;6536.4;7153.4;1857.7;4309.4;1405.7;2468.1;1395.4;4842.1;3115.3	0.0002873933;-0.01236581;0.003359934;0.01788446;-0.003082379;0.01370235;-0.007121104;-0.01096602;0.022261;0.0006770678;-0.000120934;0.002075293	1.641134;-19.43213;4.288849;16.1043;-2.573812;10.56754;-5.094826;-6.994428;11.67953;3.542684;-0.5519257;5.667426	175.118664787735;636.358751741282;783.411439917381;1110.53995080785;1197.59294606169;1296.64457525071;1397.71307717773;1567.82244979779;1905.9846281173;191.117212480671;219.112925104646;366.179142793715	12	0.2652	0.1666667
2013-05-10_GAG_Top10HCD_HM1_GJ178	Single precursor	11114	7602	0	AFGDFKDFLVK	11	1	Unmodified	_AFGDFKDFLVK_			0	0	C4LSX5	EHI_148050		3	HCD	FTMS	MULTI-MSMS	1	0	429.56417	1285.6707	0.28975	0.77520466	78.382	0.04948	41.109	34.677	NaN	NaN	1	0	0	0	-1	0	0	0	0	y1;y2;y3;y4;y5;y6;y7;y9;y1-NH3;y2-NH3;y5-H2O;y6(2+);a2;b2	52142.6;21887.8;6328.5;8190.5;20712.3;14170.7;9711.2;3216.3;41483;1366.6;6633.6;1892.7;77068.2;9314.6	2.210199E-05;-0.0001221416;0.0002898542;0.001178866;0.002097103;1.757871E-06;0.001527254;-0.0003349492;-2.315923E-05;-0.000630611;0.001177634;-0.003622145;-2.088525E-05;-8.804372E-05	0.1502384;-0.4961448;0.8067978;2.328245;3.375028;0.00234553;1.703532;-0.3134547;-0.1780298;-2.751894;1.951829;-9.653003;-0.1092794;-0.401819	147.112782068615;246.181340228389;359.264992212988;506.332517117205;621.358541912905;749.455600275229;896.522488694913;1068.57275765407;130.086278228329;229.155299596341;603.348896695069;375.235061394909;191.117910433754;219.112892214325	14	0.1285344	0.09655172
2013-05-10_GAG_Top10HCD_HM1_GJ179	Single precursor	10738	7754	0	AFGDFKDFLVK	11	1	Unmodified	_AFGDFKDFLVK_			0	0	C4LSX5	EHI_148050		3	HCD	FTMS	MULTI-MSMS	3	0	429.56417	1285.6707	0.33282	-0.39150158	77.611	0.034262	46.796	36.566	NaN	NaN	1	0	0	0	-1	0	0	0	0	y1;y2;y3;y4;y5;y6;y7;y9;y1-NH3;y2-NH3;y5-H2O;y6(2+);a2;b2	138228.8;73229.5;11587.4;29660.2;69151.4;38604.1;35098.4;13109.1;122069.5;5252.2;14659;5834.2;240366.9;27203.7	-0.0001192826;-0.0001920114;-0.001804264;-0.0002904852;-0.001243005;0.001528809;-0.0003804519;-0.001148837;-6.836159E-05;-0.001211895;-0.0009599339;-0.0006657857;-0.0001854207;-0.0001659302	-0.8108231;-0.7799588;-5.022069;-0.5737028;-2.000452;2.039897;-0.4243631;-1.075112;-0.5255095;-5.288519;-1.591004;-1.77433;-0.9701893;-0.7572817	147.112923453152;246.181410098174;359.267086331417;506.333986468656;621.36188202009;749.45407322402;896.524396401168;1068.57357154167;130.086323430692;229.155880880532;603.351034262959;375.232105035597;191.118074969208;219.112970100836	14	0.2180497	0.0945946
2013-05-10_GAG_Top10HCD_HM1_GJ178	Single precursor	6329	3879	0	AFIDQYNTNTTSK	13	0	Unmodified	_AFIDQYNTNTTSK_			0	0	Q24835;Q8MZT8;Q8MZT7;Q8MZT9;P32022;B1N3C7	hgl3;hgl;EHI_133900	Galactose-inhibitable lectin 170 kDa subunit	2	HCD	FTMS	MULTI-MSMS	1	0	751.85972	1501.7049	0.49795	0.10645907	46.105	2.1559E-12	172.09	165.82	NaN	NaN	1	0	0	0	-1	0	0	0	0	y1;y2;y3;y4;y5;y6;y7;y8;y9;y10;y11;y1-NH3;y2-H2O;y3-H2O;y4-H2O;y5-NH3;y6-H2O;y7-H2O;y7-NH3;y8-H2O;y8-NH3;y9-H2O;y9-NH3;y10-NH3;y11-NH3;a2;b2;b3;b4;b5	83215.7;149668.6;150470.4;192062;172835.1;212318.1;289286.7;309616.8;89572.6;299018;44342.6;34134.9;45584.5;19117.1;20523.2;41654;42515.2;29624.5;62518;30194.7;55585.8;44503.4;146111.3;114736.3;15479.5;993197.8;718997.1;43699.2;39113.5;7621.7	0.0009120304;0.001373032;0.001743178;0.002559116;0.002593698;0.003872694;0.004543123;0.005397553;0.007177144;0.007496503;0.01247075;0.0007581646;0.0006322294;0.00239102;0.001997794;-0.0007668301;0.006350406;-0.002035217;0.001544746;0.003489107;-0.0009171801;0.009543198;0.003735678;-0.0002285954;0.0007062381;0.001020699;0.001134715;0.003654787;0.003414597;-0.003745163	6.19957;5.864061;5.200554;5.866334;4.71341;5.945852;5.935859;5.813624;6.793396;6.398982;9.707931;5.828203;2.925178;7.53838;4.776811;-1.438011;10.02726;-2.723189;2.064215;3.832402;-1.006329;9.189623;3.593846;-0.1980044;0.5571549;5.340707;5.178706;11.00199;7.635155;-6.510087	147.111892140198;234.143459548855;335.190767876728;436.237630413098;550.280523278055;651.326922756321;765.369179774051;928.431653882616;1056.48845180271;1171.51507547556;1284.59416520822;130.085496904466;216.133635664741;317.179555348306;418.227627048143;533.257334704491;633.313880357986;747.365193427622;748.345629049368;910.422997642487;911.411419514071;1038.47552106273;1039.46534416736;1154.496…	30	0.6116658	0.2272727
2013-05-10_GAG_Top10HCD_HM1_GJ179	Single precursor	5971	3950	0	AFIDQYNTNTTSK	13	0	Unmodified	_AFIDQYNTNTTSK_			0	0	Q24835;Q8MZT8;Q8MZT7;Q8MZT9;P32022;B1N3C7	hgl3;hgl;EHI_133900	Galactose-inhibitable lectin 170 kDa subunit	2	HCD	FTMS	MULTI-SECPEP	2	2	751.85972	1501.7049	-0.029484	1339.3842	44.2	1.1032E-06	73.877	67.974	NaN	NaN	1	0	0	0	-1	0	0	0	0	y1;y2;y3;y4;y5;y6;y7;y8;y9;y10;y11;y1-NH3;y2-H2O;y6-H2O;y8-H2O;y8-NH3;y9-NH3;y10-H2O;y10-NH3;a2;b2	49005.5;26728.9;26647.7;19248.9;24839.2;27998.2;41285.3;58976.6;7570;42950.3;4923.3;19100.7;3527.7;6815;2403.6;5085.5;20705.7;4191;5997.5;145126.9;106762.6	-0.0004530159;-0.00060548;-0.000886372;-0.0004295994;0.0002287547;-0.0008899965;-0.003361656;-0.0006397265;-0.005083104;-0.002183937;-0.01355254;-0.0003440483;0.000654167;-0.005378799;0.01038628;-0.01220096;-0.005504276;-0.01220707;-0.01860409;-0.0003772852;-0.000519158	-3.079368;-2.585914;-2.64436;-0.9847763;0.4157039;-1.366426;-4.392156;-0.6890354;-4.811264;-1.864184;-10.54984;-2.644764;3.026679;-8.492944;11.40828;-13.38672;-5.295248;-10.58241;-16.11421;-1.974093;-2.369358	147.113257186482;234.145438060471;335.193397426587;436.240619128103;550.282888221168;651.3316854465;765.377084552764;928.437691161977;1056.50071205036;1171.52475591628;1284.62018850198;130.086599117441;216.133613727225;633.325609562427;910.416100464861;911.422703292022;1039.47458412094;1153.52421436134;1154.51462696578;191.118266833745;219.113323328593	21	0.1701427	0.1105263
2013-05-10_GAG_Top10HCD_HM1_GJ180	Single precursor	6096	3857	0	AFIDQYNTNTTSK	13	0	Unmodified	_AFIDQYNTNTTSK_			0	0	Q24835;Q8MZT8;Q8MZT7;Q8MZT9;P32022;B1N3C7	hgl3;hgl;EHI_133900	Galactose-inhibitable lectin 170 kDa subunit	2	HCD	FTMS	MULTI-MSMS	1	0	751.85972	1501.7049	0.34584	-0.026722894	45.033	1.8207E-30	213.63	208.91	NaN	NaN	1	0	0	0	-1	0	0	0	0	y1;y2;y3;y4;y5;y6;y7;y8;y9;y10;y11;y1-NH3;y2-H2O;y4-H2O;y5-H2O;y5-NH3;y6-H2O;y6-NH3;y7-H2O;y7-NH3;y8-H2O;y8-NH3;y9-H2O;y9-NH3;y10-H2O;y10-NH3;y11-NH3;a2;b2;b3;b4	85734.5;152534.1;183256;192254.2;207843;253935.1;337073.9;328418.6;99298;329931.5;49555.8;31029.3;35329.4;20877.9;27904.4;45798.2;39850.2;19476.5;28957.5;84633.6;29204.7;35797.1;60955.4;180371.6;40035.9;78000.2;6218.5;1241024;830433.6;62787;42764.7	-0.000963771;-0.001591624;-0.002264615;-0.003075528;-0.003696098;-0.004349477;-0.004190815;-0.00546035;-0.007756376;-0.007777023;0.003244872;-0.000917948;-0.001223981;-0.003741871;-0.006501885;-0.002570622;-0.005188664;-0.008603608;-0.006577604;-0.00630895;-0.001500673;-0.01493893;-0.00675379;-0.01088294;-0.01427894;-0.009521327;0.01331168;-0.001371287;-0.001612019;-0.002709807;-0.002366004	-6.551195;-6.797557;-6.756116;-7.05003;-6.716676;-6.677786;-5.475484;-5.881194;-7.341553;-6.638345;2.525972;-7.056407;-5.663025;-8.946849;-12.21518;-4.820586;-8.19273;-13.56367;-8.801003;-8.430441;-1.648315;-16.39073;-6.50346;-10.4696;-12.37852;-8.247104;10.50176;-7.175031;-7.356975;-8.157166;-5.290397	147.11376794163;234.146424204152;335.194775669541;436.243265056812;550.286813074017;651.335144926537;765.37791371194;928.442511785938;1056.50338532241;1171.5303490015;1284.60339108686;130.087173017125;216.13549187499;418.233366713029;532.279054174907;533.259138496159;633.325419427508;634.312849956648;747.36973581446;748.353482745269;910.427987421762;911.425441262541;1038.49181805039;1039.47996278…	31	0.6114468	0.2262774
2013-05-10_GAG_Top10HCD_HM1_GJ179	Single precursor	7597	5184	0	AFKFPTMGK	9	1	Unmodified	_AFKFPTMGK_			0	0	Q24803;C4M2R2;C4M230;B1N387	ADH2;EHI_160940;EHI_150490;EHI_024240	Aldehyde-alcohol dehydrogenase 2;Alcohol dehydrogenase;Acetaldehyde dehydrogenase	3	HCD	FTMS	MULTI-MSMS	3	0	342.85288	1025.5368	0.3827	0.92400622	56.038	0.069732	40.994	32.235	NaN	NaN	1	0	0	0	-1	0	0	0	0	y1;y2;y3;y4;y5;y6;y1-NH3;y2-NH3;y4-H2O;y5-H2O;y6-H2O;a2;b2;b4	12058.8;21068.9;15492.3;5775.4;11706.3;8378.3;8942.6;2488.9;6392.3;4440.7;3178.5;14341.1;2107.6;10056.1	0.0001036229;-4.54225E-05;-0.0001516221;-0.0008808477;0.0008654568;0.003963698;-0.0001380045;0.0004419782;0.001813176;-0.001119728;-0.0006444298;-0.0002021981;-0.0001417383;-0.0008936748	0.7043777;-0.2225128;-0.452367;-2.019259;1.622911;5.826057;-1.060868;2.362165;4.335563;-2.173108;-0.9729684;-1.057975;-0.6468731;-1.808044	147.112700547699;204.134313316698;335.174904122473;436.223311822234;533.274329369758;680.339645044855;130.086393073649;187.107276814518;418.210053112012;515.265749868487;662.333688486135;191.118091746571;219.112945908864;494.277074779324	14	0.1311756	0.112
2013-05-10_GAG_Top10HCD_HM1_GJ180	Single precursor	7638	5018	0	AFKFPTMGK	9	1	Unmodified	_AFKFPTMGK_			0	0	Q24803;C4M2R2;C4M230;B1N387	ADH2;EHI_160940;EHI_150490;EHI_024240	Aldehyde-alcohol dehydrogenase 2;Alcohol dehydrogenase;Acetaldehyde dehydrogenase	3	HCD	FTMS	MULTI-MSMS	3	0	342.85288	1025.5368	0.9398	1.5090657	56.177	0.0064814	71.614	56.94	NaN	NaN	1	0	0	0	-1	0	0	0	0	y1;y2;y3;y4;y5;y6;y7;y1-NH3;y2-NH3;y4-H2O;y5-H2O;y6-H2O;a2;b2;b3;b4	23368;55763.7;40962;19162.7;39674.4;22815;1047.6;18709.7;4354;10560.9;11609.7;6824.6;34091.5;4236.1;4881.2;25523.4	9.668893E-05;5.988743E-05;0.0001977733;0.0007907153;-0.0001860419;0.001132592;-0.001439907;0.0001171056;8.752243E-06;0.000526261;0.001311763;0.004084473;0.0001148241;0.0006345651;0.000294506;-0.0001962396	0.6572439;0.2933728;0.5900606;1.812646;-0.3488664;1.664738;-1.781093;0.9002156;0.0467765;1.258361;2.545811;6.166834;0.6008027;2.896074;0.8482134;-0.3970241	147.112707481668;204.13420800677;335.17455472709;436.221640259189;533.275380868387;680.342476150842;808.440011667319;130.086137963529;187.107710040457;418.211340027192;515.263318377386;662.328959583437;191.117774724417;219.112169605482;347.207472682269;494.276377344123	16	0.2529556	0.1344538
2013-05-10_GAG_Top10HCD_HM1_GJ179	Single precursor	11788	8623	0	AFLALLCSLDKDQK	14	1	Unmodified	_AFLALLCSLDKDQK_			0	0	C4LY33	EHI_177190		3	HCD	FTMS	MULTI-MSMS	3	0	541.29212	1620.8545	-0.28047	-0.40578694	84.857	0.010722	55.724	54.9	NaN	NaN	1	0	0	0	-1	0	0	0	0	y1;y2;y3;y4;y5;y6;y7;y8;y9;y1-NH3;y2-NH3;y7-NH3;y8-NH3;y8(2+);y9(2+);y10(2+);a2;b2;b3	11772.1;3913.8;2771.7;5706.6;4189.3;1824.8;7775.1;8732.4;3690;5947.4;7894.7;941.5;2144;1800.8;2941.5;1072.4;41917.2;28124.4;3776.5	-0.0001022664;-0.0009138653;-0.001240195;9.374326E-05;-0.004625309;0.000376671;0.003231104;0.001588939;-0.008904901;-0.000157384;0.0006815701;0.01244716;0.0177975;0.0005166737;-0.000338862;0.00235132;-5.500577E-05;-0.0001579606;-0.0005713455	-0.6951562;-3.321066;-3.17836;0.1808692;-7.303217;0.5046477;3.876861;1.599391;-8.047374;-1.209842;2.640269;15.24645;18.22725;1.03909;-0.6119079;3.852609;-0.2878106;-0.7209096;-1.719897	147.112906437045;275.172295547257;390.199564908704;518.293193988439;633.324856072416;746.403918073094;833.433092049786;993.465382416169;1106.55994023725;130.086412453112;258.144151010423;816.397326889609;976.422624753362;497.236607237285;553.779494763231;610.318836571549;191.117944554271;219.112962131231;332.197439496491	19	0.1492965	0.125
2013-05-10_GAG_Top10HCD_HM1_GJ179	Single precursor	16104	12194	0	AFLDLGAGLTCGLCGLASGMAIGISGDCGVR	31	0	Unmodified	_AFLDLGAGLTCGLCGLASGMAIGISGDCGVR_			0	0	Q24810;C4M343	VMA3;EHI_059840	V-type proton ATPase 16 kDa proteolipid subunit	3	HCD	FTMS	MULTI-MSMS	1	1	1023.8257	3068.4552	-0.68446	3.1623999	113.6	7.1461E-26	132.79	131.79	NaN	NaN	1	0	0	0	-1	0	0	0	0	y1;y3;y4;y5;y6;y7;y8;y9;y10;y11;y12;y13;y14;y15;y1-NH3;y3-NH3;y4-NH3;y7-H2O;y9-H2O;y9-NH3;y10-NH3;y11-H2O;y14-H2O;a2;b2;b3;b4;b5;b6;b6-H2O;b7;b8;b8-H2O;b9;b9-H2O;b10;b12;b12-H2O;b13;b13-H2O;b15;b19;b13(2+)	18871.1;3421.4;53897.6;3118.5;31541.9;60238.5;27816.2;116744.3;42457.1;29722;6059.8;15277.9;17816;9034.3;1264.2;2366.5;2667.6;3017.6;2242.2;4063.7;1123.8;2298.7;1753.9;9424.7;17631.4;3928.6;16293.1;4972.4;3294.7;1460.1;8481.1;6175.4;1537.8;4766.5;956;2213.4;3751.3;1282.4;1525;1341.3;3586.3;3694.7;1069.1	-6.254639E-05;0.002944654;-0.000689991;-0.001060548;-0.0010699;-4.285352E-05;0.001489515;0.0002278154;-0.001579478;0.001402955;-0.001698108;-0.0004453445;0.001390625;-0.0009284857;-0.0003004357;0.0006419776;0.001905423;-0.001704616;-0.0009752795;0.0005170467;-0.007715718;0.004807137;0.00196833;-0.0005949875;-0.0002478528;0.002696592;-0.0007694248;0.002610402;-0.004764976;-0.007338602;-0.000248521…	-0.3571651;8.890704;-1.40459;-1.749307;-1.613023;-0.05711366;1.725169;0.2475111;-1.528265;1.270166;-1.374331;-0.3445314;1.007963;-0.6400354;-1.900377;2.043333;4.01809;-2.327721;-1.080743;0.5723352;-7.590545;4.424297;1.445571;-3.113187;-1.131164;8.117517;-1.720444;4.658893;-7.718635;-12.24476;-0.3610311;-8.709898;4.645197;4.033317;5.082424;-19.2273;-3.41105;7.354556;3.083588;10.85625;-8.834901;-12…	175.119014727394;331.20588516717;491.240168013201;606.267481602073;663.28895467828;750.319956041222;863.402487653249;920.425213076261;1033.51108435031;1104.54521570453;1235.58880137444;1292.60901233415;1379.63920477465;1450.67863767312;158.092703515163;314.181638741645;474.211023498079;732.311053117201;902.415851484951;903.398374743536;1016.4906714884;1086.53124683615;1361.62806238274;191.1184845…	43	0.6422739	0.251462
2013-05-10_GAG_Top10HCD_HM1_GJ179	Single precursor	16186	12262	0	AFLDLGAGLTCGLCGLASGMAIGISGDCGVR	31	0	Unmodified	_AFLDLGAGLTCGLCGLASGMAIGISGDCGVR_			0	0	Q24810;C4M343	VMA3;EHI_059840	V-type proton ATPase 16 kDa proteolipid subunit	3	HCD	FTMS	MULTI-MSMS	3	2	1023.8257	3068.4552	-0.68446	0.52263508	114.13	2.4603E-07	85.814	85.265	NaN	NaN	1	0	0	0	-1	0	0	0	0	y1;y4;y5;y6;y7;y8;y9;y10;y11;y12;y13;y14;y15;y9-H2O;a2;b2;b3;b4;b5;b6;b7;b8;b8-H2O;b9;b12;b13;b13(2+)	9936.1;22219.7;1404.9;14868.3;23735.9;7469.6;57853.5;20069.8;15792.8;1512.1;3418.2;8880.2;6381.3;1590.8;5020;7289.7;2257;7755.3;1875;1085.5;3347.5;1770.7;1259.6;2601.5;3202.4;1857.7;1400.1	0.0001216035;-3.957555E-05;0.0007870405;-0.0001144927;0.001515308;0.0047894;0.002344229;-0.001362289;-0.002079786;0.000236547;0.0002810805;0.003063402;-0.01063377;-0.001184142;-0.0002240374;0.0005266061;-0.0003953183;-0.0001233021;-0.006439451;-0.004963932;0.005494906;-0.0008091088;-0.006138355;0.01033642;0.006922;0.0179146;0.0001837994	0.6944057;-0.08056263;1.298178;-0.1726139;2.019553;5.547145;2.546903;-1.318118;-1.882928;0.1914451;0.2174522;2.22044;-7.330154;-1.312191;-1.172246;2.403362;-1.190011;-0.2757055;-11.49257;-8.040915;7.982594;-1.085486;-8.438953;12.04063;5.883228;13.89119;0.2848141	175.118830577487;491.239517597745;606.265634013719;663.287999270513;750.318397880109;863.399187767571;920.423096662836;1033.51086716119;1104.54869844611;1235.58686671908;1292.60828590916;1379.63753199733;1450.68834295703;902.416060347454;191.118113585939;219.112277564513;332.19726346929;447.223934485074;560.31431461444;617.334302819284;688.360957768652;745.388725507238;727.383490067467;858.461643…	27	0.4988862	0.2
2013-05-10_GAG_Top10HCD_HM1_GJ179	Single precursor	16265	12327	0	AFLDLGAGLTCGLCGLASGMAIGISGDCGVR	31	0	Unmodified	_AFLDLGAGLTCGLCGLASGMAIGISGDCGVR_			0	0	Q24810;C4M343	VMA3;EHI_059840	V-type proton ATPase 16 kDa proteolipid subunit	3	HCD	FTMS	MULTI-MSMS	2	2	1023.8257	3068.4552	-0.68446	320.61856	114.63	0.042003	35.934	35.813	NaN	NaN	1	0	0	0	-1	0	0	0	0	y1;y4;y6;y7;y8;y9;y10;y11;y13;y14;a2;b2;b3;b4;b7;b12	4755.8;7926.7;7586.1;11465.8;4340.8;25687;7179.9;5530;2396.8;3073.3;2274.7;2852.4;950.5;3729;1157.1;1176	-0.0002107953;0.001954008;0.002353893;0.003066741;-0.002441697;0.0002177038;-0.00288795;-0.0002931889;-0.008569513;0.0133432;0.0001925278;-0.0004649812;0.002109963;-0.0003900324;-0.01023535;-0.002195177	-1.203725;3.977726;3.548838;4.087262;-2.827981;0.2365253;-2.794306;-0.2654382;-6.629584;9.671596;1.007378;-2.122104;6.351585;-0.8721182;-14.86882;-1.865736	175.119162976272;491.237524013823;663.285530884692;750.316846446616;863.406418865447;920.425223187894;1033.51239282181;1104.5469118488;1292.61713650298;1379.62725220189;191.117697020682;219.113269151769;332.194758187785;447.224201215352;688.376688024552;1176.57396595482	16	0.3488224	0.1568628
2013-05-10_GAG_Top10HCD_HM1_GJ180	Single precursor	9098	6212	0	AFLGMGFQER	10	0	Unmodified	_AFLGMGFQER_			0	0	C4M7C6	EHI_007350		2	HCD	FTMS	MULTI-MSMS	5	0	578.28441	1154.5543	0.81292	-0.88078078	66.085	0.0092669	50.452	48.319	NaN	NaN	1	0	0	0	-1	0	0	0	0	y1;y3;y4;y5;y6;y7;y8;y1-NH3;y3-NH3;y4-NH3;y5-NH3;y7-NH3;a2;b2	22877.9;2517;4065.9;29225.1;12666.7;73551.8;32161.7;4388.5;4370;1111.6;2427.3;2913;82510.6;41781.3	-0.0001745169;-0.003664988;0.01089159;0.0002134864;0.0004647494;0.0007176438;0.001949346;-0.0002497853;0.001270481;0.002096551;0.007155093;0.006197766;-0.0002990807;-0.0003330648	-0.9965612;-8.479375;18.80201;0.3355071;0.605655;0.8705347;2.079405;-1.579993;3.059983;3.728793;11.55396;7.676781;-1.564899;-1.520059	175.119126697923;432.223787776152;579.277645118153;636.309786941965;767.35002028521;824.371231114457;937.454063392152;158.092652864782;415.192303205845;562.259891052451;619.27629623338;807.339201890667;191.118188629162;219.113137235377	14	0.2553356	0.07954545
2013-05-10_GAG_Top10HCD_HM1_GJ178	Single precursor	9138	6012	0	AFLINEHNLIK	11	0	Unmodified	_AFLINEHNLIK_			0	0	C4M1Y0;C4LYA7;C4M712	EHI_164870;EHI_167050;EHI_189940		3	HCD	FTMS	MULTI-MSMS	1	0	437.91883	1310.7347	-0.61638	-0.3056167	65.251	0.00049424	65.278	61.264	NaN	NaN	1	0	0	0	-1	0	0	0	0	y1;y2;y3;y4;y5;y6;y7;y8;y1-NH3;y4-NH3;y6-H2O;y7-NH3;y8-NH3;y9(2+);a2;b2;b3	108800.2;33305.3;9181.6;51125.7;57179.3;42233.9;171840;49293.5;84712.4;7094.1;4006.9;33049.2;4148.3;4500.2;428668.8;90740.3;4632.9	6.926992E-05;-0.0004203416;8.163002E-05;0.0002402534;0.0006470644;0.001520264;0.0009758978;-0.000535747;6.219019E-05;-0.004659098;-0.007563399;0.001285234;-0.0124718;0.00360437;-2.886522E-05;7.274273E-05;-0.002164578	0.4708628;-1.615473;0.2186826;0.493006;1.036327;2.017807;1.124997;-0.5463724;0.4780691;-9.90661;-10.28443;1.511257;-12.94375;6.585511;-0.1510336;0.3319877;-6.515906	147.112734900684;260.197288492654;373.280850501381;487.323619325157;624.382124376636;753.423844273195;867.467316086596;980.552891711816;130.086192878917;470.301969575263;735.42236324948;850.440457648459;963.538278664554;547.318243835672;191.117918413724;219.112731427877;332.199032728791	17	0.3195812	0.1504425
2013-05-10_GAG_Top10HCD_HM1_GJ179	Single precursor	8671	6048	0	AFLINEHNLIK	11	0	Unmodified	_AFLINEHNLIK_			0	0	C4M1Y0;C4LYA7;C4M712	EHI_164870;EHI_167050;EHI_189940		3	HCD	FTMS	MULTI-MSMS	1	0	437.91883	1310.7347	0.22777	1.5254175	63.462	0.00050243	64.906	61.566	NaN	NaN	1	0	0	0	-1	0	0	0	0	y1;y2;y3;y4;y5;y6;y7;y8;y9;y1-NH3;y2-NH3;y4-NH3;y6-H2O;y7-H2O;y7-NH3;y8-NH3;a2;b2	383573.3;101231.1;46809;173246.5;248333.2;141494.2;653800.4;194428.6;18612.7;332105.7;5339.7;25025.7;36116.1;12043.5;95430;8811.8;1502337;298879.4	-0.0004143581;-0.001010941;-0.000979531;-0.001636768;-0.001532383;-0.001863415;-0.001702517;-0.002305673;-0.0007311386;-0.0004076801;-0.00208021;-0.005420911;-0.007097878;-0.01221208;-0.003088741;0.005639165;-0.0006489741;-0.0007110924	-2.816593;-3.885279;-2.624105;-3.358674;-2.454231;-2.473251;-1.962623;-2.351397;-0.6685385;-3.133912;-8.554468;-11.52643;-9.651436;-14.37612;-3.631913;5.85267;-3.395663;-3.245315	147.113218528738;260.197879092378;373.281911662324;487.325496346295;624.384303824534;753.427227951944;867.469994501264;980.554661637729;1093.63715108378;130.086662749199;243.172399259919;470.302731388262;735.421897728626;849.469939380731;850.444831624156;963.520167697915;191.118538522613;219.113515263027	18	0.315624	0.1374046
2013-05-10_GAG_Top10HCD_HM1_GJ179	Single precursor	8746	6110	0	AFLINEHNLIK	11	0	Unmodified	_AFLINEHNLIK_			0	0	C4M1Y0;C4LYA7;C4M712	EHI_164870;EHI_167050;EHI_189940		3	HCD	FTMS	MULTI-MSMS	2	0	437.91883	1310.7347	0.22777	-0.76337524	63.984	0.0019233	54.784	52.418	NaN	NaN	1	0	0	0	-1	0	0	0	0	y1;y2;y3;y4;y5;y6;y7;y8;y1-NH3;y6-H2O;y7-NH3;a2;b2	58480.9;16264.4;3409;17242.1;34230.2;16669.2;78266.5;20207.5;47801.3;4798.7;10943.2;209528.1;38192.7	-6.873174E-05;0.0001331313;-0.002561955;-0.0006331392;-0.0003995585;0.001419598;0.0006223072;-0.003884862;7.110315E-06;0.00165462;-0.002844709;-6.726985E-05;-3.926614E-06	-0.4672042;0.5116561;-6.863297;-1.299215;-0.6399252;1.884196;0.7173837;-3.961896;0.05465847;2.249919;-3.344967;-0.3519808;-0.01792051	147.112872902347;260.196735019745;373.283494086907;487.324492717845;624.383170999504;753.423944938674;867.467669677238;980.556240826592;130.086247958785;735.413145231103;850.44458759159;191.117956818354;219.112808097214	13	0.2741269	0.09352518
2013-05-10_GAG_Top10HCD_HM1_GJ179	Single precursor	8705	6075	0	AFLINEHNLIK	11	0	Unmodified	_AFLINEHNLIK_			0	0	C4M1Y0;C4LYA7;C4M712	EHI_164870;EHI_167050;EHI_189940		2	HCD	FTMS	MULTI-MSMS	1	0	656.37461	1310.7347	-0.48177	0.43935986	63.709	7.6145E-06	117.25	113.39	NaN	NaN	1	0	0	0	-1	0	0	0	0	y1;y2;y3;y4;y5;y6;y7;y8;y9;y1-NH3;y4-NH3;y6-H2O;y6-NH3;y7-H2O;y7-NH3;y8-NH3;y9-NH3;a2;b2;b3;b7;b7-NH3;b8;b8-NH3;b9	431167.2;171404.6;49386.9;313108.1;349505.7;181261;711029.7;469606.1;138628.6;300092.3;24819.5;40976.9;11178.3;17419.2;165406.6;89640.5;10565.2;1905262;2035523;486120.3;26383.9;12335.2;139559.5;42345.8;50916.8	-0.0002062387;-0.0004803388;0.000370023;-0.001173422;-0.0006134255;0.0002385049;-0.0004272712;-0.0005586514;0.001648141;-0.0002048469;-0.005549711;-0.005100423;-0.008632013;-0.007547576;9.575276E-05;0.0026448;0.005199688;-0.0002914698;-0.0003653951;-0.0004640383;-0.001946891;0.007030336;-0.0008441239;-0.003332809;-0.01049277	-1.401906;-1.846056;0.9912732;-2.407883;-0.98245;0.3165609;-0.4925494;-0.569731;1.50703;-1.574698;-11.80029;-6.93539;-11.72179;-8.885091;0.1125918;2.744926;4.82971;-1.525076;-1.667609;-1.396875;-2.358646;8.696693;-0.8985116;-3.613016;-9.968783	147.113010409272;260.197348489818;373.280562108383;487.325033000458;624.383384866443;753.425126032258;867.468719255625;980.552914616183;1093.6347718043;130.086459916001;470.30286018825;735.419900274488;736.407447448154;849.465274874661;850.441647130141;963.523162063259;1076.60467115505;191.118181018266;219.113169565713;332.197332189293;825.427311428354;808.391785100142;939.469136108289;922.445075…	25	0.4526465	0.1712329
2013-05-10_GAG_Top10HCD_HM1_GJ180	Single precursor	8653	5837	0	AFLINEHNLIK	11	0	Unmodified	_AFLINEHNLIK_			0	0	C4M1Y0;C4LYA7;C4M712	EHI_164870;EHI_167050;EHI_189940		2	HCD	FTMS	MULTI-MSMS	1	0	656.37461	1310.7347	-0.48579	-0.018398689	63.172	7.2549E-06	123.67	101.34	NaN	NaN	1	0	0	0	-1	0	0	0	0	y1;y2;y3;y4;y5;y6;y7;y8;y9;y1-NH3;y4-NH3;y6-H2O;y7-NH3;y8-NH3;y9-NH3;y7(2+);y9(2+);a2;b2;b3;b6;b6-NH3;b7;b8;b8-NH3;b9	551991.6;234393.4;72151.6;350031.7;503494.8;234218.3;954011.6;657157.2;301452.3;429355.4;78387.8;61925.7;227981.2;65492.5;40992.9;48325.2;27266.6;2479927;2637531;690208.3;21464.6;16742.4;43516.7;150404.5;55279.6;80739.4	-0.0003385797;-0.0007425969;-0.001063314;-0.00145294;-0.001347234;-0.003972348;-0.001417715;-0.001724322;-0.004228241;-0.000308396;-0.003852592;0.0008391074;-0.002083353;0.00187538;-0.0007948951;0.002791956;-0.003313405;-0.0005620844;-0.0006197558;-0.000813253;-0.001114094;0.003119897;-0.004978915;0.0008822569;-0.005738158;-0.004163167	-2.301492;-2.853973;-2.848554;-2.981458;-2.157701;-5.272356;-1.63431;-1.758518;-3.866207;-2.370698;-8.191755;1.141;-2.449724;1.946376;-0.7383311;6.429598;-6.053813;-2.941026;-2.82847;-2.4481;-1.618458;4.647291;-6.031902;0.9391032;-6.22058;-3.955291	147.113142750346;260.197610747942;373.281995445242;487.325312518535;624.384118675359;753.429336884806;867.46970969909;980.554080287142;1093.64064818603;130.086563465068;470.301163068978;735.413960743533;850.443826235772;963.52393148335;1076.61066573883;434.234992269105;547.325161610382;191.118451632845;219.113423926423;332.19768140398;688.367566768972;671.336783676151;825.430343452009;939.4674097…	26	0.4517921	0.1721854
2013-05-10_GAG_Top10HCD_HM1_GJ180	Single precursor	8654	5838	0	AFLINEHNLIK	11	0	Unmodified	_AFLINEHNLIK_			0	0	C4M1Y0;C4LYA7;C4M712	EHI_164870;EHI_167050;EHI_189940		3	HCD	FTMS	MULTI-MSMS	2	0	437.91883	1310.7347	0.23687	1.0676589	63.175	0.0015266	57.149	52.391	NaN	NaN	1	0	0	0	-1	0	0	0	0	y1;y2;y3;y4;y5;y6;y7;y8;y1-NH3;y4-NH3;y6-H2O;y7-H2O;y7-NH3;a2;b2;b3	597709.8;138249.6;33283.1;298455.4;350937.9;178602.2;938901.8;226646.3;450072.7;35273;57748.5;32324.1;109270.1;2272842;449750.1;22594.2	-0.0002056499;-0.000774628;-0.0003431671;-0.001134429;-0.0008664735;0.0007810877;-0.001010756;-0.0001858825;-0.0002026188;-0.005666565;-0.002386294;-0.006550159;-0.002389854;-0.0003435463;-0.0003758679;0.00097508	-1.397904;-2.977076;-0.9193257;-2.32787;-1.387726;1.036716;-1.165178;-0.1895691;-1.55757;-12.04875;-3.244817;-7.710929;-2.810125;-1.797559;-1.715405;2.935256	147.113009820518;260.197642779018;373.281275298482;487.324994007877;624.383637914481;753.424583449508;867.469302740223;980.552541847267;130.086457687923;470.302977041821;735.417186144794;849.464277456946;850.444132737;191.11823309482;219.113180038522;332.195893070999	16	0.3178144	0.137931
2013-05-10_GAG_Top10HCD_HM1_GJ180	Single precursor	13697	10024	0	AFLTLTELVLR	11	0	Unmodified	_AFLTLTELVLR_			0	0	Q5NT29;C4M9B9	EhRab2A;EHI_146320		2	HCD	FTMS	MULTI-MSMS	6	0	638.38719	1274.7598	-0.66271	-0.60892553	96.576	0.00086895	69.721	68.571	NaN	NaN	1	0	0	0	-1	0	0	0	0	y1;y2;y3;y4;y5;y6;y7;y8;y9;y1-NH3;y2-NH3;y8-NH3;y9-H2O;a2;b2;b3	9057.4;1680.5;2348.7;4332.4;5738.6;24059.1;16654.3;28570.1;12525.1;1772.6;1912.7;1092.2;1509.8;26911;17612.2;2635	9.748751E-05;0.001685461;0.004787159;-0.0017733;-0.0004506097;0.0007472421;0.0005678973;0.001792819;0.003042119;0.0007280469;0.001352594;-0.01523917;-0.003690538;-0.0001157961;3.136737E-05;-0.002565789	0.5566934;5.848208;12.3614;-3.544068;-0.7159371;1.022996;0.6732396;1.898015;2.876277;4.605219;4.987897;-16.4292;-3.549773;-0.6058882;0.1431563;-7.72364	175.118854693487;288.201330699879;387.266642918938;500.357267358017;629.398537763955;730.445018386148;843.529261711408;944.575715263419;1057.65852994449;158.091675032634;271.175114466395;927.566198154002;1039.65469791463;191.118005344644;219.112772803229;332.199433939828	16	0.4587665	0.183908
2013-05-10_GAG_Top10HCD_HM1_GJ178	Single precursor	11173	7650	0	AFNDFIALCCVK	12	0	Unmodified	_AFNDFIALCCVK_			0	0	C4MB14	EHI_156670		2	HCD	FTMS	MULTI-MSMS	5	1	729.34942	1456.6843	-0.086093	-662.08224	78.774	0.0037695	49.448	48.261	NaN	NaN	1	0	0	0	-1	0	0	0	0	y1;y2;y3;y4;y5;y6;y7;y8;y9;y1-NH3;a2;b2;b4;b4-NH3	19077.7;3591.7;11374.6;20257.7;11350.6;30928.2;14707.2;1689.5;2365.2;8721.4;34686.6;11875.7;4371.3;2011.4	-5.573263E-05;0.0008535295;0.0011829;0.0008011959;0.0003741664;0.0005009083;0.004358658;-0.003730095;-0.001886957;-1.089734E-05;2.020535E-06;-0.0002442694;-0.000411559;0.003161799	-0.3788427;3.46709;2.912037;1.414936;0.5507904;0.6675544;5.047995;-3.691263;-1.676483;-0.08377011;0.01057219;-1.11481;-0.9182831;7.333357	147.112859903234;246.180364557308;406.210683387794;566.241713293659;679.326204303659;750.363191349514;863.443397580127;1010.51990024914;1125.54500014301;130.086265966441;191.117887527964;219.113048439971;448.183086208765;431.152963749539	14	0.1835187	0.06896552
2013-05-10_GAG_Top10HCD_HM1_GJ180	Single precursor	6467	4133	0	AFNEGEDDEDEDDIVSR	17	0	Unmodified	_AFNEGEDDEDEDDIVSR_			0	0	C4LZV3	EHI_194400		2	HCD	FTMS	MULTI-MSMS	1	0	977.89287	1953.7712	-1.135	1.9749633	47.802	3.3478E-07	79.837	79.147	NaN	NaN	1	0	0	0	-1	0	0	0	0	y1;y2;y3;y4;y5;y6;y7;y8;y9;y10;y11;y13;y3-H2O;y9-H2O;a2;b2;b3	6841.4;7280.3;2809.7;6342;6851.5;2580.9;7077.6;5576.7;6494.4;4646.9;6283.5;9004.4;924.7;1986.2;11744.6;6012.2;3114	-0.0003404213;0.0004725136;8.931717E-05;0.001505811;-0.00244941;0.006785787;0.0003753984;-0.006916411;0.003793337;-0.005360448;-0.001405322;-0.009227125;-0.0004422378;-0.009579606;-2.669896E-05;-0.0006975191;-0.00199497	-1.94394;1.802452;0.2472658;3.174793;-4.156242;9.634104;0.4504423;-7.292456;3.520611;-4.495128;-1.074796;-6.177789;-1.288537;-9.041899;-0.1396989;-3.183369;-5.988066	175.119292602329;262.15050807729;361.219305189922;474.301952676834;589.332850929628;704.350558765;833.399562249259;948.433797091078;1077.4656804385;1192.50177725562;1307.52476516175;1493.59664378487;343.209272058572;1059.46848869554;191.117916247462;219.113501689685;333.157726588176	17	0.3520673	0.2048193
2013-05-10_GAG_Top10HCD_HM1_GJ178	Single precursor	10594	7194	0	AFNELIEFR	9	0	Unmodified	_AFNELIEFR_			0	0	C4M8B5	EHI_101240		2	HCD	FTMS	MULTI-MSMS	1	0	569.79821	1137.5819	0.29922	-0.71367893	74.859	0.00013687	122.28	102.14	NaN	NaN	1	0	0	0	-1	0	0	0	0	y1;y2;y3;y4;y5;y6;y7;y1-NH3;y2-NH3;y3-H2O;y3-NH3;y4-NH3;y6-H2O;y7-H2O;y7-NH3;a2;b2;b3;b3-NH3;b4	36405.3;69100.4;27970.3;72400.9;65965.8;34356;82814.2;12831.9;16860;3000.4;4725;3916.6;7721.3;1102.3;16364;99958.3;25240.9;14495.8;1822.3;5017.6	7.628489E-05;0.0002196973;0.0001955198;-0.0001642709;-0.000272345;0.0006852729;0.001097415;0.0002359329;1.813567E-05;-0.002187262;-0.00142681;0.001451789;0.004170189;0.01469413;-0.0007428076;-8.108672E-06;-0.0001246575;-0.001275862;0.001193064;-0.001180862	0.4356177;0.6818935;0.4333042;-0.2910984;-0.4020456;0.8497506;1.192218;1.492376;0.05942989;-5.048829;-3.286029;2.652707;5.289258;16.28234;-0.822183;-0.04242759;-0.568919;-3.829611;3.773991;-2.554875	175.118875896112;322.187146399891;451.229763673638;564.314187444737;677.398359499233;806.439994977479;920.482510282114;158.092167146577;305.160798860029;433.221581768643;434.204836901757;547.28602228296;788.425945375395;902.458348877192;903.457801403684;191.117897657172;219.112928828116;333.1570074794;316.127989451985;462.1995055761	20	0.4479356	0.1273885
2013-05-10_GAG_Top10HCD_HM1_GJ179	Single precursor	1841	1050	0	AFNEQNKEETER	12	1	Unmodified	_AFNEQNKEETER_			0	0	C4M6T7	EHI_054230		2	HCD	FTMS	MULTI-MSMS	1	1	747.8446	1493.6746	0.35437	670.82705	14.072	0.065388	32.933	31.122	NaN	NaN	1	0	0	0	-1	0	0	0	0	y1;y3;y4;y5;y7;y8;y10;y1-NH3;y10(2+);a2;b2	8666.5;3007.6;2472.1;4633.6;3166;4259;2755.5;1366.3;1531.1;6564.9;4097	-0.0003049429;-0.005021896;-0.001060734;0.002661985;0.001700759;-0.002018084;-0.01112123;-0.0002291217;-0.0002715876;-0.0006253375;-0.0001949381	-1.741344;-12.39319;-1.985452;4.013295;1.878398;-1.952683;-8.711689;-1.449288;-0.4251581;-3.271988;-0.8896694	175.119257123929;405.214245647197;534.252877581076;663.291747958628;905.430599649527;1033.49289600353;1276.58751969736;158.092632201214;638.792109052629;191.118514885975;219.112999108719	11	0.07164697	0.1047619
2013-05-10_GAG_Top10HCD_HM1_GJ180	Single precursor	1851	960	0	AFNEQNKEETER	12	1	Unmodified	_AFNEQNKEETER_			0	0	C4M6T7	EHI_054230		2	HCD	FTMS	MULTI-MSMS	5	1	747.8446	1493.6746	-0.1314	669.22028	14.314	0.031564	45.28	41.702	NaN	NaN	1	0	0	0	-1	0	0	0	0	y1;y2;y3;y4;y5;y6;y7;y8;y10;a2;b2	10495.5;832.8;1425.5;1973.4;2350.4;1488.8;3193.6;1160.9;1443.3;7461;2578	-0.0002130147;0.002995291;0.0001041929;0.003137946;0.001523201;-0.008847817;-0.0002069156;-0.002799485;-0.01335077;-5.345489E-05;-0.0006555467	-1.216399;9.847794;0.2571338;5.873568;2.296422;-11.17998;-0.2285268;-2.708759;-10.45815;-0.2796958;-2.991814	175.119165195711;304.158549986641;405.209119558356;534.248678901614;663.292886742892;791.398220778428;905.432507324162;1033.49367740506;1276.58974923308;191.117943003389;219.113459717307	11	0.161171	0.1428571
2013-05-10_GAG_Top10HCD_HM1_GJ179	Single precursor	13741	10234	0	AFNPLAYDVAEIENLCNK	18	0	Unmodified	_AFNPLAYDVAEIENLCNK_			0	0	Q24809;B1N3U1	EhPGP6;EHI_081130		2	HCD	FTMS	MULTI-MSMS	4	1	1041.004	2079.9935	0.46824	486.01404	98.223	1.1657E-12	103.01	102.3	NaN	NaN	1	0	0	0	-1	0	0	0	0	y1;y2;y3;y4;y5;y6;y7;y8;y9;y10;y11;y12;y13;y1-NH3;y2-NH3;y5-NH3;y6-H2O;y6-NH3;y8-NH3;y9-NH3;y11-NH3;a2;b2;b3;b4;b4-NH3;b6;b6-NH3	9974;7958.9;19712.4;9925;16282.8;12765.3;9713.6;3015.4;12619.1;6029.8;5586.7;4051.7;2174.6;2931.7;2158.1;3057.7;2559.9;2486.6;1067.1;1313.2;1620.5;16109.6;14662.3;11018.1;6530.7;2738;1664.2;3486.6	8.56298E-05;-0.0004887944;0.001337732;-0.00225263;-0.001211997;0.001542245;-0.001795827;0.01324366;-0.001667785;0.004197197;-0.006426575;0.01044547;-0.008164927;0.0001944158;-0.0007148579;0.00594992;-0.0030483;-0.01065569;-0.000235588;-0.0104607;0.01613255;-0.0001499933;-0.0002363485;-0.0001685838;-0.0001188785;-1.357424E-05;0.002506344;0.002949748	0.5820693;-1.871655;3.176116;-4.216256;-1.869458;1.983967;-2.016782;12.99074;-1.529346;3.52829;-4.926007;7.117051;-5.306299;1.494517;-2.928187;9.425155;-4.014362;-14.01437;-0.2350107;-9.74445;12.52943;-0.7848204;-1.07866;-0.5060208;-0.2763276;-0.03285293;4.079819;4.938468	147.112718540797;261.156220412146;421.185042086903;534.27269642998;648.314583243826;777.354422097685;890.44182415024;1019.46937775903;1090.52140299196;1189.58395192638;1304.62151873053;1467.66797522543;1538.72369940875;130.086060653261;244.129897374241;631.280872225349;759.348447956192;760.340070928005;1002.45630790607;1073.50364680868;1287.57241050422;191.118039541822;219.113040519061;333.155900…	28	0.2761145	0.1530055
2013-05-10_GAG_Top10HCD_HM1_GJ180	Single precursor	13735	10054	0	AFNPLAYDVAEIENLCNK	18	0	Unmodified	_AFNPLAYDVAEIENLCNK_			0	0	Q24809;B1N3U1	EhPGP6;EHI_081130		2	HCD	FTMS	MULTI-MSMS	2	1	1041.004	2079.9935	0.37859	485.43712	96.849	0.032154	32.366	31.729	NaN	NaN	1	0	0	0	-1	0	0	0	0	y1;y3;y4;y5;y6;y7;y8;y9;y1-NH3;b2;b3;b4	2203.6;5820.5;2686.8;5607.3;4655.3;2419.6;1542.4;2067.3;1228.5;6081.2;5616.5;1907.4	-0.0005370725;0.00151354;-0.003857841;0.001460882;0.002143984;0.006966046;0.003390021;0.004549987;0.0006864793;0.0002073466;0.0007574966;-0.0007462548	-3.650739;3.593529;-7.220712;2.253363;2.758054;7.823211;3.325248;4.172328;5.277136;0.9463018;2.273706;-1.734632	147.113341243064;421.184866279271;534.274301640617;648.31191036506;777.353820358933;890.433062277661;1019.47923139857;1090.51518522043;130.085568589847;219.11259682395;333.154974121212;430.209241724606	12	0.1678336	0.1153846
2013-05-10_GAG_Top10HCD_HM1_GJ178	Single precursor	1298	606	0	AFNQCSR	7	0	Unmodified	_AFNQCSR_			0	0	C4LWQ0	EHI_069630		2	HCD	FTMS	MULTI-MSMS	3	0	441.69797	881.38138	-0.10038	-4.4678973	10.034	0.014083	68.915	64.897	NaN	NaN	1	0	0	0	-1	0	0	0	0	y1;y3;y4;y5;y6;y1-NH3;y3-NH3;y4-NH3;y5-H2O;y5-NH3;y6-NH3;a2;b2	26312.4;6151.9;8969;36133.5;1078.4;5489.7;3239.7;1546.1;1275.1;10810;1207.8;30548.1;6176.3	-7.757123E-05;0.000981805;-0.0009229993;0.001995957;-0.006826137;0.0005592807;-0.001170797;-0.005855483;0.0003996088;0.00290857;-0.01326634;-1.153702E-05;0.0005140203	-0.4429629;2.325557;-1.677445;3.004686;-8.41322;3.537695;-2.889741;-10.98137;0.6183289;4.49371;-16.70112;-0.06036599;2.345922	175.119029752233;422.180646987305;550.241129303058;664.281137794301;811.358373803697;158.091843798836;405.156250487496;533.219512685868;646.272169455814;647.253676079136;794.338264907737;191.117901085521;219.112290150262	13	0.2076835	0.09352518
2013-05-10_GAG_Top10HCD_HM1_GJ180	Single precursor	13340	9733	0	AFPFAEGLAEDIEAGEIKPDTDFK	24	1	Unmodified	_AFPFAEGLAEDIEAGEIKPDTDFK_			0	0	C4M4N3;B1N306	EHI_189490;EHI_166810		3	HCD	FTMS	MULTI-MSMS	1	1	870.75851	2609.2537	-0.31602	-3.2362007	94.259	0.044202	41.446	39.406	NaN	NaN	1	0	0	0	-1	0	0	0	0	y1;y2;y3;y4;y6;y7;y8;y9;y10;y11;y12;y16;y1-NH3;y6-H2O;y12-H2O;a2;b2;b3;b8(2+)	12412.8;18497.4;1434.1;7662.8;44080.2;10926.8;3822.8;1982;15164.4;11484.1;4652.8;1356.7;5742;5272.6;1104.8;20284.6;7887.4;19765.8;1606.4	-0.0002176711;-0.0002779043;-0.003489264;0.001722052;-3.309574E-05;0.002848314;-0.01238675;0.01974962;0.005463555;0.002374145;-0.007468814;-0.006789143;-0.0002791297;0.0006977898;-0.002596771;-5.497582E-05;-0.0003957681;6.872469E-05;-0.001413908	-1.479618;-0.9446694;-8.526795;3.374891;-0.04581768;3.349272;-12.85563;18.07683;4.752682;1.945043;-5.533824;-3.818725;-2.145723;0.9907223;-1.95004;-0.2876539;-1.806227;0.2173693;-3.388922	147.113021841673;294.181495991073;409.2116503828;510.254117540871;722.335579572642;850.42766118067;963.526960220837;1092.53741695615;1149.57316673916;1220.61336993747;1349.66580599233;1777.85584021775;130.086534198784;704.324284000826;1331.65036926382;191.117944524322;219.113199938729;316.165499297912;417.21466040467	19	0.2977797	0.1049724
2013-05-10_GAG_Top10HCD_HM1_GJ180	Single precursor	13423	9804	0	AFPFAEGLAEDIEAGEIKPDTDFK	24	1	Unmodified	_AFPFAEGLAEDIEAGEIKPDTDFK_			0	0	C4M4N3;B1N306	EHI_189490;EHI_166810		3	HCD	FTMS	MULTI-MSMS	1	1	870.75851	2609.2537	-0.31602	1.5927663	94.781	1.5018E-06	93.407	92.566	NaN	NaN	1	0	0	0	-1	0	0	0	0	y1;y2;y3;y4;y5;y6;y7;y8;y9;y10;y11;y12;y13;y14;y16;y18;y20;y1-NH3;y6-H2O;y7-H2O;y11-H2O;y12-H2O;y12-NH3;y12(2+);y15(2+);y16(2+);y22(2+);a2;b2;b3;b8;b8-H2O;b8(2+)	50784.2;144761.4;10424.9;53245.5;10769.4;304504.7;85592.8;42502.9;17659.9;83008;89214.3;54231.1;12290.5;19093.4;5734.2;3535.4;8643.8;22591.3;27677.9;9058.1;8540.6;9437.6;5374.8;3909.5;4469.2;9549.1;15710.2;121929.9;44480.7;120407.5;6124.2;11026.4;20536.1	-2.925661E-05;-0.0002672228;-0.0009857892;-0.0001363795;-0.003715155;-0.0001478476;-3.045125E-05;0.001575877;0.006913886;-0.000114771;0.0008996844;-0.0008366;-0.0101349;0.007830398;-0.01277432;0.01725624;0.01213378;4.289055E-05;8.763379E-05;0.002414769;0.0007253755;4.058111E-05;0.003493634;-0.01063622;-0.006997975;-0.002587702;0.01691792;-9.974167E-05;-3.653473E-05;-8.370238E-05;-0.01323128;-0.00…	-0.1988719;-0.9083602;-2.409011;-0.2672767;-5.941525;-0.20468;-0.03580686;1.635553;6.328208;-0.09983747;0.7370747;-0.6198602;-6.928651;4.96298;-7.185218;8.858727;5.648816;0.3297087;0.1244224;2.900911;0.6031705;0.03047436;2.621611;-15.74934;-8.19515;-2.909391;14.13875;-0.5218853;-0.1667393;-0.2647422;-15.87565;-0.9846567;0.9440091	147.112833427206;294.181485309559;409.209146907979;510.255975972415;625.286497780161;722.335694324541;850.430539945853;963.512997597868;1092.55025268527;1149.57874506584;1220.61484439823;1349.65917377878;1462.75253606125;1577.76151379274;1777.86182539995;1947.93732253559;2148.02215188141;130.086212178548;704.324894156808;832.417530039245;1202.60445402083;1331.64773191139;1332.62829444371;675.3434…	33	0.391206	0.1486486
2013-05-10_GAG_Top10HCD_HM1_GJ180	Single precursor	13507	9872	0	AFPFAEGLAEDIEAGEIKPDTDFK	24	1	Unmodified	_AFPFAEGLAEDIEAGEIKPDTDFK_			0	0	C4M4N3;B1N306	EHI_189490;EHI_166810		3	HCD	FTMS	MULTI-MSMS	1	2	870.75851	2609.2537	-0.31602	-0.59176637	95.317	0.01457	55.128	54.288	NaN	NaN	1	0	0	0	-1	0	0	0	0	y1;y2;y4;y6;y7;y8;y9;y10;y11;y12;y13;y1-NH3;y6-H2O;y7-H2O;y12-H2O;y13(2+);y16(2+);a2;b2;b3;b8(2+)	17695.8;26209.3;6926.1;54239.6;15943.8;7053.3;1070.1;14381.5;12154.3;7490.5;1100;8484.4;4456.1;1388;2862.4;871.2;1283.6;21467;8786.4;21068;2741.2	-9.276256E-05;-0.0001474152;6.702216E-05;-0.001637942;-0.0003532834;-0.006304618;-0.01311124;0.002633384;-0.002639435;0.007908077;0.02167375;-9.896822E-05;0.00515235;-0.006662276;0.005144892;-0.01460272;-0.009734548;-0.0003289709;-0.0004993986;-0.0009893962;0.001781467	-0.6305535;-0.5011029;0.1313501;-2.267559;-0.415417;-6.543312;-12.00037;2.290744;-2.162376;5.859352;14.81742;-0.7607887;7.315356;-8.003439;3.863568;-19.95208;-10.94461;-1.721295;-2.27918;-3.129351;4.269939	147.11289693316;294.181365501948;510.255772570747;722.337184419252;850.430862777991;963.520878093043;1092.57027781578;1149.57599691042;1220.61838351807;1349.65042910146;1462.72072740551;130.086354037326;704.319829440485;832.426607083733;1331.64262760011;731.889441532576;889.437898318756;191.118218519422;219.113303569201;316.166557418827;417.211465029261	21	0.3061161	0.1129032
2013-05-10_GAG_Top10HCD_HM1_GJ180	Single precursor	12363	8924	0	AFSDLLIQIYK	11	0	Unmodified	_AFSDLLIQIYK_			0	0	Q9BLE3;C4M2S0	EhRab11C;EHI_161030		2	HCD	FTMS	MULTI-MSMS	1	0	655.87137	1309.7282	-0.0042013	0.65528528	87.885	0.00012486	91.549	80.449	NaN	NaN	1	0	0	0	-1	0	0	0	0	y1;y2;y3;y4;y5;y6;y7;y8;y9;y1-NH3;y4-NH3;y8-NH3;a2;b2;b3;b4;b4-H2O	97963.6;180829.7;87284.9;103421.8;129546.5;95292.4;39938.2;20154.1;73072.9;46557.6;74024.7;2365.3;639502.2;174509;18282.6;31153.7;22760.5	0.0002444449;0.0005018191;0.001021936;0.0004060752;0.001381218;0.002268745;0.01581198;0.001744128;0.005100795;0.0002233544;-0.002945138;0.01500769;0.0003000083;0.0003629347;0.0009938222;0.0009650125;0.0005618992	1.661618;1.617855;2.414446;0.7365531;2.078891;2.918058;17.75519;1.734422;4.668386;1.716975;-5.512194;15.18142;1.569757;1.656386;3.246259;2.291261;1.393735	147.112559725729;310.175630889832;423.259174752922;551.31836812546;664.401456963222;777.484633416292;890.555154166606;1005.59616504583;1092.62483678861;130.086031714689;534.295170237574;988.556352379774;191.11758954024;219.112441235877;306.143838758308;421.170810600055;403.160649026991	17	0.346461	0.1024096
2013-05-10_GAG_Top10HCD_HM1_GJ178	Single precursor	13842	9826	0	AFTAVYPALNMDIFGK	16	0	Unmodified	_AFTAVYPALNMDIFGK_			0	0	C4LSU3	EHI_152570		2	HCD	FTMS	MULTI-MSMS	1	0	879.45019	1756.8858	0.011344	0.80746089	96.247	7.0857E-11	112.17	111.68	NaN	NaN	1	0	0	0	-1	0	0	0	0	y1;y2;y3;y4;y5;y6;y7;y8;y9;y10;y11;y12;y1-NH3;y3-NH3;y8-NH3;y10-H2O;y10-NH3;y11-H2O;a2;b2;b3;b3-H2O;b4;b4-H2O;b5;b5-H2O;b11(2+)	11665.3;32477.5;72007;29357.9;36507.3;26897.3;29028.7;28539.6;18115.6;129272.8;40646.7;5667.4;6180.4;12616.4;1528.1;3241.7;6560.8;3136.8;69784.5;67802.7;93528.5;176868;69243.4;130882;12665.7;23896.1;2554.8	-0.0001511662;-0.000125165;-0.0003233487;0.001029618;-0.0008217617;-0.0004951135;-0.0007618658;0.001787955;0.001119384;-0.0004433788;0.004516962;0.009827285;0.0001051231;-0.0001810292;-0.01256982;-0.007386724;-0.006665323;0.02428885;-0.0002233136;-0.0002313808;-0.0001254611;-0.0002120008;-0.0008597267;0.0003064174;-0.002296148;-0.0003281286;-0.007781796	-1.027552;-0.6131498;-0.9206888;2.217639;-1.418507;-0.6969948;-0.9241481;1.907194;1.109931;-0.4010404;3.560504;7.185301;0.808104;-0.5417176;-13.65592;-6.791966;-6.123114;19.42177;-1.168459;-1.055988;-0.3918691;-0.7016407;-2.197674;0.8210833;-4.683451;-0.6948112;-13.18268	147.112955336838;204.134393059168;351.20300515907;464.285716172606;579.314510584473;710.354668542524;824.397862741938;937.479376901667;1008.51715926024;1105.5714858752;1268.62985407256;1367.69295766596;130.086149945961;334.176313738092;920.467185579631;1087.56786453477;1088.55115871792;1250.59951749661;191.118112862149;219.113035551439;320.160608105751;302.150129959224;391.19845615918;373.1867253…	27	0.4331253	0.1336634
2013-05-10_GAG_Top10HCD_HM1_GJ179	Single precursor	13320	9896	0	AFTAVYPALNMDIFGK	16	0	Unmodified	_AFTAVYPALNMDIFGK_			0	0	C4LSU3	EHI_152570		2	HCD	FTMS	MULTI-MSMS	1	1	879.45019	1756.8858	0.38092	0.12443415	95.333	4.4329E-08	101.53	100.72	NaN	NaN	1	0	0	0	-1	0	0	0	0	y1;y2;y3;y4;y5;y6;y7;y8;y9;y10;y11;y12;y1-NH3;y2-NH3;y6-H2O;y7-NH3;y10-NH3;y11-NH3;a2;b2;b3;b3-H2O;b4;b4-H2O;b5;b5-H2O;b8;b11(2+)	40822.1;89065.5;180231.9;92152.3;119090.5;93587;121070.7;78080.5;60381.7;372383.3;119561.8;4264.8;14556.4;7533.9;7432.5;21852.3;30961.4;4103.7;211972.4;211242.5;277939.5;486207.1;192768.4;397526.4;36715.1;77691.6;10192.9;9954.6	-5.059691E-05;-0.0001781033;-0.0002027503;0.001072761;-0.0015472;0.0005998864;0.0006243918;-0.002022549;0.0003348983;0.0005051767;-0.0005227951;-0.02667391;-7.355258E-05;-0.0003405254;-0.009277778;0.001510697;-0.006326147;0.003893494;-5.9817E-05;-0.0001639764;-1.185657E-05;-0.0001039146;-0.0006079329;0.0006018436;-0.002171222;-0.0004983228;0.01153421;0.00340374	-0.3439326;-0.8724806;-0.5773025;2.310562;-2.670739;0.8444899;0.7573926;-2.157424;0.3320697;0.4569376;-0.4120927;-19.50233;-0.5654137;-1.81994;-13.40036;1.871136;-5.811532;3.110804;-0.3129847;-0.7483648;-0.0370332;-0.3439173;-1.554028;1.612716;-4.428641;-1.055197;14.042;5.766181	147.112854767508;204.134445997543;351.202884560676;464.285673029811;579.315236022649;710.353573542591;824.396476484442;937.48318740516;1008.51794374612;1105.5705373197;1268.63489382986;1367.72945886479;130.086328621679;187.108059318095;692.352886520784;807.369041077408;1088.55081954245;1251.60392843884;191.117949365502;219.112968147031;320.16049450127;302.150021873017;391.198204365375;373.1864299…	28	0.4250773	0.1284404
2013-05-10_GAG_Top10HCD_HM1_GJ179	Single precursor	9007	6326	0	AFTLMEAVQK	10	0	Unmodified	_AFTLMEAVQK_			0	0	C4M2R9	EHI_161020		2	HCD	FTMS	MULTI-MSMS	2	0	569.30227	1136.59	-1.6484	4.1055144	65.757	0.0047241	60.064	52.234	NaN	NaN	1	0	0	0	-1	0	0	0	0	y1;y2;y3;y5;y6;y7;y8;y1-NH3;y2-NH3;y6-NH3;a2;b2;b3;b3-H2O	37712.4;13535.3;7353;10551;21993.3;7996.1;8118.5;22403.8;23639.4;1276.9;54197.2;25150.7;10651;14290.7	0.0001367568;-0.0001859284;0.0001912969;0.0004067779;0.0004453904;-0.001529762;8.630888E-05;4.094117E-05;0.0001393592;0.007559957;-3.615007E-06;6.736667E-05;-0.0001003478;-0.0001044771	0.9296061;-0.6756815;0.5111616;0.7082785;0.6314375;-1.869106;0.09386586;0.3147234;0.5398493;10.98311;-0.01891506;0.3074521;-0.3134297;-0.3457788	147.112667413773;275.171567610352;374.239604301286;574.31909570431;705.359541697973;818.445580830616;919.49164323402;130.086214127927;258.144693221266;688.325878030232;191.117893163507;219.112736803935;320.160582992519;302.150022435468	14	0.1788728	0.05882353
2013-05-10_GAG_Top10HCD_HM1_GJ180	Single precursor	9595	6637	0	AGAFEGHSLIIWSK	14	0	Unmodified	_AGAFEGHSLIIWSK_			0	0	Q24846;B1N2L3	lgl2;EHI_049690		3	HCD	FTMS	MULTI-MSMS	3	0	505.93666	1514.7882	0.35545	0.66496697	69.317	0.00012251	61.657	50.603	NaN	NaN	1	0	0	0	-1	0	0	0	0	y1;y2;y3;y4;y5;y6;y7;y8;y9;y10;y11;y1-NH3;y2-H2O;y2-NH3;y3-H2O;y3-NH3;y7-H2O;y8-H2O;y9-H2O;y10-H2O;a2;b2;b3	95103.2;170662.4;145880.4;65062.9;31164.1;30393.8;77200.1;19369.2;30549;10624.5;7307.7;59665.4;35503.6;12084.2;8759.2;6876.3;4711.1;6399.8;6028.2;12762.8;87939.6;182596.4;43400.2	6.846087E-05;-2.019002E-05;0.0002244591;-0.0003189832;0.001153588;0.0008969055;0.0009600059;-0.003088949;-0.0009511348;0.002689287;0.003560127;2.729337E-05;2.087985E-05;-0.001431933;0.002066861;0.002614182;0.004402579;0.001886977;0.0003198452;0.002749681;0.0001129181;2.545525E-05;-6.430826E-05	0.4653633;-0.08622877;0.5341416;-0.5981213;1.784659;1.180954;1.134079;-3.140548;-0.9140344;2.299266;2.703833;0.2098099;0.09660594;-6.595129;5.138741;6.483667;5.313958;1.954293;0.3127832;2.387668;1.117218;0.1972269;-0.3213757	147.112735709733;234.144852770522;420.223921074931;533.308528497577;646.391119906801;759.475440569675;846.507405879158;983.570366697071;1040.58969260589;1169.62864528036;1316.69618835652;130.086227775729;216.134247014349;217.119715411646;402.211513986754;403.194982250545;828.493398619519;965.554826084157;1022.57785693962;1151.61802019944;101.070826437804;129.065828522748;200.103032074059	23	0.3126202	0.1095238
2013-05-10_GAG_Top10HCD_HM1_GJ178	Single precursor	14918	10687	0	AGAHSIGILDIAGFEIFR	18	0	Unmodified	_AGAHSIGILDIAGFEIFR_			0	0	C4LU72;Q07569	EHI_110180;mhcA		3	HCD	FTMS	MULTI-MSMS	2	1	629.67562	1886.005	-0.053878	-0.03275882	103.26	9.6689E-18	122.08	121.5	NaN	NaN	1	0	0	0	-1	0	0	0	0	y1;y2;y3;y4;y5;y6;y7;y8;y9;y1-NH3;y2-NH3;y3-NH3;y4-H2O;y6-NH3;y7-NH3;y8-NH3;a2;b2;b4;b5;b5-H2O;b6;b6-H2O;b7;b7-H2O;b8;b8-H2O;b9;b10;b10-H2O;b11;b9(2+);b14(2+)	22354.7;8144.3;21803.6;17890.5;19868.8;104849.3;85969.4;6481.4;10976.1;2170.3;12935.4;1624.7;1444.3;2264.6;2984.7;65637.4;1703.3;1842.2;12781;16265;9478.6;12206.7;15063.6;35411.6;7041.7;52383;7384.8;7503.8;65637.4;5181.9;1038.9;2645.5;1597.7	-0.0003189049;1.434337E-05;0.0002743014;-0.0005463568;0.0003415765;0.0005785591;0.0004013325;0.002574835;-0.003997441;0.000162711;8.497978E-05;-0.003367255;0.001526352;0.009232317;0.01605994;0.002867714;-0.0005080462;0.0002447178;-3.292163E-05;0.0002840434;-0.001303989;0.0001759197;0.001459109;0.0002816475;0.001633774;1.308139E-05;0.0009620097;0.004042245;-0.001155031;-0.002192733;0.006520649;-0.…	-1.821072;0.04451872;0.630185;-0.9681777;0.480159;0.7529367;0.4780951;2.703176;-3.744479;1.029215;0.2784755;-8.050853;2.793972;12.28734;19.52817;3.065449;-5.026605;1.896073;-0.0976434;0.6696079;-3.210337;0.3274277;2.809946;0.4739153;2.834999;0.01849264;1.395487;4.926782;-1.234673;-2.389936;6.218599;-2.809434;8.22578	175.119271085862;322.187351753832;435.271155776231;564.314569530563;711.382095513467;768.403322254563;839.440613268907;952.522503746296;1067.5560190545;158.092240368527;305.160732015918;418.248248231303;546.301932135208;751.368119394766;822.398405563884;935.495661766219;101.071447402107;129.065609260233;337.161912549834;424.193623994685;406.184647341211;537.277796098842;519.265948222883;594.29915…	33	0.620399	0.2237762
2013-05-10_GAG_Top10HCD_HM1_GJ178	Single precursor	14999	10752	0	AGAHSIGILDIAGFEIFR	18	0	Unmodified	_AGAHSIGILDIAGFEIFR_			0	0	C4LU72;Q07569	EHI_110180;mhcA		3	HCD	FTMS	MULTI-MSMS	3	0	629.67562	1886.005	-0.053878	2.3532369	103.79	5.1917E-10	96.208	95.629	NaN	NaN	1	0	0	0	-1	0	0	0	0	y1;y2;y3;y4;y5;y6;y7;y8;y9;y1-NH3;y2-NH3;y3-NH3;y8-NH3;a2;b4;b5;b6;b6-H2O;b7;b8;b8-H2O;b9;b10;b10-H2O	11832.1;1950.2;6395.4;8539.6;3669.2;40558;25790.8;3190.8;4358.9;2542.7;4204.4;1238.4;23221.4;868.1;4028.7;5107.6;4534.8;4925.5;15145.1;18257;3116.6;1749.7;23221.4;1533.4	5.41458E-05;0.0002747251;0.0004433161;0.001582355;-0.006045949;0.001046191;-9.094601E-05;0.01140823;0.01167421;-8.161406E-05;0.0001025273;-0.001632551;0.002875399;0.0002451894;0.001323802;8.64469E-05;0.00275063;-0.0002974613;0.0002560303;0.0006116972;-0.006657565;0.002436374;-0.001147347;-0.00492317	0.3091945;0.8526883;1.018483;2.80404;-8.4988;1.361513;-0.1083411;11.97697;10.93561;-0.5162425;0.335978;-3.903323;3.073663;2.42592;3.926325;0.203791;5.119591;-0.5728477;0.4308105;0.8647328;-9.657328;2.969503;-1.226459;-5.365917	175.1188980352;322.187091372061;435.270986761479;564.312440819011;711.388483038942;768.402854622896;839.441105547406;952.513670355732;1067.54034740695;158.09248469356;305.160714468409;418.246513527305;935.495654081645;101.070694166466;337.160555826185;424.193821591207;537.275221388973;519.267704793474;594.299179711772;707.382888025288;689.379592600541;820.465127329243;935.495654081645;917.4888652…	24	0.5201538	0.2277228
2013-05-10_GAG_Top10HCD_HM1_GJ179	Single precursor	14317	10712	0	AGAHSIGILDIAGFEIFR	18	0	Unmodified	_AGAHSIGILDIAGFEIFR_			0	0	C4LU72;Q07569	EHI_110180;mhcA		3	HCD	FTMS	MULTI-MSMS	4	1	629.67562	1886.005	-0.2303	1.0807059	102.06	1.1031E-19	140.22	139.64	NaN	NaN	1	0	0	0	-1	0	0	0	0	y1;y2;y3;y4;y5;y6;y7;y8;y9;y10;y1-NH3;y2-NH3;y3-NH3;y6-H2O;y6-NH3;y7-NH3;y8-NH3;a2;b2;b4;b5;b5-H2O;b6;b6-H2O;b7;b7-H2O;b8;b8-H2O;b9;b9-H2O;b10;b10-H2O;b11;b14(2+)	39281.5;18917.1;39102.6;35558.2;34382.6;198141.5;165079.5;21561.8;25134.6;1903.6;6268.3;26292.8;8304.8;1077.6;2677.3;5937.8;128723.9;4883.1;4228.5;21450.3;35929.5;22022.6;23795.1;31171.4;72221.7;17147.5;97621.6;17228.2;19491.6;1707.4;128723.9;12666;1290.2;2766.4	-0.0001136277;-0.0002142041;-0.0003274232;-0.0003584852;-0.0001305496;0.0002105716;0.000897644;0.001426667;-0.0007056166;-0.0151619;-0.000147256;-0.0001600924;-0.0002444866;0.005059155;-0.004953811;0.007715253;0.003419596;5.81565E-05;4.588821E-05;0.0004130559;-0.0001290477;-0.0002901914;0.0001672395;4.802291E-06;-4.782256E-05;-0.002052586;0.0002314885;-9.231322E-05;-0.001844723;0.006370617;-0.000…	-0.6488597;-0.6648427;-0.7522271;-0.635258;-0.1835154;0.2740377;1.069337;1.497776;-0.6609665;-12.84198;-0.9314542;-0.5246161;-0.5845535;6.74205;-6.592931;9.38131;3.655387;0.5754032;0.3555411;1.225098;-0.3042186;-0.714434;0.311272;0.009248205;-0.08046879;-3.561719;0.3272463;-0.133909;-2.248375;7.938951;-0.6447376;-1.092426;-15.39954;-14.61048	175.119065808716;322.187580301259;435.271757500804;564.314381659043;711.382567639634;768.403690241979;839.440116957409;952.52365191474;1067.55272723042;1180.65124749685;158.092550335469;305.160977088058;418.245125462731;750.388276972065;751.382305523616;822.406750247188;935.495109883784;101.070881199396;129.065808089794;337.161466572325;424.194037085828;406.183633543188;537.27780477898;519.267402…	34	0.6021054	0.1774193
2013-05-10_GAG_Top10HCD_HM1_GJ179	Single precursor	14402	10783	0	AGAHSIGILDIAGFEIFR	18	0	Unmodified	_AGAHSIGILDIAGFEIFR_			0	0	C4LU72;Q07569	EHI_110180;mhcA		3	HCD	FTMS	MULTI-MSMS	5	1	629.67562	1886.005	-0.2303	531.72616	102.6	6.045E-13	106.82	105.52	NaN	NaN	1	0	0	0	-1	0	0	0	0	y1;y2;y3;y4;y5;y6;y7;y8;y9;y1-NH3;y2-NH3;y3-NH3;y7-NH3;y8-NH3;y9-H2O;a2;b2;b4;b5;b5-H2O;b6;b6-H2O;b7;b7-H2O;b8;b8-H2O;b9;b10;b10(2+)	13527;2813.4;8461.3;9048.6;8587.4;56748.2;36416.1;3571.2;4965.3;1908.1;3427.6;1012.5;892.7;27270.2;909.4;2851.4;1876.7;5794.2;9889.9;4016.4;8146.4;4879.1;19347.1;4368.3;23481.1;3018;3854;27270.2;2110.7	0.0001311467;0.0009239312;-5.353417E-06;0.006804975;0.001269452;0.0006103817;0.0009397477;-0.005558971;-0.007726653;-0.001120166;-0.002226202;-0.005562931;0.006039566;0.004062812;-0.01861499;4.211706E-05;-3.20433E-05;-0.0001508648;0.0007545553;0.002713412;0.000949549;-0.001134448;0.002603559;0.003991167;0.001623486;0.009941126;-0.000842759;4.006701E-05;-0.0006857159	0.7489012;2.867691;-0.01229903;12.05899;1.784489;0.7943506;1.119493;-5.836003;-7.237678;-7.085464;-7.295124;-13.30048;7.343755;4.342957;-17.73599;0.4167081;-0.2482708;-0.4474549;1.778801;6.680308;1.767336;-2.184704;4.380907;6.925683;2.295063;14.42074;-1.027168;0.04282977;-1.464418	175.118821034296;322.186442166;435.271435431017;564.307218198378;711.381167638093;768.403290431936;839.440074853677;952.530637553147;1067.55974826724;158.093523245593;305.163043197646;418.250443907552;822.408425933887;935.49446666789;1049.56007191777;101.070897238846;129.065886021295;337.162030493002;424.193153482758;406.18062993991;537.277022469484;519.268541780385;594.29683218294;576.2848798891…	29	0.4672726	0.2
2013-05-10_GAG_Top10HCD_HM1_GJ180	Single precursor	14312	10529	0	AGAHSIGILDIAGFEIFR	18	0	Unmodified	_AGAHSIGILDIAGFEIFR_			0	0	C4LU72;Q07569	EHI_110180;mhcA		3	HCD	FTMS	MULTI-MSMS	1	0	629.67562	1886.005	0.37273	0.12630756	100.57	6.9945E-22	151.8	150.34	NaN	NaN	1	0	0	0	-1	0	0	0	0	y1;y2;y3;y4;y5;y6;y7;y8;y9;y1-NH3;y2-NH3;y3-NH3;y4-H2O;y4-NH3;y6-H2O;y6-NH3;y7-NH3;y8-NH3;y9-NH3;a2;b2;b4;b5;b5-H2O;b6;b6-H2O;b7;b7-H2O;b8;b8-H2O;b9;b9-H2O;b10;b10-H2O;b11;b13;b9(2+);b14(2+)	55315.1;23400.9;54407.5;51198.9;51474.3;289852.9;234559.2;35658.8;38449.8;11373.1;34472.7;9451.5;4094.2;4557.6;1910.3;6202.9;11973.7;187938.2;1306.3;4310.2;5839.8;33717.7;49172.4;25271.3;38870.6;45591.8;110775.5;24073.3;149060.5;22194.3;25975.9;3151;187938.2;17481.3;2982.7;1512.4;4253.5;2497.1	6.306542E-06;0.0004494588;8.569643E-05;0.0004926193;0.001157255;0.0007730776;0.001165229;0.001354404;0.00207173;-0.0002061904;7.652702E-05;-0.001163038;-0.0002664744;-0.002936702;-0.011757;0.001254328;0.008889711;0.00464088;-0.01880183;-0.0001016984;-0.0003428808;0.0003015517;0.0003152167;0.0004659348;0.0004164846;0.0008800749;0.0004700011;-0.0003933723;0.0004961196;0.001292195;-0.004379252;0.010…	0.0360129;1.395025;0.1968805;0.8729532;1.626772;1.006083;1.388103;1.421911;1.94064;-1.304238;0.2507761;-2.780752;-0.4877771;-5.365892;-15.66754;1.669375;10.8094;4.960887;-17.89723;-1.006207;-2.656627;0.8943835;0.7430964;1.147106;0.7751759;1.694842;0.7908497;-0.6825953;0.701345;1.874453;-5.337479;12.81869;0.6607571;1.398132;-3.347635;9.133476;6.124972;-16.90254	175.118945874458;322.186916638398;435.271344381172;564.313530554485;711.381279834848;768.403127735997;839.439849372292;952.52372417818;1067.54994988359;158.092609269904;305.160740468683;418.246044014523;546.303724961942;547.290410773863;750.405093126167;751.37609738365;822.405575788726;935.493888600596;1050.54427434409;101.071041054335;129.066196858764;337.161578076463;424.193592821368;406.182877…	38	0.6762391	0.2
2013-05-10_GAG_Top10HCD_HM1_GJ180	Single precursor	14336	10550	0	AGAHSIGILDIAGFEIFR	18	0	Unmodified	_AGAHSIGILDIAGFEIFR_			0	0	C4LU72;Q07569	EHI_110180;mhcA		2	HCD	FTMS	MULTI-MSMS	3	1	944.00979	1886.005	0.46236	1.2803165	100.71	1.8171E-13	116.06	113.92	NaN	NaN	1	0	0	0	-1	0	0	0	0	y1;y2;y3;y4;y6;y7;y8;y9;y10;y11;y12;y13;y14;y1-NH3;y2-NH3;y8-NH3;y9-NH3;y14-H2O;a2;b2;b4;b5;b5-H2O;b6;b6-H2O;b7;b7-H2O;b8;b8-H2O;b10;b10-H2O	22456;2852.1;10181.4;1211.3;7599.4;12363.9;58204.1;24594.5;37655.2;6376.1;85265.6;33042.4;35848.8;2794.4;4334.8;7053.6;1370.4;1454.5;2013.7;3036.3;24422.6;37322.7;28584.2;4652.4;13439.4;12852.8;7540.6;3564.7;1823.5;7053.6;1188.4	-9.331772E-05;-4.293342E-05;0.0003333513;-0.003981561;-0.000948844;-0.001783648;0.0001710648;-0.001071643;0.0009720123;0.0006752443;0.002943669;-0.004186712;0.0009729358;-0.0001108414;-0.0001222347;-0.003771289;-0.002699292;-0.005553313;-0.0001276154;-0.0003427776;-4.276709E-05;0.0002581;0.0002145164;0.0006360854;-0.0001461654;1.885327E-05;0.003153618;-0.005512741;-0.001905895;-0.007794035;0.0139…	-0.5328816;-0.133256;0.7658476;-7.055527;-1.234823;-2.1248;0.1795909;-1.003832;0.8232961;0.5219402;2.179303;-2.860108;0.6273537;-0.7011173;-0.4005581;-4.031299;-2.569462;-3.622862;-1.262631;-2.655828;-0.1268444;0.6084485;0.5281273;1.183905;-0.2814837;0.03172353;5.472317;-7.793083;-2.764671;-8.33139;15.23852	175.119045498721;322.187409030618;435.271096726271;564.318004734766;768.404849657534;839.442798249838;952.524907516977;1067.55309325723;1180.63511358193;1293.71947433032;1350.73866962878;1463.82986399062;1550.85673275273;158.092513920897;305.160939230373;935.502300769358;1050.52817180488;1532.85269431512;101.071066971334;129.066196755603;337.161922395291;424.193649938117;406.18312883541;537.27733…	31	0.5481611	0.1986755
2013-05-10_GAG_Top10HCD_HM1_GJ179	Single precursor	2385	1380	0	AGAIQYR	7	0	Unmodified	_AGAIQYR_			0	0	Q1EQ16;B1N355	EHI_135430;EHI_124560		2	HCD	FTMS	MULTI-MSMS	2	0	389.71394	777.41334	0.5289	-2.9456362	18.011	0.052042	54.571	15.272	NaN	NaN	1	0	0	0	-1	0	0	0	0	y1;y2;y3;y4;y5;y6;y1-NH3;y2-NH3;y5-NH3;a2;b2;b3;b6	333643.9;15616.1;49774.3;32474;46305;39415;54036.3;10647.8;90115.7;54025.7;156187.4;5386;5663.3	0.0001825344;0.0008877194;0.0004415187;0.0001963714;0.001408643;0.002946628;0.0002591231;0.0004294626;0.0019236;0.0001567389;0.0001495342;0.0004251641;0.001502665	1.042346;2.62498;0.9469764;0.338966;2.165941;4.165549;1.639064;1.337243;3.037261;1.550783;1.15859;2.124731;2.48659	175.118769646616;338.181392999859;466.240416712042;579.324725839683;650.360627356446;707.380553093992;158.092143956358;321.15530215516;633.333563297744;101.070782617032;129.065704443799;200.102542601731;604.307435131285	13	0.1895052	0.05855856
2013-05-10_GAG_Top10HCD_HM1_GJ180	Single precursor	4513	2743	0	AGCGDMVVATCK	12	0	Unmodified	_AGCGDMVVATCK_			0	0	C4LVB0			2	HCD	FTMS	MULTI-MSMS	1	0	634.77523	1267.5359	-1.0032	-0.2098619	33.509	0.051731	38.3	33.412	NaN	NaN	1	0	0	0	-1	0	0	0	0	y1;y2;y3;y4;y5;y6;y7;y8;y9;y1-NH3;y4-H2O;y5-H2O;a2;b2	18471.5;14145.9;13534.3;14994.7;11043.3;4808.4;3034.6;2609.1;6594.1;7615.1;5172.7;1109.5;4655.5;4562.8	-0.0002790629;-0.0003985227;0.0004117529;-0.0007472655;-0.0009970277;0.004929871;-0.001136008;-0.01481601;-0.001647237;-0.0002649703;-0.0001003721;0.002924606;0.0001952726;-0.0002951637	-1.896928;-1.297512;1.008727;-1.559308;-1.724074;7.278065;-1.405243;-16.04424;-1.680073;-2.036877;-0.217624;5.219871;1.932039;-2.286918	147.113083233501;307.143850894698;408.190719093178;479.228991899364;578.297655577852;677.360142595153;808.406693080691;923.447316113126;980.455611065041;130.086520039357;461.217780319665;560.283169257758;101.070744083259;129.066149141736	14	0.2101912	0.1166667
2013-05-10_GAG_Top10HCD_HM1_GJ179	Single precursor	3594	2219	0	AGFAGDDAPR	10	0	Unmodified	_AGFAGDDAPR_			0	0	P11426;B1N2P0;Q9TYD6;B1N5D1;CON__P60712;O15593	EHI_161200	Actin	2	HCD	FTMS	MULTI-MSMS	2	0	488.72778	975.44101	0.048825	0.6547906	26.752	7.0323E-05	123.6	116.7	NaN	NaN	1	0	0	0	-1	0	0	0	0	y1;y2;y3;y4;y5;y6;y7;y8;y9;y1-NH3;y2-NH3;y3-NH3;y4-H2O;y4-NH3;y5-H2O;y5-NH3;y6-H2O;y6-NH3;y7-H2O;y7-NH3;a2;b2;b3;b4	283651.3;274769.8;1262871;894559.2;238631.7;1944644;1837132;151367.8;142369.3;48228.7;707475.5;74752.7;12150.4;25132.5;6082.5;14899.6;31202.3;35597.4;23034.3;20298.7;66772.1;159711.3;629822.9;17496.5	-4.090592E-05;-0.0001126644;0.0001696254;9.384416E-05;0.0003161271;0.0002879494;0.0005374946;0.001520176;0.002612537;-8.865753E-05;-1.837468E-05;-4.345167E-05;-0.00233742;0.0001628168;-0.001963423;-0.00138857;0.00109354;-0.001093425;0.003792059;-0.002786402;6.61091E-05;4.805745E-05;-9.301643E-05;0.001720621	-0.2335893;-0.413946;0.4942339;0.2047945;0.5514528;0.4568567;0.7664034;1.79184;2.885478;-0.5607953;-0.07201655;-0.1332128;-5.309573;0.369024;-3.536079;-2.496362;1.786035;-1.782974;5.549569;-4.071916;0.6540866;0.3723484;-0.3368521;4.956139	175.118993086923;272.171828697447;343.208660195434;458.235679008637;573.262399757667;630.283891658961;701.320755901598;848.388187136368;905.408558499;158.092491737027;255.145185306177;326.182324170965;440.22754558652;441.209060934548;555.254114621132;556.237555353619;612.272521381707;613.258723931497;683.306936651007;684.297530696897;101.070873246794;129.065805920556;276.134360910632;347.16966106…	24	0.5095542	0.1655172
2013-05-10_GAG_Top10HCD_HM1_GJ179	Single precursor	3595	2220	0	AGFAGDDAPR	10	0	Unmodified	_AGFAGDDAPR_			0	0	P11426;B1N2P0;Q9TYD6;B1N5D1;CON__P60712;O15593	EHI_161200	Actin	1	HCD	FTMS	MULTI-SECPEP	3	0	976.44828	975.44101	1.8243	-744.05814	26.756	0.00051848	101.33	79.556	NaN	NaN	1	0	0	0	-1	0	0	0	0	y1;y2;y3;y4;y8;y2-NH3;y3-NH3;y4-NH3;b3;b4;b6;b7;b7-H2O;b8;b8-H2O	7065.2;8113.4;48874.1;25442;1062.8;9371.7;2245.1;1525.6;1028;1254.9;2273.4;2150.5;2068.4;3806.1;1478.6	0.0002421388;-0.00047887;0.0001816314;0.0004663997;-0.0007399538;-0.0001910144;0.002467735;-0.004069594;-0.001263961;0.003951656;0.001556415;0.00475693;-0.004400717;-0.0008188206;0.003994615	1.382712;-1.759438;0.5292156;1.017817;-0.8721854;-0.7486495;7.565566;-9.223643;-4.577321;11.38256;2.997613;7.500182;-7.141232;-1.160979;5.8123	175.118710042165;272.172194902991;343.208648189436;458.235306453121;848.390447266151;255.145357945949;326.179812984633;441.213293345657;276.135531855129;347.167430026292;519.218232022163;634.241974539223;616.240567499731;705.284664078008;687.269285956019	15	0.1639894	0.1530612
2013-05-10_GAG_Top10HCD_HM1_GJ180	Single precursor	3560	2063	0	AGFAGDDAPR	10	0	Unmodified	_AGFAGDDAPR_			0	0	P11426;B1N2P0;Q9TYD6;B1N5D1;CON__P60712;O15593	EHI_161200	Actin	2	HCD	FTMS	MULTI-MSMS	1	0	488.72778	975.44101	-0.47575	0.85982606	26.696	6.4771E-05	134.23	127.33	NaN	NaN	1	0	0	0	-1	0	0	0	0	y1;y2;y3;y4;y5;y6;y7;y8;y9;y1-NH3;y2-NH3;y3-NH3;y4-H2O;y4-NH3;y5-H2O;y5-NH3;y6-H2O;y6-NH3;y7-H2O;y7-NH3;a2;b2;b3	366032.7;389760.5;1711129;1179333;339408.5;2511727;2423732;189748.8;194624.4;52216.5;903291.2;106436.8;17671.7;45239.5;11594.8;29393.3;38330.6;48428.1;30532.5;44503;77527.7;202592.3;806587.7	0.0001195893;0.0002321972;0.0006421178;0.000770491;0.001269509;0.001217436;0.001537949;0.002026194;0.002436193;0.0002436588;0.0002732509;0.0008906696;0.002872749;0.00195164;0.006987385;-0.0002868934;-0.002803228;-0.0005856248;0.002296567;-0.0001356086;0.0001486241;0.0001411137;0.0002830268	0.6829039;0.8531282;1.870928;1.681432;2.214538;1.931571;2.192935;2.388288;2.690711;1.541245;1.070964;2.730596;6.525679;4.423408;12.58432;-0.515776;-4.578371;-0.95494;3.360953;-0.1981727;1.470495;1.093348;1.024962	175.118832591658;272.171483835836;343.208187703001;458.23500236179;573.261446375548;630.282962172068;701.319755447315;848.387681118001;905.408734842772;158.092159420753;255.144893680646;326.181390049735;440.222335417145;441.207272111435;555.245163812969;556.236453676721;612.276418150354;613.258216131668;683.308432142401;684.29487990326;101.0707907318;129.065712864266;276.133984867421	23	0.5213652	0.1678832
[truncated: 11,179 more rows]
[truncated: 12 more columns]
