# Supplementary material for: Data set for the proteomics analysis of the endomembrane system from the unicellular Entamoeba histolytica
Source: Data Brief. 2014 Sep 3;1:29–36. doi: 10.1016/j.dib.2014.08.007 (PMC4459567; doi:10.1016/j.dib.2014.08.007)
Supplement: Supplementary file 2 — Supplementary data [file mmc2.zip › Maxquant Supplemental folder/msmsScans.txt]

Raw file	Scan number	Scan index	Precursor	Precursor count	MS scan index	MS scan number	Retention time	Ion injection time	Total ion current	Base peak intensity	Elapsed time	Identified	MS/MS IDs	Sequence	Length	Filtered peaks	m/z	Mass	Charge	Type	Fragmentation	Mass analyzer	Parent intensity fraction	Fraction of total spectrum	Base peak fraction	Precursor full scan number	Precursor intensity	Precursor apex fraction	Precursor apex offset	Precursor apex offset time	Scan event number	Modifications	Modified sequence	Proteins	Score	Experiment	Intens Comp Factor	CTCD Comp	RawOvFtT	AGC Fill
2013-05-10_GAG_Top10HCD_HM1_GJ178	2	0	0	1	0	1	0.015553	28.899	1721500	237430	0.41	-	-1		0	119	475.25	NaN	0	PEAK	HCD	FTMS	0	0	0	-1	0	0	0	0	1				NaN
2013-05-10_GAG_Top10HCD_HM1_GJ178	2	0	0	1	0	1	0.015553	28.899	1721500	237430	0.41	-	-1		0	119	475.25	NaN	0	PEAK	HCD	FTMS	0	0	0	-1	0	0	0	0	1				NaN	vesicle1	NaN	NaN	NaN	NaN
2013-05-10_GAG_Top10HCD_HM1_GJ178	3	1	0	1	0	1	0.019692	100	341000	25148	0.51	-	-1		0	132	395.179151097059	NaN	0	PEAK	HCD	FTMS	0	0	0	-1	0	0	0	0	2				NaN
2013-05-10_GAG_Top10HCD_HM1_GJ178	3	1	0	1	0	1	0.019692	100	341000	25148	0.51	-	-1		0	132	395.179151097059	NaN	0	PEAK	HCD	FTMS	0	0	0	-1	0	0	0	0	2				NaN	vesicle1	NaN	NaN	NaN	NaN
2013-05-10_GAG_Top10HCD_HM1_GJ178	4	2	0	1	0	1	0.025375	100	317450	25432	0.51	-	-1		0	124	503.213993697287	NaN	0	PEAK	HCD	FTMS	0	0	0	-1	0	0	0	0	3				NaN
2013-05-10_GAG_Top10HCD_HM1_GJ178	4	2	0	1	0	1	0.025375	100	317450	25432	0.51	-	-1		0	124	503.213993697287	NaN	0	PEAK	HCD	FTMS	0	0	0	-1	0	0	0	0	3				NaN	vesicle1	NaN	NaN	NaN	NaN
2013-05-10_GAG_Top10HCD_HM1_GJ178	5	3	0	1	0	1	0.031273	100	221270	42514	0.5	-	-1		0	89	367.189243298606	NaN	0	PEAK	HCD	FTMS	0	0	0	-1	0	0	0	0	4				NaN
2013-05-10_GAG_Top10HCD_HM1_GJ178	5	3	0	1	0	1	0.031273	100	221270	42514	0.5	-	-1		0	89	367.189243298606	NaN	0	PEAK	HCD	FTMS	0	0	0	-1	0	0	0	0	4				NaN	vesicle1	NaN	NaN	NaN	NaN
2013-05-10_GAG_Top10HCD_HM1_GJ178	6	4	0	1	0	1	0.036995	100	278690	23453	0.5	-	-1		0	133	449.56	NaN	0	PEAK	HCD	FTMS	0	0	0	-1	0	0	0	0	5				NaN
2013-05-10_GAG_Top10HCD_HM1_GJ178	6	4	0	1	0	1	0.036995	100	278690	23453	0.5	-	-1		0	133	449.56	NaN	0	PEAK	HCD	FTMS	0	0	0	-1	0	0	0	0	5				NaN	vesicle1	NaN	NaN	NaN	NaN
2013-05-10_GAG_Top10HCD_HM1_GJ178	7	5	0	1	0	1	0.042808	100	234600	16317	0.5	-	-1		0	94	381.2	NaN	0	PEAK	HCD	FTMS	0	0	0	-1	0	0	0	0	6				NaN
2013-05-10_GAG_Top10HCD_HM1_GJ178	7	5	0	1	0	1	0.042808	100	234600	16317	0.5	-	-1		0	94	381.2	NaN	0	PEAK	HCD	FTMS	0	0	0	-1	0	0	0	0	6				NaN	vesicle1	NaN	NaN	NaN	NaN
2013-05-10_GAG_Top10HCD_HM1_GJ178	8	6	0	1	0	1	0.048488	100	48961	8809.6	0.51	-	-1		0	50	436.889245790405	NaN	0	PEAK	HCD	FTMS	0	0	0	-1	0	0	0	0	7				NaN
2013-05-10_GAG_Top10HCD_HM1_GJ178	8	6	0	1	0	1	0.048488	100	48961	8809.6	0.51	-	-1		0	50	436.889245790405	NaN	0	PEAK	HCD	FTMS	0	0	0	-1	0	0	0	0	7				NaN	vesicle1	NaN	NaN	NaN	NaN
2013-05-10_GAG_Top10HCD_HM1_GJ178	9	7	0	1	0	1	0.054137	100	103250	13801	0.51	-	-1		0	80	532.78	NaN	0	PEAK	HCD	FTMS	0	0	0	-1	0	0	0	0	8				NaN
2013-05-10_GAG_Top10HCD_HM1_GJ178	9	7	0	1	0	1	0.054137	100	103250	13801	0.51	-	-1		0	80	532.78	NaN	0	PEAK	HCD	FTMS	0	0	0	-1	0	0	0	0	8				NaN	vesicle1	NaN	NaN	NaN	NaN
2013-05-10_GAG_Top10HCD_HM1_GJ178	10	8	0	1	0	1	0.05983	100	74638	9805.5	0.51	-	-1		0	61	643.33	NaN	0	PEAK	HCD	FTMS	0	0	0	-1	0	0	0	0	9				NaN
2013-05-10_GAG_Top10HCD_HM1_GJ178	10	8	0	1	0	1	0.05983	100	74638	9805.5	0.51	-	-1		0	61	643.33	NaN	0	PEAK	HCD	FTMS	0	0	0	-1	0	0	0	0	9				NaN	vesicle1	NaN	NaN	NaN	NaN
2013-05-10_GAG_Top10HCD_HM1_GJ178	11	9	0	1	0	1	0.065667	100	154580	17631	0.51	-	-1		0	82	423.24	NaN	0	PEAK	HCD	FTMS	0	0	0	-1	0	0	0	0	10				NaN
2013-05-10_GAG_Top10HCD_HM1_GJ178	11	9	0	1	0	1	0.065667	100	154580	17631	0.51	-	-1		0	82	423.24	NaN	0	PEAK	HCD	FTMS	0	0	0	-1	0	0	0	0	10				NaN	vesicle1	NaN	NaN	NaN	NaN
2013-05-10_GAG_Top10HCD_HM1_GJ178	13	10	0	1	1	12	0.079638	100	195010	22002	0.56	-	-1		0	98	411.723835896642	NaN	0	PEAK	HCD	FTMS	0	0	0	-1	0	0	0	0	1				NaN
2013-05-10_GAG_Top10HCD_HM1_GJ178	13	10	0	1	1	12	0.079638	100	195010	22002	0.56	-	-1		0	98	411.723835896642	NaN	0	PEAK	HCD	FTMS	0	0	0	-1	0	0	0	0	1				NaN	vesicle1	NaN	NaN	NaN	NaN
2013-05-10_GAG_Top10HCD_HM1_GJ178	14	11	0	1	1	12	0.086273	100	198900	16740	0.51	-	-1		0	110	350.866324814509	1049.57714504373	3	MULTI	HCD	FTMS	0	0	0	-1	0	0	0	0	2				NaN
2013-05-10_GAG_Top10HCD_HM1_GJ178	14	11	0	1	1	12	0.086273	100	198900	16740	0.51	-	-1		0	110	350.866324814509	1049.57714504373	3	MULTI	HCD	FTMS	0	0	0	-1	0	0	0	0	2				NaN	vesicle1	NaN	NaN	NaN	NaN
2013-05-10_GAG_Top10HCD_HM1_GJ178	15	12	0	1	1	12	0.091927	100	74141	12538	0.51	-	-1		0	81	568.51	NaN	0	PEAK	HCD	FTMS	0	0	0	-1	0	0	0	0	3				NaN
2013-05-10_GAG_Top10HCD_HM1_GJ178	15	12	0	1	1	12	0.091927	100	74141	12538	0.51	-	-1		0	81	568.51	NaN	0	PEAK	HCD	FTMS	0	0	0	-1	0	0	0	0	3				NaN	vesicle1	NaN	NaN	NaN	NaN
2013-05-10_GAG_Top10HCD_HM1_GJ178	16	13	0	1	1	12	0.09802	100	58452	8361.8	0.49	-	-1		0	48	485.897717201665	NaN	0	PEAK	HCD	FTMS	0	0	0	-1	0	0	0	0	4				NaN
2013-05-10_GAG_Top10HCD_HM1_GJ178	16	13	0	1	1	12	0.09802	100	58452	8361.8	0.49	-	-1		0	48	485.897717201665	NaN	0	PEAK	HCD	FTMS	0	0	0	-1	0	0	0	0	4				NaN	vesicle1	NaN	NaN	NaN	NaN
2013-05-10_GAG_Top10HCD_HM1_GJ178	17	14	0	1	1	12	0.10342	100	54829	11884	0.51	-	-1		0	47	556.92	NaN	0	PEAK	HCD	FTMS	0	0	0	-1	0	0	0	0	5				NaN
2013-05-10_GAG_Top10HCD_HM1_GJ178	17	14	0	1	1	12	0.10342	100	54829	11884	0.51	-	-1		0	47	556.92	NaN	0	PEAK	HCD	FTMS	0	0	0	-1	0	0	0	0	5				NaN	vesicle1	NaN	NaN	NaN	NaN
2013-05-10_GAG_Top10HCD_HM1_GJ178	18	15	0	1	1	12	0.10915	100	76315	11260	0.51	-	-1		0	69	757.671054579948	756.663778113348	1	MULTI	HCD	FTMS	0	0	0	-1	0	0	0	0	6				NaN
2013-05-10_GAG_Top10HCD_HM1_GJ178	18	15	0	1	1	12	0.10915	100	76315	11260	0.51	-	-1		0	69	757.671054579948	756.663778113348	1	MULTI	HCD	FTMS	0	0	0	-1	0	0	0	0	6				NaN	vesicle1	NaN	NaN	NaN	NaN
2013-05-10_GAG_Top10HCD_HM1_GJ178	19	16	0	1	1	12	0.11517	100	24058	12350	0.5	-	-1		0	15	337.717724002952	NaN	0	PEAK	HCD	FTMS	0	0	0	-1	0	0	0	0	7				NaN
2013-05-10_GAG_Top10HCD_HM1_GJ178	19	16	0	1	1	12	0.11517	100	24058	12350	0.5	-	-1		0	15	337.717724002952	NaN	0	PEAK	HCD	FTMS	0	0	0	-1	0	0	0	0	7				NaN	vesicle1	NaN	NaN	NaN	NaN
2013-05-10_GAG_Top10HCD_HM1_GJ178	20	17	0	1	1	12	0.12077	100	149670	13606	0.51	-	-1		0	88	515.789956721814	NaN	0	PEAK	HCD	FTMS	0	0	0	-1	0	0	0	0	8				NaN
2013-05-10_GAG_Top10HCD_HM1_GJ178	20	17	0	1	1	12	0.12077	100	149670	13606	0.51	-	-1		0	88	515.789956721814	NaN	0	PEAK	HCD	FTMS	0	0	0	-1	0	0	0	0	8				NaN	vesicle1	NaN	NaN	NaN	NaN
2013-05-10_GAG_Top10HCD_HM1_GJ178	21	18	0	1	1	12	0.1264	100	33981	12823	0.51	-	-1		0	31	669.808753967767	NaN	0	PEAK	HCD	FTMS	0	0	0	-1	0	0	0	0	9				NaN
2013-05-10_GAG_Top10HCD_HM1_GJ178	21	18	0	1	1	12	0.1264	100	33981	12823	0.51	-	-1		0	31	669.808753967767	NaN	0	PEAK	HCD	FTMS	0	0	0	-1	0	0	0	0	9				NaN	vesicle1	NaN	NaN	NaN	NaN
2013-05-10_GAG_Top10HCD_HM1_GJ178	22	19	0	1	1	12	0.13214	100	55542	12488	0.51	-	-1		0	61	657.94	NaN	0	PEAK	HCD	FTMS	0	0	0	-1	0	0	0	0	10				NaN
2013-05-10_GAG_Top10HCD_HM1_GJ178	22	19	0	1	1	12	0.13214	100	55542	12488	0.51	-	-1		0	61	657.94	NaN	0	PEAK	HCD	FTMS	0	0	0	-1	0	0	0	0	10				NaN	vesicle1	NaN	NaN	NaN	NaN
2013-05-10_GAG_Top10HCD_HM1_GJ178	24	20	0	1	2	23	0.14666	100	178330	11407	0.54	-	-1		0	83	254.629311240428	NaN	0	PEAK	HCD	FTMS	0	0	0	-1	0	0	0	0	1				NaN
2013-05-10_GAG_Top10HCD_HM1_GJ178	24	20	0	1	2	23	0.14666	100	178330	11407	0.54	-	-1		0	83	254.629311240428	NaN	0	PEAK	HCD	FTMS	0	0	0	-1	0	0	0	0	1				NaN	vesicle1	NaN	NaN	NaN	NaN
2013-05-10_GAG_Top10HCD_HM1_GJ178	25	21	0	1	2	23	0.1531	100	153330	25944	0.5	-	-1		0	89	317.019525736708	NaN	0	PEAK	HCD	FTMS	0	0	0	-1	0	0	0	0	2				NaN
2013-05-10_GAG_Top10HCD_HM1_GJ178	25	21	0	1	2	23	0.1531	100	153330	25944	0.5	-	-1		0	89	317.019525736708	NaN	0	PEAK	HCD	FTMS	0	0	0	-1	0	0	0	0	2				NaN	vesicle1	NaN	NaN	NaN	NaN
2013-05-10_GAG_Top10HCD_HM1_GJ178	26	22	0	1	2	23	0.15854	100	21169	9697.2	0.52	-	-1		0	23	799.31	NaN	0	PEAK	HCD	FTMS	0	0	0	-1	0	0	0	0	3				NaN
2013-05-10_GAG_Top10HCD_HM1_GJ178	26	22	0	1	2	23	0.15854	100	21169	9697.2	0.52	-	-1		0	23	799.31	NaN	0	PEAK	HCD	FTMS	0	0	0	-1	0	0	0	0	3				NaN	vesicle1	NaN	NaN	NaN	NaN
2013-05-10_GAG_Top10HCD_HM1_GJ178	27	23	0	1	2	23	0.16434	100	48824	12471	0.51	-	-1		0	39	596.154767888132	NaN	0	PEAK	HCD	FTMS	0	0	0	-1	0	0	0	0	4				NaN
2013-05-10_GAG_Top10HCD_HM1_GJ178	27	23	0	1	2	23	0.16434	100	48824	12471	0.51	-	-1		0	39	596.154767888132	NaN	0	PEAK	HCD	FTMS	0	0	0	-1	0	0	0	0	4				NaN	vesicle1	NaN	NaN	NaN	NaN
2013-05-10_GAG_Top10HCD_HM1_GJ178	28	24	0	1	2	23	0.17007	100	67173	12472	0.51	-	-1		0	68	703.653720383014	NaN	0	PEAK	HCD	FTMS	0	0	0	-1	0	0	0	0	5				NaN
2013-05-10_GAG_Top10HCD_HM1_GJ178	28	24	0	1	2	23	0.17007	100	67173	12472	0.51	-	-1		0	68	703.653720383014	NaN	0	PEAK	HCD	FTMS	0	0	0	-1	0	0	0	0	5				NaN	vesicle1	NaN	NaN	NaN	NaN
2013-05-10_GAG_Top10HCD_HM1_GJ178	30	25	0	1	3	29	0.18474	100	39934	11505	0.54	-	-1		0	43	835.367517188317	1668.72048144343	2	MULTI	HCD	FTMS	0	0	0	-1	0	0	0	0	1				NaN
2013-05-10_GAG_Top10HCD_HM1_GJ178	30	25	0	1	3	29	0.18474	100	39934	11505	0.54	-	-1		0	43	835.367517188317	1668.72048144343	2	MULTI	HCD	FTMS	0	0	0	-1	0	0	0	0	1				NaN	vesicle1	NaN	NaN	NaN	NaN
2013-05-10_GAG_Top10HCD_HM1_GJ178	32	26	0	1	4	31	0.20049	100	189940	29521	0.52	-	-1		0	60	327.077918431688	NaN	0	PEAK	HCD	FTMS	0	0	0	-1	0	0	0	0	1				NaN
2013-05-10_GAG_Top10HCD_HM1_GJ178	32	26	0	1	4	31	0.20049	100	189940	29521	0.52	-	-1		0	60	327.077918431688	NaN	0	PEAK	HCD	FTMS	0	0	0	-1	0	0	0	0	1				NaN	vesicle1	NaN	NaN	NaN	NaN
2013-05-10_GAG_Top10HCD_HM1_GJ178	33	27	0	1	4	31	0.20636	100	37620	9414.6	0.51	-	-1		0	37	934.887280340466	NaN	0	PEAK	HCD	FTMS	0	0	0	-1	0	0	0	0	2				NaN
2013-05-10_GAG_Top10HCD_HM1_GJ178	33	27	0	1	4	31	0.20636	100	37620	9414.6	0.51	-	-1		0	37	934.887280340466	NaN	0	PEAK	HCD	FTMS	0	0	0	-1	0	0	0	0	2				NaN	vesicle1	NaN	NaN	NaN	NaN
2013-05-10_GAG_Top10HCD_HM1_GJ178	34	28	0	1	4	31	0.21208	100	36961	7233	0.51	-	-1		0	44	616.796169532995	NaN	0	PEAK	HCD	FTMS	0	0	0	-1	0	0	0	0	3				NaN
2013-05-10_GAG_Top10HCD_HM1_GJ178	34	28	0	1	4	31	0.21208	100	36961	7233	0.51	-	-1		0	44	616.796169532995	NaN	0	PEAK	HCD	FTMS	0	0	0	-1	0	0	0	0	3				NaN	vesicle1	NaN	NaN	NaN	NaN
2013-05-10_GAG_Top10HCD_HM1_GJ178	39	29	0	1	8	38	0.25376	100	44551	12102	0.54	-	-1		0	44	1015.91325743935	NaN	0	PEAK	HCD	FTMS	0	0	0	-1	0	0	0	0	1				NaN
2013-05-10_GAG_Top10HCD_HM1_GJ178	39	29	0	1	8	38	0.25376	100	44551	12102	0.54	-	-1		0	44	1015.91325743935	NaN	0	PEAK	HCD	FTMS	0	0	0	-1	0	0	0	0	1				NaN	vesicle1	NaN	NaN	NaN	NaN
2013-05-10_GAG_Top10HCD_HM1_GJ178	41	30	0	1	9	40	0.26908	100	37995	5158.2	0.54	-	-1		0	53	1615.6333926923	NaN	0	PEAK	HCD	FTMS	0	0	0	-1	0	0	0	0	1				NaN
2013-05-10_GAG_Top10HCD_HM1_GJ178	41	30	0	1	9	40	0.26908	100	37995	5158.2	0.54	-	-1		0	53	1615.6333926923	NaN	0	PEAK	HCD	FTMS	0	0	0	-1	0	0	0	0	1				NaN	vesicle1	NaN	NaN	NaN	NaN
2013-05-10_GAG_Top10HCD_HM1_GJ178	42	31	0	1	9	40	0.27559	100	227840	31691	0.5	-	-1		0	87	288.968229895264	NaN	0	PEAK	HCD	FTMS	0	0	0	-1	0	0	0	0	2				NaN
2013-05-10_GAG_Top10HCD_HM1_GJ178	42	31	0	1	9	40	0.27559	100	227840	31691	0.5	-	-1		0	87	288.968229895264	NaN	0	PEAK	HCD	FTMS	0	0	0	-1	0	0	0	0	2				NaN	vesicle1	NaN	NaN	NaN	NaN
2013-05-10_GAG_Top10HCD_HM1_GJ178	49	32	0	1	15	48	0.33492	100	41920	12271	0.55	-	-1		0	42	1701.37417888035	NaN	0	PEAK	HCD	FTMS	0	0	0	-1	0	0	0	0	1				NaN
2013-05-10_GAG_Top10HCD_HM1_GJ178	49	32	0	1	15	48	0.33492	100	41920	12271	0.55	-	-1		0	42	1701.37417888035	NaN	0	PEAK	HCD	FTMS	0	0	0	-1	0	0	0	0	1				NaN	vesicle1	NaN	NaN	NaN	NaN
2013-05-10_GAG_Top10HCD_HM1_GJ178	50	33	0	1	15	48	0.34133	100	63894	11931	0.51	-	-1		0	57	543.724123561663	1085.43369419013	2	MULTI	HCD	FTMS	0	0	0	-1	0	0	0	0	2				NaN
2013-05-10_GAG_Top10HCD_HM1_GJ178	50	33	0	1	15	48	0.34133	100	63894	11931	0.51	-	-1		0	57	543.724123561663	1085.43369419013	2	MULTI	HCD	FTMS	0	0	0	-1	0	0	0	0	2				NaN	vesicle1	NaN	NaN	NaN	NaN
2013-05-10_GAG_Top10HCD_HM1_GJ178	52	34	0	1	16	51	0.35632	100	51239	12435	0.54	-	-1		0	33	605.330464754697	NaN	0	PEAK	HCD	FTMS	0	0	0	-1	0	0	0	0	1				NaN
2013-05-10_GAG_Top10HCD_HM1_GJ178	52	34	0	1	16	51	0.35632	100	51239	12435	0.54	-	-1		0	33	605.330464754697	NaN	0	PEAK	HCD	FTMS	0	0	0	-1	0	0	0	0	1				NaN	vesicle1	NaN	NaN	NaN	NaN
2013-05-10_GAG_Top10HCD_HM1_GJ178	71	35	0	1	34	70	0.52663	19.827	2223500	307210	0.44	-	-1		0	110	475.557558450773	NaN	0	PEAK	HCD	FTMS	0	0	0	-1	0	0	0	0	1				NaN
2013-05-10_GAG_Top10HCD_HM1_GJ178	71	35	0	1	34	70	0.52663	19.827	2223500	307210	0.44	-	-1		0	110	475.557558450773	NaN	0	PEAK	HCD	FTMS	0	0	0	-1	0	0	0	0	1				NaN	vesicle1	NaN	NaN	NaN	NaN
2013-05-10_GAG_Top10HCD_HM1_GJ178	72	36	0	1	34	70	0.53123	100	414840	37039	0.51	-	-1		0	136	503.317114995605	NaN	0	PEAK	HCD	FTMS	0	0	0	-1	0	0	0	0	2				NaN
2013-05-10_GAG_Top10HCD_HM1_GJ178	72	36	0	1	34	70	0.53123	100	414840	37039	0.51	-	-1		0	136	503.317114995605	NaN	0	PEAK	HCD	FTMS	0	0	0	-1	0	0	0	0	2				NaN	vesicle1	NaN	NaN	NaN	NaN
2013-05-10_GAG_Top10HCD_HM1_GJ178	73	37	0	1	34	70	0.5371	100	356540	21409	0.5	-	-1		0	116	381.221558475048	NaN	0	PEAK	HCD	FTMS	0	0	0	-1	0	0	0	0	3				NaN
2013-05-10_GAG_Top10HCD_HM1_GJ178	73	37	0	1	34	70	0.5371	100	356540	21409	0.5	-	-1		0	116	381.221558475048	NaN	0	PEAK	HCD	FTMS	0	0	0	-1	0	0	0	0	3				NaN	vesicle1	NaN	NaN	NaN	NaN
2013-05-10_GAG_Top10HCD_HM1_GJ178	74	38	0	1	34	70	0.54282	100	422520	29778	0.51	-	-1		0	153	449.112820649265	NaN	0	PEAK	HCD	FTMS	0	0	0	-1	0	0	0	0	4				NaN
2013-05-10_GAG_Top10HCD_HM1_GJ178	74	38	0	1	34	70	0.54282	100	422520	29778	0.51	-	-1		0	153	449.112820649265	NaN	0	PEAK	HCD	FTMS	0	0	0	-1	0	0	0	0	4				NaN	vesicle1	NaN	NaN	NaN	NaN
2013-05-10_GAG_Top10HCD_HM1_GJ178	75	39	0	1	34	70	0.54863	100	260450	35153	0.5	-	-1		0	114	365.695655450924	NaN	0	PEAK	HCD	FTMS	0	0	0	-1	0	0	0	0	5				NaN
2013-05-10_GAG_Top10HCD_HM1_GJ178	75	39	0	1	34	70	0.54863	100	260450	35153	0.5	-	-1		0	114	365.695655450924	NaN	0	PEAK	HCD	FTMS	0	0	0	-1	0	0	0	0	5				NaN	vesicle1	NaN	NaN	NaN	NaN
2013-05-10_GAG_Top10HCD_HM1_GJ178	76	40	0	1	34	70	0.55439	100	230020	47825	0.5	-	-1		0	101	400.72971344804	NaN	0	PEAK	HCD	FTMS	0	0	0	-1	0	0	0	0	6				NaN
2013-05-10_GAG_Top10HCD_HM1_GJ178	76	40	0	1	34	70	0.55439	100	230020	47825	0.5	-	-1		0	101	400.72971344804	NaN	0	PEAK	HCD	FTMS	0	0	0	-1	0	0	0	0	6				NaN	vesicle1	NaN	NaN	NaN	NaN
2013-05-10_GAG_Top10HCD_HM1_GJ178	77	41	0	1	34	70	0.55999	100	233600	26922	0.51	-	-1		0	119	431.21882565926	NaN	0	PEAK	HCD	FTMS	0	0	0	-1	0	0	0	0	7				NaN
2013-05-10_GAG_Top10HCD_HM1_GJ178	77	41	0	1	34	70	0.55999	100	233600	26922	0.51	-	-1		0	119	431.21882565926	NaN	0	PEAK	HCD	FTMS	0	0	0	-1	0	0	0	0	7				NaN	vesicle1	NaN	NaN	NaN	NaN
2013-05-10_GAG_Top10HCD_HM1_GJ178	79	42	0	1	35	78	0.57447	100	99533	13497	0.54	-	-1		0	69	459.728004397478	NaN	0	PEAK	HCD	FTMS	0	0	0	-1	0	0	0	0	1				NaN
2013-05-10_GAG_Top10HCD_HM1_GJ178	79	42	0	1	35	78	0.57447	100	99533	13497	0.54	-	-1		0	69	459.728004397478	NaN	0	PEAK	HCD	FTMS	0	0	0	-1	0	0	0	0	1				NaN	vesicle1	NaN	NaN	NaN	NaN
2013-05-10_GAG_Top10HCD_HM1_GJ178	81	43	0	1	36	80	0.59011	39.978	1323300	53971	0.46	-	-1		0	126	350.415280894398	NaN	0	PEAK	HCD	FTMS	0	0	0	-1	0	0	0	0	1				NaN
2013-05-10_GAG_Top10HCD_HM1_GJ178	81	43	0	1	36	80	0.59011	39.978	1323300	53971	0.46	-	-1		0	126	350.415280894398	NaN	0	PEAK	HCD	FTMS	0	0	0	-1	0	0	0	0	1				NaN	vesicle1	NaN	NaN	NaN	NaN
2013-05-10_GAG_Top10HCD_HM1_GJ178	82	44	0	1	36	80	0.59494	100	290330	16099	0.51	-	-1		0	120	524.766889845007	1047.51922675681	2	MULTI	HCD	FTMS	0	0	0	-1	0	0	0	0	2				NaN
2013-05-10_GAG_Top10HCD_HM1_GJ178	82	44	0	1	36	80	0.59494	100	290330	16099	0.51	-	-1		0	120	524.766889845007	1047.51922675681	2	MULTI	HCD	FTMS	0	0	0	-1	0	0	0	0	2				NaN	vesicle1	NaN	NaN	NaN	NaN
2013-05-10_GAG_Top10HCD_HM1_GJ178	83	45	0	1	36	80	0.60073	100	318360	30875	0.51	-	-1		0	139	411.221946029755	820.429339126309	2	MULTI	HCD	FTMS	0	0	0	-1	0	0	0	0	3				NaN
2013-05-10_GAG_Top10HCD_HM1_GJ178	83	45	0	1	36	80	0.60073	100	318360	30875	0.51	-	-1		0	139	411.221946029755	820.429339126309	2	MULTI	HCD	FTMS	0	0	0	-1	0	0	0	0	3				NaN	vesicle1	NaN	NaN	NaN	NaN
2013-05-10_GAG_Top10HCD_HM1_GJ178	84	46	0	1	36	80	0.60639	100	56627	13647	0.51	-	-1		0	58	669.1749658576	NaN	0	PEAK	HCD	FTMS	0	0	0	-1	0	0	0	0	4				NaN
2013-05-10_GAG_Top10HCD_HM1_GJ178	84	46	0	1	36	80	0.60639	100	56627	13647	0.51	-	-1		0	58	669.1749658576	NaN	0	PEAK	HCD	FTMS	0	0	0	-1	0	0	0	0	4				NaN	vesicle1	NaN	NaN	NaN	NaN
2013-05-10_GAG_Top10HCD_HM1_GJ178	85	47	0	1	36	80	0.61235	100	218400	36783	0.5	-	-1		0	91	337.717241383032	NaN	0	PEAK	HCD	FTMS	0	0	0	-1	0	0	0	0	5				NaN
2013-05-10_GAG_Top10HCD_HM1_GJ178	85	47	0	1	36	80	0.61235	100	218400	36783	0.5	-	-1		0	91	337.717241383032	NaN	0	PEAK	HCD	FTMS	0	0	0	-1	0	0	0	0	5				NaN	vesicle1	NaN	NaN	NaN	NaN
2013-05-10_GAG_Top10HCD_HM1_GJ178	86	48	0	1	36	80	0.61799	100	62615	12068	0.51	-	-1		0	68	568.5	NaN	0	PEAK	HCD	FTMS	0	0	0	-1	0	0	0	0	6				NaN
2013-05-10_GAG_Top10HCD_HM1_GJ178	86	48	0	1	36	80	0.61799	100	62615	12068	0.51	-	-1		0	68	568.5	NaN	0	PEAK	HCD	FTMS	0	0	0	-1	0	0	0	0	6				NaN	vesicle1	NaN	NaN	NaN	NaN
2013-05-10_GAG_Top10HCD_HM1_GJ178	87	49	0	1	36	80	0.62372	100	113900	13875	0.51	+	10091	VGSDEENAR	9	71	488.720348172909	975.426143412619	2	MULTI	HCD	FTMS	0	0	0	-1	0	0	0	0	7	Unmodified	_VGSDEENAR_	C4M213	75.6609420776367
2013-05-10_GAG_Top10HCD_HM1_GJ178	87	49	0	1	36	80	0.62372	100	113900	13875	0.51	+	10091	VGSDEENAR	9	71	488.720348172909	975.426143412619	2	MULTI	HCD	FTMS	0	0	0	-1	0	0	0	0	7	Unmodified	_VGSDEENAR_	C4M213	75.6609420776367	vesicle1	NaN	NaN	NaN	NaN
2013-05-10_GAG_Top10HCD_HM1_GJ178	88	50	0	1	36	80	0.62937	100	66874	12257	0.52	-	-1		0	66	758.222154294445	NaN	0	PEAK	HCD	FTMS	0	0	0	-1	0	0	0	0	8				NaN
2013-05-10_GAG_Top10HCD_HM1_GJ178	88	50	0	1	36	80	0.62937	100	66874	12257	0.52	-	-1		0	66	758.222154294445	NaN	0	PEAK	HCD	FTMS	0	0	0	-1	0	0	0	0	8				NaN	vesicle1	NaN	NaN	NaN	NaN
2013-05-10_GAG_Top10HCD_HM1_GJ178	90	51	0	1	37	89	0.64415	100	128940	10659	0.53	-	-1		0	77	306.151161253469	NaN	0	PEAK	HCD	FTMS	0	0	0	-1	0	0	0	0	1				NaN
2013-05-10_GAG_Top10HCD_HM1_GJ178	90	51	0	1	37	89	0.64415	100	128940	10659	0.53	-	-1		0	77	306.151161253469	NaN	0	PEAK	HCD	FTMS	0	0	0	-1	0	0	0	0	1				NaN	vesicle1	NaN	NaN	NaN	NaN
2013-05-10_GAG_Top10HCD_HM1_GJ178	92	52	0	1	38	91	0.65943	100	307920	13073	0.55	-	-1		0	119	263.145362567236	786.414258301908	3	MULTI	HCD	FTMS	0	0	0	-1	0	0	0	0	1				NaN
2013-05-10_GAG_Top10HCD_HM1_GJ178	92	52	0	1	38	91	0.65943	100	307920	13073	0.55	-	-1		0	119	263.145362567236	786.414258301908	3	MULTI	HCD	FTMS	0	0	0	-1	0	0	0	0	1				NaN	vesicle1	NaN	NaN	NaN	NaN
2013-05-10_GAG_Top10HCD_HM1_GJ178	93	53	0	1	38	91	0.6658	100	27393	12658	0.5	-	-1		0	24	799.3	NaN	0	PEAK	HCD	FTMS	0	0	0	-1	0	0	0	0	2				NaN
2013-05-10_GAG_Top10HCD_HM1_GJ178	93	53	0	1	38	91	0.6658	100	27393	12658	0.5	-	-1		0	24	799.3	NaN	0	PEAK	HCD	FTMS	0	0	0	-1	0	0	0	0	2				NaN	vesicle1	NaN	NaN	NaN	NaN
2013-05-10_GAG_Top10HCD_HM1_GJ178	94	54	0	1	38	91	0.67124	100	32074	10827	0.51	-	-1		0	31	699.32	NaN	0	PEAK	HCD	FTMS	0	0	0	-1	0	0	0	0	3				NaN
2013-05-10_GAG_Top10HCD_HM1_GJ178	94	54	0	1	38	91	0.67124	100	32074	10827	0.51	-	-1		0	31	699.32	NaN	0	PEAK	HCD	FTMS	0	0	0	-1	0	0	0	0	3				NaN	vesicle1	NaN	NaN	NaN	NaN
2013-05-10_GAG_Top10HCD_HM1_GJ178	95	55	0	1	38	91	0.67692	100	46350	12065	0.52	-	-1		0	50	1685	NaN	0	PEAK	HCD	FTMS	0	0	0	-1	0	0	0	0	4				NaN
2013-05-10_GAG_Top10HCD_HM1_GJ178	95	55	0	1	38	91	0.67692	100	46350	12065	0.52	-	-1		0	50	1685	NaN	0	PEAK	HCD	FTMS	0	0	0	-1	0	0	0	0	4				NaN	vesicle1	NaN	NaN	NaN	NaN
2013-05-10_GAG_Top10HCD_HM1_GJ178	97	56	0	1	39	96	0.69152	100	59970	12603	0.55	-	-1		0	55	835.367517188317	1668.72048144343	2	MULTI	HCD	FTMS	0	0	0	-1	0	0	0	0	1				NaN
2013-05-10_GAG_Top10HCD_HM1_GJ178	97	56	0	1	39	96	0.69152	100	59970	12603	0.55	-	-1		0	55	835.367517188317	1668.72048144343	2	MULTI	HCD	FTMS	0	0	0	-1	0	0	0	0	1				NaN	vesicle1	NaN	NaN	NaN	NaN
2013-05-10_GAG_Top10HCD_HM1_GJ178	100	57	0	1	41	99	0.71547	100	59374	11282	0.56	-	-1		0	54	616.402612566268	NaN	0	PEAK	HCD	FTMS	0	0	0	-1	0	0	0	0	1				NaN
2013-05-10_GAG_Top10HCD_HM1_GJ178	100	57	0	1	41	99	0.71547	100	59374	11282	0.56	-	-1		0	54	616.402612566268	NaN	0	PEAK	HCD	FTMS	0	0	0	-1	0	0	0	0	1				NaN	vesicle1	NaN	NaN	NaN	NaN
2013-05-10_GAG_Top10HCD_HM1_GJ178	103	58	0	1	43	102	0.74005	100	330980	90129	0.53	-	-1		0	123	324.162890547324	1292.62245632289	4	MULTI	HCD	FTMS	0	0	0	-1	0	0	0	0	1				NaN
2013-05-10_GAG_Top10HCD_HM1_GJ178	103	58	0	1	43	102	0.74005	100	330980	90129	0.53	-	-1		0	123	324.162890547324	1292.62245632289	4	MULTI	HCD	FTMS	0	0	0	-1	0	0	0	0	1				NaN	vesicle1	NaN	NaN	NaN	NaN
2013-05-10_GAG_Top10HCD_HM1_GJ178	105	59	0	1	44	104	0.75511	100	43508	11487	0.55	-	-1		0	43	1635.22	NaN	0	PEAK	HCD	FTMS	0	0	0	-1	0	0	0	0	1				NaN
2013-05-10_GAG_Top10HCD_HM1_GJ178	105	59	0	1	44	104	0.75511	100	43508	11487	0.55	-	-1		0	43	1635.22	NaN	0	PEAK	HCD	FTMS	0	0	0	-1	0	0	0	0	1				NaN	vesicle1	NaN	NaN	NaN	NaN
2013-05-10_GAG_Top10HCD_HM1_GJ178	108	60	0	1	46	107	0.77965	100	61468	12301	0.54	-	-1		0	47	578.271409808536	1154.52826668387	2	MULTI	HCD	FTMS	0	0	0	-1	0	0	0	0	1				NaN
2013-05-10_GAG_Top10HCD_HM1_GJ178	108	60	0	1	46	107	0.77965	100	61468	12301	0.54	-	-1		0	47	578.271409808536	1154.52826668387	2	MULTI	HCD	FTMS	0	0	0	-1	0	0	0	0	1				NaN	vesicle1	NaN	NaN	NaN	NaN
2013-05-10_GAG_Top10HCD_HM1_GJ178	109	61	0	1	46	107	0.7858	100	52382	11079	0.51	-	-1		0	38	646.808408240651	NaN	0	PEAK	HCD	FTMS	0	0	0	-1	0	0	0	0	2				NaN
2013-05-10_GAG_Top10HCD_HM1_GJ178	109	61	0	1	46	107	0.7858	100	52382	11079	0.51	-	-1		0	38	646.808408240651	NaN	0	PEAK	HCD	FTMS	0	0	0	-1	0	0	0	0	2				NaN	vesicle1	NaN	NaN	NaN	NaN
2013-05-10_GAG_Top10HCD_HM1_GJ178	111	62	0	1	47	110	0.80071	100	54823	13005	0.54	-	-1		0	58	1140.46789483849	NaN	0	PEAK	HCD	FTMS	0	0	0	-1	0	0	0	0	1				NaN
2013-05-10_GAG_Top10HCD_HM1_GJ178	111	62	0	1	47	110	0.80071	100	54823	13005	0.54	-	-1		0	58	1140.46789483849	NaN	0	PEAK	HCD	FTMS	0	0	0	-1	0	0	0	0	1				NaN	vesicle1	NaN	NaN	NaN	NaN
2013-05-10_GAG_Top10HCD_HM1_GJ178	112	63	0	1	47	110	0.80682	100	52128	12544	0.51	-	-1		0	56	916.895645060556	NaN	0	PEAK	HCD	FTMS	0	0	0	-1	0	0	0	0	2				NaN
2013-05-10_GAG_Top10HCD_HM1_GJ178	112	63	0	1	47	110	0.80682	100	52128	12544	0.51	-	-1		0	56	916.895645060556	NaN	0	PEAK	HCD	FTMS	0	0	0	-1	0	0	0	0	2				NaN	vesicle1	NaN	NaN	NaN	NaN
2013-05-10_GAG_Top10HCD_HM1_GJ178	114	64	0	1	48	113	0.82184	100	182690	12260	0.53	-	-1		0	106	290.945683796083	1159.75362931793	4	MULTI	HCD	FTMS	0	0	0	-1	0	0	0	0	1				NaN
2013-05-10_GAG_Top10HCD_HM1_GJ178	114	64	0	1	48	113	0.82184	100	182690	12260	0.53	-	-1		0	106	290.945683796083	1159.75362931793	4	MULTI	HCD	FTMS	0	0	0	-1	0	0	0	0	1				NaN	vesicle1	NaN	NaN	NaN	NaN
2013-05-10_GAG_Top10HCD_HM1_GJ178	116	65	0	1	49	115	0.83738	100	227670	28947	0.52	-	-1		0	92	252.158922771678	NaN	0	PEAK	HCD	FTMS	0	0	0	-1	0	0	0	0	1				NaN
2013-05-10_GAG_Top10HCD_HM1_GJ178	116	65	0	1	49	115	0.83738	100	227670	28947	0.52	-	-1		0	92	252.158922771678	NaN	0	PEAK	HCD	FTMS	0	0	0	-1	0	0	0	0	1				NaN	vesicle1	NaN	NaN	NaN	NaN
2013-05-10_GAG_Top10HCD_HM1_GJ178	118	66	0	1	50	117	0.85247	100	212510	24811	0.53	+	1847	EECDDKYK	8	112	543.724123561663	1085.43369419013	2	MULTI	HCD	FTMS	0	0	0	-1	0	0	0	0	1	Unmodified	_EECDDKYK_	O77164;C4M770	58.0104598999023
2013-05-10_GAG_Top10HCD_HM1_GJ178	118	66	0	1	50	117	0.85247	100	212510	24811	0.53	+	1847	EECDDKYK	8	112	543.724123561663	1085.43369419013	2	MULTI	HCD	FTMS	0	0	0	-1	0	0	0	0	1	Unmodified	_EECDDKYK_	O77164;C4M770	58.0104598999023	vesicle1	NaN	NaN	NaN	NaN
2013-05-10_GAG_Top10HCD_HM1_GJ178	119	67	0	1	50	117	0.85859	100	83011	10349	0.52	-	-1		0	69	556.734339835728	1111.45412673826	2	MULTI	HCD	FTMS	0	0	0	-1	0	0	0	0	2				NaN
2013-05-10_GAG_Top10HCD_HM1_GJ178	119	67	0	1	50	117	0.85859	100	83011	10349	0.52	-	-1		0	69	556.734339835728	1111.45412673826	2	MULTI	HCD	FTMS	0	0	0	-1	0	0	0	0	2				NaN	vesicle1	NaN	NaN	NaN	NaN
2013-05-10_GAG_Top10HCD_HM1_GJ178	121	68	0	1	51	120	0.87392	100	174060	15345	0.51	-	-1		0	110	605.573884735981	1813.69982480814	3	MULTI	HCD	FTMS	0	0	0	-1	0	0	0	0	1				NaN
2013-05-10_GAG_Top10HCD_HM1_GJ178	121	68	0	1	51	120	0.87392	100	174060	15345	0.51	-	-1		0	110	605.573884735981	1813.69982480814	3	MULTI	HCD	FTMS	0	0	0	-1	0	0	0	0	1				NaN	vesicle1	NaN	NaN	NaN	NaN
2013-05-10_GAG_Top10HCD_HM1_GJ178	124	69	0	1	53	123	0.89851	100	60529	12195	0.51	-	-1		0	54	1698.27342299014	NaN	0	PEAK	HCD	FTMS	0	0	0	-1	0	0	0	0	1				NaN
2013-05-10_GAG_Top10HCD_HM1_GJ178	124	69	0	1	53	123	0.89851	100	60529	12195	0.51	-	-1		0	54	1698.27342299014	NaN	0	PEAK	HCD	FTMS	0	0	0	-1	0	0	0	0	1				NaN	vesicle1	NaN	NaN	NaN	NaN
2013-05-10_GAG_Top10HCD_HM1_GJ178	125	70	0	1	53	123	0.90414	100	57396	12780	0.51	-	-1		0	41	627.295783850516	NaN	0	PEAK	HCD	FTMS	0	0	0	-1	0	0	0	0	2				NaN
2013-05-10_GAG_Top10HCD_HM1_GJ178	125	70	0	1	53	123	0.90414	100	57396	12780	0.51	-	-1		0	41	627.295783850516	NaN	0	PEAK	HCD	FTMS	0	0	0	-1	0	0	0	0	2				NaN	vesicle1	NaN	NaN	NaN	NaN
2013-05-10_GAG_Top10HCD_HM1_GJ178	128	71	0	1	55	127	0.92863	100	225960	20442	0.52	-	-1		0	119	273.832673915785	NaN	0	PEAK	HCD	FTMS	0	0	0	-1	0	0	0	0	1				NaN
2013-05-10_GAG_Top10HCD_HM1_GJ178	128	71	0	1	55	127	0.92863	100	225960	20442	0.52	-	-1		0	119	273.832673915785	NaN	0	PEAK	HCD	FTMS	0	0	0	-1	0	0	0	0	1				NaN	vesicle1	NaN	NaN	NaN	NaN
2013-05-10_GAG_Top10HCD_HM1_GJ178	140	72	0	1	66	139	1.0359	73.318	976160	133020	0.5	-	-1		0	159	475.263756849509	948.512960765819	2	MULTI	HCD	FTMS	0	0	0	-1	0	0	0	0	1				NaN
2013-05-10_GAG_Top10HCD_HM1_GJ178	140	72	0	1	66	139	1.0359	73.318	976160	133020	0.5	-	-1		0	159	475.263756849509	948.512960765819	2	MULTI	HCD	FTMS	0	0	0	-1	0	0	0	0	1				NaN	vesicle1	NaN	NaN	NaN	NaN
2013-05-10_GAG_Top10HCD_HM1_GJ178	141	73	0	1	66	139	1.0416	100	362570	54443	0.51	+	3723	GSNKPAIR	8	126	421.74592957867	841.47730622414	2	MULTI	HCD	FTMS	0	0	0	-1	0	0	0	0	2	Unmodified	_GSNKPAIR_	B1N4V3	57.0737113952637
2013-05-10_GAG_Top10HCD_HM1_GJ178	141	73	0	1	66	139	1.0416	100	362570	54443	0.51	+	3723	GSNKPAIR	8	126	421.74592957867	841.47730622414	2	MULTI	HCD	FTMS	0	0	0	-1	0	0	0	0	2	Unmodified	_GSNKPAIR_	B1N4V3	57.0737113952637	vesicle1	NaN	NaN	NaN	NaN
2013-05-10_GAG_Top10HCD_HM1_GJ178	142	74	0	1	66	139	1.0474	100	292630	25377	0.5	-	-1		0	133	381.580151749601	NaN	0	PEAK	HCD	FTMS	0	0	0	-1	0	0	0	0	3				NaN
2013-05-10_GAG_Top10HCD_HM1_GJ178	142	74	0	1	66	139	1.0474	100	292630	25377	0.5	-	-1		0	133	381.580151749601	NaN	0	PEAK	HCD	FTMS	0	0	0	-1	0	0	0	0	3				NaN	vesicle1	NaN	NaN	NaN	NaN
2013-05-10_GAG_Top10HCD_HM1_GJ178	143	75	0	1	66	139	1.0531	100	341290	26256	0.51	-	-1		0	131	503.317877046213	NaN	0	PEAK	HCD	FTMS	0	0	0	-1	0	0	0	0	4				NaN
2013-05-10_GAG_Top10HCD_HM1_GJ178	143	75	0	1	66	139	1.0531	100	341290	26256	0.51	-	-1		0	131	503.317877046213	NaN	0	PEAK	HCD	FTMS	0	0	0	-1	0	0	0	0	4				NaN	vesicle1	NaN	NaN	NaN	NaN
2013-05-10_GAG_Top10HCD_HM1_GJ178	144	76	0	1	66	139	1.0588	100	347240	36649	0.51	+	3946	HFETEEGKK	9	145	368.849041262569	1103.52529438791	3	MULTI	HCD	FTMS	0	0	0	-1	0	0	0	0	5	Unmodified	_HFETEEGKK_	C4LZ12	69.3412170410156
2013-05-10_GAG_Top10HCD_HM1_GJ178	144	76	0	1	66	139	1.0588	100	347240	36649	0.51	+	3946	HFETEEGKK	9	145	368.849041262569	1103.52529438791	3	MULTI	HCD	FTMS	0	0	0	-1	0	0	0	0	5	Unmodified	_HFETEEGKK_	C4LZ12	69.3412170410156	vesicle1	NaN	NaN	NaN	NaN
2013-05-10_GAG_Top10HCD_HM1_GJ178	145	77	0	1	66	139	1.0647	100	205170	27585	0.5	-	-1		0	119	438.724935483153	875.435318033106	2	MULTI	HCD	FTMS	0	0	0	-1	0	0	0	0	6				NaN
2013-05-10_GAG_Top10HCD_HM1_GJ178	145	77	0	1	66	139	1.0647	100	205170	27585	0.5	-	-1		0	119	438.724935483153	875.435318033106	2	MULTI	HCD	FTMS	0	0	0	-1	0	0	0	0	6				NaN	vesicle1	NaN	NaN	NaN	NaN
2013-05-10_GAG_Top10HCD_HM1_GJ178	146	78	0	1	66	139	1.0704	100	181680	22553	0.5	-	-1		0	125	394.71022519858	NaN	0	PEAK	HCD	FTMS	0	0	0	-1	0	0	0	0	7				NaN
2013-05-10_GAG_Top10HCD_HM1_GJ178	146	78	0	1	66	139	1.0704	100	181680	22553	0.5	-	-1		0	125	394.71022519858	NaN	0	PEAK	HCD	FTMS	0	0	0	-1	0	0	0	0	7				NaN	vesicle1	NaN	NaN	NaN	NaN
2013-05-10_GAG_Top10HCD_HM1_GJ178	148	79	0	1	67	147	1.0848	100	185950	20921	0.54	-	-1		0	109	455.921192888991	1364.74174926717	3	MULTI	HCD	FTMS	0	0	0	-1	0	0	0	0	1				NaN
2013-05-10_GAG_Top10HCD_HM1_GJ178	148	79	0	1	67	147	1.0848	100	185950	20921	0.54	-	-1		0	109	455.921192888991	1364.74174926717	3	MULTI	HCD	FTMS	0	0	0	-1	0	0	0	0	1				NaN	vesicle1	NaN	NaN	NaN	NaN
2013-05-10_GAG_Top10HCD_HM1_GJ178	150	80	0	1	68	149	1.1003	52.787	966790	50195	0.48	-	-1		0	128	349.718951566954	697.423350200708	2	MULTI	HCD	FTMS	0	0	0	-1	0	0	0	0	1				NaN
2013-05-10_GAG_Top10HCD_HM1_GJ178	150	80	0	1	68	149	1.1003	52.787	966790	50195	0.48	-	-1		0	128	349.718951566954	697.423350200708	2	MULTI	HCD	FTMS	0	0	0	-1	0	0	0	0	1				NaN	vesicle1	NaN	NaN	NaN	NaN
2013-05-10_GAG_Top10HCD_HM1_GJ178	151	81	0	1	68	149	1.1055	100	315830	31047	0.51	+	10092	VGSDEENAR	9	123	488.720348172909	975.426143412619	2	MULTI	HCD	FTMS	0	0	0	-1	0	0	0	0	2	Unmodified	_VGSDEENAR_	C4M213	125.943000793457
2013-05-10_GAG_Top10HCD_HM1_GJ178	151	81	0	1	68	149	1.1055	100	315830	31047	0.51	+	10092	VGSDEENAR	9	123	488.720348172909	975.426143412619	2	MULTI	HCD	FTMS	0	0	0	-1	0	0	0	0	2	Unmodified	_VGSDEENAR_	C4M213	125.943000793457	vesicle1	NaN	NaN	NaN	NaN
2013-05-10_GAG_Top10HCD_HM1_GJ178	152	82	0	1	68	149	1.1112	100	213810	17798	0.51	-	-1		0	127	525.294623991437	1048.57469504967	2	MULTI	HCD	FTMS	0	0	0	-1	0	0	0	0	3				NaN
2013-05-10_GAG_Top10HCD_HM1_GJ178	152	82	0	1	68	149	1.1112	100	213810	17798	0.51	-	-1		0	127	525.294623991437	1048.57469504967	2	MULTI	HCD	FTMS	0	0	0	-1	0	0	0	0	3				NaN	vesicle1	NaN	NaN	NaN	NaN
2013-05-10_GAG_Top10HCD_HM1_GJ178	153	83	0	1	68	149	1.1172	100	317520	53877	0.5	-	-1		0	107	337.158608270788	NaN	0	PEAK	HCD	FTMS	0	0	0	-1	0	0	0	0	4				NaN
2013-05-10_GAG_Top10HCD_HM1_GJ178	153	83	0	1	68	149	1.1172	100	317520	53877	0.5	-	-1		0	107	337.158608270788	NaN	0	PEAK	HCD	FTMS	0	0	0	-1	0	0	0	0	4				NaN	vesicle1	NaN	NaN	NaN	NaN
2013-05-10_GAG_Top10HCD_HM1_GJ178	154	84	0	1	68	149	1.1228	100	41787	12681	0.51	-	-1		0	29	674.850994535786	1347.68743613837	2	MULTI	HCD	FTMS	0	0	0	-1	0	0	0	0	5				NaN
2013-05-10_GAG_Top10HCD_HM1_GJ178	154	84	0	1	68	149	1.1228	100	41787	12681	0.51	-	-1		0	29	674.850994535786	1347.68743613837	2	MULTI	HCD	FTMS	0	0	0	-1	0	0	0	0	5				NaN	vesicle1	NaN	NaN	NaN	NaN
2013-05-10_GAG_Top10HCD_HM1_GJ178	155	85	0	1	68	149	1.1285	100	58245	10932	0.51	-	-1		0	53	567.7862769531	NaN	0	PEAK	HCD	FTMS	0	0	0	-1	0	0	0	0	6				NaN
2013-05-10_GAG_Top10HCD_HM1_GJ178	155	85	0	1	68	149	1.1285	100	58245	10932	0.51	-	-1		0	53	567.7862769531	NaN	0	PEAK	HCD	FTMS	0	0	0	-1	0	0	0	0	6				NaN	vesicle1	NaN	NaN	NaN	NaN
2013-05-10_GAG_Top10HCD_HM1_GJ178	157	86	0	1	69	156	1.1433	100	280430	20375	0.53	-	-1		0	153	403.849742732759	1208.52739879848	3	MULTI	HCD	FTMS	0	0	0	-1	0	0	0	0	1				NaN
2013-05-10_GAG_Top10HCD_HM1_GJ178	157	86	0	1	69	156	1.1433	100	280430	20375	0.53	-	-1		0	153	403.849742732759	1208.52739879848	3	MULTI	HCD	FTMS	0	0	0	-1	0	0	0	0	1				NaN	vesicle1	NaN	NaN	NaN	NaN
2013-05-10_GAG_Top10HCD_HM1_GJ178	159	87	0	1	70	158	1.1586	100	357540	46612	0.54	-	-1		0	126	308.704964273447	615.395375613694	2	MULTI	HCD	FTMS	0	0	0	-1	0	0	0	0	1				NaN
2013-05-10_GAG_Top10HCD_HM1_GJ178	159	87	0	1	70	158	1.1586	100	357540	46612	0.54	-	-1		0	126	308.704964273447	615.395375613694	2	MULTI	HCD	FTMS	0	0	0	-1	0	0	0	0	1				NaN	vesicle1	NaN	NaN	NaN	NaN
2013-05-10_GAG_Top10HCD_HM1_GJ178	161	88	0	1	71	160	1.1738	100	47892	11606	0.54	-	-1		0	49	799.34006465737	798.33278819077	1	MULTI	HCD	FTMS	0	0	0	-1	0	0	0	0	1				NaN
2013-05-10_GAG_Top10HCD_HM1_GJ178	161	88	0	1	71	160	1.1738	100	47892	11606	0.54	-	-1		0	49	799.34006465737	798.33278819077	1	MULTI	HCD	FTMS	0	0	0	-1	0	0	0	0	1				NaN	vesicle1	NaN	NaN	NaN	NaN
2013-05-10_GAG_Top10HCD_HM1_GJ178	163	89	0	1	72	162	1.1895	100	315610	13778	0.52	-	-1		0	132	263.145362567236	786.414258301908	3	MULTI	HCD	FTMS	0	0	0	-1	0	0	0	0	1				NaN
2013-05-10_GAG_Top10HCD_HM1_GJ178	163	89	0	1	72	162	1.1895	100	315610	13778	0.52	-	-1		0	132	263.145362567236	786.414258301908	3	MULTI	HCD	FTMS	0	0	0	-1	0	0	0	0	1				NaN	vesicle1	NaN	NaN	NaN	NaN
2013-05-10_GAG_Top10HCD_HM1_GJ178	167	90	0	1	75	166	1.2228	100	51267	11718	0.54	-	-1		0	46	835.367517188317	1668.72048144343	2	MULTI	HCD	FTMS	0	0	0	-1	0	0	0	0	1				NaN
2013-05-10_GAG_Top10HCD_HM1_GJ178	167	90	0	1	75	166	1.2228	100	51267	11718	0.54	-	-1		0	46	835.367517188317	1668.72048144343	2	MULTI	HCD	FTMS	0	0	0	-1	0	0	0	0	1				NaN	vesicle1	NaN	NaN	NaN	NaN
2013-05-10_GAG_Top10HCD_HM1_GJ178	170	91	0	1	77	169	1.2472	100	279310	14888	0.54	-	-1		0	129	322.510669562897	964.510179288892	3	MULTI	HCD	FTMS	0	0	0	-1	0	0	0	0	1				NaN
2013-05-10_GAG_Top10HCD_HM1_GJ178	170	91	0	1	77	169	1.2472	100	279310	14888	0.54	-	-1		0	129	322.510669562897	964.510179288892	3	MULTI	HCD	FTMS	0	0	0	-1	0	0	0	0	1				NaN	vesicle1	NaN	NaN	NaN	NaN
2013-05-10_GAG_Top10HCD_HM1_GJ178	172	92	0	1	78	171	1.2624	100	46986	12987	0.54	-	-1		0	46	1616.42628661059	NaN	0	PEAK	HCD	FTMS	0	0	0	-1	0	0	0	0	1				NaN
2013-05-10_GAG_Top10HCD_HM1_GJ178	172	92	0	1	78	171	1.2624	100	46986	12987	0.54	-	-1		0	46	1616.42628661059	NaN	0	PEAK	HCD	FTMS	0	0	0	-1	0	0	0	0	1				NaN	vesicle1	NaN	NaN	NaN	NaN
2013-05-10_GAG_Top10HCD_HM1_GJ178	173	93	0	1	78	171	1.2686	100	41085	12109	0.52	-	-1		0	34	759.904119868326	1517.79368680345	2	MULTI	HCD	FTMS	0	0	0	-1	0	0	0	0	2				NaN
2013-05-10_GAG_Top10HCD_HM1_GJ178	173	93	0	1	78	171	1.2686	100	41085	12109	0.52	-	-1		0	34	759.904119868326	1517.79368680345	2	MULTI	HCD	FTMS	0	0	0	-1	0	0	0	0	2				NaN	vesicle1	NaN	NaN	NaN	NaN
2013-05-10_GAG_Top10HCD_HM1_GJ178	176	94	0	1	80	175	1.2926	100	276700	47160	0.54	+	4893	IRENPAAEKK	10	89	578.327819722804	1154.64108651241	2	MULTI	HCD	FTMS	0	0	0	-1	0	0	0	0	1	Unmodified	_IRENPAAEKK_	C4LU56	82.3881301879883
2013-05-10_GAG_Top10HCD_HM1_GJ178	176	94	0	1	80	175	1.2926	100	276700	47160	0.54	+	4893	IRENPAAEKK	10	89	578.327819722804	1154.64108651241	2	MULTI	HCD	FTMS	0	0	0	-1	0	0	0	0	1	Unmodified	_IRENPAAEKK_	C4LU56	82.3881301879883	vesicle1	NaN	NaN	NaN	NaN
2013-05-10_GAG_Top10HCD_HM1_GJ178	182	95	0	1	85	181	1.3448	100	293870	31972	0.52	-	-1		0	97	293.71796753342	NaN	0	PEAK	HCD	FTMS	0	0	0	-1	0	0	0	0	1				NaN
2013-05-10_GAG_Top10HCD_HM1_GJ178	182	95	0	1	85	181	1.3448	100	293870	31972	0.52	-	-1		0	97	293.71796753342	NaN	0	PEAK	HCD	FTMS	0	0	0	-1	0	0	0	0	1				NaN	vesicle1	NaN	NaN	NaN	NaN
2013-05-10_GAG_Top10HCD_HM1_GJ178	184	96	0	1	86	183	1.36	100	241820	20843	0.53	+	9507	TPKDESTTVK	10	114	553.2895168787	1104.5644808242	2	MULTI	HCD	FTMS	0	0	0	-1	0	0	0	0	1	Unmodified	_TPKDESTTVK_	C4LT02	54.7636909484863
2013-05-10_GAG_Top10HCD_HM1_GJ178	184	96	0	1	86	183	1.36	100	241820	20843	0.53	+	9507	TPKDESTTVK	10	114	553.2895168787	1104.5644808242	2	MULTI	HCD	FTMS	0	0	0	-1	0	0	0	0	1	Unmodified	_TPKDESTTVK_	C4LT02	54.7636909484863	vesicle1	NaN	NaN	NaN	NaN
2013-05-10_GAG_Top10HCD_HM1_GJ178	185	97	0	1	86	183	1.3661	100	105100	10223	0.51	+	9877	VCTQQTGER	9	71	539.75065929636	1077.48676565952	2	MULTI	HCD	FTMS	0	0	0	-1	0	0	0	0	2	Unmodified	_VCTQQTGER_	C4LUC7;O00851	58.1049613952637
2013-05-10_GAG_Top10HCD_HM1_GJ178	185	97	0	1	86	183	1.3661	100	105100	10223	0.51	+	9877	VCTQQTGER	9	71	539.75065929636	1077.48676565952	2	MULTI	HCD	FTMS	0	0	0	-1	0	0	0	0	2	Unmodified	_VCTQQTGER_	C4LUC7;O00851	58.1049613952637	vesicle1	NaN	NaN	NaN	NaN
2013-05-10_GAG_Top10HCD_HM1_GJ178	187	98	0	1	87	186	1.3808	100	114030	11166	0.54	-	-1		0	87	605.271125214578	1208.52769749596	2	MULTI	HCD	FTMS	0	0	0	-1	0	0	0	0	1				NaN
2013-05-10_GAG_Top10HCD_HM1_GJ178	187	98	0	1	87	186	1.3808	100	114030	11166	0.54	-	-1		0	87	605.271125214578	1208.52769749596	2	MULTI	HCD	FTMS	0	0	0	-1	0	0	0	0	1				NaN	vesicle1	NaN	NaN	NaN	NaN
2013-05-10_GAG_Top10HCD_HM1_GJ178	191	99	0	1	90	190	1.415	100	50984	13970	0.53	-	-1		0	57	1698.68596987818	NaN	0	PEAK	HCD	FTMS	0	0	0	-1	0	0	0	0	1				NaN
2013-05-10_GAG_Top10HCD_HM1_GJ178	191	99	0	1	90	190	1.415	100	50984	13970	0.53	-	-1		0	57	1698.68596987818	NaN	0	PEAK	HCD	FTMS	0	0	0	-1	0	0	0	0	1				NaN	vesicle1	NaN	NaN	NaN	NaN
2013-05-10_GAG_Top10HCD_HM1_GJ178	199	100	0	1	97	198	1.486	100	378530	23870	0.51	-	-1		0	127	251.141999807975	750.404170024126	3	MULTI	HCD	FTMS	0	0	0	-1	0	0	0	0	1				NaN
2013-05-10_GAG_Top10HCD_HM1_GJ178	199	100	0	1	97	198	1.486	100	378530	23870	0.51	-	-1		0	127	251.141999807975	750.404170024126	3	MULTI	HCD	FTMS	0	0	0	-1	0	0	0	0	1				NaN	vesicle1	NaN	NaN	NaN	NaN
2013-05-10_GAG_Top10HCD_HM1_GJ178	201	101	0	1	98	200	1.5008	100	260820	65415	0.54	+	1071	DAEAYNNDHSK	11	93	632.265468338966	1262.51638374473	2	MULTI	HCD	FTMS	0	0	0	-1	0	0	0	0	1	Unmodified	_DAEAYNNDHSK_	Q24813;Q24858	116.234100341797
2013-05-10_GAG_Top10HCD_HM1_GJ178	201	101	0	1	98	200	1.5008	100	260820	65415	0.54	+	1071	DAEAYNNDHSK	11	93	632.265468338966	1262.51638374473	2	MULTI	HCD	FTMS	0	0	0	-1	0	0	0	0	1	Unmodified	_DAEAYNNDHSK_	Q24813;Q24858	116.234100341797	vesicle1	NaN	NaN	NaN	NaN
2013-05-10_GAG_Top10HCD_HM1_GJ178	204	102	0	1	100	203	1.5255	100	50155	13212	0.53	-	-1		0	51	1667.71	NaN	0	PEAK	HCD	FTMS	0	0	0	-1	0	0	0	0	1				NaN
2013-05-10_GAG_Top10HCD_HM1_GJ178	204	102	0	1	100	203	1.5255	100	50155	13212	0.53	-	-1		0	51	1667.71	NaN	0	PEAK	HCD	FTMS	0	0	0	-1	0	0	0	0	1				NaN	vesicle1	NaN	NaN	NaN	NaN
2013-05-10_GAG_Top10HCD_HM1_GJ178	206	103	0	1	101	205	1.5411	42.779	1028700	207900	0.45	-	-1		0	161	506.938713581309	1517.79431134413	3	MULTI	HCD	FTMS	0	0	0	-1	0	0	0	0	1				NaN
2013-05-10_GAG_Top10HCD_HM1_GJ178	206	103	0	1	101	205	1.5411	42.779	1028700	207900	0.45	-	-1		0	161	506.938713581309	1517.79431134413	3	MULTI	HCD	FTMS	0	0	0	-1	0	0	0	0	1				NaN	vesicle1	NaN	NaN	NaN	NaN
2013-05-10_GAG_Top10HCD_HM1_GJ178	207	104	0	1	101	205	1.5459	67.669	812470	115710	0.47	-	-1		0	175	380.45587920094	1517.79441093736	4	MULTI	HCD	FTMS	0	0	0	-1	0	0	0	0	2				NaN
2013-05-10_GAG_Top10HCD_HM1_GJ178	207	104	0	1	101	205	1.5459	67.669	812470	115710	0.47	-	-1		0	175	380.45587920094	1517.79441093736	4	MULTI	HCD	FTMS	0	0	0	-1	0	0	0	0	2				NaN	vesicle1	NaN	NaN	NaN	NaN
2013-05-10_GAG_Top10HCD_HM1_GJ178	208	105	0	1	101	205	1.551	100	684840	91273	0.51	-	-1		0	154	466.233192351849	930.451831770498	2	MULTI	HCD	FTMS	0	0	0	-1	0	0	0	0	3				NaN
2013-05-10_GAG_Top10HCD_HM1_GJ178	208	105	0	1	101	205	1.551	100	684840	91273	0.51	-	-1		0	154	466.233192351849	930.451831770498	2	MULTI	HCD	FTMS	0	0	0	-1	0	0	0	0	3				NaN	vesicle1	NaN	NaN	NaN	NaN
2013-05-10_GAG_Top10HCD_HM1_GJ178	209	106	0	1	101	205	1.5568	100	459900	68383	0.51	-	-1		0	150	421.74592957867	841.47730622414	2	MULTI	HCD	FTMS	0	0	0	-1	0	0	0	0	4				NaN
2013-05-10_GAG_Top10HCD_HM1_GJ178	209	106	0	1	101	205	1.5568	100	459900	68383	0.51	-	-1		0	150	421.74592957867	841.47730622414	2	MULTI	HCD	FTMS	0	0	0	-1	0	0	0	0	4				NaN	vesicle1	NaN	NaN	NaN	NaN
2013-05-10_GAG_Top10HCD_HM1_GJ178	210	107	0	1	101	205	1.5625	100	240670	25726	0.51	+	1692	DVNHEVR	7	116	434.717320342121	867.420087751041	2	MULTI	HCD	FTMS	0	0	0	-1	0	0	0	0	5	Unmodified	_DVNHEVR_	Q8IT44;C4LWJ2	66.8701934814453
2013-05-10_GAG_Top10HCD_HM1_GJ178	210	107	0	1	101	205	1.5625	100	240670	25726	0.51	+	1692	DVNHEVR	7	116	434.717320342121	867.420087751041	2	MULTI	HCD	FTMS	0	0	0	-1	0	0	0	0	5	Unmodified	_DVNHEVR_	Q8IT44;C4LWJ2	66.8701934814453	vesicle1	NaN	NaN	NaN	NaN
2013-05-10_GAG_Top10HCD_HM1_GJ178	211	108	0	1	101	205	1.5684	100	350250	46046	0.5	-	-1		0	153	366.218497003855	730.422441074511	2	MULTI	HCD	FTMS	0	0	0	-1	0	0	0	0	6				NaN
2013-05-10_GAG_Top10HCD_HM1_GJ178	211	108	0	1	101	205	1.5684	100	350250	46046	0.5	-	-1		0	153	366.218497003855	730.422441074511	2	MULTI	HCD	FTMS	0	0	0	-1	0	0	0	0	6				NaN	vesicle1	NaN	NaN	NaN	NaN
2013-05-10_GAG_Top10HCD_HM1_GJ178	214	109	0	1	103	213	1.5927	100	526730	73961	0.52	+	9713	TVKPSECS	8	149	454.213112542188	906.411672151175	2	MULTI	HCD	FTMS	0	0	0	-1	0	0	0	0	1	Unmodified	_TVKPSECS_	CON__Q1RMN8	57.0583801269531
2013-05-10_GAG_Top10HCD_HM1_GJ178	214	109	0	1	103	213	1.5927	100	526730	73961	0.52	+	9713	TVKPSECS	8	149	454.213112542188	906.411672151175	2	MULTI	HCD	FTMS	0	0	0	-1	0	0	0	0	1	Unmodified	_TVKPSECS_	CON__Q1RMN8	57.0583801269531	vesicle1	NaN	NaN	NaN	NaN
2013-05-10_GAG_Top10HCD_HM1_GJ178	215	110	0	1	103	213	1.5986	100	146700	17737	0.51	-	-1		0	100	477.766164288276	953.517775643352	2	MULTI	HCD	FTMS	0	0	0	-1	0	0	0	0	2				NaN
2013-05-10_GAG_Top10HCD_HM1_GJ178	215	110	0	1	103	213	1.5986	100	146700	17737	0.51	-	-1		0	100	477.766164288276	953.517775643352	2	MULTI	HCD	FTMS	0	0	0	-1	0	0	0	0	2				NaN	vesicle1	NaN	NaN	NaN	NaN
2013-05-10_GAG_Top10HCD_HM1_GJ178	217	111	0	1	104	216	1.6138	98.916	623860	43164	0.51	-	-1		0	142	344.205434586902	686.396316240605	2	MULTI	HCD	FTMS	0	0	0	-1	0	0	0	0	1				NaN
2013-05-10_GAG_Top10HCD_HM1_GJ178	217	111	0	1	104	216	1.6138	98.916	623860	43164	0.51	-	-1		0	142	344.205434586902	686.396316240605	2	MULTI	HCD	FTMS	0	0	0	-1	0	0	0	0	1				NaN	vesicle1	NaN	NaN	NaN	NaN
2013-05-10_GAG_Top10HCD_HM1_GJ178	218	112	0	1	104	216	1.6196	100	143260	15294	0.51	+	8993	TDSCNVDSR	9	90	527.217247450652	1052.4199419681	2	MULTI	HCD	FTMS	0	0	0	-1	0	0	0	0	2	Unmodified	_TDSCNVDSR_	Q964D2	62.4624786376953
2013-05-10_GAG_Top10HCD_HM1_GJ178	218	112	0	1	104	216	1.6196	100	143260	15294	0.51	+	8993	TDSCNVDSR	9	90	527.217247450652	1052.4199419681	2	MULTI	HCD	FTMS	0	0	0	-1	0	0	0	0	2	Unmodified	_TDSCNVDSR_	Q964D2	62.4624786376953	vesicle1	NaN	NaN	NaN	NaN
2013-05-10_GAG_Top10HCD_HM1_GJ178	219	113	0	1	104	216	1.6252	100	202980	19457	0.51	+	10093	VGSDEENAR	9	123	488.720348172909	975.426143412619	2	MULTI	HCD	FTMS	0	0	0	-1	0	0	0	0	3	Unmodified	_VGSDEENAR_	C4M213	67.4262771606445
2013-05-10_GAG_Top10HCD_HM1_GJ178	219	113	0	1	104	216	1.6252	100	202980	19457	0.51	+	10093	VGSDEENAR	9	123	488.720348172909	975.426143412619	2	MULTI	HCD	FTMS	0	0	0	-1	0	0	0	0	3	Unmodified	_VGSDEENAR_	C4M213	67.4262771606445	vesicle1	NaN	NaN	NaN	NaN
2013-05-10_GAG_Top10HCD_HM1_GJ178	222	114	0	1	106	221	1.6498	100	462740	37553	0.52	-	-1		0	184	410.178007150596	1227.51219205199	3	MULTI	HCD	FTMS	0	0	0	-1	0	0	0	0	1				NaN
2013-05-10_GAG_Top10HCD_HM1_GJ178	222	114	0	1	106	221	1.6498	100	462740	37553	0.52	-	-1		0	184	410.178007150596	1227.51219205199	3	MULTI	HCD	FTMS	0	0	0	-1	0	0	0	0	1				NaN	vesicle1	NaN	NaN	NaN	NaN
2013-05-10_GAG_Top10HCD_HM1_GJ178	223	115	0	1	106	221	1.6557	100	283920	52416	0.51	-	-1		0	125	397.711480280195	793.40840762719	2	MULTI	HCD	FTMS	0	0	0	-1	0	0	0	0	2				NaN
2013-05-10_GAG_Top10HCD_HM1_GJ178	223	115	0	1	106	221	1.6557	100	283920	52416	0.51	-	-1		0	125	397.711480280195	793.40840762719	2	MULTI	HCD	FTMS	0	0	0	-1	0	0	0	0	2				NaN	vesicle1	NaN	NaN	NaN	NaN
2013-05-10_GAG_Top10HCD_HM1_GJ178	225	116	0	1	107	224	1.671	100	430100	63720	0.51	-	-1		0	140	308.704964273447	615.395375613694	2	MULTI	HCD	FTMS	0	0	0	-1	0	0	0	0	1				NaN
2013-05-10_GAG_Top10HCD_HM1_GJ178	225	116	0	1	107	224	1.671	100	430100	63720	0.51	-	-1		0	140	308.704964273447	615.395375613694	2	MULTI	HCD	FTMS	0	0	0	-1	0	0	0	0	1				NaN	vesicle1	NaN	NaN	NaN	NaN
2013-05-10_GAG_Top10HCD_HM1_GJ178	226	117	0	1	107	224	1.677	100	290730	43247	0.49	-	-1		0	108	201.147238559241	NaN	0	PEAK	HCD	FTMS	0	0	0	-1	0	0	0	0	2				NaN
2013-05-10_GAG_Top10HCD_HM1_GJ178	226	117	0	1	107	224	1.677	100	290730	43247	0.49	-	-1		0	108	201.147238559241	NaN	0	PEAK	HCD	FTMS	0	0	0	-1	0	0	0	0	2				NaN	vesicle1	NaN	NaN	NaN	NaN
2013-05-10_GAG_Top10HCD_HM1_GJ178	228	118	0	1	108	227	1.6918	100	67770	11839	0.52	-	-1		0	58	800.335654366512	799.328377899912	1	MULTI	HCD	FTMS	0	0	0	-1	0	0	0	0	1				NaN
2013-05-10_GAG_Top10HCD_HM1_GJ178	228	118	0	1	108	227	1.6918	100	67770	11839	0.52	-	-1		0	58	800.335654366512	799.328377899912	1	MULTI	HCD	FTMS	0	0	0	-1	0	0	0	0	1				NaN	vesicle1	NaN	NaN	NaN	NaN
2013-05-10_GAG_Top10HCD_HM1_GJ178	230	119	0	1	109	229	1.7075	100	634790	72484	0.5	-	-1		0	117	265.668744428509	529.322935923819	2	MULTI	HCD	FTMS	0	0	0	-1	0	0	0	0	1				NaN
2013-05-10_GAG_Top10HCD_HM1_GJ178	230	119	0	1	109	229	1.7075	100	634790	72484	0.5	-	-1		0	117	265.668744428509	529.322935923819	2	MULTI	HCD	FTMS	0	0	0	-1	0	0	0	0	1				NaN	vesicle1	NaN	NaN	NaN	NaN
2013-05-10_GAG_Top10HCD_HM1_GJ178	234	120	0	1	112	233	1.7418	100	35830	13839	0.52	-	-1		0	33	739.350765427654	1476.68697792211	2	MULTI	HCD	FTMS	0	0	0	-1	0	0	0	0	1				NaN
2013-05-10_GAG_Top10HCD_HM1_GJ178	234	120	0	1	112	233	1.7418	100	35830	13839	0.52	-	-1		0	33	739.350765427654	1476.68697792211	2	MULTI	HCD	FTMS	0	0	0	-1	0	0	0	0	1				NaN	vesicle1	NaN	NaN	NaN	NaN
2013-05-10_GAG_Top10HCD_HM1_GJ178	238	121	0	1	115	237	1.7761	100	338590	20606	0.51	-	-1		0	145	331.66843724106	NaN	0	PEAK	HCD	FTMS	0	0	0	-1	0	0	0	0	1				NaN
2013-05-10_GAG_Top10HCD_HM1_GJ178	238	121	0	1	115	237	1.7761	100	338590	20606	0.51	-	-1		0	145	331.66843724106	NaN	0	PEAK	HCD	FTMS	0	0	0	-1	0	0	0	0	1				NaN	vesicle1	NaN	NaN	NaN	NaN
2013-05-10_GAG_Top10HCD_HM1_GJ178	239	122	0	1	115	237	1.7819	100	45166	13552	0.51	-	-1		0	32	759.904119868326	1517.79368680345	2	MULTI	HCD	FTMS	0	0	0	-1	0	0	0	0	2				NaN
2013-05-10_GAG_Top10HCD_HM1_GJ178	239	122	0	1	115	237	1.7819	100	45166	13552	0.51	-	-1		0	32	759.904119868326	1517.79368680345	2	MULTI	HCD	FTMS	0	0	0	-1	0	0	0	0	2				NaN	vesicle1	NaN	NaN	NaN	NaN
2013-05-10_GAG_Top10HCD_HM1_GJ178	241	123	0	1	116	240	1.7974	100	297060	30675	0.49	-	-1		0	98	276.655175280446	NaN	0	PEAK	HCD	FTMS	0	0	0	-1	0	0	0	0	1				NaN
2013-05-10_GAG_Top10HCD_HM1_GJ178	241	123	0	1	116	240	1.7974	100	297060	30675	0.49	-	-1		0	98	276.655175280446	NaN	0	PEAK	HCD	FTMS	0	0	0	-1	0	0	0	0	1				NaN	vesicle1	NaN	NaN	NaN	NaN
2013-05-10_GAG_Top10HCD_HM1_GJ178	243	124	0	1	117	242	1.8122	100	118870	11151	0.53	+	10708	VVSKEEAEEK	10	80	574.295902714542	1146.57725249588	2	MULTI	HCD	FTMS	0	0	0	-1	0	0	0	0	1	Unmodified	_VVSKEEAEEK_	Q5NT35;C4M1Y3	50.3209495544434
2013-05-10_GAG_Top10HCD_HM1_GJ178	243	124	0	1	117	242	1.8122	100	118870	11151	0.53	+	10708	VVSKEEAEEK	10	80	574.295902714542	1146.57725249588	2	MULTI	HCD	FTMS	0	0	0	-1	0	0	0	0	1	Unmodified	_VVSKEEAEEK_	Q5NT35;C4M1Y3	50.3209495544434	vesicle1	NaN	NaN	NaN	NaN
2013-05-10_GAG_Top10HCD_HM1_GJ178	244	125	0	1	117	242	1.8185	100	146190	19938	0.49	-	-1		0	79	239.161659014429	NaN	0	PEAK	HCD	FTMS	0	0	0	-1	0	0	0	0	2				NaN
2013-05-10_GAG_Top10HCD_HM1_GJ178	244	125	0	1	117	242	1.8185	100	146190	19938	0.49	-	-1		0	79	239.161659014429	NaN	0	PEAK	HCD	FTMS	0	0	0	-1	0	0	0	0	2				NaN	vesicle1	NaN	NaN	NaN	NaN
2013-05-10_GAG_Top10HCD_HM1_GJ178	248	126	0	1	120	247	1.8521	100	54799	13651	0.52	-	-1		0	47	652.842235927683	NaN	0	PEAK	HCD	FTMS	0	0	0	-1	0	0	0	0	1				NaN
2013-05-10_GAG_Top10HCD_HM1_GJ178	248	126	0	1	120	247	1.8521	100	54799	13651	0.52	-	-1		0	47	652.842235927683	NaN	0	PEAK	HCD	FTMS	0	0	0	-1	0	0	0	0	1				NaN	vesicle1	NaN	NaN	NaN	NaN
2013-05-10_GAG_Top10HCD_HM1_GJ178	250	127	0	1	121	249	1.8674	100	143110	12199	0.52	+	773	ARDEENTYK	9	91	563.262317780991	1124.51008262878	2	MULTI	HCD	FTMS	0	0	0	-1	0	0	0	0	1	Unmodified	_ARDEENTYK_	Q07569;C4LU72	36.0416603088379
2013-05-10_GAG_Top10HCD_HM1_GJ178	250	127	0	1	121	249	1.8674	100	143110	12199	0.52	+	773	ARDEENTYK	9	91	563.262317780991	1124.51008262878	2	MULTI	HCD	FTMS	0	0	0	-1	0	0	0	0	1	Unmodified	_ARDEENTYK_	Q07569;C4LU72	36.0416603088379	vesicle1	NaN	NaN	NaN	NaN
2013-05-10_GAG_Top10HCD_HM1_GJ178	251	128	0	1	121	249	1.8736	100	332830	36022	0.5	-	-1		0	124	293.71796753342	NaN	0	PEAK	HCD	FTMS	0	0	0	-1	0	0	0	0	2				NaN
2013-05-10_GAG_Top10HCD_HM1_GJ178	251	128	0	1	121	249	1.8736	100	332830	36022	0.5	-	-1		0	124	293.71796753342	NaN	0	PEAK	HCD	FTMS	0	0	0	-1	0	0	0	0	2				NaN	vesicle1	NaN	NaN	NaN	NaN
2013-05-10_GAG_Top10HCD_HM1_GJ178	252	129	0	1	121	249	1.8792	100	142780	12756	0.51	-	-1		0	77	539.75065929636	1077.48676565952	2	MULTI	HCD	FTMS	0	0	0	-1	0	0	0	0	3				NaN
2013-05-10_GAG_Top10HCD_HM1_GJ178	252	129	0	1	121	249	1.8792	100	142780	12756	0.51	-	-1		0	77	539.75065929636	1077.48676565952	2	MULTI	HCD	FTMS	0	0	0	-1	0	0	0	0	3				NaN	vesicle1	NaN	NaN	NaN	NaN
2013-05-10_GAG_Top10HCD_HM1_GJ178	254	130	0	1	122	253	1.8941	100	175740	11313	0.53	-	-1		0	101	614.763352757633	1227.51215258207	2	MULTI	HCD	FTMS	0	0	0	-1	0	0	0	0	1				NaN
2013-05-10_GAG_Top10HCD_HM1_GJ178	254	130	0	1	122	253	1.8941	100	175740	11313	0.53	-	-1		0	101	614.763352757633	1227.51215258207	2	MULTI	HCD	FTMS	0	0	0	-1	0	0	0	0	1				NaN	vesicle1	NaN	NaN	NaN	NaN
2013-05-10_GAG_Top10HCD_HM1_GJ178	256	131	0	1	123	255	1.9096	100	83378	11450	0.52	-	-1		0	58	604.758699286929	1207.50284564066	2	MULTI	HCD	FTMS	0	0	0	-1	0	0	0	0	1				NaN
2013-05-10_GAG_Top10HCD_HM1_GJ178	256	131	0	1	123	255	1.9096	100	83378	11450	0.52	-	-1		0	58	604.758699286929	1207.50284564066	2	MULTI	HCD	FTMS	0	0	0	-1	0	0	0	0	1				NaN	vesicle1	NaN	NaN	NaN	NaN
2013-05-10_GAG_Top10HCD_HM1_GJ178	262	132	0	1	128	261	1.9621	100	242190	51591	0.51	-	-1		0	107	319.660498652629	NaN	0	PEAK	HCD	FTMS	0	0	0	-1	0	0	0	0	1				NaN
2013-05-10_GAG_Top10HCD_HM1_GJ178	262	132	0	1	128	261	1.9621	100	242190	51591	0.51	-	-1		0	107	319.660498652629	NaN	0	PEAK	HCD	FTMS	0	0	0	-1	0	0	0	0	1				NaN	vesicle1	NaN	NaN	NaN	NaN
2013-05-10_GAG_Top10HCD_HM1_GJ178	266	133	0	1	131	265	1.9963	81.69	1026300	125280	0.48	-	-1		0	149	251.141999807975	750.404170024126	3	MULTI	HCD	FTMS	0	0	0	-1	0	0	0	0	1				NaN
2013-05-10_GAG_Top10HCD_HM1_GJ178	266	133	0	1	131	265	1.9963	81.69	1026300	125280	0.48	-	-1		0	149	251.141999807975	750.404170024126	3	MULTI	HCD	FTMS	0	0	0	-1	0	0	0	0	1				NaN	vesicle1	NaN	NaN	NaN	NaN
2013-05-10_GAG_Top10HCD_HM1_GJ178	268	134	0	1	132	267	2.0109	100	267090	62994	0.52	+	1072	DAEAYNNDHSK	11	109	632.265468338966	1262.51638374473	2	MULTI	HCD	FTMS	0	0	0	-1	0	0	0	0	1	Unmodified	_DAEAYNNDHSK_	Q24813;Q24858	90.3305587768555
2013-05-10_GAG_Top10HCD_HM1_GJ178	268	134	0	1	132	267	2.0109	100	267090	62994	0.52	+	1072	DAEAYNNDHSK	11	109	632.265468338966	1262.51638374473	2	MULTI	HCD	FTMS	0	0	0	-1	0	0	0	0	1	Unmodified	_DAEAYNNDHSK_	Q24813;Q24858	90.3305587768555	vesicle1	NaN	NaN	NaN	NaN
2013-05-10_GAG_Top10HCD_HM1_GJ178	269	135	0	1	132	267	2.0167	100	54083	13329	0.52	-	-1		0	60	1697.80531979681	NaN	0	PEAK	HCD	FTMS	0	0	0	-1	0	0	0	0	2				NaN
2013-05-10_GAG_Top10HCD_HM1_GJ178	269	135	0	1	132	267	2.0167	100	54083	13329	0.52	-	-1		0	60	1697.80531979681	NaN	0	PEAK	HCD	FTMS	0	0	0	-1	0	0	0	0	2				NaN	vesicle1	NaN	NaN	NaN	NaN
2013-05-10_GAG_Top10HCD_HM1_GJ178	270	136	0	1	132	267	2.0225	100	52081	13236	0.52	-	-1		0	66	1616.38339967392	NaN	0	PEAK	HCD	FTMS	0	0	0	-1	0	0	0	0	3				NaN
2013-05-10_GAG_Top10HCD_HM1_GJ178	270	136	0	1	132	267	2.0225	100	52081	13236	0.52	-	-1		0	66	1616.38339967392	NaN	0	PEAK	HCD	FTMS	0	0	0	-1	0	0	0	0	3				NaN	vesicle1	NaN	NaN	NaN	NaN
2013-05-10_GAG_Top10HCD_HM1_GJ178	273	137	0	1	134	272	2.0471	86.904	1066300	69968	0.49	-	-1		0	168	358.226680838513	714.438808743826	2	MULTI	HCD	FTMS	0	0	0	-1	0	0	0	0	1				NaN
2013-05-10_GAG_Top10HCD_HM1_GJ178	273	137	0	1	134	272	2.0471	86.904	1066300	69968	0.49	-	-1		0	168	358.226680838513	714.438808743826	2	MULTI	HCD	FTMS	0	0	0	-1	0	0	0	0	1				NaN	vesicle1	NaN	NaN	NaN	NaN
2013-05-10_GAG_Top10HCD_HM1_GJ178	274	138	0	1	134	272	2.0526	100	664830	76018	0.5	-	-1		0	149	466.233192351849	930.451831770498	2	MULTI	HCD	FTMS	0	0	0	-1	0	0	0	0	2				NaN
2013-05-10_GAG_Top10HCD_HM1_GJ178	274	138	0	1	134	272	2.0526	100	664830	76018	0.5	-	-1		0	149	466.233192351849	930.451831770498	2	MULTI	HCD	FTMS	0	0	0	-1	0	0	0	0	2				NaN	vesicle1	NaN	NaN	NaN	NaN
2013-05-10_GAG_Top10HCD_HM1_GJ178	275	139	0	1	134	272	2.0583	100	532310	61983	0.5	-	-1		0	142	378.734427707856	755.454302482512	2	MULTI	HCD	FTMS	0	0	0	-1	0	0	0	0	3				NaN
2013-05-10_GAG_Top10HCD_HM1_GJ178	275	139	0	1	134	272	2.0583	100	532310	61983	0.5	-	-1		0	142	378.734427707856	755.454302482512	2	MULTI	HCD	FTMS	0	0	0	-1	0	0	0	0	3				NaN	vesicle1	NaN	NaN	NaN	NaN
2013-05-10_GAG_Top10HCD_HM1_GJ178	276	140	0	1	134	272	2.0644	100	199390	18453	0.49	+	1693	DVNHEVR	7	97	434.717320342121	867.420087751041	2	MULTI	HCD	FTMS	0	0	0	-1	0	0	0	0	4	Unmodified	_DVNHEVR_	Q8IT44;C4LWJ2	58.8990097045898
2013-05-10_GAG_Top10HCD_HM1_GJ178	276	140	0	1	134	272	2.0644	100	199390	18453	0.49	+	1693	DVNHEVR	7	97	434.717320342121	867.420087751041	2	MULTI	HCD	FTMS	0	0	0	-1	0	0	0	0	4	Unmodified	_DVNHEVR_	Q8IT44;C4LWJ2	58.8990097045898	vesicle1	NaN	NaN	NaN	NaN
2013-05-10_GAG_Top10HCD_HM1_GJ178	277	141	0	1	134	272	2.0696	100	44009	8723.8	0.52	-	-1		0	55	979.415590685592	NaN	0	PEAK	HCD	FTMS	0	0	0	-1	0	0	0	0	5				NaN
2013-05-10_GAG_Top10HCD_HM1_GJ178	277	141	0	1	134	272	2.0696	100	44009	8723.8	0.52	-	-1		0	55	979.415590685592	NaN	0	PEAK	HCD	FTMS	0	0	0	-1	0	0	0	0	5				NaN	vesicle1	NaN	NaN	NaN	NaN
2013-05-10_GAG_Top10HCD_HM1_GJ178	279	142	0	1	135	278	2.0847	100	259480	29359	0.52	-	-1		0	140	424.214053409552	423.206776942952	1	MULTI	HCD	FTMS	0	0	0	-1	0	0	0	0	1				NaN
2013-05-10_GAG_Top10HCD_HM1_GJ178	279	142	0	1	135	278	2.0847	100	259480	29359	0.52	-	-1		0	140	424.214053409552	423.206776942952	1	MULTI	HCD	FTMS	0	0	0	-1	0	0	0	0	1				NaN	vesicle1	NaN	NaN	NaN	NaN
2013-05-10_GAG_Top10HCD_HM1_GJ178	281	143	0	1	136	280	2.1	29.394	2011700	305280	0.44	+	9714	TVKPSECS	8	133	454.213112542188	906.411672151175	2	MULTI	HCD	FTMS	0	0	0	-1	0	0	0	0	1	Unmodified	_TVKPSECS_	CON__Q1RMN8	68.0933837890625
2013-05-10_GAG_Top10HCD_HM1_GJ178	281	143	0	1	136	280	2.1	29.394	2011700	305280	0.44	+	9714	TVKPSECS	8	133	454.213112542188	906.411672151175	2	MULTI	HCD	FTMS	0	0	0	-1	0	0	0	0	1	Unmodified	_TVKPSECS_	CON__Q1RMN8	68.0933837890625	vesicle1	NaN	NaN	NaN	NaN
2013-05-10_GAG_Top10HCD_HM1_GJ178	282	144	0	1	136	280	2.1044	100	50034	11297	0.52	-	-1		0	58	1668.03884090392	NaN	0	PEAK	HCD	FTMS	0	0	0	-1	0	0	0	0	2				NaN
2013-05-10_GAG_Top10HCD_HM1_GJ178	282	144	0	1	136	280	2.1044	100	50034	11297	0.52	-	-1		0	58	1668.03884090392	NaN	0	PEAK	HCD	FTMS	0	0	0	-1	0	0	0	0	2				NaN	vesicle1	NaN	NaN	NaN	NaN
2013-05-10_GAG_Top10HCD_HM1_GJ178	284	145	0	1	137	283	2.1197	67.621	906620	63375	0.48	-	-1		0	156	344.205434586902	686.396316240605	2	MULTI	HCD	FTMS	0	0	0	-1	0	0	0	0	1				NaN
2013-05-10_GAG_Top10HCD_HM1_GJ178	284	145	0	1	137	283	2.1197	67.621	906620	63375	0.48	-	-1		0	156	344.205434586902	686.396316240605	2	MULTI	HCD	FTMS	0	0	0	-1	0	0	0	0	1				NaN	vesicle1	NaN	NaN	NaN	NaN
2013-05-10_GAG_Top10HCD_HM1_GJ178	285	146	0	1	137	283	2.125	100	277860	26126	0.51	+	1219	DGELKPGQK	9	127	486.26162519542	970.508697457639	2	MULTI	HCD	FTMS	0	0	0	-1	0	0	0	0	2	Unmodified	_DGELKPGQK_	C4M1H2	41.3419418334961
2013-05-10_GAG_Top10HCD_HM1_GJ178	285	146	0	1	137	283	2.125	100	277860	26126	0.51	+	1219	DGELKPGQK	9	127	486.26162519542	970.508697457639	2	MULTI	HCD	FTMS	0	0	0	-1	0	0	0	0	2	Unmodified	_DGELKPGQK_	C4M1H2	41.3419418334961	vesicle1	NaN	NaN	NaN	NaN
2013-05-10_GAG_Top10HCD_HM1_GJ178	286	147	0	1	137	283	2.1307	100	180950	16258	0.51	+	7633	NYDPDKDK	8	99	497.728897284337	993.443241635473	2	MULTI	HCD	FTMS	0	0	0	-1	0	0	0	0	3	Unmodified	_NYDPDKDK_	B1N2I7;O15613	65.2931213378906
2013-05-10_GAG_Top10HCD_HM1_GJ178	286	147	0	1	137	283	2.1307	100	180950	16258	0.51	+	7633	NYDPDKDK	8	99	497.728897284337	993.443241635473	2	MULTI	HCD	FTMS	0	0	0	-1	0	0	0	0	3	Unmodified	_NYDPDKDK_	B1N2I7;O15613	65.2931213378906	vesicle1	NaN	NaN	NaN	NaN
2013-05-10_GAG_Top10HCD_HM1_GJ178	289	148	0	1	139	288	2.1551	100	575190	51994	0.51	-	-1		0	184	396.718200806198	791.421848679197	2	MULTI	HCD	FTMS	0	0	0	-1	0	0	0	0	1				NaN
2013-05-10_GAG_Top10HCD_HM1_GJ178	289	148	0	1	139	288	2.1551	100	575190	51994	0.51	-	-1		0	184	396.718200806198	791.421848679197	2	MULTI	HCD	FTMS	0	0	0	-1	0	0	0	0	1				NaN	vesicle1	NaN	NaN	NaN	NaN
2013-05-10_GAG_Top10HCD_HM1_GJ178	290	149	0	1	139	288	2.1609	100	429680	29722	0.51	-	-1		0	192	410.178007150596	1227.51219205199	3	MULTI	HCD	FTMS	0	0	0	-1	0	0	0	0	2				NaN
2013-05-10_GAG_Top10HCD_HM1_GJ178	290	149	0	1	139	288	2.1609	100	429680	29722	0.51	-	-1		0	192	410.178007150596	1227.51219205199	3	MULTI	HCD	FTMS	0	0	0	-1	0	0	0	0	2				NaN	vesicle1	NaN	NaN	NaN	NaN
2013-05-10_GAG_Top10HCD_HM1_GJ178	291	150	0	1	139	288	2.1667	100	237530	25122	0.51	-	-1		0	135	368.499970936427	1102.47808340948	3	MULTI	HCD	FTMS	0	0	0	-1	0	0	0	0	3				NaN
2013-05-10_GAG_Top10HCD_HM1_GJ178	291	150	0	1	139	288	2.1667	100	237530	25122	0.51	-	-1		0	135	368.499970936427	1102.47808340948	3	MULTI	HCD	FTMS	0	0	0	-1	0	0	0	0	3				NaN	vesicle1	NaN	NaN	NaN	NaN
2013-05-10_GAG_Top10HCD_HM1_GJ178	293	151	0	1	140	292	2.1819	100	504010	65499	0.51	-	-1		0	148	308.704964273447	615.395375613694	2	MULTI	HCD	FTMS	0	0	0	-1	0	0	0	0	1				NaN
2013-05-10_GAG_Top10HCD_HM1_GJ178	293	151	0	1	140	292	2.1819	100	504010	65499	0.51	-	-1		0	148	308.704964273447	615.395375613694	2	MULTI	HCD	FTMS	0	0	0	-1	0	0	0	0	1				NaN	vesicle1	NaN	NaN	NaN	NaN
2013-05-10_GAG_Top10HCD_HM1_GJ178	294	152	0	1	140	292	2.1878	100	305080	42629	0.49	-	-1		0	111	201.147249062749	NaN	0	PEAK	HCD	FTMS	0	0	0	-1	0	0	0	0	2				NaN
2013-05-10_GAG_Top10HCD_HM1_GJ178	294	152	0	1	140	292	2.1878	100	305080	42629	0.49	-	-1		0	111	201.147249062749	NaN	0	PEAK	HCD	FTMS	0	0	0	-1	0	0	0	0	2				NaN	vesicle1	NaN	NaN	NaN	NaN
2013-05-10_GAG_Top10HCD_HM1_GJ178	296	153	0	1	141	295	2.2027	100	121110	11893	0.52	-	-1		0	81	514.235939012761	1026.45732509232	2	MULTI	HCD	FTMS	0	0	0	-1	0	0	0	0	1				NaN
2013-05-10_GAG_Top10HCD_HM1_GJ178	296	153	0	1	141	295	2.2027	100	121110	11893	0.52	-	-1		0	81	514.235939012761	1026.45732509232	2	MULTI	HCD	FTMS	0	0	0	-1	0	0	0	0	1				NaN	vesicle1	NaN	NaN	NaN	NaN
2013-05-10_GAG_Top10HCD_HM1_GJ178	298	154	0	1	142	297	2.2177	100	831340	115660	0.53	-	-1		0	123	265.668744428509	529.322935923819	2	MULTI	HCD	FTMS	0	0	0	-1	0	0	0	0	1				NaN
2013-05-10_GAG_Top10HCD_HM1_GJ178	298	154	0	1	142	297	2.2177	100	831340	115660	0.53	-	-1		0	123	265.668744428509	529.322935923819	2	MULTI	HCD	FTMS	0	0	0	-1	0	0	0	0	1				NaN	vesicle1	NaN	NaN	NaN	NaN
2013-05-10_GAG_Top10HCD_HM1_GJ178	299	155	0	1	142	297	2.224	100	138630	26967	0.5	-	-1		0	75	525.720431119698	1049.4263093062	2	MULTI	HCD	FTMS	0	0	0	-1	0	0	0	0	2				NaN
2013-05-10_GAG_Top10HCD_HM1_GJ178	299	155	0	1	142	297	2.224	100	138630	26967	0.5	-	-1		0	75	525.720431119698	1049.4263093062	2	MULTI	HCD	FTMS	0	0	0	-1	0	0	0	0	2				NaN	vesicle1	NaN	NaN	NaN	NaN
2013-05-10_GAG_Top10HCD_HM1_GJ178	302	156	0	1	144	301	2.2481	100	63874	12731	0.53	-	-1		0	54	739.350765427654	1476.68697792211	2	MULTI	HCD	FTMS	0	0	0	-1	0	0	0	0	1				NaN
2013-05-10_GAG_Top10HCD_HM1_GJ178	302	156	0	1	144	301	2.2481	100	63874	12731	0.53	-	-1		0	54	739.350765427654	1476.68697792211	2	MULTI	HCD	FTMS	0	0	0	-1	0	0	0	0	1				NaN	vesicle1	NaN	NaN	NaN	NaN
2013-05-10_GAG_Top10HCD_HM1_GJ178	305	157	0	1	146	304	2.2731	100	49965	11800	0.53	-	-1		0	49	893.042599358111	2676.10596867453	3	MULTI	HCD	FTMS	0	0	0	-1	0	0	0	0	1				NaN
2013-05-10_GAG_Top10HCD_HM1_GJ178	305	157	0	1	146	304	2.2731	100	49965	11800	0.53	-	-1		0	49	893.042599358111	2676.10596867453	3	MULTI	HCD	FTMS	0	0	0	-1	0	0	0	0	1				NaN	vesicle1	NaN	NaN	NaN	NaN
2013-05-10_GAG_Top10HCD_HM1_GJ178	307	158	0	1	147	306	2.2888	100	313220	22336	0.51	-	-1		0	146	329.518655882176	985.534138246728	3	MULTI	HCD	FTMS	0	0	0	-1	0	0	0	0	1				NaN
2013-05-10_GAG_Top10HCD_HM1_GJ178	307	158	0	1	147	306	2.2888	100	313220	22336	0.51	-	-1		0	146	329.518655882176	985.534138246728	3	MULTI	HCD	FTMS	0	0	0	-1	0	0	0	0	1				NaN	vesicle1	NaN	NaN	NaN	NaN
2013-05-10_GAG_Top10HCD_HM1_GJ178	309	159	0	1	148	308	2.3042	100	364110	55023	0.51	-	-1		0	104	276.655175280446	NaN	0	PEAK	HCD	FTMS	0	0	0	-1	0	0	0	0	1				NaN
2013-05-10_GAG_Top10HCD_HM1_GJ178	309	159	0	1	148	308	2.3042	100	364110	55023	0.51	-	-1		0	104	276.655175280446	NaN	0	PEAK	HCD	FTMS	0	0	0	-1	0	0	0	0	1				NaN	vesicle1	NaN	NaN	NaN	NaN
2013-05-10_GAG_Top10HCD_HM1_GJ178	310	160	0	1	148	308	2.3099	100	75571	13121	0.51	-	-1		0	56	590.795924569685	NaN	0	PEAK	HCD	FTMS	0	0	0	-1	0	0	0	0	2				NaN
2013-05-10_GAG_Top10HCD_HM1_GJ178	310	160	0	1	148	308	2.3099	100	75571	13121	0.51	-	-1		0	56	590.795924569685	NaN	0	PEAK	HCD	FTMS	0	0	0	-1	0	0	0	0	2				NaN	vesicle1	NaN	NaN	NaN	NaN
2013-05-10_GAG_Top10HCD_HM1_GJ178	312	161	0	1	149	311	2.3248	100	203850	13263	0.53	+	10709	VVSKEEAEEK	10	113	574.295902714542	1146.57725249588	2	MULTI	HCD	FTMS	0	0	0	-1	0	0	0	0	1	Unmodified	_VVSKEEAEEK_	Q5NT35;C4M1Y3	75.3890533447266
2013-05-10_GAG_Top10HCD_HM1_GJ178	312	161	0	1	149	311	2.3248	100	203850	13263	0.53	+	10709	VVSKEEAEEK	10	113	574.295902714542	1146.57725249588	2	MULTI	HCD	FTMS	0	0	0	-1	0	0	0	0	1	Unmodified	_VVSKEEAEEK_	Q5NT35;C4M1Y3	75.3890533447266	vesicle1	NaN	NaN	NaN	NaN
2013-05-10_GAG_Top10HCD_HM1_GJ178	313	162	0	1	149	311	2.3315	100	183590	17346	0.48	-	-1		0	99	239.161346552141	NaN	0	PEAK	HCD	FTMS	0	0	0	-1	0	0	0	0	2				NaN
2013-05-10_GAG_Top10HCD_HM1_GJ178	313	162	0	1	149	311	2.3315	100	183590	17346	0.48	-	-1		0	99	239.161346552141	NaN	0	PEAK	HCD	FTMS	0	0	0	-1	0	0	0	0	2				NaN	vesicle1	NaN	NaN	NaN	NaN
2013-05-10_GAG_Top10HCD_HM1_GJ178	318	163	0	1	153	317	2.3744	100	204790	19206	0.52	-	-1		0	113	547.259931648518	1092.50531036384	2	MULTI	HCD	FTMS	0	0	0	-1	0	0	0	0	1				NaN
2013-05-10_GAG_Top10HCD_HM1_GJ178	318	163	0	1	153	317	2.3744	100	204790	19206	0.52	-	-1		0	113	547.259931648518	1092.50531036384	2	MULTI	HCD	FTMS	0	0	0	-1	0	0	0	0	1				NaN	vesicle1	NaN	NaN	NaN	NaN
2013-05-10_GAG_Top10HCD_HM1_GJ178	319	164	0	1	153	317	2.3806	100	328990	38689	0.5	-	-1		0	117	294.70748608243	NaN	0	PEAK	HCD	FTMS	0	0	0	-1	0	0	0	0	2				NaN
2013-05-10_GAG_Top10HCD_HM1_GJ178	319	164	0	1	153	317	2.3806	100	328990	38689	0.5	-	-1		0	117	294.70748608243	NaN	0	PEAK	HCD	FTMS	0	0	0	-1	0	0	0	0	2				NaN	vesicle1	NaN	NaN	NaN	NaN
2013-05-10_GAG_Top10HCD_HM1_GJ178	324	165	0	1	157	323	2.4226	100	94609	13150	0.53	-	-1		0	69	604.758699286929	1207.50284564066	2	MULTI	HCD	FTMS	0	0	0	-1	0	0	0	0	1				NaN
2013-05-10_GAG_Top10HCD_HM1_GJ178	324	165	0	1	157	323	2.4226	100	94609	13150	0.53	-	-1		0	69	604.758699286929	1207.50284564066	2	MULTI	HCD	FTMS	0	0	0	-1	0	0	0	0	1				NaN	vesicle1	NaN	NaN	NaN	NaN
2013-05-10_GAG_Top10HCD_HM1_GJ178	327	166	0	1	159	326	2.4474	100	48293	13827	0.53	-	-1		0	54	947.395413007347	NaN	0	PEAK	HCD	FTMS	0	0	0	-1	0	0	0	0	1				NaN
2013-05-10_GAG_Top10HCD_HM1_GJ178	327	166	0	1	159	326	2.4474	100	48293	13827	0.53	-	-1		0	54	947.395413007347	NaN	0	PEAK	HCD	FTMS	0	0	0	-1	0	0	0	0	1				NaN	vesicle1	NaN	NaN	NaN	NaN
2013-05-10_GAG_Top10HCD_HM1_GJ178	334	167	0	1	165	333	2.5096	100	694180	73231	0.5	-	-1		0	144	251.141999807975	750.404170024126	3	MULTI	HCD	FTMS	0	0	0	-1	0	0	0	0	1				NaN
2013-05-10_GAG_Top10HCD_HM1_GJ178	334	167	0	1	165	333	2.5096	100	694180	73231	0.5	-	-1		0	144	251.141999807975	750.404170024126	3	MULTI	HCD	FTMS	0	0	0	-1	0	0	0	0	1				NaN	vesicle1	NaN	NaN	NaN	NaN
2013-05-10_GAG_Top10HCD_HM1_GJ178	336	168	0	1	166	335	2.5246	100	38610	12060	0.54	-	-1		0	34	627.824989414547	1253.63542589589	2	MULTI	HCD	FTMS	0	0	0	-1	0	0	0	0	1				NaN
2013-05-10_GAG_Top10HCD_HM1_GJ178	336	168	0	1	166	335	2.5246	100	38610	12060	0.54	-	-1		0	34	627.824989414547	1253.63542589589	2	MULTI	HCD	FTMS	0	0	0	-1	0	0	0	0	1				NaN	vesicle1	NaN	NaN	NaN	NaN
2013-05-10_GAG_Top10HCD_HM1_GJ178	339	169	0	1	168	338	2.5496	100	42822	11629	0.51	-	-1		0	49	1701.56593120212	NaN	0	PEAK	HCD	FTMS	0	0	0	-1	0	0	0	0	1				NaN
2013-05-10_GAG_Top10HCD_HM1_GJ178	339	169	0	1	168	338	2.5496	100	42822	11629	0.51	-	-1		0	49	1701.56593120212	NaN	0	PEAK	HCD	FTMS	0	0	0	-1	0	0	0	0	1				NaN	vesicle1	NaN	NaN	NaN	NaN
2013-05-10_GAG_Top10HCD_HM1_GJ178	340	170	0	1	168	338	2.5553	100	68756	12887	0.51	-	-1		0	56	718.820303103956	NaN	0	PEAK	HCD	FTMS	0	0	0	-1	0	0	0	0	2				NaN
2013-05-10_GAG_Top10HCD_HM1_GJ178	340	170	0	1	168	338	2.5553	100	68756	12887	0.51	-	-1		0	56	718.820303103956	NaN	0	PEAK	HCD	FTMS	0	0	0	-1	0	0	0	0	2				NaN	vesicle1	NaN	NaN	NaN	NaN
2013-05-10_GAG_Top10HCD_HM1_GJ178	342	171	0	1	169	341	2.5709	86.384	1082700	75713	0.48	-	-1		0	170	358.226680838513	714.438808743826	2	MULTI	HCD	FTMS	0	0	0	-1	0	0	0	0	1				NaN
2013-05-10_GAG_Top10HCD_HM1_GJ178	342	171	0	1	169	341	2.5709	86.384	1082700	75713	0.48	-	-1		0	170	358.226680838513	714.438808743826	2	MULTI	HCD	FTMS	0	0	0	-1	0	0	0	0	1				NaN	vesicle1	NaN	NaN	NaN	NaN
2013-05-10_GAG_Top10HCD_HM1_GJ178	343	172	0	1	169	341	2.5762	100	785310	73130	0.51	-	-1		0	173	467.247651838139	932.480750743078	2	MULTI	HCD	FTMS	0	0	0	-1	0	0	0	0	2				NaN
2013-05-10_GAG_Top10HCD_HM1_GJ178	343	172	0	1	169	341	2.5762	100	785310	73130	0.51	-	-1		0	173	467.247651838139	932.480750743078	2	MULTI	HCD	FTMS	0	0	0	-1	0	0	0	0	2				NaN	vesicle1	NaN	NaN	NaN	NaN
2013-05-10_GAG_Top10HCD_HM1_GJ178	344	173	0	1	169	341	2.582	100	282490	40623	0.5	-	-1		0	131	384.200382884792	766.386212836385	2	MULTI	HCD	FTMS	0	0	0	-1	0	0	0	0	3				NaN
2013-05-10_GAG_Top10HCD_HM1_GJ178	344	173	0	1	169	341	2.582	100	282490	40623	0.5	-	-1		0	131	384.200382884792	766.386212836385	2	MULTI	HCD	FTMS	0	0	0	-1	0	0	0	0	3				NaN	vesicle1	NaN	NaN	NaN	NaN
2013-05-10_GAG_Top10HCD_HM1_GJ178	345	174	0	1	169	341	2.5878	100	285280	28807	0.5	-	-1		0	131	441.239735512666	880.464918092131	2	MULTI	HCD	FTMS	0	0	0	-1	0	0	0	0	4				NaN
2013-05-10_GAG_Top10HCD_HM1_GJ178	345	174	0	1	169	341	2.5878	100	285280	28807	0.5	-	-1		0	131	441.239735512666	880.464918092131	2	MULTI	HCD	FTMS	0	0	0	-1	0	0	0	0	4				NaN	vesicle1	NaN	NaN	NaN	NaN
2013-05-10_GAG_Top10HCD_HM1_GJ178	347	175	0	1	170	346	2.6027	100	310250	33568	0.51	-	-1		0	142	424.213302368753	NaN	0	PEAK	HCD	FTMS	0	0	0	-1	0	0	0	0	1				NaN
2013-05-10_GAG_Top10HCD_HM1_GJ178	347	175	0	1	170	346	2.6027	100	310250	33568	0.51	-	-1		0	142	424.213302368753	NaN	0	PEAK	HCD	FTMS	0	0	0	-1	0	0	0	0	1				NaN	vesicle1	NaN	NaN	NaN	NaN
2013-05-10_GAG_Top10HCD_HM1_GJ178	349	176	0	1	171	348	2.6181	41.189	1467600	210120	0.45	+	9715	TVKPSECS	8	147	454.213112542188	906.411672151175	2	MULTI	HCD	FTMS	0	0	0	-1	0	0	0	0	1	Unmodified	_TVKPSECS_	CON__Q1RMN8	48.3510894775391
2013-05-10_GAG_Top10HCD_HM1_GJ178	349	176	0	1	171	348	2.6181	41.189	1467600	210120	0.45	+	9715	TVKPSECS	8	147	454.213112542188	906.411672151175	2	MULTI	HCD	FTMS	0	0	0	-1	0	0	0	0	1	Unmodified	_TVKPSECS_	CON__Q1RMN8	48.3510894775391	vesicle1	NaN	NaN	NaN	NaN
2013-05-10_GAG_Top10HCD_HM1_GJ178	350	177	0	1	171	348	2.6228	100	172650	15452	0.51	+	2384	ESSKECLNR	9	107	561.763461975025	1121.51237101685	2	MULTI	HCD	FTMS	0	0	0	-1	0	0	0	0	2	Unmodified	_ESSKECLNR_	C4LVT2;C4M8R8	57.2299003601074
2013-05-10_GAG_Top10HCD_HM1_GJ178	350	177	0	1	171	348	2.6228	100	172650	15452	0.51	+	2384	ESSKECLNR	9	107	561.763461975025	1121.51237101685	2	MULTI	HCD	FTMS	0	0	0	-1	0	0	0	0	2	Unmodified	_ESSKECLNR_	C4LVT2;C4M8R8	57.2299003601074	vesicle1	NaN	NaN	NaN	NaN
2013-05-10_GAG_Top10HCD_HM1_GJ178	352	178	0	1	172	351	2.6379	78.403	1178200	68947	0.49	-	-1		0	180	344.205434586902	686.396316240605	2	MULTI	HCD	FTMS	0	0	0	-1	0	0	0	0	1				NaN
2013-05-10_GAG_Top10HCD_HM1_GJ178	352	178	0	1	172	351	2.6379	78.403	1178200	68947	0.49	-	-1		0	180	344.205434586902	686.396316240605	2	MULTI	HCD	FTMS	0	0	0	-1	0	0	0	0	1				NaN	vesicle1	NaN	NaN	NaN	NaN
2013-05-10_GAG_Top10HCD_HM1_GJ178	353	179	0	1	172	351	2.6434	100	289110	37245	0.51	-	-1		0	127	493.774114540957	985.533676148715	2	MULTI	HCD	FTMS	0	0	0	-1	0	0	0	0	2				NaN
2013-05-10_GAG_Top10HCD_HM1_GJ178	353	179	0	1	172	351	2.6434	100	289110	37245	0.51	-	-1		0	127	493.774114540957	985.533676148715	2	MULTI	HCD	FTMS	0	0	0	-1	0	0	0	0	2				NaN	vesicle1	NaN	NaN	NaN	NaN
2013-05-10_GAG_Top10HCD_HM1_GJ178	354	180	0	1	172	351	2.649	100	189090	12952	0.51	-	-1		0	118	482.724241852765	NaN	0	PEAK	HCD	FTMS	0	0	0	-1	0	0	0	0	3				NaN
2013-05-10_GAG_Top10HCD_HM1_GJ178	354	180	0	1	172	351	2.649	100	189090	12952	0.51	-	-1		0	118	482.724241852765	NaN	0	PEAK	HCD	FTMS	0	0	0	-1	0	0	0	0	3				NaN	vesicle1	NaN	NaN	NaN	NaN
2013-05-10_GAG_Top10HCD_HM1_GJ178	356	181	0	1	173	355	2.6642	95.087	789660	61525	0.51	+	103	ADGSTITR	8	205	410.711518681094	819.408484428989	2	MULTI	HCD	FTMS	0	0	0	-1	0	0	0	0	1	Unmodified	_ADGSTITR_	CON__Q1RMN8	109.208396911621
2013-05-10_GAG_Top10HCD_HM1_GJ178	356	181	0	1	173	355	2.6642	95.087	789660	61525	0.51	+	103	ADGSTITR	8	205	410.711518681094	819.408484428989	2	MULTI	HCD	FTMS	0	0	0	-1	0	0	0	0	1	Unmodified	_ADGSTITR_	CON__Q1RMN8	109.208396911621	vesicle1	NaN	NaN	NaN	NaN
2013-05-10_GAG_Top10HCD_HM1_GJ178	357	182	0	1	173	355	2.67	100	900120	50960	0.51	-	-1		0	189	396.718200806198	791.421848679197	2	MULTI	HCD	FTMS	0	0	0	-1	0	0	0	0	2				NaN
2013-05-10_GAG_Top10HCD_HM1_GJ178	357	182	0	1	173	355	2.67	100	900120	50960	0.51	-	-1		0	189	396.718200806198	791.421848679197	2	MULTI	HCD	FTMS	0	0	0	-1	0	0	0	0	2				NaN	vesicle1	NaN	NaN	NaN	NaN
2013-05-10_GAG_Top10HCD_HM1_GJ178	360	183	0	1	175	359	2.6946	100	481490	59914	0.5	-	-1		0	163	309.676698984312	NaN	0	PEAK	HCD	FTMS	0	0	0	-1	0	0	0	0	1				NaN
2013-05-10_GAG_Top10HCD_HM1_GJ178	360	183	0	1	175	359	2.6946	100	481490	59914	0.5	-	-1		0	163	309.676698984312	NaN	0	PEAK	HCD	FTMS	0	0	0	-1	0	0	0	0	1				NaN	vesicle1	NaN	NaN	NaN	NaN
2013-05-10_GAG_Top10HCD_HM1_GJ178	361	184	0	1	175	359	2.7005	100	294960	43342	0.49	-	-1		0	97	201.147249062749	NaN	0	PEAK	HCD	FTMS	0	0	0	-1	0	0	0	0	2				NaN
2013-05-10_GAG_Top10HCD_HM1_GJ178	361	184	0	1	175	359	2.7005	100	294960	43342	0.49	-	-1		0	97	201.147249062749	NaN	0	PEAK	HCD	FTMS	0	0	0	-1	0	0	0	0	2				NaN	vesicle1	NaN	NaN	NaN	NaN
2013-05-10_GAG_Top10HCD_HM1_GJ178	363	185	0	1	176	362	2.7152	100	298930	21257	0.52	-	-1		0	130	507.724865442859	1013.43517795252	2	MULTI	HCD	FTMS	0	0	0	-1	0	0	0	0	1				NaN
2013-05-10_GAG_Top10HCD_HM1_GJ178	363	185	0	1	176	362	2.7152	100	298930	21257	0.52	-	-1		0	130	507.724865442859	1013.43517795252	2	MULTI	HCD	FTMS	0	0	0	-1	0	0	0	0	1				NaN	vesicle1	NaN	NaN	NaN	NaN
2013-05-10_GAG_Top10HCD_HM1_GJ178	365	186	0	1	177	364	2.7313	92.733	881190	114330	0.47	-	-1		0	136	265.668744428509	529.322935923819	2	MULTI	HCD	FTMS	0	0	0	-1	0	0	0	0	1				NaN
2013-05-10_GAG_Top10HCD_HM1_GJ178	365	186	0	1	177	364	2.7313	92.733	881190	114330	0.47	-	-1		0	136	265.668744428509	529.322935923819	2	MULTI	HCD	FTMS	0	0	0	-1	0	0	0	0	1				NaN	vesicle1	NaN	NaN	NaN	NaN
2013-05-10_GAG_Top10HCD_HM1_GJ178	366	187	0	1	177	364	2.7365	100	241370	47488	0.5	-	-1		0	93	525.720431119698	1049.4263093062	2	MULTI	HCD	FTMS	0	0	0	-1	0	0	0	0	2				NaN
2013-05-10_GAG_Top10HCD_HM1_GJ178	366	187	0	1	177	364	2.7365	100	241370	47488	0.5	-	-1		0	93	525.720431119698	1049.4263093062	2	MULTI	HCD	FTMS	0	0	0	-1	0	0	0	0	2				NaN	vesicle1	NaN	NaN	NaN	NaN
2013-05-10_GAG_Top10HCD_HM1_GJ178	368	188	0	1	178	367	2.7516	100	237990	23960	0.52	-	-1		0	157	368.841947388316	NaN	0	PEAK	HCD	FTMS	0	0	0	-1	0	0	0	0	1				NaN
2013-05-10_GAG_Top10HCD_HM1_GJ178	368	188	0	1	178	367	2.7516	100	237990	23960	0.52	-	-1		0	157	368.841947388316	NaN	0	PEAK	HCD	FTMS	0	0	0	-1	0	0	0	0	1				NaN	vesicle1	NaN	NaN	NaN	NaN
2013-05-10_GAG_Top10HCD_HM1_GJ178	371	189	0	1	180	370	2.7763	100	45861	12314	0.52	-	-1		0	42	1010.44576147847	NaN	0	PEAK	HCD	FTMS	0	0	0	-1	0	0	0	0	1				NaN
2013-05-10_GAG_Top10HCD_HM1_GJ178	371	189	0	1	180	370	2.7763	100	45861	12314	0.52	-	-1		0	42	1010.44576147847	NaN	0	PEAK	HCD	FTMS	0	0	0	-1	0	0	0	0	1				NaN	vesicle1	NaN	NaN	NaN	NaN
2013-05-10_GAG_Top10HCD_HM1_GJ178	373	190	0	1	181	372	2.7915	100	51775	12441	0.53	-	-1		0	55	893.042599358111	2676.10596867453	3	MULTI	HCD	FTMS	0	0	0	-1	0	0	0	0	1				NaN
2013-05-10_GAG_Top10HCD_HM1_GJ178	373	190	0	1	181	372	2.7915	100	51775	12441	0.53	-	-1		0	55	893.042599358111	2676.10596867453	3	MULTI	HCD	FTMS	0	0	0	-1	0	0	0	0	1				NaN	vesicle1	NaN	NaN	NaN	NaN
2013-05-10_GAG_Top10HCD_HM1_GJ178	375	191	0	1	182	374	2.8068	100	398090	25989	0.53	+	5296	KFIAEHNK	8	156	329.518655882176	985.534138246728	3	MULTI	HCD	FTMS	0	0	0	-1	0	0	0	0	1	Unmodified	_KFIAEHNK_	C4LVT2;C4M8R8	57.5600891113281
2013-05-10_GAG_Top10HCD_HM1_GJ178	375	191	0	1	182	374	2.8068	100	398090	25989	0.53	+	5296	KFIAEHNK	8	156	329.518655882176	985.534138246728	3	MULTI	HCD	FTMS	0	0	0	-1	0	0	0	0	1	Unmodified	_KFIAEHNK_	C4LVT2;C4M8R8	57.5600891113281	vesicle1	NaN	NaN	NaN	NaN
2013-05-10_GAG_Top10HCD_HM1_GJ178	377	192	0	1	183	376	2.8224	100	393540	59610	0.51	-	-1		0	111	276.655175280446	NaN	0	PEAK	HCD	FTMS	0	0	0	-1	0	0	0	0	1				NaN
2013-05-10_GAG_Top10HCD_HM1_GJ178	377	192	0	1	183	376	2.8224	100	393540	59610	0.51	-	-1		0	111	276.655175280446	NaN	0	PEAK	HCD	FTMS	0	0	0	-1	0	0	0	0	1				NaN	vesicle1	NaN	NaN	NaN	NaN
2013-05-10_GAG_Top10HCD_HM1_GJ178	378	193	0	1	183	376	2.8281	100	46651	14071	0.51	-	-1		0	45	1615.02477106639	NaN	0	PEAK	HCD	FTMS	0	0	0	-1	0	0	0	0	2				NaN
2013-05-10_GAG_Top10HCD_HM1_GJ178	378	193	0	1	183	376	2.8281	100	46651	14071	0.51	-	-1		0	45	1615.02477106639	NaN	0	PEAK	HCD	FTMS	0	0	0	-1	0	0	0	0	2				NaN	vesicle1	NaN	NaN	NaN	NaN
2013-05-10_GAG_Top10HCD_HM1_GJ178	380	194	0	1	184	379	2.8432	100	363870	38489	0.52	+	11096	YHPDKPTGDK	10	101	579.282601674233	1156.55065041527	2	MULTI	HCD	FTMS	0	0	0	-1	0	0	0	0	1	Unmodified	_YHPDKPTGDK_	C4LV33;C4LUK8	72.264518737793
2013-05-10_GAG_Top10HCD_HM1_GJ178	380	194	0	1	184	379	2.8432	100	363870	38489	0.52	+	11096	YHPDKPTGDK	10	101	579.282601674233	1156.55065041527	2	MULTI	HCD	FTMS	0	0	0	-1	0	0	0	0	1	Unmodified	_YHPDKPTGDK_	C4LV33;C4LUK8	72.264518737793	vesicle1	NaN	NaN	NaN	NaN
2013-05-10_GAG_Top10HCD_HM1_GJ178	385	195	0	1	188	384	2.8866	100	152960	14201	0.51	-	-1		0	90	547.259931648518	1092.50531036384	2	MULTI	HCD	FTMS	0	0	0	-1	0	0	0	0	1				NaN
2013-05-10_GAG_Top10HCD_HM1_GJ178	385	195	0	1	188	384	2.8866	100	152960	14201	0.51	-	-1		0	90	547.259931648518	1092.50531036384	2	MULTI	HCD	FTMS	0	0	0	-1	0	0	0	0	1				NaN	vesicle1	NaN	NaN	NaN	NaN
2013-05-10_GAG_Top10HCD_HM1_GJ178	386	196	0	1	188	384	2.8925	100	274250	25256	0.5	-	-1		0	102	292.679362546898	NaN	0	PEAK	HCD	FTMS	0	0	0	-1	0	0	0	0	2				NaN
2013-05-10_GAG_Top10HCD_HM1_GJ178	386	196	0	1	188	384	2.8925	100	274250	25256	0.5	-	-1		0	102	292.679362546898	NaN	0	PEAK	HCD	FTMS	0	0	0	-1	0	0	0	0	2				NaN	vesicle1	NaN	NaN	NaN	NaN
2013-05-10_GAG_Top10HCD_HM1_GJ178	391	197	0	1	192	390	2.9351	100	152810	16347	0.54	-	-1		0	126	603.96734164346	1808.88019553058	3	MULTI	HCD	FTMS	0	0	0	-1	0	0	0	0	1				NaN
2013-05-10_GAG_Top10HCD_HM1_GJ178	391	197	0	1	192	390	2.9351	100	152810	16347	0.54	-	-1		0	126	603.96734164346	1808.88019553058	3	MULTI	HCD	FTMS	0	0	0	-1	0	0	0	0	1				NaN	vesicle1	NaN	NaN	NaN	NaN
2013-05-10_GAG_Top10HCD_HM1_GJ178	401	198	0	1	201	400	3.025	100	251020	34550	0.52	-	-1		0	127	254.137392579882	NaN	0	PEAK	HCD	FTMS	0	0	0	-1	0	0	0	0	1				NaN
2013-05-10_GAG_Top10HCD_HM1_GJ178	401	198	0	1	201	400	3.025	100	251020	34550	0.52	-	-1		0	127	254.137392579882	NaN	0	PEAK	HCD	FTMS	0	0	0	-1	0	0	0	0	1				NaN	vesicle1	NaN	NaN	NaN	NaN
2013-05-10_GAG_Top10HCD_HM1_GJ178	403	199	0	1	202	402	3.0394	100	52583	12965	0.53	-	-1		0	47	627.321072857859	626.313796391259	1	MULTI	HCD	FTMS	0	0	0	-1	0	0	0	0	1				NaN
2013-05-10_GAG_Top10HCD_HM1_GJ178	403	199	0	1	202	402	3.0394	100	52583	12965	0.53	-	-1		0	47	627.321072857859	626.313796391259	1	MULTI	HCD	FTMS	0	0	0	-1	0	0	0	0	1				NaN	vesicle1	NaN	NaN	NaN	NaN
2013-05-10_GAG_Top10HCD_HM1_GJ178	405	200	0	1	203	404	3.0549	100	327860	26166	0.52	-	-1		0	127	232.003087741241	NaN	0	PEAK	HCD	FTMS	0	0	0	-1	0	0	0	0	1				NaN
2013-05-10_GAG_Top10HCD_HM1_GJ178	405	200	0	1	203	404	3.0549	100	327860	26166	0.52	-	-1		0	127	232.003087741241	NaN	0	PEAK	HCD	FTMS	0	0	0	-1	0	0	0	0	1				NaN	vesicle1	NaN	NaN	NaN	NaN
2013-05-10_GAG_Top10HCD_HM1_GJ178	408	201	0	1	205	407	3.0795	82.464	974440	94657	0.49	+	1103	DALETEKK	8	174	467.247651838139	932.480750743078	2	MULTI	HCD	FTMS	0	0	0	-1	0	0	0	0	1	Unmodified	_DALETEKK_	Q07569;C4LU72	87.6872634887695
2013-05-10_GAG_Top10HCD_HM1_GJ178	408	201	0	1	205	407	3.0795	82.464	974440	94657	0.49	+	1103	DALETEKK	8	174	467.247651838139	932.480750743078	2	MULTI	HCD	FTMS	0	0	0	-1	0	0	0	0	1	Unmodified	_DALETEKK_	Q07569;C4LU72	87.6872634887695	vesicle1	NaN	NaN	NaN	NaN
2013-05-10_GAG_Top10HCD_HM1_GJ178	409	202	0	1	205	407	3.085	100	750520	39993	0.5	+	4874	IRADEQQER	9	182	382.195162305244	1143.56365751593	3	MULTI	HCD	FTMS	0	0	0	-1	0	0	0	0	2	Unmodified	_IRADEQQER_	C4M2R6	114.747703552246
2013-05-10_GAG_Top10HCD_HM1_GJ178	409	202	0	1	205	407	3.085	100	750520	39993	0.5	+	4874	IRADEQQER	9	182	382.195162305244	1143.56365751593	3	MULTI	HCD	FTMS	0	0	0	-1	0	0	0	0	2	Unmodified	_IRADEQQER_	C4M2R6	114.747703552246	vesicle1	NaN	NaN	NaN	NaN
2013-05-10_GAG_Top10HCD_HM1_GJ178	410	203	0	1	205	407	3.0908	100	509430	31836	0.5	-	-1		0	146	358.226680838513	714.438808743826	2	MULTI	HCD	FTMS	0	0	0	-1	0	0	0	0	3				NaN
2013-05-10_GAG_Top10HCD_HM1_GJ178	410	203	0	1	205	407	3.0908	100	509430	31836	0.5	-	-1		0	146	358.226680838513	714.438808743826	2	MULTI	HCD	FTMS	0	0	0	-1	0	0	0	0	3				NaN	vesicle1	NaN	NaN	NaN	NaN
2013-05-10_GAG_Top10HCD_HM1_GJ178	411	204	0	1	205	407	3.0965	100	199330	24376	0.51	-	-1		0	118	441.239735512666	880.464918092131	2	MULTI	HCD	FTMS	0	0	0	-1	0	0	0	0	4				NaN
2013-05-10_GAG_Top10HCD_HM1_GJ178	411	204	0	1	205	407	3.0965	100	199330	24376	0.51	-	-1		0	118	441.239735512666	880.464918092131	2	MULTI	HCD	FTMS	0	0	0	-1	0	0	0	0	4				NaN	vesicle1	NaN	NaN	NaN	NaN
2013-05-10_GAG_Top10HCD_HM1_GJ178	412	205	0	1	205	407	3.102	100	43329	12975	0.52	-	-1		0	43	1702.05027778096	NaN	0	PEAK	HCD	FTMS	0	0	0	-1	0	0	0	0	5				NaN
2013-05-10_GAG_Top10HCD_HM1_GJ178	412	205	0	1	205	407	3.102	100	43329	12975	0.52	-	-1		0	43	1702.05027778096	NaN	0	PEAK	HCD	FTMS	0	0	0	-1	0	0	0	0	5				NaN	vesicle1	NaN	NaN	NaN	NaN
2013-05-10_GAG_Top10HCD_HM1_GJ178	414	206	0	1	206	413	3.1169	100	402180	29800	0.53	+	5877	LEEAEEK	7	162	424.205526320623	846.396499708046	2	MULTI	HCD	FTMS	0	0	0	-1	0	0	0	0	1	Unmodified	_LEEAEEK_	P21138;C4MBR8;Q0ECW6;O15611;Q07592	63.7720413208008
2013-05-10_GAG_Top10HCD_HM1_GJ178	414	206	0	1	206	413	3.1169	100	402180	29800	0.53	+	5877	LEEAEEK	7	162	424.205526320623	846.396499708046	2	MULTI	HCD	FTMS	0	0	0	-1	0	0	0	0	1	Unmodified	_LEEAEEK_	P21138;C4MBR8;Q0ECW6;O15611;Q07592	63.7720413208008	vesicle1	NaN	NaN	NaN	NaN
2013-05-10_GAG_Top10HCD_HM1_GJ178	416	207	0	1	207	415	3.1328	100	335090	23793	0.5	-	-1		0	125	559.779299247874	1117.54404556255	2	MULTI	HCD	FTMS	0	0	0	-1	0	0	0	0	1				NaN
2013-05-10_GAG_Top10HCD_HM1_GJ178	416	207	0	1	207	415	3.1328	100	335090	23793	0.5	-	-1		0	125	559.779299247874	1117.54404556255	2	MULTI	HCD	FTMS	0	0	0	-1	0	0	0	0	1				NaN	vesicle1	NaN	NaN	NaN	NaN
2013-05-10_GAG_Top10HCD_HM1_GJ178	418	208	0	1	208	417	3.1479	34.026	1711000	262340	0.44	+	3559	GLQTSEDNK	9	144	496.238201196967	990.461849460734	2	MULTI	HCD	FTMS	0	0	0	-1	0	0	0	0	1	Unmodified	_GLQTSEDNK_	F2VN92;C4M296	132.954299926758
2013-05-10_GAG_Top10HCD_HM1_GJ178	418	208	0	1	208	417	3.1479	34.026	1711000	262340	0.44	+	3559	GLQTSEDNK	9	144	496.238201196967	990.461849460734	2	MULTI	HCD	FTMS	0	0	0	-1	0	0	0	0	1	Unmodified	_GLQTSEDNK_	F2VN92;C4M296	132.954299926758	vesicle1	NaN	NaN	NaN	NaN
2013-05-10_GAG_Top10HCD_HM1_GJ178	419	209	0	1	208	417	3.1526	77.589	1115400	119440	0.48	-	-1		0	156	343.719023234717	685.423493536234	2	MULTI	HCD	FTMS	0	0	0	-1	0	0	0	0	2				NaN
2013-05-10_GAG_Top10HCD_HM1_GJ178	419	209	0	1	208	417	3.1526	77.589	1115400	119440	0.48	-	-1		0	156	343.719023234717	685.423493536234	2	MULTI	HCD	FTMS	0	0	0	-1	0	0	0	0	2				NaN	vesicle1	NaN	NaN	NaN	NaN
2013-05-10_GAG_Top10HCD_HM1_GJ178	420	210	0	1	208	417	3.1579	100	349810	41799	0.51	-	-1		0	144	454.213112542188	906.411672151175	2	MULTI	HCD	FTMS	0	0	0	-1	0	0	0	0	3				NaN
2013-05-10_GAG_Top10HCD_HM1_GJ178	420	210	0	1	208	417	3.1579	100	349810	41799	0.51	-	-1		0	144	454.213112542188	906.411672151175	2	MULTI	HCD	FTMS	0	0	0	-1	0	0	0	0	3				NaN	vesicle1	NaN	NaN	NaN	NaN
2013-05-10_GAG_Top10HCD_HM1_GJ178	421	211	0	1	208	417	3.1636	100	232530	39198	0.51	-	-1		0	127	478.240203040132	954.465853147064	2	MULTI	HCD	FTMS	0	0	0	-1	0	0	0	0	4				NaN
2013-05-10_GAG_Top10HCD_HM1_GJ178	421	211	0	1	208	417	3.1636	100	232530	39198	0.51	-	-1		0	127	478.240203040132	954.465853147064	2	MULTI	HCD	FTMS	0	0	0	-1	0	0	0	0	4				NaN	vesicle1	NaN	NaN	NaN	NaN
2013-05-10_GAG_Top10HCD_HM1_GJ178	423	212	0	1	209	422	3.1786	13.211	6450300	626440	0.42	+	104	ADGSTITR	8	160	410.711518681094	819.408484428989	2	MULTI	HCD	FTMS	0	0	0	-1	0	0	0	0	1	Unmodified	_ADGSTITR_	CON__Q1RMN8	99.6013107299805
2013-05-10_GAG_Top10HCD_HM1_GJ178	423	212	0	1	209	422	3.1786	13.211	6450300	626440	0.42	+	104	ADGSTITR	8	160	410.711518681094	819.408484428989	2	MULTI	HCD	FTMS	0	0	0	-1	0	0	0	0	1	Unmodified	_ADGSTITR_	CON__Q1RMN8	99.6013107299805	vesicle1	NaN	NaN	NaN	NaN
2013-05-10_GAG_Top10HCD_HM1_GJ178	424	213	0	1	209	422	3.183	87.272	1513000	248920	0.49	-	-1		0	196	395.69614135738	789.37772978156	2	MULTI	HCD	FTMS	0	0	0	-1	0	0	0	0	2				NaN
2013-05-10_GAG_Top10HCD_HM1_GJ178	424	213	0	1	209	422	3.183	87.272	1513000	248920	0.49	-	-1		0	196	395.69614135738	789.37772978156	2	MULTI	HCD	FTMS	0	0	0	-1	0	0	0	0	2				NaN	vesicle1	NaN	NaN	NaN	NaN
2013-05-10_GAG_Top10HCD_HM1_GJ178	427	214	0	1	211	426	3.2077	100	573500	42145	0.51	-	-1		0	146	307.172520252214	918.495731356842	3	MULTI	HCD	FTMS	0	0	0	-1	0	0	0	0	1				NaN
2013-05-10_GAG_Top10HCD_HM1_GJ178	427	214	0	1	211	426	3.2077	100	573500	42145	0.51	-	-1		0	146	307.172520252214	918.495731356842	3	MULTI	HCD	FTMS	0	0	0	-1	0	0	0	0	1				NaN	vesicle1	NaN	NaN	NaN	NaN
2013-05-10_GAG_Top10HCD_HM1_GJ178	428	215	0	1	211	426	3.2137	100	391090	25718	0.5	-	-1		0	140	317.688084860088	633.361616786977	2	MULTI	HCD	FTMS	0	0	0	-1	0	0	0	0	2				NaN
2013-05-10_GAG_Top10HCD_HM1_GJ178	428	215	0	1	211	426	3.2137	100	391090	25718	0.5	-	-1		0	140	317.688084860088	633.361616786977	2	MULTI	HCD	FTMS	0	0	0	-1	0	0	0	0	2				NaN	vesicle1	NaN	NaN	NaN	NaN
2013-05-10_GAG_Top10HCD_HM1_GJ178	430	216	0	1	212	429	3.2287	100	266900	16281	0.53	-	-1		0	141	507.229225564706	1012.44389819621	2	MULTI	HCD	FTMS	0	0	0	-1	0	0	0	0	1				NaN
2013-05-10_GAG_Top10HCD_HM1_GJ178	430	216	0	1	212	429	3.2287	100	266900	16281	0.53	-	-1		0	141	507.229225564706	1012.44389819621	2	MULTI	HCD	FTMS	0	0	0	-1	0	0	0	0	1				NaN	vesicle1	NaN	NaN	NaN	NaN
2013-05-10_GAG_Top10HCD_HM1_GJ178	432	217	0	1	213	431	3.2441	100	405470	75031	0.52	-	-1		0	133	525.720431119698	1049.4263093062	2	MULTI	HCD	FTMS	0	0	0	-1	0	0	0	0	1				NaN
2013-05-10_GAG_Top10HCD_HM1_GJ178	432	217	0	1	213	431	3.2441	100	405470	75031	0.52	-	-1		0	133	525.720431119698	1049.4263093062	2	MULTI	HCD	FTMS	0	0	0	-1	0	0	0	0	1				NaN	vesicle1	NaN	NaN	NaN	NaN
2013-05-10_GAG_Top10HCD_HM1_GJ178	437	218	0	1	217	436	3.2878	100	306520	46940	0.5	-	-1		0	103	201.147249062749	NaN	0	PEAK	HCD	FTMS	0	0	0	-1	0	0	0	0	1				NaN
2013-05-10_GAG_Top10HCD_HM1_GJ178	437	218	0	1	217	436	3.2878	100	306520	46940	0.5	-	-1		0	103	201.147249062749	NaN	0	PEAK	HCD	FTMS	0	0	0	-1	0	0	0	0	1				NaN	vesicle1	NaN	NaN	NaN	NaN
2013-05-10_GAG_Top10HCD_HM1_GJ178	438	219	0	1	217	436	3.2934	100	60270	12018	0.51	-	-1		0	58	1010.44649279407	2018.87843265495	2	MULTI	HCD	FTMS	0	0	0	-1	0	0	0	0	2				NaN
2013-05-10_GAG_Top10HCD_HM1_GJ178	438	219	0	1	217	436	3.2934	100	60270	12018	0.51	-	-1		0	58	1010.44649279407	2018.87843265495	2	MULTI	HCD	FTMS	0	0	0	-1	0	0	0	0	2				NaN	vesicle1	NaN	NaN	NaN	NaN
2013-05-10_GAG_Top10HCD_HM1_GJ178	441	220	0	1	219	440	3.3181	78.818	1024200	147780	0.48	-	-1		0	134	330.184905497105	658.355258061009	2	MULTI	HCD	FTMS	0	0	0	-1	0	0	0	0	1				NaN
2013-05-10_GAG_Top10HCD_HM1_GJ178	441	220	0	1	219	440	3.3181	78.818	1024200	147780	0.48	-	-1		0	134	330.184905497105	658.355258061009	2	MULTI	HCD	FTMS	0	0	0	-1	0	0	0	0	1				NaN	vesicle1	NaN	NaN	NaN	NaN
2013-05-10_GAG_Top10HCD_HM1_GJ178	443	221	0	1	220	442	3.3334	100	431700	49807	0.49	-	-1		0	114	276.655175280446	NaN	0	PEAK	HCD	FTMS	0	0	0	-1	0	0	0	0	1				NaN
2013-05-10_GAG_Top10HCD_HM1_GJ178	443	221	0	1	220	442	3.3334	100	431700	49807	0.49	-	-1		0	114	276.655175280446	NaN	0	PEAK	HCD	FTMS	0	0	0	-1	0	0	0	0	1				NaN	vesicle1	NaN	NaN	NaN	NaN
2013-05-10_GAG_Top10HCD_HM1_GJ178	445	222	0	1	221	444	3.348	64.366	1015200	173500	0.49	+	4876	IRADEQQER	9	131	572.789116264469	1143.56367959574	2	MULTI	HCD	FTMS	0	0	0	-1	0	0	0	0	1	Unmodified	_IRADEQQER_	C4M2R6	219.02360534668
2013-05-10_GAG_Top10HCD_HM1_GJ178	445	222	0	1	221	444	3.348	64.366	1015200	173500	0.49	+	4876	IRADEQQER	9	131	572.789116264469	1143.56367959574	2	MULTI	HCD	FTMS	0	0	0	-1	0	0	0	0	1	Unmodified	_IRADEQQER_	C4M2R6	219.02360534668	vesicle1	NaN	NaN	NaN	NaN
2013-05-10_GAG_Top10HCD_HM1_GJ178	447	223	0	1	222	446	3.3627	100	87216	20037	0.53	-	-1		0	53	583.780519076836	NaN	0	PEAK	HCD	FTMS	0	0	0	-1	0	0	0	0	1				NaN
2013-05-10_GAG_Top10HCD_HM1_GJ178	447	223	0	1	222	446	3.3627	100	87216	20037	0.53	-	-1		0	53	583.780519076836	NaN	0	PEAK	HCD	FTMS	0	0	0	-1	0	0	0	0	1				NaN	vesicle1	NaN	NaN	NaN	NaN
2013-05-10_GAG_Top10HCD_HM1_GJ178	449	224	0	1	223	448	3.3778	100	56518	12392	0.54	-	-1		0	44	726.814041467288	1451.61353000138	2	MULTI	HCD	FTMS	0	0	0	-1	0	0	0	0	1				NaN
2013-05-10_GAG_Top10HCD_HM1_GJ178	449	224	0	1	223	448	3.3778	100	56518	12392	0.54	-	-1		0	44	726.814041467288	1451.61353000138	2	MULTI	HCD	FTMS	0	0	0	-1	0	0	0	0	1				NaN	vesicle1	NaN	NaN	NaN	NaN
2013-05-10_GAG_Top10HCD_HM1_GJ178	451	225	0	1	224	450	3.3931	100	100630	15164	0.54	-	-1		0	82	548.763822231724	1095.51309153025	2	MULTI	HCD	FTMS	0	0	0	-1	0	0	0	0	1				NaN
2013-05-10_GAG_Top10HCD_HM1_GJ178	451	225	0	1	224	450	3.3931	100	100630	15164	0.54	-	-1		0	82	548.763822231724	1095.51309153025	2	MULTI	HCD	FTMS	0	0	0	-1	0	0	0	0	1				NaN	vesicle1	NaN	NaN	NaN	NaN
2013-05-10_GAG_Top10HCD_HM1_GJ178	457	226	0	1	229	456	3.446	100	480610	32949	0.51	+	3875	GYLHSNDKEK	10	140	595.794036400476	1189.57351986775	2	MULTI	HCD	FTMS	0	0	0	-1	0	0	0	0	1	Unmodified	_GYLHSNDKEK_	C4M1M6	109.940399169922
2013-05-10_GAG_Top10HCD_HM1_GJ178	457	226	0	1	229	456	3.446	100	480610	32949	0.51	+	3875	GYLHSNDKEK	10	140	595.794036400476	1189.57351986775	2	MULTI	HCD	FTMS	0	0	0	-1	0	0	0	0	1	Unmodified	_GYLHSNDKEK_	C4M1M6	109.940399169922	vesicle1	NaN	NaN	NaN	NaN
2013-05-10_GAG_Top10HCD_HM1_GJ178	462	227	0	1	233	461	3.489	100	46130	15207	0.53	-	-1		0	48	1683.43	NaN	0	PEAK	HCD	FTMS	0	0	0	-1	0	0	0	0	1				NaN
2013-05-10_GAG_Top10HCD_HM1_GJ178	462	227	0	1	233	461	3.489	100	46130	15207	0.53	-	-1		0	48	1683.43	NaN	0	PEAK	HCD	FTMS	0	0	0	-1	0	0	0	0	1				NaN	vesicle1	NaN	NaN	NaN	NaN
2013-05-10_GAG_Top10HCD_HM1_GJ178	467	228	0	1	237	466	3.5328	100	328500	23042	0.5	-	-1		0	107	255.673715394102	509.332877855004	2	MULTI	HCD	FTMS	0	0	0	-1	0	0	0	0	1				NaN
2013-05-10_GAG_Top10HCD_HM1_GJ178	467	228	0	1	237	466	3.5328	100	328500	23042	0.5	-	-1		0	107	255.673715394102	509.332877855004	2	MULTI	HCD	FTMS	0	0	0	-1	0	0	0	0	1				NaN	vesicle1	NaN	NaN	NaN	NaN
2013-05-10_GAG_Top10HCD_HM1_GJ178	469	229	0	1	238	468	3.5478	100	430480	45606	0.52	-	-1		0	134	244.657742784626	NaN	0	PEAK	HCD	FTMS	0	0	0	-1	0	0	0	0	1				NaN
2013-05-10_GAG_Top10HCD_HM1_GJ178	469	229	0	1	238	468	3.5478	100	430480	45606	0.52	-	-1		0	134	244.657742784626	NaN	0	PEAK	HCD	FTMS	0	0	0	-1	0	0	0	0	1				NaN	vesicle1	NaN	NaN	NaN	NaN
2013-05-10_GAG_Top10HCD_HM1_GJ178	470	230	0	1	238	468	3.5537	100	115380	12602	0.51	-	-1		0	75	624.304679365439	1246.59480579768	2	MULTI	HCD	FTMS	0	0	0	-1	0	0	0	0	2				NaN
2013-05-10_GAG_Top10HCD_HM1_GJ178	470	230	0	1	238	468	3.5537	100	115380	12602	0.51	-	-1		0	75	624.304679365439	1246.59480579768	2	MULTI	HCD	FTMS	0	0	0	-1	0	0	0	0	2				NaN	vesicle1	NaN	NaN	NaN	NaN
2013-05-10_GAG_Top10HCD_HM1_GJ178	472	231	0	1	239	471	3.5687	100	351070	25352	0.53	-	-1		0	146	231.474472753671	NaN	0	PEAK	HCD	FTMS	0	0	0	-1	0	0	0	0	1				NaN
2013-05-10_GAG_Top10HCD_HM1_GJ178	472	231	0	1	239	471	3.5687	100	351070	25352	0.53	-	-1		0	146	231.474472753671	NaN	0	PEAK	HCD	FTMS	0	0	0	-1	0	0	0	0	1				NaN	vesicle1	NaN	NaN	NaN	NaN
2013-05-10_GAG_Top10HCD_HM1_GJ178	474	232	0	1	240	473	3.584	100	504940	43435	0.52	+	1104	DALETEKK	8	152	467.247651838139	932.480750743078	2	MULTI	HCD	FTMS	0	0	0	-1	0	0	0	0	1	Unmodified	_DALETEKK_	Q07569;C4LU72	88.1064529418945
2013-05-10_GAG_Top10HCD_HM1_GJ178	474	232	0	1	240	473	3.584	100	504940	43435	0.52	+	1104	DALETEKK	8	152	467.247651838139	932.480750743078	2	MULTI	HCD	FTMS	0	0	0	-1	0	0	0	0	1	Unmodified	_DALETEKK_	Q07569;C4LU72	88.1064529418945	vesicle1	NaN	NaN	NaN	NaN
2013-05-10_GAG_Top10HCD_HM1_GJ178	475	233	0	1	240	473	3.59	100	542930	46223	0.51	-	-1		0	184	439.222085802786	876.429618672372	2	MULTI	HCD	FTMS	0	0	0	-1	0	0	0	0	2				NaN
2013-05-10_GAG_Top10HCD_HM1_GJ178	475	233	0	1	240	473	3.59	100	542930	46223	0.51	-	-1		0	184	439.222085802786	876.429618672372	2	MULTI	HCD	FTMS	0	0	0	-1	0	0	0	0	2				NaN	vesicle1	NaN	NaN	NaN	NaN
2013-05-10_GAG_Top10HCD_HM1_GJ178	476	234	0	1	240	473	3.596	100	461620	36621	0.5	-	-1		0	174	367.163544911423	732.312536889646	2	MULTI	HCD	FTMS	0	0	0	-1	0	0	0	0	3				NaN
2013-05-10_GAG_Top10HCD_HM1_GJ178	476	234	0	1	240	473	3.596	100	461620	36621	0.5	-	-1		0	174	367.163544911423	732.312536889646	2	MULTI	HCD	FTMS	0	0	0	-1	0	0	0	0	3				NaN	vesicle1	NaN	NaN	NaN	NaN
2013-05-10_GAG_Top10HCD_HM1_GJ178	477	235	0	1	240	473	3.6017	100	680150	52052	0.5	-	-1		0	152	294.161165369763	879.461666709489	3	MULTI	HCD	FTMS	0	0	0	-1	0	0	0	0	4				NaN
2013-05-10_GAG_Top10HCD_HM1_GJ178	477	235	0	1	240	473	3.6017	100	680150	52052	0.5	-	-1		0	152	294.161165369763	879.461666709489	3	MULTI	HCD	FTMS	0	0	0	-1	0	0	0	0	4				NaN	vesicle1	NaN	NaN	NaN	NaN
2013-05-10_GAG_Top10HCD_HM1_GJ178	479	236	0	1	241	478	3.6165	100	692060	40693	0.52	+	4875	IRADEQQER	9	169	382.195162305244	1143.56365751593	3	MULTI	HCD	FTMS	0	0	0	-1	0	0	0	0	1	Unmodified	_IRADEQQER_	C4M2R6	71.8614501953125
2013-05-10_GAG_Top10HCD_HM1_GJ178	479	236	0	1	241	478	3.6165	100	692060	40693	0.52	+	4875	IRADEQQER	9	169	382.195162305244	1143.56365751593	3	MULTI	HCD	FTMS	0	0	0	-1	0	0	0	0	1	Unmodified	_IRADEQQER_	C4M2R6	71.8614501953125	vesicle1	NaN	NaN	NaN	NaN
2013-05-10_GAG_Top10HCD_HM1_GJ178	480	237	0	1	241	478	3.6223	100	49789	14813	0.52	-	-1		0	50	1701.57815897667	NaN	0	PEAK	HCD	FTMS	0	0	0	-1	0	0	0	0	2				NaN
2013-05-10_GAG_Top10HCD_HM1_GJ178	480	237	0	1	241	478	3.6223	100	49789	14813	0.52	-	-1		0	50	1701.57815897667	NaN	0	PEAK	HCD	FTMS	0	0	0	-1	0	0	0	0	2				NaN	vesicle1	NaN	NaN	NaN	NaN
2013-05-10_GAG_Top10HCD_HM1_GJ178	482	238	0	1	242	481	3.6372	100	499610	29775	0.53	-	-1		0	166	421.702664236546	841.390775539891	2	MULTI	HCD	FTMS	0	0	0	-1	0	0	0	0	1				NaN
2013-05-10_GAG_Top10HCD_HM1_GJ178	482	238	0	1	242	481	3.6372	100	499610	29775	0.53	-	-1		0	166	421.702664236546	841.390775539891	2	MULTI	HCD	FTMS	0	0	0	-1	0	0	0	0	1				NaN	vesicle1	NaN	NaN	NaN	NaN
2013-05-10_GAG_Top10HCD_HM1_GJ178	484	239	0	1	243	483	3.6525	20.061	2881600	462000	0.45	+	3560	GLQTSEDNK	9	134	496.238201196967	990.461849460734	2	MULTI	HCD	FTMS	0	0	0	-1	0	0	0	0	1	Unmodified	_GLQTSEDNK_	F2VN92;C4M296	135.318695068359
2013-05-10_GAG_Top10HCD_HM1_GJ178	484	239	0	1	243	483	3.6525	20.061	2881600	462000	0.45	+	3560	GLQTSEDNK	9	134	496.238201196967	990.461849460734	2	MULTI	HCD	FTMS	0	0	0	-1	0	0	0	0	1	Unmodified	_GLQTSEDNK_	F2VN92;C4M296	135.318695068359	vesicle1	NaN	NaN	NaN	NaN
2013-05-10_GAG_Top10HCD_HM1_GJ178	485	240	0	1	243	483	3.6574	100	499280	40224	0.5	-	-1		0	154	343.719023234717	685.423493536234	2	MULTI	HCD	FTMS	0	0	0	-1	0	0	0	0	2				NaN
2013-05-10_GAG_Top10HCD_HM1_GJ178	485	240	0	1	243	483	3.6574	100	499280	40224	0.5	-	-1		0	154	343.719023234717	685.423493536234	2	MULTI	HCD	FTMS	0	0	0	-1	0	0	0	0	2				NaN	vesicle1	NaN	NaN	NaN	NaN
2013-05-10_GAG_Top10HCD_HM1_GJ178	486	241	0	1	243	483	3.663	100	353380	51314	0.51	-	-1		0	127	479.308238214702	956.601923496203	2	MULTI	HCD	FTMS	0	0	0	-1	0	0	0	0	3				NaN
2013-05-10_GAG_Top10HCD_HM1_GJ178	486	241	0	1	243	483	3.663	100	353380	51314	0.51	-	-1		0	127	479.308238214702	956.601923496203	2	MULTI	HCD	FTMS	0	0	0	-1	0	0	0	0	3				NaN	vesicle1	NaN	NaN	NaN	NaN
2013-05-10_GAG_Top10HCD_HM1_GJ178	487	242	0	1	243	483	3.6687	100	223780	23471	0.51	-	-1		0	130	454.213112542188	906.411672151175	2	MULTI	HCD	FTMS	0	0	0	-1	0	0	0	0	4				NaN
2013-05-10_GAG_Top10HCD_HM1_GJ178	487	242	0	1	243	483	3.6687	100	223780	23471	0.51	-	-1		0	130	454.213112542188	906.411672151175	2	MULTI	HCD	FTMS	0	0	0	-1	0	0	0	0	4				NaN	vesicle1	NaN	NaN	NaN	NaN
2013-05-10_GAG_Top10HCD_HM1_GJ178	489	243	0	1	244	488	3.6887	77.548	1467700	210140	0.44	-	-1		0	194	395.69614135738	789.37772978156	2	MULTI	HCD	FTMS	0	0	0	-1	0	0	0	0	1				NaN
2013-05-10_GAG_Top10HCD_HM1_GJ178	489	243	0	1	244	488	3.6887	77.548	1467700	210140	0.44	-	-1		0	194	395.69614135738	789.37772978156	2	MULTI	HCD	FTMS	0	0	0	-1	0	0	0	0	1				NaN	vesicle1	NaN	NaN	NaN	NaN
2013-05-10_GAG_Top10HCD_HM1_GJ178	490	244	0	1	244	488	3.6932	100	47227	14415	0.52	-	-1		0	50	1614.7079205288	NaN	0	PEAK	HCD	FTMS	0	0	0	-1	0	0	0	0	2				NaN
2013-05-10_GAG_Top10HCD_HM1_GJ178	490	244	0	1	244	488	3.6932	100	47227	14415	0.52	-	-1		0	50	1614.7079205288	NaN	0	PEAK	HCD	FTMS	0	0	0	-1	0	0	0	0	2				NaN	vesicle1	NaN	NaN	NaN	NaN
2013-05-10_GAG_Top10HCD_HM1_GJ178	492	245	0	1	245	491	3.7127	6.803	10315000	938310	0.36	+	105	ADGSTITR	8	141	410.711518681094	819.408484428989	2	MULTI	HCD	FTMS	0	0	0	-1	0	0	0	0	1	Unmodified	_ADGSTITR_	CON__Q1RMN8	90.1638031005859
2013-05-10_GAG_Top10HCD_HM1_GJ178	492	245	0	1	245	491	3.7127	6.803	10315000	938310	0.36	+	105	ADGSTITR	8	141	410.711518681094	819.408484428989	2	MULTI	HCD	FTMS	0	0	0	-1	0	0	0	0	1	Unmodified	_ADGSTITR_	CON__Q1RMN8	90.1638031005859	vesicle1	NaN	NaN	NaN	NaN
2013-05-10_GAG_Top10HCD_HM1_GJ178	494	246	0	1	246	493	3.7297	100	496110	41932	0.47	+	5534	KPVSASLKK	9	155	319.874348476076	956.601216028428	3	MULTI	HCD	FTMS	0	0	0	-1	0	0	0	0	1	Unmodified	_KPVSASLKK_	C4LWE7	53.572639465332
2013-05-10_GAG_Top10HCD_HM1_GJ178	494	246	0	1	246	493	3.7297	100	496110	41932	0.47	+	5534	KPVSASLKK	9	155	319.874348476076	956.601216028428	3	MULTI	HCD	FTMS	0	0	0	-1	0	0	0	0	1	Unmodified	_KPVSASLKK_	C4LWE7	53.572639465332	vesicle1	NaN	NaN	NaN	NaN
2013-05-10_GAG_Top10HCD_HM1_GJ178	496	247	0	1	247	495	3.7481	100	335400	30951	0.47	-	-1		0	170	507.229225564706	1012.44389819621	2	MULTI	HCD	FTMS	0	0	0	-1	0	0	0	0	1				NaN
2013-05-10_GAG_Top10HCD_HM1_GJ178	496	247	0	1	247	495	3.7481	100	335400	30951	0.47	-	-1		0	170	507.229225564706	1012.44389819621	2	MULTI	HCD	FTMS	0	0	0	-1	0	0	0	0	1				NaN	vesicle1	NaN	NaN	NaN	NaN
2013-05-10_GAG_Top10HCD_HM1_GJ178	498	248	0	1	248	497	3.7669	100	461330	83827	0.47	-	-1		0	148	524.749202797288	1047.48385266138	2	MULTI	HCD	FTMS	0	0	0	-1	0	0	0	0	1				NaN
2013-05-10_GAG_Top10HCD_HM1_GJ178	498	248	0	1	248	497	3.7669	100	461330	83827	0.47	-	-1		0	148	524.749202797288	1047.48385266138	2	MULTI	HCD	FTMS	0	0	0	-1	0	0	0	0	1				NaN	vesicle1	NaN	NaN	NaN	NaN
2013-05-10_GAG_Top10HCD_HM1_GJ178	499	249	0	1	248	497	3.7721	100	351870	39385	0.5	-	-1		0	127	307.720979307879	613.427405682557	2	MULTI	HCD	FTMS	0	0	0	-1	0	0	0	0	2				NaN
2013-05-10_GAG_Top10HCD_HM1_GJ178	499	249	0	1	248	497	3.7721	100	351870	39385	0.5	-	-1		0	127	307.720979307879	613.427405682557	2	MULTI	HCD	FTMS	0	0	0	-1	0	0	0	0	2				NaN	vesicle1	NaN	NaN	NaN	NaN
2013-05-10_GAG_Top10HCD_HM1_GJ178	504	250	0	1	252	503	3.8155	100	71725	13472	0.52	-	-1		0	53	606.783116702037	NaN	0	PEAK	HCD	FTMS	0	0	0	-1	0	0	0	0	1				NaN
2013-05-10_GAG_Top10HCD_HM1_GJ178	504	250	0	1	252	503	3.8155	100	71725	13472	0.52	-	-1		0	53	606.783116702037	NaN	0	PEAK	HCD	FTMS	0	0	0	-1	0	0	0	0	1				NaN	vesicle1	NaN	NaN	NaN	NaN
2013-05-10_GAG_Top10HCD_HM1_GJ178	506	251	0	1	253	505	3.8309	96.437	850970	115570	0.51	-	-1		0	150	330.184905497105	658.355258061009	2	MULTI	HCD	FTMS	0	0	0	-1	0	0	0	0	1				NaN
2013-05-10_GAG_Top10HCD_HM1_GJ178	506	251	0	1	253	505	3.8309	96.437	850970	115570	0.51	-	-1		0	150	330.184905497105	658.355258061009	2	MULTI	HCD	FTMS	0	0	0	-1	0	0	0	0	1				NaN	vesicle1	NaN	NaN	NaN	NaN
2013-05-10_GAG_Top10HCD_HM1_GJ178	508	252	0	1	254	507	3.8463	100	985250	181150	0.51	-	-1		0	164	282.145050244262	562.275547555324	2	MULTI	HCD	FTMS	0	0	0	-1	0	0	0	0	1				NaN
2013-05-10_GAG_Top10HCD_HM1_GJ178	508	252	0	1	254	507	3.8463	100	985250	181150	0.51	-	-1		0	164	282.145050244262	562.275547555324	2	MULTI	HCD	FTMS	0	0	0	-1	0	0	0	0	1				NaN	vesicle1	NaN	NaN	NaN	NaN
2013-05-10_GAG_Top10HCD_HM1_GJ178	510	253	0	1	255	509	3.8614	100	215350	28804	0.52	+	4877	IRADEQQER	9	106	572.789116264469	1143.56367959574	2	MULTI	HCD	FTMS	0	0	0	-1	0	0	0	0	1	Unmodified	_IRADEQQER_	C4M2R6	90.3669815063477
2013-05-10_GAG_Top10HCD_HM1_GJ178	510	253	0	1	255	509	3.8614	100	215350	28804	0.52	+	4877	IRADEQQER	9	106	572.789116264469	1143.56367959574	2	MULTI	HCD	FTMS	0	0	0	-1	0	0	0	0	1	Unmodified	_IRADEQQER_	C4M2R6	90.3669815063477	vesicle1	NaN	NaN	NaN	NaN
2013-05-10_GAG_Top10HCD_HM1_GJ178	513	254	0	1	257	512	3.8859	100	72591	13947	0.52	-	-1		0	54	726.814041467288	1451.61353000138	2	MULTI	HCD	FTMS	0	0	0	-1	0	0	0	0	1				NaN
2013-05-10_GAG_Top10HCD_HM1_GJ178	513	254	0	1	257	512	3.8859	100	72591	13947	0.52	-	-1		0	54	726.814041467288	1451.61353000138	2	MULTI	HCD	FTMS	0	0	0	-1	0	0	0	0	1				NaN	vesicle1	NaN	NaN	NaN	NaN
2013-05-10_GAG_Top10HCD_HM1_GJ178	515	255	0	1	258	514	3.9011	100	122260	15525	0.53	+	1800	EASDYAADHK	10	77	553.741580762649	1105.4686085921	2	MULTI	HCD	FTMS	0	0	0	-1	0	0	0	0	1	Unmodified	_EASDYAADHK_	C4LT26	61.5904998779297
2013-05-10_GAG_Top10HCD_HM1_GJ178	515	255	0	1	258	514	3.9011	100	122260	15525	0.53	+	1800	EASDYAADHK	10	77	553.741580762649	1105.4686085921	2	MULTI	HCD	FTMS	0	0	0	-1	0	0	0	0	1	Unmodified	_EASDYAADHK_	C4LT26	61.5904998779297	vesicle1	NaN	NaN	NaN	NaN
2013-05-10_GAG_Top10HCD_HM1_GJ178	521	256	0	1	263	520	3.9534	100	143970	13580	0.53	+	3876	GYLHSNDKEK	10	103	595.794036400476	1189.57351986775	2	MULTI	HCD	FTMS	0	0	0	-1	0	0	0	0	1	Unmodified	_GYLHSNDKEK_	C4M1M6	30.0521297454834
2013-05-10_GAG_Top10HCD_HM1_GJ178	521	256	0	1	263	520	3.9534	100	143970	13580	0.53	+	3876	GYLHSNDKEK	10	103	595.794036400476	1189.57351986775	2	MULTI	HCD	FTMS	0	0	0	-1	0	0	0	0	1	Unmodified	_GYLHSNDKEK_	C4M1M6	30.0521297454834	vesicle1	NaN	NaN	NaN	NaN
2013-05-10_GAG_Top10HCD_HM1_GJ178	527	257	0	1	268	526	4.0065	100	557950	101520	0.5	-	-1		0	95	204.13633238161	NaN	0	PEAK	HCD	FTMS	0	0	0	-1	0	0	0	0	1				NaN
2013-05-10_GAG_Top10HCD_HM1_GJ178	527	257	0	1	268	526	4.0065	100	557950	101520	0.5	-	-1		0	95	204.13633238161	NaN	0	PEAK	HCD	FTMS	0	0	0	-1	0	0	0	0	1				NaN	vesicle1	NaN	NaN	NaN	NaN
2013-05-10_GAG_Top10HCD_HM1_GJ178	531	258	0	1	271	530	4.0408	100	692970	113640	0.5	-	-1		0	138	258.168684049611	514.322815166022	2	MULTI	HCD	FTMS	0	0	0	-1	0	0	0	0	1				NaN
2013-05-10_GAG_Top10HCD_HM1_GJ178	531	258	0	1	271	530	4.0408	100	692970	113640	0.5	-	-1		0	138	258.168684049611	514.322815166022	2	MULTI	HCD	FTMS	0	0	0	-1	0	0	0	0	1				NaN	vesicle1	NaN	NaN	NaN	NaN
2013-05-10_GAG_Top10HCD_HM1_GJ178	533	259	0	1	272	532	4.0562	100	439320	55138	0.5	-	-1		0	139	244.657742784626	NaN	0	PEAK	HCD	FTMS	0	0	0	-1	0	0	0	0	1				NaN
2013-05-10_GAG_Top10HCD_HM1_GJ178	533	259	0	1	272	532	4.0562	100	439320	55138	0.5	-	-1		0	139	244.657742784626	NaN	0	PEAK	HCD	FTMS	0	0	0	-1	0	0	0	0	1				NaN	vesicle1	NaN	NaN	NaN	NaN
2013-05-10_GAG_Top10HCD_HM1_GJ178	537	260	0	1	275	536	4.0894	100	769440	79308	0.53	-	-1		0	190	439.222085802786	876.429618672372	2	MULTI	HCD	FTMS	0	0	0	-1	0	0	0	0	1				NaN
2013-05-10_GAG_Top10HCD_HM1_GJ178	537	260	0	1	275	536	4.0894	100	769440	79308	0.53	-	-1		0	190	439.222085802786	876.429618672372	2	MULTI	HCD	FTMS	0	0	0	-1	0	0	0	0	1				NaN	vesicle1	NaN	NaN	NaN	NaN
2013-05-10_GAG_Top10HCD_HM1_GJ178	538	261	0	1	275	536	4.0958	100	436110	40782	0.49	-	-1		0	135	229.670569648923	457.326586364646	2	MULTI	HCD	FTMS	0	0	0	-1	0	0	0	0	2				NaN
2013-05-10_GAG_Top10HCD_HM1_GJ178	538	261	0	1	275	536	4.0958	100	436110	40782	0.49	-	-1		0	135	229.670569648923	457.326586364646	2	MULTI	HCD	FTMS	0	0	0	-1	0	0	0	0	2				NaN	vesicle1	NaN	NaN	NaN	NaN
2013-05-10_GAG_Top10HCD_HM1_GJ178	539	262	0	1	275	536	4.1013	100	402640	37971	0.51	-	-1		0	161	367.213630697213	732.412708461227	2	MULTI	HCD	FTMS	0	0	0	-1	0	0	0	0	3				NaN
2013-05-10_GAG_Top10HCD_HM1_GJ178	539	262	0	1	275	536	4.1013	100	402640	37971	0.51	-	-1		0	161	367.213630697213	732.412708461227	2	MULTI	HCD	FTMS	0	0	0	-1	0	0	0	0	3				NaN	vesicle1	NaN	NaN	NaN	NaN
2013-05-10_GAG_Top10HCD_HM1_GJ178	540	263	0	1	275	536	4.1072	100	233640	20377	0.5	-	-1		0	137	468.730236353822	935.445919774445	2	MULTI	HCD	FTMS	0	0	0	-1	0	0	0	0	4				NaN
2013-05-10_GAG_Top10HCD_HM1_GJ178	540	263	0	1	275	536	4.1072	100	233640	20377	0.5	-	-1		0	137	468.730236353822	935.445919774445	2	MULTI	HCD	FTMS	0	0	0	-1	0	0	0	0	4				NaN	vesicle1	NaN	NaN	NaN	NaN
2013-05-10_GAG_Top10HCD_HM1_GJ178	542	264	0	1	276	541	4.1221	100	371070	21049	0.51	-	-1		0	155	383.210881949337	764.407210965474	2	MULTI	HCD	FTMS	0	0	0	-1	0	0	0	0	1				NaN
2013-05-10_GAG_Top10HCD_HM1_GJ178	542	264	0	1	276	541	4.1221	100	371070	21049	0.51	-	-1		0	155	383.210881949337	764.407210965474	2	MULTI	HCD	FTMS	0	0	0	-1	0	0	0	0	1				NaN	vesicle1	NaN	NaN	NaN	NaN
2013-05-10_GAG_Top10HCD_HM1_GJ178	544	265	0	1	277	543	4.1373	100	55105	14379	0.52	-	-1		0	38	695.856934777123	1389.69931662105	2	MULTI	HCD	FTMS	0	0	0	-1	0	0	0	0	1				NaN
2013-05-10_GAG_Top10HCD_HM1_GJ178	544	265	0	1	277	543	4.1373	100	55105	14379	0.52	-	-1		0	38	695.856934777123	1389.69931662105	2	MULTI	HCD	FTMS	0	0	0	-1	0	0	0	0	1				NaN	vesicle1	NaN	NaN	NaN	NaN
2013-05-10_GAG_Top10HCD_HM1_GJ178	546	266	0	1	278	545	4.1527	100	457810	24266	0.52	-	-1		0	166	425.711122382209	849.407691831218	2	MULTI	HCD	FTMS	0	0	0	-1	0	0	0	0	1				NaN
2013-05-10_GAG_Top10HCD_HM1_GJ178	546	266	0	1	278	545	4.1527	100	457810	24266	0.52	-	-1		0	166	425.711122382209	849.407691831218	2	MULTI	HCD	FTMS	0	0	0	-1	0	0	0	0	1				NaN	vesicle1	NaN	NaN	NaN	NaN
2013-05-10_GAG_Top10HCD_HM1_GJ178	548	267	0	1	279	547	4.1679	46.851	1522700	234880	0.46	+	3561	GLQTSEDNK	9	151	496.238201196967	990.461849460734	2	MULTI	HCD	FTMS	0	0	0	-1	0	0	0	0	1	Unmodified	_GLQTSEDNK_	F2VN92;C4M296	145.766906738281
2013-05-10_GAG_Top10HCD_HM1_GJ178	548	267	0	1	279	547	4.1679	46.851	1522700	234880	0.46	+	3561	GLQTSEDNK	9	151	496.238201196967	990.461849460734	2	MULTI	HCD	FTMS	0	0	0	-1	0	0	0	0	1	Unmodified	_GLQTSEDNK_	F2VN92;C4M296	145.766906738281	vesicle1	NaN	NaN	NaN	NaN
2013-05-10_GAG_Top10HCD_HM1_GJ178	549	268	0	1	279	547	4.173	60.993	1447400	170940	0.46	-	-1		0	159	351.182551757416	700.350550581632	2	MULTI	HCD	FTMS	0	0	0	-1	0	0	0	0	2				NaN
2013-05-10_GAG_Top10HCD_HM1_GJ178	549	268	0	1	279	547	4.173	60.993	1447400	170940	0.46	-	-1		0	159	351.182551757416	700.350550581632	2	MULTI	HCD	FTMS	0	0	0	-1	0	0	0	0	2				NaN	vesicle1	NaN	NaN	NaN	NaN
2013-05-10_GAG_Top10HCD_HM1_GJ178	550	269	0	1	279	547	4.1781	100	409460	68802	0.5	+	11340	YTEEGSPK	8	135	455.711101099003	909.407649264805	2	MULTI	HCD	FTMS	0	0	0	-1	0	0	0	0	3	Unmodified	_YTEEGSPK_	C4MA60	92.3237686157227
2013-05-10_GAG_Top10HCD_HM1_GJ178	550	269	0	1	279	547	4.1781	100	409460	68802	0.5	+	11340	YTEEGSPK	8	135	455.711101099003	909.407649264805	2	MULTI	HCD	FTMS	0	0	0	-1	0	0	0	0	3	Unmodified	_YTEEGSPK_	C4MA60	92.3237686157227	vesicle1	NaN	NaN	NaN	NaN
2013-05-10_GAG_Top10HCD_HM1_GJ178	551	270	0	1	279	547	4.1837	100	104750	12612	0.51	-	-1		0	84	483.23533902523	NaN	0	PEAK	HCD	FTMS	0	0	0	-1	0	0	0	0	4				NaN
2013-05-10_GAG_Top10HCD_HM1_GJ178	551	270	0	1	279	547	4.1837	100	104750	12612	0.51	-	-1		0	84	483.23533902523	NaN	0	PEAK	HCD	FTMS	0	0	0	-1	0	0	0	0	4				NaN	vesicle1	NaN	NaN	NaN	NaN
2013-05-10_GAG_Top10HCD_HM1_GJ178	553	271	0	1	280	552	4.199	100	761770	51787	0.5	-	-1		0	194	395.69614135738	789.37772978156	2	MULTI	HCD	FTMS	0	0	0	-1	0	0	0	0	1				NaN
2013-05-10_GAG_Top10HCD_HM1_GJ178	553	271	0	1	280	552	4.199	100	761770	51787	0.5	-	-1		0	194	395.69614135738	789.37772978156	2	MULTI	HCD	FTMS	0	0	0	-1	0	0	0	0	1				NaN	vesicle1	NaN	NaN	NaN	NaN
2013-05-10_GAG_Top10HCD_HM1_GJ178	554	272	0	1	280	552	4.2045	100	149220	18031	0.51	-	-1		0	91	624.304714382419	1246.59487583164	2	MULTI	HCD	FTMS	0	0	0	-1	0	0	0	0	2				NaN
2013-05-10_GAG_Top10HCD_HM1_GJ178	554	272	0	1	280	552	4.2045	100	149220	18031	0.51	-	-1		0	91	624.304714382419	1246.59487583164	2	MULTI	HCD	FTMS	0	0	0	-1	0	0	0	0	2				NaN	vesicle1	NaN	NaN	NaN	NaN
2013-05-10_GAG_Top10HCD_HM1_GJ178	555	273	0	1	280	552	4.2101	100	47067	12798	0.52	-	-1		0	47	1619.57471031216	NaN	0	PEAK	HCD	FTMS	0	0	0	-1	0	0	0	0	3				NaN
2013-05-10_GAG_Top10HCD_HM1_GJ178	555	273	0	1	280	552	4.2101	100	47067	12798	0.52	-	-1		0	47	1619.57471031216	NaN	0	PEAK	HCD	FTMS	0	0	0	-1	0	0	0	0	3				NaN	vesicle1	NaN	NaN	NaN	NaN
2013-05-10_GAG_Top10HCD_HM1_GJ178	557	274	0	1	281	556	4.2252	12.376	7715700	726930	0.43	+	106	ADGSTITR	8	164	410.711518681094	819.408484428989	2	MULTI	HCD	FTMS	0	0	0	-1	0	0	0	0	1	Unmodified	_ADGSTITR_	CON__Q1RMN8	109.208396911621
2013-05-10_GAG_Top10HCD_HM1_GJ178	557	274	0	1	281	556	4.2252	12.376	7715700	726930	0.43	+	106	ADGSTITR	8	164	410.711518681094	819.408484428989	2	MULTI	HCD	FTMS	0	0	0	-1	0	0	0	0	1	Unmodified	_ADGSTITR_	CON__Q1RMN8	109.208396911621	vesicle1	NaN	NaN	NaN	NaN
2013-05-10_GAG_Top10HCD_HM1_GJ178	562	275	0	1	285	561	4.267	100	43802	13397	0.53	-	-1		0	42	1702.21765046721	NaN	0	PEAK	HCD	FTMS	0	0	0	-1	0	0	0	0	1				NaN
2013-05-10_GAG_Top10HCD_HM1_GJ178	562	275	0	1	285	561	4.267	100	43802	13397	0.53	-	-1		0	42	1702.21765046721	NaN	0	PEAK	HCD	FTMS	0	0	0	-1	0	0	0	0	1				NaN	vesicle1	NaN	NaN	NaN	NaN
2013-05-10_GAG_Top10HCD_HM1_GJ178	564	276	0	1	286	563	4.2827	100	677710	67919	0.5	+	6997	NACNEVVKK	9	161	531.273958145304	1060.53336335741	2	MULTI	HCD	FTMS	0	0	0	-1	0	0	0	0	1	Unmodified	_NACNEVVKK_	C4LWQ4	107.863700866699
2013-05-10_GAG_Top10HCD_HM1_GJ178	564	276	0	1	286	563	4.2827	100	677710	67919	0.5	+	6997	NACNEVVKK	9	161	531.273958145304	1060.53336335741	2	MULTI	HCD	FTMS	0	0	0	-1	0	0	0	0	1	Unmodified	_NACNEVVKK_	C4LWQ4	107.863700866699	vesicle1	NaN	NaN	NaN	NaN
2013-05-10_GAG_Top10HCD_HM1_GJ178	565	277	0	1	286	563	4.2886	100	494050	50326	0.5	-	-1		0	138	311.166374403081	620.318195872962	2	MULTI	HCD	FTMS	0	0	0	-1	0	0	0	0	2				NaN
2013-05-10_GAG_Top10HCD_HM1_GJ178	565	277	0	1	286	563	4.2886	100	494050	50326	0.5	-	-1		0	138	311.166374403081	620.318195872962	2	MULTI	HCD	FTMS	0	0	0	-1	0	0	0	0	2				NaN	vesicle1	NaN	NaN	NaN	NaN
2013-05-10_GAG_Top10HCD_HM1_GJ178	569	278	0	1	289	568	4.3223	100	198360	19968	0.52	-	-1		0	91	613.348451758544	1224.68235058389	2	MULTI	HCD	FTMS	0	0	0	-1	0	0	0	0	1				NaN
2013-05-10_GAG_Top10HCD_HM1_GJ178	569	278	0	1	289	568	4.3223	100	198360	19968	0.52	-	-1		0	91	613.348451758544	1224.68235058389	2	MULTI	HCD	FTMS	0	0	0	-1	0	0	0	0	1				NaN	vesicle1	NaN	NaN	NaN	NaN
2013-05-10_GAG_Top10HCD_HM1_GJ178	571	279	0	1	290	570	4.3377	89.906	1084300	137340	0.5	-	-1		0	162	329.703360083597	657.392167233994	2	MULTI	HCD	FTMS	0	0	0	-1	0	0	0	0	1				NaN
2013-05-10_GAG_Top10HCD_HM1_GJ178	571	279	0	1	290	570	4.3377	89.906	1084300	137340	0.5	-	-1		0	162	329.703360083597	657.392167233994	2	MULTI	HCD	FTMS	0	0	0	-1	0	0	0	0	1				NaN	vesicle1	NaN	NaN	NaN	NaN
2013-05-10_GAG_Top10HCD_HM1_GJ178	572	280	0	1	290	570	4.3435	100	617500	137630	0.5	-	-1		0	143	298.158509494666	594.302466056131	2	MULTI	HCD	FTMS	0	0	0	-1	0	0	0	0	2				NaN
2013-05-10_GAG_Top10HCD_HM1_GJ178	572	280	0	1	290	570	4.3435	100	617500	137630	0.5	-	-1		0	143	298.158509494666	594.302466056131	2	MULTI	HCD	FTMS	0	0	0	-1	0	0	0	0	2				NaN	vesicle1	NaN	NaN	NaN	NaN
2013-05-10_GAG_Top10HCD_HM1_GJ178	574	281	0	1	291	573	4.3588	100	649280	116770	0.51	-	-1		0	147	286.710235753849	571.405918574497	2	MULTI	HCD	FTMS	0	0	0	-1	0	0	0	0	1				NaN
2013-05-10_GAG_Top10HCD_HM1_GJ178	574	281	0	1	291	573	4.3588	100	649280	116770	0.51	-	-1		0	147	286.710235753849	571.405918574497	2	MULTI	HCD	FTMS	0	0	0	-1	0	0	0	0	1				NaN	vesicle1	NaN	NaN	NaN	NaN
2013-05-10_GAG_Top10HCD_HM1_GJ178	575	282	0	1	291	573	4.3648	100	625540	39049	0.48	-	-1		0	117	276.1629511725	550.311349411801	2	MULTI	HCD	FTMS	0	0	0	-1	0	0	0	0	2				NaN
2013-05-10_GAG_Top10HCD_HM1_GJ178	575	282	0	1	291	573	4.3648	100	625540	39049	0.48	-	-1		0	117	276.1629511725	550.311349411801	2	MULTI	HCD	FTMS	0	0	0	-1	0	0	0	0	2				NaN	vesicle1	NaN	NaN	NaN	NaN
2013-05-10_GAG_Top10HCD_HM1_GJ178	577	283	0	1	292	576	4.3795	100	415710	20866	0.52	+	7891	QTESEDKYR	9	124	578.267670138574	1154.52078734395	2	MULTI	HCD	FTMS	0	0	0	-1	0	0	0	0	1	Unmodified	_QTESEDKYR_	CON__ENSEMBL:ENSBTAP00000024462	134.931198120117
2013-05-10_GAG_Top10HCD_HM1_GJ178	577	283	0	1	292	576	4.3795	100	415710	20866	0.52	+	7891	QTESEDKYR	9	124	578.267670138574	1154.52078734395	2	MULTI	HCD	FTMS	0	0	0	-1	0	0	0	0	1	Unmodified	_QTESEDKYR_	CON__ENSEMBL:ENSBTAP00000024462	134.931198120117	vesicle1	NaN	NaN	NaN	NaN
2013-05-10_GAG_Top10HCD_HM1_GJ178	578	284	0	1	292	576	4.3853	100	105720	13416	0.51	-	-1		0	55	511.247526971052	1020.4805010089	2	MULTI	HCD	FTMS	0	0	0	-1	0	0	0	0	2				NaN
2013-05-10_GAG_Top10HCD_HM1_GJ178	578	284	0	1	292	576	4.3853	100	105720	13416	0.51	-	-1		0	55	511.247526971052	1020.4805010089	2	MULTI	HCD	FTMS	0	0	0	-1	0	0	0	0	2				NaN	vesicle1	NaN	NaN	NaN	NaN
2013-05-10_GAG_Top10HCD_HM1_GJ178	581	285	0	1	294	580	4.4102	100	158350	23158	0.51	+	11362	YTNAEEGQAK	10	85	555.756901575642	1109.49925021808	2	MULTI	HCD	FTMS	0	0	0	-1	0	0	0	0	1	Unmodified	_YTNAEEGQAK_	C4M3I8	99.0643768310547
2013-05-10_GAG_Top10HCD_HM1_GJ178	581	285	0	1	294	580	4.4102	100	158350	23158	0.51	+	11362	YTNAEEGQAK	10	85	555.756901575642	1109.49925021808	2	MULTI	HCD	FTMS	0	0	0	-1	0	0	0	0	1	Unmodified	_YTNAEEGQAK_	C4M3I8	99.0643768310547	vesicle1	NaN	NaN	NaN	NaN
2013-05-10_GAG_Top10HCD_HM1_GJ178	586	286	0	1	298	585	4.4539	100	52095	14737	0.52	-	-1		0	53	1684.89235386028	NaN	0	PEAK	HCD	FTMS	0	0	0	-1	0	0	0	0	1				NaN
2013-05-10_GAG_Top10HCD_HM1_GJ178	586	286	0	1	298	585	4.4539	100	52095	14737	0.52	-	-1		0	53	1684.89235386028	NaN	0	PEAK	HCD	FTMS	0	0	0	-1	0	0	0	0	1				NaN	vesicle1	NaN	NaN	NaN	NaN
2013-05-10_GAG_Top10HCD_HM1_GJ178	588	287	0	1	299	587	4.4693	100	132910	13720	0.52	-	-1		0	75	601.300022149722	1200.58549136624	2	MULTI	HCD	FTMS	0	0	0	-1	0	0	0	0	1				NaN
2013-05-10_GAG_Top10HCD_HM1_GJ178	588	287	0	1	299	587	4.4693	100	132910	13720	0.52	-	-1		0	75	601.300022149722	1200.58549136624	2	MULTI	HCD	FTMS	0	0	0	-1	0	0	0	0	1				NaN	vesicle1	NaN	NaN	NaN	NaN
2013-05-10_GAG_Top10HCD_HM1_GJ178	597	288	0	1	307	596	4.5514	17.295	4935500	1095900	0.42	-	-1		0	92	258.168684049611	514.322815166022	2	MULTI	HCD	FTMS	0	0	0	-1	0	0	0	0	1				NaN
2013-05-10_GAG_Top10HCD_HM1_GJ178	597	288	0	1	307	596	4.5514	17.295	4935500	1095900	0.42	-	-1		0	92	258.168684049611	514.322815166022	2	MULTI	HCD	FTMS	0	0	0	-1	0	0	0	0	1				NaN	vesicle1	NaN	NaN	NaN	NaN
2013-05-10_GAG_Top10HCD_HM1_GJ178	601	289	0	1	310	600	4.5845	100	477580	67535	0.5	-	-1		0	133	244.165508676059	NaN	0	PEAK	HCD	FTMS	0	0	0	-1	0	0	0	0	1				NaN
2013-05-10_GAG_Top10HCD_HM1_GJ178	601	289	0	1	310	600	4.5845	100	477580	67535	0.5	-	-1		0	133	244.165508676059	NaN	0	PEAK	HCD	FTMS	0	0	0	-1	0	0	0	0	1				NaN	vesicle1	NaN	NaN	NaN	NaN
2013-05-10_GAG_Top10HCD_HM1_GJ178	603	290	0	1	311	602	4.5997	56.273	1354800	261840	0.46	-	-1		0	143	367.213630697213	732.412708461227	2	MULTI	HCD	FTMS	0	0	0	-1	0	0	0	0	1				NaN
2013-05-10_GAG_Top10HCD_HM1_GJ178	603	290	0	1	311	602	4.5997	56.273	1354800	261840	0.46	-	-1		0	143	367.213630697213	732.412708461227	2	MULTI	HCD	FTMS	0	0	0	-1	0	0	0	0	1				NaN	vesicle1	NaN	NaN	NaN	NaN
2013-05-10_GAG_Top10HCD_HM1_GJ178	604	291	0	1	311	602	4.6047	100	670740	64206	0.5	-	-1		0	182	439.222085802786	876.429618672372	2	MULTI	HCD	FTMS	0	0	0	-1	0	0	0	0	2				NaN
2013-05-10_GAG_Top10HCD_HM1_GJ178	604	291	0	1	311	602	4.6047	100	670740	64206	0.5	-	-1		0	182	439.222085802786	876.429618672372	2	MULTI	HCD	FTMS	0	0	0	-1	0	0	0	0	2				NaN	vesicle1	NaN	NaN	NaN	NaN
2013-05-10_GAG_Top10HCD_HM1_GJ178	605	292	0	1	311	602	4.6106	100	673040	82095	0.49	-	-1		0	132	229.670569648923	457.326586364646	2	MULTI	HCD	FTMS	0	0	0	-1	0	0	0	0	3				NaN
2013-05-10_GAG_Top10HCD_HM1_GJ178	605	292	0	1	311	602	4.6106	100	673040	82095	0.49	-	-1		0	132	229.670569648923	457.326586364646	2	MULTI	HCD	FTMS	0	0	0	-1	0	0	0	0	3				NaN	vesicle1	NaN	NaN	NaN	NaN
2013-05-10_GAG_Top10HCD_HM1_GJ178	608	293	0	1	313	607	4.6355	100	373210	25744	0.51	-	-1		0	153	379.69324680606	757.37194067892	2	MULTI	HCD	FTMS	0	0	0	-1	0	0	0	0	1				NaN
2013-05-10_GAG_Top10HCD_HM1_GJ178	608	293	0	1	313	607	4.6355	100	373210	25744	0.51	-	-1		0	153	379.69324680606	757.37194067892	2	MULTI	HCD	FTMS	0	0	0	-1	0	0	0	0	1				NaN	vesicle1	NaN	NaN	NaN	NaN
2013-05-10_GAG_Top10HCD_HM1_GJ178	610	294	0	1	314	609	4.6506	100	80085	14545	0.52	-	-1		0	68	695.856934777123	1389.69931662105	2	MULTI	HCD	FTMS	0	0	0	-1	0	0	0	0	1				NaN
2013-05-10_GAG_Top10HCD_HM1_GJ178	610	294	0	1	314	609	4.6506	100	80085	14545	0.52	-	-1		0	68	695.856934777123	1389.69931662105	2	MULTI	HCD	FTMS	0	0	0	-1	0	0	0	0	1				NaN	vesicle1	NaN	NaN	NaN	NaN
2013-05-10_GAG_Top10HCD_HM1_GJ178	611	295	0	1	314	609	4.6565	100	169850	15869	0.51	-	-1		0	112	467.247339704813	932.480126476426	2	MULTI	HCD	FTMS	0	0	0	-1	0	0	0	0	2				NaN
2013-05-10_GAG_Top10HCD_HM1_GJ178	611	295	0	1	314	609	4.6565	100	169850	15869	0.51	-	-1		0	112	467.247339704813	932.480126476426	2	MULTI	HCD	FTMS	0	0	0	-1	0	0	0	0	2				NaN	vesicle1	NaN	NaN	NaN	NaN
2013-05-10_GAG_Top10HCD_HM1_GJ178	613	296	0	1	315	612	4.672	100	560530	66805	0.5	+	5556	KQSDVLR	7	171	423.245725304044	844.476897674887	2	MULTI	HCD	FTMS	0	0	0	-1	0	0	0	0	1	Unmodified	_KQSDVLR_	C4M7U2	89.3424072265625
2013-05-10_GAG_Top10HCD_HM1_GJ178	613	296	0	1	315	612	4.672	100	560530	66805	0.5	+	5556	KQSDVLR	7	171	423.245725304044	844.476897674887	2	MULTI	HCD	FTMS	0	0	0	-1	0	0	0	0	1	Unmodified	_KQSDVLR_	C4M7U2	89.3424072265625	vesicle1	NaN	NaN	NaN	NaN
2013-05-10_GAG_Top10HCD_HM1_GJ178	615	297	0	1	316	614	4.6871	100	1008300	97018	0.51	-	-1		0	171	351.182551757416	700.350550581632	2	MULTI	HCD	FTMS	0	0	0	-1	0	0	0	0	1				NaN
2013-05-10_GAG_Top10HCD_HM1_GJ178	615	297	0	1	316	614	4.6871	100	1008300	97018	0.51	-	-1		0	171	351.182551757416	700.350550581632	2	MULTI	HCD	FTMS	0	0	0	-1	0	0	0	0	1				NaN	vesicle1	NaN	NaN	NaN	NaN
2013-05-10_GAG_Top10HCD_HM1_GJ178	616	298	0	1	316	614	4.6929	100	408840	53188	0.51	+	3562	GLQTSEDNK	9	143	496.238201196967	990.461849460734	2	MULTI	HCD	FTMS	0	0	0	-1	0	0	0	0	2	Unmodified	_GLQTSEDNK_	F2VN92;C4M296	127.779197692871
2013-05-10_GAG_Top10HCD_HM1_GJ178	616	298	0	1	316	614	4.6929	100	408840	53188	0.51	+	3562	GLQTSEDNK	9	143	496.238201196967	990.461849460734	2	MULTI	HCD	FTMS	0	0	0	-1	0	0	0	0	2	Unmodified	_GLQTSEDNK_	F2VN92;C4M296	127.779197692871	vesicle1	NaN	NaN	NaN	NaN
2013-05-10_GAG_Top10HCD_HM1_GJ178	617	299	0	1	316	614	4.6987	100	335310	21287	0.51	-	-1		0	159	452.230322836633	902.446092740067	2	MULTI	HCD	FTMS	0	0	0	-1	0	0	0	0	3				NaN
2013-05-10_GAG_Top10HCD_HM1_GJ178	617	299	0	1	316	614	4.6987	100	335310	21287	0.51	-	-1		0	159	452.230322836633	902.446092740067	2	MULTI	HCD	FTMS	0	0	0	-1	0	0	0	0	3				NaN	vesicle1	NaN	NaN	NaN	NaN
2013-05-10_GAG_Top10HCD_HM1_GJ178	619	300	0	1	317	618	4.7136	100	824750	141640	0.52	-	-1		0	150	391.234200096475	NaN	0	PEAK	HCD	FTMS	0	0	0	-1	0	0	0	0	1				NaN
2013-05-10_GAG_Top10HCD_HM1_GJ178	619	300	0	1	317	618	4.7136	100	824750	141640	0.52	-	-1		0	150	391.234200096475	NaN	0	PEAK	HCD	FTMS	0	0	0	-1	0	0	0	0	1				NaN	vesicle1	NaN	NaN	NaN	NaN
2013-05-10_GAG_Top10HCD_HM1_GJ178	620	301	0	1	317	618	4.7196	100	176040	21154	0.51	-	-1		0	104	480.280928165293	NaN	0	PEAK	HCD	FTMS	0	0	0	-1	0	0	0	0	2				NaN
2013-05-10_GAG_Top10HCD_HM1_GJ178	620	301	0	1	317	618	4.7196	100	176040	21154	0.51	-	-1		0	104	480.280928165293	NaN	0	PEAK	HCD	FTMS	0	0	0	-1	0	0	0	0	2				NaN	vesicle1	NaN	NaN	NaN	NaN
2013-05-10_GAG_Top10HCD_HM1_GJ178	622	302	0	1	318	621	4.7346	43.721	2428600	208170	0.46	+	107	ADGSTITR	8	200	410.711518681094	819.408484428989	2	MULTI	HCD	FTMS	0	0	0	-1	0	0	0	0	1	Unmodified	_ADGSTITR_	CON__Q1RMN8	110.180000305176
2013-05-10_GAG_Top10HCD_HM1_GJ178	622	302	0	1	318	621	4.7346	43.721	2428600	208170	0.46	+	107	ADGSTITR	8	200	410.711518681094	819.408484428989	2	MULTI	HCD	FTMS	0	0	0	-1	0	0	0	0	1	Unmodified	_ADGSTITR_	CON__Q1RMN8	110.180000305176	vesicle1	NaN	NaN	NaN	NaN
2013-05-10_GAG_Top10HCD_HM1_GJ178	627	303	0	1	322	626	4.7768	100	54450	16009	0.52	-	-1		0	43	1698.06011076122	NaN	0	PEAK	HCD	FTMS	0	0	0	-1	0	0	0	0	1				NaN
2013-05-10_GAG_Top10HCD_HM1_GJ178	627	303	0	1	322	626	4.7768	100	54450	16009	0.52	-	-1		0	43	1698.06011076122	NaN	0	PEAK	HCD	FTMS	0	0	0	-1	0	0	0	0	1				NaN	vesicle1	NaN	NaN	NaN	NaN
2013-05-10_GAG_Top10HCD_HM1_GJ178	629	304	0	1	323	628	4.7923	100	504750	37074	0.53	-	-1		0	141	317.670420899094	NaN	0	PEAK	HCD	FTMS	0	0	0	-1	0	0	0	0	1				NaN
2013-05-10_GAG_Top10HCD_HM1_GJ178	629	304	0	1	323	628	4.7923	100	504750	37074	0.53	-	-1		0	141	317.670420899094	NaN	0	PEAK	HCD	FTMS	0	0	0	-1	0	0	0	0	1				NaN	vesicle1	NaN	NaN	NaN	NaN
2013-05-10_GAG_Top10HCD_HM1_GJ178	630	305	0	1	323	628	4.7985	100	200470	28270	0.48	-	-1		0	98	524.749202797288	1047.48385266138	2	MULTI	HCD	FTMS	0	0	0	-1	0	0	0	0	2				NaN
2013-05-10_GAG_Top10HCD_HM1_GJ178	630	305	0	1	323	628	4.7985	100	200470	28270	0.48	-	-1		0	98	524.749202797288	1047.48385266138	2	MULTI	HCD	FTMS	0	0	0	-1	0	0	0	0	2				NaN	vesicle1	NaN	NaN	NaN	NaN
2013-05-10_GAG_Top10HCD_HM1_GJ178	636	306	0	1	328	635	4.8515	18.829	4130700	660810	0.42	-	-1		0	104	329.703360083597	657.392167233994	2	MULTI	HCD	FTMS	0	0	0	-1	0	0	0	0	1				NaN
2013-05-10_GAG_Top10HCD_HM1_GJ178	636	306	0	1	328	635	4.8515	18.829	4130700	660810	0.42	-	-1		0	104	329.703360083597	657.392167233994	2	MULTI	HCD	FTMS	0	0	0	-1	0	0	0	0	1				NaN	vesicle1	NaN	NaN	NaN	NaN
2013-05-10_GAG_Top10HCD_HM1_GJ178	637	307	0	1	328	635	4.8558	100	704390	96864	0.5	-	-1		0	129	307.176548315192	612.338543697184	2	MULTI	HCD	FTMS	0	0	0	-1	0	0	0	0	2				NaN
2013-05-10_GAG_Top10HCD_HM1_GJ178	637	307	0	1	328	635	4.8558	100	704390	96864	0.5	-	-1		0	129	307.176548315192	612.338543697184	2	MULTI	HCD	FTMS	0	0	0	-1	0	0	0	0	2				NaN	vesicle1	NaN	NaN	NaN	NaN
2013-05-10_GAG_Top10HCD_HM1_GJ178	638	308	0	1	328	635	4.8614	100	57473	13563	0.51	-	-1		0	56	1616.39216333265	NaN	0	PEAK	HCD	FTMS	0	0	0	-1	0	0	0	0	3				NaN
2013-05-10_GAG_Top10HCD_HM1_GJ178	638	308	0	1	328	635	4.8614	100	57473	13563	0.51	-	-1		0	56	1616.39216333265	NaN	0	PEAK	HCD	FTMS	0	0	0	-1	0	0	0	0	3				NaN	vesicle1	NaN	NaN	NaN	NaN
2013-05-10_GAG_Top10HCD_HM1_GJ178	640	309	0	1	329	639	4.882	100	765720	114450	0.47	-	-1		0	133	286.710235753849	571.405918574497	2	MULTI	HCD	FTMS	0	0	0	-1	0	0	0	0	1				NaN
2013-05-10_GAG_Top10HCD_HM1_GJ178	640	309	0	1	329	639	4.882	100	765720	114450	0.47	-	-1		0	133	286.710235753849	571.405918574497	2	MULTI	HCD	FTMS	0	0	0	-1	0	0	0	0	1				NaN	vesicle1	NaN	NaN	NaN	NaN
2013-05-10_GAG_Top10HCD_HM1_GJ178	642	310	0	1	330	641	4.9009	100	173300	16021	0.47	+	7892	QTESEDKYR	9	103	578.267670138574	1154.52078734395	2	MULTI	HCD	FTMS	0	0	0	-1	0	0	0	0	1	Unmodified	_QTESEDKYR_	CON__ENSEMBL:ENSBTAP00000024462	55.0654792785645
2013-05-10_GAG_Top10HCD_HM1_GJ178	642	310	0	1	330	641	4.9009	100	173300	16021	0.47	+	7892	QTESEDKYR	9	103	578.267670138574	1154.52078734395	2	MULTI	HCD	FTMS	0	0	0	-1	0	0	0	0	1	Unmodified	_QTESEDKYR_	CON__ENSEMBL:ENSBTAP00000024462	55.0654792785645	vesicle1	NaN	NaN	NaN	NaN
2013-05-10_GAG_Top10HCD_HM1_GJ178	645	311	0	1	332	644	4.9306	100	88169	14655	0.47	+	11363	YTNAEEGQAK	10	62	555.756901575642	1109.49925021808	2	MULTI	HCD	FTMS	0	0	0	-1	0	0	0	0	1	Unmodified	_YTNAEEGQAK_	C4M3I8	55.7119407653809
2013-05-10_GAG_Top10HCD_HM1_GJ178	645	311	0	1	332	644	4.9306	100	88169	14655	0.47	+	11363	YTNAEEGQAK	10	62	555.756901575642	1109.49925021808	2	MULTI	HCD	FTMS	0	0	0	-1	0	0	0	0	1	Unmodified	_YTNAEEGQAK_	C4M3I8	55.7119407653809	vesicle1	NaN	NaN	NaN	NaN
2013-05-10_GAG_Top10HCD_HM1_GJ178	650	312	0	1	336	649	4.9815	100	109290	15430	0.47	-	-1		0	72	601.300022149722	1200.58549136624	2	MULTI	HCD	FTMS	0	0	0	-1	0	0	0	0	1				NaN
2013-05-10_GAG_Top10HCD_HM1_GJ178	650	312	0	1	336	649	4.9815	100	109290	15430	0.47	-	-1		0	72	601.300022149722	1200.58549136624	2	MULTI	HCD	FTMS	0	0	0	-1	0	0	0	0	1				NaN	vesicle1	NaN	NaN	NaN	NaN
2013-05-10_GAG_Top10HCD_HM1_GJ178	652	313	0	1	337	651	4.9962	100	530600	72907	0.52	-	-1		0	131	270.485172829383	808.433689088351	3	MULTI	HCD	FTMS	0	0	0	-1	0	0	0	0	1				NaN
2013-05-10_GAG_Top10HCD_HM1_GJ178	652	313	0	1	337	651	4.9962	100	530600	72907	0.52	-	-1		0	131	270.485172829383	808.433689088351	3	MULTI	HCD	FTMS	0	0	0	-1	0	0	0	0	1				NaN	vesicle1	NaN	NaN	NaN	NaN
2013-05-10_GAG_Top10HCD_HM1_GJ178	654	314	0	1	338	653	5.0112	100	251640	75584	0.54	-	-1		0	85	508.288446925699	507.281170459099	1	MULTI	HCD	FTMS	0	0	0	-1	0	0	0	0	1				NaN
2013-05-10_GAG_Top10HCD_HM1_GJ178	654	314	0	1	338	653	5.0112	100	251640	75584	0.54	-	-1		0	85	508.288446925699	507.281170459099	1	MULTI	HCD	FTMS	0	0	0	-1	0	0	0	0	1				NaN	vesicle1	NaN	NaN	NaN	NaN
2013-05-10_GAG_Top10HCD_HM1_GJ178	660	315	0	1	343	659	5.0644	5.941	11116000	2502800	0.38	-	-1		0	84	258.168684049611	514.322815166022	2	MULTI	HCD	FTMS	0	0	0	-1	0	0	0	0	1				NaN
2013-05-10_GAG_Top10HCD_HM1_GJ178	660	315	0	1	343	659	5.0644	5.941	11116000	2502800	0.38	-	-1		0	84	258.168684049611	514.322815166022	2	MULTI	HCD	FTMS	0	0	0	-1	0	0	0	0	1				NaN	vesicle1	NaN	NaN	NaN	NaN
2013-05-10_GAG_Top10HCD_HM1_GJ178	665	316	0	1	347	664	5.1053	38.595	1532300	252760	0.44	-	-1		0	141	367.213630697213	732.412708461227	2	MULTI	HCD	FTMS	0	0	0	-1	0	0	0	0	1				NaN
2013-05-10_GAG_Top10HCD_HM1_GJ178	665	316	0	1	347	664	5.1053	38.595	1532300	252760	0.44	-	-1		0	141	367.213630697213	732.412708461227	2	MULTI	HCD	FTMS	0	0	0	-1	0	0	0	0	1				NaN	vesicle1	NaN	NaN	NaN	NaN
2013-05-10_GAG_Top10HCD_HM1_GJ178	666	317	0	1	347	664	5.1101	52.315	1661600	182890	0.44	-	-1		0	133	220.138180235116	657.392711305549	3	MULTI	HCD	FTMS	0	0	0	-1	0	0	0	0	2				NaN
2013-05-10_GAG_Top10HCD_HM1_GJ178	666	317	0	1	347	664	5.1101	52.315	1661600	182890	0.44	-	-1		0	133	220.138180235116	657.392711305549	3	MULTI	HCD	FTMS	0	0	0	-1	0	0	0	0	2				NaN	vesicle1	NaN	NaN	NaN	NaN
2013-05-10_GAG_Top10HCD_HM1_GJ178	667	318	0	1	347	664	5.115	100	383670	69203	0.5	-	-1		0	116	238.634707595443	475.254862257687	2	MULTI	HCD	FTMS	0	0	0	-1	0	0	0	0	3				NaN
2013-05-10_GAG_Top10HCD_HM1_GJ178	667	318	0	1	347	664	5.115	100	383670	69203	0.5	-	-1		0	116	238.634707595443	475.254862257687	2	MULTI	HCD	FTMS	0	0	0	-1	0	0	0	0	3				NaN	vesicle1	NaN	NaN	NaN	NaN
2013-05-10_GAG_Top10HCD_HM1_GJ178	668	319	0	1	347	664	5.1206	100	485010	23863	0.51	-	-1		0	169	439.222085802786	876.429618672372	2	MULTI	HCD	FTMS	0	0	0	-1	0	0	0	0	4				NaN
2013-05-10_GAG_Top10HCD_HM1_GJ178	668	319	0	1	347	664	5.1206	100	485010	23863	0.51	-	-1		0	169	439.222085802786	876.429618672372	2	MULTI	HCD	FTMS	0	0	0	-1	0	0	0	0	4				NaN	vesicle1	NaN	NaN	NaN	NaN
2013-05-10_GAG_Top10HCD_HM1_GJ178	671	320	0	1	349	670	5.1448	100	323600	19590	0.51	-	-1		0	143	380.702783009125	NaN	0	PEAK	HCD	FTMS	0	0	0	-1	0	0	0	0	1				NaN
2013-05-10_GAG_Top10HCD_HM1_GJ178	671	320	0	1	349	670	5.1448	100	323600	19590	0.51	-	-1		0	143	380.702783009125	NaN	0	PEAK	HCD	FTMS	0	0	0	-1	0	0	0	0	1				NaN	vesicle1	NaN	NaN	NaN	NaN
2013-05-10_GAG_Top10HCD_HM1_GJ178	673	321	0	1	350	672	5.1599	100	218570	13408	0.52	+	3873	GYLHSNDK	8	119	467.224448633249	932.434344333299	2	MULTI	HCD	FTMS	0	0	0	-1	0	0	0	0	1	Unmodified	_GYLHSNDK_	C4M1M6	51.047191619873
2013-05-10_GAG_Top10HCD_HM1_GJ178	673	321	0	1	350	672	5.1599	100	218570	13408	0.52	+	3873	GYLHSNDK	8	119	467.224448633249	932.434344333299	2	MULTI	HCD	FTMS	0	0	0	-1	0	0	0	0	1	Unmodified	_GYLHSNDK_	C4M1M6	51.047191619873	vesicle1	NaN	NaN	NaN	NaN
2013-05-10_GAG_Top10HCD_HM1_GJ178	676	322	0	1	352	675	5.1846	100	477430	57256	0.53	-	-1		0	161	423.245725304044	844.476897674887	2	MULTI	HCD	FTMS	0	0	0	-1	0	0	0	0	1				NaN
2013-05-10_GAG_Top10HCD_HM1_GJ178	676	322	0	1	352	675	5.1846	100	477430	57256	0.53	-	-1		0	161	423.245725304044	844.476897674887	2	MULTI	HCD	FTMS	0	0	0	-1	0	0	0	0	1				NaN	vesicle1	NaN	NaN	NaN	NaN
2013-05-10_GAG_Top10HCD_HM1_GJ178	678	323	0	1	353	677	5.2003	78.621	1182400	72475	0.49	-	-1		0	180	352.190103344204	702.365653755207	2	MULTI	HCD	FTMS	0	0	0	-1	0	0	0	0	1				NaN
2013-05-10_GAG_Top10HCD_HM1_GJ178	678	323	0	1	353	677	5.2003	78.621	1182400	72475	0.49	-	-1		0	180	352.190103344204	702.365653755207	2	MULTI	HCD	FTMS	0	0	0	-1	0	0	0	0	1				NaN	vesicle1	NaN	NaN	NaN	NaN
2013-05-10_GAG_Top10HCD_HM1_GJ178	679	324	0	1	353	677	5.2057	100	395030	25002	0.5	+	5797	LDDETCR	7	147	454.692562483494	907.370572033788	2	MULTI	HCD	FTMS	0	0	0	-1	0	0	0	0	2	Unmodified	_LDDETCR_	B1N4A1	127.171203613281
2013-05-10_GAG_Top10HCD_HM1_GJ178	679	324	0	1	353	677	5.2057	100	395030	25002	0.5	+	5797	LDDETCR	7	147	454.692562483494	907.370572033788	2	MULTI	HCD	FTMS	0	0	0	-1	0	0	0	0	2	Unmodified	_LDDETCR_	B1N4A1	127.171203613281	vesicle1	NaN	NaN	NaN	NaN
2013-05-10_GAG_Top10HCD_HM1_GJ178	680	325	0	1	353	677	5.2114	100	248680	20680	0.51	+	3563	GLQTSEDNK	9	132	496.238201196967	990.461849460734	2	MULTI	HCD	FTMS	0	0	0	-1	0	0	0	0	3	Unmodified	_GLQTSEDNK_	F2VN92;C4M296	80.7407684326172
2013-05-10_GAG_Top10HCD_HM1_GJ178	680	325	0	1	353	677	5.2114	100	248680	20680	0.51	+	3563	GLQTSEDNK	9	132	496.238201196967	990.461849460734	2	MULTI	HCD	FTMS	0	0	0	-1	0	0	0	0	3	Unmodified	_GLQTSEDNK_	F2VN92;C4M296	80.7407684326172	vesicle1	NaN	NaN	NaN	NaN
2013-05-10_GAG_Top10HCD_HM1_GJ178	682	326	0	1	354	681	5.2266	100	759260	50051	0.51	+	3746	GTDALANK	8	186	395.208200401928	788.401847870655	2	MULTI	HCD	FTMS	0	0	0	-1	0	0	0	0	1	Unmodified	_GTDALANK_	Q07569;C4LU72	80.8403701782227
2013-05-10_GAG_Top10HCD_HM1_GJ178	682	326	0	1	354	681	5.2266	100	759260	50051	0.51	+	3746	GTDALANK	8	186	395.208200401928	788.401847870655	2	MULTI	HCD	FTMS	0	0	0	-1	0	0	0	0	1	Unmodified	_GTDALANK_	Q07569;C4LU72	80.8403701782227	vesicle1	NaN	NaN	NaN	NaN
2013-05-10_GAG_Top10HCD_HM1_GJ178	683	327	0	1	354	681	5.2323	100	384340	34288	0.51	+	1159	DEIKEAEK	8	138	481.245558670559	960.476564407918	2	MULTI	HCD	FTMS	0	0	0	-1	0	0	0	0	2	Unmodified	_DEIKEAEK_	C4M296	67.6132736206055
2013-05-10_GAG_Top10HCD_HM1_GJ178	683	327	0	1	354	681	5.2323	100	384340	34288	0.51	+	1159	DEIKEAEK	8	138	481.245558670559	960.476564407918	2	MULTI	HCD	FTMS	0	0	0	-1	0	0	0	0	2	Unmodified	_DEIKEAEK_	C4M296	67.6132736206055	vesicle1	NaN	NaN	NaN	NaN
2013-05-10_GAG_Top10HCD_HM1_GJ178	684	328	0	1	354	681	5.238	100	53059	13967	0.52	-	-1		0	45	1683.42	NaN	0	PEAK	HCD	FTMS	0	0	0	-1	0	0	0	0	3				NaN
2013-05-10_GAG_Top10HCD_HM1_GJ178	684	328	0	1	354	681	5.238	100	53059	13967	0.52	-	-1		0	45	1683.42	NaN	0	PEAK	HCD	FTMS	0	0	0	-1	0	0	0	0	3				NaN	vesicle1	NaN	NaN	NaN	NaN
2013-05-10_GAG_Top10HCD_HM1_GJ178	686	329	0	1	355	685	5.2532	23.512	3717000	954440	0.43	-	-1		0	112	405.22379701492	808.43304109664	2	MULTI	HCD	FTMS	0	0	0	-1	0	0	0	0	1				NaN
2013-05-10_GAG_Top10HCD_HM1_GJ178	686	329	0	1	355	685	5.2532	23.512	3717000	954440	0.43	-	-1		0	112	405.22379701492	808.43304109664	2	MULTI	HCD	FTMS	0	0	0	-1	0	0	0	0	1				NaN	vesicle1	NaN	NaN	NaN	NaN
2013-05-10_GAG_Top10HCD_HM1_GJ178	689	330	0	1	357	688	5.2761	100	228110	28144	0.53	-	-1		0	89	539.253180723883	1076.49180851457	2	MULTI	HCD	FTMS	0	0	0	-1	0	0	0	0	1				NaN
2013-05-10_GAG_Top10HCD_HM1_GJ178	689	330	0	1	357	688	5.2761	100	228110	28144	0.53	-	-1		0	89	539.253180723883	1076.49180851457	2	MULTI	HCD	FTMS	0	0	0	-1	0	0	0	0	1				NaN	vesicle1	NaN	NaN	NaN	NaN
2013-05-10_GAG_Top10HCD_HM1_GJ178	692	331	0	1	359	691	5.3009	100	543370	40772	0.51	+	5214	KAQHFPAR	8	142	318.84701869453	953.519226683789	3	MULTI	HCD	FTMS	0	0	0	-1	0	0	0	0	1	Unmodified	_KAQHFPAR_	C4MB46	30.114839553833
2013-05-10_GAG_Top10HCD_HM1_GJ178	692	331	0	1	359	691	5.3009	100	543370	40772	0.51	+	5214	KAQHFPAR	8	142	318.84701869453	953.519226683789	3	MULTI	HCD	FTMS	0	0	0	-1	0	0	0	0	1	Unmodified	_KAQHFPAR_	C4MB46	30.114839553833	vesicle1	NaN	NaN	NaN	NaN
2013-05-10_GAG_Top10HCD_HM1_GJ178	693	332	0	1	359	691	5.3065	100	48359	14148	0.52	-	-1		0	47	1698.12078517724	NaN	0	PEAK	HCD	FTMS	0	0	0	-1	0	0	0	0	2				NaN
2013-05-10_GAG_Top10HCD_HM1_GJ178	693	332	0	1	359	691	5.3065	100	48359	14148	0.52	-	-1		0	47	1698.12078517724	NaN	0	PEAK	HCD	FTMS	0	0	0	-1	0	0	0	0	2				NaN	vesicle1	NaN	NaN	NaN	NaN
2013-05-10_GAG_Top10HCD_HM1_GJ178	699	333	0	1	364	698	5.3593	22.617	3019200	465420	0.42	-	-1		0	115	329.703360083597	657.392167233994	2	MULTI	HCD	FTMS	0	0	0	-1	0	0	0	0	1				NaN
2013-05-10_GAG_Top10HCD_HM1_GJ178	699	333	0	1	364	698	5.3593	22.617	3019200	465420	0.42	-	-1		0	115	329.703360083597	657.392167233994	2	MULTI	HCD	FTMS	0	0	0	-1	0	0	0	0	1				NaN	vesicle1	NaN	NaN	NaN	NaN
2013-05-10_GAG_Top10HCD_HM1_GJ178	700	334	0	1	364	698	5.3637	100	698190	111750	0.5	-	-1		0	122	307.176548315192	612.338543697184	2	MULTI	HCD	FTMS	0	0	0	-1	0	0	0	0	2				NaN
2013-05-10_GAG_Top10HCD_HM1_GJ178	700	334	0	1	364	698	5.3637	100	698190	111750	0.5	-	-1		0	122	307.176548315192	612.338543697184	2	MULTI	HCD	FTMS	0	0	0	-1	0	0	0	0	2				NaN	vesicle1	NaN	NaN	NaN	NaN
2013-05-10_GAG_Top10HCD_HM1_GJ178	703	335	0	1	366	702	5.3951	100	625140	86731	0.47	-	-1		0	134	293.705409268875	585.39626560455	2	MULTI	HCD	FTMS	0	0	0	-1	0	0	0	0	1				NaN
2013-05-10_GAG_Top10HCD_HM1_GJ178	703	335	0	1	366	702	5.3951	100	625140	86731	0.47	-	-1		0	134	293.705409268875	585.39626560455	2	MULTI	HCD	FTMS	0	0	0	-1	0	0	0	0	1				NaN	vesicle1	NaN	NaN	NaN	NaN
2013-05-10_GAG_Top10HCD_HM1_GJ178	711	336	0	1	373	710	5.4791	100	103510	16147	0.47	-	-1		0	63	557.24811932787	1112.48168572254	2	MULTI	HCD	FTMS	0	0	0	-1	0	0	0	0	1				NaN
2013-05-10_GAG_Top10HCD_HM1_GJ178	711	336	0	1	373	710	5.4791	100	103510	16147	0.47	-	-1		0	63	557.24811932787	1112.48168572254	2	MULTI	HCD	FTMS	0	0	0	-1	0	0	0	0	1				NaN	vesicle1	NaN	NaN	NaN	NaN
2013-05-10_GAG_Top10HCD_HM1_GJ178	714	337	0	1	375	713	5.5034	30.227	2702600	570780	0.44	-	-1		0	110	270.485172829383	808.433689088351	3	MULTI	HCD	FTMS	0	0	0	-1	0	0	0	0	1				NaN
2013-05-10_GAG_Top10HCD_HM1_GJ178	714	337	0	1	375	713	5.5034	30.227	2702600	570780	0.44	-	-1		0	110	270.485172829383	808.433689088351	3	MULTI	HCD	FTMS	0	0	0	-1	0	0	0	0	1				NaN	vesicle1	NaN	NaN	NaN	NaN
2013-05-10_GAG_Top10HCD_HM1_GJ178	715	338	0	1	375	713	5.508	100	62123	15528	0.52	-	-1		0	63	971.406902522936	1940.79925211267	2	MULTI	HCD	FTMS	0	0	0	-1	0	0	0	0	2				NaN
2013-05-10_GAG_Top10HCD_HM1_GJ178	715	338	0	1	375	713	5.508	100	62123	15528	0.52	-	-1		0	63	971.406902522936	1940.79925211267	2	MULTI	HCD	FTMS	0	0	0	-1	0	0	0	0	2				NaN	vesicle1	NaN	NaN	NaN	NaN
2013-05-10_GAG_Top10HCD_HM1_GJ178	717	339	0	1	376	716	5.5231	100	425170	42404	0.52	-	-1		0	158	509.756456865173	1017.49836079715	2	MULTI	HCD	FTMS	0	0	0	-1	0	0	0	0	1				NaN
2013-05-10_GAG_Top10HCD_HM1_GJ178	717	339	0	1	376	716	5.5231	100	425170	42404	0.52	-	-1		0	158	509.756456865173	1017.49836079715	2	MULTI	HCD	FTMS	0	0	0	-1	0	0	0	0	1				NaN	vesicle1	NaN	NaN	NaN	NaN
2013-05-10_GAG_Top10HCD_HM1_GJ178	719	340	0	1	377	718	5.5385	100	65760	14076	0.52	-	-1		0	52	680.364480145508	1358.71440735782	2	MULTI	HCD	FTMS	0	0	0	-1	0	0	0	0	1				NaN
2013-05-10_GAG_Top10HCD_HM1_GJ178	719	340	0	1	377	718	5.5385	100	65760	14076	0.52	-	-1		0	52	680.364480145508	1358.71440735782	2	MULTI	HCD	FTMS	0	0	0	-1	0	0	0	0	1				NaN	vesicle1	NaN	NaN	NaN	NaN
2013-05-10_GAG_Top10HCD_HM1_GJ178	720	341	0	1	377	718	5.5444	100	48041	14544	0.52	-	-1		0	48	886.377733596851	NaN	0	PEAK	HCD	FTMS	0	0	0	-1	0	0	0	0	2				NaN
2013-05-10_GAG_Top10HCD_HM1_GJ178	720	341	0	1	377	718	5.5444	100	48041	14544	0.52	-	-1		0	48	886.377733596851	NaN	0	PEAK	HCD	FTMS	0	0	0	-1	0	0	0	0	2				NaN	vesicle1	NaN	NaN	NaN	NaN
2013-05-10_GAG_Top10HCD_HM1_GJ178	722	342	0	1	378	721	5.5596	100	81839	14546	0.52	-	-1		0	55	568.218268561827	1134.42198419045	2	MULTI	HCD	FTMS	0	0	0	-1	0	0	0	0	1				NaN
2013-05-10_GAG_Top10HCD_HM1_GJ178	722	342	0	1	378	721	5.5596	100	81839	14546	0.52	-	-1		0	55	568.218268561827	1134.42198419045	2	MULTI	HCD	FTMS	0	0	0	-1	0	0	0	0	1				NaN	vesicle1	NaN	NaN	NaN	NaN
2013-05-10_GAG_Top10HCD_HM1_GJ178	724	343	0	1	379	723	5.5751	8.068	9149600	2054500	0.41	-	-1		0	72	258.168684049611	514.322815166022	2	MULTI	HCD	FTMS	0	0	0	-1	0	0	0	0	1				NaN
2013-05-10_GAG_Top10HCD_HM1_GJ178	724	343	0	1	379	723	5.5751	8.068	9149600	2054500	0.41	-	-1		0	72	258.168684049611	514.322815166022	2	MULTI	HCD	FTMS	0	0	0	-1	0	0	0	0	1				NaN	vesicle1	NaN	NaN	NaN	NaN
2013-05-10_GAG_Top10HCD_HM1_GJ178	725	344	0	1	379	723	5.5791	100	51191	16526	0.51	-	-1		0	56	1667.85	NaN	0	PEAK	HCD	FTMS	0	0	0	-1	0	0	0	0	2				NaN
2013-05-10_GAG_Top10HCD_HM1_GJ178	725	344	0	1	379	723	5.5791	100	51191	16526	0.51	-	-1		0	56	1667.85	NaN	0	PEAK	HCD	FTMS	0	0	0	-1	0	0	0	0	2				NaN	vesicle1	NaN	NaN	NaN	NaN
2013-05-10_GAG_Top10HCD_HM1_GJ178	729	345	0	1	382	728	5.6131	59.948	1149100	111960	0.47	+	5813	LDENACR	7	166	439.195418242769	876.376283552338	2	MULTI	HCD	FTMS	0	0	0	-1	0	0	0	0	1	Unmodified	_LDENACR_	C4MAF9;Q9UAB5	141.112701416016
2013-05-10_GAG_Top10HCD_HM1_GJ178	729	345	0	1	382	728	5.6131	59.948	1149100	111960	0.47	+	5813	LDENACR	7	166	439.195418242769	876.376283552338	2	MULTI	HCD	FTMS	0	0	0	-1	0	0	0	0	1	Unmodified	_LDENACR_	C4MAF9;Q9UAB5	141.112701416016	vesicle1	NaN	NaN	NaN	NaN
2013-05-10_GAG_Top10HCD_HM1_GJ178	730	346	0	1	382	728	5.6182	83.236	807990	99812	0.48	-	-1		0	165	367.213630697213	732.412708461227	2	MULTI	HCD	FTMS	0	0	0	-1	0	0	0	0	2				NaN
2013-05-10_GAG_Top10HCD_HM1_GJ178	730	346	0	1	382	728	5.6182	83.236	807990	99812	0.48	-	-1		0	165	367.213630697213	732.412708461227	2	MULTI	HCD	FTMS	0	0	0	-1	0	0	0	0	2				NaN	vesicle1	NaN	NaN	NaN	NaN
2013-05-10_GAG_Top10HCD_HM1_GJ178	731	347	0	1	382	728	5.6238	100	863370	94246	0.5	-	-1		0	137	229.657998901219	457.301444869238	2	MULTI	HCD	FTMS	0	0	0	-1	0	0	0	0	3				NaN
2013-05-10_GAG_Top10HCD_HM1_GJ178	731	347	0	1	382	728	5.6238	100	863370	94246	0.5	-	-1		0	137	229.657998901219	457.301444869238	2	MULTI	HCD	FTMS	0	0	0	-1	0	0	0	0	3				NaN	vesicle1	NaN	NaN	NaN	NaN
2013-05-10_GAG_Top10HCD_HM1_GJ178	732	348	0	1	382	728	5.6295	100	354660	84624	0.5	-	-1		0	129	341.017692960993	NaN	0	PEAK	HCD	FTMS	0	0	0	-1	0	0	0	0	4				NaN
2013-05-10_GAG_Top10HCD_HM1_GJ178	732	348	0	1	382	728	5.6295	100	354660	84624	0.5	-	-1		0	129	341.017692960993	NaN	0	PEAK	HCD	FTMS	0	0	0	-1	0	0	0	0	4				NaN	vesicle1	NaN	NaN	NaN	NaN
2013-05-10_GAG_Top10HCD_HM1_GJ178	734	349	0	1	383	733	5.6445	100	436220	50599	0.5	-	-1		0	118	244.165508676059	NaN	0	PEAK	HCD	FTMS	0	0	0	-1	0	0	0	0	1				NaN
2013-05-10_GAG_Top10HCD_HM1_GJ178	734	349	0	1	383	733	5.6445	100	436220	50599	0.5	-	-1		0	118	244.165508676059	NaN	0	PEAK	HCD	FTMS	0	0	0	-1	0	0	0	0	1				NaN	vesicle1	NaN	NaN	NaN	NaN
2013-05-10_GAG_Top10HCD_HM1_GJ178	736	350	0	1	384	735	5.6596	100	255220	30488	0.52	-	-1		0	123	379.208642457472	NaN	0	PEAK	HCD	FTMS	0	0	0	-1	0	0	0	0	1				NaN
2013-05-10_GAG_Top10HCD_HM1_GJ178	736	350	0	1	384	735	5.6596	100	255220	30488	0.52	-	-1		0	123	379.208642457472	NaN	0	PEAK	HCD	FTMS	0	0	0	-1	0	0	0	0	1				NaN	vesicle1	NaN	NaN	NaN	NaN
2013-05-10_GAG_Top10HCD_HM1_GJ178	738	351	0	1	385	737	5.6748	100	216700	14553	0.53	+	3874	GYLHSNDK	8	111	467.224448633249	932.434344333299	2	MULTI	HCD	FTMS	0	0	0	-1	0	0	0	0	1	Unmodified	_GYLHSNDK_	C4M1M6	72.8060531616211
2013-05-10_GAG_Top10HCD_HM1_GJ178	738	351	0	1	385	737	5.6748	100	216700	14553	0.53	+	3874	GYLHSNDK	8	111	467.224448633249	932.434344333299	2	MULTI	HCD	FTMS	0	0	0	-1	0	0	0	0	1	Unmodified	_GYLHSNDK_	C4M1M6	72.8060531616211	vesicle1	NaN	NaN	NaN	NaN
2013-05-10_GAG_Top10HCD_HM1_GJ178	740	352	0	1	386	739	5.6903	100	412730	41361	0.52	-	-1		0	145	417.244795793867	NaN	0	PEAK	HCD	FTMS	0	0	0	-1	0	0	0	0	1				NaN
2013-05-10_GAG_Top10HCD_HM1_GJ178	740	352	0	1	386	739	5.6903	100	412730	41361	0.52	-	-1		0	145	417.244795793867	NaN	0	PEAK	HCD	FTMS	0	0	0	-1	0	0	0	0	1				NaN	vesicle1	NaN	NaN	NaN	NaN
2013-05-10_GAG_Top10HCD_HM1_GJ178	742	353	0	1	387	741	5.7059	85.66	1102300	73449	0.49	-	-1		0	168	352.190103344204	702.365653755207	2	MULTI	HCD	FTMS	0	0	0	-1	0	0	0	0	1				NaN
2013-05-10_GAG_Top10HCD_HM1_GJ178	742	353	0	1	387	741	5.7059	85.66	1102300	73449	0.49	-	-1		0	168	352.190103344204	702.365653755207	2	MULTI	HCD	FTMS	0	0	0	-1	0	0	0	0	1				NaN	vesicle1	NaN	NaN	NaN	NaN
2013-05-10_GAG_Top10HCD_HM1_GJ178	743	354	0	1	387	741	5.7113	100	536930	56345	0.51	+	5798	LDDETCR	7	164	454.692562483494	907.370572033788	2	MULTI	HCD	FTMS	0	0	0	-1	0	0	0	0	2	Unmodified	_LDDETCR_	B1N4A1	114.225196838379
2013-05-10_GAG_Top10HCD_HM1_GJ178	743	354	0	1	387	741	5.7113	100	536930	56345	0.51	+	5798	LDDETCR	7	164	454.692562483494	907.370572033788	2	MULTI	HCD	FTMS	0	0	0	-1	0	0	0	0	2	Unmodified	_LDDETCR_	B1N4A1	114.225196838379	vesicle1	NaN	NaN	NaN	NaN
2013-05-10_GAG_Top10HCD_HM1_GJ178	744	355	0	1	387	741	5.717	100	176620	18314	0.51	-	-1		0	96	494.297086383215	NaN	0	PEAK	HCD	FTMS	0	0	0	-1	0	0	0	0	3				NaN
2013-05-10_GAG_Top10HCD_HM1_GJ178	744	355	0	1	387	741	5.717	100	176620	18314	0.51	-	-1		0	96	494.297086383215	NaN	0	PEAK	HCD	FTMS	0	0	0	-1	0	0	0	0	3				NaN	vesicle1	NaN	NaN	NaN	NaN
2013-05-10_GAG_Top10HCD_HM1_GJ178	746	356	0	1	388	745	5.7322	100	670580	61675	0.5	+	1160	DEIKEAEK	8	154	481.245558670559	960.476564407918	2	MULTI	HCD	FTMS	0	0	0	-1	0	0	0	0	1	Unmodified	_DEIKEAEK_	C4M296	146.434494018555
2013-05-10_GAG_Top10HCD_HM1_GJ178	746	356	0	1	388	745	5.7322	100	670580	61675	0.5	+	1160	DEIKEAEK	8	154	481.245558670559	960.476564407918	2	MULTI	HCD	FTMS	0	0	0	-1	0	0	0	0	1	Unmodified	_DEIKEAEK_	C4M296	146.434494018555	vesicle1	NaN	NaN	NaN	NaN
2013-05-10_GAG_Top10HCD_HM1_GJ178	748	357	0	1	389	747	5.7473	100	53564	15177	0.52	-	-1		0	56	1615.96071391187	NaN	0	PEAK	HCD	FTMS	0	0	0	-1	0	0	0	0	1				NaN
2013-05-10_GAG_Top10HCD_HM1_GJ178	748	357	0	1	389	747	5.7473	100	53564	15177	0.52	-	-1		0	56	1615.96071391187	NaN	0	PEAK	HCD	FTMS	0	0	0	-1	0	0	0	0	1				NaN	vesicle1	NaN	NaN	NaN	NaN
2013-05-10_GAG_Top10HCD_HM1_GJ178	750	358	0	1	390	749	5.7624	8.656	5893000	1653300	0.43	-	-1		0	81	405.22379701492	808.43304109664	2	MULTI	HCD	FTMS	0	0	0	-1	0	0	0	0	1				NaN
2013-05-10_GAG_Top10HCD_HM1_GJ178	750	358	0	1	390	749	5.7624	8.656	5893000	1653300	0.43	-	-1		0	81	405.22379701492	808.43304109664	2	MULTI	HCD	FTMS	0	0	0	-1	0	0	0	0	1				NaN	vesicle1	NaN	NaN	NaN	NaN
2013-05-10_GAG_Top10HCD_HM1_GJ178	753	359	0	1	392	752	5.7851	100	133830	17393	0.53	-	-1		0	79	531.773287747701	1061.5320225622	2	MULTI	HCD	FTMS	0	0	0	-1	0	0	0	0	1				NaN
2013-05-10_GAG_Top10HCD_HM1_GJ178	753	359	0	1	392	752	5.7851	100	133830	17393	0.53	-	-1		0	79	531.773287747701	1061.5320225622	2	MULTI	HCD	FTMS	0	0	0	-1	0	0	0	0	1				NaN	vesicle1	NaN	NaN	NaN	NaN
2013-05-10_GAG_Top10HCD_HM1_GJ178	760	360	0	1	398	759	5.8464	100	56193	18018	0.53	-	-1		0	54	1215.48386412017	NaN	0	PEAK	HCD	FTMS	0	0	0	-1	0	0	0	0	1				NaN
2013-05-10_GAG_Top10HCD_HM1_GJ178	760	360	0	1	398	759	5.8464	100	56193	18018	0.53	-	-1		0	54	1215.48386412017	NaN	0	PEAK	HCD	FTMS	0	0	0	-1	0	0	0	0	1				NaN	vesicle1	NaN	NaN	NaN	NaN
2013-05-10_GAG_Top10HCD_HM1_GJ178	763	361	0	1	400	762	5.8712	100	470070	51977	0.51	-	-1		0	109	329.703360083597	657.392167233994	2	MULTI	HCD	FTMS	0	0	0	-1	0	0	0	0	1				NaN
2013-05-10_GAG_Top10HCD_HM1_GJ178	763	361	0	1	400	762	5.8712	100	470070	51977	0.51	-	-1		0	109	329.703360083597	657.392167233994	2	MULTI	HCD	FTMS	0	0	0	-1	0	0	0	0	1				NaN	vesicle1	NaN	NaN	NaN	NaN
2013-05-10_GAG_Top10HCD_HM1_GJ178	764	362	0	1	400	762	5.8771	100	254720	29020	0.5	-	-1		0	128	314.686813420203	627.359073907206	2	MULTI	HCD	FTMS	0	0	0	-1	0	0	0	0	2				NaN
2013-05-10_GAG_Top10HCD_HM1_GJ178	764	362	0	1	400	762	5.8771	100	254720	29020	0.5	-	-1		0	128	314.686813420203	627.359073907206	2	MULTI	HCD	FTMS	0	0	0	-1	0	0	0	0	2				NaN	vesicle1	NaN	NaN	NaN	NaN
2013-05-10_GAG_Top10HCD_HM1_GJ178	767	363	0	1	402	766	5.9012	100	749170	142550	0.52	-	-1		0	120	286.679503897286	571.344454861372	2	MULTI	HCD	FTMS	0	0	0	-1	0	0	0	0	1				NaN
2013-05-10_GAG_Top10HCD_HM1_GJ178	767	363	0	1	402	766	5.9012	100	749170	142550	0.52	-	-1		0	120	286.679503897286	571.344454861372	2	MULTI	HCD	FTMS	0	0	0	-1	0	0	0	0	1				NaN	vesicle1	NaN	NaN	NaN	NaN
2013-05-10_GAG_Top10HCD_HM1_GJ178	770	364	0	1	404	769	5.9255	100	59627	16361	0.54	-	-1		0	62	1701.6847520006	NaN	0	PEAK	HCD	FTMS	0	0	0	-1	0	0	0	0	1				NaN
2013-05-10_GAG_Top10HCD_HM1_GJ178	770	364	0	1	404	769	5.9255	100	59627	16361	0.54	-	-1		0	62	1701.6847520006	NaN	0	PEAK	HCD	FTMS	0	0	0	-1	0	0	0	0	1				NaN	vesicle1	NaN	NaN	NaN	NaN
2013-05-10_GAG_Top10HCD_HM1_GJ178	774	365	0	1	407	773	5.9596	100	100240	16953	0.53	-	-1		0	63	584.249348477516	1166.48414402183	2	MULTI	HCD	FTMS	0	0	0	-1	0	0	0	0	1				NaN
2013-05-10_GAG_Top10HCD_HM1_GJ178	774	365	0	1	407	773	5.9596	100	100240	16953	0.53	-	-1		0	63	584.249348477516	1166.48414402183	2	MULTI	HCD	FTMS	0	0	0	-1	0	0	0	0	1				NaN	vesicle1	NaN	NaN	NaN	NaN
2013-05-10_GAG_Top10HCD_HM1_GJ178	777	366	0	1	409	776	5.9841	100	171000	18775	0.53	-	-1		0	82	547.273741098889	1092.53292926458	2	MULTI	HCD	FTMS	0	0	0	-1	0	0	0	0	1				NaN
2013-05-10_GAG_Top10HCD_HM1_GJ178	777	366	0	1	409	776	5.9841	100	171000	18775	0.53	-	-1		0	82	547.273741098889	1092.53292926458	2	MULTI	HCD	FTMS	0	0	0	-1	0	0	0	0	1				NaN	vesicle1	NaN	NaN	NaN	NaN
2013-05-10_GAG_Top10HCD_HM1_GJ178	780	367	0	1	411	779	6.0093	36.795	1752400	372170	0.44	-	-1		0	101	270.485172829383	808.433689088351	3	MULTI	HCD	FTMS	0	0	0	-1	0	0	0	0	1				NaN
2013-05-10_GAG_Top10HCD_HM1_GJ178	780	367	0	1	411	779	6.0093	36.795	1752400	372170	0.44	-	-1		0	101	270.485172829383	808.433689088351	3	MULTI	HCD	FTMS	0	0	0	-1	0	0	0	0	1				NaN	vesicle1	NaN	NaN	NaN	NaN
2013-05-10_GAG_Top10HCD_HM1_GJ178	781	368	0	1	411	779	6.0138	100	74615	17414	0.52	-	-1		0	59	971.406902522936	1940.79925211267	2	MULTI	HCD	FTMS	0	0	0	-1	0	0	0	0	2				NaN
2013-05-10_GAG_Top10HCD_HM1_GJ178	781	368	0	1	411	779	6.0138	100	74615	17414	0.52	-	-1		0	59	971.406902522936	1940.79925211267	2	MULTI	HCD	FTMS	0	0	0	-1	0	0	0	0	2				NaN	vesicle1	NaN	NaN	NaN	NaN
2013-05-10_GAG_Top10HCD_HM1_GJ178	783	369	0	1	412	782	6.0289	100	371530	39172	0.53	+	5271	KEENKEEL	8	147	509.756456865173	1017.49836079715	2	MULTI	HCD	FTMS	0	0	0	-1	0	0	0	0	1	Unmodified	_KEENKEEL_	C4M296	90.868782043457
2013-05-10_GAG_Top10HCD_HM1_GJ178	783	369	0	1	412	782	6.0289	100	371530	39172	0.53	+	5271	KEENKEEL	8	147	509.756456865173	1017.49836079715	2	MULTI	HCD	FTMS	0	0	0	-1	0	0	0	0	1	Unmodified	_KEENKEEL_	C4M296	90.868782043457	vesicle1	NaN	NaN	NaN	NaN
2013-05-10_GAG_Top10HCD_HM1_GJ178	785	370	0	1	413	784	6.044	100	66705	16650	0.54	-	-1		0	52	1295.51143626222	2589.00831959124	2	MULTI	HCD	FTMS	0	0	0	-1	0	0	0	0	1				NaN
2013-05-10_GAG_Top10HCD_HM1_GJ178	785	370	0	1	413	784	6.044	100	66705	16650	0.54	-	-1		0	52	1295.51143626222	2589.00831959124	2	MULTI	HCD	FTMS	0	0	0	-1	0	0	0	0	1				NaN	vesicle1	NaN	NaN	NaN	NaN
2013-05-10_GAG_Top10HCD_HM1_GJ178	787	371	0	1	414	786	6.0596	100	303980	23648	0.52	+	10736	VVTYNHR	7	117	296.827730948051	887.461363444352	3	MULTI	HCD	FTMS	0	0	0	-1	0	0	0	0	1	Unmodified	_VVTYNHR_	Q9NCC0;C4LV48	67.7711181640625
2013-05-10_GAG_Top10HCD_HM1_GJ178	787	371	0	1	414	786	6.0596	100	303980	23648	0.52	+	10736	VVTYNHR	7	117	296.827730948051	887.461363444352	3	MULTI	HCD	FTMS	0	0	0	-1	0	0	0	0	1	Unmodified	_VVTYNHR_	Q9NCC0;C4LV48	67.7711181640625	vesicle1	NaN	NaN	NaN	NaN
2013-05-10_GAG_Top10HCD_HM1_GJ178	788	372	0	1	414	786	6.0654	100	64097	17515	0.52	-	-1		0	43	1052.43337466017	NaN	0	PEAK	HCD	FTMS	0	0	0	-1	0	0	0	0	2				NaN
2013-05-10_GAG_Top10HCD_HM1_GJ178	788	372	0	1	414	786	6.0654	100	64097	17515	0.52	-	-1		0	43	1052.43337466017	NaN	0	PEAK	HCD	FTMS	0	0	0	-1	0	0	0	0	2				NaN	vesicle1	NaN	NaN	NaN	NaN
2013-05-10_GAG_Top10HCD_HM1_GJ178	790	373	0	1	415	789	6.0808	17.142	3266700	728320	0.42	-	-1		0	69	258.168684049611	514.322815166022	2	MULTI	HCD	FTMS	0	0	0	-1	0	0	0	0	1				NaN
2013-05-10_GAG_Top10HCD_HM1_GJ178	790	373	0	1	415	789	6.0808	17.142	3266700	728320	0.42	-	-1		0	69	258.168684049611	514.322815166022	2	MULTI	HCD	FTMS	0	0	0	-1	0	0	0	0	1				NaN	vesicle1	NaN	NaN	NaN	NaN
2013-05-10_GAG_Top10HCD_HM1_GJ178	791	374	0	1	415	789	6.0851	100	152000	17452	0.51	-	-1		0	80	560.262015544965	1118.50947815673	2	MULTI	HCD	FTMS	0	0	0	-1	0	0	0	0	2				NaN
2013-05-10_GAG_Top10HCD_HM1_GJ178	791	374	0	1	415	789	6.0851	100	152000	17452	0.51	-	-1		0	80	560.262015544965	1118.50947815673	2	MULTI	HCD	FTMS	0	0	0	-1	0	0	0	0	2				NaN	vesicle1	NaN	NaN	NaN	NaN
2013-05-10_GAG_Top10HCD_HM1_GJ178	795	375	0	1	418	794	6.1271	41.721	1376000	135710	0.4	+	5814	LDENACR	7	150	439.195418242769	876.376283552338	2	MULTI	HCD	FTMS	0	0	0	-1	0	0	0	0	1	Unmodified	_LDENACR_	C4MAF9;Q9UAB5	148.039001464844
2013-05-10_GAG_Top10HCD_HM1_GJ178	795	375	0	1	418	794	6.1271	41.721	1376000	135710	0.4	+	5814	LDENACR	7	150	439.195418242769	876.376283552338	2	MULTI	HCD	FTMS	0	0	0	-1	0	0	0	0	1	Unmodified	_LDENACR_	C4MAF9;Q9UAB5	148.039001464844	vesicle1	NaN	NaN	NaN	NaN
2013-05-10_GAG_Top10HCD_HM1_GJ178	796	376	0	1	418	794	6.1316	100	593980	64653	0.47	-	-1		0	127	229.657998901219	457.301444869238	2	MULTI	HCD	FTMS	0	0	0	-1	0	0	0	0	2				NaN
2013-05-10_GAG_Top10HCD_HM1_GJ178	796	376	0	1	418	794	6.1316	100	593980	64653	0.47	-	-1		0	127	229.657998901219	457.301444869238	2	MULTI	HCD	FTMS	0	0	0	-1	0	0	0	0	2				NaN	vesicle1	NaN	NaN	NaN	NaN
2013-05-10_GAG_Top10HCD_HM1_GJ178	797	377	0	1	418	794	6.1368	100	323670	18437	0.51	-	-1		0	129	367.206695559843	732.398838186485	2	MULTI	HCD	FTMS	0	0	0	-1	0	0	0	0	3				NaN
2013-05-10_GAG_Top10HCD_HM1_GJ178	797	377	0	1	418	794	6.1368	100	323670	18437	0.51	-	-1		0	129	367.206695559843	732.398838186485	2	MULTI	HCD	FTMS	0	0	0	-1	0	0	0	0	3				NaN	vesicle1	NaN	NaN	NaN	NaN
2013-05-10_GAG_Top10HCD_HM1_GJ178	799	378	0	1	419	798	6.1567	100	343140	71381	0.47	-	-1		0	98	244.165508676059	NaN	0	PEAK	HCD	FTMS	0	0	0	-1	0	0	0	0	1				NaN
2013-05-10_GAG_Top10HCD_HM1_GJ178	799	378	0	1	419	798	6.1567	100	343140	71381	0.47	-	-1		0	98	244.165508676059	NaN	0	PEAK	HCD	FTMS	0	0	0	-1	0	0	0	0	1				NaN	vesicle1	NaN	NaN	NaN	NaN
2013-05-10_GAG_Top10HCD_HM1_GJ178	802	379	0	1	421	801	6.1864	100	134850	17964	0.47	-	-1		0	77	468.225333763441	NaN	0	PEAK	HCD	FTMS	0	0	0	-1	0	0	0	0	1				NaN
2013-05-10_GAG_Top10HCD_HM1_GJ178	802	379	0	1	421	801	6.1864	100	134850	17964	0.47	-	-1		0	77	468.225333763441	NaN	0	PEAK	HCD	FTMS	0	0	0	-1	0	0	0	0	1				NaN	vesicle1	NaN	NaN	NaN	NaN
2013-05-10_GAG_Top10HCD_HM1_GJ178	804	380	0	1	422	803	6.205	100	82262	17655	0.47	-	-1		0	63	960.399502722298	1918.7844525114	2	MULTI	HCD	FTMS	0	0	0	-1	0	0	0	0	1				NaN
2013-05-10_GAG_Top10HCD_HM1_GJ178	804	380	0	1	422	803	6.205	100	82262	17655	0.47	-	-1		0	63	960.399502722298	1918.7844525114	2	MULTI	HCD	FTMS	0	0	0	-1	0	0	0	0	1				NaN	vesicle1	NaN	NaN	NaN	NaN
2013-05-10_GAG_Top10HCD_HM1_GJ178	806	381	0	1	423	805	6.224	100	472690	77261	0.47	+	5632	KVTSQLANK	9	155	494.792891766428	987.571230599656	2	MULTI	HCD	FTMS	0	0	0	-1	0	0	0	0	1	Unmodified	_KVTSQLANK_	C4M2R6	151.395401000977
2013-05-10_GAG_Top10HCD_HM1_GJ178	806	381	0	1	423	805	6.224	100	472690	77261	0.47	+	5632	KVTSQLANK	9	155	494.792891766428	987.571230599656	2	MULTI	HCD	FTMS	0	0	0	-1	0	0	0	0	1	Unmodified	_KVTSQLANK_	C4M2R6	151.395401000977	vesicle1	NaN	NaN	NaN	NaN
2013-05-10_GAG_Top10HCD_HM1_GJ178	807	382	0	1	423	805	6.2292	100	525950	31294	0.5	-	-1		0	143	352.190103344204	702.365653755207	2	MULTI	HCD	FTMS	0	0	0	-1	0	0	0	0	2				NaN
2013-05-10_GAG_Top10HCD_HM1_GJ178	807	382	0	1	423	805	6.2292	100	525950	31294	0.5	-	-1		0	143	352.190103344204	702.365653755207	2	MULTI	HCD	FTMS	0	0	0	-1	0	0	0	0	2				NaN	vesicle1	NaN	NaN	NaN	NaN
2013-05-10_GAG_Top10HCD_HM1_GJ178	808	383	0	1	423	805	6.2349	100	258330	30946	0.51	+	9220	TIEEESAK	8	121	453.724503736756	905.434454540312	2	MULTI	HCD	FTMS	0	0	0	-1	0	0	0	0	3	Unmodified	_TIEEESAK_	C4MAT9	77.5737380981445
2013-05-10_GAG_Top10HCD_HM1_GJ178	808	383	0	1	423	805	6.2349	100	258330	30946	0.51	+	9220	TIEEESAK	8	121	453.724503736756	905.434454540312	2	MULTI	HCD	FTMS	0	0	0	-1	0	0	0	0	3	Unmodified	_TIEEESAK_	C4MAT9	77.5737380981445	vesicle1	NaN	NaN	NaN	NaN
2013-05-10_GAG_Top10HCD_HM1_GJ178	809	384	0	1	423	805	6.2405	100	239390	23402	0.51	-	-1		0	124	424.218739756429	846.422926579658	2	MULTI	HCD	FTMS	0	0	0	-1	0	0	0	0	4				NaN
2013-05-10_GAG_Top10HCD_HM1_GJ178	809	384	0	1	423	805	6.2405	100	239390	23402	0.51	-	-1		0	124	424.218739756429	846.422926579658	2	MULTI	HCD	FTMS	0	0	0	-1	0	0	0	0	4				NaN	vesicle1	NaN	NaN	NaN	NaN
2013-05-10_GAG_Top10HCD_HM1_GJ178	811	385	0	1	424	810	6.2559	100	353880	31899	0.52	+	1161	DEIKEAEK	8	122	481.245558670559	960.476564407918	2	MULTI	HCD	FTMS	0	0	0	-1	0	0	0	0	1	Unmodified	_DEIKEAEK_	C4M296	110.13459777832
2013-05-10_GAG_Top10HCD_HM1_GJ178	811	385	0	1	424	810	6.2559	100	353880	31899	0.52	+	1161	DEIKEAEK	8	122	481.245558670559	960.476564407918	2	MULTI	HCD	FTMS	0	0	0	-1	0	0	0	0	1	Unmodified	_DEIKEAEK_	C4M296	110.13459777832	vesicle1	NaN	NaN	NaN	NaN
2013-05-10_GAG_Top10HCD_HM1_GJ178	813	386	0	1	425	812	6.2712	20.818	3429700	934210	0.43	-	-1		0	87	405.22379701492	808.43304109664	2	MULTI	HCD	FTMS	0	0	0	-1	0	0	0	0	1				NaN
2013-05-10_GAG_Top10HCD_HM1_GJ178	813	386	0	1	425	812	6.2712	20.818	3429700	934210	0.43	-	-1		0	87	405.22379701492	808.43304109664	2	MULTI	HCD	FTMS	0	0	0	-1	0	0	0	0	1				NaN	vesicle1	NaN	NaN	NaN	NaN
2013-05-10_GAG_Top10HCD_HM1_GJ178	815	387	0	1	426	814	6.285	100	191180	18656	0.52	-	-1		0	107	380.701733559415	NaN	0	PEAK	HCD	FTMS	0	0	0	-1	0	0	0	0	1				NaN
2013-05-10_GAG_Top10HCD_HM1_GJ178	815	387	0	1	426	814	6.285	100	191180	18656	0.52	-	-1		0	107	380.701733559415	NaN	0	PEAK	HCD	FTMS	0	0	0	-1	0	0	0	0	1				NaN	vesicle1	NaN	NaN	NaN	NaN
2013-05-10_GAG_Top10HCD_HM1_GJ178	817	388	0	1	427	816	6.3003	100	219990	19870	0.52	-	-1		0	104	531.773755508754	1061.53295808431	2	MULTI	HCD	FTMS	0	0	0	-1	0	0	0	0	1				NaN
2013-05-10_GAG_Top10HCD_HM1_GJ178	817	388	0	1	427	816	6.3003	100	219990	19870	0.52	-	-1		0	104	531.773755508754	1061.53295808431	2	MULTI	HCD	FTMS	0	0	0	-1	0	0	0	0	1				NaN	vesicle1	NaN	NaN	NaN	NaN
2013-05-10_GAG_Top10HCD_HM1_GJ178	819	389	0	1	428	818	6.3155	100	83903	22517	0.53	-	-1		0	44	760.844502513082	1519.67445209296	2	MULTI	HCD	FTMS	0	0	0	-1	0	0	0	0	1				NaN
2013-05-10_GAG_Top10HCD_HM1_GJ178	819	389	0	1	428	818	6.3155	100	83903	22517	0.53	-	-1		0	44	760.844502513082	1519.67445209296	2	MULTI	HCD	FTMS	0	0	0	-1	0	0	0	0	1				NaN	vesicle1	NaN	NaN	NaN	NaN
2013-05-10_GAG_Top10HCD_HM1_GJ178	824	390	0	1	432	823	6.3592	100	126430	23642	0.53	-	-1		0	67	685.364792032453	NaN	0	PEAK	HCD	FTMS	0	0	0	-1	0	0	0	0	1				NaN
2013-05-10_GAG_Top10HCD_HM1_GJ178	824	390	0	1	432	823	6.3592	100	126430	23642	0.53	-	-1		0	67	685.364792032453	NaN	0	PEAK	HCD	FTMS	0	0	0	-1	0	0	0	0	1				NaN	vesicle1	NaN	NaN	NaN	NaN
2013-05-10_GAG_Top10HCD_HM1_GJ178	825	391	0	1	432	823	6.3651	100	82811	22569	0.52	-	-1		0	58	1215.5	NaN	0	PEAK	HCD	FTMS	0	0	0	-1	0	0	0	0	2				NaN
2013-05-10_GAG_Top10HCD_HM1_GJ178	825	391	0	1	432	823	6.3651	100	82811	22569	0.52	-	-1		0	58	1215.5	NaN	0	PEAK	HCD	FTMS	0	0	0	-1	0	0	0	0	2				NaN	vesicle1	NaN	NaN	NaN	NaN
2013-05-10_GAG_Top10HCD_HM1_GJ178	827	392	0	1	433	826	6.3805	52.415	1140900	104530	0.45	-	-1		0	104	330.681810483744	659.349068034287	2	MULTI	HCD	FTMS	0	0	0	-1	0	0	0	0	1				NaN
2013-05-10_GAG_Top10HCD_HM1_GJ178	827	392	0	1	433	826	6.3805	52.415	1140900	104530	0.45	-	-1		0	104	330.681810483744	659.349068034287	2	MULTI	HCD	FTMS	0	0	0	-1	0	0	0	0	1				NaN	vesicle1	NaN	NaN	NaN	NaN
2013-05-10_GAG_Top10HCD_HM1_GJ178	828	393	0	1	433	826	6.3854	88.717	837910	88511	0.49	-	-1		0	109	315.19213887583	628.36972481846	2	MULTI	HCD	FTMS	0	0	0	-1	0	0	0	0	2				NaN
2013-05-10_GAG_Top10HCD_HM1_GJ178	828	393	0	1	433	826	6.3854	88.717	837910	88511	0.49	-	-1		0	109	315.19213887583	628.36972481846	2	MULTI	HCD	FTMS	0	0	0	-1	0	0	0	0	2				NaN	vesicle1	NaN	NaN	NaN	NaN
2013-05-10_GAG_Top10HCD_HM1_GJ178	829	394	0	1	433	826	6.3909	100	81507	21452	0.51	-	-1		0	50	886.377417524861	NaN	0	PEAK	HCD	FTMS	0	0	0	-1	0	0	0	0	3				NaN
2013-05-10_GAG_Top10HCD_HM1_GJ178	829	394	0	1	433	826	6.3909	100	81507	21452	0.51	-	-1		0	50	886.377417524861	NaN	0	PEAK	HCD	FTMS	0	0	0	-1	0	0	0	0	3				NaN	vesicle1	NaN	NaN	NaN	NaN
2013-05-10_GAG_Top10HCD_HM1_GJ178	831	395	0	1	434	830	6.4062	99.582	846980	161840	0.51	-	-1		0	134	286.679503897286	571.344454861372	2	MULTI	HCD	FTMS	0	0	0	-1	0	0	0	0	1				NaN
2013-05-10_GAG_Top10HCD_HM1_GJ178	831	395	0	1	434	830	6.4062	99.582	846980	161840	0.51	-	-1		0	134	286.679503897286	571.344454861372	2	MULTI	HCD	FTMS	0	0	0	-1	0	0	0	0	1				NaN	vesicle1	NaN	NaN	NaN	NaN
2013-05-10_GAG_Top10HCD_HM1_GJ178	837	396	0	1	439	836	6.4587	100	101110	23754	0.52	-	-1		0	63	738.293180144279	NaN	0	PEAK	HCD	FTMS	0	0	0	-1	0	0	0	0	1				NaN
2013-05-10_GAG_Top10HCD_HM1_GJ178	837	396	0	1	439	836	6.4587	100	101110	23754	0.52	-	-1		0	63	738.293180144279	NaN	0	PEAK	HCD	FTMS	0	0	0	-1	0	0	0	0	1				NaN	vesicle1	NaN	NaN	NaN	NaN
2013-05-10_GAG_Top10HCD_HM1_GJ178	839	397	0	1	440	838	6.4732	100	136610	25071	0.53	-	-1		0	56	584.249348477516	1166.48414402183	2	MULTI	HCD	FTMS	0	0	0	-1	0	0	0	0	1				NaN
2013-05-10_GAG_Top10HCD_HM1_GJ178	839	397	0	1	440	838	6.4732	100	136610	25071	0.53	-	-1		0	56	584.249348477516	1166.48414402183	2	MULTI	HCD	FTMS	0	0	0	-1	0	0	0	0	1				NaN	vesicle1	NaN	NaN	NaN	NaN
2013-05-10_GAG_Top10HCD_HM1_GJ178	841	398	0	1	441	840	6.4885	100	83410	23085	0.53	-	-1		0	50	1698.68602843734	NaN	0	PEAK	HCD	FTMS	0	0	0	-1	0	0	0	0	1				NaN
2013-05-10_GAG_Top10HCD_HM1_GJ178	841	398	0	1	441	840	6.4885	100	83410	23085	0.53	-	-1		0	50	1698.68602843734	NaN	0	PEAK	HCD	FTMS	0	0	0	-1	0	0	0	0	1				NaN	vesicle1	NaN	NaN	NaN	NaN
2013-05-10_GAG_Top10HCD_HM1_GJ178	843	399	0	1	442	842	6.5038	100	81729	24733	0.53	-	-1		0	45	1668.43	NaN	0	PEAK	HCD	FTMS	0	0	0	-1	0	0	0	0	1				NaN
2013-05-10_GAG_Top10HCD_HM1_GJ178	843	399	0	1	442	842	6.5038	100	81729	24733	0.53	-	-1		0	45	1668.43	NaN	0	PEAK	HCD	FTMS	0	0	0	-1	0	0	0	0	1				NaN	vesicle1	NaN	NaN	NaN	NaN
2013-05-10_GAG_Top10HCD_HM1_GJ178	845	400	0	1	443	844	6.5195	96.118	793860	143120	0.5	-	-1		0	115	270.485172829383	808.433689088351	3	MULTI	HCD	FTMS	0	0	0	-1	0	0	0	0	1				NaN
2013-05-10_GAG_Top10HCD_HM1_GJ178	845	400	0	1	443	844	6.5195	96.118	793860	143120	0.5	-	-1		0	115	270.485172829383	808.433689088351	3	MULTI	HCD	FTMS	0	0	0	-1	0	0	0	0	1				NaN	vesicle1	NaN	NaN	NaN	NaN
2013-05-10_GAG_Top10HCD_HM1_GJ178	846	401	0	1	443	844	6.525	100	94539	23915	0.52	-	-1		0	49	971.406902522936	1940.79925211267	2	MULTI	HCD	FTMS	0	0	0	-1	0	0	0	0	2				NaN
2013-05-10_GAG_Top10HCD_HM1_GJ178	846	401	0	1	443	844	6.525	100	94539	23915	0.52	-	-1		0	49	971.406902522936	1940.79925211267	2	MULTI	HCD	FTMS	0	0	0	-1	0	0	0	0	2				NaN	vesicle1	NaN	NaN	NaN	NaN
2013-05-10_GAG_Top10HCD_HM1_GJ178	847	402	0	1	443	844	6.531	100	88023	23320	0.51	-	-1		0	50	600.286680489548	1198.55880804589	2	MULTI	HCD	FTMS	0	0	0	-1	0	0	0	0	3				NaN
2013-05-10_GAG_Top10HCD_HM1_GJ178	847	402	0	1	443	844	6.531	100	88023	23320	0.51	-	-1		0	50	600.286680489548	1198.55880804589	2	MULTI	HCD	FTMS	0	0	0	-1	0	0	0	0	3				NaN	vesicle1	NaN	NaN	NaN	NaN
2013-05-10_GAG_Top10HCD_HM1_GJ178	849	403	0	1	444	848	6.5459	94.239	508640	87598	0.52	-	-1		0	83	547.273741098889	1092.53292926458	2	MULTI	HCD	FTMS	0	0	0	-1	0	0	0	0	1				NaN
2013-05-10_GAG_Top10HCD_HM1_GJ178	849	403	0	1	444	848	6.5459	94.239	508640	87598	0.52	-	-1		0	83	547.273741098889	1092.53292926458	2	MULTI	HCD	FTMS	0	0	0	-1	0	0	0	0	1				NaN	vesicle1	NaN	NaN	NaN	NaN
2013-05-10_GAG_Top10HCD_HM1_GJ178	850	404	0	1	444	848	6.5518	100	281910	27532	0.51	+	5272	KEENKEEL	8	119	509.756456865173	1017.49836079715	2	MULTI	HCD	FTMS	0	0	0	-1	0	0	0	0	2	Unmodified	_KEENKEEL_	C4M296	59.6603813171387
2013-05-10_GAG_Top10HCD_HM1_GJ178	850	404	0	1	444	848	6.5518	100	281910	27532	0.51	+	5272	KEENKEEL	8	119	509.756456865173	1017.49836079715	2	MULTI	HCD	FTMS	0	0	0	-1	0	0	0	0	2	Unmodified	_KEENKEEL_	C4M296	59.6603813171387	vesicle1	NaN	NaN	NaN	NaN
2013-05-10_GAG_Top10HCD_HM1_GJ178	852	405	0	1	445	851	6.5668	100	443080	22454	0.52	+	10737	VVTYNHR	7	125	296.827730948051	887.461363444352	3	MULTI	HCD	FTMS	0	0	0	-1	0	0	0	0	1	Unmodified	_VVTYNHR_	Q9NCC0;C4LV48	67.7711181640625
2013-05-10_GAG_Top10HCD_HM1_GJ178	852	405	0	1	445	851	6.5668	100	443080	22454	0.52	+	10737	VVTYNHR	7	125	296.827730948051	887.461363444352	3	MULTI	HCD	FTMS	0	0	0	-1	0	0	0	0	1	Unmodified	_VVTYNHR_	Q9NCC0;C4LV48	67.7711181640625	vesicle1	NaN	NaN	NaN	NaN
2013-05-10_GAG_Top10HCD_HM1_GJ178	853	406	0	1	445	851	6.5726	100	85605	23427	0.52	-	-1		0	50	1295.51142790172	NaN	0	PEAK	HCD	FTMS	0	0	0	-1	0	0	0	0	2				NaN
2013-05-10_GAG_Top10HCD_HM1_GJ178	853	406	0	1	445	851	6.5726	100	85605	23427	0.52	-	-1		0	50	1295.51142790172	NaN	0	PEAK	HCD	FTMS	0	0	0	-1	0	0	0	0	2				NaN	vesicle1	NaN	NaN	NaN	NaN
2013-05-10_GAG_Top10HCD_HM1_GJ178	855	407	0	1	446	854	6.588	44.015	1312000	255040	0.45	-	-1		0	87	258.168684049611	514.322815166022	2	MULTI	HCD	FTMS	0	0	0	-1	0	0	0	0	1				NaN
2013-05-10_GAG_Top10HCD_HM1_GJ178	855	407	0	1	446	854	6.588	44.015	1312000	255040	0.45	-	-1		0	87	258.168684049611	514.322815166022	2	MULTI	HCD	FTMS	0	0	0	-1	0	0	0	0	1				NaN	vesicle1	NaN	NaN	NaN	NaN
2013-05-10_GAG_Top10HCD_HM1_GJ178	856	408	0	1	446	854	6.5927	100	236540	22396	0.51	+	1141	DDENEELKK	9	101	560.262015544965	1118.50947815673	2	MULTI	HCD	FTMS	0	0	0	-1	0	0	0	0	2	Unmodified	_DDENEELKK_	C4M0A8	110.166198730469
2013-05-10_GAG_Top10HCD_HM1_GJ178	856	408	0	1	446	854	6.5927	100	236540	22396	0.51	+	1141	DDENEELKK	9	101	560.262015544965	1118.50947815673	2	MULTI	HCD	FTMS	0	0	0	-1	0	0	0	0	2	Unmodified	_DDENEELKK_	C4M0A8	110.166198730469	vesicle1	NaN	NaN	NaN	NaN
2013-05-10_GAG_Top10HCD_HM1_GJ178	859	409	0	1	448	858	6.617	100	85693	22651	0.54	-	-1		0	56	1052.43822200262	NaN	0	PEAK	HCD	FTMS	0	0	0	-1	0	0	0	0	1				NaN
2013-05-10_GAG_Top10HCD_HM1_GJ178	859	409	0	1	448	858	6.617	100	85693	22651	0.54	-	-1		0	56	1052.43822200262	NaN	0	PEAK	HCD	FTMS	0	0	0	-1	0	0	0	0	1				NaN	vesicle1	NaN	NaN	NaN	NaN
2013-05-10_GAG_Top10HCD_HM1_GJ178	861	410	0	1	449	860	6.6327	60.405	1208800	87327	0.47	+	5815	LDENACR	7	151	439.195418242769	876.376283552338	2	MULTI	HCD	FTMS	0	0	0	-1	0	0	0	0	1	Unmodified	_LDENACR_	C4MAF9;Q9UAB5	148.039001464844
2013-05-10_GAG_Top10HCD_HM1_GJ178	861	410	0	1	449	860	6.6327	60.405	1208800	87327	0.47	+	5815	LDENACR	7	151	439.195418242769	876.376283552338	2	MULTI	HCD	FTMS	0	0	0	-1	0	0	0	0	1	Unmodified	_LDENACR_	C4MAF9;Q9UAB5	148.039001464844	vesicle1	NaN	NaN	NaN	NaN
2013-05-10_GAG_Top10HCD_HM1_GJ178	862	411	0	1	449	860	6.6381	100	500610	45746	0.49	-	-1		0	112	229.657998901219	457.301444869238	2	MULTI	HCD	FTMS	0	0	0	-1	0	0	0	0	2				NaN
2013-05-10_GAG_Top10HCD_HM1_GJ178	862	411	0	1	449	860	6.6381	100	500610	45746	0.49	-	-1		0	112	229.657998901219	457.301444869238	2	MULTI	HCD	FTMS	0	0	0	-1	0	0	0	0	2				NaN	vesicle1	NaN	NaN	NaN	NaN
2013-05-10_GAG_Top10HCD_HM1_GJ178	863	412	0	1	449	860	6.6437	100	295100	24044	0.5	-	-1		0	128	367.206695559843	732.398838186485	2	MULTI	HCD	FTMS	0	0	0	-1	0	0	0	0	3				NaN
2013-05-10_GAG_Top10HCD_HM1_GJ178	863	412	0	1	449	860	6.6437	100	295100	24044	0.5	-	-1		0	128	367.206695559843	732.398838186485	2	MULTI	HCD	FTMS	0	0	0	-1	0	0	0	0	3				NaN	vesicle1	NaN	NaN	NaN	NaN
2013-05-10_GAG_Top10HCD_HM1_GJ178	866	413	0	1	451	865	6.6679	100	251260	24190	0.51	-	-1		0	91	393.745283916542	NaN	0	PEAK	HCD	FTMS	0	0	0	-1	0	0	0	0	1				NaN
2013-05-10_GAG_Top10HCD_HM1_GJ178	866	413	0	1	451	865	6.6679	100	251260	24190	0.51	-	-1		0	91	393.745283916542	NaN	0	PEAK	HCD	FTMS	0	0	0	-1	0	0	0	0	1				NaN	vesicle1	NaN	NaN	NaN	NaN
2013-05-10_GAG_Top10HCD_HM1_GJ178	867	414	0	1	451	865	6.6739	100	187620	24291	0.5	-	-1		0	80	240.64451841994	NaN	0	PEAK	HCD	FTMS	0	0	0	-1	0	0	0	0	2				NaN
2013-05-10_GAG_Top10HCD_HM1_GJ178	867	414	0	1	451	865	6.6739	100	187620	24291	0.5	-	-1		0	80	240.64451841994	NaN	0	PEAK	HCD	FTMS	0	0	0	-1	0	0	0	0	2				NaN	vesicle1	NaN	NaN	NaN	NaN
2013-05-10_GAG_Top10HCD_HM1_GJ178	870	415	0	1	453	869	6.6984	100	646960	79467	0.5	-	-1		0	128	341.16404219405	680.313531454899	2	MULTI	HCD	FTMS	0	0	0	-1	0	0	0	0	1				NaN
2013-05-10_GAG_Top10HCD_HM1_GJ178	870	415	0	1	453	869	6.6984	100	646960	79467	0.5	-	-1		0	128	341.16404219405	680.313531454899	2	MULTI	HCD	FTMS	0	0	0	-1	0	0	0	0	1				NaN	vesicle1	NaN	NaN	NaN	NaN
2013-05-10_GAG_Top10HCD_HM1_GJ178	871	416	0	1	453	869	6.704	100	82609	22856	0.51	-	-1		0	50	1614.39	NaN	0	PEAK	HCD	FTMS	0	0	0	-1	0	0	0	0	2				NaN
2013-05-10_GAG_Top10HCD_HM1_GJ178	871	416	0	1	453	869	6.704	100	82609	22856	0.51	-	-1		0	50	1614.39	NaN	0	PEAK	HCD	FTMS	0	0	0	-1	0	0	0	0	2				NaN	vesicle1	NaN	NaN	NaN	NaN
2013-05-10_GAG_Top10HCD_HM1_GJ178	873	417	0	1	454	872	6.719	100	140050	21686	0.53	-	-1		0	77	960.401655410193	1918.78875788719	2	MULTI	HCD	FTMS	0	0	0	-1	0	0	0	0	1				NaN
2013-05-10_GAG_Top10HCD_HM1_GJ178	873	417	0	1	454	872	6.719	100	140050	21686	0.53	-	-1		0	77	960.401655410193	1918.78875788719	2	MULTI	HCD	FTMS	0	0	0	-1	0	0	0	0	1				NaN	vesicle1	NaN	NaN	NaN	NaN
2013-05-10_GAG_Top10HCD_HM1_GJ178	875	418	0	1	455	874	6.7343	87.478	651750	107450	0.52	+	5633	KVTSQLANK	9	157	494.792891766428	987.571230599656	2	MULTI	HCD	FTMS	0	0	0	-1	0	0	0	0	1	Unmodified	_KVTSQLANK_	C4M2R6	155.716094970703
2013-05-10_GAG_Top10HCD_HM1_GJ178	875	418	0	1	455	874	6.7343	87.478	651750	107450	0.52	+	5633	KVTSQLANK	9	157	494.792891766428	987.571230599656	2	MULTI	HCD	FTMS	0	0	0	-1	0	0	0	0	1	Unmodified	_KVTSQLANK_	C4M2R6	155.716094970703	vesicle1	NaN	NaN	NaN	NaN
2013-05-10_GAG_Top10HCD_HM1_GJ178	876	419	0	1	455	874	6.7402	100	263930	21945	0.51	-	-1		0	142	424.216953419191	846.419353905182	2	MULTI	HCD	FTMS	0	0	0	-1	0	0	0	0	2				NaN
2013-05-10_GAG_Top10HCD_HM1_GJ178	876	419	0	1	455	874	6.7402	100	263930	21945	0.51	-	-1		0	142	424.216953419191	846.419353905182	2	MULTI	HCD	FTMS	0	0	0	-1	0	0	0	0	2				NaN	vesicle1	NaN	NaN	NaN	NaN
2013-05-10_GAG_Top10HCD_HM1_GJ178	878	420	0	1	456	877	6.7552	100	200090	20321	0.53	+	5800	LDEDTCR	7	103	454.692621513446	907.370690093692	2	MULTI	HCD	FTMS	0	0	0	-1	0	0	0	0	1	Unmodified	_LDEDTCR_	C4M6J3	97.2393035888672
2013-05-10_GAG_Top10HCD_HM1_GJ178	878	420	0	1	456	877	6.7552	100	200090	20321	0.53	+	5800	LDEDTCR	7	103	454.692621513446	907.370690093692	2	MULTI	HCD	FTMS	0	0	0	-1	0	0	0	0	1	Unmodified	_LDEDTCR_	C4M6J3	97.2393035888672	vesicle1	NaN	NaN	NaN	NaN
2013-05-10_GAG_Top10HCD_HM1_GJ178	880	421	0	1	457	879	6.7705	100	229720	20657	0.53	+	1162	DEIKEAEK	8	97	481.245558670559	960.476564407918	2	MULTI	HCD	FTMS	0	0	0	-1	0	0	0	0	1	Unmodified	_DEIKEAEK_	C4M296	73.0694808959961
2013-05-10_GAG_Top10HCD_HM1_GJ178	880	421	0	1	457	879	6.7705	100	229720	20657	0.53	+	1162	DEIKEAEK	8	97	481.245558670559	960.476564407918	2	MULTI	HCD	FTMS	0	0	0	-1	0	0	0	0	1	Unmodified	_DEIKEAEK_	C4M296	73.0694808959961	vesicle1	NaN	NaN	NaN	NaN
2013-05-10_GAG_Top10HCD_HM1_GJ178	881	422	0	1	457	879	6.7765	100	119430	21095	0.51	-	-1		0	68	649.578898417724	1945.71486585337	3	MULTI	HCD	FTMS	0	0	0	-1	0	0	0	0	2				NaN
2013-05-10_GAG_Top10HCD_HM1_GJ178	881	422	0	1	457	879	6.7765	100	119430	21095	0.51	-	-1		0	68	649.578898417724	1945.71486585337	3	MULTI	HCD	FTMS	0	0	0	-1	0	0	0	0	2				NaN	vesicle1	NaN	NaN	NaN	NaN
2013-05-10_GAG_Top10HCD_HM1_GJ178	882	423	0	1	457	879	6.7823	100	132070	20001	0.51	-	-1		0	75	468.225233947314	NaN	0	PEAK	HCD	FTMS	0	0	0	-1	0	0	0	0	3				NaN
2013-05-10_GAG_Top10HCD_HM1_GJ178	882	423	0	1	457	879	6.7823	100	132070	20001	0.51	-	-1		0	75	468.225233947314	NaN	0	PEAK	HCD	FTMS	0	0	0	-1	0	0	0	0	3				NaN	vesicle1	NaN	NaN	NaN	NaN
2013-05-10_GAG_Top10HCD_HM1_GJ178	884	424	0	1	458	883	6.7976	75.591	998330	244890	0.48	-	-1		0	103	405.22379701492	808.43304109664	2	MULTI	HCD	FTMS	0	0	0	-1	0	0	0	0	1				NaN
2013-05-10_GAG_Top10HCD_HM1_GJ178	884	424	0	1	458	883	6.7976	75.591	998330	244890	0.48	-	-1		0	103	405.22379701492	808.43304109664	2	MULTI	HCD	FTMS	0	0	0	-1	0	0	0	0	1				NaN	vesicle1	NaN	NaN	NaN	NaN
2013-05-10_GAG_Top10HCD_HM1_GJ178	885	425	0	1	458	883	6.8029	100	197550	18181	0.5	-	-1		0	109	379.693268529113	NaN	0	PEAK	HCD	FTMS	0	0	0	-1	0	0	0	0	2				NaN
2013-05-10_GAG_Top10HCD_HM1_GJ178	885	425	0	1	458	883	6.8029	100	197550	18181	0.5	-	-1		0	109	379.693268529113	NaN	0	PEAK	HCD	FTMS	0	0	0	-1	0	0	0	0	2				NaN	vesicle1	NaN	NaN	NaN	NaN
2013-05-10_GAG_Top10HCD_HM1_GJ178	887	426	0	1	459	886	6.8178	100	197010	19102	0.53	-	-1		0	99	531.773755508754	1061.53295808431	2	MULTI	HCD	FTMS	0	0	0	-1	0	0	0	0	1				NaN
2013-05-10_GAG_Top10HCD_HM1_GJ178	887	426	0	1	459	886	6.8178	100	197010	19102	0.53	-	-1		0	99	531.773755508754	1061.53295808431	2	MULTI	HCD	FTMS	0	0	0	-1	0	0	0	0	1				NaN	vesicle1	NaN	NaN	NaN	NaN
2013-05-10_GAG_Top10HCD_HM1_GJ178	889	427	0	1	460	888	6.8331	100	79844	20160	0.53	-	-1		0	38	760.844502513082	1519.67445209296	2	MULTI	HCD	FTMS	0	0	0	-1	0	0	0	0	1				NaN
2013-05-10_GAG_Top10HCD_HM1_GJ178	889	427	0	1	460	888	6.8331	100	79844	20160	0.53	-	-1		0	38	760.844502513082	1519.67445209296	2	MULTI	HCD	FTMS	0	0	0	-1	0	0	0	0	1				NaN	vesicle1	NaN	NaN	NaN	NaN
2013-05-10_GAG_Top10HCD_HM1_GJ178	893	428	0	1	463	892	6.8672	100	342240	19293	0.52	-	-1		0	142	352.190103344204	702.365653755207	2	MULTI	HCD	FTMS	0	0	0	-1	0	0	0	0	1				NaN
2013-05-10_GAG_Top10HCD_HM1_GJ178	893	428	0	1	463	892	6.8672	100	342240	19293	0.52	-	-1		0	142	352.190103344204	702.365653755207	2	MULTI	HCD	FTMS	0	0	0	-1	0	0	0	0	1				NaN	vesicle1	NaN	NaN	NaN	NaN
2013-05-10_GAG_Top10HCD_HM1_GJ178	896	429	0	1	465	895	6.8915	18.416	3499100	440950	0.43	-	-1		0	74	315.19213887583	628.36972481846	2	MULTI	HCD	FTMS	0	0	0	-1	0	0	0	0	1				NaN
2013-05-10_GAG_Top10HCD_HM1_GJ178	896	429	0	1	465	895	6.8915	18.416	3499100	440950	0.43	-	-1		0	74	315.19213887583	628.36972481846	2	MULTI	HCD	FTMS	0	0	0	-1	0	0	0	0	1				NaN	vesicle1	NaN	NaN	NaN	NaN
2013-05-10_GAG_Top10HCD_HM1_GJ178	897	430	0	1	465	895	6.896	32.096	1583000	172160	0.43	-	-1		0	87	330.681810483744	659.349068034287	2	MULTI	HCD	FTMS	0	0	0	-1	0	0	0	0	2				NaN
2013-05-10_GAG_Top10HCD_HM1_GJ178	897	430	0	1	465	895	6.896	32.096	1583000	172160	0.43	-	-1		0	87	330.681810483744	659.349068034287	2	MULTI	HCD	FTMS	0	0	0	-1	0	0	0	0	2				NaN	vesicle1	NaN	NaN	NaN	NaN
2013-05-10_GAG_Top10HCD_HM1_GJ178	899	431	0	1	466	898	6.9152	100	672840	119650	0.47	-	-1		0	140	286.679503897286	571.344454861372	2	MULTI	HCD	FTMS	0	0	0	-1	0	0	0	0	1				NaN
2013-05-10_GAG_Top10HCD_HM1_GJ178	899	431	0	1	466	898	6.9152	100	672840	119650	0.47	-	-1		0	140	286.679503897286	571.344454861372	2	MULTI	HCD	FTMS	0	0	0	-1	0	0	0	0	1				NaN	vesicle1	NaN	NaN	NaN	NaN
2013-05-10_GAG_Top10HCD_HM1_GJ178	906	432	0	1	472	905	6.9836	100	104730	18696	0.47	-	-1		0	52	584.249348477516	1166.48414402183	2	MULTI	HCD	FTMS	0	0	0	-1	0	0	0	0	1				NaN
2013-05-10_GAG_Top10HCD_HM1_GJ178	906	432	0	1	472	905	6.9836	100	104730	18696	0.47	-	-1		0	52	584.249348477516	1166.48414402183	2	MULTI	HCD	FTMS	0	0	0	-1	0	0	0	0	1				NaN	vesicle1	NaN	NaN	NaN	NaN
2013-05-10_GAG_Top10HCD_HM1_GJ178	911	433	0	1	476	910	7.0252	100	380490	40450	0.51	-	-1		0	105	273.173968654566	544.333384375931	2	MULTI	HCD	FTMS	0	0	0	-1	0	0	0	0	1				NaN
2013-05-10_GAG_Top10HCD_HM1_GJ178	911	433	0	1	476	910	7.0252	100	380490	40450	0.51	-	-1		0	105	273.173968654566	544.333384375931	2	MULTI	HCD	FTMS	0	0	0	-1	0	0	0	0	1				NaN	vesicle1	NaN	NaN	NaN	NaN
2013-05-10_GAG_Top10HCD_HM1_GJ178	912	434	0	1	476	910	7.0313	100	82786	17334	0.49	-	-1		0	51	1041.42781304707	2080.84107316094	2	MULTI	HCD	FTMS	0	0	0	-1	0	0	0	0	2				NaN
2013-05-10_GAG_Top10HCD_HM1_GJ178	912	434	0	1	476	910	7.0313	100	82786	17334	0.49	-	-1		0	51	1041.42781304707	2080.84107316094	2	MULTI	HCD	FTMS	0	0	0	-1	0	0	0	0	2				NaN	vesicle1	NaN	NaN	NaN	NaN
2013-05-10_GAG_Top10HCD_HM1_GJ178	914	435	0	1	477	913	7.0458	100	78526	18872	0.54	-	-1		0	50	1214.48665894793	NaN	0	PEAK	HCD	FTMS	0	0	0	-1	0	0	0	0	1				NaN
2013-05-10_GAG_Top10HCD_HM1_GJ178	914	435	0	1	477	913	7.0458	100	78526	18872	0.54	-	-1		0	50	1214.48665894793	NaN	0	PEAK	HCD	FTMS	0	0	0	-1	0	0	0	0	1				NaN	vesicle1	NaN	NaN	NaN	NaN
2013-05-10_GAG_Top10HCD_HM1_GJ178	916	436	0	1	478	915	7.0614	100	183140	18676	0.52	-	-1		0	100	509.756456865173	1017.49836079715	2	MULTI	HCD	FTMS	0	0	0	-1	0	0	0	0	1				NaN
2013-05-10_GAG_Top10HCD_HM1_GJ178	916	436	0	1	478	915	7.0614	100	183140	18676	0.52	-	-1		0	100	509.756456865173	1017.49836079715	2	MULTI	HCD	FTMS	0	0	0	-1	0	0	0	0	1				NaN	vesicle1	NaN	NaN	NaN	NaN
2013-05-10_GAG_Top10HCD_HM1_GJ178	917	437	0	1	478	915	7.0673	100	92757	20017	0.51	-	-1		0	56	600.286680489548	1198.55880804589	2	MULTI	HCD	FTMS	0	0	0	-1	0	0	0	0	2				NaN
2013-05-10_GAG_Top10HCD_HM1_GJ178	917	437	0	1	478	915	7.0673	100	92757	20017	0.51	-	-1		0	56	600.286680489548	1198.55880804589	2	MULTI	HCD	FTMS	0	0	0	-1	0	0	0	0	2				NaN	vesicle1	NaN	NaN	NaN	NaN
2013-05-10_GAG_Top10HCD_HM1_GJ178	918	438	0	1	478	915	7.073	100	81536	20284	0.52	-	-1		0	58	971.404349751079	NaN	0	PEAK	HCD	FTMS	0	0	0	-1	0	0	0	0	3				NaN
2013-05-10_GAG_Top10HCD_HM1_GJ178	918	438	0	1	478	915	7.073	100	81536	20284	0.52	-	-1		0	58	971.404349751079	NaN	0	PEAK	HCD	FTMS	0	0	0	-1	0	0	0	0	3				NaN	vesicle1	NaN	NaN	NaN	NaN
2013-05-10_GAG_Top10HCD_HM1_GJ178	920	439	0	1	479	919	7.0884	100	261350	21508	0.51	-	-1		0	93	304.156723947282	NaN	0	PEAK	HCD	FTMS	0	0	0	-1	0	0	0	0	1				NaN
2013-05-10_GAG_Top10HCD_HM1_GJ178	920	439	0	1	479	919	7.0884	100	261350	21508	0.51	-	-1		0	93	304.156723947282	NaN	0	PEAK	HCD	FTMS	0	0	0	-1	0	0	0	0	1				NaN	vesicle1	NaN	NaN	NaN	NaN
2013-05-10_GAG_Top10HCD_HM1_GJ178	921	440	0	1	479	919	7.094	100	78480	22390	0.51	-	-1		0	47	1698.14	NaN	0	PEAK	HCD	FTMS	0	0	0	-1	0	0	0	0	2				NaN
2013-05-10_GAG_Top10HCD_HM1_GJ178	921	440	0	1	479	919	7.094	100	78480	22390	0.51	-	-1		0	47	1698.14	NaN	0	PEAK	HCD	FTMS	0	0	0	-1	0	0	0	0	2				NaN	vesicle1	NaN	NaN	NaN	NaN
2013-05-10_GAG_Top10HCD_HM1_GJ178	923	441	0	1	480	922	7.1092	80.644	960280	133150	0.49	-	-1		0	122	258.168684049611	514.322815166022	2	MULTI	HCD	FTMS	0	0	0	-1	0	0	0	0	1				NaN
2013-05-10_GAG_Top10HCD_HM1_GJ178	923	441	0	1	480	922	7.1092	80.644	960280	133150	0.49	-	-1		0	122	258.168684049611	514.322815166022	2	MULTI	HCD	FTMS	0	0	0	-1	0	0	0	0	1				NaN	vesicle1	NaN	NaN	NaN	NaN
2013-05-10_GAG_Top10HCD_HM1_GJ178	924	442	0	1	480	922	7.1147	100	246290	21089	0.51	+	1142	DDENEELKK	9	118	560.262015544965	1118.50947815673	2	MULTI	HCD	FTMS	0	0	0	-1	0	0	0	0	2	Unmodified	_DDENEELKK_	C4M0A8	110.166198730469
2013-05-10_GAG_Top10HCD_HM1_GJ178	924	442	0	1	480	922	7.1147	100	246290	21089	0.51	+	1142	DDENEELKK	9	118	560.262015544965	1118.50947815673	2	MULTI	HCD	FTMS	0	0	0	-1	0	0	0	0	2	Unmodified	_DDENEELKK_	C4M0A8	110.166198730469	vesicle1	NaN	NaN	NaN	NaN
2013-05-10_GAG_Top10HCD_HM1_GJ178	927	443	0	1	482	926	7.139	100	751750	37388	0.53	+	5816	LDENACR	7	165	439.195418242769	876.376283552338	2	MULTI	HCD	FTMS	0	0	0	-1	0	0	0	0	1	Unmodified	_LDENACR_	C4MAF9;Q9UAB5	112.868499755859
2013-05-10_GAG_Top10HCD_HM1_GJ178	927	443	0	1	482	926	7.139	100	751750	37388	0.53	+	5816	LDENACR	7	165	439.195418242769	876.376283552338	2	MULTI	HCD	FTMS	0	0	0	-1	0	0	0	0	1	Unmodified	_LDENACR_	C4MAF9;Q9UAB5	112.868499755859	vesicle1	NaN	NaN	NaN	NaN
2013-05-10_GAG_Top10HCD_HM1_GJ178	929	444	0	1	483	928	7.1547	100	430630	31895	0.51	-	-1		0	113	229.670530478697	457.326508024195	2	MULTI	HCD	FTMS	0	0	0	-1	0	0	0	0	1				NaN
2013-05-10_GAG_Top10HCD_HM1_GJ178	929	444	0	1	483	928	7.1547	100	430630	31895	0.51	-	-1		0	113	229.670530478697	457.326508024195	2	MULTI	HCD	FTMS	0	0	0	-1	0	0	0	0	1				NaN	vesicle1	NaN	NaN	NaN	NaN
2013-05-10_GAG_Top10HCD_HM1_GJ178	930	445	0	1	483	928	7.1604	100	384480	20375	0.51	-	-1		0	129	367.206695559843	732.398838186485	2	MULTI	HCD	FTMS	0	0	0	-1	0	0	0	0	2				NaN
2013-05-10_GAG_Top10HCD_HM1_GJ178	930	445	0	1	483	928	7.1604	100	384480	20375	0.51	-	-1		0	129	367.206695559843	732.398838186485	2	MULTI	HCD	FTMS	0	0	0	-1	0	0	0	0	2				NaN	vesicle1	NaN	NaN	NaN	NaN
2013-05-10_GAG_Top10HCD_HM1_GJ178	931	446	0	1	483	928	7.1661	100	83678	20244	0.51	-	-1		0	47	805.351038989529	1608.68752504586	2	MULTI	HCD	FTMS	0	0	0	-1	0	0	0	0	3				NaN
2013-05-10_GAG_Top10HCD_HM1_GJ178	931	446	0	1	483	928	7.1661	100	83678	20244	0.51	-	-1		0	47	805.351038989529	1608.68752504586	2	MULTI	HCD	FTMS	0	0	0	-1	0	0	0	0	3				NaN	vesicle1	NaN	NaN	NaN	NaN
2013-05-10_GAG_Top10HCD_HM1_GJ178	935	447	0	1	486	934	7.1996	100	381200	46829	0.51	-	-1		0	114	247.652421418726	493.290289904253	2	MULTI	HCD	FTMS	0	0	0	-1	0	0	0	0	1				NaN
2013-05-10_GAG_Top10HCD_HM1_GJ178	935	447	0	1	486	934	7.1996	100	381200	46829	0.51	-	-1		0	114	247.652421418726	493.290289904253	2	MULTI	HCD	FTMS	0	0	0	-1	0	0	0	0	1				NaN	vesicle1	NaN	NaN	NaN	NaN
2013-05-10_GAG_Top10HCD_HM1_GJ178	937	448	0	1	487	936	7.2148	100	861240	150780	0.52	-	-1		0	134	340.684289989083	679.354027044967	2	MULTI	HCD	FTMS	0	0	0	-1	0	0	0	0	1				NaN
2013-05-10_GAG_Top10HCD_HM1_GJ178	937	448	0	1	487	936	7.2148	100	861240	150780	0.52	-	-1		0	134	340.684289989083	679.354027044967	2	MULTI	HCD	FTMS	0	0	0	-1	0	0	0	0	1				NaN	vesicle1	NaN	NaN	NaN	NaN
2013-05-10_GAG_Top10HCD_HM1_GJ178	939	449	0	1	488	938	7.2299	100	198040	31564	0.53	-	-1		0	64	960.401655410193	1918.78875788719	2	MULTI	HCD	FTMS	0	0	0	-1	0	0	0	0	1				NaN
2013-05-10_GAG_Top10HCD_HM1_GJ178	939	449	0	1	488	938	7.2299	100	198040	31564	0.53	-	-1		0	64	960.401655410193	1918.78875788719	2	MULTI	HCD	FTMS	0	0	0	-1	0	0	0	0	1				NaN	vesicle1	NaN	NaN	NaN	NaN
2013-05-10_GAG_Top10HCD_HM1_GJ178	941	450	0	1	489	940	7.2455	100	336200	51470	0.52	+	5634	KVTSQLANK	9	128	494.792891766428	987.571230599656	2	MULTI	HCD	FTMS	0	0	0	-1	0	0	0	0	1	Unmodified	_KVTSQLANK_	C4M2R6	107.795799255371
2013-05-10_GAG_Top10HCD_HM1_GJ178	941	450	0	1	489	940	7.2455	100	336200	51470	0.52	+	5634	KVTSQLANK	9	128	494.792891766428	987.571230599656	2	MULTI	HCD	FTMS	0	0	0	-1	0	0	0	0	1	Unmodified	_KVTSQLANK_	C4M2R6	107.795799255371	vesicle1	NaN	NaN	NaN	NaN
2013-05-10_GAG_Top10HCD_HM1_GJ178	942	451	0	1	489	940	7.2514	100	283870	39510	0.51	-	-1		0	131	424.216953419191	846.419353905182	2	MULTI	HCD	FTMS	0	0	0	-1	0	0	0	0	2				NaN
2013-05-10_GAG_Top10HCD_HM1_GJ178	942	451	0	1	489	940	7.2514	100	283870	39510	0.51	-	-1		0	131	424.216953419191	846.419353905182	2	MULTI	HCD	FTMS	0	0	0	-1	0	0	0	0	2				NaN	vesicle1	NaN	NaN	NaN	NaN
2013-05-10_GAG_Top10HCD_HM1_GJ178	944	452	0	1	490	943	7.2663	100	317350	17916	0.53	+	1045	CQELETK	7	143	454.213181452768	906.411809972335	2	MULTI	HCD	FTMS	0	0	0	-1	0	0	0	0	1	Unmodified	_CQELETK_	Q07569;C4LU72	136.637298583984
2013-05-10_GAG_Top10HCD_HM1_GJ178	944	452	0	1	490	943	7.2663	100	317350	17916	0.53	+	1045	CQELETK	7	143	454.213181452768	906.411809972335	2	MULTI	HCD	FTMS	0	0	0	-1	0	0	0	0	1	Unmodified	_CQELETK_	Q07569;C4LU72	136.637298583984	vesicle1	NaN	NaN	NaN	NaN
2013-05-10_GAG_Top10HCD_HM1_GJ178	946	453	0	1	491	945	7.2817	100	284440	56852	0.53	+	6156	LKEQVEAK	8	114	472.7741111693	943.533669405399	2	MULTI	HCD	FTMS	0	0	0	-1	0	0	0	0	1	Unmodified	_LKEQVEAK_	O77164;C4M770	78.7753601074219
2013-05-10_GAG_Top10HCD_HM1_GJ178	946	453	0	1	491	945	7.2817	100	284440	56852	0.53	+	6156	LKEQVEAK	8	114	472.7741111693	943.533669405399	2	MULTI	HCD	FTMS	0	0	0	-1	0	0	0	0	1	Unmodified	_LKEQVEAK_	O77164;C4M770	78.7753601074219	vesicle1	NaN	NaN	NaN	NaN
2013-05-10_GAG_Top10HCD_HM1_GJ178	949	454	0	1	493	948	7.306	100	683480	105510	0.54	-	-1		0	154	405.22379701492	808.43304109664	2	MULTI	HCD	FTMS	0	0	0	-1	0	0	0	0	1				NaN
2013-05-10_GAG_Top10HCD_HM1_GJ178	949	454	0	1	493	948	7.306	100	683480	105510	0.54	-	-1		0	154	405.22379701492	808.43304109664	2	MULTI	HCD	FTMS	0	0	0	-1	0	0	0	0	1				NaN	vesicle1	NaN	NaN	NaN	NaN
2013-05-10_GAG_Top10HCD_HM1_GJ178	951	455	0	1	494	950	7.3216	100	252920	20031	0.52	-	-1		0	131	387.7031872399	NaN	0	PEAK	HCD	FTMS	0	0	0	-1	0	0	0	0	1				NaN
2013-05-10_GAG_Top10HCD_HM1_GJ178	951	455	0	1	494	950	7.3216	100	252920	20031	0.52	-	-1		0	131	387.7031872399	NaN	0	PEAK	HCD	FTMS	0	0	0	-1	0	0	0	0	1				NaN	vesicle1	NaN	NaN	NaN	NaN
2013-05-10_GAG_Top10HCD_HM1_GJ178	953	456	0	1	495	952	7.3368	100	157390	16962	0.53	-	-1		0	91	531.773755508754	1061.53295808431	2	MULTI	HCD	FTMS	0	0	0	-1	0	0	0	0	1				NaN
2013-05-10_GAG_Top10HCD_HM1_GJ178	953	456	0	1	495	952	7.3368	100	157390	16962	0.53	-	-1		0	91	531.773755508754	1061.53295808431	2	MULTI	HCD	FTMS	0	0	0	-1	0	0	0	0	1				NaN	vesicle1	NaN	NaN	NaN	NaN
2013-05-10_GAG_Top10HCD_HM1_GJ178	955	457	0	1	496	954	7.3521	100	96707	17487	0.53	-	-1		0	65	766.970286795394	2297.88903098638	3	MULTI	HCD	FTMS	0	0	0	-1	0	0	0	0	1				NaN
2013-05-10_GAG_Top10HCD_HM1_GJ178	955	457	0	1	496	954	7.3521	100	96707	17487	0.53	-	-1		0	65	766.970286795394	2297.88903098638	3	MULTI	HCD	FTMS	0	0	0	-1	0	0	0	0	1				NaN	vesicle1	NaN	NaN	NaN	NaN
2013-05-10_GAG_Top10HCD_HM1_GJ178	958	458	0	1	498	957	7.377	100	269690	16726	0.53	-	-1		0	144	352.202757452106	NaN	0	PEAK	HCD	FTMS	0	0	0	-1	0	0	0	0	1				NaN
2013-05-10_GAG_Top10HCD_HM1_GJ178	958	458	0	1	498	957	7.377	100	269690	16726	0.53	-	-1		0	144	352.202757452106	NaN	0	PEAK	HCD	FTMS	0	0	0	-1	0	0	0	0	1				NaN	vesicle1	NaN	NaN	NaN	NaN
2013-05-10_GAG_Top10HCD_HM1_GJ178	961	459	0	1	500	960	7.4013	40.404	1279700	131830	0.47	-	-1		0	99	330.681810483744	659.349068034287	2	MULTI	HCD	FTMS	0	0	0	-1	0	0	0	0	1				NaN
2013-05-10_GAG_Top10HCD_HM1_GJ178	961	459	0	1	500	960	7.4013	40.404	1279700	131830	0.47	-	-1		0	99	330.681810483744	659.349068034287	2	MULTI	HCD	FTMS	0	0	0	-1	0	0	0	0	1				NaN	vesicle1	NaN	NaN	NaN	NaN
2013-05-10_GAG_Top10HCD_HM1_GJ178	964	460	0	1	502	963	7.4251	100	399550	57117	0.51	-	-1		0	128	286.679503897286	571.344454861372	2	MULTI	HCD	FTMS	0	0	0	-1	0	0	0	0	1				NaN
2013-05-10_GAG_Top10HCD_HM1_GJ178	964	460	0	1	502	963	7.4251	100	399550	57117	0.51	-	-1		0	128	286.679503897286	571.344454861372	2	MULTI	HCD	FTMS	0	0	0	-1	0	0	0	0	1				NaN	vesicle1	NaN	NaN	NaN	NaN
2013-05-10_GAG_Top10HCD_HM1_GJ178	970	461	0	1	507	969	7.4768	100	63611	17709	0.54	-	-1		0	55	1616.42249923143	NaN	0	PEAK	HCD	FTMS	0	0	0	-1	0	0	0	0	1				NaN
2013-05-10_GAG_Top10HCD_HM1_GJ178	970	461	0	1	507	969	7.4768	100	63611	17709	0.54	-	-1		0	55	1616.42249923143	NaN	0	PEAK	HCD	FTMS	0	0	0	-1	0	0	0	0	1				NaN	vesicle1	NaN	NaN	NaN	NaN
2013-05-10_GAG_Top10HCD_HM1_GJ178	977	462	0	1	513	976	7.5378	100	190460	31849	0.54	-	-1		0	71	1041.42781304707	2080.84107316094	2	MULTI	HCD	FTMS	0	0	0	-1	0	0	0	0	1				NaN
2013-05-10_GAG_Top10HCD_HM1_GJ178	977	462	0	1	513	976	7.5378	100	190460	31849	0.54	-	-1		0	71	1041.42781304707	2080.84107316094	2	MULTI	HCD	FTMS	0	0	0	-1	0	0	0	0	1				NaN	vesicle1	NaN	NaN	NaN	NaN
2013-05-10_GAG_Top10HCD_HM1_GJ178	979	463	0	1	514	978	7.553	100	63613	17936	0.55	-	-1		0	49	1052.41490942326	NaN	0	PEAK	HCD	FTMS	0	0	0	-1	0	0	0	0	1				NaN
2013-05-10_GAG_Top10HCD_HM1_GJ178	979	463	0	1	514	978	7.553	100	63613	17936	0.55	-	-1		0	49	1052.41490942326	NaN	0	PEAK	HCD	FTMS	0	0	0	-1	0	0	0	0	1				NaN	vesicle1	NaN	NaN	NaN	NaN
2013-05-10_GAG_Top10HCD_HM1_GJ178	981	464	0	1	515	980	7.5686	100	96470	18048	0.53	-	-1		0	68	509.756456865173	1017.49836079715	2	MULTI	HCD	FTMS	0	0	0	-1	0	0	0	0	1				NaN
2013-05-10_GAG_Top10HCD_HM1_GJ178	981	464	0	1	515	980	7.5686	100	96470	18048	0.53	-	-1		0	68	509.756456865173	1017.49836079715	2	MULTI	HCD	FTMS	0	0	0	-1	0	0	0	0	1				NaN	vesicle1	NaN	NaN	NaN	NaN
2013-05-10_GAG_Top10HCD_HM1_GJ178	983	465	0	1	516	982	7.5836	100	127750	18103	0.55	+	11326	YSTSASGQCTK	11	74	595.261227563447	1188.50790219369	2	MULTI	HCD	FTMS	0	0	0	-1	0	0	0	0	1	Unmodified	_YSTSASGQCTK_	C4LZY7	91.2438507080078
2013-05-10_GAG_Top10HCD_HM1_GJ178	983	465	0	1	516	982	7.5836	100	127750	18103	0.55	+	11326	YSTSASGQCTK	11	74	595.261227563447	1188.50790219369	2	MULTI	HCD	FTMS	0	0	0	-1	0	0	0	0	1	Unmodified	_YSTSASGQCTK_	C4LZY7	91.2438507080078	vesicle1	NaN	NaN	NaN	NaN
2013-05-10_GAG_Top10HCD_HM1_GJ178	985	466	0	1	517	984	7.5993	100	558110	61787	0.53	-	-1		0	183	309.842932454805	926.506967964614	3	MULTI	HCD	FTMS	0	0	0	-1	0	0	0	0	1				NaN
2013-05-10_GAG_Top10HCD_HM1_GJ178	985	466	0	1	517	984	7.5993	100	558110	61787	0.53	-	-1		0	183	309.842932454805	926.506967964614	3	MULTI	HCD	FTMS	0	0	0	-1	0	0	0	0	1				NaN	vesicle1	NaN	NaN	NaN	NaN
2013-05-10_GAG_Top10HCD_HM1_GJ178	987	467	0	1	518	986	7.6149	100	608560	90683	0.51	-	-1		0	124	258.168684049611	514.322815166022	2	MULTI	HCD	FTMS	0	0	0	-1	0	0	0	0	1				NaN
2013-05-10_GAG_Top10HCD_HM1_GJ178	987	467	0	1	518	986	7.6149	100	608560	90683	0.51	-	-1		0	124	258.168684049611	514.322815166022	2	MULTI	HCD	FTMS	0	0	0	-1	0	0	0	0	1				NaN	vesicle1	NaN	NaN	NaN	NaN
2013-05-10_GAG_Top10HCD_HM1_GJ178	988	468	0	1	518	986	7.6207	100	71804	18740	0.51	-	-1		0	43	565.742766610748	1129.4709802883	2	MULTI	HCD	FTMS	0	0	0	-1	0	0	0	0	2				NaN
2013-05-10_GAG_Top10HCD_HM1_GJ178	988	468	0	1	518	986	7.6207	100	71804	18740	0.51	-	-1		0	43	565.742766610748	1129.4709802883	2	MULTI	HCD	FTMS	0	0	0	-1	0	0	0	0	2				NaN	vesicle1	NaN	NaN	NaN	NaN
2013-05-10_GAG_Top10HCD_HM1_GJ178	993	469	0	1	522	992	7.6627	16.757	3955100	594260	0.44	-	-1		0	93	372.705809189295	743.397065445389	2	MULTI	HCD	FTMS	0	0	0	-1	0	0	0	0	1				NaN
2013-05-10_GAG_Top10HCD_HM1_GJ178	993	469	0	1	522	992	7.6627	16.757	3955100	594260	0.44	-	-1		0	93	372.705809189295	743.397065445389	2	MULTI	HCD	FTMS	0	0	0	-1	0	0	0	0	1				NaN	vesicle1	NaN	NaN	NaN	NaN
2013-05-10_GAG_Top10HCD_HM1_GJ178	994	470	0	1	522	992	7.6672	100	89147	16626	0.51	-	-1		0	54	805.351038989529	1608.68752504586	2	MULTI	HCD	FTMS	0	0	0	-1	0	0	0	0	2				NaN
2013-05-10_GAG_Top10HCD_HM1_GJ178	994	470	0	1	522	992	7.6672	100	89147	16626	0.51	-	-1		0	54	805.351038989529	1608.68752504586	2	MULTI	HCD	FTMS	0	0	0	-1	0	0	0	0	2				NaN	vesicle1	NaN	NaN	NaN	NaN
2013-05-10_GAG_Top10HCD_HM1_GJ178	995	471	0	1	522	992	7.6728	100	58833	17756	0.52	-	-1		0	55	1701.73838023027	NaN	0	PEAK	HCD	FTMS	0	0	0	-1	0	0	0	0	3				NaN
2013-05-10_GAG_Top10HCD_HM1_GJ178	995	471	0	1	522	992	7.6728	100	58833	17756	0.52	-	-1		0	55	1701.73838023027	NaN	0	PEAK	HCD	FTMS	0	0	0	-1	0	0	0	0	3				NaN	vesicle1	NaN	NaN	NaN	NaN
2013-05-10_GAG_Top10HCD_HM1_GJ178	998	472	0	1	524	997	7.6967	100	125840	16865	0.54	-	-1		0	77	551.789698384977	1101.56484383675	2	MULTI	HCD	FTMS	0	0	0	-1	0	0	0	0	1				NaN
2013-05-10_GAG_Top10HCD_HM1_GJ178	998	472	0	1	524	997	7.6967	100	125840	16865	0.54	-	-1		0	77	551.789698384977	1101.56484383675	2	MULTI	HCD	FTMS	0	0	0	-1	0	0	0	0	1				NaN	vesicle1	NaN	NaN	NaN	NaN
2013-05-10_GAG_Top10HCD_HM1_GJ178	1000	473	0	1	525	999	7.7121	100	230580	17579	0.53	+	5817	LDENACR	7	108	439.195418242769	876.376283552338	2	MULTI	HCD	FTMS	0	0	0	-1	0	0	0	0	1	Unmodified	_LDENACR_	C4MAF9;Q9UAB5	94.2996673583984
2013-05-10_GAG_Top10HCD_HM1_GJ178	1000	473	0	1	525	999	7.7121	100	230580	17579	0.53	+	5817	LDENACR	7	108	439.195418242769	876.376283552338	2	MULTI	HCD	FTMS	0	0	0	-1	0	0	0	0	1	Unmodified	_LDENACR_	C4MAF9;Q9UAB5	94.2996673583984	vesicle1	NaN	NaN	NaN	NaN
2013-05-10_GAG_Top10HCD_HM1_GJ178	1001	474	0	1	525	999	7.7185	100	258660	26596	0.49	-	-1		0	109	239.636678954126	NaN	0	PEAK	HCD	FTMS	0	0	0	-1	0	0	0	0	2				NaN
2013-05-10_GAG_Top10HCD_HM1_GJ178	1001	474	0	1	525	999	7.7185	100	258660	26596	0.49	-	-1		0	109	239.636678954126	NaN	0	PEAK	HCD	FTMS	0	0	0	-1	0	0	0	0	2				NaN	vesicle1	NaN	NaN	NaN	NaN
2013-05-10_GAG_Top10HCD_HM1_GJ178	1002	475	0	1	525	999	7.7241	100	263420	28486	0.5	-	-1		0	107	274.187456166901	273.180179700301	1	MULTI	HCD	FTMS	0	0	0	-1	0	0	0	0	3				NaN
2013-05-10_GAG_Top10HCD_HM1_GJ178	1002	475	0	1	525	999	7.7241	100	263420	28486	0.5	-	-1		0	107	274.187456166901	273.180179700301	1	MULTI	HCD	FTMS	0	0	0	-1	0	0	0	0	3				NaN	vesicle1	NaN	NaN	NaN	NaN
2013-05-10_GAG_Top10HCD_HM1_GJ178	1004	476	0	1	526	1003	7.7387	100	108230	17725	0.55	-	-1		0	70	960.401655410193	1918.78875788719	2	MULTI	HCD	FTMS	0	0	0	-1	0	0	0	0	1				NaN
2013-05-10_GAG_Top10HCD_HM1_GJ178	1004	476	0	1	526	1003	7.7387	100	108230	17725	0.55	-	-1		0	70	960.401655410193	1918.78875788719	2	MULTI	HCD	FTMS	0	0	0	-1	0	0	0	0	1				NaN	vesicle1	NaN	NaN	NaN	NaN
2013-05-10_GAG_Top10HCD_HM1_GJ178	1006	477	0	1	527	1005	7.7542	57.787	1043100	84363	0.49	-	-1		0	99	422.268583629229	842.522614325258	2	MULTI	HCD	FTMS	0	0	0	-1	0	0	0	0	1				NaN
2013-05-10_GAG_Top10HCD_HM1_GJ178	1006	477	0	1	527	1005	7.7542	57.787	1043100	84363	0.49	-	-1		0	99	422.268583629229	842.522614325258	2	MULTI	HCD	FTMS	0	0	0	-1	0	0	0	0	1				NaN	vesicle1	NaN	NaN	NaN	NaN
2013-05-10_GAG_Top10HCD_HM1_GJ178	1007	478	0	1	527	1005	7.7596	100	122470	17029	0.51	-	-1		0	80	494.792891766428	987.571230599656	2	MULTI	HCD	FTMS	0	0	0	-1	0	0	0	0	2				NaN
2013-05-10_GAG_Top10HCD_HM1_GJ178	1007	478	0	1	527	1005	7.7596	100	122470	17029	0.51	-	-1		0	80	494.792891766428	987.571230599656	2	MULTI	HCD	FTMS	0	0	0	-1	0	0	0	0	2				NaN	vesicle1	NaN	NaN	NaN	NaN
2013-05-10_GAG_Top10HCD_HM1_GJ178	1009	479	0	1	528	1008	7.7744	73.667	800990	86602	0.51	+	54	AASSSELEK	9	135	461.230037408313	920.445521883427	2	MULTI	HCD	FTMS	0	0	0	-1	0	0	0	0	1	Unmodified	_AASSSELEK_	P11426;B1N2P0;Q9TYD6;B1N621	114.497497558594
2013-05-10_GAG_Top10HCD_HM1_GJ178	1009	479	0	1	528	1008	7.7744	73.667	800990	86602	0.51	+	54	AASSSELEK	9	135	461.230037408313	920.445521883427	2	MULTI	HCD	FTMS	0	0	0	-1	0	0	0	0	1	Unmodified	_AASSSELEK_	P11426;B1N2P0;Q9TYD6;B1N621	114.497497558594	vesicle1	NaN	NaN	NaN	NaN
2013-05-10_GAG_Top10HCD_HM1_GJ178	1011	480	0	1	529	1010	7.7892	87.393	779470	173810	0.52	+	6157	LKEQVEAK	8	140	472.7741111693	943.533669405399	2	MULTI	HCD	FTMS	0	0	0	-1	0	0	0	0	1	Unmodified	_LKEQVEAK_	O77164;C4M770	97.7163772583008
2013-05-10_GAG_Top10HCD_HM1_GJ178	1011	480	0	1	529	1010	7.7892	87.393	779470	173810	0.52	+	6157	LKEQVEAK	8	140	472.7741111693	943.533669405399	2	MULTI	HCD	FTMS	0	0	0	-1	0	0	0	0	1	Unmodified	_LKEQVEAK_	O77164;C4M770	97.7163772583008	vesicle1	NaN	NaN	NaN	NaN
2013-05-10_GAG_Top10HCD_HM1_GJ178	1014	481	0	1	531	1013	7.8134	100	473020	49955	0.53	-	-1		0	147	405.192962856074	808.371372778947	2	MULTI	HCD	FTMS	0	0	0	-1	0	0	0	0	1				NaN
2013-05-10_GAG_Top10HCD_HM1_GJ178	1014	481	0	1	531	1013	7.8134	100	473020	49955	0.53	-	-1		0	147	405.192962856074	808.371372778947	2	MULTI	HCD	FTMS	0	0	0	-1	0	0	0	0	1				NaN	vesicle1	NaN	NaN	NaN	NaN
2013-05-10_GAG_Top10HCD_HM1_GJ178	1016	482	0	1	532	1015	7.8289	100	405170	53739	0.52	-	-1		0	98	383.216372230269	764.418191527338	2	MULTI	HCD	FTMS	0	0	0	-1	0	0	0	0	1				NaN
2013-05-10_GAG_Top10HCD_HM1_GJ178	1016	482	0	1	532	1015	7.8289	100	405170	53739	0.52	-	-1		0	98	383.216372230269	764.418191527338	2	MULTI	HCD	FTMS	0	0	0	-1	0	0	0	0	1				NaN	vesicle1	NaN	NaN	NaN	NaN
2013-05-10_GAG_Top10HCD_HM1_GJ178	1017	483	0	1	532	1015	7.835	100	254550	34327	0.5	-	-1		0	127	395.72569277389	NaN	0	PEAK	HCD	FTMS	0	0	0	-1	0	0	0	0	2				NaN
2013-05-10_GAG_Top10HCD_HM1_GJ178	1017	483	0	1	532	1015	7.835	100	254550	34327	0.5	-	-1		0	127	395.72569277389	NaN	0	PEAK	HCD	FTMS	0	0	0	-1	0	0	0	0	2				NaN	vesicle1	NaN	NaN	NaN	NaN
2013-05-10_GAG_Top10HCD_HM1_GJ178	1019	484	0	1	533	1018	7.8496	100	98577	17588	0.54	-	-1		0	71	526.748741557254	1051.48293018131	2	MULTI	HCD	FTMS	0	0	0	-1	0	0	0	0	1				NaN
2013-05-10_GAG_Top10HCD_HM1_GJ178	1019	484	0	1	533	1018	7.8496	100	98577	17588	0.54	-	-1		0	71	526.748741557254	1051.48293018131	2	MULTI	HCD	FTMS	0	0	0	-1	0	0	0	0	1				NaN	vesicle1	NaN	NaN	NaN	NaN
2013-05-10_GAG_Top10HCD_HM1_GJ178	1021	485	0	1	534	1020	7.8655	100	84369	17044	0.51	-	-1		0	63	766.970286795394	2297.88903098638	3	MULTI	HCD	FTMS	0	0	0	-1	0	0	0	0	1				NaN
2013-05-10_GAG_Top10HCD_HM1_GJ178	1021	485	0	1	534	1020	7.8655	100	84369	17044	0.51	-	-1		0	63	766.970286795394	2297.88903098638	3	MULTI	HCD	FTMS	0	0	0	-1	0	0	0	0	1				NaN	vesicle1	NaN	NaN	NaN	NaN
2013-05-10_GAG_Top10HCD_HM1_GJ178	1022	486	0	1	534	1020	7.8711	100	57919	18015	0.52	-	-1		0	57	1668.00319083626	NaN	0	PEAK	HCD	FTMS	0	0	0	-1	0	0	0	0	2				NaN
2013-05-10_GAG_Top10HCD_HM1_GJ178	1022	486	0	1	534	1020	7.8711	100	57919	18015	0.52	-	-1		0	57	1668.00319083626	NaN	0	PEAK	HCD	FTMS	0	0	0	-1	0	0	0	0	2				NaN	vesicle1	NaN	NaN	NaN	NaN
2013-05-10_GAG_Top10HCD_HM1_GJ178	1024	487	0	1	535	1023	7.8861	100	230780	16212	0.53	-	-1		0	114	348.705306721373	695.396060509546	2	MULTI	HCD	FTMS	0	0	0	-1	0	0	0	0	1				NaN
2013-05-10_GAG_Top10HCD_HM1_GJ178	1024	487	0	1	535	1023	7.8861	100	230780	16212	0.53	-	-1		0	114	348.705306721373	695.396060509546	2	MULTI	HCD	FTMS	0	0	0	-1	0	0	0	0	1				NaN	vesicle1	NaN	NaN	NaN	NaN
2013-05-10_GAG_Top10HCD_HM1_GJ178	1027	488	0	1	537	1026	7.9107	83.109	738610	72478	0.51	-	-1		0	137	330.681810483744	659.349068034287	2	MULTI	HCD	FTMS	0	0	0	-1	0	0	0	0	1				NaN
2013-05-10_GAG_Top10HCD_HM1_GJ178	1027	488	0	1	537	1026	7.9107	83.109	738610	72478	0.51	-	-1		0	137	330.681810483744	659.349068034287	2	MULTI	HCD	FTMS	0	0	0	-1	0	0	0	0	1				NaN	vesicle1	NaN	NaN	NaN	NaN
2013-05-10_GAG_Top10HCD_HM1_GJ178	1031	489	0	1	540	1030	7.9439	100	510890	58047	0.52	-	-1		0	120	294.671143588746	NaN	0	PEAK	HCD	FTMS	0	0	0	-1	0	0	0	0	1				NaN
2013-05-10_GAG_Top10HCD_HM1_GJ178	1031	489	0	1	540	1030	7.9439	100	510890	58047	0.52	-	-1		0	120	294.671143588746	NaN	0	PEAK	HCD	FTMS	0	0	0	-1	0	0	0	0	1				NaN	vesicle1	NaN	NaN	NaN	NaN
2013-05-10_GAG_Top10HCD_HM1_GJ178	1033	490	0	1	541	1032	7.959	100	117450	16560	0.54	-	-1		0	74	450.779084851347	899.543616769494	2	MULTI	HCD	FTMS	0	0	0	-1	0	0	0	0	1				NaN
2013-05-10_GAG_Top10HCD_HM1_GJ178	1033	490	0	1	541	1032	7.959	100	117450	16560	0.54	-	-1		0	74	450.779084851347	899.543616769494	2	MULTI	HCD	FTMS	0	0	0	-1	0	0	0	0	1				NaN	vesicle1	NaN	NaN	NaN	NaN
2013-05-10_GAG_Top10HCD_HM1_GJ178	1043	491	0	1	550	1042	8.0473	100	284690	53281	0.54	-	-1		0	86	1041.42781304707	2080.84107316094	2	MULTI	HCD	FTMS	0	0	0	-1	0	0	0	0	1				NaN
2013-05-10_GAG_Top10HCD_HM1_GJ178	1043	491	0	1	550	1042	8.0473	100	284690	53281	0.54	-	-1		0	86	1041.42781304707	2080.84107316094	2	MULTI	HCD	FTMS	0	0	0	-1	0	0	0	0	1				NaN	vesicle1	NaN	NaN	NaN	NaN
2013-05-10_GAG_Top10HCD_HM1_GJ178	1044	492	0	1	550	1042	8.0534	100	49802	16884	0.52	-	-1		0	45	1616.4559539601	NaN	0	PEAK	HCD	FTMS	0	0	0	-1	0	0	0	0	2				NaN
2013-05-10_GAG_Top10HCD_HM1_GJ178	1044	492	0	1	550	1042	8.0534	100	49802	16884	0.52	-	-1		0	45	1616.4559539601	NaN	0	PEAK	HCD	FTMS	0	0	0	-1	0	0	0	0	2				NaN	vesicle1	NaN	NaN	NaN	NaN
2013-05-10_GAG_Top10HCD_HM1_GJ178	1049	493	0	1	554	1048	8.0954	100	180550	26241	0.54	+	11327	YSTSASGQCTK	11	93	595.261227563447	1188.50790219369	2	MULTI	HCD	FTMS	0	0	0	-1	0	0	0	0	1	Unmodified	_YSTSASGQCTK_	C4LZY7	122.703002929688
2013-05-10_GAG_Top10HCD_HM1_GJ178	1049	493	0	1	554	1048	8.0954	100	180550	26241	0.54	+	11327	YSTSASGQCTK	11	93	595.261227563447	1188.50790219369	2	MULTI	HCD	FTMS	0	0	0	-1	0	0	0	0	1	Unmodified	_YSTSASGQCTK_	C4LZY7	122.703002929688	vesicle1	NaN	NaN	NaN	NaN
2013-05-10_GAG_Top10HCD_HM1_GJ178	1051	494	0	1	555	1050	8.111	57.825	1001000	147410	0.48	-	-1		0	149	309.842932454805	926.506967964614	3	MULTI	HCD	FTMS	0	0	0	-1	0	0	0	0	1				NaN
2013-05-10_GAG_Top10HCD_HM1_GJ178	1051	494	0	1	555	1050	8.111	57.825	1001000	147410	0.48	-	-1		0	149	309.842932454805	926.506967964614	3	MULTI	HCD	FTMS	0	0	0	-1	0	0	0	0	1				NaN	vesicle1	NaN	NaN	NaN	NaN
2013-05-10_GAG_Top10HCD_HM1_GJ178	1053	495	0	1	556	1052	8.1258	100	471370	82989	0.53	-	-1		0	113	258.168684049611	514.322815166022	2	MULTI	HCD	FTMS	0	0	0	-1	0	0	0	0	1				NaN
2013-05-10_GAG_Top10HCD_HM1_GJ178	1053	495	0	1	556	1052	8.1258	100	471370	82989	0.53	-	-1		0	113	258.168684049611	514.322815166022	2	MULTI	HCD	FTMS	0	0	0	-1	0	0	0	0	1				NaN	vesicle1	NaN	NaN	NaN	NaN
2013-05-10_GAG_Top10HCD_HM1_GJ178	1054	496	0	1	556	1052	8.1319	100	105490	16989	0.49	+	8225	SGAYTDTQCK	10	64	565.742766610748	1129.4709802883	2	MULTI	HCD	FTMS	0	0	0	-1	0	0	0	0	2	Unmodified	_SGAYTDTQCK_	Q01957	64.3117065429688
2013-05-10_GAG_Top10HCD_HM1_GJ178	1054	496	0	1	556	1052	8.1319	100	105490	16989	0.49	+	8225	SGAYTDTQCK	10	64	565.742766610748	1129.4709802883	2	MULTI	HCD	FTMS	0	0	0	-1	0	0	0	0	2	Unmodified	_SGAYTDTQCK_	Q01957	64.3117065429688	vesicle1	NaN	NaN	NaN	NaN
2013-05-10_GAG_Top10HCD_HM1_GJ178	1059	497	0	1	560	1058	8.1734	24.176	2973700	427690	0.45	-	-1		0	109	372.705809189295	743.397065445389	2	MULTI	HCD	FTMS	0	0	0	-1	0	0	0	0	1				NaN
2013-05-10_GAG_Top10HCD_HM1_GJ178	1059	497	0	1	560	1058	8.1734	24.176	2973700	427690	0.45	-	-1		0	109	372.705809189295	743.397065445389	2	MULTI	HCD	FTMS	0	0	0	-1	0	0	0	0	1				NaN	vesicle1	NaN	NaN	NaN	NaN
2013-05-10_GAG_Top10HCD_HM1_GJ178	1060	498	0	1	560	1058	8.1781	100	69369	17025	0.51	-	-1		0	55	805.351038989529	1608.68752504586	2	MULTI	HCD	FTMS	0	0	0	-1	0	0	0	0	2				NaN
2013-05-10_GAG_Top10HCD_HM1_GJ178	1060	498	0	1	560	1058	8.1781	100	69369	17025	0.51	-	-1		0	55	805.351038989529	1608.68752504586	2	MULTI	HCD	FTMS	0	0	0	-1	0	0	0	0	2				NaN	vesicle1	NaN	NaN	NaN	NaN
2013-05-10_GAG_Top10HCD_HM1_GJ178	1065	499	0	1	564	1064	8.2303	100	51947	16414	0.47	-	-1		0	50	1697.92845192151	NaN	0	PEAK	HCD	FTMS	0	0	0	-1	0	0	0	0	1				NaN
2013-05-10_GAG_Top10HCD_HM1_GJ178	1065	499	0	1	564	1064	8.2303	100	51947	16414	0.47	-	-1		0	50	1697.92845192151	NaN	0	PEAK	HCD	FTMS	0	0	0	-1	0	0	0	0	1				NaN	vesicle1	NaN	NaN	NaN	NaN
2013-05-10_GAG_Top10HCD_HM1_GJ178	1067	500	0	1	565	1066	8.2488	100	65163	17501	0.47	-	-1		0	60	960.401655410193	1918.78875788719	2	MULTI	HCD	FTMS	0	0	0	-1	0	0	0	0	1				NaN
2013-05-10_GAG_Top10HCD_HM1_GJ178	1067	500	0	1	565	1066	8.2488	100	65163	17501	0.47	-	-1		0	60	960.401655410193	1918.78875788719	2	MULTI	HCD	FTMS	0	0	0	-1	0	0	0	0	1				NaN	vesicle1	NaN	NaN	NaN	NaN
2013-05-10_GAG_Top10HCD_HM1_GJ178	1069	501	0	1	566	1068	8.2674	18.541	3018500	251580	0.38	+	8744	STIAPVKK	8	97	422.268583629229	842.522614325258	2	MULTI	HCD	FTMS	0	0	0	-1	0	0	0	0	1	Unmodified	_STIAPVKK_	O77164;C4M770	81.4366607666016
2013-05-10_GAG_Top10HCD_HM1_GJ178	1069	501	0	1	566	1068	8.2674	18.541	3018500	251580	0.38	+	8744	STIAPVKK	8	97	422.268583629229	842.522614325258	2	MULTI	HCD	FTMS	0	0	0	-1	0	0	0	0	1	Unmodified	_STIAPVKK_	O77164;C4M770	81.4366607666016	vesicle1	NaN	NaN	NaN	NaN
2013-05-10_GAG_Top10HCD_HM1_GJ178	1070	502	0	1	566	1068	8.2709	100	149270	16707	0.51	-	-1		0	88	489.740301569005	NaN	0	PEAK	HCD	FTMS	0	0	0	-1	0	0	0	0	2				NaN
2013-05-10_GAG_Top10HCD_HM1_GJ178	1070	502	0	1	566	1068	8.2709	100	149270	16707	0.51	-	-1		0	88	489.740301569005	NaN	0	PEAK	HCD	FTMS	0	0	0	-1	0	0	0	0	2				NaN	vesicle1	NaN	NaN	NaN	NaN
2013-05-10_GAG_Top10HCD_HM1_GJ178	1072	503	0	1	567	1071	8.2901	100	632310	64684	0.47	+	55	AASSSELEK	9	148	461.230037408313	920.445521883427	2	MULTI	HCD	FTMS	0	0	0	-1	0	0	0	0	1	Unmodified	_AASSSELEK_	P11426;B1N2P0;Q9TYD6;B1N621	111.323600769043
2013-05-10_GAG_Top10HCD_HM1_GJ178	1072	503	0	1	567	1071	8.2901	100	632310	64684	0.47	+	55	AASSSELEK	9	148	461.230037408313	920.445521883427	2	MULTI	HCD	FTMS	0	0	0	-1	0	0	0	0	1	Unmodified	_AASSSELEK_	P11426;B1N2P0;Q9TYD6;B1N621	111.323600769043	vesicle1	NaN	NaN	NaN	NaN
2013-05-10_GAG_Top10HCD_HM1_GJ178	1073	504	0	1	567	1071	8.2954	100	299690	32512	0.49	-	-1		0	129	239.636678954126	NaN	0	PEAK	HCD	FTMS	0	0	0	-1	0	0	0	0	2				NaN
2013-05-10_GAG_Top10HCD_HM1_GJ178	1073	504	0	1	567	1071	8.2954	100	299690	32512	0.49	-	-1		0	129	239.636678954126	NaN	0	PEAK	HCD	FTMS	0	0	0	-1	0	0	0	0	2				NaN	vesicle1	NaN	NaN	NaN	NaN
2013-05-10_GAG_Top10HCD_HM1_GJ178	1075	505	0	1	568	1074	8.3146	100	583010	129370	0.47	+	6158	LKEQVEAK	8	138	472.7741111693	943.533669405399	2	MULTI	HCD	FTMS	0	0	0	-1	0	0	0	0	1	Unmodified	_LKEQVEAK_	O77164;C4M770	86.4460906982422
2013-05-10_GAG_Top10HCD_HM1_GJ178	1075	505	0	1	568	1074	8.3146	100	583010	129370	0.47	+	6158	LKEQVEAK	8	138	472.7741111693	943.533669405399	2	MULTI	HCD	FTMS	0	0	0	-1	0	0	0	0	1	Unmodified	_LKEQVEAK_	O77164;C4M770	86.4460906982422	vesicle1	NaN	NaN	NaN	NaN
2013-05-10_GAG_Top10HCD_HM1_GJ178	1076	506	0	1	568	1074	8.3195	100	51155	16260	0.52	-	-1		0	49	988.911925820875	NaN	0	PEAK	HCD	FTMS	0	0	0	-1	0	0	0	0	2				NaN
2013-05-10_GAG_Top10HCD_HM1_GJ178	1076	506	0	1	568	1074	8.3195	100	51155	16260	0.52	-	-1		0	49	988.911925820875	NaN	0	PEAK	HCD	FTMS	0	0	0	-1	0	0	0	0	2				NaN	vesicle1	NaN	NaN	NaN	NaN
2013-05-10_GAG_Top10HCD_HM1_GJ178	1078	507	0	1	569	1077	8.3351	100	525850	87517	0.53	-	-1		0	113	383.216372230269	764.418191527338	2	MULTI	HCD	FTMS	0	0	0	-1	0	0	0	0	1				NaN
2013-05-10_GAG_Top10HCD_HM1_GJ178	1078	507	0	1	569	1077	8.3351	100	525850	87517	0.53	-	-1		0	113	383.216372230269	764.418191527338	2	MULTI	HCD	FTMS	0	0	0	-1	0	0	0	0	1				NaN	vesicle1	NaN	NaN	NaN	NaN
2013-05-10_GAG_Top10HCD_HM1_GJ178	1079	508	0	1	569	1077	8.3413	100	491910	42972	0.5	-	-1		0	144	401.216404111874	800.418255290548	2	MULTI	HCD	FTMS	0	0	0	-1	0	0	0	0	2				NaN
2013-05-10_GAG_Top10HCD_HM1_GJ178	1079	508	0	1	569	1077	8.3413	100	491910	42972	0.5	-	-1		0	144	401.216404111874	800.418255290548	2	MULTI	HCD	FTMS	0	0	0	-1	0	0	0	0	2				NaN	vesicle1	NaN	NaN	NaN	NaN
2013-05-10_GAG_Top10HCD_HM1_GJ178	1080	509	0	1	569	1077	8.347	100	281490	29796	0.5	-	-1		0	114	275.844734403108	824.512373809524	3	MULTI	HCD	FTMS	0	0	0	-1	0	0	0	0	3				NaN
2013-05-10_GAG_Top10HCD_HM1_GJ178	1080	509	0	1	569	1077	8.347	100	281490	29796	0.5	-	-1		0	114	275.844734403108	824.512373809524	3	MULTI	HCD	FTMS	0	0	0	-1	0	0	0	0	3				NaN	vesicle1	NaN	NaN	NaN	NaN
2013-05-10_GAG_Top10HCD_HM1_GJ178	1082	510	0	1	570	1081	8.3617	100	124640	17002	0.54	-	-1		0	66	523.303661853276	1044.59277077335	2	MULTI	HCD	FTMS	0	0	0	-1	0	0	0	0	1				NaN
2013-05-10_GAG_Top10HCD_HM1_GJ178	1082	510	0	1	570	1081	8.3617	100	124640	17002	0.54	-	-1		0	66	523.303661853276	1044.59277077335	2	MULTI	HCD	FTMS	0	0	0	-1	0	0	0	0	1				NaN	vesicle1	NaN	NaN	NaN	NaN
2013-05-10_GAG_Top10HCD_HM1_GJ178	1086	511	0	1	573	1085	8.3955	100	548690	38038	0.52	-	-1		0	173	345.669455881979	689.324358830758	2	MULTI	HCD	FTMS	0	0	0	-1	0	0	0	0	1				NaN
2013-05-10_GAG_Top10HCD_HM1_GJ178	1086	511	0	1	573	1085	8.3955	100	548690	38038	0.52	-	-1		0	173	345.669455881979	689.324358830758	2	MULTI	HCD	FTMS	0	0	0	-1	0	0	0	0	1				NaN	vesicle1	NaN	NaN	NaN	NaN
2013-05-10_GAG_Top10HCD_HM1_GJ178	1087	512	0	1	573	1085	8.4014	100	675980	48611	0.51	-	-1		0	153	358.217935620558	714.421318307916	2	MULTI	HCD	FTMS	0	0	0	-1	0	0	0	0	2				NaN
2013-05-10_GAG_Top10HCD_HM1_GJ178	1087	512	0	1	573	1085	8.4014	100	675980	48611	0.51	-	-1		0	153	358.217935620558	714.421318307916	2	MULTI	HCD	FTMS	0	0	0	-1	0	0	0	0	2				NaN	vesicle1	NaN	NaN	NaN	NaN
2013-05-10_GAG_Top10HCD_HM1_GJ178	1089	513	0	1	574	1088	8.4163	100	417530	42734	0.53	-	-1		0	135	330.681810483744	659.349068034287	2	MULTI	HCD	FTMS	0	0	0	-1	0	0	0	0	1				NaN
2013-05-10_GAG_Top10HCD_HM1_GJ178	1089	513	0	1	574	1088	8.4163	100	417530	42734	0.53	-	-1		0	135	330.681810483744	659.349068034287	2	MULTI	HCD	FTMS	0	0	0	-1	0	0	0	0	1				NaN	vesicle1	NaN	NaN	NaN	NaN
2013-05-10_GAG_Top10HCD_HM1_GJ178	1092	514	0	1	576	1091	8.4408	100	100590	16498	0.54	-	-1		0	69	507.280280106937	NaN	0	PEAK	HCD	FTMS	0	0	0	-1	0	0	0	0	1				NaN
2013-05-10_GAG_Top10HCD_HM1_GJ178	1092	514	0	1	576	1091	8.4408	100	100590	16498	0.54	-	-1		0	69	507.280280106937	NaN	0	PEAK	HCD	FTMS	0	0	0	-1	0	0	0	0	1				NaN	vesicle1	NaN	NaN	NaN	NaN
2013-05-10_GAG_Top10HCD_HM1_GJ178	1093	515	0	1	576	1091	8.4469	100	50860	16437	0.52	-	-1		0	54	1683.71	NaN	0	PEAK	HCD	FTMS	0	0	0	-1	0	0	0	0	2				NaN
2013-05-10_GAG_Top10HCD_HM1_GJ178	1093	515	0	1	576	1091	8.4469	100	50860	16437	0.52	-	-1		0	54	1683.71	NaN	0	PEAK	HCD	FTMS	0	0	0	-1	0	0	0	0	2				NaN	vesicle1	NaN	NaN	NaN	NaN
2013-05-10_GAG_Top10HCD_HM1_GJ178	1095	516	0	1	577	1094	8.4621	100	285330	33527	0.52	-	-1		0	97	289.668404983005	NaN	0	PEAK	HCD	FTMS	0	0	0	-1	0	0	0	0	1				NaN
2013-05-10_GAG_Top10HCD_HM1_GJ178	1095	516	0	1	577	1094	8.4621	100	285330	33527	0.52	-	-1		0	97	289.668404983005	NaN	0	PEAK	HCD	FTMS	0	0	0	-1	0	0	0	0	1				NaN	vesicle1	NaN	NaN	NaN	NaN
2013-05-10_GAG_Top10HCD_HM1_GJ178	1097	517	0	1	578	1096	8.4773	100	550480	68732	0.53	-	-1		0	105	442.240963362871	882.467373792543	2	MULTI	HCD	FTMS	0	0	0	-1	0	0	0	0	1				NaN
2013-05-10_GAG_Top10HCD_HM1_GJ178	1097	517	0	1	578	1096	8.4773	100	550480	68732	0.53	-	-1		0	105	442.240963362871	882.467373792543	2	MULTI	HCD	FTMS	0	0	0	-1	0	0	0	0	1				NaN	vesicle1	NaN	NaN	NaN	NaN
2013-05-10_GAG_Top10HCD_HM1_GJ178	1098	518	0	1	578	1096	8.4836	100	330560	40402	0.5	-	-1		0	106	320.200411674058	638.386270414917	2	MULTI	HCD	FTMS	0	0	0	-1	0	0	0	0	2				NaN
2013-05-10_GAG_Top10HCD_HM1_GJ178	1098	518	0	1	578	1096	8.4836	100	330560	40402	0.5	-	-1		0	106	320.200411674058	638.386270414917	2	MULTI	HCD	FTMS	0	0	0	-1	0	0	0	0	2				NaN	vesicle1	NaN	NaN	NaN	NaN
2013-05-10_GAG_Top10HCD_HM1_GJ178	1106	519	0	1	585	1105	8.5534	100	146550	24035	0.54	-	-1		0	66	1041.42781304707	2080.84107316094	2	MULTI	HCD	FTMS	0	0	0	-1	0	0	0	0	1				NaN
2013-05-10_GAG_Top10HCD_HM1_GJ178	1106	519	0	1	585	1105	8.5534	100	146550	24035	0.54	-	-1		0	66	1041.42781304707	2080.84107316094	2	MULTI	HCD	FTMS	0	0	0	-1	0	0	0	0	1				NaN	vesicle1	NaN	NaN	NaN	NaN
2013-05-10_GAG_Top10HCD_HM1_GJ178	1109	520	0	1	587	1108	8.5779	100	52994	16301	0.53	-	-1		0	50	1070.43840483331	2138.86225673342	2	MULTI	HCD	FTMS	0	0	0	-1	0	0	0	0	1				NaN
2013-05-10_GAG_Top10HCD_HM1_GJ178	1109	520	0	1	587	1108	8.5779	100	52994	16301	0.53	-	-1		0	50	1070.43840483331	2138.86225673342	2	MULTI	HCD	FTMS	0	0	0	-1	0	0	0	0	1				NaN	vesicle1	NaN	NaN	NaN	NaN
2013-05-10_GAG_Top10HCD_HM1_GJ178	1112	521	0	1	589	1111	8.6023	100	55447	17943	0.54	-	-1		0	52	1616.59443870617	NaN	0	PEAK	HCD	FTMS	0	0	0	-1	0	0	0	0	1				NaN
2013-05-10_GAG_Top10HCD_HM1_GJ178	1112	521	0	1	589	1111	8.6023	100	55447	17943	0.54	-	-1		0	52	1616.59443870617	NaN	0	PEAK	HCD	FTMS	0	0	0	-1	0	0	0	0	1				NaN	vesicle1	NaN	NaN	NaN	NaN
2013-05-10_GAG_Top10HCD_HM1_GJ178	1114	522	0	1	590	1113	8.6179	100	631500	98087	0.52	-	-1		0	153	309.842932454805	926.506967964614	3	MULTI	HCD	FTMS	0	0	0	-1	0	0	0	0	1				NaN
2013-05-10_GAG_Top10HCD_HM1_GJ178	1114	522	0	1	590	1113	8.6179	100	631500	98087	0.52	-	-1		0	153	309.842932454805	926.506967964614	3	MULTI	HCD	FTMS	0	0	0	-1	0	0	0	0	1				NaN	vesicle1	NaN	NaN	NaN	NaN
2013-05-10_GAG_Top10HCD_HM1_GJ178	1116	523	0	1	591	1115	8.6334	100	267010	42521	0.52	+	2271	ENKDEIIKK	9	119	558.816745287843	1115.61893764249	2	MULTI	HCD	FTMS	0	0	0	-1	0	0	0	0	1	Unmodified	_ENKDEIIKK_	Q5XWD1;C4MB38	71.2389831542969
2013-05-10_GAG_Top10HCD_HM1_GJ178	1116	523	0	1	591	1115	8.6334	100	267010	42521	0.52	+	2271	ENKDEIIKK	9	119	558.816745287843	1115.61893764249	2	MULTI	HCD	FTMS	0	0	0	-1	0	0	0	0	1	Unmodified	_ENKDEIIKK_	Q5XWD1;C4MB38	71.2389831542969	vesicle1	NaN	NaN	NaN	NaN
2013-05-10_GAG_Top10HCD_HM1_GJ178	1117	524	0	1	591	1115	8.6394	100	361560	56908	0.5	-	-1		0	108	258.168684049611	514.322815166022	2	MULTI	HCD	FTMS	0	0	0	-1	0	0	0	0	2				NaN
2013-05-10_GAG_Top10HCD_HM1_GJ178	1117	524	0	1	591	1115	8.6394	100	361560	56908	0.5	-	-1		0	108	258.168684049611	514.322815166022	2	MULTI	HCD	FTMS	0	0	0	-1	0	0	0	0	2				NaN	vesicle1	NaN	NaN	NaN	NaN
2013-05-10_GAG_Top10HCD_HM1_GJ178	1119	525	0	1	592	1118	8.6541	100	295520	61561	0.53	+	3063	FSNTEPK	7	114	411.703268435875	821.39198393855	2	MULTI	HCD	FTMS	0	0	0	-1	0	0	0	0	1	Unmodified	_FSNTEPK_	C4LZ82	65.0805511474609
2013-05-10_GAG_Top10HCD_HM1_GJ178	1119	525	0	1	592	1118	8.6541	100	295520	61561	0.53	+	3063	FSNTEPK	7	114	411.703268435875	821.39198393855	2	MULTI	HCD	FTMS	0	0	0	-1	0	0	0	0	1	Unmodified	_FSNTEPK_	C4LZ82	65.0805511474609	vesicle1	NaN	NaN	NaN	NaN
2013-05-10_GAG_Top10HCD_HM1_GJ178	1121	526	0	1	593	1120	8.6694	100	46899	16487	0.53	-	-1		0	47	893.366712237909	NaN	0	PEAK	HCD	FTMS	0	0	0	-1	0	0	0	0	1				NaN
2013-05-10_GAG_Top10HCD_HM1_GJ178	1121	526	0	1	593	1120	8.6694	100	46899	16487	0.53	-	-1		0	47	893.366712237909	NaN	0	PEAK	HCD	FTMS	0	0	0	-1	0	0	0	0	1				NaN	vesicle1	NaN	NaN	NaN	NaN
2013-05-10_GAG_Top10HCD_HM1_GJ178	1132	527	0	1	603	1131	8.7671	100	195480	24005	0.53	-	-1		0	82	588.335293866504	587.328017399904	1	MULTI	HCD	FTMS	0	0	0	-1	0	0	0	0	1				NaN
2013-05-10_GAG_Top10HCD_HM1_GJ178	1132	527	0	1	603	1131	8.7671	100	195480	24005	0.53	-	-1		0	82	588.335293866504	587.328017399904	1	MULTI	HCD	FTMS	0	0	0	-1	0	0	0	0	1				NaN	vesicle1	NaN	NaN	NaN	NaN
2013-05-10_GAG_Top10HCD_HM1_GJ178	1134	528	0	1	604	1133	8.7823	31.555	1724500	141950	0.46	-	-1		0	99	422.268583629229	842.522614325258	2	MULTI	HCD	FTMS	0	0	0	-1	0	0	0	0	1				NaN
2013-05-10_GAG_Top10HCD_HM1_GJ178	1134	528	0	1	604	1133	8.7823	31.555	1724500	141950	0.46	-	-1		0	99	422.268583629229	842.522614325258	2	MULTI	HCD	FTMS	0	0	0	-1	0	0	0	0	1				NaN	vesicle1	NaN	NaN	NaN	NaN
2013-05-10_GAG_Top10HCD_HM1_GJ178	1135	529	0	1	604	1133	8.7873	100	190580	34721	0.51	+	8437	SKYDSVQR	8	90	491.751419746087	981.488286558974	2	MULTI	HCD	FTMS	0	0	0	-1	0	0	0	0	2	Unmodified	_SKYDSVQR_	C4M2Z1	60.7718315124512
2013-05-10_GAG_Top10HCD_HM1_GJ178	1135	529	0	1	604	1133	8.7873	100	190580	34721	0.51	+	8437	SKYDSVQR	8	90	491.751419746087	981.488286558974	2	MULTI	HCD	FTMS	0	0	0	-1	0	0	0	0	2	Unmodified	_SKYDSVQR_	C4M2Z1	60.7718315124512	vesicle1	NaN	NaN	NaN	NaN
2013-05-10_GAG_Top10HCD_HM1_GJ178	1137	530	0	1	605	1136	8.8021	100	157220	17791	0.53	+	1046	CQELETK	7	108	454.213181452768	906.411809972335	2	MULTI	HCD	FTMS	0	0	0	-1	0	0	0	0	1	Unmodified	_CQELETK_	Q07569;C4LU72	77.6630706787109
2013-05-10_GAG_Top10HCD_HM1_GJ178	1137	530	0	1	605	1136	8.8021	100	157220	17791	0.53	+	1046	CQELETK	7	108	454.213181452768	906.411809972335	2	MULTI	HCD	FTMS	0	0	0	-1	0	0	0	0	1	Unmodified	_CQELETK_	Q07569;C4LU72	77.6630706787109	vesicle1	NaN	NaN	NaN	NaN
2013-05-10_GAG_Top10HCD_HM1_GJ178	1140	531	0	1	607	1139	8.8264	100	353310	17819	0.54	-	-1		0	127	464.260752419956	926.506951906712	2	MULTI	HCD	FTMS	0	0	0	-1	0	0	0	0	1				NaN
2013-05-10_GAG_Top10HCD_HM1_GJ178	1140	531	0	1	607	1139	8.8264	100	353310	17819	0.54	-	-1		0	127	464.260752419956	926.506951906712	2	MULTI	HCD	FTMS	0	0	0	-1	0	0	0	0	1				NaN	vesicle1	NaN	NaN	NaN	NaN
2013-05-10_GAG_Top10HCD_HM1_GJ178	1141	532	0	1	607	1139	8.8327	100	396860	73471	0.51	+	71	AATSYENAK	9	129	477.729823537291	953.445094141383	2	MULTI	HCD	FTMS	0	0	0	-1	0	0	0	0	2	Unmodified	_AATSYENAK_	Q8IT44;C4LWJ2	90.4264221191406
2013-05-10_GAG_Top10HCD_HM1_GJ178	1141	532	0	1	607	1139	8.8327	100	396860	73471	0.51	+	71	AATSYENAK	9	129	477.729823537291	953.445094141383	2	MULTI	HCD	FTMS	0	0	0	-1	0	0	0	0	2	Unmodified	_AATSYENAK_	Q8IT44;C4LWJ2	90.4264221191406	vesicle1	NaN	NaN	NaN	NaN
2013-05-10_GAG_Top10HCD_HM1_GJ178	1143	533	0	1	608	1142	8.8476	100	470700	49543	0.53	-	-1		0	139	401.216404111874	800.418255290548	2	MULTI	HCD	FTMS	0	0	0	-1	0	0	0	0	1				NaN
2013-05-10_GAG_Top10HCD_HM1_GJ178	1143	533	0	1	608	1142	8.8476	100	470700	49543	0.53	-	-1		0	139	401.216404111874	800.418255290548	2	MULTI	HCD	FTMS	0	0	0	-1	0	0	0	0	1				NaN	vesicle1	NaN	NaN	NaN	NaN
2013-05-10_GAG_Top10HCD_HM1_GJ178	1144	534	0	1	608	1142	8.8538	100	375730	59257	0.5	-	-1		0	116	383.216372230269	764.418191527338	2	MULTI	HCD	FTMS	0	0	0	-1	0	0	0	0	2				NaN
2013-05-10_GAG_Top10HCD_HM1_GJ178	1144	534	0	1	608	1142	8.8538	100	375730	59257	0.5	-	-1		0	116	383.216372230269	764.418191527338	2	MULTI	HCD	FTMS	0	0	0	-1	0	0	0	0	2				NaN	vesicle1	NaN	NaN	NaN	NaN
2013-05-10_GAG_Top10HCD_HM1_GJ178	1146	535	0	1	609	1145	8.8688	100	332880	33832	0.52	+	10083	VGPVTKPK	8	107	275.844734403108	824.512373809524	3	MULTI	HCD	FTMS	0	0	0	-1	0	0	0	0	1	Unmodified	_VGPVTKPK_	C4M2W1;C4LV05	49.8677291870117
2013-05-10_GAG_Top10HCD_HM1_GJ178	1146	535	0	1	609	1145	8.8688	100	332880	33832	0.52	+	10083	VGPVTKPK	8	107	275.844734403108	824.512373809524	3	MULTI	HCD	FTMS	0	0	0	-1	0	0	0	0	1	Unmodified	_VGPVTKPK_	C4M2W1;C4LV05	49.8677291870117	vesicle1	NaN	NaN	NaN	NaN
2013-05-10_GAG_Top10HCD_HM1_GJ178	1147	536	0	1	609	1145	8.875	100	312570	22638	0.49	-	-1		0	107	231.639190004736	461.263827076273	2	MULTI	HCD	FTMS	0	0	0	-1	0	0	0	0	2				NaN
2013-05-10_GAG_Top10HCD_HM1_GJ178	1147	536	0	1	609	1145	8.875	100	312570	22638	0.49	-	-1		0	107	231.639190004736	461.263827076273	2	MULTI	HCD	FTMS	0	0	0	-1	0	0	0	0	2				NaN	vesicle1	NaN	NaN	NaN	NaN
2013-05-10_GAG_Top10HCD_HM1_GJ178	1149	537	0	1	610	1148	8.8895	100	42842	15184	0.55	-	-1		0	40	1702.3424644066	NaN	0	PEAK	HCD	FTMS	0	0	0	-1	0	0	0	0	1				NaN
2013-05-10_GAG_Top10HCD_HM1_GJ178	1149	537	0	1	610	1148	8.8895	100	42842	15184	0.55	-	-1		0	40	1702.3424644066	NaN	0	PEAK	HCD	FTMS	0	0	0	-1	0	0	0	0	1				NaN	vesicle1	NaN	NaN	NaN	NaN
2013-05-10_GAG_Top10HCD_HM1_GJ178	1151	538	0	1	611	1150	8.9051	100	811340	58369	0.53	-	-1		0	159	345.669455881979	689.324358830758	2	MULTI	HCD	FTMS	0	0	0	-1	0	0	0	0	1				NaN
2013-05-10_GAG_Top10HCD_HM1_GJ178	1151	538	0	1	611	1150	8.9051	100	811340	58369	0.53	-	-1		0	159	345.669455881979	689.324358830758	2	MULTI	HCD	FTMS	0	0	0	-1	0	0	0	0	1				NaN	vesicle1	NaN	NaN	NaN	NaN
2013-05-10_GAG_Top10HCD_HM1_GJ178	1152	539	0	1	611	1150	8.9113	100	1012400	73297	0.5	-	-1		0	183	358.217935620558	714.421318307916	2	MULTI	HCD	FTMS	0	0	0	-1	0	0	0	0	2				NaN
2013-05-10_GAG_Top10HCD_HM1_GJ178	1152	539	0	1	611	1150	8.9113	100	1012400	73297	0.5	-	-1		0	183	358.217935620558	714.421318307916	2	MULTI	HCD	FTMS	0	0	0	-1	0	0	0	0	2				NaN	vesicle1	NaN	NaN	NaN	NaN
2013-05-10_GAG_Top10HCD_HM1_GJ178	1155	540	0	1	613	1154	8.9351	26.053	2489200	341510	0.45	+	2273	ENKDEIIKK	9	154	372.880312306623	1115.61910752007	3	MULTI	HCD	FTMS	0	0	0	-1	0	0	0	0	1	Unmodified	_ENKDEIIKK_	Q5XWD1;C4MB38	37.3074111938477
2013-05-10_GAG_Top10HCD_HM1_GJ178	1155	540	0	1	613	1154	8.9351	26.053	2489200	341510	0.45	+	2273	ENKDEIIKK	9	154	372.880312306623	1115.61910752007	3	MULTI	HCD	FTMS	0	0	0	-1	0	0	0	0	1	Unmodified	_ENKDEIIKK_	Q5XWD1;C4MB38	37.3074111938477	vesicle1	NaN	NaN	NaN	NaN
2013-05-10_GAG_Top10HCD_HM1_GJ178	1159	541	0	1	616	1158	8.9673	100	134790	16785	0.54	-	-1		0	68	531.259589628014	NaN	0	PEAK	HCD	FTMS	0	0	0	-1	0	0	0	0	1				NaN
2013-05-10_GAG_Top10HCD_HM1_GJ178	1159	541	0	1	616	1158	8.9673	100	134790	16785	0.54	-	-1		0	68	531.259589628014	NaN	0	PEAK	HCD	FTMS	0	0	0	-1	0	0	0	0	1				NaN	vesicle1	NaN	NaN	NaN	NaN
2013-05-10_GAG_Top10HCD_HM1_GJ178	1161	542	0	1	617	1160	8.9828	84.429	848310	105210	0.52	-	-1		0	122	442.240963362871	882.467373792543	2	MULTI	HCD	FTMS	0	0	0	-1	0	0	0	0	1				NaN
2013-05-10_GAG_Top10HCD_HM1_GJ178	1161	542	0	1	617	1160	8.9828	84.429	848310	105210	0.52	-	-1		0	122	442.240963362871	882.467373792543	2	MULTI	HCD	FTMS	0	0	0	-1	0	0	0	0	1				NaN	vesicle1	NaN	NaN	NaN	NaN
2013-05-10_GAG_Top10HCD_HM1_GJ178	1162	543	0	1	617	1160	8.9888	100	575840	120190	0.5	-	-1		0	102	320.200411674058	638.386270414917	2	MULTI	HCD	FTMS	0	0	0	-1	0	0	0	0	2				NaN
2013-05-10_GAG_Top10HCD_HM1_GJ178	1162	543	0	1	617	1160	8.9888	100	575840	120190	0.5	-	-1		0	102	320.200411674058	638.386270414917	2	MULTI	HCD	FTMS	0	0	0	-1	0	0	0	0	2				NaN	vesicle1	NaN	NaN	NaN	NaN
2013-05-10_GAG_Top10HCD_HM1_GJ178	1163	544	0	1	617	1160	8.9944	100	417610	42697	0.5	-	-1		0	125	294.671143588746	NaN	0	PEAK	HCD	FTMS	0	0	0	-1	0	0	0	0	3				NaN
2013-05-10_GAG_Top10HCD_HM1_GJ178	1163	544	0	1	617	1160	8.9944	100	417610	42697	0.5	-	-1		0	125	294.671143588746	NaN	0	PEAK	HCD	FTMS	0	0	0	-1	0	0	0	0	3				NaN	vesicle1	NaN	NaN	NaN	NaN
2013-05-10_GAG_Top10HCD_HM1_GJ178	1171	545	0	1	624	1170	9.0643	100	72070	16810	0.52	-	-1		0	71	1041.42781304707	2080.84107316094	2	MULTI	HCD	FTMS	0	0	0	-1	0	0	0	0	1				NaN
2013-05-10_GAG_Top10HCD_HM1_GJ178	1171	545	0	1	624	1170	9.0643	100	72070	16810	0.52	-	-1		0	71	1041.42781304707	2080.84107316094	2	MULTI	HCD	FTMS	0	0	0	-1	0	0	0	0	1				NaN	vesicle1	NaN	NaN	NaN	NaN
2013-05-10_GAG_Top10HCD_HM1_GJ178	1174	546	0	1	626	1173	9.0882	100	57395	15760	0.54	-	-1		0	56	1069.93835907101	2137.86216520882	2	MULTI	HCD	FTMS	0	0	0	-1	0	0	0	0	1				NaN
2013-05-10_GAG_Top10HCD_HM1_GJ178	1174	546	0	1	626	1173	9.0882	100	57395	15760	0.54	-	-1		0	56	1069.93835907101	2137.86216520882	2	MULTI	HCD	FTMS	0	0	0	-1	0	0	0	0	1				NaN	vesicle1	NaN	NaN	NaN	NaN
2013-05-10_GAG_Top10HCD_HM1_GJ178	1179	547	0	1	630	1178	9.131	100	304970	53777	0.53	-	-1		0	120	309.842932454805	926.506967964614	3	MULTI	HCD	FTMS	0	0	0	-1	0	0	0	0	1				NaN
2013-05-10_GAG_Top10HCD_HM1_GJ178	1179	547	0	1	630	1178	9.131	100	304970	53777	0.53	-	-1		0	120	309.842932454805	926.506967964614	3	MULTI	HCD	FTMS	0	0	0	-1	0	0	0	0	1				NaN	vesicle1	NaN	NaN	NaN	NaN
2013-05-10_GAG_Top10HCD_HM1_GJ178	1181	548	0	1	631	1180	9.1461	100	423130	67126	0.54	+	2272	ENKDEIIKK	9	133	558.816745287843	1115.61893764249	2	MULTI	HCD	FTMS	0	0	0	-1	0	0	0	0	1	Unmodified	_ENKDEIIKK_	Q5XWD1;C4MB38	113.285598754883
2013-05-10_GAG_Top10HCD_HM1_GJ178	1181	548	0	1	631	1180	9.1461	100	423130	67126	0.54	+	2272	ENKDEIIKK	9	133	558.816745287843	1115.61893764249	2	MULTI	HCD	FTMS	0	0	0	-1	0	0	0	0	1	Unmodified	_ENKDEIIKK_	Q5XWD1;C4MB38	113.285598754883	vesicle1	NaN	NaN	NaN	NaN
2013-05-10_GAG_Top10HCD_HM1_GJ178	1182	549	0	1	631	1180	9.1526	100	440510	82695	0.5	-	-1		0	101	255.649862351999	509.285171770797	2	MULTI	HCD	FTMS	0	0	0	-1	0	0	0	0	2				NaN
2013-05-10_GAG_Top10HCD_HM1_GJ178	1182	549	0	1	631	1180	9.1526	100	440510	82695	0.5	-	-1		0	101	255.649862351999	509.285171770797	2	MULTI	HCD	FTMS	0	0	0	-1	0	0	0	0	2				NaN	vesicle1	NaN	NaN	NaN	NaN
2013-05-10_GAG_Top10HCD_HM1_GJ178	1184	550	0	1	632	1183	9.1674	100	67193	15530	0.53	-	-1		0	56	569.249701507864	1136.48485008253	2	MULTI	HCD	FTMS	0	0	0	-1	0	0	0	0	1				NaN
2013-05-10_GAG_Top10HCD_HM1_GJ178	1184	550	0	1	632	1183	9.1674	100	67193	15530	0.53	-	-1		0	56	569.249701507864	1136.48485008253	2	MULTI	HCD	FTMS	0	0	0	-1	0	0	0	0	1				NaN	vesicle1	NaN	NaN	NaN	NaN
2013-05-10_GAG_Top10HCD_HM1_GJ178	1186	551	0	1	633	1185	9.1828	100	359450	72685	0.53	+	3064	FSNTEPK	7	135	411.703268435875	821.39198393855	2	MULTI	HCD	FTMS	0	0	0	-1	0	0	0	0	1	Unmodified	_FSNTEPK_	C4LZ82	75.7027130126953
2013-05-10_GAG_Top10HCD_HM1_GJ178	1186	551	0	1	633	1185	9.1828	100	359450	72685	0.53	+	3064	FSNTEPK	7	135	411.703268435875	821.39198393855	2	MULTI	HCD	FTMS	0	0	0	-1	0	0	0	0	1	Unmodified	_FSNTEPK_	C4LZ82	75.7027130126953	vesicle1	NaN	NaN	NaN	NaN
2013-05-10_GAG_Top10HCD_HM1_GJ178	1192	552	0	1	638	1191	9.235	100	76444	17306	0.53	-	-1		0	62	680.807337507569	1359.60012208194	2	MULTI	HCD	FTMS	0	0	0	-1	0	0	0	0	1				NaN
2013-05-10_GAG_Top10HCD_HM1_GJ178	1192	552	0	1	638	1191	9.235	100	76444	17306	0.53	-	-1		0	62	680.807337507569	1359.60012208194	2	MULTI	HCD	FTMS	0	0	0	-1	0	0	0	0	1				NaN	vesicle1	NaN	NaN	NaN	NaN
2013-05-10_GAG_Top10HCD_HM1_GJ178	1198	553	0	1	643	1197	9.287	89.322	934590	46400	0.52	+	10642	VTSQLANK	8	190	430.745474669046	859.476396404891	2	MULTI	HCD	FTMS	0	0	0	-1	0	0	0	0	1	Unmodified	_VTSQLANK_	C4M2R6	90.4736328125
2013-05-10_GAG_Top10HCD_HM1_GJ178	1198	553	0	1	643	1197	9.287	89.322	934590	46400	0.52	+	10642	VTSQLANK	8	190	430.745474669046	859.476396404891	2	MULTI	HCD	FTMS	0	0	0	-1	0	0	0	0	1	Unmodified	_VTSQLANK_	C4M2R6	90.4736328125	vesicle1	NaN	NaN	NaN	NaN
2013-05-10_GAG_Top10HCD_HM1_GJ178	1199	554	0	1	643	1197	9.2928	100	452340	93222	0.51	+	8438	SKYDSVQR	8	121	491.751419746087	981.488286558974	2	MULTI	HCD	FTMS	0	0	0	-1	0	0	0	0	2	Unmodified	_SKYDSVQR_	C4M2Z1	60.7718315124512
2013-05-10_GAG_Top10HCD_HM1_GJ178	1199	554	0	1	643	1197	9.2928	100	452340	93222	0.51	+	8438	SKYDSVQR	8	121	491.751419746087	981.488286558974	2	MULTI	HCD	FTMS	0	0	0	-1	0	0	0	0	2	Unmodified	_SKYDSVQR_	C4M2Z1	60.7718315124512	vesicle1	NaN	NaN	NaN	NaN
2013-05-10_GAG_Top10HCD_HM1_GJ178	1200	555	0	1	643	1197	9.2986	100	101180	16478	0.51	-	-1		0	73	613.753224072631	1225.49189521206	2	MULTI	HCD	FTMS	0	0	0	-1	0	0	0	0	3				NaN
2013-05-10_GAG_Top10HCD_HM1_GJ178	1200	555	0	1	643	1197	9.2986	100	101180	16478	0.51	-	-1		0	73	613.753224072631	1225.49189521206	2	MULTI	HCD	FTMS	0	0	0	-1	0	0	0	0	3				NaN	vesicle1	NaN	NaN	NaN	NaN
2013-05-10_GAG_Top10HCD_HM1_GJ178	1202	556	0	1	644	1201	9.3133	100	51762	16430	0.54	-	-1		0	58	1619.36701669179	NaN	0	PEAK	HCD	FTMS	0	0	0	-1	0	0	0	0	1				NaN
2013-05-10_GAG_Top10HCD_HM1_GJ178	1202	556	0	1	644	1201	9.3133	100	51762	16430	0.54	-	-1		0	58	1619.36701669179	NaN	0	PEAK	HCD	FTMS	0	0	0	-1	0	0	0	0	1				NaN	vesicle1	NaN	NaN	NaN	NaN
2013-05-10_GAG_Top10HCD_HM1_GJ178	1204	557	0	1	645	1203	9.3289	100	172520	15526	0.53	-	-1		0	115	454.214520813907	NaN	0	PEAK	HCD	FTMS	0	0	0	-1	0	0	0	0	1				NaN
2013-05-10_GAG_Top10HCD_HM1_GJ178	1204	557	0	1	645	1203	9.3289	100	172520	15526	0.53	-	-1		0	115	454.214520813907	NaN	0	PEAK	HCD	FTMS	0	0	0	-1	0	0	0	0	1				NaN	vesicle1	NaN	NaN	NaN	NaN
2013-05-10_GAG_Top10HCD_HM1_GJ178	1206	558	0	1	646	1205	9.3442	26.824	2139400	92329	0.45	-	-1		0	150	476.223406228227	1425.64838928488	3	MULTI	HCD	FTMS	0	0	0	-1	0	0	0	0	1				NaN
2013-05-10_GAG_Top10HCD_HM1_GJ178	1206	558	0	1	646	1205	9.3442	26.824	2139400	92329	0.45	-	-1		0	150	476.223406228227	1425.64838928488	3	MULTI	HCD	FTMS	0	0	0	-1	0	0	0	0	1				NaN	vesicle1	NaN	NaN	NaN	NaN
2013-05-10_GAG_Top10HCD_HM1_GJ178	1208	559	0	1	647	1207	9.3582	100	773200	68586	0.53	-	-1		0	202	391.887243258645	1172.63990037613	3	MULTI	HCD	FTMS	0	0	0	-1	0	0	0	0	1				NaN
2013-05-10_GAG_Top10HCD_HM1_GJ178	1208	559	0	1	647	1207	9.3582	100	773200	68586	0.53	-	-1		0	202	391.887243258645	1172.63990037613	3	MULTI	HCD	FTMS	0	0	0	-1	0	0	0	0	1				NaN	vesicle1	NaN	NaN	NaN	NaN
2013-05-10_GAG_Top10HCD_HM1_GJ178	1209	560	0	1	647	1207	9.3641	100	85415	16038	0.51	-	-1		0	72	635.324979181915	1902.95310814594	3	MULTI	HCD	FTMS	0	0	0	-1	0	0	0	0	2				NaN
2013-05-10_GAG_Top10HCD_HM1_GJ178	1209	560	0	1	647	1207	9.3641	100	85415	16038	0.51	-	-1		0	72	635.324979181915	1902.95310814594	3	MULTI	HCD	FTMS	0	0	0	-1	0	0	0	0	2				NaN	vesicle1	NaN	NaN	NaN	NaN
2013-05-10_GAG_Top10HCD_HM1_GJ178	1211	561	0	1	648	1210	9.3794	100	230970	23705	0.51	-	-1		0	116	239.636678954126	NaN	0	PEAK	HCD	FTMS	0	0	0	-1	0	0	0	0	1				NaN
2013-05-10_GAG_Top10HCD_HM1_GJ178	1211	561	0	1	648	1210	9.3794	100	230970	23705	0.51	-	-1		0	116	239.636678954126	NaN	0	PEAK	HCD	FTMS	0	0	0	-1	0	0	0	0	1				NaN	vesicle1	NaN	NaN	NaN	NaN
2013-05-10_GAG_Top10HCD_HM1_GJ178	1213	562	0	1	649	1212	9.3949	100	360170	49312	0.5	-	-1		0	100	266.178812957833	530.343072982467	2	MULTI	HCD	FTMS	0	0	0	-1	0	0	0	0	1				NaN
2013-05-10_GAG_Top10HCD_HM1_GJ178	1213	562	0	1	649	1212	9.3949	100	360170	49312	0.5	-	-1		0	100	266.178812957833	530.343072982467	2	MULTI	HCD	FTMS	0	0	0	-1	0	0	0	0	1				NaN	vesicle1	NaN	NaN	NaN	NaN
2013-05-10_GAG_Top10HCD_HM1_GJ178	1215	563	0	1	650	1214	9.4098	90.599	1628900	88389	0.52	-	-1		0	214	357.678344853569	713.342136773937	2	MULTI	HCD	FTMS	0	0	0	-1	0	0	0	0	1				NaN
2013-05-10_GAG_Top10HCD_HM1_GJ178	1215	563	0	1	650	1214	9.4098	90.599	1628900	88389	0.52	-	-1		0	214	357.678344853569	713.342136773937	2	MULTI	HCD	FTMS	0	0	0	-1	0	0	0	0	1				NaN	vesicle1	NaN	NaN	NaN	NaN
2013-05-10_GAG_Top10HCD_HM1_GJ178	1216	564	0	1	650	1214	9.4158	92.663	1062700	49718	0.5	-	-1		0	181	345.669455881979	689.324358830758	2	MULTI	HCD	FTMS	0	0	0	-1	0	0	0	0	2				NaN
2013-05-10_GAG_Top10HCD_HM1_GJ178	1216	564	0	1	650	1214	9.4158	92.663	1062700	49718	0.5	-	-1		0	181	345.669455881979	689.324358830758	2	MULTI	HCD	FTMS	0	0	0	-1	0	0	0	0	2				NaN	vesicle1	NaN	NaN	NaN	NaN
2013-05-10_GAG_Top10HCD_HM1_GJ178	1219	565	0	1	652	1218	9.4402	35.701	2118900	258140	0.45	+	2274	ENKDEIIKK	9	160	372.880312306623	1115.61910752007	3	MULTI	HCD	FTMS	0	0	0	-1	0	0	0	0	1	Unmodified	_ENKDEIIKK_	Q5XWD1;C4MB38	29.2627696990967
2013-05-10_GAG_Top10HCD_HM1_GJ178	1219	565	0	1	652	1218	9.4402	35.701	2118900	258140	0.45	+	2274	ENKDEIIKK	9	160	372.880312306623	1115.61910752007	3	MULTI	HCD	FTMS	0	0	0	-1	0	0	0	0	1	Unmodified	_ENKDEIIKK_	Q5XWD1;C4MB38	29.2627696990967	vesicle1	NaN	NaN	NaN	NaN
2013-05-10_GAG_Top10HCD_HM1_GJ178	1224	566	0	1	656	1223	9.4817	100	276300	36164	0.52	-	-1		0	128	525.278226645256	1048.54190035731	2	MULTI	HCD	FTMS	0	0	0	-1	0	0	0	0	1				NaN
2013-05-10_GAG_Top10HCD_HM1_GJ178	1224	566	0	1	656	1223	9.4817	100	276300	36164	0.52	-	-1		0	128	525.278226645256	1048.54190035731	2	MULTI	HCD	FTMS	0	0	0	-1	0	0	0	0	1				NaN	vesicle1	NaN	NaN	NaN	NaN
2013-05-10_GAG_Top10HCD_HM1_GJ178	1225	567	0	1	656	1223	9.4877	100	73428	18750	0.51	-	-1		0	58	731.981910486573	2192.92390205992	3	MULTI	HCD	FTMS	0	0	0	-1	0	0	0	0	2				NaN
2013-05-10_GAG_Top10HCD_HM1_GJ178	1225	567	0	1	656	1223	9.4877	100	73428	18750	0.51	-	-1		0	58	731.981910486573	2192.92390205992	3	MULTI	HCD	FTMS	0	0	0	-1	0	0	0	0	2				NaN	vesicle1	NaN	NaN	NaN	NaN
2013-05-10_GAG_Top10HCD_HM1_GJ178	1227	568	0	1	657	1226	9.5029	100	852000	165400	0.51	-	-1		0	138	320.200411674058	638.386270414917	2	MULTI	HCD	FTMS	0	0	0	-1	0	0	0	0	1				NaN
2013-05-10_GAG_Top10HCD_HM1_GJ178	1227	568	0	1	657	1226	9.5029	100	852000	165400	0.51	-	-1		0	138	320.200411674058	638.386270414917	2	MULTI	HCD	FTMS	0	0	0	-1	0	0	0	0	1				NaN	vesicle1	NaN	NaN	NaN	NaN
2013-05-10_GAG_Top10HCD_HM1_GJ178	1228	569	0	1	657	1226	9.5088	100	903800	79422	0.51	-	-1		0	160	442.240963362871	882.467373792543	2	MULTI	HCD	FTMS	0	0	0	-1	0	0	0	0	2				NaN
2013-05-10_GAG_Top10HCD_HM1_GJ178	1228	569	0	1	657	1226	9.5088	100	903800	79422	0.51	-	-1		0	160	442.240963362871	882.467373792543	2	MULTI	HCD	FTMS	0	0	0	-1	0	0	0	0	2				NaN	vesicle1	NaN	NaN	NaN	NaN
2013-05-10_GAG_Top10HCD_HM1_GJ178	1229	570	0	1	657	1226	9.5147	100	383930	34722	0.5	-	-1		0	115	294.18098679712	NaN	0	PEAK	HCD	FTMS	0	0	0	-1	0	0	0	0	3				NaN
2013-05-10_GAG_Top10HCD_HM1_GJ178	1229	570	0	1	657	1226	9.5147	100	383930	34722	0.5	-	-1		0	115	294.18098679712	NaN	0	PEAK	HCD	FTMS	0	0	0	-1	0	0	0	0	3				NaN	vesicle1	NaN	NaN	NaN	NaN
2013-05-10_GAG_Top10HCD_HM1_GJ178	1232	571	0	1	659	1231	9.5387	100	395800	52104	0.53	-	-1		0	162	505.269396839841	1008.52424074648	2	MULTI	HCD	FTMS	0	0	0	-1	0	0	0	0	1				NaN
2013-05-10_GAG_Top10HCD_HM1_GJ178	1232	571	0	1	659	1231	9.5387	100	395800	52104	0.53	-	-1		0	162	505.269396839841	1008.52424074648	2	MULTI	HCD	FTMS	0	0	0	-1	0	0	0	0	1				NaN	vesicle1	NaN	NaN	NaN	NaN
2013-05-10_GAG_Top10HCD_HM1_GJ178	1234	572	0	1	660	1233	9.5541	100	330100	24046	0.52	-	-1		0	122	588.335293866504	587.328017399904	1	MULTI	HCD	FTMS	0	0	0	-1	0	0	0	0	1				NaN
2013-05-10_GAG_Top10HCD_HM1_GJ178	1234	572	0	1	660	1233	9.5541	100	330100	24046	0.52	-	-1		0	122	588.335293866504	587.328017399904	1	MULTI	HCD	FTMS	0	0	0	-1	0	0	0	0	1				NaN	vesicle1	NaN	NaN	NaN	NaN
2013-05-10_GAG_Top10HCD_HM1_GJ178	1238	573	0	1	663	1237	9.5884	100	69755	17668	0.52	-	-1		0	55	670.302645885674	1338.59073883815	2	MULTI	HCD	FTMS	0	0	0	-1	0	0	0	0	1				NaN
2013-05-10_GAG_Top10HCD_HM1_GJ178	1238	573	0	1	663	1237	9.5884	100	69755	17668	0.52	-	-1		0	55	670.302645885674	1338.59073883815	2	MULTI	HCD	FTMS	0	0	0	-1	0	0	0	0	1				NaN	vesicle1	NaN	NaN	NaN	NaN
2013-05-10_GAG_Top10HCD_HM1_GJ178	1240	574	0	1	664	1239	9.6038	100	59664	15985	0.52	-	-1		0	57	654.332162762418	1959.97465888745	3	MULTI	HCD	FTMS	0	0	0	-1	0	0	0	0	1				NaN
2013-05-10_GAG_Top10HCD_HM1_GJ178	1240	574	0	1	664	1239	9.6038	100	59664	15985	0.52	-	-1		0	57	654.332162762418	1959.97465888745	3	MULTI	HCD	FTMS	0	0	0	-1	0	0	0	0	1				NaN	vesicle1	NaN	NaN	NaN	NaN
2013-05-10_GAG_Top10HCD_HM1_GJ178	1244	575	0	1	667	1243	9.6382	100	395850	20420	0.51	-	-1		0	164	334.52556354762	1000.55486124306	3	MULTI	HCD	FTMS	0	0	0	-1	0	0	0	0	1				NaN
2013-05-10_GAG_Top10HCD_HM1_GJ178	1244	575	0	1	667	1243	9.6382	100	395850	20420	0.51	-	-1		0	164	334.52556354762	1000.55486124306	3	MULTI	HCD	FTMS	0	0	0	-1	0	0	0	0	1				NaN	vesicle1	NaN	NaN	NaN	NaN
2013-05-10_GAG_Top10HCD_HM1_GJ178	1245	576	0	1	667	1243	9.644	100	333250	29659	0.5	-	-1		0	137	308.686671213967	NaN	0	PEAK	HCD	FTMS	0	0	0	-1	0	0	0	0	2				NaN
2013-05-10_GAG_Top10HCD_HM1_GJ178	1245	576	0	1	667	1243	9.644	100	333250	29659	0.5	-	-1		0	137	308.686671213967	NaN	0	PEAK	HCD	FTMS	0	0	0	-1	0	0	0	0	2				NaN	vesicle1	NaN	NaN	NaN	NaN
2013-05-10_GAG_Top10HCD_HM1_GJ178	1246	577	0	1	667	1243	9.6495	100	57852	17601	0.51	-	-1		0	50	1702.06147551497	NaN	0	PEAK	HCD	FTMS	0	0	0	-1	0	0	0	0	3				NaN
2013-05-10_GAG_Top10HCD_HM1_GJ178	1246	577	0	1	667	1243	9.6495	100	57852	17601	0.51	-	-1		0	50	1702.06147551497	NaN	0	PEAK	HCD	FTMS	0	0	0	-1	0	0	0	0	3				NaN	vesicle1	NaN	NaN	NaN	NaN
2013-05-10_GAG_Top10HCD_HM1_GJ178	1248	578	0	1	668	1247	9.6654	100	529940	161160	0.47	-	-1		0	91	254.660172013595	507.305791093991	2	MULTI	HCD	FTMS	0	0	0	-1	0	0	0	0	1				NaN
2013-05-10_GAG_Top10HCD_HM1_GJ178	1248	578	0	1	668	1247	9.6654	100	529940	161160	0.47	-	-1		0	91	254.660172013595	507.305791093991	2	MULTI	HCD	FTMS	0	0	0	-1	0	0	0	0	1				NaN	vesicle1	NaN	NaN	NaN	NaN
2013-05-10_GAG_Top10HCD_HM1_GJ178	1249	579	0	1	668	1247	9.6706	100	250480	28580	0.51	-	-1		0	125	558.816745287843	1115.61893764249	2	MULTI	HCD	FTMS	0	0	0	-1	0	0	0	0	2				NaN
2013-05-10_GAG_Top10HCD_HM1_GJ178	1249	579	0	1	668	1247	9.6706	100	250480	28580	0.51	-	-1		0	125	558.816745287843	1115.61893764249	2	MULTI	HCD	FTMS	0	0	0	-1	0	0	0	0	2				NaN	vesicle1	NaN	NaN	NaN	NaN
2013-05-10_GAG_Top10HCD_HM1_GJ178	1250	580	0	1	668	1247	9.6762	100	96529	16442	0.51	-	-1		0	74	857.888741261706	3427.52585918042	4	MULTI	HCD	FTMS	0	0	0	-1	0	0	0	0	3				NaN
2013-05-10_GAG_Top10HCD_HM1_GJ178	1250	580	0	1	668	1247	9.6762	100	96529	16442	0.51	-	-1		0	74	857.888741261706	3427.52585918042	4	MULTI	HCD	FTMS	0	0	0	-1	0	0	0	0	3				NaN	vesicle1	NaN	NaN	NaN	NaN
2013-05-10_GAG_Top10HCD_HM1_GJ178	1252	581	0	1	669	1251	9.6913	67.327	1362100	234580	0.48	+	3522	GKNNLIR	7	156	407.748346381386	813.482139829572	2	MULTI	HCD	FTMS	0	0	0	-1	0	0	0	0	1	Unmodified	_GKNNLIR_	F2VN92;C4M296	106.605903625488
2013-05-10_GAG_Top10HCD_HM1_GJ178	1252	581	0	1	669	1251	9.6913	67.327	1362100	234580	0.48	+	3522	GKNNLIR	7	156	407.748346381386	813.482139829572	2	MULTI	HCD	FTMS	0	0	0	-1	0	0	0	0	1	Unmodified	_GKNNLIR_	F2VN92;C4M296	106.605903625488	vesicle1	NaN	NaN	NaN	NaN
2013-05-10_GAG_Top10HCD_HM1_GJ178	1253	582	0	1	669	1251	9.6966	100	531680	33110	0.51	+	8731	STEETIR	7	150	418.211383901805	834.408214870409	2	MULTI	HCD	FTMS	0	0	0	-1	0	0	0	0	2	Unmodified	_STEETIR_	B1N5Y9;C4MAR7;O96874;C4M3Q0;P19476;B1N623;O96875;Q24841;C4M6Q4;B1N5A8;C4MA54;C4MBP3;B1N5L9;C4M8W7	59.1116600036621
2013-05-10_GAG_Top10HCD_HM1_GJ178	1253	582	0	1	669	1251	9.6966	100	531680	33110	0.51	+	8731	STEETIR	7	150	418.211383901805	834.408214870409	2	MULTI	HCD	FTMS	0	0	0	-1	0	0	0	0	2	Unmodified	_STEETIR_	B1N5Y9;C4MAR7;O96874;C4M3Q0;P19476;B1N623;O96875;Q24841;C4M6Q4;B1N5A8;C4MA54;C4MBP3;B1N5L9;C4M8W7	59.1116600036621	vesicle1	NaN	NaN	NaN	NaN
2013-05-10_GAG_Top10HCD_HM1_GJ178	1258	583	0	1	673	1257	9.7402	100	66044	17727	0.52	-	-1		0	57	830.69206109986	NaN	0	PEAK	HCD	FTMS	0	0	0	-1	0	0	0	0	1				NaN
2013-05-10_GAG_Top10HCD_HM1_GJ178	1258	583	0	1	673	1257	9.7402	100	66044	17727	0.52	-	-1		0	57	830.69206109986	NaN	0	PEAK	HCD	FTMS	0	0	0	-1	0	0	0	0	1				NaN	vesicle1	NaN	NaN	NaN	NaN
2013-05-10_GAG_Top10HCD_HM1_GJ178	1263	584	0	1	677	1262	9.7839	100	75399	17657	0.52	-	-1		0	54	1097.44421586668	NaN	0	PEAK	HCD	FTMS	0	0	0	-1	0	0	0	0	1				NaN
2013-05-10_GAG_Top10HCD_HM1_GJ178	1263	584	0	1	677	1262	9.7839	100	75399	17657	0.52	-	-1		0	54	1097.44421586668	NaN	0	PEAK	HCD	FTMS	0	0	0	-1	0	0	0	0	1				NaN	vesicle1	NaN	NaN	NaN	NaN
2013-05-10_GAG_Top10HCD_HM1_GJ178	1265	585	0	1	678	1264	9.7996	98.848	1233800	205990	0.5	+	11150	YLAEHPK	7	163	429.229683910597	856.444814887995	2	MULTI	HCD	FTMS	0	0	0	-1	0	0	0	0	1	Unmodified	_YLAEHPK_	C4LXD7;Q8MTW2	77.3892364501953
2013-05-10_GAG_Top10HCD_HM1_GJ178	1265	585	0	1	678	1264	9.7996	98.848	1233800	205990	0.5	+	11150	YLAEHPK	7	163	429.229683910597	856.444814887995	2	MULTI	HCD	FTMS	0	0	0	-1	0	0	0	0	1	Unmodified	_YLAEHPK_	C4LXD7;Q8MTW2	77.3892364501953	vesicle1	NaN	NaN	NaN	NaN
2013-05-10_GAG_Top10HCD_HM1_GJ178	1267	586	0	1	679	1266	9.8145	100	299900	16291	0.52	-	-1		0	125	576.809355569915	1151.60415820663	2	MULTI	HCD	FTMS	0	0	0	-1	0	0	0	0	1				NaN
2013-05-10_GAG_Top10HCD_HM1_GJ178	1267	586	0	1	679	1266	9.8145	100	299900	16291	0.52	-	-1		0	125	576.809355569915	1151.60415820663	2	MULTI	HCD	FTMS	0	0	0	-1	0	0	0	0	1				NaN	vesicle1	NaN	NaN	NaN	NaN
2013-05-10_GAG_Top10HCD_HM1_GJ178	1269	587	0	1	680	1268	9.8296	100	74578	17805	0.53	-	-1		0	44	1016.41040775745	NaN	0	PEAK	HCD	FTMS	0	0	0	-1	0	0	0	0	1				NaN
2013-05-10_GAG_Top10HCD_HM1_GJ178	1269	587	0	1	680	1268	9.8296	100	74578	17805	0.53	-	-1		0	44	1016.41040775745	NaN	0	PEAK	HCD	FTMS	0	0	0	-1	0	0	0	0	1				NaN	vesicle1	NaN	NaN	NaN	NaN
2013-05-10_GAG_Top10HCD_HM1_GJ178	1271	588	0	1	681	1270	9.845	100	571230	63998	0.53	+	6438	LQGEPTNR	8	140	457.738117570488	913.461682207775	2	MULTI	HCD	FTMS	0	0	0	-1	0	0	0	0	1	Unmodified	_LQGEPTNR_	C4LTV0	153.121994018555
2013-05-10_GAG_Top10HCD_HM1_GJ178	1271	588	0	1	681	1270	9.845	100	571230	63998	0.53	+	6438	LQGEPTNR	8	140	457.738117570488	913.461682207775	2	MULTI	HCD	FTMS	0	0	0	-1	0	0	0	0	1	Unmodified	_LQGEPTNR_	C4LTV0	153.121994018555	vesicle1	NaN	NaN	NaN	NaN
2013-05-10_GAG_Top10HCD_HM1_GJ178	1273	589	0	1	682	1272	9.8606	100	878900	85065	0.51	+	7467	NQITENPK	8	185	472.245853955123	942.477154977045	2	MULTI	HCD	FTMS	0	0	0	-1	0	0	0	0	1	Unmodified	_NQITENPK_	C4M5K9	84.7157363891602
2013-05-10_GAG_Top10HCD_HM1_GJ178	1273	589	0	1	682	1272	9.8606	100	878900	85065	0.51	+	7467	NQITENPK	8	185	472.245853955123	942.477154977045	2	MULTI	HCD	FTMS	0	0	0	-1	0	0	0	0	1	Unmodified	_NQITENPK_	C4M5K9	84.7157363891602	vesicle1	NaN	NaN	NaN	NaN
2013-05-10_GAG_Top10HCD_HM1_GJ178	1274	590	0	1	682	1272	9.8664	100	397490	66136	0.51	-	-1		0	119	485.250982904419	484.243706437819	1	MULTI	HCD	FTMS	0	0	0	-1	0	0	0	0	2				NaN
2013-05-10_GAG_Top10HCD_HM1_GJ178	1274	590	0	1	682	1272	9.8664	100	397490	66136	0.51	-	-1		0	119	485.250982904419	484.243706437819	1	MULTI	HCD	FTMS	0	0	0	-1	0	0	0	0	2				NaN	vesicle1	NaN	NaN	NaN	NaN
2013-05-10_GAG_Top10HCD_HM1_GJ178	1276	591	0	1	683	1275	9.8816	100	769290	61086	0.51	+	5334	KGINTLK	7	207	387.247602060244	772.480651187289	2	MULTI	HCD	FTMS	0	0	0	-1	0	0	0	0	1	Unmodified	_KGINTLK_	Q86M34;C4M7C8	84.4299697875977
2013-05-10_GAG_Top10HCD_HM1_GJ178	1276	591	0	1	683	1275	9.8816	100	769290	61086	0.51	+	5334	KGINTLK	7	207	387.247602060244	772.480651187289	2	MULTI	HCD	FTMS	0	0	0	-1	0	0	0	0	1	Unmodified	_KGINTLK_	Q86M34;C4M7C8	84.4299697875977	vesicle1	NaN	NaN	NaN	NaN
2013-05-10_GAG_Top10HCD_HM1_GJ178	1277	592	0	1	683	1275	9.8874	100	108130	15569	0.51	-	-1		0	74	640.766387979678	1279.51822302616	2	MULTI	HCD	FTMS	0	0	0	-1	0	0	0	0	2				NaN
2013-05-10_GAG_Top10HCD_HM1_GJ178	1277	592	0	1	683	1275	9.8874	100	108130	15569	0.51	-	-1		0	74	640.766387979678	1279.51822302616	2	MULTI	HCD	FTMS	0	0	0	-1	0	0	0	0	2				NaN	vesicle1	NaN	NaN	NaN	NaN
2013-05-10_GAG_Top10HCD_HM1_GJ178	1278	593	0	1	683	1275	9.8931	100	147450	17382	0.51	-	-1		0	94	624.952239327217	1871.83488858185	3	MULTI	HCD	FTMS	0	0	0	-1	0	0	0	0	3				NaN
2013-05-10_GAG_Top10HCD_HM1_GJ178	1278	593	0	1	683	1275	9.8931	100	147450	17382	0.51	-	-1		0	94	624.952239327217	1871.83488858185	3	MULTI	HCD	FTMS	0	0	0	-1	0	0	0	0	3				NaN	vesicle1	NaN	NaN	NaN	NaN
2013-05-10_GAG_Top10HCD_HM1_GJ178	1280	594	0	1	684	1279	9.9086	100	497780	46626	0.49	-	-1		0	91	266.178812957833	530.343072982467	2	MULTI	HCD	FTMS	0	0	0	-1	0	0	0	0	1				NaN
2013-05-10_GAG_Top10HCD_HM1_GJ178	1280	594	0	1	684	1279	9.9086	100	497780	46626	0.49	-	-1		0	91	266.178812957833	530.343072982467	2	MULTI	HCD	FTMS	0	0	0	-1	0	0	0	0	1				NaN	vesicle1	NaN	NaN	NaN	NaN
2013-05-10_GAG_Top10HCD_HM1_GJ178	1282	595	0	1	685	1281	9.9237	100	866920	67456	0.51	-	-1		0	188	357.678344853569	713.342136773937	2	MULTI	HCD	FTMS	0	0	0	-1	0	0	0	0	1				NaN
2013-05-10_GAG_Top10HCD_HM1_GJ178	1282	595	0	1	685	1281	9.9237	100	866920	67456	0.51	-	-1		0	188	357.678344853569	713.342136773937	2	MULTI	HCD	FTMS	0	0	0	-1	0	0	0	0	1				NaN	vesicle1	NaN	NaN	NaN	NaN
2013-05-10_GAG_Top10HCD_HM1_GJ178	1283	596	0	1	685	1281	9.9294	100	769580	65136	0.51	-	-1		0	173	344.69751545783	687.380477982459	2	MULTI	HCD	FTMS	0	0	0	-1	0	0	0	0	2				NaN
2013-05-10_GAG_Top10HCD_HM1_GJ178	1283	596	0	1	685	1281	9.9294	100	769580	65136	0.51	-	-1		0	173	344.69751545783	687.380477982459	2	MULTI	HCD	FTMS	0	0	0	-1	0	0	0	0	2				NaN	vesicle1	NaN	NaN	NaN	NaN
2013-05-10_GAG_Top10HCD_HM1_GJ178	1284	597	0	1	685	1281	9.9353	100	446140	47181	0.5	-	-1		0	147	397.742094098871	793.469635264543	2	MULTI	HCD	FTMS	0	0	0	-1	0	0	0	0	3				NaN
2013-05-10_GAG_Top10HCD_HM1_GJ178	1284	597	0	1	685	1281	9.9353	100	446140	47181	0.5	-	-1		0	147	397.742094098871	793.469635264543	2	MULTI	HCD	FTMS	0	0	0	-1	0	0	0	0	3				NaN	vesicle1	NaN	NaN	NaN	NaN
2013-05-10_GAG_Top10HCD_HM1_GJ178	1286	598	0	1	686	1285	9.9504	100	524250	23701	0.51	-	-1		0	203	377.196319157856	1128.56712807377	3	MULTI	HCD	FTMS	0	0	0	-1	0	0	0	0	1				NaN
2013-05-10_GAG_Top10HCD_HM1_GJ178	1286	598	0	1	686	1285	9.9504	100	524250	23701	0.51	-	-1		0	203	377.196319157856	1128.56712807377	3	MULTI	HCD	FTMS	0	0	0	-1	0	0	0	0	1				NaN	vesicle1	NaN	NaN	NaN	NaN
2013-05-10_GAG_Top10HCD_HM1_GJ178	1287	599	0	1	686	1285	9.9559	100	82857	16504	0.52	-	-1		0	57	1615.94671130998	NaN	0	PEAK	HCD	FTMS	0	0	0	-1	0	0	0	0	2				NaN
2013-05-10_GAG_Top10HCD_HM1_GJ178	1287	599	0	1	686	1285	9.9559	100	82857	16504	0.52	-	-1		0	57	1615.94671130998	NaN	0	PEAK	HCD	FTMS	0	0	0	-1	0	0	0	0	2				NaN	vesicle1	NaN	NaN	NaN	NaN
2013-05-10_GAG_Top10HCD_HM1_GJ178	1290	600	0	1	688	1289	9.9804	100	226030	16392	0.52	-	-1		0	114	239.161922527768	NaN	0	PEAK	HCD	FTMS	0	0	0	-1	0	0	0	0	1				NaN
2013-05-10_GAG_Top10HCD_HM1_GJ178	1290	600	0	1	688	1289	9.9804	100	226030	16392	0.52	-	-1		0	114	239.161922527768	NaN	0	PEAK	HCD	FTMS	0	0	0	-1	0	0	0	0	1				NaN	vesicle1	NaN	NaN	NaN	NaN
2013-05-10_GAG_Top10HCD_HM1_GJ178	1292	601	0	1	689	1291	9.9959	100	758770	77144	0.51	+	5780	LCHDNNLR	8	167	521.248478608441	1040.48240428368	2	MULTI	HCD	FTMS	0	0	0	-1	0	0	0	0	1	Unmodified	_LCHDNNLR_	C4M5L3;B1N4A4	78.9791107177734
2013-05-10_GAG_Top10HCD_HM1_GJ178	1292	601	0	1	689	1291	9.9959	100	758770	77144	0.51	+	5780	LCHDNNLR	8	167	521.248478608441	1040.48240428368	2	MULTI	HCD	FTMS	0	0	0	-1	0	0	0	0	1	Unmodified	_LCHDNNLR_	C4M5L3;B1N4A4	78.9791107177734	vesicle1	NaN	NaN	NaN	NaN
2013-05-10_GAG_Top10HCD_HM1_GJ178	1293	602	0	1	689	1291	10.002	100	444150	49585	0.51	-	-1		0	138	533.792608756459	1065.57066457972	2	MULTI	HCD	FTMS	0	0	0	-1	0	0	0	0	2				NaN
2013-05-10_GAG_Top10HCD_HM1_GJ178	1293	602	0	1	689	1291	10.002	100	444150	49585	0.51	-	-1		0	138	533.792608756459	1065.57066457972	2	MULTI	HCD	FTMS	0	0	0	-1	0	0	0	0	2				NaN	vesicle1	NaN	NaN	NaN	NaN
2013-05-10_GAG_Top10HCD_HM1_GJ178	1294	603	0	1	689	1291	10.007	100	100650	17015	0.51	-	-1		0	53	694.686870770898	2081.03878291289	3	MULTI	HCD	FTMS	0	0	0	-1	0	0	0	0	3				NaN
2013-05-10_GAG_Top10HCD_HM1_GJ178	1294	603	0	1	689	1291	10.007	100	100650	17015	0.51	-	-1		0	53	694.686870770898	2081.03878291289	3	MULTI	HCD	FTMS	0	0	0	-1	0	0	0	0	3				NaN	vesicle1	NaN	NaN	NaN	NaN
2013-05-10_GAG_Top10HCD_HM1_GJ178	1296	604	0	1	690	1295	10.023	100	349660	40128	0.51	-	-1		0	95	293.189638537378	584.364724141555	2	MULTI	HCD	FTMS	0	0	0	-1	0	0	0	0	1				NaN
2013-05-10_GAG_Top10HCD_HM1_GJ178	1296	604	0	1	690	1295	10.023	100	349660	40128	0.51	-	-1		0	95	293.189638537378	584.364724141555	2	MULTI	HCD	FTMS	0	0	0	-1	0	0	0	0	1				NaN	vesicle1	NaN	NaN	NaN	NaN
2013-05-10_GAG_Top10HCD_HM1_GJ178	1297	605	0	1	690	1295	10.028	100	426280	29543	0.5	-	-1		0	135	322.197610923865	642.380668914529	2	MULTI	HCD	FTMS	0	0	0	-1	0	0	0	0	2				NaN
2013-05-10_GAG_Top10HCD_HM1_GJ178	1297	605	0	1	690	1295	10.028	100	426280	29543	0.5	-	-1		0	135	322.197610923865	642.380668914529	2	MULTI	HCD	FTMS	0	0	0	-1	0	0	0	0	2				NaN	vesicle1	NaN	NaN	NaN	NaN
2013-05-10_GAG_Top10HCD_HM1_GJ178	1298	606	0	1	690	1295	10.034	100	266850	21447	0.51	+	261	AFNQCSR	7	139	441.697924624431	881.381296315663	2	MULTI	HCD	FTMS	0	0	0	-1	0	0	0	0	3	Unmodified	_AFNQCSR_	C4LWQ0	70.8680419921875
2013-05-10_GAG_Top10HCD_HM1_GJ178	1298	606	0	1	690	1295	10.034	100	266850	21447	0.51	+	261	AFNQCSR	7	139	441.697924624431	881.381296315663	2	MULTI	HCD	FTMS	0	0	0	-1	0	0	0	0	3	Unmodified	_AFNQCSR_	C4LWQ0	70.8680419921875	vesicle1	NaN	NaN	NaN	NaN
2013-05-10_GAG_Top10HCD_HM1_GJ178	1300	607	0	1	691	1299	10.049	100	262690	49724	0.53	-	-1		0	96	547.733710349277	1093.45286776535	2	MULTI	HCD	FTMS	0	0	0	-1	0	0	0	0	1				NaN
2013-05-10_GAG_Top10HCD_HM1_GJ178	1300	607	0	1	691	1299	10.049	100	262690	49724	0.53	-	-1		0	96	547.733710349277	1093.45286776535	2	MULTI	HCD	FTMS	0	0	0	-1	0	0	0	0	1				NaN	vesicle1	NaN	NaN	NaN	NaN
2013-05-10_GAG_Top10HCD_HM1_GJ178	1301	608	0	1	691	1299	10.055	100	291830	69103	0.51	-	-1		0	112	494.760145863392	987.505738793584	2	MULTI	HCD	FTMS	0	0	0	-1	0	0	0	0	2				NaN
2013-05-10_GAG_Top10HCD_HM1_GJ178	1301	608	0	1	691	1299	10.055	100	291830	69103	0.51	-	-1		0	112	494.760145863392	987.505738793584	2	MULTI	HCD	FTMS	0	0	0	-1	0	0	0	0	2				NaN	vesicle1	NaN	NaN	NaN	NaN
2013-05-10_GAG_Top10HCD_HM1_GJ178	1306	609	0	1	695	1305	10.098	100	131040	17699	0.51	-	-1		0	75	678.309655768568	NaN	0	PEAK	HCD	FTMS	0	0	0	-1	0	0	0	0	1				NaN
2013-05-10_GAG_Top10HCD_HM1_GJ178	1306	609	0	1	695	1305	10.098	100	131040	17699	0.51	-	-1		0	75	678.309655768568	NaN	0	PEAK	HCD	FTMS	0	0	0	-1	0	0	0	0	1				NaN	vesicle1	NaN	NaN	NaN	NaN
2013-05-10_GAG_Top10HCD_HM1_GJ178	1312	610	0	1	700	1311	10.15	91.62	800670	78786	0.51	+	5696	LADAYKDK	8	144	308.499151829344	922.475626088232	3	MULTI	HCD	FTMS	0	0	0	-1	0	0	0	0	1	Unmodified	_LADAYKDK_	Q5XWD1;C4MB38	86.6476135253906
2013-05-10_GAG_Top10HCD_HM1_GJ178	1312	610	0	1	700	1311	10.15	91.62	800670	78786	0.51	+	5696	LADAYKDK	8	144	308.499151829344	922.475626088232	3	MULTI	HCD	FTMS	0	0	0	-1	0	0	0	0	1	Unmodified	_LADAYKDK_	Q5XWD1;C4MB38	86.6476135253906	vesicle1	NaN	NaN	NaN	NaN
2013-05-10_GAG_Top10HCD_HM1_GJ178	1313	611	0	1	700	1311	10.156	100	340030	28518	0.5	-	-1		0	143	332.688581674781	663.362610416363	2	MULTI	HCD	FTMS	0	0	0	-1	0	0	0	0	2				NaN
2013-05-10_GAG_Top10HCD_HM1_GJ178	1313	611	0	1	700	1311	10.156	100	340030	28518	0.5	-	-1		0	143	332.688581674781	663.362610416363	2	MULTI	HCD	FTMS	0	0	0	-1	0	0	0	0	2				NaN	vesicle1	NaN	NaN	NaN	NaN
2013-05-10_GAG_Top10HCD_HM1_GJ178	1315	612	0	1	701	1314	10.171	100	432530	112170	0.51	-	-1		0	102	254.660172013595	507.305791093991	2	MULTI	HCD	FTMS	0	0	0	-1	0	0	0	0	1				NaN
2013-05-10_GAG_Top10HCD_HM1_GJ178	1315	612	0	1	701	1314	10.171	100	432530	112170	0.51	-	-1		0	102	254.660172013595	507.305791093991	2	MULTI	HCD	FTMS	0	0	0	-1	0	0	0	0	1				NaN	vesicle1	NaN	NaN	NaN	NaN
2013-05-10_GAG_Top10HCD_HM1_GJ178	1316	613	0	1	701	1314	10.177	100	290720	37454	0.51	+	11137	YKEDTVEDK	9	125	563.766918159945	1125.51928338669	2	MULTI	HCD	FTMS	0	0	0	-1	0	0	0	0	2	Unmodified	_YKEDTVEDK_	Q1EQ51	51.339038848877
2013-05-10_GAG_Top10HCD_HM1_GJ178	1316	613	0	1	701	1314	10.177	100	290720	37454	0.51	+	11137	YKEDTVEDK	9	125	563.766918159945	1125.51928338669	2	MULTI	HCD	FTMS	0	0	0	-1	0	0	0	0	2	Unmodified	_YKEDTVEDK_	Q1EQ51	51.339038848877	vesicle1	NaN	NaN	NaN	NaN
2013-05-10_GAG_Top10HCD_HM1_GJ178	1318	614	0	1	702	1317	10.192	100	361800	23332	0.53	+	1426	DLGHGGDDVK	10	126	506.738331178115	1011.46210942303	2	MULTI	HCD	FTMS	0	0	0	-1	0	0	0	0	1	Unmodified	_DLGHGGDDVK_	B1N321;C4LZ50;O76753	65.3301696777344
2013-05-10_GAG_Top10HCD_HM1_GJ178	1318	614	0	1	702	1317	10.192	100	361800	23332	0.53	+	1426	DLGHGGDDVK	10	126	506.738331178115	1011.46210942303	2	MULTI	HCD	FTMS	0	0	0	-1	0	0	0	0	1	Unmodified	_DLGHGGDDVK_	B1N321;C4LZ50;O76753	65.3301696777344	vesicle1	NaN	NaN	NaN	NaN
2013-05-10_GAG_Top10HCD_HM1_GJ178	1320	615	0	1	703	1319	10.208	100	610810	45976	0.49	+	7700	PVSASLKK	8	161	415.259917604998	828.505282276797	2	MULTI	HCD	FTMS	0	0	0	-1	0	0	0	0	1	Unmodified	_PVSASLKK_	C4LWE7	81.2104263305664
2013-05-10_GAG_Top10HCD_HM1_GJ178	1320	615	0	1	703	1319	10.208	100	610810	45976	0.49	+	7700	PVSASLKK	8	161	415.259917604998	828.505282276797	2	MULTI	HCD	FTMS	0	0	0	-1	0	0	0	0	1	Unmodified	_PVSASLKK_	C4LWE7	81.2104263305664	vesicle1	NaN	NaN	NaN	NaN
2013-05-10_GAG_Top10HCD_HM1_GJ178	1324	616	0	1	706	1323	10.242	100	89169	19749	0.51	-	-1		0	36	709.860122189774	NaN	0	PEAK	HCD	FTMS	0	0	0	-1	0	0	0	0	1				NaN
2013-05-10_GAG_Top10HCD_HM1_GJ178	1324	616	0	1	706	1323	10.242	100	89169	19749	0.51	-	-1		0	36	709.860122189774	NaN	0	PEAK	HCD	FTMS	0	0	0	-1	0	0	0	0	1				NaN	vesicle1	NaN	NaN	NaN	NaN
2013-05-10_GAG_Top10HCD_HM1_GJ178	1326	617	0	1	707	1325	10.257	100	95008	19216	0.52	-	-1		0	59	1697.89926169927	NaN	0	PEAK	HCD	FTMS	0	0	0	-1	0	0	0	0	1				NaN
2013-05-10_GAG_Top10HCD_HM1_GJ178	1326	617	0	1	707	1325	10.257	100	95008	19216	0.52	-	-1		0	59	1697.89926169927	NaN	0	PEAK	HCD	FTMS	0	0	0	-1	0	0	0	0	1				NaN	vesicle1	NaN	NaN	NaN	NaN
2013-05-10_GAG_Top10HCD_HM1_GJ178	1332	618	0	1	712	1331	10.311	100	748100	30960	0.5	+	672	ANNEFEK	7	173	426.198219938088	850.381886942977	2	MULTI	HCD	FTMS	0	0	0	-1	0	0	0	0	1	Unmodified	_ANNEFEK_	C4LSA8	90.5048294067383
2013-05-10_GAG_Top10HCD_HM1_GJ178	1332	618	0	1	712	1331	10.311	100	748100	30960	0.5	+	672	ANNEFEK	7	173	426.198219938088	850.381886942977	2	MULTI	HCD	FTMS	0	0	0	-1	0	0	0	0	1	Unmodified	_ANNEFEK_	C4LSA8	90.5048294067383	vesicle1	NaN	NaN	NaN	NaN
2013-05-10_GAG_Top10HCD_HM1_GJ178	1336	619	0	1	715	1335	10.345	100	96594	19524	0.52	-	-1		0	53	1546.47	NaN	0	PEAK	HCD	FTMS	0	0	0	-1	0	0	0	0	1				NaN
2013-05-10_GAG_Top10HCD_HM1_GJ178	1336	619	0	1	715	1335	10.345	100	96594	19524	0.52	-	-1		0	53	1546.47	NaN	0	PEAK	HCD	FTMS	0	0	0	-1	0	0	0	0	1				NaN	vesicle1	NaN	NaN	NaN	NaN
2013-05-10_GAG_Top10HCD_HM1_GJ178	1338	620	0	1	716	1337	10.361	51.475	1480700	151220	0.45	+	5697	LADAYKDK	8	131	462.245048971667	922.475545010133	2	MULTI	HCD	FTMS	0	0	0	-1	0	0	0	0	1	Unmodified	_LADAYKDK_	Q5XWD1;C4MB38	110.260696411133
2013-05-10_GAG_Top10HCD_HM1_GJ178	1338	620	0	1	716	1337	10.361	51.475	1480700	151220	0.45	+	5697	LADAYKDK	8	131	462.245048971667	922.475545010133	2	MULTI	HCD	FTMS	0	0	0	-1	0	0	0	0	1	Unmodified	_LADAYKDK_	Q5XWD1;C4MB38	110.260696411133	vesicle1	NaN	NaN	NaN	NaN
2013-05-10_GAG_Top10HCD_HM1_GJ178	1340	621	0	1	717	1339	10.375	100	155880	19670	0.51	+	4376	IGGYDSK	7	64	739.362697846284	738.355421379684	1	MULTI	HCD	FTMS	0	0	0	-1	0	0	0	0	1	Unmodified	_IGGYDSK_	C4LUJ3	66.5013427734375
2013-05-10_GAG_Top10HCD_HM1_GJ178	1340	621	0	1	717	1339	10.375	100	155880	19670	0.51	+	4376	IGGYDSK	7	64	739.362697846284	738.355421379684	1	MULTI	HCD	FTMS	0	0	0	-1	0	0	0	0	1	Unmodified	_IGGYDSK_	C4LUJ3	66.5013427734375	vesicle1	NaN	NaN	NaN	NaN
2013-05-10_GAG_Top10HCD_HM1_GJ178	1341	622	0	1	717	1339	10.381	100	418730	60731	0.51	-	-1		0	149	479.769173044449	957.523793155698	2	MULTI	HCD	FTMS	0	0	0	-1	0	0	0	0	2				NaN
2013-05-10_GAG_Top10HCD_HM1_GJ178	1341	622	0	1	717	1339	10.381	100	418730	60731	0.51	-	-1		0	149	479.769173044449	957.523793155698	2	MULTI	HCD	FTMS	0	0	0	-1	0	0	0	0	2				NaN	vesicle1	NaN	NaN	NaN	NaN
2013-05-10_GAG_Top10HCD_HM1_GJ178	1342	623	0	1	717	1339	10.386	100	102900	19820	0.52	-	-1		0	54	1579.66235047957	NaN	0	PEAK	HCD	FTMS	0	0	0	-1	0	0	0	0	3				NaN
2013-05-10_GAG_Top10HCD_HM1_GJ178	1342	623	0	1	717	1339	10.386	100	102900	19820	0.52	-	-1		0	54	1579.66235047957	NaN	0	PEAK	HCD	FTMS	0	0	0	-1	0	0	0	0	3				NaN	vesicle1	NaN	NaN	NaN	NaN
2013-05-10_GAG_Top10HCD_HM1_GJ178	1344	624	0	1	718	1343	10.402	100	729500	51832	0.5	+	115	ADLAQTR	7	183	387.708483217612	773.402413502023	2	MULTI	HCD	FTMS	0	0	0	-1	0	0	0	0	1	Unmodified	_ADLAQTR_	O15785;Q6AW60	86.1555328369141
2013-05-10_GAG_Top10HCD_HM1_GJ178	1344	624	0	1	718	1343	10.402	100	729500	51832	0.5	+	115	ADLAQTR	7	183	387.708483217612	773.402413502023	2	MULTI	HCD	FTMS	0	0	0	-1	0	0	0	0	1	Unmodified	_ADLAQTR_	O15785;Q6AW60	86.1555328369141	vesicle1	NaN	NaN	NaN	NaN
2013-05-10_GAG_Top10HCD_HM1_GJ178	1346	625	0	1	719	1345	10.417	100	483210	42259	0.48	-	-1		0	95	266.178812957833	530.343072982467	2	MULTI	HCD	FTMS	0	0	0	-1	0	0	0	0	1				NaN
2013-05-10_GAG_Top10HCD_HM1_GJ178	1346	625	0	1	719	1345	10.417	100	483210	42259	0.48	-	-1		0	95	266.178812957833	530.343072982467	2	MULTI	HCD	FTMS	0	0	0	-1	0	0	0	0	1				NaN	vesicle1	NaN	NaN	NaN	NaN
2013-05-10_GAG_Top10HCD_HM1_GJ178	1347	626	0	1	719	1345	10.423	100	285980	18993	0.51	-	-1		0	124	616.308698411907	1230.60284389061	2	MULTI	HCD	FTMS	0	0	0	-1	0	0	0	0	2				NaN
2013-05-10_GAG_Top10HCD_HM1_GJ178	1347	626	0	1	719	1345	10.423	100	285980	18993	0.51	-	-1		0	124	616.308698411907	1230.60284389061	2	MULTI	HCD	FTMS	0	0	0	-1	0	0	0	0	2				NaN	vesicle1	NaN	NaN	NaN	NaN
2013-05-10_GAG_Top10HCD_HM1_GJ178	1349	627	0	1	720	1348	10.438	46.533	1816600	131990	0.45	+	5492	KNRDPLER	8	156	343.193003886226	1026.55718225888	3	MULTI	HCD	FTMS	0	0	0	-1	0	0	0	0	1	Unmodified	_KNRDPLER_	Q07569;C4LU72	45.4070510864258
2013-05-10_GAG_Top10HCD_HM1_GJ178	1349	627	0	1	720	1348	10.438	46.533	1816600	131990	0.45	+	5492	KNRDPLER	8	156	343.193003886226	1026.55718225888	3	MULTI	HCD	FTMS	0	0	0	-1	0	0	0	0	1	Unmodified	_KNRDPLER_	Q07569;C4LU72	45.4070510864258	vesicle1	NaN	NaN	NaN	NaN
2013-05-10_GAG_Top10HCD_HM1_GJ178	1350	628	0	1	720	1348	10.443	100	743680	45941	0.5	-	-1		0	202	359.699354214167	717.384155495134	2	MULTI	HCD	FTMS	0	0	0	-1	0	0	0	0	2				NaN
2013-05-10_GAG_Top10HCD_HM1_GJ178	1350	628	0	1	720	1348	10.443	100	743680	45941	0.5	-	-1		0	202	359.699354214167	717.384155495134	2	MULTI	HCD	FTMS	0	0	0	-1	0	0	0	0	2				NaN	vesicle1	NaN	NaN	NaN	NaN
2013-05-10_GAG_Top10HCD_HM1_GJ178	1351	629	0	1	720	1348	10.448	100	905050	116980	0.5	-	-1		0	186	401.25142949051	800.488306047819	2	MULTI	HCD	FTMS	0	0	0	-1	0	0	0	0	3				NaN
2013-05-10_GAG_Top10HCD_HM1_GJ178	1351	629	0	1	720	1348	10.448	100	905050	116980	0.5	-	-1		0	186	401.25142949051	800.488306047819	2	MULTI	HCD	FTMS	0	0	0	-1	0	0	0	0	3				NaN	vesicle1	NaN	NaN	NaN	NaN
2013-05-10_GAG_Top10HCD_HM1_GJ178	1353	630	0	1	721	1352	10.464	100	175910	20478	0.48	+	6713	LVNGDTSCSGR	11	84	583.267200801237	1164.51984866927	2	MULTI	HCD	FTMS	0	0	0	-1	0	0	0	0	1	Unmodified	_LVNGDTSCSGR_	CON__ENSEMBL:ENSBTAP00000031360	56.7398414611816
2013-05-10_GAG_Top10HCD_HM1_GJ178	1353	630	0	1	721	1352	10.464	100	175910	20478	0.48	+	6713	LVNGDTSCSGR	11	84	583.267200801237	1164.51984866927	2	MULTI	HCD	FTMS	0	0	0	-1	0	0	0	0	1	Unmodified	_LVNGDTSCSGR_	CON__ENSEMBL:ENSBTAP00000031360	56.7398414611816	vesicle1	NaN	NaN	NaN	NaN
2013-05-10_GAG_Top10HCD_HM1_GJ178	1355	631	0	1	722	1354	10.479	100	776050	137950	0.48	-	-1		0	109	218.13941253206	434.26427213092	2	MULTI	HCD	FTMS	0	0	0	-1	0	0	0	0	1				NaN
2013-05-10_GAG_Top10HCD_HM1_GJ178	1355	631	0	1	722	1354	10.479	100	776050	137950	0.48	-	-1		0	109	218.13941253206	434.26427213092	2	MULTI	HCD	FTMS	0	0	0	-1	0	0	0	0	1				NaN	vesicle1	NaN	NaN	NaN	NaN
2013-05-10_GAG_Top10HCD_HM1_GJ178	1356	632	0	1	722	1354	10.485	100	650490	50326	0.51	-	-1		0	190	452.192408960194	902.370264987189	2	MULTI	HCD	FTMS	0	0	0	-1	0	0	0	0	2				NaN
2013-05-10_GAG_Top10HCD_HM1_GJ178	1356	632	0	1	722	1354	10.485	100	650490	50326	0.51	-	-1		0	190	452.192408960194	902.370264987189	2	MULTI	HCD	FTMS	0	0	0	-1	0	0	0	0	2				NaN	vesicle1	NaN	NaN	NaN	NaN
2013-05-10_GAG_Top10HCD_HM1_GJ178	1359	633	0	1	724	1358	10.51	28.375	2712100	154680	0.43	+	3270	GADYVEKEK	9	129	519.758965316528	1037.50337769986	2	MULTI	HCD	FTMS	0	0	0	-1	0	0	0	0	1	Unmodified	_GADYVEKEK_	Q5XWD1;C4MB38	120.589202880859
2013-05-10_GAG_Top10HCD_HM1_GJ178	1359	633	0	1	724	1358	10.51	28.375	2712100	154680	0.43	+	3270	GADYVEKEK	9	129	519.758965316528	1037.50337769986	2	MULTI	HCD	FTMS	0	0	0	-1	0	0	0	0	1	Unmodified	_GADYVEKEK_	Q5XWD1;C4MB38	120.589202880859	vesicle1	NaN	NaN	NaN	NaN
2013-05-10_GAG_Top10HCD_HM1_GJ178	1360	634	0	1	724	1358	10.514	100	1041900	57271	0.51	+	10510	VQTAENNYK	9	190	533.762340500269	1065.51012806734	2	MULTI	HCD	FTMS	0	0	0	-1	0	0	0	0	2	Unmodified	_VQTAENNYK_	B1N368	145.347503662109
2013-05-10_GAG_Top10HCD_HM1_GJ178	1360	634	0	1	724	1358	10.514	100	1041900	57271	0.51	+	10510	VQTAENNYK	9	190	533.762340500269	1065.51012806734	2	MULTI	HCD	FTMS	0	0	0	-1	0	0	0	0	2	Unmodified	_VQTAENNYK_	B1N368	145.347503662109	vesicle1	NaN	NaN	NaN	NaN
2013-05-10_GAG_Top10HCD_HM1_GJ178	1361	635	0	1	724	1358	10.52	100	658090	97969	0.51	-	-1		0	168	376.524214899961	1126.55081530008	3	MULTI	HCD	FTMS	0	0	0	-1	0	0	0	0	3				NaN
2013-05-10_GAG_Top10HCD_HM1_GJ178	1361	635	0	1	724	1358	10.52	100	658090	97969	0.51	-	-1		0	168	376.524214899961	1126.55081530008	3	MULTI	HCD	FTMS	0	0	0	-1	0	0	0	0	3				NaN	vesicle1	NaN	NaN	NaN	NaN
2013-05-10_GAG_Top10HCD_HM1_GJ178	1362	636	0	1	724	1358	10.525	100	100230	21101	0.52	-	-1		0	59	1616.3835387318	NaN	0	PEAK	HCD	FTMS	0	0	0	-1	0	0	0	0	4				NaN
2013-05-10_GAG_Top10HCD_HM1_GJ178	1362	636	0	1	724	1358	10.525	100	100230	21101	0.52	-	-1		0	59	1616.3835387318	NaN	0	PEAK	HCD	FTMS	0	0	0	-1	0	0	0	0	4				NaN	vesicle1	NaN	NaN	NaN	NaN
2013-05-10_GAG_Top10HCD_HM1_GJ178	1364	637	0	1	725	1363	10.541	97.152	1085000	95483	0.5	-	-1		0	180	295.1676051692	882.480986107799	3	MULTI	HCD	FTMS	0	0	0	-1	0	0	0	0	1				NaN
2013-05-10_GAG_Top10HCD_HM1_GJ178	1364	637	0	1	725	1363	10.541	97.152	1085000	95483	0.5	-	-1		0	180	295.1676051692	882.480986107799	3	MULTI	HCD	FTMS	0	0	0	-1	0	0	0	0	1				NaN	vesicle1	NaN	NaN	NaN	NaN
2013-05-10_GAG_Top10HCD_HM1_GJ178	1365	638	0	1	725	1363	10.546	100	749660	99148	0.5	-	-1		0	119	318.676661477794	635.338770022389	2	MULTI	HCD	FTMS	0	0	0	-1	0	0	0	0	2				NaN
2013-05-10_GAG_Top10HCD_HM1_GJ178	1365	638	0	1	725	1363	10.546	100	749660	99148	0.5	-	-1		0	119	318.676661477794	635.338770022389	2	MULTI	HCD	FTMS	0	0	0	-1	0	0	0	0	2				NaN	vesicle1	NaN	NaN	NaN	NaN
2013-05-10_GAG_Top10HCD_HM1_GJ178	1366	639	0	1	725	1363	10.552	100	432620	49622	0.51	+	7374	NNVETVAK	8	165	437.735023618962	873.455494304723	2	MULTI	HCD	FTMS	0	0	0	-1	0	0	0	0	3	Unmodified	_NNVETVAK_	C4M2R6	71.3611068725586
2013-05-10_GAG_Top10HCD_HM1_GJ178	1366	639	0	1	725	1363	10.552	100	432620	49622	0.51	+	7374	NNVETVAK	8	165	437.735023618962	873.455494304723	2	MULTI	HCD	FTMS	0	0	0	-1	0	0	0	0	3	Unmodified	_NNVETVAK_	C4M2R6	71.3611068725586	vesicle1	NaN	NaN	NaN	NaN
2013-05-10_GAG_Top10HCD_HM1_GJ178	1368	640	0	1	726	1367	10.567	42.267	669720	89471	0.44	-	-1		0	130	494.760145863392	987.505738793584	2	MULTI	HCD	FTMS	0	0	0	-1	0	0	0	0	1				NaN
2013-05-10_GAG_Top10HCD_HM1_GJ178	1368	640	0	1	726	1367	10.567	42.267	669720	89471	0.44	-	-1		0	130	494.760145863392	987.505738793584	2	MULTI	HCD	FTMS	0	0	0	-1	0	0	0	0	1				NaN	vesicle1	NaN	NaN	NaN	NaN
2013-05-10_GAG_Top10HCD_HM1_GJ178	1369	641	0	1	726	1367	10.572	100	739830	36369	0.51	-	-1		0	150	548.269549201068	1094.52454546894	2	MULTI	HCD	FTMS	0	0	0	-1	0	0	0	0	2				NaN
2013-05-10_GAG_Top10HCD_HM1_GJ178	1369	641	0	1	726	1367	10.572	100	739830	36369	0.51	-	-1		0	150	548.269549201068	1094.52454546894	2	MULTI	HCD	FTMS	0	0	0	-1	0	0	0	0	2				NaN	vesicle1	NaN	NaN	NaN	NaN
2013-05-10_GAG_Top10HCD_HM1_GJ178	1370	642	0	1	726	1367	10.578	100	425580	29474	0.49	-	-1		0	119	237.667916322275	NaN	0	PEAK	HCD	FTMS	0	0	0	-1	0	0	0	0	3				NaN
2013-05-10_GAG_Top10HCD_HM1_GJ178	1370	642	0	1	726	1367	10.578	100	425580	29474	0.49	-	-1		0	119	237.667916322275	NaN	0	PEAK	HCD	FTMS	0	0	0	-1	0	0	0	0	3				NaN	vesicle1	NaN	NaN	NaN	NaN
2013-05-10_GAG_Top10HCD_HM1_GJ178	1371	643	0	1	726	1367	10.583	100	111750	21372	0.51	-	-1		0	69	938.450291008795	1874.88602908439	2	MULTI	HCD	FTMS	0	0	0	-1	0	0	0	0	4				NaN
2013-05-10_GAG_Top10HCD_HM1_GJ178	1371	643	0	1	726	1367	10.583	100	111750	21372	0.51	-	-1		0	69	938.450291008795	1874.88602908439	2	MULTI	HCD	FTMS	0	0	0	-1	0	0	0	0	4				NaN	vesicle1	NaN	NaN	NaN	NaN
2013-05-10_GAG_Top10HCD_HM1_GJ178	1373	644	0	1	727	1372	10.599	100	218280	24494	0.49	-	-1		0	109	644.97706520505	1931.90936621535	3	MULTI	HCD	FTMS	0	0	0	-1	0	0	0	0	1				NaN
2013-05-10_GAG_Top10HCD_HM1_GJ178	1373	644	0	1	727	1372	10.599	100	218280	24494	0.49	-	-1		0	109	644.97706520505	1931.90936621535	3	MULTI	HCD	FTMS	0	0	0	-1	0	0	0	0	1				NaN	vesicle1	NaN	NaN	NaN	NaN
2013-05-10_GAG_Top10HCD_HM1_GJ178	1375	645	0	1	728	1374	10.614	100	278570	21461	0.51	-	-1		0	130	659.344172607566	1975.0106884229	3	MULTI	HCD	FTMS	0	0	0	-1	0	0	0	0	1				NaN
2013-05-10_GAG_Top10HCD_HM1_GJ178	1375	645	0	1	728	1374	10.614	100	278570	21461	0.51	-	-1		0	130	659.344172607566	1975.0106884229	3	MULTI	HCD	FTMS	0	0	0	-1	0	0	0	0	1				NaN	vesicle1	NaN	NaN	NaN	NaN
2013-05-10_GAG_Top10HCD_HM1_GJ178	1380	646	0	1	732	1379	10.659	100	388380	38300	0.5	-	-1		0	152	330.175743471889	987.505401015867	3	MULTI	HCD	FTMS	0	0	0	-1	0	0	0	0	1				NaN
2013-05-10_GAG_Top10HCD_HM1_GJ178	1380	646	0	1	732	1379	10.659	100	388380	38300	0.5	-	-1		0	152	330.175743471889	987.505401015867	3	MULTI	HCD	FTMS	0	0	0	-1	0	0	0	0	1				NaN	vesicle1	NaN	NaN	NaN	NaN
2013-05-10_GAG_Top10HCD_HM1_GJ178	1383	647	0	1	734	1382	10.684	100	99264	21335	0.52	-	-1		0	48	1283.4	NaN	0	PEAK	HCD	FTMS	0	0	0	-1	0	0	0	0	1				NaN
2013-05-10_GAG_Top10HCD_HM1_GJ178	1383	647	0	1	734	1382	10.684	100	99264	21335	0.52	-	-1		0	48	1283.4	NaN	0	PEAK	HCD	FTMS	0	0	0	-1	0	0	0	0	1				NaN	vesicle1	NaN	NaN	NaN	NaN
2013-05-10_GAG_Top10HCD_HM1_GJ178	1385	648	0	1	735	1384	10.7	100	428360	39608	0.47	-	-1		0	110	251.666039147449	501.317525361698	2	MULTI	HCD	FTMS	0	0	0	-1	0	0	0	0	1				NaN
2013-05-10_GAG_Top10HCD_HM1_GJ178	1385	648	0	1	735	1384	10.7	100	428360	39608	0.47	-	-1		0	110	251.666039147449	501.317525361698	2	MULTI	HCD	FTMS	0	0	0	-1	0	0	0	0	1				NaN	vesicle1	NaN	NaN	NaN	NaN
2013-05-10_GAG_Top10HCD_HM1_GJ178	1386	649	0	1	735	1384	10.705	100	236750	19973	0.51	-	-1		0	113	559.81957564027	NaN	0	PEAK	HCD	FTMS	0	0	0	-1	0	0	0	0	2				NaN
2013-05-10_GAG_Top10HCD_HM1_GJ178	1386	649	0	1	735	1384	10.705	100	236750	19973	0.51	-	-1		0	113	559.81957564027	NaN	0	PEAK	HCD	FTMS	0	0	0	-1	0	0	0	0	2				NaN	vesicle1	NaN	NaN	NaN	NaN
2013-05-10_GAG_Top10HCD_HM1_GJ178	1388	650	0	1	736	1387	10.72	100	473820	36423	0.49	+	4210	IDKNLAR	7	141	415.248305175569	828.482057417939	2	MULTI	HCD	FTMS	0	0	0	-1	0	0	0	0	1	Unmodified	_IDKNLAR_	O15616;C4LVT2;C4M8R8	66.3378677368164
2013-05-10_GAG_Top10HCD_HM1_GJ178	1388	650	0	1	736	1387	10.72	100	473820	36423	0.49	+	4210	IDKNLAR	7	141	415.248305175569	828.482057417939	2	MULTI	HCD	FTMS	0	0	0	-1	0	0	0	0	1	Unmodified	_IDKNLAR_	O15616;C4LVT2;C4M8R8	66.3378677368164	vesicle1	NaN	NaN	NaN	NaN
2013-05-10_GAG_Top10HCD_HM1_GJ178	1391	651	0	1	738	1390	10.745	100	102590	21175	0.51	-	-1		0	59	1014.09854437705	NaN	0	PEAK	HCD	FTMS	0	0	0	-1	0	0	0	0	1				NaN
2013-05-10_GAG_Top10HCD_HM1_GJ178	1391	651	0	1	738	1390	10.745	100	102590	21175	0.51	-	-1		0	59	1014.09854437705	NaN	0	PEAK	HCD	FTMS	0	0	0	-1	0	0	0	0	1				NaN	vesicle1	NaN	NaN	NaN	NaN
2013-05-10_GAG_Top10HCD_HM1_GJ178	1394	652	0	1	740	1393	10.77	100	100210	21748	0.52	-	-1		0	56	1697.99766941256	NaN	0	PEAK	HCD	FTMS	0	0	0	-1	0	0	0	0	1				NaN
2013-05-10_GAG_Top10HCD_HM1_GJ178	1394	652	0	1	740	1393	10.77	100	100210	21748	0.52	-	-1		0	56	1697.99766941256	NaN	0	PEAK	HCD	FTMS	0	0	0	-1	0	0	0	0	1				NaN	vesicle1	NaN	NaN	NaN	NaN
2013-05-10_GAG_Top10HCD_HM1_GJ178	1396	653	0	1	741	1395	10.785	100	201050	20213	0.5	-	-1		0	111	702.779358422958	1403.54416391272	2	MULTI	HCD	FTMS	0	0	0	-1	0	0	0	0	1				NaN
2013-05-10_GAG_Top10HCD_HM1_GJ178	1396	653	0	1	741	1395	10.785	100	201050	20213	0.5	-	-1		0	111	702.779358422958	1403.54416391272	2	MULTI	HCD	FTMS	0	0	0	-1	0	0	0	0	1				NaN	vesicle1	NaN	NaN	NaN	NaN
2013-05-10_GAG_Top10HCD_HM1_GJ178	1397	654	0	1	741	1395	10.791	100	265430	19333	0.51	-	-1		0	158	604.286711985277	1809.83830655603	3	MULTI	HCD	FTMS	0	0	0	-1	0	0	0	0	2				NaN
2013-05-10_GAG_Top10HCD_HM1_GJ178	1397	654	0	1	741	1395	10.791	100	265430	19333	0.51	-	-1		0	158	604.286711985277	1809.83830655603	3	MULTI	HCD	FTMS	0	0	0	-1	0	0	0	0	2				NaN	vesicle1	NaN	NaN	NaN	NaN
2013-05-10_GAG_Top10HCD_HM1_GJ178	1399	655	0	1	742	1398	10.806	100	441730	29292	0.49	-	-1		0	153	308.67286615321	1845.99353811966	6	MULTI	HCD	FTMS	0	0	0	-1	0	0	0	0	1				NaN
2013-05-10_GAG_Top10HCD_HM1_GJ178	1399	655	0	1	742	1398	10.806	100	441730	29292	0.49	-	-1		0	153	308.67286615321	1845.99353811966	6	MULTI	HCD	FTMS	0	0	0	-1	0	0	0	0	1				NaN	vesicle1	NaN	NaN	NaN	NaN
2013-05-10_GAG_Top10HCD_HM1_GJ178	1400	656	0	1	742	1398	10.812	100	115700	20855	0.52	-	-1		0	76	905.729614466515	NaN	0	PEAK	HCD	FTMS	0	0	0	-1	0	0	0	0	2				NaN
2013-05-10_GAG_Top10HCD_HM1_GJ178	1400	656	0	1	742	1398	10.812	100	115700	20855	0.52	-	-1		0	76	905.729614466515	NaN	0	PEAK	HCD	FTMS	0	0	0	-1	0	0	0	0	2				NaN	vesicle1	NaN	NaN	NaN	NaN
2013-05-10_GAG_Top10HCD_HM1_GJ178	1402	657	0	1	743	1401	10.827	100	276210	26160	0.51	-	-1		0	120	510.261581363354	1018.50860979351	2	MULTI	HCD	FTMS	0	0	0	-1	0	0	0	0	1				NaN
2013-05-10_GAG_Top10HCD_HM1_GJ178	1402	657	0	1	743	1401	10.827	100	276210	26160	0.51	-	-1		0	120	510.261581363354	1018.50860979351	2	MULTI	HCD	FTMS	0	0	0	-1	0	0	0	0	1				NaN	vesicle1	NaN	NaN	NaN	NaN
2013-05-10_GAG_Top10HCD_HM1_GJ178	1406	658	0	1	746	1405	10.862	100	387460	19252	0.5	+	7107	NFEEEGK	7	150	426.690427707917	851.366302482634	2	MULTI	HCD	FTMS	0	0	0	-1	0	0	0	0	1	Unmodified	_NFEEEGK_	Q07569;C4LU72	78.5152587890625
2013-05-10_GAG_Top10HCD_HM1_GJ178	1406	658	0	1	746	1405	10.862	100	387460	19252	0.5	+	7107	NFEEEGK	7	150	426.690427707917	851.366302482634	2	MULTI	HCD	FTMS	0	0	0	-1	0	0	0	0	1	Unmodified	_NFEEEGK_	Q07569;C4LU72	78.5152587890625	vesicle1	NaN	NaN	NaN	NaN
2013-05-10_GAG_Top10HCD_HM1_GJ178	1408	659	0	1	747	1407	10.877	64.827	1606800	89847	0.46	-	-1		0	190	467.228452917747	932.442352902294	2	MULTI	HCD	FTMS	0	0	0	-1	0	0	0	0	1				NaN
2013-05-10_GAG_Top10HCD_HM1_GJ178	1408	659	0	1	747	1407	10.877	64.827	1606800	89847	0.46	-	-1		0	190	467.228452917747	932.442352902294	2	MULTI	HCD	FTMS	0	0	0	-1	0	0	0	0	1				NaN	vesicle1	NaN	NaN	NaN	NaN
2013-05-10_GAG_Top10HCD_HM1_GJ178	1411	660	0	1	749	1410	10.901	100	248060	19701	0.51	-	-1		0	130	481.263590156263	960.512627379327	2	MULTI	HCD	FTMS	0	0	0	-1	0	0	0	0	1				NaN
2013-05-10_GAG_Top10HCD_HM1_GJ178	1411	660	0	1	749	1410	10.901	100	248060	19701	0.51	-	-1		0	130	481.263590156263	960.512627379327	2	MULTI	HCD	FTMS	0	0	0	-1	0	0	0	0	1				NaN	vesicle1	NaN	NaN	NaN	NaN
2013-05-10_GAG_Top10HCD_HM1_GJ178	1413	661	0	1	750	1412	10.917	49.723	1512900	187950	0.45	+	3268	GADYVEK	7	111	391.190077417353	780.365601901506	2	MULTI	HCD	FTMS	0	0	0	-1	0	0	0	0	1	Unmodified	_GADYVEK_	Q5XWD1;C4MB38	77.2694931030273
2013-05-10_GAG_Top10HCD_HM1_GJ178	1413	661	0	1	750	1412	10.917	49.723	1512900	187950	0.45	+	3268	GADYVEK	7	111	391.190077417353	780.365601901506	2	MULTI	HCD	FTMS	0	0	0	-1	0	0	0	0	1	Unmodified	_GADYVEK_	Q5XWD1;C4MB38	77.2694931030273	vesicle1	NaN	NaN	NaN	NaN
2013-05-10_GAG_Top10HCD_HM1_GJ178	1414	662	0	1	750	1412	10.921	100	101500	20176	0.51	-	-1		0	55	1544.55	NaN	0	PEAK	HCD	FTMS	0	0	0	-1	0	0	0	0	2				NaN
2013-05-10_GAG_Top10HCD_HM1_GJ178	1414	662	0	1	750	1412	10.921	100	101500	20176	0.51	-	-1		0	55	1544.55	NaN	0	PEAK	HCD	FTMS	0	0	0	-1	0	0	0	0	2				NaN	vesicle1	NaN	NaN	NaN	NaN
2013-05-10_GAG_Top10HCD_HM1_GJ178	1416	663	0	1	751	1415	10.937	100	182450	20679	0.5	-	-1		0	97	618.782492676401	1235.5504324196	2	MULTI	HCD	FTMS	0	0	0	-1	0	0	0	0	1				NaN
2013-05-10_GAG_Top10HCD_HM1_GJ178	1416	663	0	1	751	1415	10.937	100	182450	20679	0.5	-	-1		0	97	618.782492676401	1235.5504324196	2	MULTI	HCD	FTMS	0	0	0	-1	0	0	0	0	1				NaN	vesicle1	NaN	NaN	NaN	NaN
2013-05-10_GAG_Top10HCD_HM1_GJ178	1417	664	0	1	751	1415	10.943	100	347950	29934	0.5	-	-1		0	120	274.172741503567	273.165465036967	1	MULTI	HCD	FTMS	0	0	0	-1	0	0	0	0	2				NaN
2013-05-10_GAG_Top10HCD_HM1_GJ178	1417	664	0	1	751	1415	10.943	100	347950	29934	0.5	-	-1		0	120	274.172741503567	273.165465036967	1	MULTI	HCD	FTMS	0	0	0	-1	0	0	0	0	2				NaN	vesicle1	NaN	NaN	NaN	NaN
2013-05-10_GAG_Top10HCD_HM1_GJ178	1419	665	0	1	752	1418	10.958	66.891	1311800	174790	0.46	+	8906	TAEAAITK	8	170	402.726674808416	803.438796683632	2	MULTI	HCD	FTMS	0	0	0	-1	0	0	0	0	1	Unmodified	_TAEAAITK_	C4LXC8	87.3407287597656
2013-05-10_GAG_Top10HCD_HM1_GJ178	1419	665	0	1	752	1418	10.958	66.891	1311800	174790	0.46	+	8906	TAEAAITK	8	170	402.726674808416	803.438796683632	2	MULTI	HCD	FTMS	0	0	0	-1	0	0	0	0	1	Unmodified	_TAEAAITK_	C4LXC8	87.3407287597656	vesicle1	NaN	NaN	NaN	NaN
2013-05-10_GAG_Top10HCD_HM1_GJ178	1420	666	0	1	752	1418	10.963	100	682600	34063	0.5	-	-1		0	154	343.193003886226	1026.55718225888	3	MULTI	HCD	FTMS	0	0	0	-1	0	0	0	0	2				NaN
2013-05-10_GAG_Top10HCD_HM1_GJ178	1420	666	0	1	752	1418	10.963	100	682600	34063	0.5	-	-1		0	154	343.193003886226	1026.55718225888	3	MULTI	HCD	FTMS	0	0	0	-1	0	0	0	0	2				NaN	vesicle1	NaN	NaN	NaN	NaN
2013-05-10_GAG_Top10HCD_HM1_GJ178	1421	667	0	1	752	1418	10.969	100	644410	45220	0.5	-	-1		0	159	362.205973155524	722.397393377849	2	MULTI	HCD	FTMS	0	0	0	-1	0	0	0	0	3				NaN
2013-05-10_GAG_Top10HCD_HM1_GJ178	1421	667	0	1	752	1418	10.969	100	644410	45220	0.5	-	-1		0	159	362.205973155524	722.397393377849	2	MULTI	HCD	FTMS	0	0	0	-1	0	0	0	0	3				NaN	vesicle1	NaN	NaN	NaN	NaN
2013-05-10_GAG_Top10HCD_HM1_GJ178	1423	668	0	1	753	1422	10.984	100	952490	226040	0.49	-	-1		0	115	218.13941253206	434.26427213092	2	MULTI	HCD	FTMS	0	0	0	-1	0	0	0	0	1				NaN
2013-05-10_GAG_Top10HCD_HM1_GJ178	1423	668	0	1	753	1422	10.984	100	952490	226040	0.49	-	-1		0	115	218.13941253206	434.26427213092	2	MULTI	HCD	FTMS	0	0	0	-1	0	0	0	0	1				NaN	vesicle1	NaN	NaN	NaN	NaN
2013-05-10_GAG_Top10HCD_HM1_GJ178	1424	669	0	1	753	1422	10.99	100	377540	26186	0.5	+	427	AIQEVSQK	8	150	451.750490160952	NaN	0	PEAK	HCD	FTMS	0	0	0	-1	0	0	0	0	2	Unmodified	_AIQEVSQK_	C4LWE8	70.818229675293
2013-05-10_GAG_Top10HCD_HM1_GJ178	1424	669	0	1	753	1422	10.99	100	377540	26186	0.5	+	427	AIQEVSQK	8	150	451.750490160952	NaN	0	PEAK	HCD	FTMS	0	0	0	-1	0	0	0	0	2	Unmodified	_AIQEVSQK_	C4LWE8	70.818229675293	vesicle1	NaN	NaN	NaN	NaN
2013-05-10_GAG_Top10HCD_HM1_GJ178	1426	670	0	1	754	1425	11.005	100	109400	21227	0.53	-	-1		0	59	1173.94698737573	2345.87942181826	2	MULTI	HCD	FTMS	0	0	0	-1	0	0	0	0	1				NaN
2013-05-10_GAG_Top10HCD_HM1_GJ178	1426	670	0	1	754	1425	11.005	100	109400	21227	0.53	-	-1		0	59	1173.94698737573	2345.87942181826	2	MULTI	HCD	FTMS	0	0	0	-1	0	0	0	0	1				NaN	vesicle1	NaN	NaN	NaN	NaN
2013-05-10_GAG_Top10HCD_HM1_GJ178	1428	671	0	1	755	1427	11.02	100	631220	55873	0.51	-	-1		0	169	523.297525490741	1044.58049804828	2	MULTI	HCD	FTMS	0	0	0	-1	0	0	0	0	1				NaN
2013-05-10_GAG_Top10HCD_HM1_GJ178	1428	671	0	1	755	1427	11.02	100	631220	55873	0.51	-	-1		0	169	523.297525490741	1044.58049804828	2	MULTI	HCD	FTMS	0	0	0	-1	0	0	0	0	1				NaN	vesicle1	NaN	NaN	NaN	NaN
2013-05-10_GAG_Top10HCD_HM1_GJ178	1429	672	0	1	755	1427	11.026	100	248140	21097	0.51	+	4938	ISQTSNKLEK	10	118	574.31942618657	1146.62429943994	2	MULTI	HCD	FTMS	0	0	0	-1	0	0	0	0	2	Unmodified	_ISQTSNKLEK_	C4M1J7	37.4709014892578
2013-05-10_GAG_Top10HCD_HM1_GJ178	1429	672	0	1	755	1427	11.026	100	248140	21097	0.51	+	4938	ISQTSNKLEK	10	118	574.31942618657	1146.62429943994	2	MULTI	HCD	FTMS	0	0	0	-1	0	0	0	0	2	Unmodified	_ISQTSNKLEK_	C4M1J7	37.4709014892578	vesicle1	NaN	NaN	NaN	NaN
2013-05-10_GAG_Top10HCD_HM1_GJ178	1430	673	0	1	755	1427	11.032	100	744540	83598	0.51	-	-1		0	178	373.87589888153	1118.60586724479	3	MULTI	HCD	FTMS	0	0	0	-1	0	0	0	0	3				NaN
2013-05-10_GAG_Top10HCD_HM1_GJ178	1430	673	0	1	755	1427	11.032	100	744540	83598	0.51	-	-1		0	178	373.87589888153	1118.60586724479	3	MULTI	HCD	FTMS	0	0	0	-1	0	0	0	0	3				NaN	vesicle1	NaN	NaN	NaN	NaN
2013-05-10_GAG_Top10HCD_HM1_GJ178	1432	674	0	1	756	1431	11.047	100	687620	65920	0.5	-	-1		0	132	295.181291217776	588.348029502353	2	MULTI	HCD	FTMS	0	0	0	-1	0	0	0	0	1				NaN
2013-05-10_GAG_Top10HCD_HM1_GJ178	1432	674	0	1	756	1431	11.047	100	687620	65920	0.5	-	-1		0	132	295.181291217776	588.348029502353	2	MULTI	HCD	FTMS	0	0	0	-1	0	0	0	0	1				NaN	vesicle1	NaN	NaN	NaN	NaN
2013-05-10_GAG_Top10HCD_HM1_GJ178	1434	675	0	1	757	1433	11.062	100	442270	30405	0.5	-	-1		0	143	318.676661477794	635.338770022389	2	MULTI	HCD	FTMS	0	0	0	-1	0	0	0	0	1				NaN
2013-05-10_GAG_Top10HCD_HM1_GJ178	1434	675	0	1	757	1433	11.062	100	442270	30405	0.5	-	-1		0	143	318.676661477794	635.338770022389	2	MULTI	HCD	FTMS	0	0	0	-1	0	0	0	0	1				NaN	vesicle1	NaN	NaN	NaN	NaN
2013-05-10_GAG_Top10HCD_HM1_GJ178	1435	676	0	1	757	1433	11.068	100	99642	18941	0.51	-	-1		0	44	748.366611308335	747.359334841735	1	MULTI	HCD	FTMS	0	0	0	-1	0	0	0	0	2				NaN
2013-05-10_GAG_Top10HCD_HM1_GJ178	1435	676	0	1	757	1433	11.068	100	99642	18941	0.51	-	-1		0	44	748.366611308335	747.359334841735	1	MULTI	HCD	FTMS	0	0	0	-1	0	0	0	0	2				NaN	vesicle1	NaN	NaN	NaN	NaN
2013-05-10_GAG_Top10HCD_HM1_GJ178	1436	677	0	1	757	1433	11.074	100	158250	17850	0.52	-	-1		0	80	775.369982421931	1548.72541191066	2	MULTI	HCD	FTMS	0	0	0	-1	0	0	0	0	3				NaN
2013-05-10_GAG_Top10HCD_HM1_GJ178	1436	677	0	1	757	1433	11.074	100	158250	17850	0.52	-	-1		0	80	775.369982421931	1548.72541191066	2	MULTI	HCD	FTMS	0	0	0	-1	0	0	0	0	3				NaN	vesicle1	NaN	NaN	NaN	NaN
2013-05-10_GAG_Top10HCD_HM1_GJ178	1438	678	0	1	758	1437	11.089	100	392370	24413	0.52	-	-1		0	137	548.269549201068	1094.52454546894	2	MULTI	HCD	FTMS	0	0	0	-1	0	0	0	0	1				NaN
2013-05-10_GAG_Top10HCD_HM1_GJ178	1438	678	0	1	758	1437	11.089	100	392370	24413	0.52	-	-1		0	137	548.269549201068	1094.52454546894	2	MULTI	HCD	FTMS	0	0	0	-1	0	0	0	0	1				NaN	vesicle1	NaN	NaN	NaN	NaN
2013-05-10_GAG_Top10HCD_HM1_GJ178	1439	679	0	1	758	1437	11.095	100	221940	22912	0.51	-	-1		0	124	494.760145863392	987.505738793584	2	MULTI	HCD	FTMS	0	0	0	-1	0	0	0	0	2				NaN
2013-05-10_GAG_Top10HCD_HM1_GJ178	1439	679	0	1	758	1437	11.095	100	221940	22912	0.51	-	-1		0	124	494.760145863392	987.505738793584	2	MULTI	HCD	FTMS	0	0	0	-1	0	0	0	0	2				NaN	vesicle1	NaN	NaN	NaN	NaN
2013-05-10_GAG_Top10HCD_HM1_GJ178	1441	680	0	1	759	1440	11.11	100	245520	53868	0.51	-	-1		0	102	729.310816507555	1456.60708008191	2	MULTI	HCD	FTMS	0	0	0	-1	0	0	0	0	1				NaN
2013-05-10_GAG_Top10HCD_HM1_GJ178	1441	680	0	1	759	1440	11.11	100	245520	53868	0.51	-	-1		0	102	729.310816507555	1456.60708008191	2	MULTI	HCD	FTMS	0	0	0	-1	0	0	0	0	1				NaN	vesicle1	NaN	NaN	NaN	NaN
2013-05-10_GAG_Top10HCD_HM1_GJ178	1443	681	0	1	760	1442	11.125	100	695490	72010	0.53	-	-1		0	163	660.31538761214	1318.61622229108	2	MULTI	HCD	FTMS	0	0	0	-1	0	0	0	0	1				NaN
2013-05-10_GAG_Top10HCD_HM1_GJ178	1443	681	0	1	760	1442	11.125	100	695490	72010	0.53	-	-1		0	163	660.31538761214	1318.61622229108	2	MULTI	HCD	FTMS	0	0	0	-1	0	0	0	0	1				NaN	vesicle1	NaN	NaN	NaN	NaN
2013-05-10_GAG_Top10HCD_HM1_GJ178	1447	682	0	1	763	1446	11.16	100	277310	18416	0.52	-	-1		0	144	438.205455279351	874.396357625503	2	MULTI	HCD	FTMS	0	0	0	-1	0	0	0	0	1				NaN
2013-05-10_GAG_Top10HCD_HM1_GJ178	1447	682	0	1	763	1446	11.16	100	277310	18416	0.52	-	-1		0	144	438.205455279351	874.396357625503	2	MULTI	HCD	FTMS	0	0	0	-1	0	0	0	0	1				NaN	vesicle1	NaN	NaN	NaN	NaN
2013-05-10_GAG_Top10HCD_HM1_GJ178	1448	683	0	1	763	1446	11.165	100	88863	18174	0.52	-	-1		0	59	1140.98527467141	NaN	0	PEAK	HCD	FTMS	0	0	0	-1	0	0	0	0	2				NaN
2013-05-10_GAG_Top10HCD_HM1_GJ178	1448	683	0	1	763	1446	11.165	100	88863	18174	0.52	-	-1		0	59	1140.98527467141	NaN	0	PEAK	HCD	FTMS	0	0	0	-1	0	0	0	0	2				NaN	vesicle1	NaN	NaN	NaN	NaN
2013-05-10_GAG_Top10HCD_HM1_GJ178	1450	684	0	1	764	1449	11.181	100	421080	28308	0.51	-	-1		0	137	330.68748520611	659.360417479019	2	MULTI	HCD	FTMS	0	0	0	-1	0	0	0	0	1				NaN
2013-05-10_GAG_Top10HCD_HM1_GJ178	1450	684	0	1	764	1449	11.181	100	421080	28308	0.51	-	-1		0	137	330.68748520611	659.360417479019	2	MULTI	HCD	FTMS	0	0	0	-1	0	0	0	0	1				NaN	vesicle1	NaN	NaN	NaN	NaN
2013-05-10_GAG_Top10HCD_HM1_GJ178	1451	685	0	1	764	1449	11.187	100	294280	16225	0.5	-	-1		0	116	237.667916322275	NaN	0	PEAK	HCD	FTMS	0	0	0	-1	0	0	0	0	2				NaN
2013-05-10_GAG_Top10HCD_HM1_GJ178	1451	685	0	1	764	1449	11.187	100	294280	16225	0.5	-	-1		0	116	237.667916322275	NaN	0	PEAK	HCD	FTMS	0	0	0	-1	0	0	0	0	2				NaN	vesicle1	NaN	NaN	NaN	NaN
2013-05-10_GAG_Top10HCD_HM1_GJ178	1452	686	0	1	764	1449	11.192	100	118280	17875	0.51	-	-1		0	73	930.869162431536	1859.72377192987	2	MULTI	HCD	FTMS	0	0	0	-1	0	0	0	0	3				NaN
2013-05-10_GAG_Top10HCD_HM1_GJ178	1452	686	0	1	764	1449	11.192	100	118280	17875	0.51	-	-1		0	73	930.869162431536	1859.72377192987	2	MULTI	HCD	FTMS	0	0	0	-1	0	0	0	0	3				NaN	vesicle1	NaN	NaN	NaN	NaN
2013-05-10_GAG_Top10HCD_HM1_GJ178	1454	687	0	1	765	1453	11.208	100	439720	33115	0.51	+	9205	TIASHIK	7	129	257.157223618101	768.449841454503	3	MULTI	HCD	FTMS	0	0	0	-1	0	0	0	0	1	Unmodified	_TIASHIK_	C4LVZ9;C4M9B0	55.3646011352539
2013-05-10_GAG_Top10HCD_HM1_GJ178	1454	687	0	1	765	1453	11.208	100	439720	33115	0.51	+	9205	TIASHIK	7	129	257.157223618101	768.449841454503	3	MULTI	HCD	FTMS	0	0	0	-1	0	0	0	0	1	Unmodified	_TIASHIK_	C4LVZ9;C4M9B0	55.3646011352539	vesicle1	NaN	NaN	NaN	NaN
2013-05-10_GAG_Top10HCD_HM1_GJ178	1455	688	0	1	765	1453	11.213	100	272200	39252	0.51	-	-1		0	130	562.273134734018	1122.53171653484	2	MULTI	HCD	FTMS	0	0	0	-1	0	0	0	0	2				NaN
2013-05-10_GAG_Top10HCD_HM1_GJ178	1455	688	0	1	765	1453	11.213	100	272200	39252	0.51	-	-1		0	130	562.273134734018	1122.53171653484	2	MULTI	HCD	FTMS	0	0	0	-1	0	0	0	0	2				NaN	vesicle1	NaN	NaN	NaN	NaN
2013-05-10_GAG_Top10HCD_HM1_GJ178	1456	689	0	1	765	1453	11.219	100	75581	17445	0.52	-	-1		0	51	1616.76565478787	NaN	0	PEAK	HCD	FTMS	0	0	0	-1	0	0	0	0	3				NaN
2013-05-10_GAG_Top10HCD_HM1_GJ178	1456	689	0	1	765	1453	11.219	100	75581	17445	0.52	-	-1		0	51	1616.76565478787	NaN	0	PEAK	HCD	FTMS	0	0	0	-1	0	0	0	0	3				NaN	vesicle1	NaN	NaN	NaN	NaN
2013-05-10_GAG_Top10HCD_HM1_GJ178	1458	690	0	1	766	1457	11.234	100	400350	28276	0.52	+	374	AHVETLR	7	143	413.232301240134	824.450049547068	2	MULTI	HCD	FTMS	0	0	0	-1	0	0	0	0	1	Unmodified	_AHVETLR_	CON__P15497	87.4592590332031
2013-05-10_GAG_Top10HCD_HM1_GJ178	1458	690	0	1	766	1457	11.234	100	400350	28276	0.52	+	374	AHVETLR	7	143	413.232301240134	824.450049547068	2	MULTI	HCD	FTMS	0	0	0	-1	0	0	0	0	1	Unmodified	_AHVETLR_	CON__P15497	87.4592590332031	vesicle1	NaN	NaN	NaN	NaN
2013-05-10_GAG_Top10HCD_HM1_GJ178	1459	691	0	1	766	1457	11.24	100	145100	16141	0.51	-	-1		0	69	670.810384831471	NaN	0	PEAK	HCD	FTMS	0	0	0	-1	0	0	0	0	2				NaN
2013-05-10_GAG_Top10HCD_HM1_GJ178	1459	691	0	1	766	1457	11.24	100	145100	16141	0.51	-	-1		0	69	670.810384831471	NaN	0	PEAK	HCD	FTMS	0	0	0	-1	0	0	0	0	2				NaN	vesicle1	NaN	NaN	NaN	NaN
2013-05-10_GAG_Top10HCD_HM1_GJ178	1465	692	0	1	771	1464	11.293	100	104060	16636	0.53	-	-1		0	77	699.80443564351	1397.59431835382	2	MULTI	HCD	FTMS	0	0	0	-1	0	0	0	0	1				NaN
2013-05-10_GAG_Top10HCD_HM1_GJ178	1465	692	0	1	771	1464	11.293	100	104060	16636	0.53	-	-1		0	77	699.80443564351	1397.59431835382	2	MULTI	HCD	FTMS	0	0	0	-1	0	0	0	0	1				NaN	vesicle1	NaN	NaN	NaN	NaN
2013-05-10_GAG_Top10HCD_HM1_GJ178	1467	693	0	1	772	1466	11.308	100	192470	15034	0.52	-	-1		0	93	686.768884874734	1371.52321681627	2	MULTI	HCD	FTMS	0	0	0	-1	0	0	0	0	1				NaN
2013-05-10_GAG_Top10HCD_HM1_GJ178	1467	693	0	1	772	1466	11.308	100	192470	15034	0.52	-	-1		0	93	686.768884874734	1371.52321681627	2	MULTI	HCD	FTMS	0	0	0	-1	0	0	0	0	1				NaN	vesicle1	NaN	NaN	NaN	NaN
2013-05-10_GAG_Top10HCD_HM1_GJ178	1470	694	0	1	774	1469	11.333	100	527560	43733	0.51	+	10429	VNKTDITQQK	10	156	587.824819148751	1173.6350853643	2	MULTI	HCD	FTMS	0	0	0	-1	0	0	0	0	1	Unmodified	_VNKTDITQQK_	C4LYI8	156.889404296875
2013-05-10_GAG_Top10HCD_HM1_GJ178	1470	694	0	1	774	1469	11.333	100	527560	43733	0.51	+	10429	VNKTDITQQK	10	156	587.824819148751	1173.6350853643	2	MULTI	HCD	FTMS	0	0	0	-1	0	0	0	0	1	Unmodified	_VNKTDITQQK_	C4LYI8	156.889404296875	vesicle1	NaN	NaN	NaN	NaN
2013-05-10_GAG_Top10HCD_HM1_GJ178	1471	695	0	1	774	1469	11.339	100	257460	30396	0.51	+	1360	DKDGSMIEK	9	127	511.74476292323	1021.47497291326	2	MULTI	HCD	FTMS	0	0	0	-1	0	0	0	0	2	Unmodified	_DKDGSMIEK_	C4LWL5	31.1091709136963
2013-05-10_GAG_Top10HCD_HM1_GJ178	1471	695	0	1	774	1469	11.339	100	257460	30396	0.51	+	1360	DKDGSMIEK	9	127	511.74476292323	1021.47497291326	2	MULTI	HCD	FTMS	0	0	0	-1	0	0	0	0	2	Unmodified	_DKDGSMIEK_	C4LWL5	31.1091709136963	vesicle1	NaN	NaN	NaN	NaN
2013-05-10_GAG_Top10HCD_HM1_GJ178	1472	696	0	1	774	1469	11.345	100	77722	16260	0.51	-	-1		0	65	879.753296080643	2636.23805884213	3	MULTI	HCD	FTMS	0	0	0	-1	0	0	0	0	3				NaN
2013-05-10_GAG_Top10HCD_HM1_GJ178	1472	696	0	1	774	1469	11.345	100	77722	16260	0.51	-	-1		0	65	879.753296080643	2636.23805884213	3	MULTI	HCD	FTMS	0	0	0	-1	0	0	0	0	3				NaN	vesicle1	NaN	NaN	NaN	NaN
2013-05-10_GAG_Top10HCD_HM1_GJ178	1473	697	0	1	774	1469	11.351	100	98349	16930	0.52	-	-1		0	80	760.312146608293	2277.91461042508	3	MULTI	HCD	FTMS	0	0	0	-1	0	0	0	0	4				NaN
2013-05-10_GAG_Top10HCD_HM1_GJ178	1473	697	0	1	774	1469	11.351	100	98349	16930	0.52	-	-1		0	80	760.312146608293	2277.91461042508	3	MULTI	HCD	FTMS	0	0	0	-1	0	0	0	0	4				NaN	vesicle1	NaN	NaN	NaN	NaN
2013-05-10_GAG_Top10HCD_HM1_GJ178	1475	698	0	1	775	1474	11.366	100	265510	20600	0.48	-	-1		0	118	307.186588608841	NaN	0	PEAK	HCD	FTMS	0	0	0	-1	0	0	0	0	1				NaN
2013-05-10_GAG_Top10HCD_HM1_GJ178	1475	698	0	1	775	1474	11.366	100	265510	20600	0.48	-	-1		0	118	307.186588608841	NaN	0	PEAK	HCD	FTMS	0	0	0	-1	0	0	0	0	1				NaN	vesicle1	NaN	NaN	NaN	NaN
2013-05-10_GAG_Top10HCD_HM1_GJ178	1477	699	0	1	776	1476	11.381	100	387010	28981	0.51	+	7108	NFEEEGK	7	169	426.690427707917	851.366302482634	2	MULTI	HCD	FTMS	0	0	0	-1	0	0	0	0	1	Unmodified	_NFEEEGK_	Q07569;C4LU72	83.0166473388672
2013-05-10_GAG_Top10HCD_HM1_GJ178	1477	699	0	1	776	1476	11.381	100	387010	28981	0.51	+	7108	NFEEEGK	7	169	426.690427707917	851.366302482634	2	MULTI	HCD	FTMS	0	0	0	-1	0	0	0	0	1	Unmodified	_NFEEEGK_	Q07569;C4LU72	83.0166473388672	vesicle1	NaN	NaN	NaN	NaN
2013-05-10_GAG_Top10HCD_HM1_GJ178	1479	700	0	1	777	1478	11.396	100	295400	22602	0.51	-	-1		0	145	463.225936777327	924.437320621453	2	MULTI	HCD	FTMS	0	0	0	-1	0	0	0	0	1				NaN
2013-05-10_GAG_Top10HCD_HM1_GJ178	1479	700	0	1	777	1478	11.396	100	295400	22602	0.51	-	-1		0	145	463.225936777327	924.437320621453	2	MULTI	HCD	FTMS	0	0	0	-1	0	0	0	0	1				NaN	vesicle1	NaN	NaN	NaN	NaN
2013-05-10_GAG_Top10HCD_HM1_GJ178	1481	701	0	1	778	1480	11.411	100	961200	79168	0.51	-	-1		0	163	537.810626988577	1073.60670104395	2	MULTI	HCD	FTMS	0	0	0	-1	0	0	0	0	1				NaN
2013-05-10_GAG_Top10HCD_HM1_GJ178	1481	701	0	1	778	1480	11.411	100	961200	79168	0.51	-	-1		0	163	537.810626988577	1073.60670104395	2	MULTI	HCD	FTMS	0	0	0	-1	0	0	0	0	1				NaN	vesicle1	NaN	NaN	NaN	NaN
2013-05-10_GAG_Top10HCD_HM1_GJ178	1482	702	0	1	778	1480	11.417	100	416650	28366	0.51	+	8291	SGSDEVQVK	9	178	474.735254052441	947.455955171683	2	MULTI	HCD	FTMS	0	0	0	-1	0	0	0	0	2	Unmodified	_SGSDEVQVK_	CON__Q2UVX4	77.7116012573242
2013-05-10_GAG_Top10HCD_HM1_GJ178	1482	702	0	1	778	1480	11.417	100	416650	28366	0.51	+	8291	SGSDEVQVK	9	178	474.735254052441	947.455955171683	2	MULTI	HCD	FTMS	0	0	0	-1	0	0	0	0	2	Unmodified	_SGSDEVQVK_	CON__Q2UVX4	77.7116012573242	vesicle1	NaN	NaN	NaN	NaN
2013-05-10_GAG_Top10HCD_HM1_GJ178	1484	703	0	1	779	1483	11.432	100	736110	151680	0.49	-	-1		0	140	385.232063965633	768.449574998067	2	MULTI	HCD	FTMS	0	0	0	-1	0	0	0	0	1				NaN
2013-05-10_GAG_Top10HCD_HM1_GJ178	1484	703	0	1	779	1483	11.432	100	736110	151680	0.49	-	-1		0	140	385.232063965633	768.449574998067	2	MULTI	HCD	FTMS	0	0	0	-1	0	0	0	0	1				NaN	vesicle1	NaN	NaN	NaN	NaN
2013-05-10_GAG_Top10HCD_HM1_GJ178	1486	704	0	1	780	1485	11.448	100	1281800	307350	0.5	-	-1		0	103	282.660826984463	563.307101035726	2	MULTI	HCD	FTMS	0	0	0	-1	0	0	0	0	1				NaN
2013-05-10_GAG_Top10HCD_HM1_GJ178	1486	704	0	1	780	1485	11.448	100	1281800	307350	0.5	-	-1		0	103	282.660826984463	563.307101035726	2	MULTI	HCD	FTMS	0	0	0	-1	0	0	0	0	1				NaN	vesicle1	NaN	NaN	NaN	NaN
2013-05-10_GAG_Top10HCD_HM1_GJ178	1487	705	0	1	780	1485	11.453	100	854150	54175	0.51	+	4802	IQATTGEEQDK	11	198	610.29401517373	1218.57347741426	2	MULTI	HCD	FTMS	0	0	0	-1	0	0	0	0	2	Unmodified	_IQATTGEEQDK_	C4M1U3	80.2407836914063
2013-05-10_GAG_Top10HCD_HM1_GJ178	1487	705	0	1	780	1485	11.453	100	854150	54175	0.51	+	4802	IQATTGEEQDK	11	198	610.29401517373	1218.57347741426	2	MULTI	HCD	FTMS	0	0	0	-1	0	0	0	0	2	Unmodified	_IQATTGEEQDK_	C4M1U3	80.2407836914063	vesicle1	NaN	NaN	NaN	NaN
2013-05-10_GAG_Top10HCD_HM1_GJ178	1489	706	0	1	781	1488	11.469	100	600100	53051	0.5	-	-1		0	171	362.205973155524	722.397393377849	2	MULTI	HCD	FTMS	0	0	0	-1	0	0	0	0	1				NaN
2013-05-10_GAG_Top10HCD_HM1_GJ178	1489	706	0	1	781	1488	11.469	100	600100	53051	0.5	-	-1		0	171	362.205973155524	722.397393377849	2	MULTI	HCD	FTMS	0	0	0	-1	0	0	0	0	1				NaN	vesicle1	NaN	NaN	NaN	NaN
2013-05-10_GAG_Top10HCD_HM1_GJ178	1490	707	0	1	781	1488	11.474	100	531460	23078	0.5	+	8600	SNTWTGK	7	189	397.195500313354	792.376447693507	2	MULTI	HCD	FTMS	0	0	0	-1	0	0	0	0	2	Unmodified	_SNTWTGK_	C4M5Y9	56.5380897521973
2013-05-10_GAG_Top10HCD_HM1_GJ178	1490	707	0	1	781	1488	11.474	100	531460	23078	0.5	+	8600	SNTWTGK	7	189	397.195500313354	792.376447693507	2	MULTI	HCD	FTMS	0	0	0	-1	0	0	0	0	2	Unmodified	_SNTWTGK_	C4M5Y9	56.5380897521973	vesicle1	NaN	NaN	NaN	NaN
2013-05-10_GAG_Top10HCD_HM1_GJ178	1491	708	0	1	781	1488	11.48	100	363230	39398	0.5	-	-1		0	149	350.739187760554	699.463822587908	2	MULTI	HCD	FTMS	0	0	0	-1	0	0	0	0	3				NaN
2013-05-10_GAG_Top10HCD_HM1_GJ178	1491	708	0	1	781	1488	11.48	100	363230	39398	0.5	-	-1		0	149	350.739187760554	699.463822587908	2	MULTI	HCD	FTMS	0	0	0	-1	0	0	0	0	3				NaN	vesicle1	NaN	NaN	NaN	NaN
2013-05-10_GAG_Top10HCD_HM1_GJ178	1493	709	0	1	782	1492	11.495	100	793290	123050	0.49	-	-1		0	120	218.139357399616	434.264161866032	2	MULTI	HCD	FTMS	0	0	0	-1	0	0	0	0	1				NaN
2013-05-10_GAG_Top10HCD_HM1_GJ178	1493	709	0	1	782	1492	11.495	100	793290	123050	0.49	-	-1		0	120	218.139357399616	434.264161866032	2	MULTI	HCD	FTMS	0	0	0	-1	0	0	0	0	1				NaN	vesicle1	NaN	NaN	NaN	NaN
2013-05-10_GAG_Top10HCD_HM1_GJ178	1495	710	0	1	783	1494	11.51	98.615	812400	25240	0.51	-	-1		0	208	453.202226041685	NaN	0	PEAK	HCD	FTMS	0	0	0	-1	0	0	0	0	1				NaN
2013-05-10_GAG_Top10HCD_HM1_GJ178	1495	710	0	1	783	1494	11.51	98.615	812400	25240	0.51	-	-1		0	208	453.202226041685	NaN	0	PEAK	HCD	FTMS	0	0	0	-1	0	0	0	0	1				NaN	vesicle1	NaN	NaN	NaN	NaN
2013-05-10_GAG_Top10HCD_HM1_GJ178	1497	711	0	1	784	1496	11.525	100	186640	15473	0.52	-	-1		0	107	576.781225571558	1151.54789820992	2	MULTI	HCD	FTMS	0	0	0	-1	0	0	0	0	1				NaN
2013-05-10_GAG_Top10HCD_HM1_GJ178	1497	711	0	1	784	1496	11.525	100	186640	15473	0.52	-	-1		0	107	576.781225571558	1151.54789820992	2	MULTI	HCD	FTMS	0	0	0	-1	0	0	0	0	1				NaN	vesicle1	NaN	NaN	NaN	NaN
2013-05-10_GAG_Top10HCD_HM1_GJ178	1498	712	0	1	784	1496	11.531	100	169010	17682	0.5	-	-1		0	70	645.298894671602	NaN	0	PEAK	HCD	FTMS	0	0	0	-1	0	0	0	0	2				NaN
2013-05-10_GAG_Top10HCD_HM1_GJ178	1498	712	0	1	784	1496	11.531	100	169010	17682	0.5	-	-1		0	70	645.298894671602	NaN	0	PEAK	HCD	FTMS	0	0	0	-1	0	0	0	0	2				NaN	vesicle1	NaN	NaN	NaN	NaN
2013-05-10_GAG_Top10HCD_HM1_GJ178	1499	713	0	1	784	1496	11.537	100	65809	16958	0.52	-	-1		0	62	1486.63	NaN	0	PEAK	HCD	FTMS	0	0	0	-1	0	0	0	0	3				NaN
2013-05-10_GAG_Top10HCD_HM1_GJ178	1499	713	0	1	784	1496	11.537	100	65809	16958	0.52	-	-1		0	62	1486.63	NaN	0	PEAK	HCD	FTMS	0	0	0	-1	0	0	0	0	3				NaN	vesicle1	NaN	NaN	NaN	NaN
2013-05-10_GAG_Top10HCD_HM1_GJ178	1501	714	0	1	785	1500	11.552	100	58504	16353	0.53	-	-1		0	47	1628.07	NaN	0	PEAK	HCD	FTMS	0	0	0	-1	0	0	0	0	1				NaN
2013-05-10_GAG_Top10HCD_HM1_GJ178	1501	714	0	1	785	1500	11.552	100	58504	16353	0.53	-	-1		0	47	1628.07	NaN	0	PEAK	HCD	FTMS	0	0	0	-1	0	0	0	0	1				NaN	vesicle1	NaN	NaN	NaN	NaN
2013-05-10_GAG_Top10HCD_HM1_GJ178	1503	715	0	1	786	1502	11.567	100	391880	37444	0.52	-	-1		0	120	295.181291217776	588.348029502353	2	MULTI	HCD	FTMS	0	0	0	-1	0	0	0	0	1				NaN
2013-05-10_GAG_Top10HCD_HM1_GJ178	1503	715	0	1	786	1502	11.567	100	391880	37444	0.52	-	-1		0	120	295.181291217776	588.348029502353	2	MULTI	HCD	FTMS	0	0	0	-1	0	0	0	0	1				NaN	vesicle1	NaN	NaN	NaN	NaN
2013-05-10_GAG_Top10HCD_HM1_GJ178	1507	716	0	1	789	1506	11.601	100	307760	16616	0.52	-	-1		0	153	496.25184872478	990.489144516359	2	MULTI	HCD	FTMS	0	0	0	-1	0	0	0	0	1				NaN
2013-05-10_GAG_Top10HCD_HM1_GJ178	1507	716	0	1	789	1506	11.601	100	307760	16616	0.52	-	-1		0	153	496.25184872478	990.489144516359	2	MULTI	HCD	FTMS	0	0	0	-1	0	0	0	0	1				NaN	vesicle1	NaN	NaN	NaN	NaN
2013-05-10_GAG_Top10HCD_HM1_GJ178	1509	717	0	1	790	1508	11.616	100	218240	23482	0.53	+	4805	IQEAEGEDKPSEK	13	99	730.349362392431	1458.68417185166	2	MULTI	HCD	FTMS	0	0	0	-1	0	0	0	0	1	Unmodified	_IQEAEGEDKPSEK_	C4MAN1	67.8413391113281
2013-05-10_GAG_Top10HCD_HM1_GJ178	1509	717	0	1	790	1508	11.616	100	218240	23482	0.53	+	4805	IQEAEGEDKPSEK	13	99	730.349362392431	1458.68417185166	2	MULTI	HCD	FTMS	0	0	0	-1	0	0	0	0	1	Unmodified	_IQEAEGEDKPSEK_	C4MAN1	67.8413391113281	vesicle1	NaN	NaN	NaN	NaN
2013-05-10_GAG_Top10HCD_HM1_GJ178	1511	718	0	1	791	1510	11.631	2.393	44601000	6268600	0.41	-	-1		0	186	660.31538761214	1318.61622229108	2	MULTI	HCD	FTMS	0	0	0	-1	0	0	0	0	1				NaN
2013-05-10_GAG_Top10HCD_HM1_GJ178	1511	718	0	1	791	1510	11.631	2.393	44601000	6268600	0.41	-	-1		0	186	660.31538761214	1318.61622229108	2	MULTI	HCD	FTMS	0	0	0	-1	0	0	0	0	1				NaN	vesicle1	NaN	NaN	NaN	NaN
2013-05-10_GAG_Top10HCD_HM1_GJ178	1512	719	0	1	791	1510	11.636	100	313900	52864	0.5	-	-1		0	119	319.702840502842	NaN	0	PEAK	HCD	FTMS	0	0	0	-1	0	0	0	0	2				NaN
2013-05-10_GAG_Top10HCD_HM1_GJ178	1512	719	0	1	791	1510	11.636	100	313900	52864	0.5	-	-1		0	119	319.702840502842	NaN	0	PEAK	HCD	FTMS	0	0	0	-1	0	0	0	0	2				NaN	vesicle1	NaN	NaN	NaN	NaN
2013-05-10_GAG_Top10HCD_HM1_GJ178	1514	720	0	1	792	1513	11.65	100	61779	17258	0.53	-	-1		0	54	1687.83333290058	NaN	0	PEAK	HCD	FTMS	0	0	0	-1	0	0	0	0	1				NaN
2013-05-10_GAG_Top10HCD_HM1_GJ178	1514	720	0	1	792	1513	11.65	100	61779	17258	0.53	-	-1		0	54	1687.83333290058	NaN	0	PEAK	HCD	FTMS	0	0	0	-1	0	0	0	0	1				NaN	vesicle1	NaN	NaN	NaN	NaN
2013-05-10_GAG_Top10HCD_HM1_GJ178	1516	721	0	1	793	1515	11.666	100	61260	17767	0.51	-	-1		0	54	1701.61178569136	NaN	0	PEAK	HCD	FTMS	0	0	0	-1	0	0	0	0	1				NaN
2013-05-10_GAG_Top10HCD_HM1_GJ178	1516	721	0	1	793	1515	11.666	100	61260	17767	0.51	-	-1		0	54	1701.61178569136	NaN	0	PEAK	HCD	FTMS	0	0	0	-1	0	0	0	0	1				NaN	vesicle1	NaN	NaN	NaN	NaN
2013-05-10_GAG_Top10HCD_HM1_GJ178	1517	722	0	1	793	1515	11.672	100	277260	32720	0.51	-	-1		0	122	438.234573856841	NaN	0	PEAK	HCD	FTMS	0	0	0	-1	0	0	0	0	2				NaN
2013-05-10_GAG_Top10HCD_HM1_GJ178	1517	722	0	1	793	1515	11.672	100	277260	32720	0.51	-	-1		0	122	438.234573856841	NaN	0	PEAK	HCD	FTMS	0	0	0	-1	0	0	0	0	2				NaN	vesicle1	NaN	NaN	NaN	NaN
2013-05-10_GAG_Top10HCD_HM1_GJ178	1518	723	0	1	793	1515	11.677	100	59208	16252	0.52	-	-1		0	43	1661.12837614483	NaN	0	PEAK	HCD	FTMS	0	0	0	-1	0	0	0	0	3				NaN
2013-05-10_GAG_Top10HCD_HM1_GJ178	1518	723	0	1	793	1515	11.677	100	59208	16252	0.52	-	-1		0	43	1661.12837614483	NaN	0	PEAK	HCD	FTMS	0	0	0	-1	0	0	0	0	3				NaN	vesicle1	NaN	NaN	NaN	NaN
2013-05-10_GAG_Top10HCD_HM1_GJ178	1520	724	0	1	794	1519	11.693	100	300950	18522	0.51	-	-1		0	131	329.715923687416	657.417294441632	2	MULTI	HCD	FTMS	0	0	0	-1	0	0	0	0	1				NaN
2013-05-10_GAG_Top10HCD_HM1_GJ178	1520	724	0	1	794	1519	11.693	100	300950	18522	0.51	-	-1		0	131	329.715923687416	657.417294441632	2	MULTI	HCD	FTMS	0	0	0	-1	0	0	0	0	1				NaN	vesicle1	NaN	NaN	NaN	NaN
2013-05-10_GAG_Top10HCD_HM1_GJ178	1521	725	0	1	794	1519	11.698	100	90863	16206	0.51	-	-1		0	66	930.869162431536	1859.72377192987	2	MULTI	HCD	FTMS	0	0	0	-1	0	0	0	0	2				NaN
2013-05-10_GAG_Top10HCD_HM1_GJ178	1521	725	0	1	794	1519	11.698	100	90863	16206	0.51	-	-1		0	66	930.869162431536	1859.72377192987	2	MULTI	HCD	FTMS	0	0	0	-1	0	0	0	0	2				NaN	vesicle1	NaN	NaN	NaN	NaN
2013-05-10_GAG_Top10HCD_HM1_GJ178	1522	726	0	1	794	1519	11.704	100	168880	16778	0.49	-	-1		0	79	240.644457602827	NaN	0	PEAK	HCD	FTMS	0	0	0	-1	0	0	0	0	3				NaN
2013-05-10_GAG_Top10HCD_HM1_GJ178	1522	726	0	1	794	1519	11.704	100	168880	16778	0.49	-	-1		0	79	240.644457602827	NaN	0	PEAK	HCD	FTMS	0	0	0	-1	0	0	0	0	3				NaN	vesicle1	NaN	NaN	NaN	NaN
2013-05-10_GAG_Top10HCD_HM1_GJ178	1524	727	0	1	795	1523	11.719	100	608080	99765	0.5	-	-1		0	95	261.667986138834	521.321419344469	2	MULTI	HCD	FTMS	0	0	0	-1	0	0	0	0	1				NaN
2013-05-10_GAG_Top10HCD_HM1_GJ178	1524	727	0	1	795	1523	11.719	100	608080	99765	0.5	-	-1		0	95	261.667986138834	521.321419344469	2	MULTI	HCD	FTMS	0	0	0	-1	0	0	0	0	1				NaN	vesicle1	NaN	NaN	NaN	NaN
2013-05-10_GAG_Top10HCD_HM1_GJ178	1525	728	0	1	795	1523	11.725	100	439620	25327	0.5	-	-1		0	119	251.17340287068	500.332252808161	2	MULTI	HCD	FTMS	0	0	0	-1	0	0	0	0	2				NaN
2013-05-10_GAG_Top10HCD_HM1_GJ178	1525	728	0	1	795	1523	11.725	100	439620	25327	0.5	-	-1		0	119	251.17340287068	500.332252808161	2	MULTI	HCD	FTMS	0	0	0	-1	0	0	0	0	2				NaN	vesicle1	NaN	NaN	NaN	NaN
2013-05-10_GAG_Top10HCD_HM1_GJ178	1526	729	0	1	795	1523	11.731	100	463780	119950	0.49	-	-1		0	135	566.77093184018	NaN	0	PEAK	HCD	FTMS	0	0	0	-1	0	0	0	0	3				NaN
2013-05-10_GAG_Top10HCD_HM1_GJ178	1526	729	0	1	795	1523	11.731	100	463780	119950	0.49	-	-1		0	135	566.77093184018	NaN	0	PEAK	HCD	FTMS	0	0	0	-1	0	0	0	0	3				NaN	vesicle1	NaN	NaN	NaN	NaN
2013-05-10_GAG_Top10HCD_HM1_GJ178	1528	730	0	1	796	1527	11.746	14.761	3655500	248140	0.41	-	-1		0	121	410.713581507999	819.412610082798	2	MULTI	HCD	FTMS	0	0	0	-1	0	0	0	0	1				NaN
2013-05-10_GAG_Top10HCD_HM1_GJ178	1528	730	0	1	796	1527	11.746	14.761	3655500	248140	0.41	-	-1		0	121	410.713581507999	819.412610082798	2	MULTI	HCD	FTMS	0	0	0	-1	0	0	0	0	1				NaN	vesicle1	NaN	NaN	NaN	NaN
2013-05-10_GAG_Top10HCD_HM1_GJ178	1529	731	0	1	796	1527	11.75	100	415710	61278	0.51	-	-1		0	127	671.304701757366	1340.59485058153	2	MULTI	HCD	FTMS	0	0	0	-1	0	0	0	0	2				NaN
2013-05-10_GAG_Top10HCD_HM1_GJ178	1529	731	0	1	796	1527	11.75	100	415710	61278	0.51	-	-1		0	127	671.304701757366	1340.59485058153	2	MULTI	HCD	FTMS	0	0	0	-1	0	0	0	0	2				NaN	vesicle1	NaN	NaN	NaN	NaN
2013-05-10_GAG_Top10HCD_HM1_GJ178	1534	732	0	1	800	1533	11.803	100	105500	15809	0.47	-	-1		0	76	699.801456946752	1397.5883609603	2	MULTI	HCD	FTMS	0	0	0	-1	0	0	0	0	1				NaN
2013-05-10_GAG_Top10HCD_HM1_GJ178	1534	732	0	1	800	1533	11.803	100	105500	15809	0.47	-	-1		0	76	699.801456946752	1397.5883609603	2	MULTI	HCD	FTMS	0	0	0	-1	0	0	0	0	1				NaN	vesicle1	NaN	NaN	NaN	NaN
2013-05-10_GAG_Top10HCD_HM1_GJ178	1536	733	0	1	801	1535	11.822	75.886	1289800	207180	0.44	-	-1		0	172	688.825763328758	1375.63697372432	2	MULTI	HCD	FTMS	0	0	0	-1	0	0	0	0	1				NaN
2013-05-10_GAG_Top10HCD_HM1_GJ178	1536	733	0	1	801	1535	11.822	75.886	1289800	207180	0.44	-	-1		0	172	688.825763328758	1375.63697372432	2	MULTI	HCD	FTMS	0	0	0	-1	0	0	0	0	1				NaN	vesicle1	NaN	NaN	NaN	NaN
2013-05-10_GAG_Top10HCD_HM1_GJ178	1538	734	0	1	802	1537	11.841	100	570950	85003	0.47	+	659	ANDAQSQIDSK	11	153	588.778897840173	1175.54324274715	2	MULTI	HCD	FTMS	0	0	0	-1	0	0	0	0	1	Unmodified	_ANDAQSQIDSK_	C4LY33	85.2681198120117
2013-05-10_GAG_Top10HCD_HM1_GJ178	1538	734	0	1	802	1537	11.841	100	570950	85003	0.47	+	659	ANDAQSQIDSK	11	153	588.778897840173	1175.54324274715	2	MULTI	HCD	FTMS	0	0	0	-1	0	0	0	0	1	Unmodified	_ANDAQSQIDSK_	C4LY33	85.2681198120117	vesicle1	NaN	NaN	NaN	NaN
2013-05-10_GAG_Top10HCD_HM1_GJ178	1542	735	0	1	805	1541	11.881	100	90734	18195	0.47	-	-1		0	88	792.710395649195	2375.10935754779	3	MULTI	HCD	FTMS	0	0	0	-1	0	0	0	0	1				NaN
2013-05-10_GAG_Top10HCD_HM1_GJ178	1542	735	0	1	805	1541	11.881	100	90734	18195	0.47	-	-1		0	88	792.710395649195	2375.10935754779	3	MULTI	HCD	FTMS	0	0	0	-1	0	0	0	0	1				NaN	vesicle1	NaN	NaN	NaN	NaN
2013-05-10_GAG_Top10HCD_HM1_GJ178	1544	736	0	1	806	1543	11.901	100	538170	51375	0.47	-	-1		0	170	426.217413974346	1275.63041252324	3	MULTI	HCD	FTMS	0	0	0	-1	0	0	0	0	1				NaN
2013-05-10_GAG_Top10HCD_HM1_GJ178	1544	736	0	1	806	1543	11.901	100	538170	51375	0.47	-	-1		0	170	426.217413974346	1275.63041252324	3	MULTI	HCD	FTMS	0	0	0	-1	0	0	0	0	1				NaN	vesicle1	NaN	NaN	NaN	NaN
2013-05-10_GAG_Top10HCD_HM1_GJ178	1546	737	0	1	807	1545	11.916	71.566	349830	31648	0.48	-	-1		0	129	463.225936777327	924.437320621453	2	MULTI	HCD	FTMS	0	0	0	-1	0	0	0	0	1				NaN
2013-05-10_GAG_Top10HCD_HM1_GJ178	1546	737	0	1	807	1545	11.916	71.566	349830	31648	0.48	-	-1		0	129	463.225936777327	924.437320621453	2	MULTI	HCD	FTMS	0	0	0	-1	0	0	0	0	1				NaN	vesicle1	NaN	NaN	NaN	NaN
2013-05-10_GAG_Top10HCD_HM1_GJ178	1548	738	0	1	808	1547	11.93	100	535190	68700	0.51	-	-1		0	108	482.260895602713	962.507238272225	2	MULTI	HCD	FTMS	0	0	0	-1	0	0	0	0	1				NaN
2013-05-10_GAG_Top10HCD_HM1_GJ178	1548	738	0	1	808	1547	11.93	100	535190	68700	0.51	-	-1		0	108	482.260895602713	962.507238272225	2	MULTI	HCD	FTMS	0	0	0	-1	0	0	0	0	1				NaN	vesicle1	NaN	NaN	NaN	NaN
2013-05-10_GAG_Top10HCD_HM1_GJ178	1549	739	0	1	808	1547	11.936	100	361380	27663	0.5	+	10177	VIEIHKDTK	9	153	541.814115102683	1081.61367727217	2	MULTI	HCD	FTMS	0	0	0	-1	0	0	0	0	2	Unmodified	_VIEIHKDTK_	C4LVB9	96.2654037475586
2013-05-10_GAG_Top10HCD_HM1_GJ178	1549	739	0	1	808	1547	11.936	100	361380	27663	0.5	+	10177	VIEIHKDTK	9	153	541.814115102683	1081.61367727217	2	MULTI	HCD	FTMS	0	0	0	-1	0	0	0	0	2	Unmodified	_VIEIHKDTK_	C4LVB9	96.2654037475586	vesicle1	NaN	NaN	NaN	NaN
2013-05-10_GAG_Top10HCD_HM1_GJ178	1550	740	0	1	808	1547	11.942	100	132500	16993	0.51	-	-1		0	69	526.790188701543	1051.56582446989	2	MULTI	HCD	FTMS	0	0	0	-1	0	0	0	0	3				NaN
2013-05-10_GAG_Top10HCD_HM1_GJ178	1550	740	0	1	808	1547	11.942	100	132500	16993	0.51	-	-1		0	69	526.790188701543	1051.56582446989	2	MULTI	HCD	FTMS	0	0	0	-1	0	0	0	0	3				NaN	vesicle1	NaN	NaN	NaN	NaN
2013-05-10_GAG_Top10HCD_HM1_GJ178	1552	741	0	1	809	1551	11.957	100	1198400	275340	0.49	-	-1		0	115	282.660826984463	563.307101035726	2	MULTI	HCD	FTMS	0	0	0	-1	0	0	0	0	1				NaN
2013-05-10_GAG_Top10HCD_HM1_GJ178	1552	741	0	1	809	1551	11.957	100	1198400	275340	0.49	-	-1		0	115	282.660826984463	563.307101035726	2	MULTI	HCD	FTMS	0	0	0	-1	0	0	0	0	1				NaN	vesicle1	NaN	NaN	NaN	NaN
2013-05-10_GAG_Top10HCD_HM1_GJ178	1553	742	0	1	809	1551	11.963	100	319010	19297	0.51	-	-1		0	152	380.203650510931	758.392748088663	2	MULTI	HCD	FTMS	0	0	0	-1	0	0	0	0	2				NaN
2013-05-10_GAG_Top10HCD_HM1_GJ178	1553	742	0	1	809	1551	11.963	100	319010	19297	0.51	-	-1		0	152	380.203650510931	758.392748088663	2	MULTI	HCD	FTMS	0	0	0	-1	0	0	0	0	2				NaN	vesicle1	NaN	NaN	NaN	NaN
2013-05-10_GAG_Top10HCD_HM1_GJ178	1555	743	0	1	810	1554	11.978	69.16	1389900	278860	0.46	-	-1		0	167	370.184612211721	738.354671490242	2	MULTI	HCD	FTMS	0	0	0	-1	0	0	0	0	1				NaN
2013-05-10_GAG_Top10HCD_HM1_GJ178	1555	743	0	1	810	1554	11.978	69.16	1389900	278860	0.46	-	-1		0	167	370.184612211721	738.354671490242	2	MULTI	HCD	FTMS	0	0	0	-1	0	0	0	0	1				NaN	vesicle1	NaN	NaN	NaN	NaN
2013-05-10_GAG_Top10HCD_HM1_GJ178	1556	744	0	1	810	1554	11.983	100	606110	36100	0.5	-	-1		0	160	397.226862559636	792.439172186072	2	MULTI	HCD	FTMS	0	0	0	-1	0	0	0	0	2				NaN
2013-05-10_GAG_Top10HCD_HM1_GJ178	1556	744	0	1	810	1554	11.983	100	606110	36100	0.5	-	-1		0	160	397.226862559636	792.439172186072	2	MULTI	HCD	FTMS	0	0	0	-1	0	0	0	0	2				NaN	vesicle1	NaN	NaN	NaN	NaN
2013-05-10_GAG_Top10HCD_HM1_GJ178	1557	745	0	1	810	1554	11.989	100	617980	108340	0.5	-	-1		0	148	348.189461065815	694.364369198431	2	MULTI	HCD	FTMS	0	0	0	-1	0	0	0	0	3				NaN
2013-05-10_GAG_Top10HCD_HM1_GJ178	1557	745	0	1	810	1554	11.989	100	617980	108340	0.5	-	-1		0	148	348.189461065815	694.364369198431	2	MULTI	HCD	FTMS	0	0	0	-1	0	0	0	0	3				NaN	vesicle1	NaN	NaN	NaN	NaN
2013-05-10_GAG_Top10HCD_HM1_GJ178	1559	746	0	1	811	1558	12.005	100	780580	145500	0.48	-	-1		0	120	218.139357399616	434.264161866032	2	MULTI	HCD	FTMS	0	0	0	-1	0	0	0	0	1				NaN
2013-05-10_GAG_Top10HCD_HM1_GJ178	1559	746	0	1	811	1558	12.005	100	780580	145500	0.48	-	-1		0	120	218.139357399616	434.264161866032	2	MULTI	HCD	FTMS	0	0	0	-1	0	0	0	0	1				NaN	vesicle1	NaN	NaN	NaN	NaN
2013-05-10_GAG_Top10HCD_HM1_GJ178	1560	747	0	1	811	1558	12.01	100	294720	20352	0.5	-	-1		0	118	308.6925707883	NaN	0	PEAK	HCD	FTMS	0	0	0	-1	0	0	0	0	2				NaN
2013-05-10_GAG_Top10HCD_HM1_GJ178	1560	747	0	1	811	1558	12.01	100	294720	20352	0.5	-	-1		0	118	308.6925707883	NaN	0	PEAK	HCD	FTMS	0	0	0	-1	0	0	0	0	2				NaN	vesicle1	NaN	NaN	NaN	NaN
2013-05-10_GAG_Top10HCD_HM1_GJ178	1561	748	0	1	811	1558	12.016	100	82794	17802	0.51	-	-1		0	61	1082.97650323387	2163.93845353453	2	MULTI	HCD	FTMS	0	0	0	-1	0	0	0	0	3				NaN
2013-05-10_GAG_Top10HCD_HM1_GJ178	1561	748	0	1	811	1558	12.016	100	82794	17802	0.51	-	-1		0	61	1082.97650323387	2163.93845353453	2	MULTI	HCD	FTMS	0	0	0	-1	0	0	0	0	3				NaN	vesicle1	NaN	NaN	NaN	NaN
2013-05-10_GAG_Top10HCD_HM1_GJ178	1563	749	0	1	812	1562	12.031	46.318	964520	35750	0.43	-	-1		0	180	449.847983996708	1346.52212259032	3	MULTI	HCD	FTMS	0	0	0	-1	0	0	0	0	1				NaN
2013-05-10_GAG_Top10HCD_HM1_GJ178	1563	749	0	1	812	1562	12.031	46.318	964520	35750	0.43	-	-1		0	180	449.847983996708	1346.52212259032	3	MULTI	HCD	FTMS	0	0	0	-1	0	0	0	0	1				NaN	vesicle1	NaN	NaN	NaN	NaN
2013-05-10_GAG_Top10HCD_HM1_GJ178	1565	750	0	1	813	1564	12.045	100	73300	16931	0.51	-	-1		0	51	811.717206642855	2432.12979052877	3	MULTI	HCD	FTMS	0	0	0	-1	0	0	0	0	1				NaN
2013-05-10_GAG_Top10HCD_HM1_GJ178	1565	750	0	1	813	1564	12.045	100	73300	16931	0.51	-	-1		0	51	811.717206642855	2432.12979052877	3	MULTI	HCD	FTMS	0	0	0	-1	0	0	0	0	1				NaN	vesicle1	NaN	NaN	NaN	NaN
2013-05-10_GAG_Top10HCD_HM1_GJ178	1566	751	0	1	813	1564	12.051	100	123540	16689	0.51	-	-1		0	87	623.745047235709	1245.47554153822	2	MULTI	HCD	FTMS	0	0	0	-1	0	0	0	0	2				NaN
2013-05-10_GAG_Top10HCD_HM1_GJ178	1566	751	0	1	813	1564	12.051	100	123540	16689	0.51	-	-1		0	87	623.745047235709	1245.47554153822	2	MULTI	HCD	FTMS	0	0	0	-1	0	0	0	0	2				NaN	vesicle1	NaN	NaN	NaN	NaN
2013-05-10_GAG_Top10HCD_HM1_GJ178	1568	752	0	1	814	1567	12.067	100	387570	41220	0.48	-	-1		0	165	609.039849522833	2432.13029222493	4	MULTI	HCD	FTMS	0	0	0	-1	0	0	0	0	1				NaN
2013-05-10_GAG_Top10HCD_HM1_GJ178	1568	752	0	1	814	1567	12.067	100	387570	41220	0.48	-	-1		0	165	609.039849522833	2432.13029222493	4	MULTI	HCD	FTMS	0	0	0	-1	0	0	0	0	1				NaN	vesicle1	NaN	NaN	NaN	NaN
2013-05-10_GAG_Top10HCD_HM1_GJ178	1569	753	0	1	814	1567	12.072	100	137380	16395	0.51	-	-1		0	78	634.337462558759	NaN	0	PEAK	HCD	FTMS	0	0	0	-1	0	0	0	0	2				NaN
2013-05-10_GAG_Top10HCD_HM1_GJ178	1569	753	0	1	814	1567	12.072	100	137380	16395	0.51	-	-1		0	78	634.337462558759	NaN	0	PEAK	HCD	FTMS	0	0	0	-1	0	0	0	0	2				NaN	vesicle1	NaN	NaN	NaN	NaN
2013-05-10_GAG_Top10HCD_HM1_GJ178	1571	754	0	1	815	1570	12.087	100	616420	51955	0.49	-	-1		0	135	296.694412376991	591.374271820781	2	MULTI	HCD	FTMS	0	0	0	-1	0	0	0	0	1				NaN
2013-05-10_GAG_Top10HCD_HM1_GJ178	1571	754	0	1	815	1570	12.087	100	616420	51955	0.49	-	-1		0	135	296.694412376991	591.374271820781	2	MULTI	HCD	FTMS	0	0	0	-1	0	0	0	0	1				NaN	vesicle1	NaN	NaN	NaN	NaN
2013-05-10_GAG_Top10HCD_HM1_GJ178	1573	755	0	1	816	1572	12.103	100	73379	17618	0.5	-	-1		0	56	1467.49	NaN	0	PEAK	HCD	FTMS	0	0	0	-1	0	0	0	0	1				NaN
2013-05-10_GAG_Top10HCD_HM1_GJ178	1573	755	0	1	816	1572	12.103	100	73379	17618	0.5	-	-1		0	56	1467.49	NaN	0	PEAK	HCD	FTMS	0	0	0	-1	0	0	0	0	1				NaN	vesicle1	NaN	NaN	NaN	NaN
2013-05-10_GAG_Top10HCD_HM1_GJ178	1575	756	0	1	817	1574	12.118	100	114050	16791	0.48	-	-1		0	79	759.687490525641	2276.04064217712	3	MULTI	HCD	FTMS	0	0	0	-1	0	0	0	0	1				NaN
2013-05-10_GAG_Top10HCD_HM1_GJ178	1575	756	0	1	817	1574	12.118	100	114050	16791	0.48	-	-1		0	79	759.687490525641	2276.04064217712	3	MULTI	HCD	FTMS	0	0	0	-1	0	0	0	0	1				NaN	vesicle1	NaN	NaN	NaN	NaN
2013-05-10_GAG_Top10HCD_HM1_GJ178	1577	757	0	1	818	1576	12.134	100	155250	16386	0.48	+	4806	IQEAEGEDKPSEK	13	107	730.349362392431	1458.68417185166	2	MULTI	HCD	FTMS	0	0	0	-1	0	0	0	0	1	Unmodified	_IQEAEGEDKPSEK_	C4MAN1	38.633861541748
2013-05-10_GAG_Top10HCD_HM1_GJ178	1577	757	0	1	818	1576	12.134	100	155250	16386	0.48	+	4806	IQEAEGEDKPSEK	13	107	730.349362392431	1458.68417185166	2	MULTI	HCD	FTMS	0	0	0	-1	0	0	0	0	1	Unmodified	_IQEAEGEDKPSEK_	C4MAN1	38.633861541748	vesicle1	NaN	NaN	NaN	NaN
2013-05-10_GAG_Top10HCD_HM1_GJ178	1579	758	0	1	819	1578	12.149	67.041	1177200	149100	0.45	-	-1		0	168	660.31538761214	1318.61622229108	2	MULTI	HCD	FTMS	0	0	0	-1	0	0	0	0	1				NaN
2013-05-10_GAG_Top10HCD_HM1_GJ178	1579	758	0	1	819	1578	12.149	67.041	1177200	149100	0.45	-	-1		0	168	660.31538761214	1318.61622229108	2	MULTI	HCD	FTMS	0	0	0	-1	0	0	0	0	1				NaN	vesicle1	NaN	NaN	NaN	NaN
2013-05-10_GAG_Top10HCD_HM1_GJ178	1580	759	0	1	819	1578	12.153	100	78448	17756	0.52	-	-1		0	51	1188.56022894062	2375.10590494804	2	MULTI	HCD	FTMS	0	0	0	-1	0	0	0	0	2				NaN
2013-05-10_GAG_Top10HCD_HM1_GJ178	1580	759	0	1	819	1578	12.153	100	78448	17756	0.52	-	-1		0	51	1188.56022894062	2375.10590494804	2	MULTI	HCD	FTMS	0	0	0	-1	0	0	0	0	2				NaN	vesicle1	NaN	NaN	NaN	NaN
2013-05-10_GAG_Top10HCD_HM1_GJ178	1581	760	0	1	819	1578	12.159	100	71313	15775	0.52	-	-1		0	50	1554.97	NaN	0	PEAK	HCD	FTMS	0	0	0	-1	0	0	0	0	3				NaN
2013-05-10_GAG_Top10HCD_HM1_GJ178	1581	760	0	1	819	1578	12.159	100	71313	15775	0.52	-	-1		0	50	1554.97	NaN	0	PEAK	HCD	FTMS	0	0	0	-1	0	0	0	0	3				NaN	vesicle1	NaN	NaN	NaN	NaN
2013-05-10_GAG_Top10HCD_HM1_GJ178	1583	761	0	1	820	1582	12.175	100	306680	29087	0.47	-	-1		0	167	438.225765597273	437.218489130673	1	MULTI	HCD	FTMS	0	0	0	-1	0	0	0	0	1				NaN
2013-05-10_GAG_Top10HCD_HM1_GJ178	1583	761	0	1	820	1582	12.175	100	306680	29087	0.47	-	-1		0	167	438.225765597273	437.218489130673	1	MULTI	HCD	FTMS	0	0	0	-1	0	0	0	0	1				NaN	vesicle1	NaN	NaN	NaN	NaN
2013-05-10_GAG_Top10HCD_HM1_GJ178	1584	762	0	1	820	1582	12.18	100	311230	31124	0.5	-	-1		0	133	274.15471964861	NaN	0	PEAK	HCD	FTMS	0	0	0	-1	0	0	0	0	2				NaN
2013-05-10_GAG_Top10HCD_HM1_GJ178	1584	762	0	1	820	1582	12.18	100	311230	31124	0.5	-	-1		0	133	274.15471964861	NaN	0	PEAK	HCD	FTMS	0	0	0	-1	0	0	0	0	2				NaN	vesicle1	NaN	NaN	NaN	NaN
2013-05-10_GAG_Top10HCD_HM1_GJ178	1586	763	0	1	821	1585	12.196	100	76985	17487	0.49	-	-1		0	51	1615.6568320146	NaN	0	PEAK	HCD	FTMS	0	0	0	-1	0	0	0	0	1				NaN
2013-05-10_GAG_Top10HCD_HM1_GJ178	1586	763	0	1	821	1585	12.196	100	76985	17487	0.49	-	-1		0	51	1615.6568320146	NaN	0	PEAK	HCD	FTMS	0	0	0	-1	0	0	0	0	1				NaN	vesicle1	NaN	NaN	NaN	NaN
2013-05-10_GAG_Top10HCD_HM1_GJ178	1587	764	0	1	821	1585	12.201	100	168850	14887	0.51	-	-1		0	104	495.257695306633	NaN	0	PEAK	HCD	FTMS	0	0	0	-1	0	0	0	0	2				NaN
2013-05-10_GAG_Top10HCD_HM1_GJ178	1587	764	0	1	821	1585	12.201	100	168850	14887	0.51	-	-1		0	104	495.257695306633	NaN	0	PEAK	HCD	FTMS	0	0	0	-1	0	0	0	0	2				NaN	vesicle1	NaN	NaN	NaN	NaN
2013-05-10_GAG_Top10HCD_HM1_GJ178	1589	765	0	1	822	1588	12.217	60.089	1686900	260210	0.43	-	-1		0	123	332.176569976573	662.338587019946	2	MULTI	HCD	FTMS	0	0	0	-1	0	0	0	0	1				NaN
2013-05-10_GAG_Top10HCD_HM1_GJ178	1589	765	0	1	822	1588	12.217	60.089	1686900	260210	0.43	-	-1		0	123	332.176569976573	662.338587019946	2	MULTI	HCD	FTMS	0	0	0	-1	0	0	0	0	1				NaN	vesicle1	NaN	NaN	NaN	NaN
2013-05-10_GAG_Top10HCD_HM1_GJ178	1590	766	0	1	822	1588	12.222	67.83	1132200	203190	0.46	-	-1		0	93	235.670631750361	469.326710567522	2	MULTI	HCD	FTMS	0	0	0	-1	0	0	0	0	2				NaN
2013-05-10_GAG_Top10HCD_HM1_GJ178	1590	766	0	1	822	1588	12.222	67.83	1132200	203190	0.46	-	-1		0	93	235.670631750361	469.326710567522	2	MULTI	HCD	FTMS	0	0	0	-1	0	0	0	0	2				NaN	vesicle1	NaN	NaN	NaN	NaN
2013-05-10_GAG_Top10HCD_HM1_GJ178	1591	767	0	1	822	1588	12.227	100	582890	99446	0.5	-	-1		0	138	319.210673966225	636.406794999249	2	MULTI	HCD	FTMS	0	0	0	-1	0	0	0	0	3				NaN
2013-05-10_GAG_Top10HCD_HM1_GJ178	1591	767	0	1	822	1588	12.227	100	582890	99446	0.5	-	-1		0	138	319.210673966225	636.406794999249	2	MULTI	HCD	FTMS	0	0	0	-1	0	0	0	0	3				NaN	vesicle1	NaN	NaN	NaN	NaN
2013-05-10_GAG_Top10HCD_HM1_GJ178	1592	768	0	1	822	1588	12.232	100	93862	15740	0.51	-	-1		0	57	554.772265681782	NaN	0	PEAK	HCD	FTMS	0	0	0	-1	0	0	0	0	4				NaN
2013-05-10_GAG_Top10HCD_HM1_GJ178	1592	768	0	1	822	1588	12.232	100	93862	15740	0.51	-	-1		0	57	554.772265681782	NaN	0	PEAK	HCD	FTMS	0	0	0	-1	0	0	0	0	4				NaN	vesicle1	NaN	NaN	NaN	NaN
2013-05-10_GAG_Top10HCD_HM1_GJ178	1594	769	0	1	823	1593	12.248	100	609840	89839	0.47	-	-1		0	113	261.667986138834	521.321419344469	2	MULTI	HCD	FTMS	0	0	0	-1	0	0	0	0	1				NaN
2013-05-10_GAG_Top10HCD_HM1_GJ178	1594	769	0	1	823	1593	12.248	100	609840	89839	0.47	-	-1		0	113	261.667986138834	521.321419344469	2	MULTI	HCD	FTMS	0	0	0	-1	0	0	0	0	1				NaN	vesicle1	NaN	NaN	NaN	NaN
2013-05-10_GAG_Top10HCD_HM1_GJ178	1595	770	0	1	823	1593	12.253	100	433610	40955	0.5	-	-1		0	98	249.673463810824	NaN	0	PEAK	HCD	FTMS	0	0	0	-1	0	0	0	0	2				NaN
2013-05-10_GAG_Top10HCD_HM1_GJ178	1595	770	0	1	823	1593	12.253	100	433610	40955	0.5	-	-1		0	98	249.673463810824	NaN	0	PEAK	HCD	FTMS	0	0	0	-1	0	0	0	0	2				NaN	vesicle1	NaN	NaN	NaN	NaN
2013-05-10_GAG_Top10HCD_HM1_GJ178	1596	771	0	1	823	1593	12.259	100	78766	16494	0.51	-	-1		0	51	1628.17	NaN	0	PEAK	HCD	FTMS	0	0	0	-1	0	0	0	0	3				NaN
2013-05-10_GAG_Top10HCD_HM1_GJ178	1596	771	0	1	823	1593	12.259	100	78766	16494	0.51	-	-1		0	51	1628.17	NaN	0	PEAK	HCD	FTMS	0	0	0	-1	0	0	0	0	3				NaN	vesicle1	NaN	NaN	NaN	NaN
2013-05-10_GAG_Top10HCD_HM1_GJ178	1598	772	0	1	824	1597	12.275	10.185	3080500	368550	0.4	-	-1		0	174	674.268502859807	1346.52245278641	2	MULTI	HCD	FTMS	0	0	0	-1	0	0	0	0	1				NaN
2013-05-10_GAG_Top10HCD_HM1_GJ178	1598	772	0	1	824	1597	12.275	10.185	3080500	368550	0.4	-	-1		0	174	674.268502859807	1346.52245278641	2	MULTI	HCD	FTMS	0	0	0	-1	0	0	0	0	1				NaN	vesicle1	NaN	NaN	NaN	NaN
2013-05-10_GAG_Top10HCD_HM1_GJ178	1601	773	0	1	826	1600	12.298	100	548930	46878	0.48	-	-1		0	181	410.713581507999	819.412610082798	2	MULTI	HCD	FTMS	0	0	0	-1	0	0	0	0	1				NaN
2013-05-10_GAG_Top10HCD_HM1_GJ178	1601	773	0	1	826	1600	12.298	100	548930	46878	0.48	-	-1		0	181	410.713581507999	819.412610082798	2	MULTI	HCD	FTMS	0	0	0	-1	0	0	0	0	1				NaN	vesicle1	NaN	NaN	NaN	NaN
2013-05-10_GAG_Top10HCD_HM1_GJ178	1602	774	0	1	826	1600	12.304	100	79011	16983	0.52	-	-1		0	67	1701.80246749208	NaN	0	PEAK	HCD	FTMS	0	0	0	-1	0	0	0	0	2				NaN
2013-05-10_GAG_Top10HCD_HM1_GJ178	1602	774	0	1	826	1600	12.304	100	79011	16983	0.52	-	-1		0	67	1701.80246749208	NaN	0	PEAK	HCD	FTMS	0	0	0	-1	0	0	0	0	2				NaN	vesicle1	NaN	NaN	NaN	NaN
2013-05-10_GAG_Top10HCD_HM1_GJ178	1604	775	0	1	827	1603	12.319	100	74118	15651	0.5	-	-1		0	42	702.779592358976	1403.54463178475	2	MULTI	HCD	FTMS	0	0	0	-1	0	0	0	0	1				NaN
2013-05-10_GAG_Top10HCD_HM1_GJ178	1604	775	0	1	827	1603	12.319	100	74118	15651	0.5	-	-1		0	42	702.779592358976	1403.54463178475	2	MULTI	HCD	FTMS	0	0	0	-1	0	0	0	0	1				NaN	vesicle1	NaN	NaN	NaN	NaN
2013-05-10_GAG_Top10HCD_HM1_GJ178	1606	776	0	1	828	1605	12.334	51.71	1248100	207760	0.45	-	-1		0	142	688.825763328758	1375.63697372432	2	MULTI	HCD	FTMS	0	0	0	-1	0	0	0	0	1				NaN
2013-05-10_GAG_Top10HCD_HM1_GJ178	1606	776	0	1	828	1605	12.334	51.71	1248100	207760	0.45	-	-1		0	142	688.825763328758	1375.63697372432	2	MULTI	HCD	FTMS	0	0	0	-1	0	0	0	0	1				NaN	vesicle1	NaN	NaN	NaN	NaN
2013-05-10_GAG_Top10HCD_HM1_GJ178	1608	777	0	1	829	1607	12.349	12.814	2141200	200270	0.4	-	-1		0	181	594.784530939844	2375.10901789298	4	MULTI	HCD	FTMS	0	0	0	-1	0	0	0	0	1				NaN
2013-05-10_GAG_Top10HCD_HM1_GJ178	1608	777	0	1	829	1607	12.349	12.814	2141200	200270	0.4	-	-1		0	181	594.784530939844	2375.10901789298	4	MULTI	HCD	FTMS	0	0	0	-1	0	0	0	0	1				NaN	vesicle1	NaN	NaN	NaN	NaN
2013-05-10_GAG_Top10HCD_HM1_GJ178	1609	778	0	1	829	1607	12.353	100	324960	24320	0.51	-	-1		0	115	579.709676051488	1157.40479916978	2	MULTI	HCD	FTMS	0	0	0	-1	0	0	0	0	2				NaN
2013-05-10_GAG_Top10HCD_HM1_GJ178	1609	778	0	1	829	1607	12.353	100	324960	24320	0.51	-	-1		0	115	579.709676051488	1157.40479916978	2	MULTI	HCD	FTMS	0	0	0	-1	0	0	0	0	2				NaN	vesicle1	NaN	NaN	NaN	NaN
2013-05-10_GAG_Top10HCD_HM1_GJ178	1613	779	0	1	832	1612	12.388	72.698	585820	41401	0.47	-	-1		0	207	792.710395649195	2375.10935754779	3	MULTI	HCD	FTMS	0	0	0	-1	0	0	0	0	1				NaN
2013-05-10_GAG_Top10HCD_HM1_GJ178	1613	779	0	1	832	1612	12.388	72.698	585820	41401	0.47	-	-1		0	207	792.710395649195	2375.10935754779	3	MULTI	HCD	FTMS	0	0	0	-1	0	0	0	0	1				NaN	vesicle1	NaN	NaN	NaN	NaN
2013-05-10_GAG_Top10HCD_HM1_GJ178	1615	780	0	1	833	1614	12.403	100	217220	32008	0.5	-	-1		0	135	566.273705022826	2261.0657142249	4	MULTI	HCD	FTMS	0	0	0	-1	0	0	0	0	1				NaN
2013-05-10_GAG_Top10HCD_HM1_GJ178	1615	780	0	1	833	1614	12.403	100	217220	32008	0.5	-	-1		0	135	566.273705022826	2261.0657142249	4	MULTI	HCD	FTMS	0	0	0	-1	0	0	0	0	1				NaN	vesicle1	NaN	NaN	NaN	NaN
2013-05-10_GAG_Top10HCD_HM1_GJ178	1618	781	0	1	835	1617	12.427	100	417260	64922	0.5	-	-1		0	129	466.230773373151	930.446993813103	2	MULTI	HCD	FTMS	0	0	0	-1	0	0	0	0	1				NaN
2013-05-10_GAG_Top10HCD_HM1_GJ178	1618	781	0	1	835	1617	12.427	100	417260	64922	0.5	-	-1		0	129	466.230773373151	930.446993813103	2	MULTI	HCD	FTMS	0	0	0	-1	0	0	0	0	1				NaN	vesicle1	NaN	NaN	NaN	NaN
2013-05-10_GAG_Top10HCD_HM1_GJ178	1619	782	0	1	835	1617	12.433	100	459900	42083	0.51	-	-1		0	164	422.545012996012	1264.61320958824	3	MULTI	HCD	FTMS	0	0	0	-1	0	0	0	0	2				NaN
2013-05-10_GAG_Top10HCD_HM1_GJ178	1619	782	0	1	835	1617	12.433	100	459900	42083	0.51	-	-1		0	164	422.545012996012	1264.61320958824	3	MULTI	HCD	FTMS	0	0	0	-1	0	0	0	0	2				NaN	vesicle1	NaN	NaN	NaN	NaN
2013-05-10_GAG_Top10HCD_HM1_GJ178	1621	783	0	1	836	1620	12.448	100	356170	24981	0.51	+	7840	QNIVNENK	8	132	479.751120393116	957.487687853032	2	MULTI	HCD	FTMS	0	0	0	-1	0	0	0	0	1	Unmodified	_QNIVNENK_	Q05352;C4M0X6	67.3135528564453
2013-05-10_GAG_Top10HCD_HM1_GJ178	1621	783	0	1	836	1620	12.448	100	356170	24981	0.51	+	7840	QNIVNENK	8	132	479.751120393116	957.487687853032	2	MULTI	HCD	FTMS	0	0	0	-1	0	0	0	0	1	Unmodified	_QNIVNENK_	Q05352;C4M0X6	67.3135528564453	vesicle1	NaN	NaN	NaN	NaN
2013-05-10_GAG_Top10HCD_HM1_GJ178	1622	784	0	1	836	1620	12.454	100	225110	14291	0.51	-	-1		0	125	531.788161412564	1061.56176989193	2	MULTI	HCD	FTMS	0	0	0	-1	0	0	0	0	2				NaN
2013-05-10_GAG_Top10HCD_HM1_GJ178	1622	784	0	1	836	1620	12.454	100	225110	14291	0.51	-	-1		0	125	531.788161412564	1061.56176989193	2	MULTI	HCD	FTMS	0	0	0	-1	0	0	0	0	2				NaN	vesicle1	NaN	NaN	NaN	NaN
2013-05-10_GAG_Top10HCD_HM1_GJ178	1623	785	0	1	836	1620	12.46	100	145440	14269	0.51	-	-1		0	89	542.265597568198	1082.5166422032	2	MULTI	HCD	FTMS	0	0	0	-1	0	0	0	0	3				NaN
2013-05-10_GAG_Top10HCD_HM1_GJ178	1623	785	0	1	836	1620	12.46	100	145440	14269	0.51	-	-1		0	89	542.265597568198	1082.5166422032	2	MULTI	HCD	FTMS	0	0	0	-1	0	0	0	0	3				NaN	vesicle1	NaN	NaN	NaN	NaN
2013-05-10_GAG_Top10HCD_HM1_GJ178	1626	786	0	1	838	1625	12.485	42.796	1675900	236970	0.43	+	8113	SAQQIIK	7	109	394.237252454929	786.459951976658	2	MULTI	HCD	FTMS	0	0	0	-1	0	0	0	0	1	Unmodified	_SAQQIIK_	C4M7Y3	73.649772644043
2013-05-10_GAG_Top10HCD_HM1_GJ178	1626	786	0	1	838	1625	12.485	42.796	1675900	236970	0.43	+	8113	SAQQIIK	7	109	394.237252454929	786.459951976658	2	MULTI	HCD	FTMS	0	0	0	-1	0	0	0	0	1	Unmodified	_SAQQIIK_	C4M7Y3	73.649772644043	vesicle1	NaN	NaN	NaN	NaN
2013-05-10_GAG_Top10HCD_HM1_GJ178	1627	787	0	1	838	1625	12.489	100	354000	27707	0.51	-	-1		0	144	348.189461065815	694.364369198431	2	MULTI	HCD	FTMS	0	0	0	-1	0	0	0	0	2				NaN
2013-05-10_GAG_Top10HCD_HM1_GJ178	1627	787	0	1	838	1625	12.489	100	354000	27707	0.51	-	-1		0	144	348.189461065815	694.364369198431	2	MULTI	HCD	FTMS	0	0	0	-1	0	0	0	0	2				NaN	vesicle1	NaN	NaN	NaN	NaN
2013-05-10_GAG_Top10HCD_HM1_GJ178	1628	788	0	1	838	1625	12.495	100	62498	14586	0.51	-	-1		0	43	1659.01	NaN	0	PEAK	HCD	FTMS	0	0	0	-1	0	0	0	0	3				NaN
2013-05-10_GAG_Top10HCD_HM1_GJ178	1628	788	0	1	838	1625	12.495	100	62498	14586	0.51	-	-1		0	43	1659.01	NaN	0	PEAK	HCD	FTMS	0	0	0	-1	0	0	0	0	3				NaN	vesicle1	NaN	NaN	NaN	NaN
2013-05-10_GAG_Top10HCD_HM1_GJ178	1630	789	0	1	839	1629	12.51	100	264380	17866	0.51	-	-1		0	141	379.702344449183	757.390135965165	2	MULTI	HCD	FTMS	0	0	0	-1	0	0	0	0	1				NaN
2013-05-10_GAG_Top10HCD_HM1_GJ178	1630	789	0	1	839	1629	12.51	100	264380	17866	0.51	-	-1		0	141	379.702344449183	757.390135965165	2	MULTI	HCD	FTMS	0	0	0	-1	0	0	0	0	1				NaN	vesicle1	NaN	NaN	NaN	NaN
2013-05-10_GAG_Top10HCD_HM1_GJ178	1631	790	0	1	839	1629	12.516	100	69701	14292	0.51	-	-1		0	51	1082.97650323387	2163.93845353453	2	MULTI	HCD	FTMS	0	0	0	-1	0	0	0	0	2				NaN
2013-05-10_GAG_Top10HCD_HM1_GJ178	1631	790	0	1	839	1629	12.516	100	69701	14292	0.51	-	-1		0	51	1082.97650323387	2163.93845353453	2	MULTI	HCD	FTMS	0	0	0	-1	0	0	0	0	2				NaN	vesicle1	NaN	NaN	NaN	NaN
2013-05-10_GAG_Top10HCD_HM1_GJ178	1632	791	0	1	839	1629	12.521	100	71221	14933	0.52	-	-1		0	58	1208.91	NaN	0	PEAK	HCD	FTMS	0	0	0	-1	0	0	0	0	3				NaN
2013-05-10_GAG_Top10HCD_HM1_GJ178	1632	791	0	1	839	1629	12.521	100	71221	14933	0.52	-	-1		0	58	1208.91	NaN	0	PEAK	HCD	FTMS	0	0	0	-1	0	0	0	0	3				NaN	vesicle1	NaN	NaN	NaN	NaN
2013-05-10_GAG_Top10HCD_HM1_GJ178	1634	792	0	1	840	1633	12.537	28.105	1347300	53015	0.44	-	-1		0	170	449.847983996708	1346.52212259032	3	MULTI	HCD	FTMS	0	0	0	-1	0	0	0	0	1				NaN
2013-05-10_GAG_Top10HCD_HM1_GJ178	1634	792	0	1	840	1633	12.537	28.105	1347300	53015	0.44	-	-1		0	170	449.847983996708	1346.52212259032	3	MULTI	HCD	FTMS	0	0	0	-1	0	0	0	0	1				NaN	vesicle1	NaN	NaN	NaN	NaN
2013-05-10_GAG_Top10HCD_HM1_GJ178	1635	793	0	1	840	1633	12.541	100	394200	34505	0.5	-	-1		0	145	365.233978863721	728.453404794242	2	MULTI	HCD	FTMS	0	0	0	-1	0	0	0	0	2				NaN
2013-05-10_GAG_Top10HCD_HM1_GJ178	1635	793	0	1	840	1633	12.541	100	394200	34505	0.5	-	-1		0	145	365.233978863721	728.453404794242	2	MULTI	HCD	FTMS	0	0	0	-1	0	0	0	0	2				NaN	vesicle1	NaN	NaN	NaN	NaN
2013-05-10_GAG_Top10HCD_HM1_GJ178	1636	794	0	1	840	1633	12.547	100	332930	16496	0.5	-	-1		0	128	308.6925707883	NaN	0	PEAK	HCD	FTMS	0	0	0	-1	0	0	0	0	3				NaN
2013-05-10_GAG_Top10HCD_HM1_GJ178	1636	794	0	1	840	1633	12.547	100	332930	16496	0.5	-	-1		0	128	308.6925707883	NaN	0	PEAK	HCD	FTMS	0	0	0	-1	0	0	0	0	3				NaN	vesicle1	NaN	NaN	NaN	NaN
2013-05-10_GAG_Top10HCD_HM1_GJ178	1638	795	0	1	841	1637	12.562	100	475450	43904	0.51	+	1173	DESDKSVLK	9	143	510.763978198737	1019.51340346427	2	MULTI	HCD	FTMS	0	0	0	-1	0	0	0	0	1	Unmodified	_DESDKSVLK_	Q9U593	67.0300979614258
2013-05-10_GAG_Top10HCD_HM1_GJ178	1638	795	0	1	841	1637	12.562	100	475450	43904	0.51	+	1173	DESDKSVLK	9	143	510.763978198737	1019.51340346427	2	MULTI	HCD	FTMS	0	0	0	-1	0	0	0	0	1	Unmodified	_DESDKSVLK_	Q9U593	67.0300979614258	vesicle1	NaN	NaN	NaN	NaN
2013-05-10_GAG_Top10HCD_HM1_GJ178	1639	796	0	1	841	1637	12.568	100	232140	19567	0.51	+	5704	LADKLQEGDKK	11	115	622.846095958191	1243.67763898318	2	MULTI	HCD	FTMS	0	0	0	-1	0	0	0	0	2	Unmodified	_LADKLQEGDKK_	C4M5K9	74.4852905273438
2013-05-10_GAG_Top10HCD_HM1_GJ178	1639	796	0	1	841	1637	12.568	100	232140	19567	0.51	+	5704	LADKLQEGDKK	11	115	622.846095958191	1243.67763898318	2	MULTI	HCD	FTMS	0	0	0	-1	0	0	0	0	2	Unmodified	_LADKLQEGDKK_	C4M5K9	74.4852905273438	vesicle1	NaN	NaN	NaN	NaN
2013-05-10_GAG_Top10HCD_HM1_GJ178	1640	797	0	1	841	1637	12.574	100	70995	15797	0.51	-	-1		0	52	773.703403180276	2318.08838014103	3	MULTI	HCD	FTMS	0	0	0	-1	0	0	0	0	3				NaN
2013-05-10_GAG_Top10HCD_HM1_GJ178	1640	797	0	1	841	1637	12.574	100	70995	15797	0.51	-	-1		0	52	773.703403180276	2318.08838014103	3	MULTI	HCD	FTMS	0	0	0	-1	0	0	0	0	3				NaN	vesicle1	NaN	NaN	NaN	NaN
2013-05-10_GAG_Top10HCD_HM1_GJ178	1643	798	0	1	843	1642	12.598	100	359470	27372	0.49	-	-1		0	118	296.694412376991	591.374271820781	2	MULTI	HCD	FTMS	0	0	0	-1	0	0	0	0	1				NaN
2013-05-10_GAG_Top10HCD_HM1_GJ178	1643	798	0	1	843	1642	12.598	100	359470	27372	0.49	-	-1		0	118	296.694412376991	591.374271820781	2	MULTI	HCD	FTMS	0	0	0	-1	0	0	0	0	1				NaN	vesicle1	NaN	NaN	NaN	NaN
2013-05-10_GAG_Top10HCD_HM1_GJ178	1645	799	0	1	844	1644	12.613	100	123830	23675	0.51	-	-1		0	73	637.414211199086	NaN	0	PEAK	HCD	FTMS	0	0	0	-1	0	0	0	0	1				NaN
2013-05-10_GAG_Top10HCD_HM1_GJ178	1645	799	0	1	844	1644	12.613	100	123830	23675	0.51	-	-1		0	73	637.414211199086	NaN	0	PEAK	HCD	FTMS	0	0	0	-1	0	0	0	0	1				NaN	vesicle1	NaN	NaN	NaN	NaN
2013-05-10_GAG_Top10HCD_HM1_GJ178	1647	800	0	1	845	1646	12.629	100	203580	13841	0.52	-	-1		0	163	754.695896133835	2261.06585900171	3	MULTI	HCD	FTMS	0	0	0	-1	0	0	0	0	1				NaN
2013-05-10_GAG_Top10HCD_HM1_GJ178	1647	800	0	1	845	1646	12.629	100	203580	13841	0.52	-	-1		0	163	754.695896133835	2261.06585900171	3	MULTI	HCD	FTMS	0	0	0	-1	0	0	0	0	1				NaN	vesicle1	NaN	NaN	NaN	NaN
2013-05-10_GAG_Top10HCD_HM1_GJ178	1649	801	0	1	846	1648	12.644	100	87050	15115	0.52	-	-1		0	69	721.673287257327	2161.99803237218	3	MULTI	HCD	FTMS	0	0	0	-1	0	0	0	0	1				NaN
2013-05-10_GAG_Top10HCD_HM1_GJ178	1649	801	0	1	846	1648	12.644	100	87050	15115	0.52	-	-1		0	69	721.673287257327	2161.99803237218	3	MULTI	HCD	FTMS	0	0	0	-1	0	0	0	0	1				NaN	vesicle1	NaN	NaN	NaN	NaN
2013-05-10_GAG_Top10HCD_HM1_GJ178	1654	802	0	1	850	1653	12.688	100	573640	78401	0.51	-	-1		0	132	276.844719382105	827.512328746514	3	MULTI	HCD	FTMS	0	0	0	-1	0	0	0	0	1				NaN
2013-05-10_GAG_Top10HCD_HM1_GJ178	1654	802	0	1	850	1653	12.688	100	573640	78401	0.51	-	-1		0	132	276.844719382105	827.512328746514	3	MULTI	HCD	FTMS	0	0	0	-1	0	0	0	0	1				NaN	vesicle1	NaN	NaN	NaN	NaN
2013-05-10_GAG_Top10HCD_HM1_GJ178	1655	803	0	1	850	1653	12.694	100	279840	23876	0.51	+	4438	IIDEEEK	7	166	438.220909439538	874.427265945876	2	MULTI	HCD	FTMS	0	0	0	-1	0	0	0	0	2	Unmodified	_IIDEEEK_	B1N3Q4;Q6Y0Y5;REV__C4M4V5	73.1287002563477
2013-05-10_GAG_Top10HCD_HM1_GJ178	1655	803	0	1	850	1653	12.694	100	279840	23876	0.51	+	4438	IIDEEEK	7	166	438.220909439538	874.427265945876	2	MULTI	HCD	FTMS	0	0	0	-1	0	0	0	0	2	Unmodified	_IIDEEEK_	B1N3Q4;Q6Y0Y5;REV__C4M4V5	73.1287002563477	vesicle1	NaN	NaN	NaN	NaN
2013-05-10_GAG_Top10HCD_HM1_GJ178	1657	804	0	1	851	1656	12.709	100	169640	15949	0.51	-	-1		0	101	496.240434149958	495.233157683358	1	MULTI	HCD	FTMS	0	0	0	-1	0	0	0	0	1				NaN
2013-05-10_GAG_Top10HCD_HM1_GJ178	1657	804	0	1	851	1656	12.709	100	169640	15949	0.51	-	-1		0	101	496.240434149958	495.233157683358	1	MULTI	HCD	FTMS	0	0	0	-1	0	0	0	0	1				NaN	vesicle1	NaN	NaN	NaN	NaN
2013-05-10_GAG_Top10HCD_HM1_GJ178	1658	805	0	1	851	1656	12.714	100	69692	15926	0.52	-	-1		0	59	1614.3635779058	NaN	0	PEAK	HCD	FTMS	0	0	0	-1	0	0	0	0	2				NaN
2013-05-10_GAG_Top10HCD_HM1_GJ178	1658	805	0	1	851	1656	12.714	100	69692	15926	0.52	-	-1		0	59	1614.3635779058	NaN	0	PEAK	HCD	FTMS	0	0	0	-1	0	0	0	0	2				NaN	vesicle1	NaN	NaN	NaN	NaN
2013-05-10_GAG_Top10HCD_HM1_GJ178	1660	806	0	1	852	1659	12.73	30.603	1844300	393150	0.41	-	-1		0	65	235.670631750361	469.326710567522	2	MULTI	HCD	FTMS	0	0	0	-1	0	0	0	0	1				NaN
2013-05-10_GAG_Top10HCD_HM1_GJ178	1660	806	0	1	852	1659	12.73	30.603	1844300	393150	0.41	-	-1		0	65	235.670631750361	469.326710567522	2	MULTI	HCD	FTMS	0	0	0	-1	0	0	0	0	1				NaN	vesicle1	NaN	NaN	NaN	NaN
2013-05-10_GAG_Top10HCD_HM1_GJ178	1661	807	0	1	852	1659	12.734	92.097	1259300	95306	0.5	-	-1		0	187	660.313317613464	1318.61208229373	2	MULTI	HCD	FTMS	0	0	0	-1	0	0	0	0	2				NaN
2013-05-10_GAG_Top10HCD_HM1_GJ178	1661	807	0	1	852	1659	12.734	92.097	1259300	95306	0.5	-	-1		0	187	660.313317613464	1318.61208229373	2	MULTI	HCD	FTMS	0	0	0	-1	0	0	0	0	2				NaN	vesicle1	NaN	NaN	NaN	NaN
2013-05-10_GAG_Top10HCD_HM1_GJ178	1662	808	0	1	852	1659	12.74	86.158	1324200	213780	0.49	-	-1		0	129	331.695113773278	661.375674613356	2	MULTI	HCD	FTMS	0	0	0	-1	0	0	0	0	3				NaN
2013-05-10_GAG_Top10HCD_HM1_GJ178	1662	808	0	1	852	1659	12.74	86.158	1324200	213780	0.49	-	-1		0	129	331.695113773278	661.375674613356	2	MULTI	HCD	FTMS	0	0	0	-1	0	0	0	0	3				NaN	vesicle1	NaN	NaN	NaN	NaN
2013-05-10_GAG_Top10HCD_HM1_GJ178	1663	809	0	1	852	1659	12.745	100	915070	104800	0.51	-	-1		0	162	319.210673966225	636.406794999249	2	MULTI	HCD	FTMS	0	0	0	-1	0	0	0	0	4				NaN
2013-05-10_GAG_Top10HCD_HM1_GJ178	1663	809	0	1	852	1659	12.745	100	915070	104800	0.51	-	-1		0	162	319.210673966225	636.406794999249	2	MULTI	HCD	FTMS	0	0	0	-1	0	0	0	0	4				NaN	vesicle1	NaN	NaN	NaN	NaN
2013-05-10_GAG_Top10HCD_HM1_GJ178	1665	810	0	1	853	1664	12.761	100	475140	66273	0.5	-	-1		0	118	261.642806954596	521.271060975991	2	MULTI	HCD	FTMS	0	0	0	-1	0	0	0	0	1				NaN
2013-05-10_GAG_Top10HCD_HM1_GJ178	1665	810	0	1	853	1664	12.761	100	475140	66273	0.5	-	-1		0	118	261.642806954596	521.271060975991	2	MULTI	HCD	FTMS	0	0	0	-1	0	0	0	0	1				NaN	vesicle1	NaN	NaN	NaN	NaN
2013-05-10_GAG_Top10HCD_HM1_GJ178	1666	811	0	1	853	1664	12.766	100	152720	17278	0.51	+	4439	IIDEGHPGNR	10	79	554.282142454435	1106.54973197567	2	MULTI	HCD	FTMS	0	0	0	-1	0	0	0	0	2	Unmodified	_IIDEGHPGNR_	C4M5Q8	49.6930503845215
2013-05-10_GAG_Top10HCD_HM1_GJ178	1666	811	0	1	853	1664	12.766	100	152720	17278	0.51	+	4439	IIDEGHPGNR	10	79	554.282142454435	1106.54973197567	2	MULTI	HCD	FTMS	0	0	0	-1	0	0	0	0	2	Unmodified	_IIDEGHPGNR_	C4M5Q8	49.6930503845215	vesicle1	NaN	NaN	NaN	NaN
2013-05-10_GAG_Top10HCD_HM1_GJ178	1667	812	0	1	853	1664	12.772	100	338620	32800	0.49	-	-1		0	106	251.173378926815	500.332204920429	2	MULTI	HCD	FTMS	0	0	0	-1	0	0	0	0	3				NaN
2013-05-10_GAG_Top10HCD_HM1_GJ178	1667	812	0	1	853	1664	12.772	100	338620	32800	0.49	-	-1		0	106	251.173378926815	500.332204920429	2	MULTI	HCD	FTMS	0	0	0	-1	0	0	0	0	3				NaN	vesicle1	NaN	NaN	NaN	NaN
2013-05-10_GAG_Top10HCD_HM1_GJ178	1669	813	0	1	854	1668	12.787	100	235830	20165	0.52	-	-1		0	134	674.268502859807	1346.52245278641	2	MULTI	HCD	FTMS	0	0	0	-1	0	0	0	0	1				NaN
2013-05-10_GAG_Top10HCD_HM1_GJ178	1669	813	0	1	854	1668	12.787	100	235830	20165	0.52	-	-1		0	134	674.268502859807	1346.52245278641	2	MULTI	HCD	FTMS	0	0	0	-1	0	0	0	0	1				NaN	vesicle1	NaN	NaN	NaN	NaN
2013-05-10_GAG_Top10HCD_HM1_GJ178	1672	814	0	1	856	1671	12.812	100	305870	20397	0.53	-	-1		0	136	412.237123564016	822.459694194833	2	MULTI	HCD	FTMS	0	0	0	-1	0	0	0	0	1				NaN
2013-05-10_GAG_Top10HCD_HM1_GJ178	1672	814	0	1	856	1671	12.812	100	305870	20397	0.53	-	-1		0	136	412.237123564016	822.459694194833	2	MULTI	HCD	FTMS	0	0	0	-1	0	0	0	0	1				NaN	vesicle1	NaN	NaN	NaN	NaN
2013-05-10_GAG_Top10HCD_HM1_GJ178	1673	815	0	1	856	1671	12.818	100	77407	18132	0.52	-	-1		0	49	1702.06215378438	NaN	0	PEAK	HCD	FTMS	0	0	0	-1	0	0	0	0	2				NaN
2013-05-10_GAG_Top10HCD_HM1_GJ178	1673	815	0	1	856	1671	12.818	100	77407	18132	0.52	-	-1		0	49	1702.06215378438	NaN	0	PEAK	HCD	FTMS	0	0	0	-1	0	0	0	0	2				NaN	vesicle1	NaN	NaN	NaN	NaN
2013-05-10_GAG_Top10HCD_HM1_GJ178	1675	816	0	1	857	1674	12.833	100	93235	17945	0.5	-	-1		0	61	963.409431937903	1924.80431094261	2	MULTI	HCD	FTMS	0	0	0	-1	0	0	0	0	1				NaN
2013-05-10_GAG_Top10HCD_HM1_GJ178	1675	816	0	1	857	1674	12.833	100	93235	17945	0.5	-	-1		0	61	963.409431937903	1924.80431094261	2	MULTI	HCD	FTMS	0	0	0	-1	0	0	0	0	1				NaN	vesicle1	NaN	NaN	NaN	NaN
2013-05-10_GAG_Top10HCD_HM1_GJ178	1677	817	0	1	858	1676	12.848	100	251710	18906	0.51	-	-1		0	105	688.821249139726	1375.62794534625	2	MULTI	HCD	FTMS	0	0	0	-1	0	0	0	0	1				NaN
2013-05-10_GAG_Top10HCD_HM1_GJ178	1677	817	0	1	858	1676	12.848	100	251710	18906	0.51	-	-1		0	105	688.821249139726	1375.62794534625	2	MULTI	HCD	FTMS	0	0	0	-1	0	0	0	0	1				NaN	vesicle1	NaN	NaN	NaN	NaN
2013-05-10_GAG_Top10HCD_HM1_GJ178	1678	818	0	1	858	1676	12.854	100	91214	22228	0.52	-	-1		0	56	1628.06	NaN	0	PEAK	HCD	FTMS	0	0	0	-1	0	0	0	0	2				NaN
2013-05-10_GAG_Top10HCD_HM1_GJ178	1678	818	0	1	858	1676	12.854	100	91214	22228	0.52	-	-1		0	56	1628.06	NaN	0	PEAK	HCD	FTMS	0	0	0	-1	0	0	0	0	2				NaN	vesicle1	NaN	NaN	NaN	NaN
2013-05-10_GAG_Top10HCD_HM1_GJ178	1680	819	0	1	859	1679	12.869	100	224460	22577	0.52	-	-1		0	101	580.529243545646	2318.08786831619	4	MULTI	HCD	FTMS	0	0	0	-1	0	0	0	0	1				NaN
2013-05-10_GAG_Top10HCD_HM1_GJ178	1680	819	0	1	859	1679	12.869	100	224460	22577	0.52	-	-1		0	101	580.529243545646	2318.08786831619	4	MULTI	HCD	FTMS	0	0	0	-1	0	0	0	0	1				NaN	vesicle1	NaN	NaN	NaN	NaN
2013-05-10_GAG_Top10HCD_HM1_GJ178	1681	820	0	1	859	1679	12.875	100	101320	27880	0.52	-	-1		0	52	1374.49	NaN	0	PEAK	HCD	FTMS	0	0	0	-1	0	0	0	0	2				NaN
2013-05-10_GAG_Top10HCD_HM1_GJ178	1681	820	0	1	859	1679	12.875	100	101320	27880	0.52	-	-1		0	52	1374.49	NaN	0	PEAK	HCD	FTMS	0	0	0	-1	0	0	0	0	2				NaN	vesicle1	NaN	NaN	NaN	NaN
2013-05-10_GAG_Top10HCD_HM1_GJ178	1685	821	0	1	862	1684	12.909	69.573	871340	82289	0.48	-	-1		0	219	566.273705022826	2261.0657142249	4	MULTI	HCD	FTMS	0	0	0	-1	0	0	0	0	1				NaN
2013-05-10_GAG_Top10HCD_HM1_GJ178	1685	821	0	1	862	1684	12.909	69.573	871340	82289	0.48	-	-1		0	219	566.273705022826	2261.0657142249	4	MULTI	HCD	FTMS	0	0	0	-1	0	0	0	0	1				NaN	vesicle1	NaN	NaN	NaN	NaN
2013-05-10_GAG_Top10HCD_HM1_GJ178	1689	822	0	1	865	1688	12.942	100	131870	47398	0.54	-	-1		0	53	1561.42	NaN	0	PEAK	HCD	FTMS	0	0	0	-1	0	0	0	0	1				NaN
2013-05-10_GAG_Top10HCD_HM1_GJ178	1689	822	0	1	865	1688	12.942	100	131870	47398	0.54	-	-1		0	53	1561.42	NaN	0	PEAK	HCD	FTMS	0	0	0	-1	0	0	0	0	1				NaN	vesicle1	NaN	NaN	NaN	NaN
2013-05-10_GAG_Top10HCD_HM1_GJ178	1691	823	0	1	866	1690	12.958	100	686880	59634	0.5	-	-1		0	189	422.743299522645	843.472046112091	2	MULTI	HCD	FTMS	0	0	0	-1	0	0	0	0	1				NaN
2013-05-10_GAG_Top10HCD_HM1_GJ178	1691	823	0	1	866	1690	12.958	100	686880	59634	0.5	-	-1		0	189	422.743299522645	843.472046112091	2	MULTI	HCD	FTMS	0	0	0	-1	0	0	0	0	1				NaN	vesicle1	NaN	NaN	NaN	NaN
2013-05-10_GAG_Top10HCD_HM1_GJ178	1692	824	0	1	866	1690	12.964	100	475400	69263	0.51	-	-1		0	128	480.257836577658	479.250560111058	1	MULTI	HCD	FTMS	0	0	0	-1	0	0	0	0	2				NaN
2013-05-10_GAG_Top10HCD_HM1_GJ178	1692	824	0	1	866	1690	12.964	100	475400	69263	0.51	-	-1		0	128	480.257836577658	479.250560111058	1	MULTI	HCD	FTMS	0	0	0	-1	0	0	0	0	2				NaN	vesicle1	NaN	NaN	NaN	NaN
2013-05-10_GAG_Top10HCD_HM1_GJ178	1693	825	0	1	866	1690	12.97	100	431160	66610	0.51	-	-1		0	151	530.306003698783	1058.59745446437	2	MULTI	HCD	FTMS	0	0	0	-1	0	0	0	0	3				NaN
2013-05-10_GAG_Top10HCD_HM1_GJ178	1693	825	0	1	866	1690	12.97	100	431160	66610	0.51	-	-1		0	151	530.306003698783	1058.59745446437	2	MULTI	HCD	FTMS	0	0	0	-1	0	0	0	0	3				NaN	vesicle1	NaN	NaN	NaN	NaN
2013-05-10_GAG_Top10HCD_HM1_GJ178	1696	826	0	1	868	1695	12.994	26.919	3045500	397190	0.45	-	-1		0	110	394.237252454929	786.459951976658	2	MULTI	HCD	FTMS	0	0	0	-1	0	0	0	0	1				NaN
2013-05-10_GAG_Top10HCD_HM1_GJ178	1696	826	0	1	868	1695	12.994	26.919	3045500	397190	0.45	-	-1		0	110	394.237252454929	786.459951976658	2	MULTI	HCD	FTMS	0	0	0	-1	0	0	0	0	1				NaN	vesicle1	NaN	NaN	NaN	NaN
2013-05-10_GAG_Top10HCD_HM1_GJ178	1697	827	0	1	868	1695	12.999	90.248	1218500	167820	0.48	-	-1		0	158	346.726063007819	NaN	0	PEAK	HCD	FTMS	0	0	0	-1	0	0	0	0	2				NaN
2013-05-10_GAG_Top10HCD_HM1_GJ178	1697	827	0	1	868	1695	12.999	90.248	1218500	167820	0.48	-	-1		0	158	346.726063007819	NaN	0	PEAK	HCD	FTMS	0	0	0	-1	0	0	0	0	2				NaN	vesicle1	NaN	NaN	NaN	NaN
2013-05-10_GAG_Top10HCD_HM1_GJ178	1699	828	0	1	869	1698	13.019	100	540450	93728	0.47	-	-1		0	164	378.721908391337	755.429263849473	2	MULTI	HCD	FTMS	0	0	0	-1	0	0	0	0	1				NaN
2013-05-10_GAG_Top10HCD_HM1_GJ178	1699	828	0	1	869	1698	13.019	100	540450	93728	0.47	-	-1		0	164	378.721908391337	755.429263849473	2	MULTI	HCD	FTMS	0	0	0	-1	0	0	0	0	1				NaN	vesicle1	NaN	NaN	NaN	NaN
2013-05-10_GAG_Top10HCD_HM1_GJ178	1700	829	0	1	869	1698	13.024	100	540880	94062	0.51	+	4266	IEIAQHSK	8	158	463.259027304288	924.503501675376	2	MULTI	HCD	FTMS	0	0	0	-1	0	0	0	0	2	Unmodified	_IEIAQHSK_	C4M0M9;C4LSZ3	96.1313171386719
2013-05-10_GAG_Top10HCD_HM1_GJ178	1700	829	0	1	869	1698	13.024	100	540880	94062	0.51	+	4266	IEIAQHSK	8	158	463.259027304288	924.503501675376	2	MULTI	HCD	FTMS	0	0	0	-1	0	0	0	0	2	Unmodified	_IEIAQHSK_	C4M0M9;C4LSZ3	96.1313171386719	vesicle1	NaN	NaN	NaN	NaN
2013-05-10_GAG_Top10HCD_HM1_GJ178	1702	830	0	1	870	1701	13.045	100	632190	100900	0.47	-	-1		0	142	364.239303392594	726.464053851988	2	MULTI	HCD	FTMS	0	0	0	-1	0	0	0	0	1				NaN
2013-05-10_GAG_Top10HCD_HM1_GJ178	1702	830	0	1	870	1701	13.045	100	632190	100900	0.47	-	-1		0	142	364.239303392594	726.464053851988	2	MULTI	HCD	FTMS	0	0	0	-1	0	0	0	0	1				NaN	vesicle1	NaN	NaN	NaN	NaN
2013-05-10_GAG_Top10HCD_HM1_GJ178	1703	831	0	1	870	1701	13.05	100	544190	104810	0.51	-	-1		0	161	448.739696306094	895.464839678987	2	MULTI	HCD	FTMS	0	0	0	-1	0	0	0	0	2				NaN
2013-05-10_GAG_Top10HCD_HM1_GJ178	1703	831	0	1	870	1701	13.05	100	544190	104810	0.51	-	-1		0	161	448.739696306094	895.464839678987	2	MULTI	HCD	FTMS	0	0	0	-1	0	0	0	0	2				NaN	vesicle1	NaN	NaN	NaN	NaN
2013-05-10_GAG_Top10HCD_HM1_GJ178	1705	832	0	1	871	1704	13.069	100	530420	117110	0.47	+	1174	DESDKSVLK	9	137	510.763978198737	1019.51340346427	2	MULTI	HCD	FTMS	0	0	0	-1	0	0	0	0	1	Unmodified	_DESDKSVLK_	Q9U593	58.0094108581543
2013-05-10_GAG_Top10HCD_HM1_GJ178	1705	832	0	1	871	1704	13.069	100	530420	117110	0.47	+	1174	DESDKSVLK	9	137	510.763978198737	1019.51340346427	2	MULTI	HCD	FTMS	0	0	0	-1	0	0	0	0	1	Unmodified	_DESDKSVLK_	Q9U593	58.0094108581543	vesicle1	NaN	NaN	NaN	NaN
2013-05-10_GAG_Top10HCD_HM1_GJ178	1706	833	0	1	871	1704	13.075	100	518270	122780	0.5	-	-1		0	151	308.704698576505	NaN	0	PEAK	HCD	FTMS	0	0	0	-1	0	0	0	0	2				NaN
2013-05-10_GAG_Top10HCD_HM1_GJ178	1706	833	0	1	871	1704	13.075	100	518270	122780	0.5	-	-1		0	151	308.704698576505	NaN	0	PEAK	HCD	FTMS	0	0	0	-1	0	0	0	0	2				NaN	vesicle1	NaN	NaN	NaN	NaN
2013-05-10_GAG_Top10HCD_HM1_GJ178	1707	834	0	1	871	1704	13.08	100	280980	126500	0.51	-	-1		0	86	597.332856939404	1192.65116094561	2	MULTI	HCD	FTMS	0	0	0	-1	0	0	0	0	3				NaN
2013-05-10_GAG_Top10HCD_HM1_GJ178	1707	834	0	1	871	1704	13.08	100	280980	126500	0.51	-	-1		0	86	597.332856939404	1192.65116094561	2	MULTI	HCD	FTMS	0	0	0	-1	0	0	0	0	3				NaN	vesicle1	NaN	NaN	NaN	NaN
2013-05-10_GAG_Top10HCD_HM1_GJ178	1710	835	0	1	873	1709	13.111	88.351	1156200	136560	0.45	-	-1		0	129	297.173929222314	592.333305511429	2	MULTI	HCD	FTMS	0	0	0	-1	0	0	0	0	1				NaN
2013-05-10_GAG_Top10HCD_HM1_GJ178	1710	835	0	1	873	1709	13.111	88.351	1156200	136560	0.45	-	-1		0	129	297.173929222314	592.333305511429	2	MULTI	HCD	FTMS	0	0	0	-1	0	0	0	0	1				NaN	vesicle1	NaN	NaN	NaN	NaN
2013-05-10_GAG_Top10HCD_HM1_GJ178	1711	836	0	1	873	1709	13.116	100	408060	145340	0.51	-	-1		0	89	625.330554202648	NaN	0	PEAK	HCD	FTMS	0	0	0	-1	0	0	0	0	2				NaN
2013-05-10_GAG_Top10HCD_HM1_GJ178	1711	836	0	1	873	1709	13.116	100	408060	145340	0.51	-	-1		0	89	625.330554202648	NaN	0	PEAK	HCD	FTMS	0	0	0	-1	0	0	0	0	2				NaN	vesicle1	NaN	NaN	NaN	NaN
2013-05-10_GAG_Top10HCD_HM1_GJ178	1719	837	0	1	880	1718	13.189	100	292740	176920	0.52	-	-1		0	40	751.391494815382	1500.76843669756	2	MULTI	HCD	FTMS	0	0	0	-1	0	0	0	0	1				NaN
2013-05-10_GAG_Top10HCD_HM1_GJ178	1719	837	0	1	880	1718	13.189	100	292740	176920	0.52	-	-1		0	40	751.391494815382	1500.76843669756	2	MULTI	HCD	FTMS	0	0	0	-1	0	0	0	0	1				NaN	vesicle1	NaN	NaN	NaN	NaN
2013-05-10_GAG_Top10HCD_HM1_GJ178	1720	838	0	1	880	1718	13.195	100	297050	181660	0.52	-	-1		0	52	1668.29	NaN	0	PEAK	HCD	FTMS	0	0	0	-1	0	0	0	0	2				NaN
2013-05-10_GAG_Top10HCD_HM1_GJ178	1720	838	0	1	880	1718	13.195	100	297050	181660	0.52	-	-1		0	52	1668.29	NaN	0	PEAK	HCD	FTMS	0	0	0	-1	0	0	0	0	2				NaN	vesicle1	NaN	NaN	NaN	NaN
2013-05-10_GAG_Top10HCD_HM1_GJ178	1722	839	0	1	881	1721	13.21	63.464	1287400	212490	0.47	+	6097	LIGGKEPR	8	115	435.263549728465	868.512546523731	2	MULTI	HCD	FTMS	0	0	0	-1	0	0	0	0	1	Unmodified	_LIGGKEPR_	Q964D2	70.2530975341797
2013-05-10_GAG_Top10HCD_HM1_GJ178	1722	839	0	1	881	1721	13.21	63.464	1287400	212490	0.47	+	6097	LIGGKEPR	8	115	435.263549728465	868.512546523731	2	MULTI	HCD	FTMS	0	0	0	-1	0	0	0	0	1	Unmodified	_LIGGKEPR_	Q964D2	70.2530975341797	vesicle1	NaN	NaN	NaN	NaN
2013-05-10_GAG_Top10HCD_HM1_GJ178	1726	840	0	1	884	1725	13.241	24.779	2418300	290970	0.5	-	-1		0	143	660.313317613464	1318.61208229373	2	MULTI	HCD	FTMS	0	0	0	-1	0	0	0	0	1				NaN
2013-05-10_GAG_Top10HCD_HM1_GJ178	1726	840	0	1	884	1725	13.241	24.779	2418300	290970	0.5	-	-1		0	143	660.313317613464	1318.61208229373	2	MULTI	HCD	FTMS	0	0	0	-1	0	0	0	0	1				NaN	vesicle1	NaN	NaN	NaN	NaN
2013-05-10_GAG_Top10HCD_HM1_GJ178	1727	841	0	1	884	1725	13.247	100	753310	95150	0.5	-	-1		0	120	330.699934924133	659.385316915066	2	MULTI	HCD	FTMS	0	0	0	-1	0	0	0	0	2				NaN
2013-05-10_GAG_Top10HCD_HM1_GJ178	1727	841	0	1	884	1725	13.247	100	753310	95150	0.5	-	-1		0	120	330.699934924133	659.385316915066	2	MULTI	HCD	FTMS	0	0	0	-1	0	0	0	0	2				NaN	vesicle1	NaN	NaN	NaN	NaN
2013-05-10_GAG_Top10HCD_HM1_GJ178	1728	842	0	1	884	1725	13.253	100	973760	198750	0.5	-	-1		0	95	235.670631750361	469.326710567522	2	MULTI	HCD	FTMS	0	0	0	-1	0	0	0	0	3				NaN
2013-05-10_GAG_Top10HCD_HM1_GJ178	1728	842	0	1	884	1725	13.253	100	973760	198750	0.5	-	-1		0	95	235.670631750361	469.326710567522	2	MULTI	HCD	FTMS	0	0	0	-1	0	0	0	0	3				NaN	vesicle1	NaN	NaN	NaN	NaN
2013-05-10_GAG_Top10HCD_HM1_GJ178	1729	843	0	1	884	1725	13.258	100	326230	207300	0.51	-	-1		0	53	1298.7	NaN	0	PEAK	HCD	FTMS	0	0	0	-1	0	0	0	0	4				NaN
2013-05-10_GAG_Top10HCD_HM1_GJ178	1729	843	0	1	884	1725	13.258	100	326230	207300	0.51	-	-1		0	53	1298.7	NaN	0	PEAK	HCD	FTMS	0	0	0	-1	0	0	0	0	4				NaN	vesicle1	NaN	NaN	NaN	NaN
2013-05-10_GAG_Top10HCD_HM1_GJ178	1731	844	0	1	885	1730	13.279	100	713430	200070	0.47	+	2216	ELYSQSNQK	9	147	548.767137018419	1095.51972110364	2	MULTI	HCD	FTMS	0	0	0	-1	0	0	0	0	1	Unmodified	_ELYSQSNQK_	Q24832;C4M8V2	167.971694946289
2013-05-10_GAG_Top10HCD_HM1_GJ178	1731	844	0	1	885	1730	13.279	100	713430	200070	0.47	+	2216	ELYSQSNQK	9	147	548.767137018419	1095.51972110364	2	MULTI	HCD	FTMS	0	0	0	-1	0	0	0	0	1	Unmodified	_ELYSQSNQK_	Q24832;C4M8V2	167.971694946289	vesicle1	NaN	NaN	NaN	NaN
2013-05-10_GAG_Top10HCD_HM1_GJ178	1732	845	0	1	885	1730	13.284	100	849880	188830	0.49	-	-1		0	115	261.642806954596	521.271060975991	2	MULTI	HCD	FTMS	0	0	0	-1	0	0	0	0	2				NaN
2013-05-10_GAG_Top10HCD_HM1_GJ178	1732	845	0	1	885	1730	13.284	100	849880	188830	0.49	-	-1		0	115	261.642806954596	521.271060975991	2	MULTI	HCD	FTMS	0	0	0	-1	0	0	0	0	2				NaN	vesicle1	NaN	NaN	NaN	NaN
2013-05-10_GAG_Top10HCD_HM1_GJ178	1733	846	0	1	885	1730	13.29	100	651300	206050	0.5	-	-1		0	117	273.168657062858	544.322761192515	2	MULTI	HCD	FTMS	0	0	0	-1	0	0	0	0	3				NaN
2013-05-10_GAG_Top10HCD_HM1_GJ178	1733	846	0	1	885	1730	13.29	100	651300	206050	0.5	-	-1		0	117	273.168657062858	544.322761192515	2	MULTI	HCD	FTMS	0	0	0	-1	0	0	0	0	3				NaN	vesicle1	NaN	NaN	NaN	NaN
2013-05-10_GAG_Top10HCD_HM1_GJ178	1734	847	0	1	885	1730	13.296	100	718470	200090	0.5	-	-1		0	143	250.681458860584	499.348364787969	2	MULTI	HCD	FTMS	0	0	0	-1	0	0	0	0	4				NaN
2013-05-10_GAG_Top10HCD_HM1_GJ178	1734	847	0	1	885	1730	13.296	100	718470	200090	0.5	-	-1		0	143	250.681458860584	499.348364787969	2	MULTI	HCD	FTMS	0	0	0	-1	0	0	0	0	4				NaN	vesicle1	NaN	NaN	NaN	NaN
2013-05-10_GAG_Top10HCD_HM1_GJ178	1735	848	0	1	885	1730	13.301	100	331330	214300	0.51	-	-1		0	42	1615.8139872241	NaN	0	PEAK	HCD	FTMS	0	0	0	-1	0	0	0	0	5				NaN
2013-05-10_GAG_Top10HCD_HM1_GJ178	1735	848	0	1	885	1730	13.301	100	331330	214300	0.51	-	-1		0	42	1615.8139872241	NaN	0	PEAK	HCD	FTMS	0	0	0	-1	0	0	0	0	5				NaN	vesicle1	NaN	NaN	NaN	NaN
2013-05-10_GAG_Top10HCD_HM1_GJ178	1737	849	0	1	886	1736	13.321	100	520430	199830	0.47	-	-1		0	102	671.30428846652	1340.59402399984	2	MULTI	HCD	FTMS	0	0	0	-1	0	0	0	0	1				NaN
2013-05-10_GAG_Top10HCD_HM1_GJ178	1737	849	0	1	886	1736	13.321	100	520430	199830	0.47	-	-1		0	102	671.30428846652	1340.59402399984	2	MULTI	HCD	FTMS	0	0	0	-1	0	0	0	0	1				NaN	vesicle1	NaN	NaN	NaN	NaN
2013-05-10_GAG_Top10HCD_HM1_GJ178	1738	850	0	1	886	1736	13.326	100	737450	192080	0.5	-	-1		0	144	320.659940510696	639.305328088192	2	MULTI	HCD	FTMS	0	0	0	-1	0	0	0	0	2				NaN
2013-05-10_GAG_Top10HCD_HM1_GJ178	1738	850	0	1	886	1736	13.326	100	737450	192080	0.5	-	-1		0	144	320.659940510696	639.305328088192	2	MULTI	HCD	FTMS	0	0	0	-1	0	0	0	0	2				NaN	vesicle1	NaN	NaN	NaN	NaN
2013-05-10_GAG_Top10HCD_HM1_GJ178	1739	851	0	1	886	1736	13.332	100	564640	194140	0.5	-	-1		0	125	407.2286364307	812.4427199282	2	MULTI	HCD	FTMS	0	0	0	-1	0	0	0	0	3				NaN
2013-05-10_GAG_Top10HCD_HM1_GJ178	1739	851	0	1	886	1736	13.332	100	564640	194140	0.5	-	-1		0	125	407.2286364307	812.4427199282	2	MULTI	HCD	FTMS	0	0	0	-1	0	0	0	0	3				NaN	vesicle1	NaN	NaN	NaN	NaN
2013-05-10_GAG_Top10HCD_HM1_GJ178	1742	852	0	1	888	1741	13.362	100	313540	192650	0.47	-	-1		0	52	1501.78	NaN	0	PEAK	HCD	FTMS	0	0	0	-1	0	0	0	0	1				NaN
2013-05-10_GAG_Top10HCD_HM1_GJ178	1742	852	0	1	888	1741	13.362	100	313540	192650	0.47	-	-1		0	52	1501.78	NaN	0	PEAK	HCD	FTMS	0	0	0	-1	0	0	0	0	1				NaN	vesicle1	NaN	NaN	NaN	NaN
2013-05-10_GAG_Top10HCD_HM1_GJ178	1746	853	0	1	891	1745	13.404	100	526270	171000	0.47	-	-1		0	86	285.176018543277	568.337484153354	2	MULTI	HCD	FTMS	0	0	0	-1	0	0	0	0	1				NaN
2013-05-10_GAG_Top10HCD_HM1_GJ178	1746	853	0	1	891	1745	13.404	100	526270	171000	0.47	-	-1		0	86	285.176018543277	568.337484153354	2	MULTI	HCD	FTMS	0	0	0	-1	0	0	0	0	1				NaN	vesicle1	NaN	NaN	NaN	NaN
2013-05-10_GAG_Top10HCD_HM1_GJ178	1747	854	0	1	891	1745	13.409	100	491310	166360	0.51	-	-1		0	93	646.332263738459	1290.64997454372	2	MULTI	HCD	FTMS	0	0	0	-1	0	0	0	0	2				NaN
2013-05-10_GAG_Top10HCD_HM1_GJ178	1747	854	0	1	891	1745	13.409	100	491310	166360	0.51	-	-1		0	93	646.332263738459	1290.64997454372	2	MULTI	HCD	FTMS	0	0	0	-1	0	0	0	0	2				NaN	vesicle1	NaN	NaN	NaN	NaN
2013-05-10_GAG_Top10HCD_HM1_GJ178	1749	855	0	1	892	1748	13.428	100	423460	166210	0.47	+	4664	INAMNQTKPK	10	121	572.810869988653	1143.60718704411	2	MULTI	HCD	FTMS	0	0	0	-1	0	0	0	0	1	Unmodified	_INAMNQTKPK_	C4M8B0;Q24805	50.2496681213379
2013-05-10_GAG_Top10HCD_HM1_GJ178	1749	855	0	1	892	1748	13.428	100	423460	166210	0.47	+	4664	INAMNQTKPK	10	121	572.810869988653	1143.60718704411	2	MULTI	HCD	FTMS	0	0	0	-1	0	0	0	0	1	Unmodified	_INAMNQTKPK_	C4M8B0;Q24805	50.2496681213379	vesicle1	NaN	NaN	NaN	NaN
2013-05-10_GAG_Top10HCD_HM1_GJ178	1751	856	0	1	893	1750	13.448	100	278100	166290	0.47	-	-1		0	64	1698.16813647673	NaN	0	PEAK	HCD	FTMS	0	0	0	-1	0	0	0	0	1				NaN
2013-05-10_GAG_Top10HCD_HM1_GJ178	1751	856	0	1	893	1750	13.448	100	278100	166290	0.47	-	-1		0	64	1698.16813647673	NaN	0	PEAK	HCD	FTMS	0	0	0	-1	0	0	0	0	1				NaN	vesicle1	NaN	NaN	NaN	NaN
2013-05-10_GAG_Top10HCD_HM1_GJ178	1753	857	0	1	894	1752	13.467	61.1	1470600	169320	0.42	-	-1		0	153	420.750654626234	NaN	0	PEAK	HCD	FTMS	0	0	0	-1	0	0	0	0	1				NaN
2013-05-10_GAG_Top10HCD_HM1_GJ178	1753	857	0	1	894	1752	13.467	61.1	1470600	169320	0.42	-	-1		0	153	420.750654626234	NaN	0	PEAK	HCD	FTMS	0	0	0	-1	0	0	0	0	1				NaN	vesicle1	NaN	NaN	NaN	NaN
2013-05-10_GAG_Top10HCD_HM1_GJ178	1754	858	0	1	894	1752	13.472	100	630120	137620	0.5	-	-1		0	173	473.263289175334	944.512025417468	2	MULTI	HCD	FTMS	0	0	0	-1	0	0	0	0	2				NaN
2013-05-10_GAG_Top10HCD_HM1_GJ178	1754	858	0	1	894	1752	13.472	100	630120	137620	0.5	-	-1		0	173	473.263289175334	944.512025417468	2	MULTI	HCD	FTMS	0	0	0	-1	0	0	0	0	2				NaN	vesicle1	NaN	NaN	NaN	NaN
2013-05-10_GAG_Top10HCD_HM1_GJ178	1755	859	0	1	894	1752	13.477	100	683010	134220	0.51	-	-1		0	157	531.793467311729	1061.57238169026	2	MULTI	HCD	FTMS	0	0	0	-1	0	0	0	0	3				NaN
2013-05-10_GAG_Top10HCD_HM1_GJ178	1755	859	0	1	894	1752	13.477	100	683010	134220	0.51	-	-1		0	157	531.793467311729	1061.57238169026	2	MULTI	HCD	FTMS	0	0	0	-1	0	0	0	0	3				NaN	vesicle1	NaN	NaN	NaN	NaN
2013-05-10_GAG_Top10HCD_HM1_GJ178	1756	860	0	1	894	1752	13.483	100	360870	139720	0.51	-	-1		0	112	484.268684044397	966.522815155595	2	MULTI	HCD	FTMS	0	0	0	-1	0	0	0	0	4				NaN
2013-05-10_GAG_Top10HCD_HM1_GJ178	1756	860	0	1	894	1752	13.483	100	360870	139720	0.51	-	-1		0	112	484.268684044397	966.522815155595	2	MULTI	HCD	FTMS	0	0	0	-1	0	0	0	0	4				NaN	vesicle1	NaN	NaN	NaN	NaN
2013-05-10_GAG_Top10HCD_HM1_GJ178	1758	861	0	1	895	1757	13.499	100	307360	130990	0.48	-	-1		0	88	694.687298804469	2081.04006701361	3	MULTI	HCD	FTMS	0	0	0	-1	0	0	0	0	1				NaN
2013-05-10_GAG_Top10HCD_HM1_GJ178	1758	861	0	1	895	1757	13.499	100	307360	130990	0.48	-	-1		0	88	694.687298804469	2081.04006701361	3	MULTI	HCD	FTMS	0	0	0	-1	0	0	0	0	1				NaN	vesicle1	NaN	NaN	NaN	NaN
2013-05-10_GAG_Top10HCD_HM1_GJ178	1760	862	0	1	896	1759	13.514	91.747	1606400	143720	0.48	-	-1		0	187	352.695200098523	703.375847263845	2	MULTI	HCD	FTMS	0	0	0	-1	0	0	0	0	1				NaN
2013-05-10_GAG_Top10HCD_HM1_GJ178	1760	862	0	1	896	1759	13.514	91.747	1606400	143720	0.48	-	-1		0	187	352.695200098523	703.375847263845	2	MULTI	HCD	FTMS	0	0	0	-1	0	0	0	0	1				NaN	vesicle1	NaN	NaN	NaN	NaN
2013-05-10_GAG_Top10HCD_HM1_GJ178	1761	863	0	1	896	1759	13.519	100	1033900	112200	0.51	-	-1		0	164	393.745409234444	785.476265535689	2	MULTI	HCD	FTMS	0	0	0	-1	0	0	0	0	2				NaN
2013-05-10_GAG_Top10HCD_HM1_GJ178	1761	863	0	1	896	1759	13.519	100	1033900	112200	0.51	-	-1		0	164	393.745409234444	785.476265535689	2	MULTI	HCD	FTMS	0	0	0	-1	0	0	0	0	2				NaN	vesicle1	NaN	NaN	NaN	NaN
2013-05-10_GAG_Top10HCD_HM1_GJ178	1762	864	0	1	896	1759	13.525	100	250770	123500	0.51	-	-1		0	58	762.381960909224	1522.74936888525	2	MULTI	HCD	FTMS	0	0	0	-1	0	0	0	0	3				NaN
2013-05-10_GAG_Top10HCD_HM1_GJ178	1762	864	0	1	896	1759	13.525	100	250770	123500	0.51	-	-1		0	58	762.381960909224	1522.74936888525	2	MULTI	HCD	FTMS	0	0	0	-1	0	0	0	0	3				NaN	vesicle1	NaN	NaN	NaN	NaN
2013-05-10_GAG_Top10HCD_HM1_GJ178	1764	865	0	1	897	1763	13.54	50.037	1433900	162150	0.45	-	-1		0	171	376.199116350394	1500.76735953518	4	MULTI	HCD	FTMS	0	0	0	-1	0	0	0	0	1				NaN
2013-05-10_GAG_Top10HCD_HM1_GJ178	1764	865	0	1	897	1763	13.54	50.037	1433900	162150	0.45	-	-1		0	171	376.199116350394	1500.76735953518	4	MULTI	HCD	FTMS	0	0	0	-1	0	0	0	0	1				NaN	vesicle1	NaN	NaN	NaN	NaN
2013-05-10_GAG_Top10HCD_HM1_GJ178	1766	866	0	1	898	1765	13.555	100	354970	106220	0.51	-	-1		0	139	455.758915516445	909.50327809969	2	MULTI	HCD	FTMS	0	0	0	-1	0	0	0	0	1				NaN
2013-05-10_GAG_Top10HCD_HM1_GJ178	1766	866	0	1	898	1765	13.555	100	354970	106220	0.51	-	-1		0	139	455.758915516445	909.50327809969	2	MULTI	HCD	FTMS	0	0	0	-1	0	0	0	0	1				NaN	vesicle1	NaN	NaN	NaN	NaN
2013-05-10_GAG_Top10HCD_HM1_GJ178	1769	867	0	1	900	1768	13.579	17.569	3470400	691610	0.42	-	-1		0	155	501.263101276111	1500.76747442853	3	MULTI	HCD	FTMS	0	0	0	-1	0	0	0	0	1				NaN
2013-05-10_GAG_Top10HCD_HM1_GJ178	1769	867	0	1	900	1768	13.579	17.569	3470400	691610	0.42	-	-1		0	155	501.263101276111	1500.76747442853	3	MULTI	HCD	FTMS	0	0	0	-1	0	0	0	0	1				NaN	vesicle1	NaN	NaN	NaN	NaN
2013-05-10_GAG_Top10HCD_HM1_GJ178	1770	868	0	1	900	1768	13.584	73.52	1305900	204930	0.48	+	43	AAQASSYDPK	10	178	519.24916904255	1036.4837851519	2	MULTI	HCD	FTMS	0	0	0	-1	0	0	0	0	2	Unmodified	_AAQASSYDPK_	C4LUP7	117.495903015137
2013-05-10_GAG_Top10HCD_HM1_GJ178	1770	868	0	1	900	1768	13.584	73.52	1305900	204930	0.48	+	43	AAQASSYDPK	10	178	519.24916904255	1036.4837851519	2	MULTI	HCD	FTMS	0	0	0	-1	0	0	0	0	2	Unmodified	_AAQASSYDPK_	C4LUP7	117.495903015137	vesicle1	NaN	NaN	NaN	NaN
2013-05-10_GAG_Top10HCD_HM1_GJ178	1771	869	0	1	900	1768	13.589	100	384090	85593	0.5	-	-1		0	105	307.733459428431	613.452365923661	2	MULTI	HCD	FTMS	0	0	0	-1	0	0	0	0	3				NaN
2013-05-10_GAG_Top10HCD_HM1_GJ178	1771	869	0	1	900	1768	13.589	100	384090	85593	0.5	-	-1		0	105	307.733459428431	613.452365923661	2	MULTI	HCD	FTMS	0	0	0	-1	0	0	0	0	3				NaN	vesicle1	NaN	NaN	NaN	NaN
2013-05-10_GAG_Top10HCD_HM1_GJ178	1774	870	0	1	902	1773	13.621	100	607850	72966	0.47	-	-1		0	120	296.19002029667	590.365487660141	2	MULTI	HCD	FTMS	0	0	0	-1	0	0	0	0	1				NaN
2013-05-10_GAG_Top10HCD_HM1_GJ178	1774	870	0	1	902	1773	13.621	100	607850	72966	0.47	-	-1		0	120	296.19002029667	590.365487660141	2	MULTI	HCD	FTMS	0	0	0	-1	0	0	0	0	1				NaN	vesicle1	NaN	NaN	NaN	NaN
2013-05-10_GAG_Top10HCD_HM1_GJ178	1775	871	0	1	902	1773	13.626	100	195160	75639	0.51	-	-1		0	68	852.446722102627	851.439445636026	1	MULTI	HCD	FTMS	0	0	0	-1	0	0	0	0	2				NaN
2013-05-10_GAG_Top10HCD_HM1_GJ178	1775	871	0	1	902	1773	13.626	100	195160	75639	0.51	-	-1		0	68	852.446722102627	851.439445636026	1	MULTI	HCD	FTMS	0	0	0	-1	0	0	0	0	2				NaN	vesicle1	NaN	NaN	NaN	NaN
2013-05-10_GAG_Top10HCD_HM1_GJ178	1781	872	0	1	907	1780	13.687	100	541710	45477	0.5	-	-1		0	90	806.917148382879	NaN	0	PEAK	HCD	FTMS	0	0	0	-1	0	0	0	0	1				NaN
2013-05-10_GAG_Top10HCD_HM1_GJ178	1781	872	0	1	907	1780	13.687	100	541710	45477	0.5	-	-1		0	90	806.917148382879	NaN	0	PEAK	HCD	FTMS	0	0	0	-1	0	0	0	0	1				NaN	vesicle1	NaN	NaN	NaN	NaN
2013-05-10_GAG_Top10HCD_HM1_GJ178	1783	873	0	1	908	1782	13.705	100	422010	106130	0.5	-	-1		0	85	787.908695565005	NaN	0	PEAK	HCD	FTMS	0	0	0	-1	0	0	0	0	1				NaN
2013-05-10_GAG_Top10HCD_HM1_GJ178	1783	873	0	1	908	1782	13.705	100	422010	106130	0.5	-	-1		0	85	787.908695565005	NaN	0	PEAK	HCD	FTMS	0	0	0	-1	0	0	0	0	1				NaN	vesicle1	NaN	NaN	NaN	NaN
2013-05-10_GAG_Top10HCD_HM1_GJ178	1785	874	0	1	909	1784	13.724	100	847650	125520	0.48	+	287	AGIDVNKR	8	152	436.751467135069	871.488381336938	2	MULTI	HCD	FTMS	0	0	0	-1	0	0	0	0	1	Unmodified	_AGIDVNKR_	C4LZ42;P48151;C4M367	129.441192626953
2013-05-10_GAG_Top10HCD_HM1_GJ178	1785	874	0	1	909	1784	13.724	100	847650	125520	0.48	+	287	AGIDVNKR	8	152	436.751467135069	871.488381336938	2	MULTI	HCD	FTMS	0	0	0	-1	0	0	0	0	1	Unmodified	_AGIDVNKR_	C4LZ42;P48151;C4M367	129.441192626953	vesicle1	NaN	NaN	NaN	NaN
2013-05-10_GAG_Top10HCD_HM1_GJ178	1786	875	0	1	909	1784	13.729	100	813200	90673	0.52	-	-1		0	155	751.390995380027	1500.76743782685	2	MULTI	HCD	FTMS	0	0	0	-1	0	0	0	0	2				NaN
2013-05-10_GAG_Top10HCD_HM1_GJ178	1786	875	0	1	909	1784	13.729	100	813200	90673	0.52	-	-1		0	155	751.390995380027	1500.76743782685	2	MULTI	HCD	FTMS	0	0	0	-1	0	0	0	0	2				NaN	vesicle1	NaN	NaN	NaN	NaN
2013-05-10_GAG_Top10HCD_HM1_GJ178	1787	876	0	1	909	1784	13.735	100	115950	40846	0.52	-	-1		0	60	1325.07	NaN	0	PEAK	HCD	FTMS	0	0	0	-1	0	0	0	0	3				NaN
2013-05-10_GAG_Top10HCD_HM1_GJ178	1787	876	0	1	909	1784	13.735	100	115950	40846	0.52	-	-1		0	60	1325.07	NaN	0	PEAK	HCD	FTMS	0	0	0	-1	0	0	0	0	3				NaN	vesicle1	NaN	NaN	NaN	NaN
2013-05-10_GAG_Top10HCD_HM1_GJ178	1788	877	0	1	909	1784	13.74	100	104140	38758	0.52	-	-1		0	45	1254.99	NaN	0	PEAK	HCD	FTMS	0	0	0	-1	0	0	0	0	4				NaN
2013-05-10_GAG_Top10HCD_HM1_GJ178	1788	877	0	1	909	1784	13.74	100	104140	38758	0.52	-	-1		0	45	1254.99	NaN	0	PEAK	HCD	FTMS	0	0	0	-1	0	0	0	0	4				NaN	vesicle1	NaN	NaN	NaN	NaN
2013-05-10_GAG_Top10HCD_HM1_GJ178	1790	878	0	1	910	1789	13.76	100	537190	48533	0.47	-	-1		0	135	660.311946299334	659.304669832734	1	MULTI	HCD	FTMS	0	0	0	-1	0	0	0	0	1				NaN
2013-05-10_GAG_Top10HCD_HM1_GJ178	1790	878	0	1	910	1789	13.76	100	537190	48533	0.47	-	-1		0	135	660.311946299334	659.304669832734	1	MULTI	HCD	FTMS	0	0	0	-1	0	0	0	0	1				NaN	vesicle1	NaN	NaN	NaN	NaN
2013-05-10_GAG_Top10HCD_HM1_GJ178	1791	879	0	1	910	1789	13.765	100	761770	162840	0.5	-	-1		0	150	337.163279452816	672.312005972432	2	MULTI	HCD	FTMS	0	0	0	-1	0	0	0	0	2				NaN
2013-05-10_GAG_Top10HCD_HM1_GJ178	1791	879	0	1	910	1789	13.765	100	761770	162840	0.5	-	-1		0	150	337.163279452816	672.312005972432	2	MULTI	HCD	FTMS	0	0	0	-1	0	0	0	0	2				NaN	vesicle1	NaN	NaN	NaN	NaN
2013-05-10_GAG_Top10HCD_HM1_GJ178	1792	880	0	1	910	1789	13.771	100	422980	70541	0.5	-	-1		0	127	240.118257714413	478.221962495626	2	MULTI	HCD	FTMS	0	0	0	-1	0	0	0	0	3				NaN
2013-05-10_GAG_Top10HCD_HM1_GJ178	1792	880	0	1	910	1789	13.771	100	422980	70541	0.5	-	-1		0	127	240.118257714413	478.221962495626	2	MULTI	HCD	FTMS	0	0	0	-1	0	0	0	0	3				NaN	vesicle1	NaN	NaN	NaN	NaN
2013-05-10_GAG_Top10HCD_HM1_GJ178	1793	881	0	1	910	1789	13.777	100	148660	28592	0.51	-	-1		0	69	583.801995212059	NaN	0	PEAK	HCD	FTMS	0	0	0	-1	0	0	0	0	4				NaN
2013-05-10_GAG_Top10HCD_HM1_GJ178	1793	881	0	1	910	1789	13.777	100	148660	28592	0.51	-	-1		0	69	583.801995212059	NaN	0	PEAK	HCD	FTMS	0	0	0	-1	0	0	0	0	4				NaN	vesicle1	NaN	NaN	NaN	NaN
2013-05-10_GAG_Top10HCD_HM1_GJ178	1794	882	0	1	910	1789	13.782	100	125650	28440	0.51	+	6277	LLQSSSTCTK	10	76	562.783812668551	1123.5530724039	2	MULTI	HCD	FTMS	0	0	0	-1	0	0	0	0	5	Unmodified	_LLQSSSTCTK_	Q1EQ35	48.2617111206055
2013-05-10_GAG_Top10HCD_HM1_GJ178	1794	882	0	1	910	1789	13.782	100	125650	28440	0.51	+	6277	LLQSSSTCTK	10	76	562.783812668551	1123.5530724039	2	MULTI	HCD	FTMS	0	0	0	-1	0	0	0	0	5	Unmodified	_LLQSSSTCTK_	Q1EQ35	48.2617111206055	vesicle1	NaN	NaN	NaN	NaN
2013-05-10_GAG_Top10HCD_HM1_GJ178	1796	883	0	1	911	1795	13.802	100	402860	44717	0.47	-	-1		0	91	258.181370104298	514.348187275396	2	MULTI	HCD	FTMS	0	0	0	-1	0	0	0	0	1				NaN
2013-05-10_GAG_Top10HCD_HM1_GJ178	1796	883	0	1	911	1795	13.802	100	402860	44717	0.47	-	-1		0	91	258.181370104298	514.348187275396	2	MULTI	HCD	FTMS	0	0	0	-1	0	0	0	0	1				NaN	vesicle1	NaN	NaN	NaN	NaN
2013-05-10_GAG_Top10HCD_HM1_GJ178	1797	884	0	1	911	1795	13.807	100	363560	35001	0.51	+	2217	ELYSQSNQK	9	137	548.767291295993	1095.52002965879	2	MULTI	HCD	FTMS	0	0	0	-1	0	0	0	0	2	Unmodified	_ELYSQSNQK_	Q24832;C4M8V2	137.654296875
2013-05-10_GAG_Top10HCD_HM1_GJ178	1797	884	0	1	911	1795	13.807	100	363560	35001	0.51	+	2217	ELYSQSNQK	9	137	548.767291295993	1095.52002965879	2	MULTI	HCD	FTMS	0	0	0	-1	0	0	0	0	2	Unmodified	_ELYSQSNQK_	Q24832;C4M8V2	137.654296875	vesicle1	NaN	NaN	NaN	NaN
2013-05-10_GAG_Top10HCD_HM1_GJ178	1798	885	0	1	911	1795	13.813	100	408840	22148	0.49	-	-1		0	141	365.199530772023	364.192254305423	1	MULTI	HCD	FTMS	0	0	0	-1	0	0	0	0	3				NaN
2013-05-10_GAG_Top10HCD_HM1_GJ178	1798	885	0	1	911	1795	13.813	100	408840	22148	0.49	-	-1		0	141	365.199530772023	364.192254305423	1	MULTI	HCD	FTMS	0	0	0	-1	0	0	0	0	3				NaN	vesicle1	NaN	NaN	NaN	NaN
2013-05-10_GAG_Top10HCD_HM1_GJ178	1800	886	0	1	912	1799	13.834	27.597	2228700	324680	0.39	-	-1		0	116	408.744995284495	815.475437635789	2	MULTI	HCD	FTMS	0	0	0	-1	0	0	0	0	1				NaN
2013-05-10_GAG_Top10HCD_HM1_GJ178	1800	886	0	1	912	1799	13.834	27.597	2228700	324680	0.39	-	-1		0	116	408.744995284495	815.475437635789	2	MULTI	HCD	FTMS	0	0	0	-1	0	0	0	0	1				NaN	vesicle1	NaN	NaN	NaN	NaN
2013-05-10_GAG_Top10HCD_HM1_GJ178	1801	887	0	1	912	1799	13.837	100	794160	66473	0.5	-	-1		0	152	318.17911043149	634.343667929779	2	MULTI	HCD	FTMS	0	0	0	-1	0	0	0	0	2				NaN
2013-05-10_GAG_Top10HCD_HM1_GJ178	1801	887	0	1	912	1799	13.837	100	794160	66473	0.5	-	-1		0	152	318.17911043149	634.343667929779	2	MULTI	HCD	FTMS	0	0	0	-1	0	0	0	0	2				NaN	vesicle1	NaN	NaN	NaN	NaN
2013-05-10_GAG_Top10HCD_HM1_GJ178	1804	888	0	1	914	1803	13.868	100	201970	23632	0.47	-	-1		0	106	596.305059154379	1190.59556537556	2	MULTI	HCD	FTMS	0	0	0	-1	0	0	0	0	1				NaN
2013-05-10_GAG_Top10HCD_HM1_GJ178	1804	888	0	1	914	1803	13.868	100	201970	23632	0.47	-	-1		0	106	596.305059154379	1190.59556537556	2	MULTI	HCD	FTMS	0	0	0	-1	0	0	0	0	1				NaN	vesicle1	NaN	NaN	NaN	NaN
2013-05-10_GAG_Top10HCD_HM1_GJ178	1807	889	0	1	916	1806	13.899	100	921800	177570	0.47	-	-1		0	136	223.641783240965	445.26901354873	2	MULTI	HCD	FTMS	0	0	0	-1	0	0	0	0	1				NaN
2013-05-10_GAG_Top10HCD_HM1_GJ178	1807	889	0	1	916	1806	13.899	100	921800	177570	0.47	-	-1		0	136	223.641783240965	445.26901354873	2	MULTI	HCD	FTMS	0	0	0	-1	0	0	0	0	1				NaN	vesicle1	NaN	NaN	NaN	NaN
2013-05-10_GAG_Top10HCD_HM1_GJ178	1809	890	0	1	917	1808	13.919	100	411320	40044	0.47	-	-1		0	104	275.671159883419	549.327766833638	2	MULTI	HCD	FTMS	0	0	0	-1	0	0	0	0	1				NaN
2013-05-10_GAG_Top10HCD_HM1_GJ178	1809	890	0	1	917	1808	13.919	100	411320	40044	0.47	-	-1		0	104	275.671159883419	549.327766833638	2	MULTI	HCD	FTMS	0	0	0	-1	0	0	0	0	1				NaN	vesicle1	NaN	NaN	NaN	NaN
2013-05-10_GAG_Top10HCD_HM1_GJ178	1810	891	0	1	917	1808	13.924	100	67361	15699	0.51	-	-1		0	49	1683.80988977009	NaN	0	PEAK	HCD	FTMS	0	0	0	-1	0	0	0	0	2				NaN
2013-05-10_GAG_Top10HCD_HM1_GJ178	1810	891	0	1	917	1808	13.924	100	67361	15699	0.51	-	-1		0	49	1683.80988977009	NaN	0	PEAK	HCD	FTMS	0	0	0	-1	0	0	0	0	2				NaN	vesicle1	NaN	NaN	NaN	NaN
2013-05-10_GAG_Top10HCD_HM1_GJ178	1812	892	0	1	918	1811	13.944	64.837	757750	46905	0.43	+	4665	INAMNQTKPK	10	157	572.810965653049	1143.6073783729	2	MULTI	HCD	FTMS	0	0	0	-1	0	0	0	0	1	Unmodified	_INAMNQTKPK_	C4M8B0;Q24805	125.686798095703
2013-05-10_GAG_Top10HCD_HM1_GJ178	1812	892	0	1	918	1811	13.944	64.837	757750	46905	0.43	+	4665	INAMNQTKPK	10	157	572.810965653049	1143.6073783729	2	MULTI	HCD	FTMS	0	0	0	-1	0	0	0	0	1	Unmodified	_INAMNQTKPK_	C4M8B0;Q24805	125.686798095703	vesicle1	NaN	NaN	NaN	NaN
2013-05-10_GAG_Top10HCD_HM1_GJ178	1813	893	0	1	918	1811	13.948	100	264170	15248	0.51	-	-1		0	95	637.318503281811	NaN	0	PEAK	HCD	FTMS	0	0	0	-1	0	0	0	0	2				NaN
2013-05-10_GAG_Top10HCD_HM1_GJ178	1813	893	0	1	918	1811	13.948	100	264170	15248	0.51	-	-1		0	95	637.318503281811	NaN	0	PEAK	HCD	FTMS	0	0	0	-1	0	0	0	0	2				NaN	vesicle1	NaN	NaN	NaN	NaN
2013-05-10_GAG_Top10HCD_HM1_GJ178	1816	894	0	1	920	1815	13.979	79.777	1208200	84184	0.44	+	1769	EAIGNDVK	8	166	423.222288473061	844.430024012922	2	MULTI	HCD	FTMS	0	0	0	-1	0	0	0	0	1	Unmodified	_EAIGNDVK_	Q07569;C4LU72	86.4462738037109
2013-05-10_GAG_Top10HCD_HM1_GJ178	1816	894	0	1	920	1815	13.979	79.777	1208200	84184	0.44	+	1769	EAIGNDVK	8	166	423.222288473061	844.430024012922	2	MULTI	HCD	FTMS	0	0	0	-1	0	0	0	0	1	Unmodified	_EAIGNDVK_	Q07569;C4LU72	86.4462738037109	vesicle1	NaN	NaN	NaN	NaN
2013-05-10_GAG_Top10HCD_HM1_GJ178	1817	895	0	1	920	1815	13.984	100	627410	76910	0.5	-	-1		0	161	474.740737244245	947.466921555291	2	MULTI	HCD	FTMS	0	0	0	-1	0	0	0	0	2				NaN
2013-05-10_GAG_Top10HCD_HM1_GJ178	1817	895	0	1	920	1815	13.984	100	627410	76910	0.5	-	-1		0	161	474.740737244245	947.466921555291	2	MULTI	HCD	FTMS	0	0	0	-1	0	0	0	0	2				NaN	vesicle1	NaN	NaN	NaN	NaN
2013-05-10_GAG_Top10HCD_HM1_GJ178	1818	896	0	1	920	1815	13.989	100	312950	32968	0.51	-	-1		0	132	531.288394021453	1060.56223510971	2	MULTI	HCD	FTMS	0	0	0	-1	0	0	0	0	3				NaN
2013-05-10_GAG_Top10HCD_HM1_GJ178	1818	896	0	1	920	1815	13.989	100	312950	32968	0.51	-	-1		0	132	531.288394021453	1060.56223510971	2	MULTI	HCD	FTMS	0	0	0	-1	0	0	0	0	3				NaN	vesicle1	NaN	NaN	NaN	NaN
2013-05-10_GAG_Top10HCD_HM1_GJ178	1820	897	0	1	921	1819	14.005	100	418520	69386	0.52	-	-1		0	130	688.823579007543	1375.63260508189	2	MULTI	HCD	FTMS	0	0	0	-1	0	0	0	0	1				NaN
2013-05-10_GAG_Top10HCD_HM1_GJ178	1820	897	0	1	921	1819	14.005	100	418520	69386	0.52	-	-1		0	130	688.823579007543	1375.63260508189	2	MULTI	HCD	FTMS	0	0	0	-1	0	0	0	0	1				NaN	vesicle1	NaN	NaN	NaN	NaN
2013-05-10_GAG_Top10HCD_HM1_GJ178	1822	898	0	1	922	1821	14.02	44.295	759050	43744	0.45	-	-1		0	141	352.695074310031	703.375595686863	2	MULTI	HCD	FTMS	0	0	0	-1	0	0	0	0	1				NaN
2013-05-10_GAG_Top10HCD_HM1_GJ178	1822	898	0	1	922	1821	14.02	44.295	759050	43744	0.45	-	-1		0	141	352.695074310031	703.375595686863	2	MULTI	HCD	FTMS	0	0	0	-1	0	0	0	0	1				NaN	vesicle1	NaN	NaN	NaN	NaN
2013-05-10_GAG_Top10HCD_HM1_GJ178	1823	899	0	1	922	1821	14.025	82.699	581260	38021	0.48	-	-1		0	168	396.734406538876	791.454260144553	2	MULTI	HCD	FTMS	0	0	0	-1	0	0	0	0	2				NaN
2013-05-10_GAG_Top10HCD_HM1_GJ178	1823	899	0	1	922	1821	14.025	82.699	581260	38021	0.48	-	-1		0	168	396.734406538876	791.454260144553	2	MULTI	HCD	FTMS	0	0	0	-1	0	0	0	0	2				NaN	vesicle1	NaN	NaN	NaN	NaN
2013-05-10_GAG_Top10HCD_HM1_GJ178	1824	900	0	1	922	1821	14.03	100	143160	21812	0.52	-	-1		0	63	1619.03	NaN	0	PEAK	HCD	FTMS	0	0	0	-1	0	0	0	0	3				NaN
2013-05-10_GAG_Top10HCD_HM1_GJ178	1824	900	0	1	922	1821	14.03	100	143160	21812	0.52	-	-1		0	63	1619.03	NaN	0	PEAK	HCD	FTMS	0	0	0	-1	0	0	0	0	3				NaN	vesicle1	NaN	NaN	NaN	NaN
2013-05-10_GAG_Top10HCD_HM1_GJ178	1826	901	0	1	923	1825	14.044	100	504960	61215	0.57	+	3815	GVLVNQK	7	158	379.231788904462	756.449024875724	2	MULTI	HCD	FTMS	0	0	0	-1	0	0	0	0	1	Unmodified	_GVLVNQK_	C4M8T2	70.2123336791992
2013-05-10_GAG_Top10HCD_HM1_GJ178	1826	901	0	1	923	1825	14.044	100	504960	61215	0.57	+	3815	GVLVNQK	7	158	379.231788904462	756.449024875724	2	MULTI	HCD	FTMS	0	0	0	-1	0	0	0	0	1	Unmodified	_GVLVNQK_	C4M8T2	70.2123336791992	vesicle1	NaN	NaN	NaN	NaN
2013-05-10_GAG_Top10HCD_HM1_GJ178	1827	902	0	1	923	1825	14.051	100	282850	59241	0.51	-	-1		0	84	968.008502456566	NaN	0	PEAK	HCD	FTMS	0	0	0	-1	0	0	0	0	2				NaN
2013-05-10_GAG_Top10HCD_HM1_GJ178	1827	902	0	1	923	1825	14.051	100	282850	59241	0.51	-	-1		0	84	968.008502456566	NaN	0	PEAK	HCD	FTMS	0	0	0	-1	0	0	0	0	2				NaN	vesicle1	NaN	NaN	NaN	NaN
2013-05-10_GAG_Top10HCD_HM1_GJ178	1828	903	0	1	923	1825	14.057	100	123300	23719	0.52	-	-1		0	74	1292.14	NaN	0	PEAK	HCD	FTMS	0	0	0	-1	0	0	0	0	3				NaN
2013-05-10_GAG_Top10HCD_HM1_GJ178	1828	903	0	1	923	1825	14.057	100	123300	23719	0.52	-	-1		0	74	1292.14	NaN	0	PEAK	HCD	FTMS	0	0	0	-1	0	0	0	0	3				NaN	vesicle1	NaN	NaN	NaN	NaN
2013-05-10_GAG_Top10HCD_HM1_GJ178	1831	904	0	1	925	1830	14.079	100	408830	27195	0.58	-	-1		0	95	732.387426365104	NaN	0	PEAK	HCD	FTMS	0	0	0	-1	0	0	0	0	1				NaN
2013-05-10_GAG_Top10HCD_HM1_GJ178	1831	904	0	1	925	1830	14.079	100	408830	27195	0.58	-	-1		0	95	732.387426365104	NaN	0	PEAK	HCD	FTMS	0	0	0	-1	0	0	0	0	1				NaN	vesicle1	NaN	NaN	NaN	NaN
2013-05-10_GAG_Top10HCD_HM1_GJ178	1833	905	0	1	926	1832	14.095	100	286150	16645	0.57	-	-1		0	132	510.253705517614	1018.49285810203	2	MULTI	HCD	FTMS	0	0	0	-1	0	0	0	0	1				NaN
2013-05-10_GAG_Top10HCD_HM1_GJ178	1833	905	0	1	926	1832	14.095	100	286150	16645	0.57	-	-1		0	132	510.253705517614	1018.49285810203	2	MULTI	HCD	FTMS	0	0	0	-1	0	0	0	0	1				NaN	vesicle1	NaN	NaN	NaN	NaN
2013-05-10_GAG_Top10HCD_HM1_GJ178	1835	906	0	1	927	1834	14.11	100	284510	24815	0.58	-	-1		0	116	498.744381258322	995.474209583444	2	MULTI	HCD	FTMS	0	0	0	-1	0	0	0	0	1				NaN
2013-05-10_GAG_Top10HCD_HM1_GJ178	1835	906	0	1	927	1834	14.11	100	284510	24815	0.58	-	-1		0	116	498.744381258322	995.474209583444	2	MULTI	HCD	FTMS	0	0	0	-1	0	0	0	0	1				NaN	vesicle1	NaN	NaN	NaN	NaN
2013-05-10_GAG_Top10HCD_HM1_GJ178	1837	907	0	1	928	1836	14.126	72.307	1029100	104610	0.48	-	-1		0	112	302.189220231359	602.363887529517	2	MULTI	HCD	FTMS	0	0	0	-1	0	0	0	0	1				NaN
2013-05-10_GAG_Top10HCD_HM1_GJ178	1837	907	0	1	928	1836	14.126	72.307	1029100	104610	0.48	-	-1		0	112	302.189220231359	602.363887529517	2	MULTI	HCD	FTMS	0	0	0	-1	0	0	0	0	1				NaN	vesicle1	NaN	NaN	NaN	NaN
2013-05-10_GAG_Top10HCD_HM1_GJ178	1838	908	0	1	928	1836	14.132	100	404220	33722	0.49	-	-1		0	135	452.229896351519	902.445239769839	2	MULTI	HCD	FTMS	0	0	0	-1	0	0	0	0	2				NaN
2013-05-10_GAG_Top10HCD_HM1_GJ178	1838	908	0	1	928	1836	14.132	100	404220	33722	0.49	-	-1		0	135	452.229896351519	902.445239769839	2	MULTI	HCD	FTMS	0	0	0	-1	0	0	0	0	2				NaN	vesicle1	NaN	NaN	NaN	NaN
2013-05-10_GAG_Top10HCD_HM1_GJ178	1839	909	0	1	928	1836	14.137	100	91763	27210	0.52	-	-1		0	45	1698.23972756505	NaN	0	PEAK	HCD	FTMS	0	0	0	-1	0	0	0	0	3				NaN
2013-05-10_GAG_Top10HCD_HM1_GJ178	1839	909	0	1	928	1836	14.137	100	91763	27210	0.52	-	-1		0	45	1698.23972756505	NaN	0	PEAK	HCD	FTMS	0	0	0	-1	0	0	0	0	3				NaN	vesicle1	NaN	NaN	NaN	NaN
2013-05-10_GAG_Top10HCD_HM1_GJ178	1840	910	0	1	928	1836	14.143	100	95313	26993	0.52	-	-1		0	54	1009.90349558108	2017.79243822895	2	MULTI	HCD	FTMS	0	0	0	-1	0	0	0	0	4				NaN
2013-05-10_GAG_Top10HCD_HM1_GJ178	1840	910	0	1	928	1836	14.143	100	95313	26993	0.52	-	-1		0	54	1009.90349558108	2017.79243822895	2	MULTI	HCD	FTMS	0	0	0	-1	0	0	0	0	4				NaN	vesicle1	NaN	NaN	NaN	NaN
2013-05-10_GAG_Top10HCD_HM1_GJ178	1841	911	0	1	928	1836	14.148	100	104550	28573	0.52	-	-1		0	67	1210.45620969445	2418.89786645569	2	MULTI	HCD	FTMS	0	0	0	-1	0	0	0	0	5				NaN
2013-05-10_GAG_Top10HCD_HM1_GJ178	1841	911	0	1	928	1836	14.148	100	104550	28573	0.52	-	-1		0	67	1210.45620969445	2418.89786645569	2	MULTI	HCD	FTMS	0	0	0	-1	0	0	0	0	5				NaN	vesicle1	NaN	NaN	NaN	NaN
2013-05-10_GAG_Top10HCD_HM1_GJ178	1846	912	0	1	932	1845	14.192	100	382450	33911	0.52	-	-1		0	142	465.261263887185	NaN	0	PEAK	HCD	FTMS	0	0	0	-1	0	0	0	0	1				NaN
2013-05-10_GAG_Top10HCD_HM1_GJ178	1846	912	0	1	932	1845	14.192	100	382450	33911	0.52	-	-1		0	142	465.261263887185	NaN	0	PEAK	HCD	FTMS	0	0	0	-1	0	0	0	0	1				NaN	vesicle1	NaN	NaN	NaN	NaN
2013-05-10_GAG_Top10HCD_HM1_GJ178	1847	913	0	1	932	1845	14.197	100	109910	36871	0.52	-	-1		0	52	1372.00885655603	2742.00316017886	2	MULTI	HCD	FTMS	0	0	0	-1	0	0	0	0	2				NaN
2013-05-10_GAG_Top10HCD_HM1_GJ178	1847	913	0	1	932	1845	14.197	100	109910	36871	0.52	-	-1		0	52	1372.00885655603	2742.00316017886	2	MULTI	HCD	FTMS	0	0	0	-1	0	0	0	0	2				NaN	vesicle1	NaN	NaN	NaN	NaN
2013-05-10_GAG_Top10HCD_HM1_GJ178	1849	914	0	1	933	1848	14.212	100	116190	36903	0.53	-	-1		0	48	781.834516604047	1561.65448027489	2	MULTI	HCD	FTMS	0	0	0	-1	0	0	0	0	1				NaN
2013-05-10_GAG_Top10HCD_HM1_GJ178	1849	914	0	1	933	1848	14.212	100	116190	36903	0.53	-	-1		0	48	781.834516604047	1561.65448027489	2	MULTI	HCD	FTMS	0	0	0	-1	0	0	0	0	1				NaN	vesicle1	NaN	NaN	NaN	NaN
2013-05-10_GAG_Top10HCD_HM1_GJ178	1852	915	0	1	935	1851	14.237	100	396560	44536	0.53	+	8565	SLSQTDVK	8	149	439.235027236204	876.455501539209	2	MULTI	HCD	FTMS	0	0	0	-1	0	0	0	0	1	Unmodified	_SLSQTDVK_	Q1EQ38	65.2537612915039
2013-05-10_GAG_Top10HCD_HM1_GJ178	1852	915	0	1	935	1851	14.237	100	396560	44536	0.53	+	8565	SLSQTDVK	8	149	439.235027236204	876.455501539209	2	MULTI	HCD	FTMS	0	0	0	-1	0	0	0	0	1	Unmodified	_SLSQTDVK_	Q1EQ38	65.2537612915039	vesicle1	NaN	NaN	NaN	NaN
2013-05-10_GAG_Top10HCD_HM1_GJ178	1853	916	0	1	935	1851	14.243	100	155240	42635	0.52	-	-1		0	73	793.038330601095	2376.09316240349	3	MULTI	HCD	FTMS	0	0	0	-1	0	0	0	0	2				NaN
2013-05-10_GAG_Top10HCD_HM1_GJ178	1853	916	0	1	935	1851	14.243	100	155240	42635	0.52	-	-1		0	73	793.038330601095	2376.09316240349	3	MULTI	HCD	FTMS	0	0	0	-1	0	0	0	0	2				NaN	vesicle1	NaN	NaN	NaN	NaN
2013-05-10_GAG_Top10HCD_HM1_GJ178	1854	917	0	1	935	1851	14.249	100	218750	17007	0.49	-	-1		0	114	212.133671414582	NaN	0	PEAK	HCD	FTMS	0	0	0	-1	0	0	0	0	3				NaN
2013-05-10_GAG_Top10HCD_HM1_GJ178	1854	917	0	1	935	1851	14.249	100	218750	17007	0.49	-	-1		0	114	212.133671414582	NaN	0	PEAK	HCD	FTMS	0	0	0	-1	0	0	0	0	3				NaN	vesicle1	NaN	NaN	NaN	NaN
2013-05-10_GAG_Top10HCD_HM1_GJ178	1856	918	0	1	936	1855	14.264	53.889	1790000	376150	0.44	-	-1		0	143	339.681952977503	677.349353021807	2	MULTI	HCD	FTMS	0	0	0	-1	0	0	0	0	1				NaN
2013-05-10_GAG_Top10HCD_HM1_GJ178	1856	918	0	1	936	1855	14.264	53.889	1790000	376150	0.44	-	-1		0	143	339.681952977503	677.349353021807	2	MULTI	HCD	FTMS	0	0	0	-1	0	0	0	0	1				NaN	vesicle1	NaN	NaN	NaN	NaN
2013-05-10_GAG_Top10HCD_HM1_GJ178	1858	919	0	1	937	1857	14.278	100	319280	51829	0.52	-	-1		0	106	660.311675342253	1318.60879775131	2	MULTI	HCD	FTMS	0	0	0	-1	0	0	0	0	1				NaN
2013-05-10_GAG_Top10HCD_HM1_GJ178	1858	919	0	1	937	1857	14.278	100	319280	51829	0.52	-	-1		0	106	660.311675342253	1318.60879775131	2	MULTI	HCD	FTMS	0	0	0	-1	0	0	0	0	1				NaN	vesicle1	NaN	NaN	NaN	NaN
2013-05-10_GAG_Top10HCD_HM1_GJ178	1859	920	0	1	937	1857	14.285	100	413240	51551	0.49	-	-1		0	132	237.668115278396	473.321677623592	2	MULTI	HCD	FTMS	0	0	0	-1	0	0	0	0	2				NaN
2013-05-10_GAG_Top10HCD_HM1_GJ178	1859	920	0	1	937	1857	14.285	100	413240	51551	0.49	-	-1		0	132	237.668115278396	473.321677623592	2	MULTI	HCD	FTMS	0	0	0	-1	0	0	0	0	2				NaN	vesicle1	NaN	NaN	NaN	NaN
2013-05-10_GAG_Top10HCD_HM1_GJ178	1861	921	0	1	938	1860	14.3	100	139050	54287	0.51	-	-1		0	67	1238.46658144124	2474.91860994927	2	MULTI	HCD	FTMS	0	0	0	-1	0	0	0	0	1				NaN
2013-05-10_GAG_Top10HCD_HM1_GJ178	1861	921	0	1	938	1860	14.3	100	139050	54287	0.51	-	-1		0	67	1238.46658144124	2474.91860994927	2	MULTI	HCD	FTMS	0	0	0	-1	0	0	0	0	1				NaN	vesicle1	NaN	NaN	NaN	NaN
2013-05-10_GAG_Top10HCD_HM1_GJ178	1863	922	0	1	939	1862	14.315	58.671	1047600	163290	0.44	-	-1		0	76	258.181386684024	514.348220434848	2	MULTI	HCD	FTMS	0	0	0	-1	0	0	0	0	1				NaN
2013-05-10_GAG_Top10HCD_HM1_GJ178	1863	922	0	1	939	1862	14.315	58.671	1047600	163290	0.44	-	-1		0	76	258.181386684024	514.348220434848	2	MULTI	HCD	FTMS	0	0	0	-1	0	0	0	0	1				NaN	vesicle1	NaN	NaN	NaN	NaN
2013-05-10_GAG_Top10HCD_HM1_GJ178	1864	923	0	1	939	1862	14.32	100	848960	97480	0.51	-	-1		0	119	549.02212332781	548.01484686121	1	MULTI	HCD	FTMS	0	0	0	-1	0	0	0	0	2				NaN
2013-05-10_GAG_Top10HCD_HM1_GJ178	1864	923	0	1	939	1862	14.32	100	848960	97480	0.51	-	-1		0	119	549.02212332781	548.01484686121	1	MULTI	HCD	FTMS	0	0	0	-1	0	0	0	0	2				NaN	vesicle1	NaN	NaN	NaN	NaN
2013-05-10_GAG_Top10HCD_HM1_GJ178	1867	924	0	1	941	1866	14.342	45.674	2602600	298650	0.52	-	-1		0	157	315.190084563724	628.365616194248	2	MULTI	HCD	FTMS	0	0	0	-1	0	0	0	0	1				NaN
2013-05-10_GAG_Top10HCD_HM1_GJ178	1867	924	0	1	941	1866	14.342	45.674	2602600	298650	0.52	-	-1		0	157	315.190084563724	628.365616194248	2	MULTI	HCD	FTMS	0	0	0	-1	0	0	0	0	1				NaN	vesicle1	NaN	NaN	NaN	NaN
2013-05-10_GAG_Top10HCD_HM1_GJ178	1868	925	0	1	941	1866	14.348	100	587820	63921	0.5	+	2182	ELLSNLK	7	151	408.744962222852	815.475371512505	2	MULTI	HCD	FTMS	0	0	0	-1	0	0	0	0	2	Unmodified	_ELLSNLK_	C4M6G9	74.8099365234375
2013-05-10_GAG_Top10HCD_HM1_GJ178	1868	925	0	1	941	1866	14.348	100	587820	63921	0.5	+	2182	ELLSNLK	7	151	408.744962222852	815.475371512505	2	MULTI	HCD	FTMS	0	0	0	-1	0	0	0	0	2	Unmodified	_ELLSNLK_	C4M6G9	74.8099365234375	vesicle1	NaN	NaN	NaN	NaN
2013-05-10_GAG_Top10HCD_HM1_GJ178	1872	926	0	1	944	1871	14.379	100	493530	127850	0.58	-	-1		0	116	595.030769815317	2376.09397339487	4	MULTI	HCD	FTMS	0	0	0	-1	0	0	0	0	1				NaN
2013-05-10_GAG_Top10HCD_HM1_GJ178	1872	926	0	1	944	1871	14.379	100	493530	127850	0.58	-	-1		0	116	595.030769815317	2376.09397339487	4	MULTI	HCD	FTMS	0	0	0	-1	0	0	0	0	1				NaN	vesicle1	NaN	NaN	NaN	NaN
2013-05-10_GAG_Top10HCD_HM1_GJ178	1876	927	0	1	947	1875	14.412	100	159880	43139	0.55	+	1770	EAIGNDVK	8	78	845.437206923083	844.429930456483	1	MULTI	HCD	FTMS	0	0	0	-1	0	0	0	0	1	Unmodified	_EAIGNDVK_	Q07569;C4LU72	64.6001663208008
2013-05-10_GAG_Top10HCD_HM1_GJ178	1876	927	0	1	947	1875	14.412	100	159880	43139	0.55	+	1770	EAIGNDVK	8	78	845.437206923083	844.429930456483	1	MULTI	HCD	FTMS	0	0	0	-1	0	0	0	0	1	Unmodified	_EAIGNDVK_	Q07569;C4LU72	64.6001663208008	vesicle1	NaN	NaN	NaN	NaN
2013-05-10_GAG_Top10HCD_HM1_GJ178	1878	928	0	1	948	1877	14.427	100	451290	46592	0.56	-	-1		0	113	673.31906159705	672.31178513045	1	MULTI	HCD	FTMS	0	0	0	-1	0	0	0	0	1				NaN
2013-05-10_GAG_Top10HCD_HM1_GJ178	1878	928	0	1	948	1877	14.427	100	451290	46592	0.56	-	-1		0	113	673.31906159705	672.31178513045	1	MULTI	HCD	FTMS	0	0	0	-1	0	0	0	0	1				NaN	vesicle1	NaN	NaN	NaN	NaN
2013-05-10_GAG_Top10HCD_HM1_GJ178	1879	929	0	1	948	1877	14.434	100	476320	44599	0.5	-	-1		0	126	273.168339432197	NaN	0	PEAK	HCD	FTMS	0	0	0	-1	0	0	0	0	2				NaN
2013-05-10_GAG_Top10HCD_HM1_GJ178	1879	929	0	1	948	1877	14.434	100	476320	44599	0.5	-	-1		0	126	273.168339432197	NaN	0	PEAK	HCD	FTMS	0	0	0	-1	0	0	0	0	2				NaN	vesicle1	NaN	NaN	NaN	NaN
2013-05-10_GAG_Top10HCD_HM1_GJ178	1882	930	0	1	950	1881	14.457	100	271760	51966	0.54	+	1621	DSVTYTEHAK	10	112	575.772643210507	1149.53073348781	2	MULTI	HCD	FTMS	0	0	0	-1	0	0	0	0	1	Unmodified	_DSVTYTEHAK_	C4LUN4;P40287	51.8307800292969
2013-05-10_GAG_Top10HCD_HM1_GJ178	1882	930	0	1	950	1881	14.457	100	271760	51966	0.54	+	1621	DSVTYTEHAK	10	112	575.772643210507	1149.53073348781	2	MULTI	HCD	FTMS	0	0	0	-1	0	0	0	0	1	Unmodified	_DSVTYTEHAK_	C4LUN4;P40287	51.8307800292969	vesicle1	NaN	NaN	NaN	NaN
2013-05-10_GAG_Top10HCD_HM1_GJ178	1884	931	0	1	951	1883	14.473	100	234420	54647	0.55	-	-1		0	95	702.779467000025	1403.54438106685	2	MULTI	HCD	FTMS	0	0	0	-1	0	0	0	0	1				NaN
2013-05-10_GAG_Top10HCD_HM1_GJ178	1884	931	0	1	951	1883	14.473	100	234420	54647	0.55	-	-1		0	95	702.779467000025	1403.54438106685	2	MULTI	HCD	FTMS	0	0	0	-1	0	0	0	0	1				NaN	vesicle1	NaN	NaN	NaN	NaN
2013-05-10_GAG_Top10HCD_HM1_GJ178	1885	932	0	1	951	1883	14.479	100	309620	50740	0.5	-	-1		0	136	363.186724965577	724.358896997954	2	MULTI	HCD	FTMS	0	0	0	-1	0	0	0	0	2				NaN
2013-05-10_GAG_Top10HCD_HM1_GJ178	1885	932	0	1	951	1883	14.479	100	309620	50740	0.5	-	-1		0	136	363.186724965577	724.358896997954	2	MULTI	HCD	FTMS	0	0	0	-1	0	0	0	0	2				NaN	vesicle1	NaN	NaN	NaN	NaN
2013-05-10_GAG_Top10HCD_HM1_GJ178	1887	933	0	1	952	1886	14.495	100	429750	54999	0.52	-	-1		0	148	419.585971873306	NaN	0	PEAK	HCD	FTMS	0	0	0	-1	0	0	0	0	1				NaN
2013-05-10_GAG_Top10HCD_HM1_GJ178	1887	933	0	1	952	1886	14.495	100	429750	54999	0.52	-	-1		0	148	419.585971873306	NaN	0	PEAK	HCD	FTMS	0	0	0	-1	0	0	0	0	1				NaN	vesicle1	NaN	NaN	NaN	NaN
2013-05-10_GAG_Top10HCD_HM1_GJ178	1888	934	0	1	952	1886	14.501	100	336310	50795	0.51	+	979	AYGDQYNK	8	110	479.716840703756	NaN	0	PEAK	HCD	FTMS	0	0	0	-1	0	0	0	0	2	Unmodified	_AYGDQYNK_	C4MA13;C4LWS0;O15631	93.5302581787109
2013-05-10_GAG_Top10HCD_HM1_GJ178	1888	934	0	1	952	1886	14.501	100	336310	50795	0.51	+	979	AYGDQYNK	8	110	479.716840703756	NaN	0	PEAK	HCD	FTMS	0	0	0	-1	0	0	0	0	2	Unmodified	_AYGDQYNK_	C4MA13;C4LWS0;O15631	93.5302581787109	vesicle1	NaN	NaN	NaN	NaN
2013-05-10_GAG_Top10HCD_HM1_GJ178	1889	935	0	1	952	1886	14.506	100	275970	53546	0.51	-	-1		0	102	531.287658039559	1060.56076314592	2	MULTI	HCD	FTMS	0	0	0	-1	0	0	0	0	3				NaN
2013-05-10_GAG_Top10HCD_HM1_GJ178	1889	935	0	1	952	1886	14.506	100	275970	53546	0.51	-	-1		0	102	531.287658039559	1060.56076314592	2	MULTI	HCD	FTMS	0	0	0	-1	0	0	0	0	3				NaN	vesicle1	NaN	NaN	NaN	NaN
2013-05-10_GAG_Top10HCD_HM1_GJ178	1891	936	0	1	953	1890	14.521	100	192470	57104	0.53	-	-1		0	86	560.257782338195	NaN	0	PEAK	HCD	FTMS	0	0	0	-1	0	0	0	0	1				NaN
2013-05-10_GAG_Top10HCD_HM1_GJ178	1891	936	0	1	953	1890	14.521	100	192470	57104	0.53	-	-1		0	86	560.257782338195	NaN	0	PEAK	HCD	FTMS	0	0	0	-1	0	0	0	0	1				NaN	vesicle1	NaN	NaN	NaN	NaN
2013-05-10_GAG_Top10HCD_HM1_GJ178	1893	937	0	1	954	1892	14.537	100	427600	52132	0.52	+	10266	VITTAGPK	8	131	393.73826468768	785.461976442159	2	MULTI	HCD	FTMS	0	0	0	-1	0	0	0	0	1	Unmodified	_VITTAGPK_	C4LVY0	72.8992691040039
2013-05-10_GAG_Top10HCD_HM1_GJ178	1893	937	0	1	954	1892	14.537	100	427600	52132	0.52	+	10266	VITTAGPK	8	131	393.73826468768	785.461976442159	2	MULTI	HCD	FTMS	0	0	0	-1	0	0	0	0	1	Unmodified	_VITTAGPK_	C4LVY0	72.8992691040039	vesicle1	NaN	NaN	NaN	NaN
2013-05-10_GAG_Top10HCD_HM1_GJ178	1894	938	0	1	954	1892	14.543	100	225110	56578	0.51	+	10489	VQEEEEEGQGTGPK	14	88	758.842009047911	1515.66946516262	2	MULTI	HCD	FTMS	0	0	0	-1	0	0	0	0	2	Unmodified	_VQEEEEEGQGTGPK_	C4M550	71.2661666870117
2013-05-10_GAG_Top10HCD_HM1_GJ178	1894	938	0	1	954	1892	14.543	100	225110	56578	0.51	+	10489	VQEEEEEGQGTGPK	14	88	758.842009047911	1515.66946516262	2	MULTI	HCD	FTMS	0	0	0	-1	0	0	0	0	2	Unmodified	_VQEEEEEGQGTGPK_	C4M550	71.2661666870117	vesicle1	NaN	NaN	NaN	NaN
2013-05-10_GAG_Top10HCD_HM1_GJ178	1895	939	0	1	954	1892	14.548	100	581070	130530	0.5	-	-1		0	104	327.160651570395	NaN	0	PEAK	HCD	FTMS	0	0	0	-1	0	0	0	0	3				NaN
2013-05-10_GAG_Top10HCD_HM1_GJ178	1895	939	0	1	954	1892	14.548	100	581070	130530	0.5	-	-1		0	104	327.160651570395	NaN	0	PEAK	HCD	FTMS	0	0	0	-1	0	0	0	0	3				NaN	vesicle1	NaN	NaN	NaN	NaN
2013-05-10_GAG_Top10HCD_HM1_GJ178	1896	940	0	1	954	1892	14.554	100	137940	55383	0.51	-	-1		0	57	1615.52387267577	NaN	0	PEAK	HCD	FTMS	0	0	0	-1	0	0	0	0	4				NaN
2013-05-10_GAG_Top10HCD_HM1_GJ178	1896	940	0	1	954	1892	14.554	100	137940	55383	0.51	-	-1		0	57	1615.52387267577	NaN	0	PEAK	HCD	FTMS	0	0	0	-1	0	0	0	0	4				NaN	vesicle1	NaN	NaN	NaN	NaN
2013-05-10_GAG_Top10HCD_HM1_GJ178	1898	941	0	1	955	1897	14.569	100	153110	58182	0.53	-	-1		0	57	1290.9819022903	2579.9492516474	2	MULTI	HCD	FTMS	0	0	0	-1	0	0	0	0	1				NaN
2013-05-10_GAG_Top10HCD_HM1_GJ178	1898	941	0	1	955	1897	14.569	100	153110	58182	0.53	-	-1		0	57	1290.9819022903	2579.9492516474	2	MULTI	HCD	FTMS	0	0	0	-1	0	0	0	0	1				NaN	vesicle1	NaN	NaN	NaN	NaN
2013-05-10_GAG_Top10HCD_HM1_GJ178	1900	942	0	1	956	1899	14.584	100	558670	50893	0.52	-	-1		0	176	352.695025207908	703.375497482616	2	MULTI	HCD	FTMS	0	0	0	-1	0	0	0	0	1				NaN
2013-05-10_GAG_Top10HCD_HM1_GJ178	1900	942	0	1	956	1899	14.584	100	558670	50893	0.52	-	-1		0	176	352.695025207908	703.375497482616	2	MULTI	HCD	FTMS	0	0	0	-1	0	0	0	0	1				NaN	vesicle1	NaN	NaN	NaN	NaN
2013-05-10_GAG_Top10HCD_HM1_GJ178	1903	943	0	1	958	1902	14.61	100	1086600	158470	0.48	-	-1		0	150	287.681633170639	573.348713408077	2	MULTI	HCD	FTMS	0	0	0	-1	0	0	0	0	1				NaN
2013-05-10_GAG_Top10HCD_HM1_GJ178	1903	943	0	1	958	1902	14.61	100	1086600	158470	0.48	-	-1		0	150	287.681633170639	573.348713408077	2	MULTI	HCD	FTMS	0	0	0	-1	0	0	0	0	1				NaN	vesicle1	NaN	NaN	NaN	NaN
2013-05-10_GAG_Top10HCD_HM1_GJ178	1904	944	0	1	958	1902	14.615	100	623170	65962	0.51	-	-1		0	138	379.231389836988	NaN	0	PEAK	HCD	FTMS	0	0	0	-1	0	0	0	0	2				NaN
2013-05-10_GAG_Top10HCD_HM1_GJ178	1904	944	0	1	958	1902	14.615	100	623170	65962	0.51	-	-1		0	138	379.231389836988	NaN	0	PEAK	HCD	FTMS	0	0	0	-1	0	0	0	0	2				NaN	vesicle1	NaN	NaN	NaN	NaN
2013-05-10_GAG_Top10HCD_HM1_GJ178	1905	945	0	1	958	1902	14.621	100	228860	27615	0.51	-	-1		0	110	806.974521507149	NaN	0	PEAK	HCD	FTMS	0	0	0	-1	0	0	0	0	3				NaN
2013-05-10_GAG_Top10HCD_HM1_GJ178	1905	945	0	1	958	1902	14.621	100	228860	27615	0.51	-	-1		0	110	806.974521507149	NaN	0	PEAK	HCD	FTMS	0	0	0	-1	0	0	0	0	3				NaN	vesicle1	NaN	NaN	NaN	NaN
2013-05-10_GAG_Top10HCD_HM1_GJ178	1906	946	0	1	958	1902	14.626	100	244440	30126	0.51	-	-1		0	100	647.827582350474	NaN	0	PEAK	HCD	FTMS	0	0	0	-1	0	0	0	0	4				NaN
2013-05-10_GAG_Top10HCD_HM1_GJ178	1906	946	0	1	958	1902	14.626	100	244440	30126	0.51	-	-1		0	100	647.827582350474	NaN	0	PEAK	HCD	FTMS	0	0	0	-1	0	0	0	0	4				NaN	vesicle1	NaN	NaN	NaN	NaN
2013-05-10_GAG_Top10HCD_HM1_GJ178	1907	947	0	1	958	1902	14.632	100	117320	40655	0.52	-	-1		0	59	1128.92913611469	2255.84371929619	2	MULTI	HCD	FTMS	0	0	0	-1	0	0	0	0	5				NaN
2013-05-10_GAG_Top10HCD_HM1_GJ178	1907	947	0	1	958	1902	14.632	100	117320	40655	0.52	-	-1		0	59	1128.92913611469	2255.84371929619	2	MULTI	HCD	FTMS	0	0	0	-1	0	0	0	0	5				NaN	vesicle1	NaN	NaN	NaN	NaN
2013-05-10_GAG_Top10HCD_HM1_GJ178	1909	948	0	1	959	1908	14.647	29.749	2147900	180980	0.47	+	2267	ENKDEIIK	8	129	494.769034970006	987.523517006811	2	MULTI	HCD	FTMS	0	0	0	-1	0	0	0	0	1	Unmodified	_ENKDEIIK_	Q5XWD1;C4MB38	93.1933288574219
2013-05-10_GAG_Top10HCD_HM1_GJ178	1909	948	0	1	959	1908	14.647	29.749	2147900	180980	0.47	+	2267	ENKDEIIK	8	129	494.769034970006	987.523517006811	2	MULTI	HCD	FTMS	0	0	0	-1	0	0	0	0	1	Unmodified	_ENKDEIIK_	Q5XWD1;C4MB38	93.1933288574219	vesicle1	NaN	NaN	NaN	NaN
2013-05-10_GAG_Top10HCD_HM1_GJ178	1910	949	0	1	959	1908	14.652	100	296420	57092	0.52	-	-1		0	83	1209.95565021553	2417.89674749786	2	MULTI	HCD	FTMS	0	0	0	-1	0	0	0	0	2				NaN
2013-05-10_GAG_Top10HCD_HM1_GJ178	1910	949	0	1	959	1908	14.652	100	296420	57092	0.52	-	-1		0	83	1209.95565021553	2417.89674749786	2	MULTI	HCD	FTMS	0	0	0	-1	0	0	0	0	2				NaN	vesicle1	NaN	NaN	NaN	NaN
2013-05-10_GAG_Top10HCD_HM1_GJ178	1912	950	0	1	960	1911	14.667	100	277980	52116	0.52	-	-1		0	116	452.230355123185	902.44615731317	2	MULTI	HCD	FTMS	0	0	0	-1	0	0	0	0	1				NaN
2013-05-10_GAG_Top10HCD_HM1_GJ178	1912	950	0	1	960	1911	14.667	100	277980	52116	0.52	-	-1		0	116	452.230355123185	902.44615731317	2	MULTI	HCD	FTMS	0	0	0	-1	0	0	0	0	1				NaN	vesicle1	NaN	NaN	NaN	NaN
2013-05-10_GAG_Top10HCD_HM1_GJ178	1913	951	0	1	960	1911	14.673	100	139810	60506	0.51	-	-1		0	65	819.62149185157	2455.84264615491	3	MULTI	HCD	FTMS	0	0	0	-1	0	0	0	0	2				NaN
2013-05-10_GAG_Top10HCD_HM1_GJ178	1913	951	0	1	960	1911	14.673	100	139810	60506	0.51	-	-1		0	65	819.62149185157	2455.84264615491	3	MULTI	HCD	FTMS	0	0	0	-1	0	0	0	0	2				NaN	vesicle1	NaN	NaN	NaN	NaN
2013-05-10_GAG_Top10HCD_HM1_GJ178	1915	952	0	1	961	1914	14.688	100	188440	54137	0.52	-	-1		0	83	512.769156172622	NaN	0	PEAK	HCD	FTMS	0	0	0	-1	0	0	0	0	1				NaN
2013-05-10_GAG_Top10HCD_HM1_GJ178	1915	952	0	1	961	1914	14.688	100	188440	54137	0.52	-	-1		0	83	512.769156172622	NaN	0	PEAK	HCD	FTMS	0	0	0	-1	0	0	0	0	1				NaN	vesicle1	NaN	NaN	NaN	NaN
2013-05-10_GAG_Top10HCD_HM1_GJ178	1916	953	0	1	961	1914	14.694	100	130650	54966	0.52	-	-1		0	53	1683.71713699898	NaN	0	PEAK	HCD	FTMS	0	0	0	-1	0	0	0	0	2				NaN
2013-05-10_GAG_Top10HCD_HM1_GJ178	1916	953	0	1	961	1914	14.694	100	130650	54966	0.52	-	-1		0	53	1683.71713699898	NaN	0	PEAK	HCD	FTMS	0	0	0	-1	0	0	0	0	2				NaN	vesicle1	NaN	NaN	NaN	NaN
2013-05-10_GAG_Top10HCD_HM1_GJ178	1918	954	0	1	962	1917	14.709	100	542330	53877	0.53	+	4058	HSTLTVAAK	9	146	464.266565105201	926.518577277202	2	MULTI	HCD	FTMS	0	0	0	-1	0	0	0	0	1	Unmodified	_HSTLTVAAK_	C4LYD0	135.171005249023
2013-05-10_GAG_Top10HCD_HM1_GJ178	1918	954	0	1	962	1917	14.709	100	542330	53877	0.53	+	4058	HSTLTVAAK	9	146	464.266565105201	926.518577277202	2	MULTI	HCD	FTMS	0	0	0	-1	0	0	0	0	1	Unmodified	_HSTLTVAAK_	C4LYD0	135.171005249023	vesicle1	NaN	NaN	NaN	NaN
2013-05-10_GAG_Top10HCD_HM1_GJ178	1919	955	0	1	962	1917	14.715	100	129270	53755	0.52	-	-1		0	47	1372.0081761926	2742.001799452	2	MULTI	HCD	FTMS	0	0	0	-1	0	0	0	0	2				NaN
2013-05-10_GAG_Top10HCD_HM1_GJ178	1919	955	0	1	962	1917	14.715	100	129270	53755	0.52	-	-1		0	47	1372.0081761926	2742.001799452	2	MULTI	HCD	FTMS	0	0	0	-1	0	0	0	0	2				NaN	vesicle1	NaN	NaN	NaN	NaN
2013-05-10_GAG_Top10HCD_HM1_GJ178	1922	956	0	1	964	1921	14.739	100	125490	52409	0.54	-	-1		0	45	1319.99165461411	NaN	0	PEAK	HCD	FTMS	0	0	0	-1	0	0	0	0	1				NaN
2013-05-10_GAG_Top10HCD_HM1_GJ178	1922	956	0	1	964	1921	14.739	100	125490	52409	0.54	-	-1		0	45	1319.99165461411	NaN	0	PEAK	HCD	FTMS	0	0	0	-1	0	0	0	0	1				NaN	vesicle1	NaN	NaN	NaN	NaN
2013-05-10_GAG_Top10HCD_HM1_GJ178	1924	957	0	1	965	1923	14.754	100	443560	47306	0.52	-	-1		0	134	436.271615097844	870.528677262489	2	MULTI	HCD	FTMS	0	0	0	-1	0	0	0	0	1				NaN
2013-05-10_GAG_Top10HCD_HM1_GJ178	1924	957	0	1	965	1923	14.754	100	443560	47306	0.52	-	-1		0	134	436.271615097844	870.528677262489	2	MULTI	HCD	FTMS	0	0	0	-1	0	0	0	0	1				NaN	vesicle1	NaN	NaN	NaN	NaN
2013-05-10_GAG_Top10HCD_HM1_GJ178	1925	958	0	1	965	1923	14.76	100	415090	116780	0.5	-	-1		0	139	211.08001869234	NaN	0	PEAK	HCD	FTMS	0	0	0	-1	0	0	0	0	2				NaN
2013-05-10_GAG_Top10HCD_HM1_GJ178	1925	958	0	1	965	1923	14.76	100	415090	116780	0.5	-	-1		0	139	211.08001869234	NaN	0	PEAK	HCD	FTMS	0	0	0	-1	0	0	0	0	2				NaN	vesicle1	NaN	NaN	NaN	NaN
2013-05-10_GAG_Top10HCD_HM1_GJ178	1926	959	0	1	965	1923	14.766	100	173690	49755	0.51	-	-1		0	65	623.35154834195	622.34427187535	1	MULTI	HCD	FTMS	0	0	0	-1	0	0	0	0	3				NaN
2013-05-10_GAG_Top10HCD_HM1_GJ178	1926	959	0	1	965	1923	14.766	100	173690	49755	0.51	-	-1		0	65	623.35154834195	622.34427187535	1	MULTI	HCD	FTMS	0	0	0	-1	0	0	0	0	3				NaN	vesicle1	NaN	NaN	NaN	NaN
2013-05-10_GAG_Top10HCD_HM1_GJ178	1929	960	0	1	967	1928	14.789	100	118010	46202	0.55	-	-1		0	48	1697.97548706918	NaN	0	PEAK	HCD	FTMS	0	0	0	-1	0	0	0	0	1				NaN
2013-05-10_GAG_Top10HCD_HM1_GJ178	1929	960	0	1	967	1928	14.789	100	118010	46202	0.55	-	-1		0	48	1697.97548706918	NaN	0	PEAK	HCD	FTMS	0	0	0	-1	0	0	0	0	1				NaN	vesicle1	NaN	NaN	NaN	NaN
2013-05-10_GAG_Top10HCD_HM1_GJ178	1931	961	0	1	968	1930	14.806	100	868600	58651	0.5	-	-1		0	210	660.311186294386	1318.60781965557	2	MULTI	HCD	FTMS	0	0	0	-1	0	0	0	0	1				NaN
2013-05-10_GAG_Top10HCD_HM1_GJ178	1931	961	0	1	968	1930	14.806	100	868600	58651	0.5	-	-1		0	210	660.311186294386	1318.60781965557	2	MULTI	HCD	FTMS	0	0	0	-1	0	0	0	0	1				NaN	vesicle1	NaN	NaN	NaN	NaN
2013-05-10_GAG_Top10HCD_HM1_GJ178	1932	962	0	1	968	1930	14.811	100	713670	174170	0.5	-	-1		0	116	304.163601051694	NaN	0	PEAK	HCD	FTMS	0	0	0	-1	0	0	0	0	2				NaN
2013-05-10_GAG_Top10HCD_HM1_GJ178	1932	962	0	1	968	1930	14.811	100	713670	174170	0.5	-	-1		0	116	304.163601051694	NaN	0	PEAK	HCD	FTMS	0	0	0	-1	0	0	0	0	2				NaN	vesicle1	NaN	NaN	NaN	NaN
2013-05-10_GAG_Top10HCD_HM1_GJ178	1933	963	0	1	968	1930	14.817	100	104650	22153	0.51	-	-1		0	74	1238.46638108695	2474.91820924069	2	MULTI	HCD	FTMS	0	0	0	-1	0	0	0	0	3				NaN
2013-05-10_GAG_Top10HCD_HM1_GJ178	1933	963	0	1	968	1930	14.817	100	104650	22153	0.51	-	-1		0	74	1238.46638108695	2474.91820924069	2	MULTI	HCD	FTMS	0	0	0	-1	0	0	0	0	3				NaN	vesicle1	NaN	NaN	NaN	NaN
2013-05-10_GAG_Top10HCD_HM1_GJ178	1934	964	0	1	968	1930	14.823	100	109460	18306	0.52	-	-1		0	69	1221.45	NaN	0	PEAK	HCD	FTMS	0	0	0	-1	0	0	0	0	4				NaN
2013-05-10_GAG_Top10HCD_HM1_GJ178	1934	964	0	1	968	1930	14.823	100	109460	18306	0.52	-	-1		0	69	1221.45	NaN	0	PEAK	HCD	FTMS	0	0	0	-1	0	0	0	0	4				NaN	vesicle1	NaN	NaN	NaN	NaN
2013-05-10_GAG_Top10HCD_HM1_GJ178	1935	965	0	1	968	1930	14.829	100	1461400	265310	0.49	-	-1		0	170	232.988308791795	NaN	0	PEAK	HCD	FTMS	0	0	0	-1	0	0	0	0	5				NaN
2013-05-10_GAG_Top10HCD_HM1_GJ178	1935	965	0	1	968	1930	14.829	100	1461400	265310	0.49	-	-1		0	170	232.988308791795	NaN	0	PEAK	HCD	FTMS	0	0	0	-1	0	0	0	0	5				NaN	vesicle1	NaN	NaN	NaN	NaN
2013-05-10_GAG_Top10HCD_HM1_GJ178	1937	966	0	1	969	1936	14.843	100	638150	61642	0.56	-	-1		0	144	258.168802313603	514.323051694007	2	MULTI	HCD	FTMS	0	0	0	-1	0	0	0	0	1				NaN
2013-05-10_GAG_Top10HCD_HM1_GJ178	1937	966	0	1	969	1936	14.843	100	638150	61642	0.56	-	-1		0	144	258.168802313603	514.323051694007	2	MULTI	HCD	FTMS	0	0	0	-1	0	0	0	0	1				NaN	vesicle1	NaN	NaN	NaN	NaN
2013-05-10_GAG_Top10HCD_HM1_GJ178	1938	967	0	1	969	1936	14.849	100	99421	31395	0.51	-	-1		0	51	1036.08	NaN	0	PEAK	HCD	FTMS	0	0	0	-1	0	0	0	0	2				NaN
2013-05-10_GAG_Top10HCD_HM1_GJ178	1938	967	0	1	969	1936	14.849	100	99421	31395	0.51	-	-1		0	51	1036.08	NaN	0	PEAK	HCD	FTMS	0	0	0	-1	0	0	0	0	2				NaN	vesicle1	NaN	NaN	NaN	NaN
2013-05-10_GAG_Top10HCD_HM1_GJ178	1939	968	0	1	969	1936	14.855	100	265690	35546	0.51	-	-1		0	100	734.387357489956	733.380081023356	1	MULTI	HCD	FTMS	0	0	0	-1	0	0	0	0	3				NaN
2013-05-10_GAG_Top10HCD_HM1_GJ178	1939	968	0	1	969	1936	14.855	100	265690	35546	0.51	-	-1		0	100	734.387357489956	733.380081023356	1	MULTI	HCD	FTMS	0	0	0	-1	0	0	0	0	3				NaN	vesicle1	NaN	NaN	NaN	NaN
2013-05-10_GAG_Top10HCD_HM1_GJ178	1940	969	0	1	969	1936	14.861	100	102790	37339	0.52	-	-1		0	52	1068.54	NaN	0	PEAK	HCD	FTMS	0	0	0	-1	0	0	0	0	4				NaN
2013-05-10_GAG_Top10HCD_HM1_GJ178	1940	969	0	1	969	1936	14.861	100	102790	37339	0.52	-	-1		0	52	1068.54	NaN	0	PEAK	HCD	FTMS	0	0	0	-1	0	0	0	0	4				NaN	vesicle1	NaN	NaN	NaN	NaN
2013-05-10_GAG_Top10HCD_HM1_GJ178	1942	970	0	1	970	1941	14.876	87.085	972710	109710	0.51	-	-1		0	157	315.190103951463	628.365654969727	2	MULTI	HCD	FTMS	0	0	0	-1	0	0	0	0	1				NaN
2013-05-10_GAG_Top10HCD_HM1_GJ178	1942	970	0	1	970	1941	14.876	87.085	972710	109710	0.51	-	-1		0	157	315.190103951463	628.365654969727	2	MULTI	HCD	FTMS	0	0	0	-1	0	0	0	0	1				NaN	vesicle1	NaN	NaN	NaN	NaN
2013-05-10_GAG_Top10HCD_HM1_GJ178	1943	971	0	1	970	1941	14.882	100	429420	40528	0.5	+	1951	EGEGIPSK	8	137	408.708182007901	815.401811082603	2	MULTI	HCD	FTMS	0	0	0	-1	0	0	0	0	2	Unmodified	_EGEGIPSK_	C4M684	74.6246871948242
2013-05-10_GAG_Top10HCD_HM1_GJ178	1943	971	0	1	970	1941	14.882	100	429420	40528	0.5	+	1951	EGEGIPSK	8	137	408.708182007901	815.401811082603	2	MULTI	HCD	FTMS	0	0	0	-1	0	0	0	0	2	Unmodified	_EGEGIPSK_	C4M684	74.6246871948242	vesicle1	NaN	NaN	NaN	NaN
2013-05-10_GAG_Top10HCD_HM1_GJ178	1944	972	0	1	970	1941	14.887	100	133890	37563	0.51	-	-1		0	77	547.733799394739	1093.45304585628	2	MULTI	HCD	FTMS	0	0	0	-1	0	0	0	0	3				NaN
2013-05-10_GAG_Top10HCD_HM1_GJ178	1944	972	0	1	970	1941	14.887	100	133890	37563	0.51	-	-1		0	77	547.733799394739	1093.45304585628	2	MULTI	HCD	FTMS	0	0	0	-1	0	0	0	0	3				NaN	vesicle1	NaN	NaN	NaN	NaN
2013-05-10_GAG_Top10HCD_HM1_GJ178	1946	973	0	1	971	1945	14.902	100	100180	35825	0.54	-	-1		0	52	1660.8	NaN	0	PEAK	HCD	FTMS	0	0	0	-1	0	0	0	0	1				NaN
2013-05-10_GAG_Top10HCD_HM1_GJ178	1946	973	0	1	971	1945	14.902	100	100180	35825	0.54	-	-1		0	52	1660.8	NaN	0	PEAK	HCD	FTMS	0	0	0	-1	0	0	0	0	1				NaN	vesicle1	NaN	NaN	NaN	NaN
2013-05-10_GAG_Top10HCD_HM1_GJ178	1949	974	0	1	973	1948	14.927	100	212090	35830	0.54	-	-1		0	84	612.763272899439	1223.51199286568	2	MULTI	HCD	FTMS	0	0	0	-1	0	0	0	0	1				NaN
2013-05-10_GAG_Top10HCD_HM1_GJ178	1949	974	0	1	973	1948	14.927	100	212090	35830	0.54	-	-1		0	84	612.763272899439	1223.51199286568	2	MULTI	HCD	FTMS	0	0	0	-1	0	0	0	0	1				NaN	vesicle1	NaN	NaN	NaN	NaN
2013-05-10_GAG_Top10HCD_HM1_GJ178	1951	975	0	1	974	1950	14.942	100	284810	33748	0.51	-	-1		0	87	275.160863654669	NaN	0	PEAK	HCD	FTMS	0	0	0	-1	0	0	0	0	1				NaN
2013-05-10_GAG_Top10HCD_HM1_GJ178	1951	975	0	1	974	1950	14.942	100	284810	33748	0.51	-	-1		0	87	275.160863654669	NaN	0	PEAK	HCD	FTMS	0	0	0	-1	0	0	0	0	1				NaN	vesicle1	NaN	NaN	NaN	NaN
2013-05-10_GAG_Top10HCD_HM1_GJ178	1956	976	0	1	978	1955	14.985	47.149	1491200	173870	0.45	+	4950	ITADGVR	7	134	366.205910431436	730.397267929672	2	MULTI	HCD	FTMS	0	0	0	-1	0	0	0	0	1	Unmodified	_ITADGVR_	C4M2E3;B1N502	103.529998779297
2013-05-10_GAG_Top10HCD_HM1_GJ178	1956	976	0	1	978	1955	14.985	47.149	1491200	173870	0.45	+	4950	ITADGVR	7	134	366.205910431436	730.397267929672	2	MULTI	HCD	FTMS	0	0	0	-1	0	0	0	0	1	Unmodified	_ITADGVR_	C4M2E3;B1N502	103.529998779297	vesicle1	NaN	NaN	NaN	NaN
2013-05-10_GAG_Top10HCD_HM1_GJ178	1958	977	0	1	979	1957	15	100	184010	24743	0.51	+	1064	DAAHSTNVIK	10	87	528.277796659735	1054.54104038627	2	MULTI	HCD	FTMS	0	0	0	-1	0	0	0	0	1	Unmodified	_DAAHSTNVIK_	C4LWE7	86.8149490356445
2013-05-10_GAG_Top10HCD_HM1_GJ178	1958	977	0	1	979	1957	15	100	184010	24743	0.51	+	1064	DAAHSTNVIK	10	87	528.277796659735	1054.54104038627	2	MULTI	HCD	FTMS	0	0	0	-1	0	0	0	0	1	Unmodified	_DAAHSTNVIK_	C4LWE7	86.8149490356445	vesicle1	NaN	NaN	NaN	NaN
2013-05-10_GAG_Top10HCD_HM1_GJ178	1959	978	0	1	979	1957	15.006	100	244420	24214	0.5	-	-1		0	100	421.242613209039	840.470673484878	2	MULTI	HCD	FTMS	0	0	0	-1	0	0	0	0	2				NaN
2013-05-10_GAG_Top10HCD_HM1_GJ178	1959	978	0	1	979	1957	15.006	100	244420	24214	0.5	-	-1		0	100	421.242613209039	840.470673484878	2	MULTI	HCD	FTMS	0	0	0	-1	0	0	0	0	2				NaN	vesicle1	NaN	NaN	NaN	NaN
2013-05-10_GAG_Top10HCD_HM1_GJ178	1963	979	0	1	982	1962	15.038	100	119140	24670	0.54	-	-1		0	66	566.298638477461	1130.58272402172	2	MULTI	HCD	FTMS	0	0	0	-1	0	0	0	0	1				NaN
2013-05-10_GAG_Top10HCD_HM1_GJ178	1963	979	0	1	982	1962	15.038	100	119140	24670	0.54	-	-1		0	66	566.298638477461	1130.58272402172	2	MULTI	HCD	FTMS	0	0	0	-1	0	0	0	0	1				NaN	vesicle1	NaN	NaN	NaN	NaN
2013-05-10_GAG_Top10HCD_HM1_GJ178	1965	980	0	1	983	1964	15.054	38.287	1291400	144140	0.46	+	8168	SEVNGELLK	9	124	330.181824560048	987.523644280344	3	MULTI	HCD	FTMS	0	0	0	-1	0	0	0	0	1	Unmodified	_SEVNGELLK_	C4M0K1	38.4221992492676
2013-05-10_GAG_Top10HCD_HM1_GJ178	1965	980	0	1	983	1964	15.054	38.287	1291400	144140	0.46	+	8168	SEVNGELLK	9	124	330.181824560048	987.523644280344	3	MULTI	HCD	FTMS	0	0	0	-1	0	0	0	0	1	Unmodified	_SEVNGELLK_	C4M0K1	38.4221992492676	vesicle1	NaN	NaN	NaN	NaN
2013-05-10_GAG_Top10HCD_HM1_GJ178	1966	981	0	1	983	1964	15.059	100	262120	21231	0.5	-	-1		0	128	394.236639212324	NaN	0	PEAK	HCD	FTMS	0	0	0	-1	0	0	0	0	2				NaN
2013-05-10_GAG_Top10HCD_HM1_GJ178	1966	981	0	1	983	1964	15.059	100	262120	21231	0.5	-	-1		0	128	394.236639212324	NaN	0	PEAK	HCD	FTMS	0	0	0	-1	0	0	0	0	2				NaN	vesicle1	NaN	NaN	NaN	NaN
2013-05-10_GAG_Top10HCD_HM1_GJ178	1967	982	0	1	983	1964	15.064	100	110290	21560	0.51	-	-1		0	76	674.309289564654	1346.60402619611	2	MULTI	HCD	FTMS	0	0	0	-1	0	0	0	0	3				NaN
2013-05-10_GAG_Top10HCD_HM1_GJ178	1967	982	0	1	983	1964	15.064	100	110290	21560	0.51	-	-1		0	76	674.309289564654	1346.60402619611	2	MULTI	HCD	FTMS	0	0	0	-1	0	0	0	0	3				NaN	vesicle1	NaN	NaN	NaN	NaN
2013-05-10_GAG_Top10HCD_HM1_GJ178	1969	983	0	1	984	1968	15.079	100	108270	22647	0.53	-	-1		0	62	1290.9819022903	2579.9492516474	2	MULTI	HCD	FTMS	0	0	0	-1	0	0	0	0	1				NaN
2013-05-10_GAG_Top10HCD_HM1_GJ178	1969	983	0	1	984	1968	15.079	100	108270	22647	0.53	-	-1		0	62	1290.9819022903	2579.9492516474	2	MULTI	HCD	FTMS	0	0	0	-1	0	0	0	0	1				NaN	vesicle1	NaN	NaN	NaN	NaN
2013-05-10_GAG_Top10HCD_HM1_GJ178	1970	984	0	1	984	1968	15.085	100	115800	22607	0.51	-	-1		0	70	581.221173225697	NaN	0	PEAK	HCD	FTMS	0	0	0	-1	0	0	0	0	2				NaN
2013-05-10_GAG_Top10HCD_HM1_GJ178	1970	984	0	1	984	1968	15.085	100	115800	22607	0.51	-	-1		0	70	581.221173225697	NaN	0	PEAK	HCD	FTMS	0	0	0	-1	0	0	0	0	2				NaN	vesicle1	NaN	NaN	NaN	NaN
2013-05-10_GAG_Top10HCD_HM1_GJ178	1972	985	0	1	985	1971	15.1	100	77648	19532	0.55	-	-1		0	46	1641.51	NaN	0	PEAK	HCD	FTMS	0	0	0	-1	0	0	0	0	1				NaN
2013-05-10_GAG_Top10HCD_HM1_GJ178	1972	985	0	1	985	1971	15.1	100	77648	19532	0.55	-	-1		0	46	1641.51	NaN	0	PEAK	HCD	FTMS	0	0	0	-1	0	0	0	0	1				NaN	vesicle1	NaN	NaN	NaN	NaN
2013-05-10_GAG_Top10HCD_HM1_GJ178	1974	986	0	1	986	1973	15.115	100	100090	18127	0.55	-	-1		0	67	1128.92913611469	2255.84371929619	2	MULTI	HCD	FTMS	0	0	0	-1	0	0	0	0	1				NaN
2013-05-10_GAG_Top10HCD_HM1_GJ178	1974	986	0	1	986	1973	15.115	100	100090	18127	0.55	-	-1		0	67	1128.92913611469	2255.84371929619	2	MULTI	HCD	FTMS	0	0	0	-1	0	0	0	0	1				NaN	vesicle1	NaN	NaN	NaN	NaN
2013-05-10_GAG_Top10HCD_HM1_GJ178	1978	987	0	1	989	1977	15.149	100	553760	53652	0.52	-	-1		0	126	286.691999044926	571.369445156652	2	MULTI	HCD	FTMS	0	0	0	-1	0	0	0	0	1				NaN
2013-05-10_GAG_Top10HCD_HM1_GJ178	1978	987	0	1	989	1977	15.149	100	553760	53652	0.52	-	-1		0	126	286.691999044926	571.369445156652	2	MULTI	HCD	FTMS	0	0	0	-1	0	0	0	0	1				NaN	vesicle1	NaN	NaN	NaN	NaN
2013-05-10_GAG_Top10HCD_HM1_GJ178	1980	988	0	1	990	1979	15.164	14.425	3497900	334190	0.45	+	2268	ENKDEIIK	8	126	494.769034970006	987.523517006811	2	MULTI	HCD	FTMS	0	0	0	-1	0	0	0	0	1	Unmodified	_ENKDEIIK_	Q5XWD1;C4MB38	115.722198486328
2013-05-10_GAG_Top10HCD_HM1_GJ178	1980	988	0	1	990	1979	15.164	14.425	3497900	334190	0.45	+	2268	ENKDEIIK	8	126	494.769034970006	987.523517006811	2	MULTI	HCD	FTMS	0	0	0	-1	0	0	0	0	1	Unmodified	_ENKDEIIK_	Q5XWD1;C4MB38	115.722198486328	vesicle1	NaN	NaN	NaN	NaN
2013-05-10_GAG_Top10HCD_HM1_GJ178	1981	989	0	1	990	1979	15.169	100	87536	16845	0.52	-	-1		0	58	1209.95565021553	2417.89674749786	2	MULTI	HCD	FTMS	0	0	0	-1	0	0	0	0	2				NaN
2013-05-10_GAG_Top10HCD_HM1_GJ178	1981	989	0	1	990	1979	15.169	100	87536	16845	0.52	-	-1		0	58	1209.95565021553	2417.89674749786	2	MULTI	HCD	FTMS	0	0	0	-1	0	0	0	0	2				NaN	vesicle1	NaN	NaN	NaN	NaN
2013-05-10_GAG_Top10HCD_HM1_GJ178	1983	990	0	1	991	1982	15.189	100	628330	61034	0.47	+	7493	NRDPLER	7	137	450.238359086269	898.462165239338	2	MULTI	HCD	FTMS	0	0	0	-1	0	0	0	0	1	Unmodified	_NRDPLER_	Q07569;C4LU72	157.014404296875
2013-05-10_GAG_Top10HCD_HM1_GJ178	1983	990	0	1	991	1982	15.189	100	628330	61034	0.47	+	7493	NRDPLER	7	137	450.238359086269	898.462165239338	2	MULTI	HCD	FTMS	0	0	0	-1	0	0	0	0	1	Unmodified	_NRDPLER_	Q07569;C4LU72	157.014404296875	vesicle1	NaN	NaN	NaN	NaN
2013-05-10_GAG_Top10HCD_HM1_GJ178	1984	991	0	1	991	1982	15.194	100	119660	18036	0.51	-	-1		0	79	482.284577382755	962.55460183231	2	MULTI	HCD	FTMS	0	0	0	-1	0	0	0	0	2				NaN
2013-05-10_GAG_Top10HCD_HM1_GJ178	1984	991	0	1	991	1982	15.194	100	119660	18036	0.51	-	-1		0	79	482.284577382755	962.55460183231	2	MULTI	HCD	FTMS	0	0	0	-1	0	0	0	0	2				NaN	vesicle1	NaN	NaN	NaN	NaN
2013-05-10_GAG_Top10HCD_HM1_GJ178	1985	992	0	1	991	1982	15.2	100	117880	17127	0.51	-	-1		0	73	694.687282999691	NaN	0	PEAK	HCD	FTMS	0	0	0	-1	0	0	0	0	3				NaN
2013-05-10_GAG_Top10HCD_HM1_GJ178	1985	992	0	1	991	1982	15.2	100	117880	17127	0.51	-	-1		0	73	694.687282999691	NaN	0	PEAK	HCD	FTMS	0	0	0	-1	0	0	0	0	3				NaN	vesicle1	NaN	NaN	NaN	NaN
2013-05-10_GAG_Top10HCD_HM1_GJ178	1987	993	0	1	992	1986	15.219	100	437480	21334	0.47	-	-1		0	138	508.256542510208	1014.49853208722	2	MULTI	HCD	FTMS	0	0	0	-1	0	0	0	0	1				NaN
2013-05-10_GAG_Top10HCD_HM1_GJ178	1987	993	0	1	992	1986	15.219	100	437480	21334	0.47	-	-1		0	138	508.256542510208	1014.49853208722	2	MULTI	HCD	FTMS	0	0	0	-1	0	0	0	0	1				NaN	vesicle1	NaN	NaN	NaN	NaN
2013-05-10_GAG_Top10HCD_HM1_GJ178	1992	994	0	1	996	1991	15.26	100	268990	16902	0.54	+	4711	INTHNLR	7	125	434.24365702513	866.472761117061	2	MULTI	HCD	FTMS	0	0	0	-1	0	0	0	0	1	Unmodified	_INTHNLR_	B1N2P1;C4M2T9	82.8920288085938
2013-05-10_GAG_Top10HCD_HM1_GJ178	1992	994	0	1	996	1991	15.26	100	268990	16902	0.54	+	4711	INTHNLR	7	125	434.24365702513	866.472761117061	2	MULTI	HCD	FTMS	0	0	0	-1	0	0	0	0	1	Unmodified	_INTHNLR_	B1N2P1;C4M2T9	82.8920288085938	vesicle1	NaN	NaN	NaN	NaN
2013-05-10_GAG_Top10HCD_HM1_GJ178	1994	995	0	1	997	1993	15.276	100	138210	16308	0.55	-	-1		0	80	623.332138010221	NaN	0	PEAK	HCD	FTMS	0	0	0	-1	0	0	0	0	1				NaN
2013-05-10_GAG_Top10HCD_HM1_GJ178	1994	995	0	1	997	1993	15.276	100	138210	16308	0.55	-	-1		0	80	623.332138010221	NaN	0	PEAK	HCD	FTMS	0	0	0	-1	0	0	0	0	1				NaN	vesicle1	NaN	NaN	NaN	NaN
2013-05-10_GAG_Top10HCD_HM1_GJ178	1999	996	0	1	1001	1998	15.319	95.642	1178700	97685	0.53	-	-1		0	163	301.158229423093	600.301905912987	2	MULTI	HCD	FTMS	0	0	0	-1	0	0	0	0	1				NaN
2013-05-10_GAG_Top10HCD_HM1_GJ178	1999	996	0	1	1001	1998	15.319	95.642	1178700	97685	0.53	-	-1		0	163	301.158229423093	600.301905912987	2	MULTI	HCD	FTMS	0	0	0	-1	0	0	0	0	1				NaN	vesicle1	NaN	NaN	NaN	NaN
2013-05-10_GAG_Top10HCD_HM1_GJ178	2000	997	0	1	1001	1998	15.325	100	165450	16110	0.51	-	-1		0	88	651.307322268965	1300.60009160473	2	MULTI	HCD	FTMS	0	0	0	-1	0	0	0	0	2				NaN
2013-05-10_GAG_Top10HCD_HM1_GJ178	2000	997	0	1	1001	1998	15.325	100	165450	16110	0.51	-	-1		0	88	651.307322268965	1300.60009160473	2	MULTI	HCD	FTMS	0	0	0	-1	0	0	0	0	2				NaN	vesicle1	NaN	NaN	NaN	NaN
2013-05-10_GAG_Top10HCD_HM1_GJ178	2002	998	0	1	1002	2001	15.339	100	95612	17159	0.54	-	-1		0	70	662.339448660774	1322.66434438835	2	MULTI	HCD	FTMS	0	0	0	-1	0	0	0	0	1				NaN
2013-05-10_GAG_Top10HCD_HM1_GJ178	2002	998	0	1	1002	2001	15.339	100	95612	17159	0.54	-	-1		0	70	662.339448660774	1322.66434438835	2	MULTI	HCD	FTMS	0	0	0	-1	0	0	0	0	1				NaN	vesicle1	NaN	NaN	NaN	NaN
2013-05-10_GAG_Top10HCD_HM1_GJ178	2004	999	0	1	1003	2003	15.355	100	544940	90588	0.53	-	-1		0	112	258.168739614412	514.322926295624	2	MULTI	HCD	FTMS	0	0	0	-1	0	0	0	0	1				NaN
[truncated: 99,263 more rows]
