# Supplementary material for: Data set for the proteomics analysis of the endomembrane system from the unicellular Entamoeba histolytica
Source: Data Brief. 2014 Sep 3;1:29–36. doi: 10.1016/j.dib.2014.08.007 (PMC4459567; doi:10.1016/j.dib.2014.08.007)
Supplement: Supplementary file 2 — Supplementary data [file mmc2.zip › Maxquant Supplemental folder/msScans.txt]

Raw file	Scan number	Scan index	Retention time	Cycle time	Dead time	Ion injection time	Basepeak intensity	Total ion current	Elapsed time	MS/MS count	Mass calibration	Experiment	Peak length	Isotope pattern length	Multiplet length	Peaks / s	Single peaks / s	Isotope patterns / s	Single isotope patterns / s	Multiplets / s	Identified multiplets / s	Multiplet identification rate [%]	MS/MS / s	Identified MS/MS / s	MS/MS identification rate [%]	Intens Comp Factor	CTCD Comp	RawOvFtT	AGC Fill
2013-05-10_GAG_Top10HCD_HM1_GJ178	1	0	0.0077267	3.914	-1.616	10	1093900	17489000	0.56	10	0.72665	vesicle1	7.306	15.23	15.23	87.93	78.24	4.508	0	4.508	0.02454	0.5444	1.311	0.06022	4.595	NaN	NaN	NaN	NaN
2013-05-10_GAG_Top10HCD_HM1_GJ178	12	1	0.07296	4	-1.68	10	1248300	19561000	0.56	10	0.72665	vesicle1	7.322	15.61	15.61	90.13	80.18	4.644	0	4.644	0.03239	0.6975	1.283	0.06445	5.024	NaN	NaN	NaN	NaN
2013-05-10_GAG_Top10HCD_HM1_GJ178	23	2	0.13963	2.29	-0.85	10	1118000	13445000	0.56	5	0.72665	vesicle1	7.337	16	16	92.39	82.15	4.784	0	4.784	0.04042	0.8449	1.254	0.06877	5.482	NaN	NaN	NaN	NaN
2013-05-10_GAG_Top10HCD_HM1_GJ178	29	3	0.17779	0.92	-0.18	10	1442600	20827000	0.56	1	0.72665	vesicle1	7.346	16.23	16.23	93.68	83.28	4.864	0	4.864	0.04501	0.9255	1.238	0.07125	5.754	NaN	NaN	NaN	NaN
2013-05-10_GAG_Top10HCD_HM1_GJ178	31	4	0.19313	1.6	-0.5	10	1343000	20072000	0.56	3	0.72665	vesicle1	7.35	16.32	16.32	94.19	83.74	4.896	0	4.896	0.04686	0.9571	1.232	0.07224	5.865	NaN	NaN	NaN	NaN
2013-05-10_GAG_Top10HCD_HM1_GJ178	35	5	0.21979	0.5395	-0.0205	10	1485100	20496000	0.56	0	0.72665	vesicle1	7.356	16.47	16.47	95.1	84.53	4.952	0	4.952	0.05007	1.011	1.22	0.07397	6.062	NaN	NaN	NaN	NaN
2013-05-10_GAG_Top10HCD_HM1_GJ178	36	6	0.22878	0.54	-0.02	10	1416300	19953000	0.56	0	0.72665	vesicle1	7.359	16.53	16.53	95.4	84.79	4.97	0	4.97	0.05115	1.029	1.216	0.07455	6.129	NaN	NaN	NaN	NaN
2013-05-10_GAG_Top10HCD_HM1_GJ178	37	7	0.23778	0.54	-0.02	10	1433200	19569000	0.56	0	0.72665	vesicle1	7.361	16.58	16.58	95.7	85.06	4.989	0	4.989	0.05223	1.047	1.213	0.07513	6.196	NaN	NaN	NaN	NaN
2013-05-10_GAG_Top10HCD_HM1_GJ178	38	8	0.24678	0.9205	-0.1795	10	1462900	20817000	0.56	1	0.72665	vesicle1	7.363	16.63	16.63	96.01	85.33	5.008	0	5.008	0.05332	1.065	1.209	0.07572	6.264	NaN	NaN	NaN	NaN
2013-05-10_GAG_Top10HCD_HM1_GJ178	40	9	0.26213	1.26	-0.34	10	1478500	20978000	0.56	2	0.72665	vesicle1	7.366	16.72	16.72	96.53	85.78	5.04	0	5.04	0.05516	1.094	1.202	0.07671	6.381	NaN	NaN	NaN	NaN
2013-05-10_GAG_Top10HCD_HM1_GJ178	43	10	0.28313	0.5395	-0.020499	10	1480900	21325000	0.56	0	0.72665	vesicle1	7.371	16.85	16.85	97.24	86.4	5.084	0	5.084	0.05769	1.135	1.193	0.07807	6.543	NaN	NaN	NaN	NaN
2013-05-10_GAG_Top10HCD_HM1_GJ178	44	11	0.29212	0.57	0.0099998	10	1520000	21574000	0.56	0	0.72665	vesicle1	7.373	16.9	16.9	97.54	86.67	5.103	0	5.103	0.05877	1.152	1.189	0.07866	6.613	NaN	NaN	NaN	NaN
2013-05-10_GAG_Top10HCD_HM1_GJ178	45	12	0.30162	0.54	-0.02	10	1412400	19338000	0.56	0	0.72665	vesicle1	7.376	16.95	16.95	97.86	86.95	5.123	0	5.123	0.05992	1.17	1.185	0.07927	6.687	NaN	NaN	NaN	NaN
2013-05-10_GAG_Top10HCD_HM1_GJ178	46	13	0.31062	0.54	-0.02	10	1427600	21375000	0.56	0	0.72665	vesicle1	7.378	17.01	17.01	98.17	87.22	5.142	0	5.142	0.061	1.186	1.182	0.07985	6.758	NaN	NaN	NaN	NaN
2013-05-10_GAG_Top10HCD_HM1_GJ178	47	14	0.31962	0.51	-0.050001	10	564180	9105100	0.56	0	0.72665	vesicle1	7.38	17.06	17.06	98.47	87.48	5.16	0	5.16	0.06208	1.203	1.178	0.08044	6.83	NaN	NaN	NaN	NaN
2013-05-10_GAG_Top10HCD_HM1_GJ178	48	15	0.32812	1.2705	-0.3495	10	1373600	19942000	0.56	2	0.72665	vesicle1	7.382	17.11	17.11	98.76	87.73	5.178	0	5.178	0.06311	1.219	1.174	0.08099	6.898	NaN	NaN	NaN	NaN
2013-05-10_GAG_Top10HCD_HM1_GJ178	51	16	0.34929	0.9201	-0.1799	10	1538800	21677000	0.56	1	0.72665	vesicle1	7.387	17.23	17.23	99.47	88.36	5.223	0	5.223	0.06566	1.257	1.165	0.08236	7.069	NaN	NaN	NaN	NaN
2013-05-10_GAG_Top10HCD_HM1_GJ178	53	17	0.36463	0.5494	-0.010601	10	1469100	21132000	0.56	0	0.72665	vesicle1	7.391	17.32	17.32	99.99	88.82	5.255	0	5.255	0.0675	1.285	1.159	0.08336	7.195	NaN	NaN	NaN	NaN
2013-05-10_GAG_Top10HCD_HM1_GJ178	54	18	0.37378	0.54	-0.02	10	1507500	21698000	0.56	0	0.72665	vesicle1	7.393	17.38	17.38	100.3	89.09	5.274	0	5.274	0.0686	1.301	1.155	0.08395	7.27	NaN	NaN	NaN	NaN
2013-05-10_GAG_Top10HCD_HM1_GJ178	55	19	0.38278	0.5401	-0.0199	10	1446000	20650000	0.56	0	0.72665	vesicle1	7.395	17.43	17.43	100.6	89.35	5.293	0	5.293	0.06969	1.317	1.151	0.08453	7.345	NaN	NaN	NaN	NaN
2013-05-10_GAG_Top10HCD_HM1_GJ178	56	20	0.39179	0.57	-1.7881E-07	10	1468400	21208000	0.57	0	0.72665	vesicle1	7.397	17.48	17.48	100.9	89.62	5.312	0	5.312	0.07077	1.332	1.147	0.08512	7.421	NaN	NaN	NaN	NaN
2013-05-10_GAG_Top10HCD_HM1_GJ178	57	21	0.40129	0.5499	-0.010099	10	1628500	21105000	0.56	0	0.72665	vesicle1	7.399	17.54	17.54	101.2	89.9	5.331	0	5.331	0.07191	1.349	1.143	0.08573	7.501	NaN	NaN	NaN	NaN
2013-05-10_GAG_Top10HCD_HM1_GJ178	58	22	0.41045	0.54	-0.020002	10	1504300	21252000	0.56	0	0.72665	vesicle1	7.401	17.59	17.59	101.5	90.17	5.351	0	5.351	0.07302	1.365	1.139	0.08633	7.579	NaN	NaN	NaN	NaN
2013-05-10_GAG_Top10HCD_HM1_GJ178	59	23	0.41945	0.55	-0.0099987	10	1476100	21193000	0.56	0	0.72665	vesicle1	7.404	17.65	17.65	101.8	90.44	5.369	0	5.369	0.0741	1.38	1.135	0.08691	7.656	NaN	NaN	NaN	NaN
2013-05-10_GAG_Top10HCD_HM1_GJ178	60	24	0.42862	0.53	-0.050001	10	1005300	13816000	0.58	0	0.72665	vesicle1	7.406	17.7	17.7	102.2	90.71	5.389	0	5.389	0.0752	1.396	1.131	0.0875	7.735	NaN	NaN	NaN	NaN
2013-05-10_GAG_Top10HCD_HM1_GJ178	61	25	0.43745	0.54	-0.02	10	1357000	20093000	0.56	0	0.72665	vesicle1	7.408	17.75	17.75	102.5	90.97	5.407	0	5.407	0.07627	1.411	1.128	0.08808	7.811	NaN	NaN	NaN	NaN
2013-05-10_GAG_Top10HCD_HM1_GJ178	62	26	0.44645	0.54	-0.02	10	1630600	21616000	0.56	0	0.72665	vesicle1	7.41	17.8	17.8	102.8	91.24	5.426	0	5.426	0.07735	1.426	1.124	0.08866	7.89	NaN	NaN	NaN	NaN
2013-05-10_GAG_Top10HCD_HM1_GJ178	63	27	0.45545	0.5401	-0.0199	10	1463300	20641000	0.56	0	0.72665	vesicle1	7.421	17.88	17.88	102.9	91.37	5.435	0	5.435	0.07822	1.439	1.123	0.08946	7.968	NaN	NaN	NaN	NaN
2013-05-10_GAG_Top10HCD_HM1_GJ178	64	28	0.46445	0.5501	-0.0099004	10	1490600	20994000	0.56	0	0.72665	vesicle1	7.439	17.97	17.97	102.9	91.41	5.437	0	5.437	0.07894	1.452	1.123	0.09041	8.047	NaN	NaN	NaN	NaN
2013-05-10_GAG_Top10HCD_HM1_GJ178	65	29	0.47362	0.5498	-0.010201	10	1457300	21103000	0.56	0	0.72665	vesicle1	7.456	18.06	18.06	103	91.45	5.44	0	5.44	0.07967	1.465	1.124	0.09137	8.127	NaN	NaN	NaN	NaN
2013-05-10_GAG_Top10HCD_HM1_GJ178	66	30	0.48278	0.55	-0.0099987	10	1488800	20794000	0.56	0	0.72665	vesicle1	7.474	18.16	18.16	103	91.49	5.443	0	5.443	0.08041	1.477	1.125	0.09233	8.207	NaN	NaN	NaN	NaN
2013-05-10_GAG_Top10HCD_HM1_GJ178	67	31	0.49195	0.55	-0.0099987	10	1450600	21042000	0.56	0	0.72665	vesicle1	7.491	18.25	18.25	103.1	91.53	5.445	0	5.445	0.08114	1.49	1.126	0.09329	8.286	NaN	NaN	NaN	NaN
2013-05-10_GAG_Top10HCD_HM1_GJ178	68	32	0.50112	0.5501	-0.0099004	10	1517700	21153000	0.56	0	0.72665	vesicle1	7.509	18.34	18.34	103.1	91.57	5.448	0	5.448	0.08188	1.503	1.127	0.09425	8.366	NaN	NaN	NaN	NaN
2013-05-10_GAG_Top10HCD_HM1_GJ178	69	33	0.51029	0.55	-0.010001	10	1227000	17647000	0.56	0	0.72665	vesicle1	7.527	18.43	18.43	103.2	91.6	5.45	0	5.45	0.08262	1.516	1.127	0.09522	8.445	NaN	NaN	NaN	NaN
2013-05-10_GAG_Top10HCD_HM1_GJ178	70	34	0.51945	2.8804	-1.1496	10	1524800	21258000	0.56	7	0.72665	vesicle1	7.544	18.53	18.53	103.2	91.64	5.453	0	5.453	0.08335	1.529	1.128	0.09618	8.525	NaN	NaN	NaN	NaN
2013-05-10_GAG_Top10HCD_HM1_GJ178	78	35	0.56746	0.92	-0.18	10	1461500	21076000	0.56	1	0.72665	vesicle1	7.636	19.01	19.01	103.4	91.85	5.467	0	5.467	0.0872	1.595	1.132	0.1012	8.938	NaN	NaN	NaN	NaN
2013-05-10_GAG_Top10HCD_HM1_GJ178	80	36	0.58279	3.25	-1.34	10	1398300	20905000	0.56	8	0.72665	vesicle1	7.666	19.17	19.17	103.5	91.92	5.471	0	5.471	0.08843	1.616	1.134	0.1028	9.07	NaN	NaN	NaN	NaN
2013-05-10_GAG_Top10HCD_HM1_GJ178	89	37	0.63696	0.92	-0.18	10	1408300	21239000	0.57	1	0.72665	vesicle1	7.77	19.71	19.71	103.8	92.15	5.486	0	5.486	0.09278	1.691	1.138	0.1085	9.532	NaN	NaN	NaN	NaN
2013-05-10_GAG_Top10HCD_HM1_GJ178	91	38	0.65229	1.9402	-0.6998	10	1258600	18205000	0.56	4	0.72665	vesicle1	7.799	19.87	19.87	103.9	92.22	5.491	0	5.491	0.09401	1.712	1.14	0.1101	9.662	NaN	NaN	NaN	NaN
2013-05-10_GAG_Top10HCD_HM1_GJ178	96	39	0.68463	0.9198	-0.1902	10	1547900	21902000	0.56	1	0.72665	vesicle1	7.861	20.2	20.2	104	92.36	5.5	0	5.5	0.09661	1.756	1.142	0.1135	9.935	NaN	NaN	NaN	NaN
2013-05-10_GAG_Top10HCD_HM1_GJ178	98	40	0.69996	0.5295	-0.0305	10	1372700	21403000	0.56	0	0.72665	vesicle1	7.891	20.35	20.35	104.1	92.42	5.504	0	5.504	0.09784	1.777	1.144	0.1151	10.06	NaN	NaN	NaN	NaN
2013-05-10_GAG_Top10HCD_HM1_GJ178	99	41	0.70878	0.9205	-0.1995	10	1346500	21178000	0.56	1	0.72665	vesicle1	7.908	20.44	20.44	104.1	92.46	5.507	0	5.507	0.09854	1.79	1.145	0.116	10.14	NaN	NaN	NaN	NaN
2013-05-10_GAG_Top10HCD_HM1_GJ178	101	42	0.72413	0.5295	-0.0305	10	1413800	21738000	0.56	0	0.72665	vesicle1	7.937	20.6	20.6	104.2	92.53	5.511	0	5.511	0.09978	1.81	1.146	0.1177	10.27	NaN	NaN	NaN	NaN
2013-05-10_GAG_Top10HCD_HM1_GJ178	102	43	0.73295	0.9205	-0.1695	10	1397500	22291000	0.56	1	0.72665	vesicle1	7.954	20.69	20.69	104.3	92.57	5.514	0	5.514	0.1005	1.822	1.147	0.1186	10.34	NaN	NaN	NaN	NaN
2013-05-10_GAG_Top10HCD_HM1_GJ178	104	44	0.74829	0.92	-0.19	10	1445700	22500000	0.56	1	0.72665	vesicle1	7.984	20.84	20.84	104.3	92.63	5.518	0	5.518	0.1017	1.843	1.148	0.1202	10.47	NaN	NaN	NaN	NaN
2013-05-10_GAG_Top10HCD_HM1_GJ178	106	45	0.76363	0.5395	-0.0205	10	1583300	24521000	0.56	0	0.72665	vesicle1	8.008	20.96	20.96	104.5	92.76	5.522	0	5.522	0.1016	1.839	1.148	0.121	10.55	NaN	NaN	NaN	NaN
2013-05-10_GAG_Top10HCD_HM1_GJ178	107	46	0.77262	1.2605	-0.3495	10	1626000	24422000	0.56	2	0.72665	vesicle1	8.022	21.03	21.03	104.6	92.84	5.525	0	5.525	0.1014	1.834	1.147	0.1215	10.59	NaN	NaN	NaN	NaN
2013-05-10_GAG_Top10HCD_HM1_GJ178	110	47	0.79363	1.2601	-0.3499	10	1761200	26801000	0.56	2	0.72665	vesicle1	8.055	21.19	21.19	104.8	93.02	5.531	0	5.531	0.1009	1.824	1.146	0.1225	10.69	NaN	NaN	NaN	NaN
2013-05-10_GAG_Top10HCD_HM1_GJ178	113	48	0.81463	0.9199	-0.1701	10	1784500	27906000	0.56	1	0.72665	vesicle1	8.088	21.35	21.35	105	93.2	5.537	0	5.537	0.1004	1.814	1.145	0.1235	10.78	NaN	NaN	NaN	NaN
2013-05-10_GAG_Top10HCD_HM1_GJ178	115	49	0.82996	0.92	-0.16	10	1752900	29069000	0.56	1	0.72665	vesicle1	8.112	21.46	21.46	105.1	93.34	5.541	0	5.541	0.1001	1.806	1.145	0.1242	10.85	NaN	NaN	NaN	NaN
2013-05-10_GAG_Top10HCD_HM1_GJ178	117	50	0.84529	1.27	-0.34	10	1712800	29106000	0.56	2	0.72665	vesicle1	8.136	21.58	21.58	105.3	93.47	5.545	0	5.545	0.09975	1.799	1.144	0.125	10.93	NaN	NaN	NaN	NaN
2013-05-10_GAG_Top10HCD_HM1_GJ178	120	51	0.86646	0.92	-0.15	10	1968200	31989000	0.56	1	0.72665	vesicle1	8.17	21.74	21.74	105.5	93.66	5.551	0	5.551	0.09928	1.788	1.143	0.126	11.03	NaN	NaN	NaN	NaN
2013-05-10_GAG_Top10HCD_HM1_GJ178	122	52	0.88179	0.5495	-0.010498	10	1304800	23220000	0.56	0	0.72665	vesicle1	8.194	21.86	21.86	105.6	93.79	5.556	0	5.556	0.09895	1.781	1.142	0.1268	11.1	NaN	NaN	NaN	NaN
2013-05-10_GAG_Top10HCD_HM1_GJ178	123	53	0.89095	1.2605	-0.3195	10	1805100	31705000	0.56	2	0.72665	vesicle1	8.208	21.93	21.93	105.7	93.87	5.558	0	5.558	0.09874	1.777	1.142	0.1272	11.14	NaN	NaN	NaN	NaN
2013-05-10_GAG_Top10HCD_HM1_GJ178	126	54	0.91196	0.5595	-0.00050193	10	1624800	29613000	0.56	0	0.72665	vesicle1	8.241	22.09	22.09	105.9	94.05	5.564	0	5.564	0.09828	1.766	1.141	0.1282	11.24	NaN	NaN	NaN	NaN
2013-05-10_GAG_Top10HCD_HM1_GJ178	127	55	0.92128	0.9205	-0.1595	10	1359800	26841000	0.56	1	0.72665	vesicle1	8.255	22.16	22.16	106	94.14	5.567	0	5.567	0.09808	1.762	1.141	0.1287	11.28	NaN	NaN	NaN	NaN
2013-05-10_GAG_Top10HCD_HM1_GJ178	129	56	0.93663	0.5595	-0.00050193	10	1342200	27778000	0.56	0	0.72665	vesicle1	8.28	22.28	22.28	106.2	94.27	5.571	0	5.571	0.09774	1.754	1.14	0.1294	11.35	NaN	NaN	NaN	NaN
2013-05-10_GAG_Top10HCD_HM1_GJ178	130	57	0.94595	0.5502	-0.0097967	10	1249700	27341000	0.56	0	0.72665	vesicle1	8.294	22.35	22.35	106.3	94.35	5.574	0	5.574	0.09753	1.75	1.14	0.1299	11.4	NaN	NaN	NaN	NaN
2013-05-10_GAG_Top10HCD_HM1_GJ178	131	58	0.95512	0.5499	-0.010101	10	1267400	27205000	0.56	0	0.72665	vesicle1	8.309	22.42	22.42	106.3	94.43	5.576	0	5.576	0.09733	1.745	1.139	0.1303	11.44	NaN	NaN	NaN	NaN
2013-05-10_GAG_Top10HCD_HM1_GJ178	132	59	0.96429	0.5499	-0.010101	10	1159700	27196000	0.56	0	0.72665	vesicle1	8.323	22.49	22.49	106.4	94.51	5.579	0	5.579	0.09713	1.741	1.139	0.1308	11.48	NaN	NaN	NaN	NaN
2013-05-10_GAG_Top10HCD_HM1_GJ178	133	60	0.97345	0.55	-0.010001	10	988310	26228000	0.56	0	0.72665	vesicle1	8.337	22.56	22.56	106.5	94.59	5.582	0	5.582	0.09693	1.737	1.138	0.1312	11.53	NaN	NaN	NaN	NaN
2013-05-10_GAG_Top10HCD_HM1_GJ178	134	61	0.98262	0.55	-0.010001	10	964720	26672000	0.56	0	0.72665	vesicle1	8.352	22.62	22.62	106.6	94.67	5.584	0	5.584	0.09672	1.732	1.138	0.1317	11.57	NaN	NaN	NaN	NaN
2013-05-10_GAG_Top10HCD_HM1_GJ178	135	62	0.99178	0.57	0.009998	10	893740	26529000	0.56	0	0.72665	vesicle1	8.366	22.69	22.69	106.7	94.75	5.587	0	5.587	0.09652	1.728	1.137	0.1321	11.61	NaN	NaN	NaN	NaN
2013-05-10_GAG_Top10HCD_HM1_GJ178	136	63	1.0013	0.5501	-0.0098968	10	831960	25772000	0.56	0	0.72665	vesicle1	8.381	22.77	22.77	106.8	94.84	5.589	0	5.589	0.09631	1.723	1.137	0.1326	11.66	NaN	NaN	NaN	NaN
2013-05-10_GAG_Top10HCD_HM1_GJ178	137	64	1.0105	0.54	-0.020003	10	807710	23577000	0.56	0	0.72665	vesicle1	8.395	22.84	22.84	106.9	94.92	5.592	0	5.592	0.09611	1.719	1.137	0.133	11.7	NaN	NaN	NaN	NaN
2013-05-10_GAG_Top10HCD_HM1_GJ178	138	65	1.0195	0.5599	-9.7811E-05	10	739980	25469000	0.56	0	0.72665	vesicle1	8.409	22.9	22.9	107	94.99	5.595	0	5.595	0.09591	1.714	1.136	0.1334	11.74	NaN	NaN	NaN	NaN
2013-05-10_GAG_Top10HCD_HM1_GJ178	139	66	1.0288	2.9405	-1.1495	10	778130	23290000	0.56	7	0.72665	vesicle1	8.424	22.98	22.98	107.1	95.08	5.597	0	5.597	0.09571	1.71	1.136	0.1339	11.79	NaN	NaN	NaN	NaN
2013-05-10_GAG_Top10HCD_HM1_GJ178	147	67	1.0778	0.92	-0.18	10	807720	24426000	0.56	1	0.72665	vesicle1	8.537	23.65	23.65	108.4	96.18	5.686	0	5.686	0.09744	1.714	1.128	0.1379	12.23	NaN	NaN	NaN	NaN
2013-05-10_GAG_Top10HCD_HM1_GJ178	149	68	1.0931	2.58	-1	10	729680	24931000	0.56	6	0.72665	vesicle1	8.581	23.93	23.93	109	96.69	5.731	0	5.731	0.09866	1.722	1.124	0.1395	12.42	NaN	NaN	NaN	NaN
2013-05-10_GAG_Top10HCD_HM1_GJ178	156	69	1.1361	0.9201	-0.16989	10	832740	24625000	0.56	1	0.72665	vesicle1	8.704	24.72	24.72	110.7	98.11	5.858	0	5.858	0.1021	1.742	1.112	0.144	12.95	NaN	NaN	NaN	NaN
2013-05-10_GAG_Top10HCD_HM1_GJ178	158	70	1.1515	0.92	-0.18	10	866290	20438000	0.56	1	0.72666	vesicle1	8.748	25	25	111.3	98.62	5.904	0	5.904	0.1033	1.75	1.108	0.1457	13.15	NaN	NaN	NaN	NaN
2013-05-10_GAG_Top10HCD_HM1_GJ178	160	71	1.1668	0.9199	-0.1801	10	785410	20989000	0.56	1	0.72687	vesicle1	8.792	25.28	25.28	111.9	99.13	5.949	0	5.949	0.1045	1.757	1.104	0.1473	13.34	NaN	NaN	NaN	NaN
2013-05-10_GAG_Top10HCD_HM1_GJ178	162	72	1.1821	0.9301	-0.1499	10	786270	22779000	0.56	1	0.72708	vesicle1	8.836	25.56	25.56	112.5	99.63	5.995	0	5.995	0.1057	1.764	1.1	0.1489	13.54	NaN	NaN	NaN	NaN
2013-05-10_GAG_Top10HCD_HM1_GJ178	164	73	1.1976	0.5494	-0.010605	10	748950	23615000	0.56	0	0.7273	vesicle1	8.88	25.84	25.84	113.1	100.1	6.041	0	6.041	0.107	1.771	1.096	0.1505	13.74	NaN	NaN	NaN	NaN
2013-05-10_GAG_Top10HCD_HM1_GJ178	165	74	1.2068	0.54	-0.029996	10	859080	21654000	0.57	0	0.72742	vesicle1	8.907	26.01	26.01	113.5	100.5	6.068	0	6.068	0.1077	1.775	1.093	0.1515	13.86	NaN	NaN	NaN	NaN
2013-05-10_GAG_Top10HCD_HM1_GJ178	166	75	1.2158	0.9305	-0.1695	10	740930	24199000	0.56	1	0.72755	vesicle1	8.932	26.18	26.18	113.8	100.7	6.094	0	6.094	0.1084	1.779	1.091	0.1525	13.97	NaN	NaN	NaN	NaN
2013-05-10_GAG_Top10HCD_HM1_GJ178	168	76	1.2313	0.5295	-0.030496	10	905640	21428000	0.56	0	0.72776	vesicle1	8.977	26.46	26.46	114.4	101.3	6.14	0	6.14	0.1096	1.785	1.087	0.1541	14.18	NaN	NaN	NaN	NaN
2013-05-10_GAG_Top10HCD_HM1_GJ178	169	77	1.2401	0.9205	-0.1795	10	964470	22740000	0.56	1	0.72788	vesicle1	9.002	26.62	26.62	114.8	101.6	6.166	0	6.166	0.1103	1.789	1.085	0.155	14.29	NaN	NaN	NaN	NaN
2013-05-10_GAG_Top10HCD_HM1_GJ178	171	78	1.2555	1.2601	-0.3599	10	720380	23567000	0.56	2	0.7281	vesicle1	9.046	26.9	26.9	115.4	102.1	6.212	0	6.212	0.1115	1.796	1.081	0.1567	14.5	NaN	NaN	NaN	NaN
2013-05-10_GAG_Top10HCD_HM1_GJ178	174	79	1.2765	0.5495	-0.010505	10	814130	24129000	0.56	0	0.72839	vesicle1	9.106	27.29	27.29	116.2	102.8	6.274	0	6.274	0.1132	1.804	1.075	0.1589	14.78	NaN	NaN	NaN	NaN
2013-05-10_GAG_Top10HCD_HM1_GJ178	175	80	1.2856	0.9204	-0.1796	10	650400	22422000	0.56	1	0.72851	vesicle1	9.133	27.46	27.46	116.6	103.1	6.301	0	6.301	0.1139	1.808	1.073	0.1599	14.9	NaN	NaN	NaN	NaN
2013-05-10_GAG_Top10HCD_HM1_GJ178	177	81	1.301	0.5495	-0.010498	10	762830	24142000	0.56	0	0.72872	vesicle1	9.177	27.74	27.74	117.2	103.6	6.347	0	6.347	0.1152	1.814	1.069	0.1615	15.11	NaN	NaN	NaN	NaN
2013-05-10_GAG_Top10HCD_HM1_GJ178	178	82	1.3101	0.5501	-0.0098968	10	757040	24189000	0.56	0	0.72885	vesicle1	9.203	27.91	27.91	117.5	103.9	6.374	0	6.374	0.1159	1.818	1.066	0.1624	15.24	NaN	NaN	NaN	NaN
2013-05-10_GAG_Top10HCD_HM1_GJ178	179	83	1.3193	0.5399	-0.020104	10	765450	20833000	0.56	0	0.72898	vesicle1	9.229	28.07	28.07	117.9	104.2	6.401	0	6.401	0.1166	1.822	1.064	0.1634	15.36	NaN	NaN	NaN	NaN
2013-05-10_GAG_Top10HCD_HM1_GJ178	180	84	1.3283	0.55	-0.009997	10	895960	23760000	0.56	0	0.7291	vesicle1	9.255	28.24	28.24	118.2	104.5	6.428	0	6.428	0.1173	1.825	1.061	0.1644	15.49	NaN	NaN	NaN	NaN
2013-05-10_GAG_Top10HCD_HM1_GJ178	181	85	1.3375	0.9206	-0.1594	10	795420	24244000	0.56	1	0.72923	vesicle1	9.281	28.41	28.41	118.6	104.8	6.455	0	6.455	0.1181	1.829	1.059	0.1653	15.61	NaN	NaN	NaN	NaN
2013-05-10_GAG_Top10HCD_HM1_GJ178	183	86	1.3528	1.2599	-0.3401	10	793760	23163000	0.56	2	0.72944	vesicle1	9.325	28.67	28.67	119.1	105.2	6.495	0	6.495	0.119	1.833	1.056	0.1669	15.8	NaN	NaN	NaN	NaN
2013-05-10_GAG_Top10HCD_HM1_GJ178	186	87	1.3738	0.92	-0.18	10	737240	22035000	0.56	1	0.72973	vesicle1	9.381	28.95	28.95	119.4	105.4	6.52	0	6.52	0.119	1.826	1.059	0.1686	15.91	NaN	NaN	NaN	NaN
2013-05-10_GAG_Top10HCD_HM1_GJ178	188	88	1.3891	0.5596	-0.00039822	10	749510	25126000	0.56	0	0.72994	vesicle1	9.422	29.15	29.15	119.6	105.6	6.539	0	6.539	0.119	1.821	1.062	0.1698	15.99	NaN	NaN	NaN	NaN
2013-05-10_GAG_Top10HCD_HM1_GJ178	189	89	1.3985	0.5599	-9.7811E-05	10	731320	25223000	0.56	0	0.73007	vesicle1	9.446	29.28	29.28	119.7	105.7	6.55	0	6.55	0.119	1.818	1.063	0.1705	16.04	NaN	NaN	NaN	NaN
2013-05-10_GAG_Top10HCD_HM1_GJ178	190	90	1.4078	0.9205	-0.1695	10	819650	25411000	0.56	1	0.7302	vesicle1	9.471	29.4	29.4	119.9	105.8	6.561	0	6.561	0.119	1.815	1.065	0.1713	16.08	NaN	NaN	NaN	NaN
2013-05-10_GAG_Top10HCD_HM1_GJ178	192	91	1.4231	0.5498	-0.010204	10	757550	25728000	0.56	0	0.73041	vesicle1	9.512	29.6	29.6	120.1	105.9	6.579	0	6.579	0.119	1.809	1.067	0.1725	16.16	NaN	NaN	NaN	NaN
2013-05-10_GAG_Top10HCD_HM1_GJ178	193	92	1.4323	0.5497	-0.010297	10	752830	25216000	0.56	0	0.73054	vesicle1	9.537	29.72	29.72	120.2	106	6.59	0	6.59	0.119	1.806	1.069	0.1732	16.21	NaN	NaN	NaN	NaN
2013-05-10_GAG_Top10HCD_HM1_GJ178	194	93	1.4415	0.56	2.3246E-06	10	761020	25360000	0.56	0	0.73067	vesicle1	9.561	29.84	29.84	120.3	106.1	6.601	0	6.601	0.119	1.803	1.07	0.1739	16.25	NaN	NaN	NaN	NaN
2013-05-10_GAG_Top10HCD_HM1_GJ178	195	94	1.4508	0.56	-4.828E-06	10	730830	25973000	0.56	0	0.73079	vesicle1	9.586	29.97	29.97	120.4	106.2	6.612	0	6.612	0.119	1.8	1.072	0.1747	16.3	NaN	NaN	NaN	NaN
2013-05-10_GAG_Top10HCD_HM1_GJ178	196	95	1.4601	0.55	-0.009997	10	785120	24763000	0.56	0	0.73092	vesicle1	9.611	30.09	30.09	120.6	106.3	6.623	0	6.623	0.119	1.797	1.073	0.1754	16.35	NaN	NaN	NaN	NaN
2013-05-10_GAG_Top10HCD_HM1_GJ178	197	96	1.4693	0.55	-0.010004	10	744610	25280000	0.56	0	0.73105	vesicle1	9.636	30.21	30.21	120.7	106.4	6.634	0	6.634	0.119	1.794	1.074	0.1761	16.39	NaN	NaN	NaN	NaN
2013-05-10_GAG_Top10HCD_HM1_GJ178	198	97	1.4785	0.92051	-0.14949	10	844160	26166000	0.56	1	0.73118	vesicle1	9.66	30.33	30.33	120.8	106.5	6.645	0	6.645	0.119	1.792	1.076	0.1769	16.44	NaN	NaN	NaN	NaN
2013-05-10_GAG_Top10HCD_HM1_GJ178	200	98	1.4938	0.9202	-0.1798	10	785020	22813000	0.56	1	0.73139	vesicle1	9.701	30.54	30.54	121	106.7	6.663	0	6.663	0.119	1.787	1.078	0.1781	16.51	NaN	NaN	NaN	NaN
2013-05-10_GAG_Top10HCD_HM1_GJ178	202	99	1.5091	0.5493	-0.010698	10	775620	26429000	0.56	0	0.7316	vesicle1	9.742	30.74	30.74	121.2	106.8	6.682	0	6.682	0.119	1.782	1.081	0.1793	16.59	NaN	NaN	NaN	NaN
2013-05-10_GAG_Top10HCD_HM1_GJ178	203	100	1.5183	0.9205	-0.1695	10	754300	24018000	0.56	1	0.73173	vesicle1	9.767	30.86	30.86	121.4	106.9	6.692	0	6.692	0.119	1.779	1.082	0.18	16.63	NaN	NaN	NaN	NaN
2013-05-10_GAG_Top10HCD_HM1_GJ178	205	101	1.5336	2.53	-0.98	10	760790	25966000	0.56	6	0.73194	vesicle1	9.808	31.06	31.06	121.6	107.1	6.711	0	6.711	0.119	1.774	1.085	0.1812	16.71	NaN	NaN	NaN	NaN
2013-05-10_GAG_Top10HCD_HM1_GJ178	212	102	1.5758	0.56949	0.0094938	10	759780	27180000	0.56	0	0.73252	vesicle1	9.92	31.62	31.62	122.1	107.5	6.761	0	6.761	0.119	1.761	1.091	0.1846	16.91	NaN	NaN	NaN	NaN
2013-05-10_GAG_Top10HCD_HM1_GJ178	213	103	1.5853	1.2605	-0.3295	10	753010	25937000	0.56	2	0.73265	vesicle1	9.945	31.74	31.74	122.3	107.6	6.772	0	6.772	0.119	1.758	1.093	0.1853	16.96	NaN	NaN	NaN	NaN
2013-05-10_GAG_Top10HCD_HM1_GJ178	216	104	1.6063	1.6	-0.49	10	751140	26339000	0.56	3	0.73294	vesicle1	10	32.02	32.02	122.5	107.8	6.797	0	6.797	0.119	1.751	1.096	0.187	17.06	NaN	NaN	NaN	NaN
2013-05-10_GAG_Top10HCD_HM1_GJ178	220	105	1.633	0.5696	0.0096011	10	750320	26525000	0.56	0	0.73331	vesicle1	10.07	32.37	32.37	122.9	108.1	6.829	0	6.829	0.119	1.743	1.1	0.1891	17.19	NaN	NaN	NaN	NaN
2013-05-10_GAG_Top10HCD_HM1_GJ178	221	106	1.6425	1.2604	-0.3296	10	739590	26580000	0.56	2	0.73344	vesicle1	10.1	32.5	32.5	123	108.2	6.84	0	6.84	0.119	1.74	1.102	0.1899	17.23	NaN	NaN	NaN	NaN
2013-05-10_GAG_Top10HCD_HM1_GJ178	224	107	1.6635	1.26	-0.3	10	772720	26266000	0.56	2	0.73373	vesicle1	10.12	32.64	32.64	123.5	108.6	6.869	0	6.869	0.1201	1.749	1.099	0.1905	17.33	NaN	NaN	NaN	NaN
2013-05-10_GAG_Top10HCD_HM1_GJ178	227	108	1.6845	0.92	-0.16	10	740720	26434000	0.56	1	0.73402	vesicle1	10.11	32.7	32.7	124	109.1	6.9	0	6.9	0.1218	1.765	1.093	0.1905	17.42	NaN	NaN	NaN	NaN
2013-05-10_GAG_Top10HCD_HM1_GJ178	229	109	1.6998	0.93	-0.13	10	756550	27327000	0.56	1	0.73423	vesicle1	10.11	32.75	32.75	124.4	109.5	6.923	0	6.923	0.123	1.777	1.089	0.1905	17.5	NaN	NaN	NaN	NaN
2013-05-10_GAG_Top10HCD_HM1_GJ178	231	110	1.7153	0.5696	0.0096011	10	736530	26606000	0.56	0	0.73445	vesicle1	10.1	32.8	32.8	124.8	109.9	6.946	0	6.946	0.1242	1.789	1.084	0.1905	17.57	NaN	NaN	NaN	NaN
2013-05-10_GAG_Top10HCD_HM1_GJ178	232	111	1.7248	0.58	0.020001	10	773810	26719000	0.56	0	0.73458	vesicle1	10.1	32.83	32.83	125.1	110.1	6.96	0	6.96	0.125	1.796	1.081	0.1905	17.61	NaN	NaN	NaN	NaN
2013-05-10_GAG_Top10HCD_HM1_GJ178	233	112	1.7345	0.9204	-0.1596	10	727160	27404000	0.56	1	0.73471	vesicle1	10.1	32.86	32.86	125.3	110.3	6.974	0	6.974	0.1258	1.803	1.079	0.1905	17.66	NaN	NaN	NaN	NaN
2013-05-10_GAG_Top10HCD_HM1_GJ178	235	113	1.7498	0.5695	0.0095009	10	731180	27072000	0.56	0	0.73493	vesicle1	10.1	32.91	32.91	125.7	110.7	6.997	0	6.997	0.127	1.815	1.074	0.1905	17.73	NaN	NaN	NaN	NaN
2013-05-10_GAG_Top10HCD_HM1_GJ178	236	114	1.7593	0.56	2.3246E-06	10	779420	25795000	0.56	0	0.73506	vesicle1	10.1	32.93	32.93	126	110.9	7.011	0	7.011	0.1277	1.822	1.071	0.1905	17.78	NaN	NaN	NaN	NaN
2013-05-10_GAG_Top10HCD_HM1_GJ178	237	115	1.7686	1.2606	-0.3194	10	752180	28318000	0.56	2	0.73519	vesicle1	10.09	32.96	32.96	126.2	111.1	7.025	0	7.025	0.1285	1.829	1.069	0.1905	17.82	NaN	NaN	NaN	NaN
2013-05-10_GAG_Top10HCD_HM1_GJ178	240	116	1.7896	0.9199	-0.1301	10	755930	24991000	0.56	1	0.73548	vesicle1	10.09	33.03	33.03	126.8	111.6	7.056	0	7.056	0.1301	1.844	1.063	0.1905	17.93	NaN	NaN	NaN	NaN
2013-05-10_GAG_Top10HCD_HM1_GJ178	242	117	1.805	1.26	-0.32	10	740850	26805000	0.56	2	0.73569	vesicle1	10.09	33.08	33.08	127.2	112	7.079	0	7.079	0.1313	1.855	1.058	0.1905	18	NaN	NaN	NaN	NaN
2013-05-10_GAG_Top10HCD_HM1_GJ178	245	118	1.826	0.5695	0.0095009	10	735990	28391000	0.56	0	0.73598	vesicle1	10.08	33.14	33.14	127.7	112.5	7.11	0	7.11	0.133	1.871	1.052	0.1905	18.11	NaN	NaN	NaN	NaN
2013-05-10_GAG_Top10HCD_HM1_GJ178	246	119	1.8355	0.56	-4.828E-06	10	728760	27918000	0.56	0	0.73611	vesicle1	10.08	33.17	33.17	127.9	112.7	7.124	0	7.124	0.1338	1.878	1.049	0.1905	18.15	NaN	NaN	NaN	NaN
2013-05-10_GAG_Top10HCD_HM1_GJ178	247	120	1.8448	0.9205	-0.1595	10	714260	28864000	0.56	1	0.73624	vesicle1	10.08	33.2	33.2	128.2	113	7.138	0	7.138	0.1345	1.884	1.046	0.1905	18.2	NaN	NaN	NaN	NaN
2013-05-10_GAG_Top10HCD_HM1_GJ178	249	121	1.8601	1.61	-0.48	10	723290	26550000	0.56	3	0.73645	vesicle1	10.07	33.25	33.25	128.6	113.3	7.161	0	7.161	0.1357	1.895	1.042	0.1905	18.28	NaN	NaN	NaN	NaN
2013-05-10_GAG_Top10HCD_HM1_GJ178	253	122	1.887	0.92	-0.17	10	778880	26336000	0.56	1	0.73682	vesicle1	10.07	33.33	33.33	129.3	114	7.2	0	7.2	0.1379	1.915	1.034	0.1905	18.42	NaN	NaN	NaN	NaN
2013-05-10_GAG_Top10HCD_HM1_GJ178	255	123	1.9023	0.92	-0.16	10	785410	29012000	0.56	1	0.73703	vesicle1	10.07	33.38	33.38	129.7	114.4	7.223	0	7.223	0.1391	1.925	1.03	0.1905	18.5	NaN	NaN	NaN	NaN
2013-05-10_GAG_Top10HCD_HM1_GJ178	257	124	1.9176	0.5596	-0.00039822	10	780600	29493000	0.56	0	0.73724	vesicle1	10.06	33.42	33.42	130.1	114.7	7.246	0	7.246	0.1403	1.936	1.025	0.1905	18.58	NaN	NaN	NaN	NaN
2013-05-10_GAG_Top10HCD_HM1_GJ178	258	125	1.927	0.55	-0.009997	10	810810	25713000	0.56	0	0.73737	vesicle1	10.06	33.45	33.45	130.3	115	7.26	0	7.26	0.141	1.943	1.023	0.1905	18.63	NaN	NaN	NaN	NaN
2013-05-10_GAG_Top10HCD_HM1_GJ178	259	126	1.9361	0.56	-4.828E-06	10	798480	27760000	0.56	0	0.7375	vesicle1	10.06	33.48	33.48	130.6	115.2	7.273	0	7.273	0.1418	1.949	1.02	0.1905	18.68	NaN	NaN	NaN	NaN
2013-05-10_GAG_Top10HCD_HM1_GJ178	260	127	1.9455	0.5499	-0.010097	10	829540	28034000	0.56	0	0.73763	vesicle1	10.06	33.51	33.51	130.8	115.4	7.287	0	7.287	0.1425	1.956	1.017	0.1905	18.73	NaN	NaN	NaN	NaN
2013-05-10_GAG_Top10HCD_HM1_GJ178	261	128	1.9546	0.9205	-0.1495	10	810560	28834000	0.56	1	0.73775	vesicle1	10.06	33.54	33.54	130.9	115.5	7.292	0	7.292	0.1427	1.957	1.016	0.1907	18.77	NaN	NaN	NaN	NaN
2013-05-10_GAG_Top10HCD_HM1_GJ178	263	129	1.97	0.5595	-0.00049835	10	831960	29263000	0.56	0	0.73797	vesicle1	10.08	33.59	33.59	130.9	115.5	7.286	0	7.286	0.1423	1.953	1.017	0.1915	18.83	NaN	NaN	NaN	NaN
2013-05-10_GAG_Top10HCD_HM1_GJ178	264	130	1.9793	0.5601	0.00010246	10	865180	29897000	0.56	0	0.7381	vesicle1	10.09	33.63	33.63	130.9	115.5	7.283	0	7.283	0.1421	1.951	1.017	0.192	18.87	NaN	NaN	NaN	NaN
2013-05-10_GAG_Top10HCD_HM1_GJ178	265	131	1.9886	0.90059	-0.13941	10	834270	30269000	0.56	1	0.73822	vesicle1	10.1	33.66	33.66	130.9	115.5	7.279	0	7.279	0.1418	1.948	1.018	0.1925	18.91	NaN	NaN	NaN	NaN
2013-05-10_GAG_Top10HCD_HM1_GJ178	267	132	2.0036	1.5999	-0.5201	10	856320	29609000	0.56	3	0.73843	vesicle1	10.12	33.71	33.71	130.9	115.5	7.274	0	7.274	0.1414	1.944	1.019	0.1933	18.98	NaN	NaN	NaN	NaN
2013-05-10_GAG_Top10HCD_HM1_GJ178	271	133	2.0303	0.5494	-0.010598	10	810460	28849000	0.56	0	0.7388	vesicle1	10.16	33.81	33.81	130.8	115.4	7.264	0	7.264	0.1407	1.937	1.02	0.1947	19.09	NaN	NaN	NaN	NaN
2013-05-10_GAG_Top10HCD_HM1_GJ178	272	134	2.0395	2.2705	-0.78949	10	918530	29752000	0.56	5	0.73893	vesicle1	10.17	33.84	33.84	130.8	115.4	7.261	0	7.261	0.1405	1.935	1.021	0.1952	19.13	NaN	NaN	NaN	NaN
2013-05-10_GAG_Top10HCD_HM1_GJ178	278	135	2.0773	0.92009	-0.15991	10	947100	30928000	0.56	1	0.73945	vesicle1	10.21	33.97	33.97	130.8	115.4	7.247	0	7.247	0.1395	1.925	1.023	0.1972	19.29	NaN	NaN	NaN	NaN
2013-05-10_GAG_Top10HCD_HM1_GJ178	280	136	2.0926	1.1799	-0.3401	10	991710	30147000	0.56	2	0.73966	vesicle1	10.23	34.03	34.03	130.8	115.4	7.241	0	7.241	0.1391	1.921	1.023	0.198	19.35	NaN	NaN	NaN	NaN
2013-05-10_GAG_Top10HCD_HM1_GJ178	283	137	2.1123	1.57	-0.49	10	938130	28670000	0.56	3	0.73993	vesicle1	10.26	34.09	34.09	130.8	115.4	7.234	0	7.234	0.1386	1.916	1.024	0.1991	19.43	NaN	NaN	NaN	NaN
2013-05-10_GAG_Top10HCD_HM1_GJ178	287	138	2.1385	0.5496	-0.010397	10	994520	30663000	0.56	0	0.74029	vesicle1	10.29	34.19	34.19	130.7	115.4	7.224	0	7.224	0.1379	1.909	1.026	0.2004	19.54	NaN	NaN	NaN	NaN
2013-05-10_GAG_Top10HCD_HM1_GJ178	288	139	2.1476	1.6004	-0.4896	10	910980	29459000	0.56	3	0.74042	vesicle1	10.3	34.22	34.22	130.7	115.3	7.22	0	7.22	0.1376	1.906	1.026	0.2009	19.58	NaN	NaN	NaN	NaN
2013-05-10_GAG_Top10HCD_HM1_GJ178	292	140	2.1743	1.26	-0.29999	10	859760	28163000	0.56	2	0.74079	vesicle1	10.34	34.31	34.31	130.7	115.3	7.211	0	7.211	0.1369	1.899	1.028	0.2023	19.69	NaN	NaN	NaN	NaN
2013-05-10_GAG_Top10HCD_HM1_GJ178	295	141	2.1953	0.92009	-0.15991	10	965220	30151000	0.56	1	0.74108	vesicle1	10.36	34.39	34.39	130.7	115.3	7.203	0	7.203	0.1364	1.893	1.029	0.2035	19.77	NaN	NaN	NaN	NaN
2013-05-10_GAG_Top10HCD_HM1_GJ178	297	142	2.2106	1.26	-0.32999	10	977580	19125000	0.56	2	0.74129	vesicle1	10.38	34.44	34.44	130.7	115.3	7.197	0	7.197	0.136	1.889	1.03	0.2043	19.84	NaN	NaN	NaN	NaN
2013-05-10_GAG_Top10HCD_HM1_GJ178	300	143	2.2316	0.5594	-0.00059849	10	951360	28516000	0.56	0	0.74158	vesicle1	10.41	34.51	34.51	130.6	115.3	7.189	0	7.189	0.1354	1.883	1.031	0.2054	19.92	NaN	NaN	NaN	NaN
2013-05-10_GAG_Top10HCD_HM1_GJ178	301	144	2.241	0.92049	-0.16951	10	965780	29983000	0.56	1	0.74171	vesicle1	10.42	34.55	34.55	130.6	115.3	7.186	0	7.186	0.1352	1.881	1.031	0.2059	19.96	NaN	NaN	NaN	NaN
2013-05-10_GAG_Top10HCD_HM1_GJ178	303	145	2.2563	0.5795	0.0195	10	915230	29615000	0.56	0	0.74192	vesicle1	10.44	34.61	34.61	130.6	115.3	7.178	0	7.178	0.1349	1.88	1.032	0.2063	19.99	NaN	NaN	NaN	NaN
2013-05-10_GAG_Top10HCD_HM1_GJ178	304	146	2.266	0.92051	-0.16949	10	914660	28779000	0.56	1	0.74206	vesicle1	10.44	34.66	34.66	130.6	115.3	7.171	0	7.171	0.1349	1.882	1.033	0.2063	19.97	NaN	NaN	NaN	NaN
2013-05-10_GAG_Top10HCD_HM1_GJ178	306	147	2.2813	0.91999	-0.15001	10	921020	29750000	0.56	1	0.74227	vesicle1	10.45	34.74	34.74	130.6	115.3	7.159	0	7.159	0.1349	1.885	1.035	0.2063	19.94	NaN	NaN	NaN	NaN
2013-05-10_GAG_Top10HCD_HM1_GJ178	308	148	2.2966	1.26	-0.31999	10	890360	27846000	0.56	2	0.74248	vesicle1	10.46	34.82	34.82	130.6	115.3	7.148	0	7.148	0.1349	1.888	1.037	0.2063	19.9	NaN	NaN	NaN	NaN
2013-05-10_GAG_Top10HCD_HM1_GJ178	311	149	2.3176	1.26	-0.31001	10	895740	27437000	0.56	2	0.74277	vesicle1	10.48	34.93	34.93	130.6	115.3	7.132	0	7.132	0.1349	1.892	1.039	0.2063	19.86	NaN	NaN	NaN	NaN
2013-05-10_GAG_Top10HCD_HM1_GJ178	314	150	2.3386	0.5695	0.0095009	10	983200	29899000	0.56	0	0.74306	vesicle1	10.49	35.04	35.04	130.6	115.3	7.117	0	7.117	0.1349	1.896	1.041	0.2063	19.82	NaN	NaN	NaN	NaN
2013-05-10_GAG_Top10HCD_HM1_GJ178	315	151	2.3481	0.5603	0.00030273	10	944240	29832000	0.56	0	0.74319	vesicle1	10.5	35.09	35.09	130.6	115.4	7.11	0	7.11	0.1349	1.898	1.042	0.2063	19.8	NaN	NaN	NaN	NaN
2013-05-10_GAG_Top10HCD_HM1_GJ178	316	152	2.3575	0.5798	0.019801	10	874310	30161000	0.56	0	0.74332	vesicle1	10.51	35.14	35.14	130.6	115.4	7.103	0	7.103	0.1349	1.9	1.043	0.2063	19.78	NaN	NaN	NaN	NaN
2013-05-10_GAG_Top10HCD_HM1_GJ178	317	153	2.3671	1.2605	-0.3195	10	883870	29152000	0.56	2	0.74345	vesicle1	10.51	35.19	35.19	130.5	115.4	7.096	0	7.096	0.1349	1.901	1.044	0.2063	19.76	NaN	NaN	NaN	NaN
2013-05-10_GAG_Top10HCD_HM1_GJ178	320	154	2.3881	0.5495	-0.010498	10	843740	28195000	0.56	0	0.74374	vesicle1	10.53	35.3	35.3	130.5	115.4	7.08	0	7.08	0.1349	1.906	1.046	0.2063	19.72	NaN	NaN	NaN	NaN
2013-05-10_GAG_Top10HCD_HM1_GJ178	321	155	2.3973	0.5499	-0.010097	10	850890	27150000	0.56	0	0.74387	vesicle1	10.54	35.35	35.35	130.5	115.4	7.073	0	7.073	0.1349	1.907	1.047	0.2063	19.7	NaN	NaN	NaN	NaN
2013-05-10_GAG_Top10HCD_HM1_GJ178	322	156	2.4065	0.54	-0.019996	10	833500	27233000	0.56	0	0.744	vesicle1	10.54	35.4	35.4	130.5	115.4	7.067	0	7.067	0.1349	1.909	1.048	0.2063	19.68	NaN	NaN	NaN	NaN
2013-05-10_GAG_Top10HCD_HM1_GJ178	323	157	2.4155	0.93049	-0.15951	10	893510	29083000	0.56	1	0.74412	vesicle1	10.55	35.44	35.44	130.5	115.4	7.06	0	7.06	0.1349	1.911	1.049	0.2063	19.67	NaN	NaN	NaN	NaN
2013-05-10_GAG_Top10HCD_HM1_GJ178	325	158	2.431	0.5596	-0.00039822	10	856310	28966000	0.56	0	0.74434	vesicle1	10.56	35.52	35.52	130.5	115.4	7.048	0	7.048	0.1349	1.914	1.051	0.2063	19.64	NaN	NaN	NaN	NaN
2013-05-10_GAG_Top10HCD_HM1_GJ178	326	159	2.4403	0.92041	-0.16959	10	855430	29916000	0.56	1	0.74446	vesicle1	10.57	35.57	35.57	130.5	115.4	7.042	0	7.042	0.1349	1.916	1.052	0.2063	19.62	NaN	NaN	NaN	NaN
2013-05-10_GAG_Top10HCD_HM1_GJ178	328	160	2.4556	0.5495	-0.010498	10	901970	27529000	0.56	0	0.74468	vesicle1	10.58	35.65	35.65	130.5	115.4	7.03	0	7.03	0.1349	1.919	1.054	0.2063	19.59	NaN	NaN	NaN	NaN
2013-05-10_GAG_Top10HCD_HM1_GJ178	329	161	2.4648	0.56999	0.0099873	10	945300	31171000	0.56	0	0.7448	vesicle1	10.59	35.7	35.7	130.5	115.5	7.023	0	7.023	0.1349	1.921	1.054	0.2063	19.57	NaN	NaN	NaN	NaN
2013-05-10_GAG_Top10HCD_HM1_GJ178	330	162	2.4743	0.5601	0.00010246	10	845950	30640000	0.56	0	0.74493	vesicle1	10.59	35.75	35.75	130.5	115.5	7.016	0	7.016	0.1349	1.923	1.055	0.2063	19.55	NaN	NaN	NaN	NaN
2013-05-10_GAG_Top10HCD_HM1_GJ178	331	163	2.4836	0.55	-0.009997	10	848050	29624000	0.56	0	0.74506	vesicle1	10.6	35.8	35.8	130.5	115.5	7.009	0	7.009	0.1349	1.925	1.056	0.2063	19.53	NaN	NaN	NaN	NaN
2013-05-10_GAG_Top10HCD_HM1_GJ178	332	164	2.4928	0.5499	-0.010097	10	810380	29435000	0.56	0	0.74519	vesicle1	10.61	35.85	35.85	130.5	115.5	7.003	0	7.003	0.1349	1.927	1.057	0.2063	19.51	NaN	NaN	NaN	NaN
2013-05-10_GAG_Top10HCD_HM1_GJ178	333	165	2.502	0.92059	-0.13941	10	880220	31147000	0.56	1	0.74532	vesicle1	10.61	35.9	35.9	130.5	115.5	6.996	0	6.996	0.1349	1.929	1.058	0.2063	19.5	NaN	NaN	NaN	NaN
2013-05-10_GAG_Top10HCD_HM1_GJ178	335	166	2.5173	0.9299	-0.1701	10	823530	30543000	0.56	1	0.74553	vesicle1	10.62	35.98	35.98	130.4	115.5	6.985	0	6.985	0.1349	1.932	1.06	0.2063	19.47	NaN	NaN	NaN	NaN
2013-05-10_GAG_Top10HCD_HM1_GJ178	337	167	2.5328	0.5595	-0.00049835	10	803990	29735000	0.56	0	0.74574	vesicle1	10.63	36.06	36.06	130.4	115.5	6.973	0	6.973	0.1349	1.935	1.062	0.2063	19.44	NaN	NaN	NaN	NaN
2013-05-10_GAG_Top10HCD_HM1_GJ178	338	168	2.5421	1.2605	-0.3195	10	847810	30180000	0.56	2	0.74587	vesicle1	10.64	36.11	36.11	130.4	115.5	6.966	0	6.966	0.1349	1.937	1.063	0.2063	19.42	NaN	NaN	NaN	NaN
2013-05-10_GAG_Top10HCD_HM1_GJ178	341	169	2.5631	1.93	-0.62	10	781440	29723000	0.56	4	0.74616	vesicle1	10.66	36.32	36.32	130.5	115.6	6.966	0	6.966	0.1342	1.927	1.062	0.2063	19.42	NaN	NaN	NaN	NaN
2013-05-10_GAG_Top10HCD_HM1_GJ178	346	170	2.5953	0.92	-0.15	10	759990	30659000	0.56	1	0.74661	vesicle1	10.7	36.74	36.74	130.6	115.7	6.981	0	6.981	0.1325	1.898	1.06	0.2063	19.47	NaN	NaN	NaN	NaN
2013-05-10_GAG_Top10HCD_HM1_GJ178	348	171	2.6106	1.1901	-0.3299	10	726630	31274000	0.56	2	0.74682	vesicle1	10.72	36.95	36.95	130.7	115.7	6.988	0	6.988	0.1317	1.885	1.059	0.2063	19.49	NaN	NaN	NaN	NaN
2013-05-10_GAG_Top10HCD_HM1_GJ178	351	172	2.6305	1.5799	-0.4901	10	727460	28840000	0.56	3	0.74709	vesicle1	10.75	37.21	37.21	130.8	115.8	6.997	0	6.997	0.1307	1.868	1.057	0.2063	19.52	NaN	NaN	NaN	NaN
2013-05-10_GAG_Top10HCD_HM1_GJ178	355	173	2.6568	1.25	-0.33	10	813070	29983000	0.56	2	0.74746	vesicle1	10.78	37.55	37.55	130.9	115.9	7.008	0	7.008	0.1293	1.845	1.055	0.2063	19.56	NaN	NaN	NaN	NaN
2013-05-10_GAG_Top10HCD_HM1_GJ178	358	174	2.6776	0.5595	-0.00049835	10	886360	29980000	0.56	0	0.74774	vesicle1	10.81	37.83	37.83	130.9	115.9	7.018	0	7.018	0.1282	1.826	1.053	0.2063	19.59	NaN	NaN	NaN	NaN
2013-05-10_GAG_Top10HCD_HM1_GJ178	359	175	2.687	1.2605	-0.2895	10	698440	31064000	0.56	2	0.74787	vesicle1	10.82	37.95	37.95	131	116	7.022	0	7.022	0.1277	1.818	1.053	0.2063	19.6	NaN	NaN	NaN	NaN
2013-05-10_GAG_Top10HCD_HM1_GJ178	362	176	2.708	0.92	-0.16	10	772960	30426000	0.56	1	0.74816	vesicle1	10.84	38.23	38.23	131.1	116	7.031	0	7.031	0.1266	1.8	1.051	0.2063	19.63	NaN	NaN	NaN	NaN
2013-05-10_GAG_Top10HCD_HM1_GJ178	364	177	2.7233	1.26	-0.26999	10	735680	31081000	0.56	2	0.74837	vesicle1	10.86	38.43	38.43	131.1	116.1	7.038	0	7.038	0.1258	1.787	1.05	0.2063	19.66	NaN	NaN	NaN	NaN
2013-05-10_GAG_Top10HCD_HM1_GJ178	367	178	2.7443	0.91999	-0.16001	10	751720	29264000	0.56	1	0.74866	vesicle1	10.89	38.71	38.71	131.2	116.1	7.048	0	7.048	0.1246	1.769	1.048	0.2063	19.69	NaN	NaN	NaN	NaN
2013-05-10_GAG_Top10HCD_HM1_GJ178	369	179	2.7596	0.5596	-0.00039822	10	761430	29416000	0.56	0	0.74888	vesicle1	10.91	38.91	38.91	131.3	116.2	7.055	0	7.055	0.1238	1.755	1.047	0.2063	19.71	NaN	NaN	NaN	NaN
2013-05-10_GAG_Top10HCD_HM1_GJ178	370	180	2.769	0.92041	-0.15959	10	782780	30103000	0.56	1	0.74901	vesicle1	10.92	39.03	39.03	131.3	116.2	7.059	0	7.059	0.1233	1.747	1.046	0.2063	19.73	NaN	NaN	NaN	NaN
2013-05-10_GAG_Top10HCD_HM1_GJ178	372	181	2.7843	0.92009	-0.16991	10	745930	30858000	0.56	1	0.74922	vesicle1	10.94	39.24	39.24	131.4	116.3	7.066	0	7.066	0.1225	1.734	1.045	0.2063	19.75	NaN	NaN	NaN	NaN
2013-05-10_GAG_Top10HCD_HM1_GJ178	374	182	2.7996	0.9199	-0.1701	10	928200	26170000	0.56	1	0.74943	vesicle1	10.96	39.44	39.44	131.4	116.3	7.073	0	7.073	0.1217	1.721	1.044	0.2063	19.77	NaN	NaN	NaN	NaN
2013-05-10_GAG_Top10HCD_HM1_GJ178	376	183	2.815	1.26	-0.32001	10	777690	27453000	0.56	2	0.74964	vesicle1	10.98	39.64	39.64	131.5	116.4	7.079	0	7.079	0.1209	1.708	1.042	0.2063	19.79	NaN	NaN	NaN	NaN
2013-05-10_GAG_Top10HCD_HM1_GJ178	379	184	2.836	0.92	-0.16	10	872740	27400000	0.56	1	0.74993	vesicle1	11	39.92	39.92	131.6	116.4	7.089	0	7.089	0.1198	1.69	1.041	0.2063	19.83	NaN	NaN	NaN	NaN
2013-05-10_GAG_Top10HCD_HM1_GJ178	381	185	2.8513	0.5696	0.0096011	10	704970	30439000	0.56	0	0.75014	vesicle1	11.02	40.1	40.1	131.7	116.5	7.096	0	7.096	0.1191	1.678	1.04	0.2063	19.85	NaN	NaN	NaN	NaN
2013-05-10_GAG_Top10HCD_HM1_GJ178	382	186	2.8608	0.5599	-9.7811E-05	10	678630	29068000	0.56	0	0.75027	vesicle1	11.02	40.11	40.11	131.7	116.5	7.101	0	7.101	0.1193	1.68	1.039	0.2063	19.86	NaN	NaN	NaN	NaN
2013-05-10_GAG_Top10HCD_HM1_GJ178	383	187	2.8701	0.54	-0.019996	10	890530	24768000	0.56	0	0.7504	vesicle1	11.02	40.11	40.11	131.8	116.6	7.106	0	7.106	0.1196	1.683	1.039	0.2063	19.87	NaN	NaN	NaN	NaN
2013-05-10_GAG_Top10HCD_HM1_GJ178	384	188	2.8791	1.2805	-0.28951	10	738770	30055000	0.56	2	0.75053	vesicle1	11.01	40.11	40.11	131.8	116.6	7.111	0	7.111	0.1198	1.685	1.038	0.2063	19.88	NaN	NaN	NaN	NaN
2013-05-10_GAG_Top10HCD_HM1_GJ178	387	189	2.9005	0.5496	-0.010397	10	782280	30237000	0.56	0	0.75082	vesicle1	11.01	40.11	40.11	132	116.7	7.123	0	7.123	0.1204	1.69	1.037	0.2063	19.9	NaN	NaN	NaN	NaN
2013-05-10_GAG_Top10HCD_HM1_GJ178	388	190	2.9096	0.5599	-9.7811E-05	10	736570	29054000	0.56	0	0.75095	vesicle1	11.01	40.11	40.11	132	116.8	7.128	0	7.128	0.1206	1.692	1.037	0.2063	19.91	NaN	NaN	NaN	NaN
2013-05-10_GAG_Top10HCD_HM1_GJ178	389	191	2.919	0.54999	-0.010011	10	771300	29604000	0.56	0	0.75108	vesicle1	11	40.12	40.12	132.1	116.8	7.134	0	7.134	0.1209	1.694	1.036	0.2063	19.92	NaN	NaN	NaN	NaN
2013-05-10_GAG_Top10HCD_HM1_GJ178	390	192	2.9281	0.92051	-0.17949	10	824810	29540000	0.56	1	0.7512	vesicle1	11	40.12	40.12	132.1	116.9	7.139	0	7.139	0.1211	1.697	1.036	0.2063	19.93	NaN	NaN	NaN	NaN
2013-05-10_GAG_Top10HCD_HM1_GJ178	392	193	2.9435	0.5495	-0.010498	10	914110	30969000	0.56	0	0.75142	vesicle1	11	40.12	40.12	132.2	117	7.147	0	7.147	0.1215	1.7	1.035	0.2063	19.94	NaN	NaN	NaN	NaN
2013-05-10_GAG_Top10HCD_HM1_GJ178	393	194	2.9526	0.55	-0.009997	10	868650	30618000	0.56	0	0.75154	vesicle1	11	40.12	40.12	132.3	117	7.152	0	7.152	0.1218	1.702	1.034	0.2063	19.95	NaN	NaN	NaN	NaN
2013-05-10_GAG_Top10HCD_HM1_GJ178	394	195	2.9618	0.56	2.3246E-06	10	983120	31441000	0.56	0	0.75167	vesicle1	11	40.12	40.12	132.3	117.1	7.157	0	7.157	0.122	1.705	1.034	0.2063	19.96	NaN	NaN	NaN	NaN
2013-05-10_GAG_Top10HCD_HM1_GJ178	395	196	2.9711	0.54999	-0.010011	10	1112300	32187000	0.56	0	0.7518	vesicle1	10.99	40.13	40.13	132.4	117.1	7.163	0	7.163	0.1223	1.707	1.033	0.2063	19.97	NaN	NaN	NaN	NaN
2013-05-10_GAG_Top10HCD_HM1_GJ178	396	197	2.9803	0.56	2.3246E-06	10	1159500	34493000	0.56	0	0.75192	vesicle1	10.99	40.13	40.13	132.4	117.2	7.168	0	7.168	0.1225	1.709	1.033	0.2063	19.98	NaN	NaN	NaN	NaN
2013-05-10_GAG_Top10HCD_HM1_GJ178	397	198	2.9896	0.56	2.3246E-06	10	1222700	34459000	0.56	0	0.75205	vesicle1	10.99	40.13	40.13	132.5	117.2	7.173	0	7.173	0.1227	1.711	1.032	0.2063	19.99	NaN	NaN	NaN	NaN
2013-05-10_GAG_Top10HCD_HM1_GJ178	398	199	2.999	0.56	2.3246E-06	10	1247700	34670000	0.56	0	0.75218	vesicle1	10.99	40.13	40.13	132.6	117.3	7.178	0	7.178	0.123	1.713	1.032	0.2063	20	NaN	NaN	NaN	NaN
2013-05-10_GAG_Top10HCD_HM1_GJ178	399	200	3.0083	0.56	2.3246E-06	10	1335400	35083000	0.56	0	0.75231	vesicle1	10.99	40.13	40.13	132.6	117.3	7.183	0	7.183	0.1232	1.716	1.031	0.2063	20.01	NaN	NaN	NaN	NaN
2013-05-10_GAG_Top10HCD_HM1_GJ178	400	201	3.0176	0.87049	-0.20951	10	1059800	31289000	0.56	1	0.75244	vesicle1	10.98	40.13	40.13	132.7	117.4	7.188	0	7.188	0.1235	1.718	1.031	0.2063	20.02	NaN	NaN	NaN	NaN
2013-05-10_GAG_Top10HCD_HM1_GJ178	402	202	3.0321	0.9201	-0.16989	10	1392500	33220000	0.56	1	0.75264	vesicle1	10.98	40.14	40.14	132.8	117.5	7.196	0	7.196	0.1239	1.721	1.03	0.2063	20.03	NaN	NaN	NaN	NaN
2013-05-10_GAG_Top10HCD_HM1_GJ178	404	203	3.0475	0.91989	-0.16011	10	1489200	35288000	0.56	1	0.75285	vesicle1	10.98	40.14	40.14	132.8	117.6	7.205	0	7.205	0.1243	1.725	1.029	0.2063	20.05	NaN	NaN	NaN	NaN
2013-05-10_GAG_Top10HCD_HM1_GJ178	406	204	3.0628	0.5496	-0.010397	10	1573000	36459000	0.56	0	0.75306	vesicle1	10.97	40.14	40.14	132.9	117.6	7.213	0	7.213	0.1247	1.728	1.028	0.2063	20.06	NaN	NaN	NaN	NaN
2013-05-10_GAG_Top10HCD_HM1_GJ178	407	205	3.072	2.2704	-0.80959	10	1813000	37127000	0.56	5	0.75319	vesicle1	10.97	40.14	40.14	133	117.7	7.219	0	7.219	0.1249	1.731	1.028	0.2063	20.07	NaN	NaN	NaN	NaN
2013-05-10_GAG_Top10HCD_HM1_GJ178	413	206	3.1098	0.91999	-0.17001	10	1800200	34801000	0.56	1	0.75371	vesicle1	10.96	40.15	40.15	133.2	117.9	7.24	0	7.24	0.1259	1.739	1.026	0.2063	20.11	NaN	NaN	NaN	NaN
2013-05-10_GAG_Top10HCD_HM1_GJ178	415	207	3.1251	0.92	-0.14	10	2046400	37860000	0.56	1	0.75393	vesicle1	10.96	40.15	40.15	133.3	118	7.248	0	7.248	0.1263	1.743	1.025	0.2063	20.13	NaN	NaN	NaN	NaN
2013-05-10_GAG_Top10HCD_HM1_GJ178	417	208	3.1405	1.85	-0.65001	10	2178100	38568000	0.56	4	0.75414	vesicle1	10.96	40.16	40.16	133.4	118.1	7.257	0	7.257	0.1267	1.746	1.024	0.2063	20.15	NaN	NaN	NaN	NaN
2013-05-10_GAG_Top10HCD_HM1_GJ178	422	209	3.1713	1.15	-0.32	10	2254200	37292000	0.56	2	0.75456	vesicle1	10.94	40.11	40.11	133.5	118.2	7.24	0	7.24	0.127	1.754	1.02	0.2063	20.22	NaN	NaN	NaN	NaN
2013-05-10_GAG_Top10HCD_HM1_GJ178	425	210	3.1905	0.5895	0.029499	10	2514600	36113000	0.56	0	0.75483	vesicle1	10.93	40.06	40.06	133.6	118.3	7.221	0	7.221	0.127	1.758	1.017	0.2063	20.28	NaN	NaN	NaN	NaN
2013-05-10_GAG_Top10HCD_HM1_GJ178	426	211	3.2003	1.2705	-0.29949	10	2546000	38662000	0.56	2	0.75496	vesicle1	10.93	40.04	40.04	133.6	118.3	7.211	0	7.211	0.127	1.761	1.016	0.2063	20.31	NaN	NaN	NaN	NaN
2013-05-10_GAG_Top10HCD_HM1_GJ178	429	212	3.2215	0.91999	-0.17001	10	2753700	40354000	0.56	1	0.75526	vesicle1	10.91	39.99	39.99	133.6	118.4	7.19	0	7.19	0.127	1.766	1.012	0.2063	20.38	NaN	NaN	NaN	NaN
2013-05-10_GAG_Top10HCD_HM1_GJ178	431	213	3.2368	0.92	-0.16	10	2767200	40163000	0.56	1	0.75547	vesicle1	10.91	39.95	39.95	133.7	118.5	7.175	0	7.175	0.127	1.77	1.01	0.2063	20.43	NaN	NaN	NaN	NaN
2013-05-10_GAG_Top10HCD_HM1_GJ178	433	214	3.2521	0.5703	0.010302	10	2740700	37876000	0.56	0	0.75568	vesicle1	10.9	39.91	39.91	133.7	118.5	7.159	0	7.159	0.127	1.774	1.008	0.2063	20.48	NaN	NaN	NaN	NaN
2013-05-10_GAG_Top10HCD_HM1_GJ178	434	215	3.2616	0.5593	-0.00069863	10	2624500	37565000	0.56	0	0.75581	vesicle1	10.89	39.89	39.89	133.7	118.6	7.15	0	7.15	0.127	1.776	1.006	0.2063	20.51	NaN	NaN	NaN	NaN
2013-05-10_GAG_Top10HCD_HM1_GJ178	435	216	3.271	0.54999	-0.010011	10	2927800	40602000	0.56	0	0.75594	vesicle1	10.89	39.87	39.87	133.8	118.6	7.14	0	7.14	0.127	1.778	1.005	0.2063	20.54	NaN	NaN	NaN	NaN
2013-05-10_GAG_Top10HCD_HM1_GJ178	436	217	3.2801	1.2604	-0.30959	10	2895400	40224000	0.56	2	0.75607	vesicle1	10.88	39.84	39.84	133.8	118.6	7.131	0	7.131	0.127	1.781	1.003	0.2063	20.57	NaN	NaN	NaN	NaN
2013-05-10_GAG_Top10HCD_HM1_GJ178	439	218	3.3011	0.5595	-0.00049835	10	3048300	41319000	0.56	0	0.75636	vesicle1	10.87	39.79	39.79	133.8	118.7	7.11	0	7.11	0.127	1.786	0.9998	0.2063	20.64	NaN	NaN	NaN	NaN
2013-05-10_GAG_Top10HCD_HM1_GJ178	440	219	3.3105	0.90049	-0.13951	10	3330400	41945000	0.56	1	0.75649	vesicle1	10.86	39.77	39.77	133.9	118.8	7.101	0	7.101	0.127	1.788	0.9983	0.2063	20.67	NaN	NaN	NaN	NaN
2013-05-10_GAG_Top10HCD_HM1_GJ178	442	220	3.3255	0.92	-0.13	10	3213800	42443000	0.56	1	0.75669	vesicle1	10.86	39.73	39.73	133.9	118.8	7.086	0	7.086	0.127	1.792	0.996	0.2063	20.72	NaN	NaN	NaN	NaN
2013-05-10_GAG_Top10HCD_HM1_GJ178	444	221	3.3408	0.88009	-0.16991	10	3032800	39111000	0.56	1	0.75691	vesicle1	10.85	39.7	39.7	133.9	118.9	7.07	0	7.07	0.127	1.796	0.9935	0.2063	20.77	NaN	NaN	NaN	NaN
2013-05-10_GAG_Top10HCD_HM1_GJ178	446	222	3.3555	0.9199	-0.1701	10	3430700	43424000	0.56	1	0.75711	vesicle1	10.84	39.66	39.66	134	119	7.055	0	7.055	0.127	1.8	0.9912	0.2063	20.82	NaN	NaN	NaN	NaN
2013-05-10_GAG_Top10HCD_HM1_GJ178	448	223	3.3708	0.92	-0.18	10	3355100	41983000	0.56	1	0.75732	vesicle1	10.83	39.62	39.62	134	119	7.04	0	7.04	0.127	1.804	0.9888	0.2063	20.87	NaN	NaN	NaN	NaN
2013-05-10_GAG_Top10HCD_HM1_GJ178	450	224	3.3861	0.91999	-0.18001	10	3244900	38760000	0.56	1	0.75753	vesicle1	10.82	39.59	39.59	134	119.1	7.025	0	7.025	0.127	1.808	0.9863	0.2063	20.92	NaN	NaN	NaN	NaN
2013-05-10_GAG_Top10HCD_HM1_GJ178	452	225	3.4015	0.5596	-0.00039822	10	3548600	40664000	0.56	0	0.75774	vesicle1	10.81	39.55	39.55	134.1	119.1	7.009	0	7.009	0.127	1.812	0.9839	0.2063	20.97	NaN	NaN	NaN	NaN
2013-05-10_GAG_Top10HCD_HM1_GJ178	453	226	3.4108	0.5599	-9.7811E-05	10	3474000	42214000	0.56	0	0.75787	vesicle1	10.81	39.53	39.53	134.1	119.2	7	0	7	0.127	1.814	0.9824	0.2063	21	NaN	NaN	NaN	NaN
2013-05-10_GAG_Top10HCD_HM1_GJ178	454	227	3.4201	0.55	-0.009997	10	3067400	36933000	0.56	0	0.758	vesicle1	10.8	39.5	39.5	134.1	119.2	6.99	0	6.99	0.127	1.817	0.9809	0.2063	21.04	NaN	NaN	NaN	NaN
2013-05-10_GAG_Top10HCD_HM1_GJ178	455	228	3.4293	0.56	2.3246E-06	10	3382400	40237000	0.56	0	0.75813	vesicle1	10.8	39.48	39.48	134.1	119.2	6.981	0	6.981	0.127	1.819	0.9795	0.2063	21.07	NaN	NaN	NaN	NaN
2013-05-10_GAG_Top10HCD_HM1_GJ178	456	229	3.4386	0.91039	-0.15961	10	3292300	41190000	0.56	1	0.75826	vesicle1	10.79	39.46	39.46	134.2	119.3	6.972	0	6.972	0.127	1.821	0.978	0.2063	21.1	NaN	NaN	NaN	NaN
2013-05-10_GAG_Top10HCD_HM1_GJ178	458	230	3.4538	0.5596	-0.00039822	10	3731000	43503000	0.56	0	0.75847	vesicle1	10.78	39.43	39.43	134.2	119.3	6.959	0	6.959	0.127	1.825	0.9761	0.2063	21.14	NaN	NaN	NaN	NaN
2013-05-10_GAG_Top10HCD_HM1_GJ178	459	231	3.4631	0.5601	0.00010246	10	3778300	43798000	0.56	0	0.7586	vesicle1	10.78	39.43	39.43	134.2	119.3	6.957	0	6.957	0.127	1.825	0.9758	0.2063	21.15	NaN	NaN	NaN	NaN
2013-05-10_GAG_Top10HCD_HM1_GJ178	460	232	3.4725	0.56	2.3246E-06	10	3889500	46086000	0.56	0	0.75872	vesicle1	10.77	39.43	39.43	134.2	119.3	6.955	0	6.955	0.127	1.826	0.9756	0.2063	21.15	NaN	NaN	NaN	NaN
2013-05-10_GAG_Top10HCD_HM1_GJ178	461	233	3.4818	0.92049	-0.16951	10	3974400	47010000	0.56	1	0.75885	vesicle1	10.77	39.43	39.43	134.2	119.3	6.953	0	6.953	0.127	1.826	0.9753	0.2063	21.16	NaN	NaN	NaN	NaN
2013-05-10_GAG_Top10HCD_HM1_GJ178	463	234	3.4971	0.5694	0.0094008	10	4122700	46685000	0.56	0	0.75907	vesicle1	10.76	39.44	39.44	134.1	119.3	6.949	0	6.949	0.127	1.827	0.9749	0.2063	21.17	NaN	NaN	NaN	NaN
2013-05-10_GAG_Top10HCD_HM1_GJ178	464	235	3.5066	0.56	2.3246E-06	10	4268800	45764000	0.56	0	0.7592	vesicle1	10.76	39.44	39.44	134.1	119.3	6.947	0	6.947	0.127	1.828	0.9747	0.2063	21.17	NaN	NaN	NaN	NaN
2013-05-10_GAG_Top10HCD_HM1_GJ178	465	236	3.516	0.55	-0.009997	10	4148700	47378000	0.56	0	0.75933	vesicle1	10.75	39.44	39.44	134.1	119.3	6.945	0	6.945	0.127	1.829	0.9744	0.2063	21.18	NaN	NaN	NaN	NaN
2013-05-10_GAG_Top10HCD_HM1_GJ178	466	237	3.5251	0.92061	-0.13939	10	4026900	45845000	0.56	1	0.75945	vesicle1	10.75	39.44	39.44	134.1	119.3	6.942	0	6.942	0.127	1.829	0.9742	0.2063	21.18	NaN	NaN	NaN	NaN
2013-05-10_GAG_Top10HCD_HM1_GJ178	468	238	3.5405	1.2599	-0.33011	10	3892200	45034000	0.56	2	0.75966	vesicle1	10.74	39.44	39.44	134.1	119.3	6.939	0	6.939	0.127	1.83	0.9738	0.2063	21.19	NaN	NaN	NaN	NaN
2013-05-10_GAG_Top10HCD_HM1_GJ178	471	239	3.5615	0.92	-0.17	10	3490600	41374000	0.56	1	0.75995	vesicle1	10.73	39.44	39.44	134	119.3	6.934	0	6.934	0.127	1.831	0.9732	0.2063	21.2	NaN	NaN	NaN	NaN
2013-05-10_GAG_Top10HCD_HM1_GJ178	473	240	3.5768	1.94	-0.65001	10	4159500	46207000	0.56	4	0.76017	vesicle1	10.73	39.44	39.44	134	119.3	6.93	0	6.93	0.127	1.832	0.9728	0.2063	21.21	NaN	NaN	NaN	NaN
2013-05-10_GAG_Top10HCD_HM1_GJ178	478	241	3.6091	1.2601	-0.33989	10	4022700	46718000	0.56	2	0.76061	vesicle1	10.71	39.45	39.45	134	119.3	6.922	0	6.922	0.127	1.834	0.972	0.2063	21.23	NaN	NaN	NaN	NaN
2013-05-10_GAG_Top10HCD_HM1_GJ178	481	242	3.6301	0.91989	-0.17011	10	3309100	38205000	0.56	1	0.7609	vesicle1	10.7	39.45	39.45	134	119.3	6.917	0	6.917	0.127	1.836	0.9714	0.2063	21.24	NaN	NaN	NaN	NaN
2013-05-10_GAG_Top10HCD_HM1_GJ178	483	243	3.6455	1.9869	-0.54309	10	3802600	43450000	0.56	4	0.76111	vesicle1	10.69	39.45	39.45	133.9	119.3	6.914	0	6.914	0.127	1.837	0.971	0.2063	21.25	NaN	NaN	NaN	NaN
2013-05-10_GAG_Top10HCD_HM1_GJ178	488	244	3.6786	1.4341	-0.1759	10	3609700	43303000	0.65	2	0.76157	vesicle1	10.68	39.46	39.46	133.9	119.3	6.906	0	6.906	0.127	1.839	0.9701	0.2063	21.27	NaN	NaN	NaN	NaN
2013-05-10_GAG_Top10HCD_HM1_GJ178	491	245	3.7025	1.0297	0.019696	10	4158200	44922000	0.65	1	0.7619	vesicle1	10.67	39.46	39.46	133.9	119.3	6.9	0	6.9	0.127	1.84	0.9695	0.2063	21.28	NaN	NaN	NaN	NaN
2013-05-10_GAG_Top10HCD_HM1_GJ178	493	246	3.7196	1.1208	0.00080577	10	3623900	42610000	0.65	1	0.76214	vesicle1	10.66	39.46	39.46	133.8	119.3	6.896	0	6.896	0.127	1.841	0.9691	0.2063	21.29	NaN	NaN	NaN	NaN
2013-05-10_GAG_Top10HCD_HM1_GJ178	495	247	3.7383	1.1	-0.020008	10	3416800	38709000	0.65	1	0.7624	vesicle1	10.65	39.46	39.46	133.8	119.3	6.892	0	6.892	0.127	1.843	0.9686	0.2063	21.3	NaN	NaN	NaN	NaN
2013-05-10_GAG_Top10HCD_HM1_GJ178	497	248	3.7567	1.4139	-0.2061	10	3738200	42770000	0.65	2	0.76265	vesicle1	10.65	39.5	39.5	133.7	119.2	6.882	0	6.882	0.1266	1.84	0.9676	0.2063	21.33	NaN	NaN	NaN	NaN
2013-05-10_GAG_Top10HCD_HM1_GJ178	500	249	3.7802	0.56409	0.0040936	10	3507700	41326000	0.56	0	0.76298	vesicle1	10.66	39.6	39.6	133.4	118.9	6.859	0	6.859	0.1254	1.828	0.9651	0.2063	21.38	NaN	NaN	NaN	NaN
2013-05-10_GAG_Top10HCD_HM1_GJ178	501	250	3.7896	0.5601	0.00010246	10	3913900	42298000	0.56	0	0.76311	vesicle1	10.67	39.64	39.64	133.3	118.8	6.849	0	6.849	0.1249	1.823	0.9641	0.2063	21.4	NaN	NaN	NaN	NaN
2013-05-10_GAG_Top10HCD_HM1_GJ178	502	251	3.799	0.5499	-0.010097	10	3864000	42730000	0.56	0	0.76324	vesicle1	10.67	39.69	39.69	133.2	118.7	6.84	0	6.84	0.1244	1.819	0.9631	0.2063	21.43	NaN	NaN	NaN	NaN
2013-05-10_GAG_Top10HCD_HM1_GJ178	503	252	3.8081	0.92051	-0.15949	10	3891400	42717000	0.56	1	0.76336	vesicle1	10.68	39.73	39.73	133	118.6	6.83	0	6.83	0.1239	1.814	0.9621	0.2063	21.45	NaN	NaN	NaN	NaN
2013-05-10_GAG_Top10HCD_HM1_GJ178	505	253	3.8235	0.92019	-0.14981	10	3701800	42509000	0.56	1	0.76357	vesicle1	10.69	39.8	39.8	132.8	118.4	6.815	0	6.815	0.1231	1.806	0.9605	0.2063	21.48	NaN	NaN	NaN	NaN
2013-05-10_GAG_Top10HCD_HM1_GJ178	507	254	3.8388	0.9198	-0.1502	10	3942900	44107000	0.56	1	0.76379	vesicle1	10.7	39.87	39.87	132.6	118.3	6.8	0	6.8	0.1223	1.798	0.9589	0.2063	21.52	NaN	NaN	NaN	NaN
2013-05-10_GAG_Top10HCD_HM1_GJ178	509	255	3.8541	0.92	-0.16	10	3719300	42583000	0.56	1	0.764	vesicle1	10.7	39.93	39.93	132.4	118.1	6.784	0	6.784	0.1215	1.791	0.9572	0.2063	21.56	NaN	NaN	NaN	NaN
2013-05-10_GAG_Top10HCD_HM1_GJ178	511	256	3.8695	0.54949	-0.010512	10	3756300	42908000	0.56	0	0.76421	vesicle1	10.71	40	40	132.2	117.9	6.769	0	6.769	0.1207	1.783	0.9556	0.2063	21.59	NaN	NaN	NaN	NaN
2013-05-10_GAG_Top10HCD_HM1_GJ178	512	257	3.8786	0.92071	-0.15929	10	3563300	41248000	0.56	1	0.76434	vesicle1	10.72	40.05	40.05	132.1	117.8	6.76	0	6.76	0.1202	1.778	0.9546	0.2063	21.62	NaN	NaN	NaN	NaN
2013-05-10_GAG_Top10HCD_HM1_GJ178	514	258	3.894	0.9199	-0.1701	10	3649000	42049000	0.56	1	0.76455	vesicle1	10.73	40.11	40.11	131.9	117.6	6.744	0	6.744	0.1194	1.77	0.953	0.2063	21.65	NaN	NaN	NaN	NaN
2013-05-10_GAG_Top10HCD_HM1_GJ178	516	259	3.9093	0.53939	-0.020611	10	3121700	38082000	0.56	0	0.76476	vesicle1	10.74	40.18	40.18	131.7	117.5	6.729	0	6.729	0.1186	1.762	0.9514	0.2063	21.69	NaN	NaN	NaN	NaN
2013-05-10_GAG_Top10HCD_HM1_GJ178	517	260	3.9183	0.56	2.3246E-06	10	3442000	39998000	0.56	0	0.76488	vesicle1	10.74	40.22	40.22	131.6	117.4	6.72	0	6.72	0.1181	1.757	0.9504	0.2063	21.71	NaN	NaN	NaN	NaN
2013-05-10_GAG_Top10HCD_HM1_GJ178	518	261	3.9276	0.56	2.3246E-06	10	3542300	38032000	0.56	0	0.76501	vesicle1	10.75	40.27	40.27	131.5	117.3	6.71	0	6.71	0.1176	1.752	0.9495	0.2063	21.73	NaN	NaN	NaN	NaN
2013-05-10_GAG_Top10HCD_HM1_GJ178	519	262	3.937	0.56	2.3246E-06	10	3563100	40336000	0.56	0	0.76514	vesicle1	10.75	40.31	40.31	131.3	117.1	6.701	0	6.701	0.1171	1.747	0.9485	0.2063	21.76	NaN	NaN	NaN	NaN
2013-05-10_GAG_Top10HCD_HM1_GJ178	520	263	3.9463	0.92051	-0.16949	10	3469400	41666000	0.56	1	0.76527	vesicle1	10.76	40.35	40.35	131.2	117	6.692	0	6.692	0.1166	1.742	0.9475	0.2063	21.78	NaN	NaN	NaN	NaN
2013-05-10_GAG_Top10HCD_HM1_GJ178	522	264	3.9616	0.55959	-0.00041252	10	3526100	39825000	0.56	0	0.76548	vesicle1	10.77	40.42	40.42	131	116.9	6.676	0	6.676	0.1158	1.734	0.9459	0.2063	21.82	NaN	NaN	NaN	NaN
2013-05-10_GAG_Top10HCD_HM1_GJ178	523	265	3.971	0.5499	-0.010097	10	3559100	41567000	0.56	0	0.76561	vesicle1	10.77	40.46	40.46	130.9	116.8	6.667	0	6.667	0.1153	1.729	0.9449	0.2063	21.84	NaN	NaN	NaN	NaN
2013-05-10_GAG_Top10HCD_HM1_GJ178	524	266	3.9801	0.55	-0.009997	10	3657500	43370000	0.56	0	0.76574	vesicle1	10.78	40.5	40.5	130.8	116.7	6.658	0	6.658	0.1148	1.724	0.9439	0.2063	21.86	NaN	NaN	NaN	NaN
2013-05-10_GAG_Top10HCD_HM1_GJ178	525	267	3.9893	0.57	0.010002	10	3763600	41836000	0.56	0	0.76586	vesicle1	10.78	40.54	40.54	130.7	116.6	6.648	0	6.648	0.1143	1.72	0.9429	0.2063	21.88	NaN	NaN	NaN	NaN
2013-05-10_GAG_Top10HCD_HM1_GJ178	526	268	3.9988	0.92051	-0.13949	10	3476000	39375000	0.56	1	0.766	vesicle1	10.79	40.59	40.59	130.5	116.5	6.639	0	6.639	0.1138	1.714	0.9419	0.2063	21.91	NaN	NaN	NaN	NaN
2013-05-10_GAG_Top10HCD_HM1_GJ178	528	269	4.0141	0.5595	-0.00049835	10	3747800	43470000	0.56	0	0.76621	vesicle1	10.8	40.66	40.66	130.3	116.3	6.623	0	6.623	0.113	1.706	0.9403	0.2063	21.94	NaN	NaN	NaN	NaN
2013-05-10_GAG_Top10HCD_HM1_GJ178	529	270	4.0235	0.57999	0.019987	10	3646600	41174000	0.56	0	0.76634	vesicle1	10.8	40.7	40.7	130.2	116.2	6.614	0	6.614	0.1125	1.701	0.9393	0.2063	21.97	NaN	NaN	NaN	NaN
2013-05-10_GAG_Top10HCD_HM1_GJ178	530	271	4.0331	0.92051	-0.13949	10	3652800	43952000	0.56	1	0.76647	vesicle1	10.81	40.74	40.74	130.1	116.1	6.604	0	6.604	0.112	1.696	0.9383	0.2063	21.99	NaN	NaN	NaN	NaN
2013-05-10_GAG_Top10HCD_HM1_GJ178	532	272	4.0485	0.9201	-0.1399	10	3410400	41438000	0.56	1	0.76668	vesicle1	10.82	40.81	40.81	129.9	115.9	6.589	0	6.589	0.1112	1.688	0.9367	0.2063	22.03	NaN	NaN	NaN	NaN
2013-05-10_GAG_Top10HCD_HM1_GJ178	534	273	4.0638	0.5694	0.0094008	10	3451600	42693000	0.56	0	0.76689	vesicle1	10.82	40.99	40.99	129.8	115.8	6.578	0	6.578	0.1107	1.684	0.9358	0.2067	22.09	NaN	NaN	NaN	NaN
2013-05-10_GAG_Top10HCD_HM1_GJ178	535	274	4.0733	0.53999	-0.020011	10	2786100	37322000	0.56	0	0.76703	vesicle1	10.82	41.11	41.11	129.8	115.8	6.572	0	6.572	0.1105	1.681	0.9353	0.207	22.13	NaN	NaN	NaN	NaN
2013-05-10_GAG_Top10HCD_HM1_GJ178	536	275	4.0823	1.9405	-0.64948	10	2675400	35505000	0.56	4	0.76715	vesicle1	10.82	41.22	41.22	129.7	115.8	6.566	0	6.566	0.1103	1.679	0.9348	0.2072	22.17	NaN	NaN	NaN	NaN
2013-05-10_GAG_Top10HCD_HM1_GJ178	541	276	4.1146	0.91999	-0.15001	10	3226000	39732000	0.56	1	0.7676	vesicle1	10.82	41.62	41.62	129.6	115.8	6.545	0	6.545	0.1094	1.672	0.9331	0.2081	22.3	NaN	NaN	NaN	NaN
2013-05-10_GAG_Top10HCD_HM1_GJ178	543	277	4.13	0.91999	-0.16001	10	3144800	40690000	0.56	1	0.76781	vesicle1	10.81	41.81	41.81	129.6	115.7	6.534	0	6.534	0.109	1.668	0.9323	0.2085	22.36	NaN	NaN	NaN	NaN
2013-05-10_GAG_Top10HCD_HM1_GJ178	545	278	4.1453	0.92002	-0.15998	10	2902500	38644000	0.56	1	0.76802	vesicle1	10.81	42	42	129.5	115.7	6.524	0	6.524	0.1086	1.664	0.9315	0.2089	22.42	NaN	NaN	NaN	NaN
2013-05-10_GAG_Top10HCD_HM1_GJ178	547	279	4.1606	1.84	-0.65002	10	2802900	36963000	0.56	4	0.76823	vesicle1	10.81	42.19	42.19	129.4	115.7	6.514	0	6.514	0.1082	1.661	0.9307	0.2093	22.49	NaN	NaN	NaN	NaN
2013-05-10_GAG_Top10HCD_HM1_GJ178	552	280	4.1913	1.6	-0.49	10	2655400	37291000	0.56	3	0.76866	vesicle1	10.81	42.57	42.57	129.3	115.6	6.494	0	6.494	0.1074	1.653	0.929	0.2101	22.61	NaN	NaN	NaN	NaN
2013-05-10_GAG_Top10HCD_HM1_GJ178	556	281	4.218	0.82	-0.17	10	2360300	32978000	0.56	1	0.76902	vesicle1	10.81	42.91	42.91	129.2	115.6	6.476	0	6.476	0.1067	1.647	0.9276	0.2108	22.72	NaN	NaN	NaN	NaN
2013-05-10_GAG_Top10HCD_HM1_GJ178	558	282	4.2316	0.56952	0.0095152	10	2867100	39336000	0.56	0	0.76921	vesicle1	10.81	43.07	43.07	129.2	115.6	6.467	0	6.467	0.1063	1.644	0.9269	0.2112	22.78	NaN	NaN	NaN	NaN
2013-05-10_GAG_Top10HCD_HM1_GJ178	559	283	4.2411	0.5601	0.00010246	10	2565000	37889000	0.56	0	0.76934	vesicle1	10.81	43.19	43.19	129.1	115.5	6.461	0	6.461	0.1061	1.641	0.9264	0.2114	22.82	NaN	NaN	NaN	NaN
2013-05-10_GAG_Top10HCD_HM1_GJ178	560	284	4.2505	0.5599	-9.7811E-05	10	2537500	36775000	0.56	0	0.76947	vesicle1	10.81	43.31	43.31	129.1	115.5	6.455	0	6.455	0.1058	1.639	0.9259	0.2117	22.86	NaN	NaN	NaN	NaN
2013-05-10_GAG_Top10HCD_HM1_GJ178	561	285	4.2598	0.92048	-0.16952	10	2416500	36385000	0.56	1	0.7696	vesicle1	10.81	43.42	43.42	129.1	115.5	6.449	0	6.449	0.1056	1.637	0.9254	0.2119	22.9	NaN	NaN	NaN	NaN
2013-05-10_GAG_Top10HCD_HM1_GJ178	563	286	4.2751	1.2601	-0.29989	10	2200300	33146000	0.56	2	0.76981	vesicle1	10.8	43.62	43.62	129	115.5	6.438	0	6.438	0.1052	1.633	0.9246	0.2123	22.96	NaN	NaN	NaN	NaN
2013-05-10_GAG_Top10HCD_HM1_GJ178	566	287	4.2961	0.55942	-0.00058419	10	2211000	35402000	0.56	0	0.7701	vesicle1	10.8	43.88	43.88	128.9	115.4	6.425	0	6.425	0.1046	1.628	0.9235	0.2129	23.05	NaN	NaN	NaN	NaN
2013-05-10_GAG_Top10HCD_HM1_GJ178	567	288	4.3055	0.57	0.010002	10	2468000	38894000	0.56	0	0.77023	vesicle1	10.8	43.99	43.99	128.9	115.4	6.418	0	6.418	0.1044	1.626	0.923	0.2131	23.09	NaN	NaN	NaN	NaN
2013-05-10_GAG_Top10HCD_HM1_GJ178	568	289	4.315	0.92059	-0.15941	10	2212300	36018000	0.56	1	0.77036	vesicle1	10.8	44.11	44.11	128.9	115.4	6.412	0	6.412	0.1041	1.624	0.9225	0.2134	23.13	NaN	NaN	NaN	NaN
2013-05-10_GAG_Top10HCD_HM1_GJ178	570	290	4.3303	1.2499	-0.3101	10	2011400	32764000	0.56	2	0.77058	vesicle1	10.8	44.3	44.3	128.8	115.4	6.402	0	6.402	0.1037	1.62	0.9217	0.2138	23.19	NaN	NaN	NaN	NaN
2013-05-10_GAG_Top10HCD_HM1_GJ178	573	291	4.3511	1.26	-0.29001	10	2077100	35337000	0.56	2	0.77086	vesicle1	10.8	44.55	44.55	128.7	115.3	6.388	0	6.388	0.1031	1.615	0.9207	0.2143	23.27	NaN	NaN	NaN	NaN
2013-05-10_GAG_Top10HCD_HM1_GJ178	576	292	4.3721	1.2601	-0.32989	10	1961600	34603000	0.56	2	0.77115	vesicle1	10.82	44.55	44.55	128.4	115.1	6.377	0	6.377	0.1026	1.609	0.9218	0.2137	23.18	NaN	NaN	NaN	NaN
2013-05-10_GAG_Top10HCD_HM1_GJ178	579	293	4.3931	0.5694	0.0094008	10	1797700	34459000	0.56	0	0.77144	vesicle1	10.84	44.56	44.56	128.1	114.8	6.366	0	6.366	0.102	1.603	0.9229	0.2131	23.09	NaN	NaN	NaN	NaN
2013-05-10_GAG_Top10HCD_HM1_GJ178	580	294	4.4026	0.92051	-0.14949	10	1726500	33157000	0.56	1	0.77158	vesicle1	10.85	44.57	44.57	128	114.6	6.361	0	6.361	0.1018	1.6	0.9234	0.2129	23.05	NaN	NaN	NaN	NaN
2013-05-10_GAG_Top10HCD_HM1_GJ178	582	295	4.418	0.5595	-0.00049835	10	1692200	34437000	0.56	0	0.77179	vesicle1	10.86	44.57	44.57	127.7	114.4	6.353	0	6.353	0.1014	1.596	0.9242	0.2125	22.99	NaN	NaN	NaN	NaN
2013-05-10_GAG_Top10HCD_HM1_GJ178	583	296	4.4273	0.57999	0.019987	10	1882700	36653000	0.56	0	0.77192	vesicle1	10.87	44.57	44.57	127.6	114.3	6.348	0	6.348	0.1011	1.593	0.9247	0.2122	22.95	NaN	NaN	NaN	NaN
2013-05-10_GAG_Top10HCD_HM1_GJ178	584	297	4.437	0.58002	0.020015	10	1691700	33620000	0.56	0	0.77205	vesicle1	10.88	44.58	44.58	127.5	114.2	6.343	0	6.343	0.1009	1.59	0.9252	0.212	22.91	NaN	NaN	NaN	NaN
2013-05-10_GAG_Top10HCD_HM1_GJ178	585	298	4.4466	0.92048	-0.15952	10	1653500	35125000	0.56	1	0.77218	vesicle1	10.89	44.58	44.58	127.3	114	6.338	0	6.338	0.1006	1.588	0.9257	0.2117	22.87	NaN	NaN	NaN	NaN
2013-05-10_GAG_Top10HCD_HM1_GJ178	587	299	4.462	0.92002	-0.15998	10	1793300	37651000	0.56	1	0.7724	vesicle1	10.9	44.59	44.59	127.1	113.8	6.33	0	6.33	0.1002	1.583	0.9266	0.2113	22.81	NaN	NaN	NaN	NaN
2013-05-10_GAG_Top10HCD_HM1_GJ178	589	300	4.4773	0.56949	0.0094866	10	1811000	36516000	0.56	0	0.77261	vesicle1	10.91	44.59	44.59	126.9	113.6	6.322	0	6.322	0.09981	1.579	0.9274	0.2109	22.74	NaN	NaN	NaN	NaN
2013-05-10_GAG_Top10HCD_HM1_GJ178	590	301	4.4868	0.57	0.010002	10	1910800	38252000	0.56	0	0.77274	vesicle1	10.92	44.6	44.6	126.8	113.5	6.317	0	6.317	0.09956	1.576	0.9279	0.2107	22.7	NaN	NaN	NaN	NaN
2013-05-10_GAG_Top10HCD_HM1_GJ178	591	302	4.4963	0.57	0.010002	10	2001800	37001000	0.56	0	0.77287	vesicle1	10.93	44.6	44.6	126.6	113.3	6.311	0	6.311	0.0993	1.573	0.9284	0.2104	22.66	NaN	NaN	NaN	NaN
2013-05-10_GAG_Top10HCD_HM1_GJ178	592	303	4.5058	0.57	0.010002	10	2034200	36597000	0.56	0	0.773	vesicle1	10.94	44.6	44.6	126.5	113.2	6.306	0	6.306	0.09905	1.571	0.9289	0.2102	22.63	NaN	NaN	NaN	NaN
2013-05-10_GAG_Top10HCD_HM1_GJ178	593	304	4.5153	0.55999	-1.1981E-05	10	1951500	37708000	0.56	0	0.77313	vesicle1	10.95	44.61	44.61	126.3	113.1	6.301	0	6.301	0.0988	1.568	0.9294	0.2099	22.59	NaN	NaN	NaN	NaN
2013-05-10_GAG_Top10HCD_HM1_GJ178	594	305	4.5246	0.60001	0.040014	10	1986900	39033000	0.56	0	0.77326	vesicle1	10.96	44.61	44.61	126.2	113	6.296	0	6.296	0.09856	1.565	0.9299	0.2097	22.55	NaN	NaN	NaN	NaN
2013-05-10_GAG_Top10HCD_HM1_GJ178	595	306	4.5346	0.55999	-1.1981E-05	10	2234800	37255000	0.56	0	0.7734	vesicle1	10.96	44.61	44.61	126.1	112.8	6.291	0	6.291	0.09829	1.562	0.9304	0.2094	22.51	NaN	NaN	NaN	NaN
2013-05-10_GAG_Top10HCD_HM1_GJ178	596	307	4.544	0.83061	-0.14939	10	1707000	35541000	0.56	1	0.77353	vesicle1	10.97	44.62	44.62	125.9	112.7	6.286	0	6.286	0.09804	1.56	0.9309	0.2092	22.47	NaN	NaN	NaN	NaN
2013-05-10_GAG_Top10HCD_HM1_GJ178	598	308	4.5578	0.57939	0.019386	10	2420400	43175000	0.56	0	0.77372	vesicle1	10.98	44.62	44.62	125.7	112.5	6.279	0	6.279	0.09768	1.556	0.9316	0.2088	22.41	NaN	NaN	NaN	NaN
2013-05-10_GAG_Top10HCD_HM1_GJ178	599	309	4.5675	0.56002	1.663E-05	10	2803000	43672000	0.56	0	0.77385	vesicle1	10.99	44.63	44.63	125.6	112.4	6.274	0	6.274	0.09742	1.553	0.9321	0.2085	22.37	NaN	NaN	NaN	NaN
2013-05-10_GAG_Top10HCD_HM1_GJ178	600	310	4.5768	0.92051	-0.13949	10	2438800	42017000	0.56	1	0.77398	vesicle1	11	44.63	44.63	125.5	112.2	6.269	0	6.269	0.09717	1.55	0.9326	0.2083	22.33	NaN	NaN	NaN	NaN
2013-05-10_GAG_Top10HCD_HM1_GJ178	602	311	4.5921	1.56	-0.45	10	2222000	42141000	0.56	3	0.77419	vesicle1	11.02	44.63	44.63	125.2	112	6.261	0	6.261	0.09677	1.546	0.9334	0.2079	22.27	NaN	NaN	NaN	NaN
2013-05-10_GAG_Top10HCD_HM1_GJ178	606	312	4.6181	0.58949	0.029485	10	3006700	44065000	0.56	0	0.77455	vesicle1	11.04	44.64	44.64	124.9	111.7	6.247	0	6.247	0.09608	1.538	0.9348	0.2072	22.16	NaN	NaN	NaN	NaN
2013-05-10_GAG_Top10HCD_HM1_GJ178	607	313	4.628	0.92059	-0.14941	10	3268700	43614000	0.56	1	0.77469	vesicle1	11.05	44.65	44.65	124.7	111.5	6.242	0	6.242	0.09582	1.535	0.9353	0.2069	22.12	NaN	NaN	NaN	NaN
2013-05-10_GAG_Top10HCD_HM1_GJ178	609	314	4.6433	1.2599	-0.33009	10	3585100	43132000	0.56	2	0.7749	vesicle1	11.06	44.65	44.65	124.5	111.3	6.234	0	6.234	0.09542	1.531	0.9362	0.2065	22.06	NaN	NaN	NaN	NaN
2013-05-10_GAG_Top10HCD_HM1_GJ178	612	315	4.6643	0.91999	-0.14001	10	3509300	43430000	0.56	1	0.77519	vesicle1	11.04	44.59	44.59	124.3	111.2	6.21	0	6.21	0.09524	1.534	0.9342	0.2052	21.97	NaN	NaN	NaN	NaN
2013-05-10_GAG_Top10HCD_HM1_GJ178	614	316	4.6796	1.6	-0.49	10	2554700	38977000	0.56	3	0.7754	vesicle1	11.01	44.53	44.53	124.2	111.1	6.188	0	6.188	0.09524	1.539	0.9318	0.204	21.89	NaN	NaN	NaN	NaN
2013-05-10_GAG_Top10HCD_HM1_GJ178	618	317	4.7063	1.26	-0.32998	10	2438200	36640000	0.56	2	0.77577	vesicle1	10.97	44.41	44.41	123.9	111	6.15	0	6.15	0.09524	1.549	0.9276	0.2019	21.76	NaN	NaN	NaN	NaN
2013-05-10_GAG_Top10HCD_HM1_GJ178	621	318	4.7273	0.84998	-0.17002	10	2160500	35923000	0.56	1	0.77606	vesicle1	10.93	44.32	44.32	123.8	110.8	6.12	0	6.12	0.09524	1.556	0.9242	0.2002	21.66	NaN	NaN	NaN	NaN
2013-05-10_GAG_Top10HCD_HM1_GJ178	623	319	4.7415	0.5595	-0.00049835	10	3162500	39330000	0.56	0	0.77626	vesicle1	10.9	44.26	44.26	123.6	110.8	6.1	0	6.1	0.09524	1.561	0.922	0.1991	21.59	NaN	NaN	NaN	NaN
2013-05-10_GAG_Top10HCD_HM1_GJ178	624	320	4.7508	0.55012	-0.0098825	10	3168000	35988000	0.56	0	0.77639	vesicle1	10.88	44.21	44.21	123.6	110.7	6.086	0	6.086	0.09524	1.565	0.9205	0.1984	21.55	NaN	NaN	NaN	NaN
2013-05-10_GAG_Top10HCD_HM1_GJ178	625	321	4.76	0.56989	0.0098872	10	4358400	37005000	0.56	0	0.77651	vesicle1	10.87	44.17	44.17	123.5	110.7	6.073	0	6.073	0.09524	1.568	0.9191	0.1976	21.5	NaN	NaN	NaN	NaN
2013-05-10_GAG_Top10HCD_HM1_GJ178	626	322	4.7695	0.92051	-0.15949	10	4079500	42419000	0.56	1	0.77664	vesicle1	10.85	44.13	44.13	123.4	110.6	6.06	0	6.06	0.09524	1.572	0.9175	0.1969	21.46	NaN	NaN	NaN	NaN
2013-05-10_GAG_Top10HCD_HM1_GJ178	628	323	4.7848	1.26	-0.31001	10	3391500	40648000	0.56	2	0.77686	vesicle1	10.82	44.07	44.07	123.3	110.6	6.038	0	6.038	0.09524	1.577	0.9151	0.1957	21.38	NaN	NaN	NaN	NaN
2013-05-10_GAG_Top10HCD_HM1_GJ178	631	324	4.8058	0.55962	-0.00038391	10	4018100	36999000	0.56	0	0.77715	vesicle1	10.79	43.97	43.97	123.1	110.5	6.008	0	6.008	0.09524	1.585	0.9118	0.194	21.28	NaN	NaN	NaN	NaN
2013-05-10_GAG_Top10HCD_HM1_GJ178	632	325	4.8151	0.56989	0.0098872	10	4362700	39863000	0.56	0	0.77727	vesicle1	10.77	43.93	43.93	123	110.4	5.994	0	5.994	0.09524	1.589	0.9103	0.1932	21.23	NaN	NaN	NaN	NaN
2013-05-10_GAG_Top10HCD_HM1_GJ178	633	326	4.8246	0.59009	0.030086	10	3119400	39161000	0.56	0	0.77741	vesicle1	10.75	43.89	43.89	123	110.4	5.981	0	5.981	0.09524	1.592	0.9088	0.1925	21.18	NaN	NaN	NaN	NaN
2013-05-10_GAG_Top10HCD_HM1_GJ178	634	327	4.8345	0.56992	0.0099158	10	3696000	40266000	0.56	0	0.77754	vesicle1	10.73	43.85	43.85	122.9	110.3	5.967	0	5.967	0.09524	1.596	0.9072	0.1917	21.13	NaN	NaN	NaN	NaN
2013-05-10_GAG_Top10HCD_HM1_GJ178	635	328	4.844	1.6477	-0.34231	10	4083900	39508000	0.56	3	0.77767	vesicle1	10.72	43.81	43.81	122.8	110.3	5.953	0	5.953	0.09524	1.6	0.9057	0.191	21.08	NaN	NaN	NaN	NaN
2013-05-10_GAG_Top10HCD_HM1_GJ178	639	329	4.8714	1.1535	0.033507	10	4569700	41428000	0.65	1	0.77805	vesicle1	10.67	43.69	43.69	122.6	110.1	5.914	0	5.914	0.09524	1.61	0.9014	0.1888	20.94	NaN	NaN	NaN	NaN
2013-05-10_GAG_Top10HCD_HM1_GJ178	641	330	4.8906	1.13	0.0099896	10	2857200	35655000	0.65	1	0.77832	vesicle1	10.63	43.6	43.6	122.4	110	5.886	0	5.886	0.09524	1.618	0.8983	0.1873	20.84	NaN	NaN	NaN	NaN
2013-05-10_GAG_Top10HCD_HM1_GJ178	643	331	4.9095	0.6391	-0.010905	10	4295000	42274000	0.65	0	0.77858	vesicle1	10.6	43.52	43.52	122.3	109.9	5.859	0	5.859	0.09524	1.625	0.8953	0.1858	20.75	NaN	NaN	NaN	NaN
2013-05-10_GAG_Top10HCD_HM1_GJ178	644	332	4.9201	1.1409	0.020919	10	4676200	41593000	0.65	1	0.77872	vesicle1	10.58	43.47	43.47	122.2	109.9	5.844	0	5.844	0.09524	1.63	0.8936	0.1849	20.69	NaN	NaN	NaN	NaN
2013-05-10_GAG_Top10HCD_HM1_GJ178	646	333	4.9391	0.63918	-0.010819	10	4551700	37811000	0.65	0	0.77899	vesicle1	10.55	43.39	43.39	122	109.8	5.817	0	5.817	0.09524	1.637	0.8906	0.1834	20.59	NaN	NaN	NaN	NaN
2013-05-10_GAG_Top10HCD_HM1_GJ178	647	334	4.9498	0.65011	0.00011027	10	3950900	39199000	0.65	0	0.77913	vesicle1	10.53	43.34	43.34	121.9	109.7	5.802	0	5.802	0.09524	1.642	0.8889	0.1826	20.54	NaN	NaN	NaN	NaN
2013-05-10_GAG_Top10HCD_HM1_GJ178	648	335	4.9606	0.64991	-0.01009	10	3678200	38764000	0.66	0	0.77928	vesicle1	10.54	43.48	43.48	121.7	109.5	5.784	0	5.784	0.09524	1.647	0.89	0.1831	20.57	NaN	NaN	NaN	NaN
2013-05-10_GAG_Top10HCD_HM1_GJ178	649	336	4.9715	1.0458	-0.07421	10	3372200	38094000	0.65	1	0.77943	vesicle1	10.56	43.62	43.62	121.4	109.3	5.766	0	5.766	0.09524	1.652	0.8912	0.1837	20.61	NaN	NaN	NaN	NaN
2013-05-10_GAG_Top10HCD_HM1_GJ178	651	337	4.9889	0.9143	-0.1657	10	4982700	45673000	0.56	1	0.77967	vesicle1	10.58	43.84	43.84	120.9	108.9	5.738	0	5.738	0.09524	1.66	0.893	0.1846	20.67	NaN	NaN	NaN	NaN
2013-05-10_GAG_Top10HCD_HM1_GJ178	653	338	5.0041	0.92002	-0.17998	10	4946000	43872000	0.56	1	0.77989	vesicle1	10.6	44.03	44.03	120.6	108.5	5.713	0	5.713	0.09524	1.667	0.8946	0.1854	20.72	NaN	NaN	NaN	NaN
2013-05-10_GAG_Top10HCD_HM1_GJ178	655	339	5.0195	0.54949	-0.010512	10	4271400	43902000	0.56	0	0.7801	vesicle1	10.62	44.22	44.22	120.2	108.2	5.688	0	5.688	0.09524	1.674	0.8962	0.1862	20.78	NaN	NaN	NaN	NaN
2013-05-10_GAG_Top10HCD_HM1_GJ178	656	340	5.0286	0.55009	-0.0099111	10	4113500	41934000	0.56	0	0.78022	vesicle1	10.64	44.34	44.34	119.9	108	5.673	0	5.673	0.09524	1.679	0.8972	0.1867	20.81	NaN	NaN	NaN	NaN
2013-05-10_GAG_Top10HCD_HM1_GJ178	657	341	5.0378	0.56002	1.663E-05	10	5331200	43700000	0.56	0	0.78035	vesicle1	10.65	44.46	44.46	119.7	107.8	5.658	0	5.658	0.09524	1.683	0.8982	0.1872	20.84	NaN	NaN	NaN	NaN
2013-05-10_GAG_Top10HCD_HM1_GJ178	658	342	5.0471	0.5599	-9.7811E-05	10	5191800	43573000	0.56	0	0.78048	vesicle1	10.66	44.58	44.58	119.5	107.6	5.642	0	5.642	0.09524	1.688	0.8992	0.1877	20.87	NaN	NaN	NaN	NaN
2013-05-10_GAG_Top10HCD_HM1_GJ178	659	343	5.0565	0.8204	-0.1196	10	4961000	44955000	0.56	1	0.78061	vesicle1	10.68	44.69	44.69	119.2	107.4	5.627	0	5.627	0.09524	1.693	0.9002	0.1882	20.9	NaN	NaN	NaN	NaN
2013-05-10_GAG_Top10HCD_HM1_GJ178	661	344	5.0701	0.5496	-0.010397	10	3610000	41538000	0.56	0	0.7808	vesicle1	10.7	44.87	44.87	118.9	107	5.605	0	5.605	0.09524	1.699	0.9016	0.1889	20.95	NaN	NaN	NaN	NaN
2013-05-10_GAG_Top10HCD_HM1_GJ178	662	345	5.0793	0.55	-0.009997	10	3575400	44560000	0.56	0	0.78092	vesicle1	10.71	44.98	44.98	118.6	106.8	5.59	0	5.59	0.09524	1.704	0.9026	0.1894	20.98	NaN	NaN	NaN	NaN
2013-05-10_GAG_Top10HCD_HM1_GJ178	663	346	5.0885	0.55999	-1.1981E-05	10	4806600	45507000	0.56	0	0.78105	vesicle1	10.72	45.1	45.1	118.4	106.6	5.574	0	5.574	0.09524	1.708	0.9035	0.1899	21.01	NaN	NaN	NaN	NaN
2013-05-10_GAG_Top10HCD_HM1_GJ178	664	347	5.0978	1.8205	-0.6295	10	5502000	43578000	0.56	4	0.78118	vesicle1	10.73	45.22	45.22	118.2	106.4	5.559	0	5.559	0.09524	1.713	0.9045	0.1904	21.05	NaN	NaN	NaN	NaN
2013-05-10_GAG_Top10HCD_HM1_GJ178	669	348	5.1281	0.54952	-0.010483	10	4956500	48609000	0.56	0	0.7816	vesicle1	10.78	45.6	45.6	117.4	105.7	5.509	0	5.509	0.09524	1.729	0.9077	0.192	21.15	NaN	NaN	NaN	NaN
2013-05-10_GAG_Top10HCD_HM1_GJ178	670	349	5.1373	0.92048	-0.14952	10	5075400	44578000	0.56	1	0.78172	vesicle1	10.79	45.72	45.72	117.1	105.5	5.494	0	5.494	0.09524	1.733	0.9087	0.1924	21.18	NaN	NaN	NaN	NaN
2013-05-10_GAG_Top10HCD_HM1_GJ178	672	350	5.1526	0.92002	-0.15998	10	5119200	49239000	0.56	1	0.78194	vesicle1	10.81	45.91	45.91	116.8	105.2	5.469	0	5.469	0.09524	1.741	0.9103	0.1933	21.23	NaN	NaN	NaN	NaN
2013-05-10_GAG_Top10HCD_HM1_GJ178	674	351	5.168	0.5696	0.0096011	10	5147500	44600000	0.56	0	0.78215	vesicle1	10.83	46.11	46.11	116.4	104.9	5.444	0	5.444	0.09524	1.749	0.912	0.1941	21.28	NaN	NaN	NaN	NaN
2013-05-10_GAG_Top10HCD_HM1_GJ178	675	352	5.1775	0.92039	-0.16961	10	4443200	41959000	0.56	1	0.78228	vesicle1	10.85	46.23	46.23	116.1	104.6	5.429	0	5.429	0.09524	1.754	0.913	0.1946	21.31	NaN	NaN	NaN	NaN
2013-05-10_GAG_Top10HCD_HM1_GJ178	677	353	5.1928	1.5799	-0.48011	10	4940000	44885000	0.56	3	0.78249	vesicle1	10.87	46.42	46.42	115.7	104.3	5.403	0	5.403	0.09524	1.763	0.9146	0.1954	21.36	NaN	NaN	NaN	NaN
2013-05-10_GAG_Top10HCD_HM1_GJ178	681	354	5.2191	1.6002	-0.4998	10	5150600	45669000	0.56	3	0.78286	vesicle1	10.91	46.76	46.76	115.1	103.7	5.36	0	5.36	0.09524	1.777	0.9174	0.1968	21.45	NaN	NaN	NaN	NaN
2013-05-10_GAG_Top10HCD_HM1_GJ178	685	355	5.2458	0.82993	-0.16007	10	4380900	44512000	0.56	1	0.78322	vesicle1	10.94	47.1	47.1	114.4	103.1	5.316	0	5.316	0.09524	1.791	0.9202	0.1982	21.54	NaN	NaN	NaN	NaN
2013-05-10_GAG_Top10HCD_HM1_GJ178	687	356	5.2596	0.5595	-0.00049835	10	4770600	46756000	0.56	0	0.78342	vesicle1	10.96	47.16	47.16	114.1	102.9	5.302	0	5.302	0.09447	1.782	0.9219	0.1982	21.49	NaN	NaN	NaN	NaN
2013-05-10_GAG_Top10HCD_HM1_GJ178	688	357	5.269	0.92048	-0.16952	10	4098700	43833000	0.56	1	0.78354	vesicle1	10.97	47.17	47.17	113.9	102.7	5.295	0	5.295	0.09373	1.77	0.9231	0.1979	21.44	NaN	NaN	NaN	NaN
2013-05-10_GAG_Top10HCD_HM1_GJ178	690	358	5.2843	0.54952	-0.010483	10	3860400	44105000	0.56	0	0.78376	vesicle1	10.98	47.18	47.18	113.6	102.5	5.284	0	5.284	0.09252	1.751	0.9252	0.1975	21.35	NaN	NaN	NaN	NaN
2013-05-10_GAG_Top10HCD_HM1_GJ178	691	359	5.2935	1.2605	-0.32952	10	4194300	46639000	0.56	2	0.78388	vesicle1	10.99	47.19	47.19	113.5	102.3	5.277	0	5.277	0.09179	1.739	0.9264	0.1973	21.29	NaN	NaN	NaN	NaN
2013-05-10_GAG_Top10HCD_HM1_GJ178	694	360	5.3145	0.54952	-0.010483	10	4617700	47114000	0.56	0	0.78417	vesicle1	11.01	47.21	47.21	113.1	102	5.262	0	5.262	0.09012	1.713	0.9292	0.1967	21.17	NaN	NaN	NaN	NaN
2013-05-10_GAG_Top10HCD_HM1_GJ178	695	361	5.3236	0.58079	0.020788	10	5070900	44969000	0.56	0	0.7843	vesicle1	11.02	47.22	47.22	112.9	101.8	5.255	0	5.255	0.0894	1.701	0.9304	0.1965	21.12	NaN	NaN	NaN	NaN
2013-05-10_GAG_Top10HCD_HM1_GJ178	696	362	5.3333	0.55922	-0.00078446	10	3431800	40407000	0.56	0	0.78443	vesicle1	11.03	47.22	47.22	112.7	101.6	5.248	0	5.248	0.08863	1.689	0.9317	0.1962	21.06	NaN	NaN	NaN	NaN
2013-05-10_GAG_Top10HCD_HM1_GJ178	697	363	5.3426	0.55009	-0.0099111	10	4325800	44581000	0.56	0	0.78456	vesicle1	11.04	47.23	47.23	112.6	101.5	5.241	0	5.241	0.08789	1.677	0.9329	0.196	21.01	NaN	NaN	NaN	NaN
2013-05-10_GAG_Top10HCD_HM1_GJ178	698	364	5.3518	1.3181	-0.1619	10	4306200	47466000	0.56	2	0.78469	vesicle1	11.05	47.24	47.24	112.4	101.3	5.234	0	5.234	0.08716	1.665	0.9341	0.1957	20.95	NaN	NaN	NaN	NaN
2013-05-10_GAG_Top10HCD_HM1_GJ178	701	365	5.3738	0.6522	0.0021988	10	4608600	44872000	0.65	0	0.78499	vesicle1	11.07	47.26	47.26	112	101	5.218	0	5.218	0.08542	1.637	0.937	0.1951	20.83	NaN	NaN	NaN	NaN
2013-05-10_GAG_Top10HCD_HM1_GJ178	702	366	5.3846	1.1508	0.030789	10	4664600	48608000	0.65	1	0.78514	vesicle1	11.08	47.27	47.27	111.8	100.8	5.21	0	5.21	0.08455	1.623	0.9384	0.1949	20.76	NaN	NaN	NaN	NaN
2013-05-10_GAG_Top10HCD_HM1_GJ178	704	367	5.4038	0.64922	-0.00077665	10	4334700	49045000	0.65	0	0.78541	vesicle1	11.1	47.29	47.29	111.4	100.5	5.196	0	5.196	0.08303	1.598	0.941	0.1943	20.65	NaN	NaN	NaN	NaN
2013-05-10_GAG_Top10HCD_HM1_GJ178	705	368	5.4146	0.63998	-0.010018	10	4276400	44731000	0.65	0	0.78556	vesicle1	11.11	47.3	47.3	111.2	100.3	5.188	0	5.188	0.08217	1.584	0.9424	0.1941	20.59	NaN	NaN	NaN	NaN
2013-05-10_GAG_Top10HCD_HM1_GJ178	706	369	5.4253	0.65	-4.1723E-06	10	4577200	49804000	0.65	0	0.7857	vesicle1	11.12	47.31	47.31	111	100.1	5.18	0	5.18	0.08133	1.57	0.9438	0.1938	20.53	NaN	NaN	NaN	NaN
2013-05-10_GAG_Top10HCD_HM1_GJ178	707	370	5.4361	0.65011	0.00011027	10	4849800	50722000	0.65	0	0.78585	vesicle1	11.13	47.32	47.32	110.8	99.93	5.172	0	5.172	0.08047	1.556	0.9453	0.1935	20.47	NaN	NaN	NaN	NaN
2013-05-10_GAG_Top10HCD_HM1_GJ178	708	371	5.447	0.65989	0.009895	10	4467100	48989000	0.65	0	0.786	vesicle1	11.14	47.33	47.33	110.6	99.75	5.164	0	5.164	0.07961	1.542	0.9467	0.1932	20.41	NaN	NaN	NaN	NaN
2013-05-10_GAG_Top10HCD_HM1_GJ178	709	372	5.458	0.66001	0.010009	10	4136300	45196000	0.65	0	0.78616	vesicle1	11.15	47.34	47.34	110.4	99.57	5.155	0	5.155	0.07873	1.527	0.9481	0.1929	20.35	NaN	NaN	NaN	NaN
2013-05-10_GAG_Top10HCD_HM1_GJ178	710	373	5.469	1.0656	-0.054412	10	4031600	43650000	0.65	1	0.78631	vesicle1	11.16	47.35	47.35	110.2	99.39	5.147	0	5.147	0.07786	1.513	0.9496	0.1926	20.28	NaN	NaN	NaN	NaN
2013-05-10_GAG_Top10HCD_HM1_GJ178	712	374	5.4867	0.56402	0.0040221	10	5142000	51139000	0.56	0	0.78655	vesicle1	11.18	47.36	47.36	109.9	99.09	5.134	0	5.134	0.07645	1.489	0.9519	0.1922	20.18	NaN	NaN	NaN	NaN
2013-05-10_GAG_Top10HCD_HM1_GJ178	713	375	5.4961	1.1805	-0.33951	10	4115100	45965000	0.56	2	0.78668	vesicle1	11.19	47.37	47.37	109.7	98.93	5.127	0	5.127	0.0757	1.477	0.9532	0.1919	20.13	NaN	NaN	NaN	NaN
2013-05-10_GAG_Top10HCD_HM1_GJ178	716	376	5.5158	0.93009	-0.14991	10	4582500	51334000	0.56	1	0.78695	vesicle1	11.2	47.39	47.39	109.4	98.61	5.113	0	5.113	0.07414	1.45	0.9558	0.1914	20.02	NaN	NaN	NaN	NaN
2013-05-10_GAG_Top10HCD_HM1_GJ178	718	377	5.5313	1.2599	-0.34009	10	4018200	50690000	0.56	2	0.78717	vesicle1	11.22	47.4	47.4	109.1	98.35	5.101	0	5.101	0.07291	1.429	0.9578	0.191	19.94	NaN	NaN	NaN	NaN
2013-05-10_GAG_Top10HCD_HM1_GJ178	721	378	5.5523	0.91999	-0.16001	10	3996800	50103000	0.56	1	0.78746	vesicle1	11.24	47.45	47.45	108.7	97.99	5.084	0	5.084	0.07161	1.409	0.9606	0.1905	19.84	NaN	NaN	NaN	NaN
2013-05-10_GAG_Top10HCD_HM1_GJ178	723	379	5.5676	1.16	-0.32	10	3694400	47351000	0.56	2	0.78767	vesicle1	11.27	47.65	47.65	108.3	97.68	5.061	0	5.061	0.07283	1.439	0.9622	0.1909	19.84	NaN	NaN	NaN	NaN
2013-05-10_GAG_Top10HCD_HM1_GJ178	726	380	5.587	0.5595	-0.00049835	10	4082100	50896000	0.56	0	0.78794	vesicle1	11.3	47.9	47.9	107.9	97.28	5.033	0	5.033	0.07436	1.478	0.9642	0.1915	19.86	NaN	NaN	NaN	NaN
2013-05-10_GAG_Top10HCD_HM1_GJ178	727	381	5.5963	0.56002	1.663E-05	10	4795600	47667000	0.56	0	0.78807	vesicle1	11.32	48.03	48.03	107.7	97.08	5.019	0	5.019	0.0751	1.496	0.9652	0.1917	19.86	NaN	NaN	NaN	NaN
2013-05-10_GAG_Top10HCD_HM1_GJ178	728	382	5.6056	1.8805	-0.62951	10	4736000	52756000	0.56	4	0.7882	vesicle1	11.33	48.15	48.15	107.4	96.89	5.005	0	5.005	0.07584	1.515	0.9662	0.1919	19.87	NaN	NaN	NaN	NaN
2013-05-10_GAG_Top10HCD_HM1_GJ178	733	383	5.637	0.92031	-0.13969	10	4150700	48937000	0.56	1	0.78863	vesicle1	11.39	48.56	48.56	106.7	96.24	4.958	0	4.958	0.07833	1.58	0.9695	0.1928	19.88	NaN	NaN	NaN	NaN
2013-05-10_GAG_Top10HCD_HM1_GJ178	735	384	5.6523	0.91979	-0.16021	10	3339200	44943000	0.56	1	0.78884	vesicle1	11.41	48.76	48.76	106.3	95.92	4.936	0	4.936	0.07955	1.612	0.9711	0.1932	19.89	NaN	NaN	NaN	NaN
2013-05-10_GAG_Top10HCD_HM1_GJ178	737	385	5.6676	0.9199	-0.1701	10	3529400	46848000	0.56	1	0.78905	vesicle1	11.44	48.96	48.96	106	95.61	4.913	0	4.913	0.08076	1.644	0.9728	0.1936	19.9	NaN	NaN	NaN	NaN
2013-05-10_GAG_Top10HCD_HM1_GJ178	739	386	5.683	0.91999	-0.16001	10	3407100	43181000	0.56	1	0.78926	vesicle1	11.47	49.16	49.16	105.6	95.29	4.89	0	4.89	0.08198	1.676	0.9744	0.194	19.91	NaN	NaN	NaN	NaN
2013-05-10_GAG_Top10HCD_HM1_GJ178	741	387	5.6983	1.58	-0.49	10	3990400	44761000	0.56	3	0.78948	vesicle1	11.49	49.36	49.36	105.3	94.97	4.868	0	4.868	0.0832	1.709	0.976	0.1944	19.92	NaN	NaN	NaN	NaN
2013-05-10_GAG_Top10HCD_HM1_GJ178	745	388	5.7246	0.92022	-0.13978	10	3587000	49428000	0.56	1	0.78984	vesicle1	11.54	49.7	49.7	104.6	94.43	4.829	0	4.829	0.08529	1.766	0.9788	0.1951	19.93	NaN	NaN	NaN	NaN
2013-05-10_GAG_Top10HCD_HM1_GJ178	747	389	5.74	0.91979	-0.16021	10	3990100	50233000	0.56	1	0.79005	vesicle1	11.57	49.9	49.9	104.3	94.11	4.806	0	4.806	0.08651	1.8	0.9804	0.1955	19.94	NaN	NaN	NaN	NaN
2013-05-10_GAG_Top10HCD_HM1_GJ178	749	390	5.7553	0.82	-0.17	10	3338100	47044000	0.56	1	0.79026	vesicle1	11.59	50.11	50.11	103.9	93.79	4.783	0	4.783	0.08772	1.834	0.982	0.1959	19.95	NaN	NaN	NaN	NaN
2013-05-10_GAG_Top10HCD_HM1_GJ178	751	391	5.769	0.5395	-0.020497	10	2781800	35117000	0.56	0	0.79045	vesicle1	11.62	50.28	50.28	103.6	93.51	4.763	0	4.763	0.08881	1.865	0.9835	0.1963	19.96	NaN	NaN	NaN	NaN
2013-05-10_GAG_Top10HCD_HM1_GJ178	752	392	5.778	0.92059	-0.16941	10	2684500	35519000	0.56	1	0.79058	vesicle1	11.63	50.4	50.4	103.4	93.32	4.75	0	4.75	0.08952	1.885	0.9844	0.1965	19.96	NaN	NaN	NaN	NaN
2013-05-10_GAG_Top10HCD_HM1_GJ178	754	393	5.7933	0.5494	-0.010598	10	2511700	33913000	0.56	0	0.79079	vesicle1	11.66	50.6	50.6	103	93.01	4.727	0	4.727	0.09074	1.92	0.9861	0.1969	19.97	NaN	NaN	NaN	NaN
2013-05-10_GAG_Top10HCD_HM1_GJ178	755	394	5.8025	0.5601	0.00010246	10	2507600	34239000	0.56	0	0.79091	vesicle1	11.67	50.72	50.72	102.8	92.82	4.713	0	4.713	0.09146	1.941	0.987	0.1972	19.97	NaN	NaN	NaN	NaN
2013-05-10_GAG_Top10HCD_HM1_GJ178	756	395	5.8118	0.54989	-0.010111	10	2558000	34155000	0.56	0	0.79104	vesicle1	11.69	50.84	50.84	102.6	92.62	4.699	0	4.699	0.09221	1.962	0.988	0.1974	19.98	NaN	NaN	NaN	NaN
2013-05-10_GAG_Top10HCD_HM1_GJ178	757	396	5.821	0.55	-0.009997	10	2447100	34267000	0.56	0	0.79117	vesicle1	11.71	50.96	50.96	102.4	92.43	4.686	0	4.686	0.09293	1.983	0.989	0.1976	19.98	NaN	NaN	NaN	NaN
2013-05-10_GAG_Top10HCD_HM1_GJ178	758	397	5.8301	0.55	-0.009997	10	2520900	34471000	0.56	0	0.7913	vesicle1	11.72	51.08	51.08	102.2	92.24	4.672	0	4.672	0.09366	2.005	0.99	0.1979	19.99	NaN	NaN	NaN	NaN
2013-05-10_GAG_Top10HCD_HM1_GJ178	759	398	5.8393	0.92062	-0.16938	10	2458000	34397000	0.56	1	0.79142	vesicle1	11.74	51.2	51.2	101.9	92.06	4.659	0	4.659	0.09439	2.026	0.9909	0.1981	19.99	NaN	NaN	NaN	NaN
2013-05-10_GAG_Top10HCD_HM1_GJ178	761	399	5.8546	0.54937	-0.010626	10	2370500	33583000	0.56	0	0.79164	vesicle1	11.76	51.36	51.36	101.7	91.8	4.64	0	4.64	0.09524	2.053	0.9929	0.1984	19.98	NaN	NaN	NaN	NaN
2013-05-10_GAG_Top10HCD_HM1_GJ178	762	400	5.8638	1.2605	-0.30949	10	2323500	33790000	0.56	2	0.79176	vesicle1	11.77	51.38	51.38	101.6	91.73	4.633	0	4.633	0.09524	2.055	0.9946	0.1984	19.95	NaN	NaN	NaN	NaN
2013-05-10_GAG_Top10HCD_HM1_GJ178	765	401	5.8848	0.54952	-0.010483	10	2261600	33449000	0.56	0	0.79205	vesicle1	11.78	51.43	51.43	101.4	91.57	4.619	0	4.619	0.09524	2.062	0.9985	0.1984	19.87	NaN	NaN	NaN	NaN
2013-05-10_GAG_Top10HCD_HM1_GJ178	766	402	5.894	0.92048	-0.15952	10	2240300	32866000	0.56	1	0.79218	vesicle1	11.79	51.46	51.46	101.3	91.5	4.613	0	4.613	0.09524	2.065	1	0.1984	19.84	NaN	NaN	NaN	NaN
2013-05-10_GAG_Top10HCD_HM1_GJ178	768	403	5.9093	0.5595	-0.00049835	10	2241900	33699000	0.56	0	0.79239	vesicle1	11.8	51.5	51.5	101.2	91.38	4.602	0	4.602	0.09524	2.069	1.003	0.1984	19.78	NaN	NaN	NaN	NaN
2013-05-10_GAG_Top10HCD_HM1_GJ178	769	404	5.9186	0.92062	-0.17938	10	2223500	33549000	0.56	1	0.79252	vesicle1	11.8	51.52	51.52	101.1	91.31	4.596	0	4.596	0.09524	2.072	1.005	0.1984	19.75	NaN	NaN	NaN	NaN
2013-05-10_GAG_Top10HCD_HM1_GJ178	771	405	5.934	0.54937	-0.010626	10	2224300	34269000	0.56	0	0.79273	vesicle1	11.81	51.56	51.56	101	91.2	4.585	0	4.585	0.09524	2.077	1.008	0.1984	19.69	NaN	NaN	NaN	NaN
2013-05-10_GAG_Top10HCD_HM1_GJ178	772	406	5.9431	0.56002	1.663E-05	10	2195800	33819000	0.56	0	0.79286	vesicle1	11.82	51.59	51.59	100.9	91.13	4.579	0	4.579	0.09524	2.08	1.009	0.1984	19.66	NaN	NaN	NaN	NaN
2013-05-10_GAG_Top10HCD_HM1_GJ178	773	407	5.9525	0.92051	-0.16949	10	2277300	33721000	0.56	1	0.79299	vesicle1	11.82	51.61	51.61	100.8	91.06	4.572	0	4.572	0.09524	2.083	1.011	0.1984	19.62	NaN	NaN	NaN	NaN
2013-05-10_GAG_Top10HCD_HM1_GJ178	775	408	5.9678	0.54949	-0.010512	10	2193400	34134000	0.56	0	0.7932	vesicle1	11.83	51.65	51.65	100.7	90.94	4.562	0	4.562	0.09524	2.088	1.014	0.1984	19.57	NaN	NaN	NaN	NaN
2013-05-10_GAG_Top10HCD_HM1_GJ178	776	409	5.977	0.92051	-0.16949	10	2152800	34231000	0.56	1	0.79333	vesicle1	11.84	51.67	51.67	100.6	90.87	4.556	0	4.556	0.09524	2.091	1.016	0.1984	19.54	NaN	NaN	NaN	NaN
2013-05-10_GAG_Top10HCD_HM1_GJ178	778	410	5.9923	0.56969	0.0096869	10	2234700	34373000	0.56	0	0.79354	vesicle1	11.85	51.71	51.71	100.5	90.76	4.545	0	4.545	0.09524	2.095	1.018	0.1984	19.48	NaN	NaN	NaN	NaN
2013-05-10_GAG_Top10HCD_HM1_GJ178	779	411	6.0018	1.1904	-0.32959	10	2100700	34384000	0.56	2	0.79367	vesicle1	11.86	51.74	51.74	100.4	90.68	4.538	0	4.538	0.09524	2.098	1.02	0.1984	19.45	NaN	NaN	NaN	NaN
2013-05-10_GAG_Top10HCD_HM1_GJ178	782	412	6.0216	0.9199	-0.1701	10	2132500	34618000	0.56	1	0.79394	vesicle1	11.87	51.79	51.79	100.2	90.53	4.525	0	4.525	0.09524	2.105	1.024	0.1984	19.38	NaN	NaN	NaN	NaN
2013-05-10_GAG_Top10HCD_HM1_GJ178	784	413	6.037	0.91999	-0.18001	10	2064900	34168000	0.56	1	0.79415	vesicle1	11.88	51.83	51.83	100.1	90.42	4.514	0	4.514	0.09524	2.11	1.027	0.1984	19.33	NaN	NaN	NaN	NaN
2013-05-10_GAG_Top10HCD_HM1_GJ178	786	414	6.0523	1.26	-0.34001	10	2120900	33398000	0.56	2	0.79437	vesicle1	11.89	51.87	51.87	99.97	90.3	4.504	0	4.504	0.09524	2.115	1.03	0.1984	19.27	NaN	NaN	NaN	NaN
2013-05-10_GAG_Top10HCD_HM1_GJ178	789	415	6.0733	1.3069	-0.18308	10	2008900	32681000	0.56	2	0.79466	vesicle1	11.9	51.93	51.93	99.79	90.14	4.489	0	4.489	0.09524	2.121	1.033	0.1984	19.2	NaN	NaN	NaN	NaN
2013-05-10_GAG_Top10HCD_HM1_GJ178	792	416	6.0951	0.6429	-0.0070995	10	1840100	32469000	0.65	0	0.79496	vesicle1	11.92	51.98	51.98	99.61	89.98	4.474	0	4.474	0.09524	2.129	1.037	0.1984	19.13	NaN	NaN	NaN	NaN
2013-05-10_GAG_Top10HCD_HM1_GJ178	793	417	6.1058	0.65008	8.1658E-05	10	1933100	32883000	0.65	0	0.79511	vesicle1	11.92	52.01	52.01	99.52	89.9	4.467	0	4.467	0.09524	2.132	1.039	0.1984	19.09	NaN	NaN	NaN	NaN
2013-05-10_GAG_Top10HCD_HM1_GJ178	794	418	6.1166	1.7608	-0.26918	10	1947000	33115000	0.65	3	0.79526	vesicle1	11.93	52.04	52.04	99.43	89.82	4.459	0	4.459	0.09524	2.136	1.041	0.1984	19.05	NaN	NaN	NaN	NaN
2013-05-10_GAG_Top10HCD_HM1_GJ178	798	419	6.146	1.16	0.040002	10	1830300	32688000	0.65	1	0.79566	vesicle1	11.95	52.11	52.11	99.18	89.59	4.439	0	4.439	0.09524	2.145	1.047	0.1984	18.95	NaN	NaN	NaN	NaN
2013-05-10_GAG_Top10HCD_HM1_GJ178	800	420	6.1653	0.64908	-0.0009197	10	1706400	30445000	0.65	0	0.79593	vesicle1	11.95	51.97	51.97	99.05	89.49	4.423	0	4.423	0.09483	2.144	1.045	0.1972	18.87	NaN	NaN	NaN	NaN
2013-05-10_GAG_Top10HCD_HM1_GJ178	801	421	6.1761	1.1317	0.011706	10	1614300	30609000	0.65	1	0.79608	vesicle1	11.94	51.86	51.86	98.98	89.44	4.413	0	4.413	0.09455	2.142	1.043	0.1963	18.82	NaN	NaN	NaN	NaN
2013-05-10_GAG_Top10HCD_HM1_GJ178	803	422	6.195	1.1192	-0.00079641	10	1566200	31265000	0.65	1	0.79634	vesicle1	11.94	51.67	51.67	98.86	89.36	4.396	0	4.396	0.09405	2.139	1.04	0.1948	18.73	NaN	NaN	NaN	NaN
2013-05-10_GAG_Top10HCD_HM1_GJ178	805	423	6.2136	2.0948	-0.54519	10	1589100	31595000	0.65	4	0.7966	vesicle1	11.93	51.48	51.48	98.74	89.27	4.379	0	4.379	0.09355	2.136	1.038	0.1934	18.64	NaN	NaN	NaN	NaN
2013-05-10_GAG_Top10HCD_HM1_GJ178	810	424	6.2486	0.9145	-0.1655	10	1694100	33702000	0.56	1	0.79708	vesicle1	11.92	51.13	51.13	98.52	89.11	4.348	0	4.348	0.09263	2.13	1.032	0.1906	18.47	NaN	NaN	NaN	NaN
2013-05-10_GAG_Top10HCD_HM1_GJ178	812	425	6.2638	0.8301	-0.1599	10	1421900	31151000	0.56	1	0.79729	vesicle1	11.91	50.97	50.97	98.42	89.04	4.334	0	4.334	0.09223	2.128	1.03	0.1894	18.39	NaN	NaN	NaN	NaN
2013-05-10_GAG_Top10HCD_HM1_GJ178	814	426	6.2776	0.9199	-0.1601	10	1428600	30949000	0.56	1	0.79748	vesicle1	11.91	50.83	50.83	98.33	88.98	4.322	0	4.322	0.09186	2.126	1.027	0.1883	18.33	NaN	NaN	NaN	NaN
2013-05-10_GAG_Top10HCD_HM1_GJ178	816	427	6.293	0.91999	-0.16001	10	1293200	29087000	0.56	1	0.79769	vesicle1	11.9	50.68	50.68	98.24	88.91	4.308	0	4.308	0.09146	2.123	1.025	0.1871	18.25	NaN	NaN	NaN	NaN
2013-05-10_GAG_Top10HCD_HM1_GJ178	818	428	6.3083	0.91999	-0.17001	10	1241500	27509000	0.56	1	0.7979	vesicle1	11.9	50.52	50.52	98.14	88.83	4.294	0	4.294	0.09105	2.12	1.022	0.1858	18.18	NaN	NaN	NaN	NaN
2013-05-10_GAG_Top10HCD_HM1_GJ178	820	429	6.3236	0.5795	0.0195	10	1283700	30067000	0.56	0	0.79811	vesicle1	11.89	50.37	50.37	98.04	88.76	4.28	0	4.28	0.09064	2.118	1.02	0.1846	18.1	NaN	NaN	NaN	NaN
2013-05-10_GAG_Top10HCD_HM1_GJ178	821	430	6.3333	0.56002	1.663E-05	10	1274400	30158000	0.56	0	0.79825	vesicle1	11.89	50.27	50.27	97.98	88.72	4.272	0	4.272	0.09039	2.116	1.019	0.1839	18.05	NaN	NaN	NaN	NaN
2013-05-10_GAG_Top10HCD_HM1_GJ178	822	431	6.3426	0.55999	-1.1981E-05	10	1278700	30170000	0.56	0	0.79838	vesicle1	11.88	50.17	50.17	97.92	88.68	4.263	0	4.263	0.09014	2.114	1.017	0.1831	18.01	NaN	NaN	NaN	NaN
2013-05-10_GAG_Top10HCD_HM1_GJ178	823	432	6.352	1.2607	-0.34929	10	1206300	29977000	0.56	2	0.79851	vesicle1	11.88	50.08	50.08	97.86	88.63	4.255	0	4.255	0.0899	2.113	1.016	0.1824	17.96	NaN	NaN	NaN	NaN
2013-05-10_GAG_Top10HCD_HM1_GJ178	826	433	6.373	1.5398	-0.4702	10	1177100	31159000	0.56	3	0.7988	vesicle1	11.87	49.87	49.87	97.73	88.54	4.236	0	4.236	0.08934	2.109	1.012	0.1807	17.85	NaN	NaN	NaN	NaN
2013-05-10_GAG_Top10HCD_HM1_GJ178	830	434	6.3986	0.91999	-0.15001	10	1151100	31464000	0.56	1	0.79915	vesicle1	11.87	49.61	49.61	97.56	88.42	4.213	0	4.213	0.08866	2.105	1.008	0.1787	17.72	NaN	NaN	NaN	NaN
2013-05-10_GAG_Top10HCD_HM1_GJ178	832	435	6.414	0.54949	-0.010512	10	1056600	29535000	0.56	0	0.79936	vesicle1	11.86	49.45	49.45	97.47	88.35	4.199	0	4.199	0.08826	2.102	1.006	0.1775	17.65	NaN	NaN	NaN	NaN
2013-05-10_GAG_Top10HCD_HM1_GJ178	833	436	6.4231	0.57012	0.010116	10	1054300	29607000	0.56	0	0.79949	vesicle1	11.86	49.36	49.36	97.41	88.31	4.191	0	4.191	0.08801	2.1	1.004	0.1767	17.6	NaN	NaN	NaN	NaN
2013-05-10_GAG_Top10HCD_HM1_GJ178	834	437	6.4326	0.5599	-9.7811E-05	10	1045100	30089000	0.56	0	0.79962	vesicle1	11.85	49.26	49.26	97.35	88.26	4.182	0	4.182	0.08776	2.098	1.003	0.176	17.55	NaN	NaN	NaN	NaN
2013-05-10_GAG_Top10HCD_HM1_GJ178	835	438	6.442	0.57	0.010002	10	1011100	29850000	0.56	0	0.79975	vesicle1	11.85	49.17	49.17	97.29	88.22	4.174	0	4.174	0.08751	2.097	1.001	0.1752	17.5	NaN	NaN	NaN	NaN
2013-05-10_GAG_Top10HCD_HM1_GJ178	836	439	6.4515	0.87058	-0.20942	10	993040	30050000	0.56	1	0.79988	vesicle1	11.85	49.09	49.09	97.23	88.18	4.166	0	4.166	0.08719	2.093	1	0.1747	17.47	NaN	NaN	NaN	NaN
2013-05-10_GAG_Top10HCD_HM1_GJ178	838	440	6.466	0.9199	-0.1701	10	1020400	31220000	0.56	1	0.80008	vesicle1	11.85	49.15	49.15	97.15	88.11	4.162	0	4.162	0.08603	2.067	1.001	0.1754	17.53	NaN	NaN	NaN	NaN
2013-05-10_GAG_Top10HCD_HM1_GJ178	840	441	6.4813	0.9201	-0.16989	10	939530	31422000	0.56	1	0.80029	vesicle1	11.85	49.21	49.21	97.07	88.05	4.158	0	4.158	0.08482	2.04	1.002	0.1763	17.6	NaN	NaN	NaN	NaN
2013-05-10_GAG_Top10HCD_HM1_GJ178	842	442	6.4966	0.9199	-0.1701	10	949440	31491000	0.56	1	0.8005	vesicle1	11.85	49.27	49.27	96.99	87.98	4.154	0	4.154	0.0836	2.012	1.002	0.1771	17.66	NaN	NaN	NaN	NaN
2013-05-10_GAG_Top10HCD_HM1_GJ178	844	443	6.512	1.6	-0.49	10	934200	31425000	0.56	3	0.80072	vesicle1	11.85	49.34	49.34	96.9	87.91	4.15	0	4.15	0.08238	1.985	1.003	0.1779	17.73	NaN	NaN	NaN	NaN
2013-05-10_GAG_Top10HCD_HM1_GJ178	848	444	6.5386	1.25	-0.33999	10	971530	31414000	0.56	2	0.80109	vesicle1	11.85	49.44	49.44	96.76	87.8	4.143	0	4.143	0.08027	1.937	1.005	0.1793	17.85	NaN	NaN	NaN	NaN
2013-05-10_GAG_Top10HCD_HM1_GJ178	851	445	6.5595	1.26	-0.34001	10	894350	31612000	0.56	2	0.80137	vesicle1	11.85	49.53	49.53	96.65	87.7	4.138	0	4.138	0.07861	1.9	1.006	0.1804	17.94	NaN	NaN	NaN	NaN
2013-05-10_GAG_Top10HCD_HM1_GJ178	854	446	6.5805	1.2	-0.32	10	917090	30256000	0.56	2	0.80166	vesicle1	11.86	49.61	49.61	96.53	87.61	4.132	0	4.132	0.07695	1.862	1.007	0.1815	18.03	NaN	NaN	NaN	NaN
2013-05-10_GAG_Top10HCD_HM1_GJ178	857	447	6.6005	0.56949	0.0094866	10	900200	29977000	0.56	0	0.80194	vesicle1	11.86	49.69	49.69	96.43	87.53	4.127	0	4.127	0.07536	1.826	1.008	0.1826	18.11	NaN	NaN	NaN	NaN
2013-05-10_GAG_Top10HCD_HM1_GJ178	858	448	6.61	0.92051	-0.17949	10	910590	30192000	0.56	1	0.80207	vesicle1	11.86	49.73	49.73	96.37	87.48	4.124	0	4.124	0.07461	1.809	1.008	0.1831	18.15	NaN	NaN	NaN	NaN
2013-05-10_GAG_Top10HCD_HM1_GJ178	860	449	6.6253	1.5601	-0.45988	10	920870	30324000	0.56	3	0.80228	vesicle1	11.86	49.79	49.79	96.29	87.42	4.12	0	4.12	0.07339	1.781	1.009	0.1839	18.22	NaN	NaN	NaN	NaN
2013-05-10_GAG_Top10HCD_HM1_GJ178	864	450	6.6513	0.5494	-0.010598	10	963490	29552000	0.56	0	0.80264	vesicle1	11.86	49.89	49.89	96.15	87.3	4.113	0	4.113	0.07133	1.734	1.011	0.1853	18.33	NaN	NaN	NaN	NaN
2013-05-10_GAG_Top10HCD_HM1_GJ178	865	451	6.6605	1.2705	-0.29951	10	978020	29522000	0.56	2	0.80277	vesicle1	11.86	49.93	49.93	96.1	87.26	4.111	0	4.111	0.0706	1.717	1.011	0.1857	18.37	NaN	NaN	NaN	NaN
2013-05-10_GAG_Top10HCD_HM1_GJ178	868	452	6.6816	0.5496	-0.010397	10	1075400	28762000	0.56	0	0.80306	vesicle1	11.86	50.02	50.02	95.99	87.17	4.105	0	4.105	0.06892	1.679	1.012	0.1869	18.46	NaN	NaN	NaN	NaN
2013-05-10_GAG_Top10HCD_HM1_GJ178	869	453	6.6908	1.2605	-0.30952	10	1065800	27955000	0.56	2	0.80319	vesicle1	11.86	50.05	50.05	95.94	87.13	4.103	0	4.103	0.06819	1.662	1.013	0.1873	18.5	NaN	NaN	NaN	NaN
2013-05-10_GAG_Top10HCD_HM1_GJ178	872	454	6.7118	0.92002	-0.16998	10	1136000	28035000	0.56	1	0.80348	vesicle1	11.86	50.14	50.14	95.83	87.04	4.097	0	4.097	0.06652	1.624	1.014	0.1885	18.59	NaN	NaN	NaN	NaN
2013-05-10_GAG_Top10HCD_HM1_GJ178	874	455	6.7271	1.2499	-0.3401	10	1211900	28993000	0.56	2	0.80369	vesicle1	11.86	50.2	50.2	95.74	86.97	4.093	0	4.093	0.06531	1.595	1.015	0.1893	18.65	NaN	NaN	NaN	NaN
2013-05-10_GAG_Top10HCD_HM1_GJ178	877	456	6.748	0.92091	-0.16909	10	1132200	27596000	0.56	1	0.80398	vesicle1	11.87	50.28	50.28	95.63	86.88	4.088	0	4.088	0.06365	1.557	1.016	0.1904	18.74	NaN	NaN	NaN	NaN
2013-05-10_GAG_Top10HCD_HM1_GJ178	879	457	6.7633	1.5991	-0.51092	10	1268300	28671000	0.56	3	0.80419	vesicle1	11.88	50.34	50.34	95.67	86.92	4.09	0	4.09	0.0642	1.569	1.016	0.1901	18.72	NaN	NaN	NaN	NaN
2013-05-10_GAG_Top10HCD_HM1_GJ178	883	458	6.79	1.24	-0.3	10	1373000	29929000	0.56	2	0.80501	vesicle1	11.89	50.44	50.44	95.77	87	4.097	0	4.097	0.06561	1.601	1.015	0.1894	18.67	NaN	NaN	NaN	NaN
2013-05-10_GAG_Top10HCD_HM1_GJ178	886	459	6.8106	0.92002	-0.16998	10	1440500	29562000	0.56	1	0.80581	vesicle1	11.91	50.52	50.52	95.84	87.07	4.102	0	4.102	0.0667	1.626	1.014	0.1889	18.62	NaN	NaN	NaN	NaN
2013-05-10_GAG_Top10HCD_HM1_GJ178	888	460	6.826	0.91999	-0.17001	10	1384200	28732000	0.56	1	0.80641	vesicle1	11.92	50.58	50.58	95.9	87.12	4.105	0	4.105	0.06751	1.644	1.014	0.1885	18.59	NaN	NaN	NaN	NaN
2013-05-10_GAG_Top10HCD_HM1_GJ178	890	461	6.8413	0.5595	-0.00049835	10	1460900	28876000	0.56	0	0.807	vesicle1	11.93	50.63	50.63	95.96	87.17	4.109	0	4.109	0.06832	1.663	1.013	0.1881	18.56	NaN	NaN	NaN	NaN
2013-05-10_GAG_Top10HCD_HM1_GJ178	891	462	6.8506	0.55	-0.009997	10	1436500	28387000	0.56	0	0.80736	vesicle1	11.94	50.67	50.67	95.99	87.2	4.111	0	4.111	0.06882	1.674	1.013	0.1878	18.54	NaN	NaN	NaN	NaN
2013-05-10_GAG_Top10HCD_HM1_GJ178	892	463	6.8598	0.92051	-0.15949	10	1493500	28224000	0.56	1	0.80771	vesicle1	11.94	50.7	50.7	96.03	87.22	4.113	0	4.113	0.0693	1.685	1.013	0.1876	18.52	NaN	NaN	NaN	NaN
2013-05-10_GAG_Top10HCD_HM1_GJ178	894	464	6.8751	0.5395	-0.020497	10	1461300	29108000	0.56	0	0.80831	vesicle1	11.95	50.76	50.76	96.08	87.27	4.117	0	4.117	0.07011	1.703	1.013	0.1872	18.48	NaN	NaN	NaN	NaN
2013-05-10_GAG_Top10HCD_HM1_GJ178	895	465	6.8841	1.2375	-0.18252	10	1482200	28792000	0.56	2	0.80865	vesicle1	11.96	50.8	50.8	96.12	87.3	4.119	0	4.119	0.07059	1.714	1.012	0.1869	18.47	NaN	NaN	NaN	NaN
2013-05-10_GAG_Top10HCD_HM1_GJ178	898	466	6.9047	1.1437	0.023723	10	1466800	27540000	0.65	1	0.80945	vesicle1	11.97	50.87	50.87	96.19	87.37	4.124	0	4.124	0.07168	1.738	1.012	0.1864	18.42	NaN	NaN	NaN	NaN
2013-05-10_GAG_Top10HCD_HM1_GJ178	900	467	6.9238	0.64919	-0.00080526	10	1563900	28347000	0.65	0	0.81019	vesicle1	11.99	50.94	50.94	96.26	87.43	4.129	0	4.129	0.07269	1.761	1.011	0.1859	18.38	NaN	NaN	NaN	NaN
2013-05-10_GAG_Top10HCD_HM1_GJ178	901	468	6.9346	0.65	-4.1723E-06	10	1569700	28615000	0.65	0	0.81061	vesicle1	12	50.98	50.98	96.3	87.46	4.131	0	4.131	0.07326	1.773	1.011	0.1856	18.36	NaN	NaN	NaN	NaN
2013-05-10_GAG_Top10HCD_HM1_GJ178	902	469	6.9455	0.6655	0.015503	10	1629200	28548000	0.65	0	0.81103	vesicle1	12	51.03	51.03	96.34	87.5	4.134	0	4.134	0.07383	1.786	1.011	0.1853	18.33	NaN	NaN	NaN	NaN
2013-05-10_GAG_Top10HCD_HM1_GJ178	903	470	6.9566	0.55409	-0.0059057	10	1616800	28602000	0.56	0	0.81145	vesicle1	12.01	51.07	51.07	96.38	87.53	4.136	0	4.136	0.07442	1.799	1.01	0.185	18.31	NaN	NaN	NaN	NaN
2013-05-10_GAG_Top10HCD_HM1_GJ178	904	471	6.9658	0.55	-0.009997	10	1586400	28760000	0.56	0	0.81181	vesicle1	12.02	51.1	51.1	96.42	87.56	4.139	0	4.139	0.07491	1.81	1.01	0.1848	18.29	NaN	NaN	NaN	NaN
2013-05-10_GAG_Top10HCD_HM1_GJ178	905	472	6.975	0.9405	-0.089496	10	1504000	28282000	0.56	1	0.81217	vesicle1	12.02	51.14	51.14	96.45	87.59	4.141	0	4.141	0.07539	1.821	1.01	0.1845	18.27	NaN	NaN	NaN	NaN
2013-05-10_GAG_Top10HCD_HM1_GJ178	907	473	6.9906	0.49948	-0.060523	10	1684300	29669000	0.56	0	0.81277	vesicle1	12.03	51.2	51.2	96.51	87.64	4.145	0	4.145	0.07622	1.839	1.01	0.1841	18.24	NaN	NaN	NaN	NaN
2013-05-10_GAG_Top10HCD_HM1_GJ178	908	474	6.999	0.5601	0.00010246	10	1733700	30418000	0.56	0	0.81309	vesicle1	12.04	51.23	51.23	96.54	87.67	4.147	0	4.147	0.07666	1.849	1.009	0.1839	18.22	NaN	NaN	NaN	NaN
2013-05-10_GAG_Top10HCD_HM1_GJ178	909	475	7.0083	0.57	0.010002	10	1657000	29907000	0.56	0	0.81345	vesicle1	12.05	51.26	51.26	96.58	87.7	4.149	0	4.149	0.07716	1.86	1.009	0.1836	18.2	NaN	NaN	NaN	NaN
2013-05-10_GAG_Top10HCD_HM1_GJ178	910	476	7.0178	1.2605	-0.29949	10	1694300	30294000	0.56	2	0.81382	vesicle1	12.05	51.3	51.3	96.61	87.73	4.151	0	4.151	0.07766	1.871	1.009	0.1834	18.18	NaN	NaN	NaN	NaN
2013-05-10_GAG_Top10HCD_HM1_GJ178	913	477	7.0388	0.9199	-0.1801	10	1795800	31203000	0.56	1	0.81463	vesicle1	12.07	51.38	51.38	96.69	87.8	4.156	0	4.156	0.07877	1.895	1.008	0.1828	18.13	NaN	NaN	NaN	NaN
2013-05-10_GAG_Top10HCD_HM1_GJ178	915	478	7.0541	1.6001	-0.50992	10	1825200	31664000	0.56	3	0.81523	vesicle1	12.08	51.41	51.41	96.75	87.85	4.16	0	4.16	0.07926	1.905	1.008	0.1823	18.09	NaN	NaN	NaN	NaN
2013-05-10_GAG_Top10HCD_HM1_GJ178	919	479	7.0808	1.2599	-0.32009	10	1861400	32125000	0.56	2	0.81626	vesicle1	12.1	51.33	51.33	96.91	87.98	4.169	0	4.169	0.07855	1.884	1.005	0.1809	17.99	NaN	NaN	NaN	NaN
2013-05-10_GAG_Top10HCD_HM1_GJ178	922	480	7.1018	1.24	-0.32	10	1968900	32784000	0.56	2	0.81707	vesicle1	12.12	51.27	51.27	97.03	88.08	4.177	0	4.177	0.07799	1.867	1.004	0.1798	17.91	NaN	NaN	NaN	NaN
2013-05-10_GAG_Top10HCD_HM1_GJ178	925	481	7.1225	0.5597	-0.00029808	10	1911000	32413000	0.56	0	0.81787	vesicle1	12.14	51.21	51.21	97.15	88.17	4.184	0	4.184	0.07745	1.851	1.002	0.1787	17.83	NaN	NaN	NaN	NaN
2013-05-10_GAG_Top10HCD_HM1_GJ178	926	482	7.1318	0.92031	-0.16969	10	1916900	32467000	0.56	1	0.81823	vesicle1	12.15	51.18	51.18	97.2	88.22	4.187	0	4.187	0.0772	1.844	1.001	0.1782	17.8	NaN	NaN	NaN	NaN
2013-05-10_GAG_Top10HCD_HM1_GJ178	928	483	7.1471	1.6	-0.49	10	1948700	33370000	0.56	3	0.81882	vesicle1	12.16	51.13	51.13	97.29	88.29	4.192	0	4.192	0.0768	1.832	1	0.1774	17.74	NaN	NaN	NaN	NaN
2013-05-10_GAG_Top10HCD_HM1_GJ178	932	484	7.1738	0.54949	-0.010512	10	1747000	31532000	0.56	0	0.81985	vesicle1	12.18	51.06	51.06	97.44	88.41	4.201	0	4.201	0.07609	1.811	0.9981	0.176	17.63	NaN	NaN	NaN	NaN
2013-05-10_GAG_Top10HCD_HM1_GJ178	933	485	7.183	0.55	-0.009997	10	1773000	30930000	0.56	0	0.8202	vesicle1	12.19	51.03	51.03	97.5	88.46	4.204	0	4.204	0.07585	1.804	0.9974	0.1755	17.6	NaN	NaN	NaN	NaN
2013-05-10_GAG_Top10HCD_HM1_GJ178	934	486	7.1921	0.92051	-0.14949	10	1791400	30938000	0.56	1	0.82056	vesicle1	12.2	51	51	97.55	88.5	4.208	0	4.208	0.07561	1.797	0.9967	0.175	17.56	NaN	NaN	NaN	NaN
2013-05-10_GAG_Top10HCD_HM1_GJ178	936	487	7.2075	0.91999	-0.16001	10	1824500	32185000	0.56	1	0.82115	vesicle1	12.21	50.96	50.96	97.64	88.57	4.213	0	4.213	0.0752	1.785	0.9954	0.1742	17.5	NaN	NaN	NaN	NaN
2013-05-10_GAG_Top10HCD_HM1_GJ178	938	488	7.2228	0.92002	-0.16998	10	1708700	31343000	0.56	1	0.82174	vesicle1	12.22	50.91	50.91	97.73	88.64	4.218	0	4.218	0.07479	1.773	0.9942	0.1734	17.44	NaN	NaN	NaN	NaN
2013-05-10_GAG_Top10HCD_HM1_GJ178	940	489	7.2381	1.26	-0.33001	10	1623800	30745000	0.56	2	0.82234	vesicle1	12.24	50.87	50.87	97.82	88.71	4.223	0	4.223	0.07439	1.761	0.993	0.1726	17.38	NaN	NaN	NaN	NaN
2013-05-10_GAG_Top10HCD_HM1_GJ178	943	490	7.2591	0.91999	-0.17001	10	1649000	30071000	0.56	1	0.82315	vesicle1	12.25	50.81	50.81	97.94	88.81	4.231	0	4.231	0.07383	1.745	0.9913	0.1715	17.3	NaN	NaN	NaN	NaN
2013-05-10_GAG_Top10HCD_HM1_GJ178	945	491	7.2745	0.9201	-0.16989	10	1657800	29939000	0.56	1	0.82374	vesicle1	12.27	50.76	50.76	98.02	88.88	4.236	0	4.236	0.07343	1.733	0.9901	0.1707	17.24	NaN	NaN	NaN	NaN
2013-05-10_GAG_Top10HCD_HM1_GJ178	947	492	7.2898	0.5494	-0.010598	10	1523500	29861000	0.56	0	0.82433	vesicle1	12.28	50.72	50.72	98.11	88.96	4.241	0	4.241	0.07302	1.722	0.9889	0.1699	17.18	NaN	NaN	NaN	NaN
2013-05-10_GAG_Top10HCD_HM1_GJ178	948	493	7.299	0.92051	-0.17949	10	1563300	29650000	0.56	1	0.82469	vesicle1	12.29	50.69	50.69	98.17	89	4.244	0	4.244	0.07278	1.715	0.9882	0.1694	17.14	NaN	NaN	NaN	NaN
2013-05-10_GAG_Top10HCD_HM1_GJ178	950	494	7.3143	0.91999	-0.16001	10	1531100	29430000	0.56	1	0.82528	vesicle1	12.3	50.64	50.64	98.25	89.07	4.25	0	4.25	0.07237	1.703	0.987	0.1686	17.08	NaN	NaN	NaN	NaN
2013-05-10_GAG_Top10HCD_HM1_GJ178	952	495	7.3296	0.9201	-0.16989	10	1563000	28740000	0.56	1	0.82587	vesicle1	12.31	50.6	50.6	98.34	89.14	4.255	0	4.255	0.07197	1.691	0.9857	0.1677	17.02	NaN	NaN	NaN	NaN
2013-05-10_GAG_Top10HCD_HM1_GJ178	954	496	7.345	0.92989	-0.16011	10	1486000	28089000	0.56	1	0.82647	vesicle1	12.33	50.55	50.55	98.43	89.21	4.26	0	4.26	0.07156	1.68	0.9845	0.1669	16.96	NaN	NaN	NaN	NaN
2013-05-10_GAG_Top10HCD_HM1_GJ178	956	497	7.3605	0.5595	-0.00049835	10	1535900	28664000	0.56	0	0.82707	vesicle1	12.32	50.54	50.54	98.55	89.33	4.264	0	4.264	0.07198	1.688	0.9825	0.1664	16.94	NaN	NaN	NaN	NaN
2013-05-10_GAG_Top10HCD_HM1_GJ178	957	498	7.3698	0.92051	-0.16949	10	1508800	28429000	0.56	1	0.82743	vesicle1	12.31	50.53	50.53	98.63	89.41	4.267	0	4.267	0.07248	1.699	0.981	0.1661	16.94	NaN	NaN	NaN	NaN
2013-05-10_GAG_Top10HCD_HM1_GJ178	959	499	7.3851	0.53962	-0.020382	10	1630100	28210000	0.56	0	0.82802	vesicle1	12.29	50.53	50.53	98.76	89.54	4.27	0	4.27	0.07329	1.716	0.9786	0.1657	16.94	NaN	NaN	NaN	NaN
2013-05-10_GAG_Top10HCD_HM1_GJ178	960	500	7.3941	0.8606	-0.1694	10	1590000	28144000	0.56	1	0.82837	vesicle1	12.28	50.53	50.53	98.84	89.62	4.272	0	4.272	0.07376	1.726	0.9771	0.1655	16.94	NaN	NaN	NaN	NaN
2013-05-10_GAG_Top10HCD_HM1_GJ178	962	501	7.4085	0.5494	-0.010598	10	1615200	28281000	0.56	0	0.82892	vesicle1	12.26	50.53	50.53	98.96	89.74	4.276	0	4.276	0.07452	1.743	0.9748	0.1651	16.94	NaN	NaN	NaN	NaN
2013-05-10_GAG_Top10HCD_HM1_GJ178	963	502	7.4176	0.92048	-0.14952	10	1558000	28257000	0.56	1	0.82928	vesicle1	12.25	50.52	50.52	99.04	89.82	4.278	0	4.278	0.07501	1.753	0.9734	0.1649	16.94	NaN	NaN	NaN	NaN
2013-05-10_GAG_Top10HCD_HM1_GJ178	965	503	7.433	0.5494	-0.010598	10	1616400	28550000	0.56	0	0.82987	vesicle1	12.23	50.52	50.52	99.17	89.95	4.282	0	4.282	0.07582	1.771	0.971	0.1645	16.94	NaN	NaN	NaN	NaN
2013-05-10_GAG_Top10HCD_HM1_GJ178	966	504	7.4421	0.55	-0.009997	10	1690100	28780000	0.56	0	0.83022	vesicle1	12.22	50.52	50.52	99.25	90.03	4.284	0	4.284	0.0763	1.781	0.9695	0.1642	16.94	NaN	NaN	NaN	NaN
2013-05-10_GAG_Top10HCD_HM1_GJ178	967	505	7.4513	0.55	-0.009997	10	1679300	28375000	0.56	0	0.83058	vesicle1	12.21	50.52	50.52	99.33	90.1	4.286	0	4.286	0.07679	1.792	0.9681	0.164	16.94	NaN	NaN	NaN	NaN
2013-05-10_GAG_Top10HCD_HM1_GJ178	968	506	7.4605	0.56002	1.663E-05	10	1667400	28581000	0.56	0	0.83093	vesicle1	12.2	50.51	50.51	99.41	90.18	4.288	0	4.288	0.07727	1.802	0.9666	0.1637	16.94	NaN	NaN	NaN	NaN
2013-05-10_GAG_Top10HCD_HM1_GJ178	969	507	7.4698	0.92048	-0.17952	10	1716400	28158000	0.56	1	0.83129	vesicle1	12.18	50.51	50.51	99.49	90.26	4.29	0	4.29	0.07777	1.813	0.9651	0.1635	16.94	NaN	NaN	NaN	NaN
2013-05-10_GAG_Top10HCD_HM1_GJ178	971	508	7.4851	0.53962	-0.020382	10	1728700	29358000	0.56	0	0.83188	vesicle1	12.17	50.51	50.51	99.62	90.39	4.294	0	4.294	0.07858	1.83	0.9627	0.1631	16.94	NaN	NaN	NaN	NaN
2013-05-10_GAG_Top10HCD_HM1_GJ178	972	509	7.4941	0.55	-0.009997	10	1748700	29456000	0.56	0	0.83223	vesicle1	12.15	50.51	50.51	99.7	90.47	4.296	0	4.296	0.07905	1.84	0.9613	0.1629	16.94	NaN	NaN	NaN	NaN
2013-05-10_GAG_Top10HCD_HM1_GJ178	973	510	7.5033	0.5399	-0.020096	10	1743100	29624000	0.56	0	0.83259	vesicle1	12.14	50.5	50.5	99.77	90.55	4.298	0	4.298	0.07954	1.85	0.9598	0.1626	16.94	NaN	NaN	NaN	NaN
2013-05-10_GAG_Top10HCD_HM1_GJ178	974	511	7.5123	0.54997	-0.010026	10	1672800	29275000	0.56	0	0.83293	vesicle1	12.13	50.5	50.5	99.85	90.62	4.301	0	4.301	0.08002	1.861	0.9584	0.1624	16.94	NaN	NaN	NaN	NaN
2013-05-10_GAG_Top10HCD_HM1_GJ178	975	512	7.5215	0.5601	0.00010246	10	1711400	29792000	0.56	0	0.83329	vesicle1	12.12	50.5	50.5	99.93	90.7	4.303	0	4.303	0.0805	1.871	0.9569	0.1621	16.94	NaN	NaN	NaN	NaN
2013-05-10_GAG_Top10HCD_HM1_GJ178	976	513	7.5308	0.92042	-0.17958	10	1728600	29362000	0.56	1	0.83365	vesicle1	12.11	50.5	50.5	100	90.78	4.305	0	4.305	0.08099	1.881	0.9554	0.1619	16.94	NaN	NaN	NaN	NaN
2013-05-10_GAG_Top10HCD_HM1_GJ178	978	514	7.5461	0.91999	-0.19001	10	1769400	30120000	0.56	1	0.83424	vesicle1	12.09	50.49	50.49	100.1	90.91	4.309	0	4.309	0.08181	1.899	0.953	0.1615	16.94	NaN	NaN	NaN	NaN
2013-05-10_GAG_Top10HCD_HM1_GJ178	980	515	7.5615	0.91999	-0.19001	10	1742600	29921000	0.58	1	0.83484	vesicle1	12.07	50.49	50.49	100.3	91.05	4.312	0	4.312	0.08262	1.916	0.9506	0.1611	16.94	NaN	NaN	NaN	NaN
2013-05-10_GAG_Top10HCD_HM1_GJ178	982	516	7.5768	0.92002	-0.18998	10	1745200	29385000	0.56	1	0.83543	vesicle1	12.05	50.49	50.49	100.4	91.18	4.316	0	4.316	0.08343	1.933	0.9481	0.1607	16.95	NaN	NaN	NaN	NaN
2013-05-10_GAG_Top10HCD_HM1_GJ178	984	517	7.5921	0.91999	-0.17001	10	1692600	29227000	0.56	1	0.83602	vesicle1	12.04	50.48	50.48	100.5	91.31	4.32	0	4.32	0.08424	1.95	0.9457	0.1603	16.95	NaN	NaN	NaN	NaN
2013-05-10_GAG_Top10HCD_HM1_GJ178	986	518	7.6075	1.2601	-0.31989	10	1721300	28997000	0.56	2	0.83661	vesicle1	12.02	50.48	50.48	100.7	91.44	4.323	0	4.323	0.08505	1.967	0.9433	0.1599	16.95	NaN	NaN	NaN	NaN
2013-05-10_GAG_Top10HCD_HM1_GJ178	989	519	7.6285	0.53939	-0.020611	10	1735200	29052000	0.56	0	0.83742	vesicle1	11.99	50.47	50.47	100.8	91.62	4.328	0	4.328	0.08616	1.991	0.9399	0.1593	16.95	NaN	NaN	NaN	NaN
2013-05-10_GAG_Top10HCD_HM1_GJ178	990	520	7.6375	0.5407	-0.019295	10	1733200	28857000	0.56	0	0.83777	vesicle1	11.98	50.47	50.47	100.9	91.69	4.33	0	4.33	0.08664	2.001	0.9385	0.1591	16.95	NaN	NaN	NaN	NaN
2013-05-10_GAG_Top10HCD_HM1_GJ178	991	521	7.6465	0.5393	-0.020697	10	1729700	28702000	0.56	0	0.83812	vesicle1	11.97	50.47	50.47	101	91.77	4.332	0	4.332	0.08711	2.011	0.9371	0.1588	16.95	NaN	NaN	NaN	NaN
2013-05-10_GAG_Top10HCD_HM1_GJ178	992	522	7.6555	1.5107	-0.51929	10	1686500	28607000	0.56	3	0.83847	vesicle1	11.96	50.42	50.42	101.1	91.85	4.333	0	4.333	0.08716	2.011	0.9359	0.1589	16.98	NaN	NaN	NaN	NaN
2013-05-10_GAG_Top10HCD_HM1_GJ178	996	523	7.6806	0.53927	-0.020726	10	1681000	29115000	0.56	0	0.83944	vesicle1	11.95	50.18	50.18	101.3	92.09	4.334	0	4.334	0.08649	1.996	0.9333	0.1595	17.09	NaN	NaN	NaN	NaN
2013-05-10_GAG_Top10HCD_HM1_GJ178	997	524	7.6896	0.92071	-0.17929	10	1635500	29052000	0.56	1	0.83979	vesicle1	11.94	50.1	50.1	101.4	92.17	4.334	0	4.334	0.08625	1.99	0.9323	0.1598	17.14	NaN	NaN	NaN	NaN
2013-05-10_GAG_Top10HCD_HM1_GJ178	999	525	7.705	1.6099	-0.4701	10	1667200	28627000	0.56	3	0.84038	vesicle1	11.93	49.96	49.96	101.6	92.31	4.335	0	4.335	0.08585	1.98	0.9307	0.1602	17.21	NaN	NaN	NaN	NaN
2013-05-10_GAG_Top10HCD_HM1_GJ178	1003	526	7.7318	0.9199	-0.1901	10	1644800	28518000	0.56	1	0.84142	vesicle1	11.92	49.71	49.71	101.8	92.56	4.335	0	4.335	0.08514	1.964	0.9279	0.1609	17.34	NaN	NaN	NaN	NaN
2013-05-10_GAG_Top10HCD_HM1_GJ178	1005	527	7.7471	1.21	-0.34999	10	1552000	28511000	0.56	2	0.84201	vesicle1	11.91	49.57	49.57	102	92.7	4.336	0	4.336	0.08473	1.954	0.9262	0.1613	17.41	NaN	NaN	NaN	NaN
2013-05-10_GAG_Top10HCD_HM1_GJ178	1008	528	7.7673	0.89009	-0.17991	10	1593800	28195000	0.56	1	0.84279	vesicle1	11.9	49.38	49.38	102.2	92.89	4.336	0	4.336	0.0842	1.942	0.9241	0.1618	17.51	NaN	NaN	NaN	NaN
2013-05-10_GAG_Top10HCD_HM1_GJ178	1010	529	7.7821	0.91001	-0.16999	10	1603800	27514000	0.56	1	0.84336	vesicle1	11.89	49.24	49.24	102.3	93.02	4.337	0	4.337	0.08381	1.932	0.9225	0.1622	17.58	NaN	NaN	NaN	NaN
2013-05-10_GAG_Top10HCD_HM1_GJ178	1012	530	7.7973	0.53939	-0.020611	10	1605600	28170000	0.56	0	0.84395	vesicle1	11.88	49.1	49.1	102.5	93.17	4.337	0	4.337	0.0834	1.923	0.9209	0.1626	17.66	NaN	NaN	NaN	NaN
2013-05-10_GAG_Top10HCD_HM1_GJ178	1013	531	7.8063	0.92051	-0.16949	10	1595100	28169000	0.56	1	0.8443	vesicle1	11.87	49.02	49.02	102.6	93.25	4.337	0	4.337	0.08317	1.917	0.92	0.1629	17.7	NaN	NaN	NaN	NaN
2013-05-10_GAG_Top10HCD_HM1_GJ178	1015	532	7.8216	1.26	-0.32001	10	1527300	27566000	0.56	2	0.84489	vesicle1	11.86	48.88	48.88	102.7	93.39	4.338	0	4.338	0.08276	1.908	0.9183	0.1633	17.78	NaN	NaN	NaN	NaN
2013-05-10_GAG_Top10HCD_HM1_GJ178	1018	533	7.8426	0.92002	-0.17998	10	1511700	27975000	0.56	1	0.8457	vesicle1	11.85	48.68	48.68	102.9	93.59	4.338	0	4.338	0.08221	1.895	0.9161	0.1638	17.88	NaN	NaN	NaN	NaN
2013-05-10_GAG_Top10HCD_HM1_GJ178	1020	534	7.858	1.26	-0.33001	10	1559600	28218000	0.56	2	0.8463	vesicle1	11.84	48.54	48.54	103.1	93.73	4.339	0	4.339	0.0818	1.885	0.9145	0.1642	17.96	NaN	NaN	NaN	NaN
2013-05-10_GAG_Top10HCD_HM1_GJ178	1023	535	7.879	0.9201	-0.16989	10	1450600	27470000	0.56	1	0.84711	vesicle1	11.83	48.34	48.34	103.3	93.92	4.339	0	4.339	0.08124	1.872	0.9123	0.1648	18.06	NaN	NaN	NaN	NaN
2013-05-10_GAG_Top10HCD_HM1_GJ178	1025	536	7.8943	0.54949	-0.010512	10	1488500	27575000	0.56	0	0.8477	vesicle1	11.82	48.2	48.2	103.4	94.06	4.34	0	4.34	0.08084	1.863	0.9107	0.1652	18.14	NaN	NaN	NaN	NaN
2013-05-10_GAG_Top10HCD_HM1_GJ178	1026	537	7.9035	0.90051	-0.16949	10	1503300	28298000	0.56	1	0.84805	vesicle1	11.81	48.12	48.12	103.5	94.15	4.34	0	4.34	0.0806	1.857	0.9097	0.1654	18.19	NaN	NaN	NaN	NaN
2013-05-10_GAG_Top10HCD_HM1_GJ178	1028	538	7.9185	0.5395	-0.020497	10	1383400	27224000	0.56	0	0.84863	vesicle1	11.81	47.98	47.98	103.6	94.29	4.34	0	4.34	0.0802	1.848	0.9081	0.1658	18.26	NaN	NaN	NaN	NaN
2013-05-10_GAG_Top10HCD_HM1_GJ178	1029	539	7.9275	0.55078	-0.0092245	10	1385300	27988000	0.56	0	0.84898	vesicle1	11.8	47.89	47.89	103.7	94.37	4.341	0	4.341	0.07996	1.842	0.9071	0.1661	18.31	NaN	NaN	NaN	NaN
2013-05-10_GAG_Top10HCD_HM1_GJ178	1030	540	7.9366	0.91962	-0.16038	10	1443300	27865000	0.56	1	0.84934	vesicle1	11.79	47.81	47.81	103.8	94.46	4.341	0	4.341	0.07972	1.836	0.9062	0.1663	18.35	NaN	NaN	NaN	NaN
2013-05-10_GAG_Top10HCD_HM1_GJ178	1032	541	7.952	0.91999	-0.18001	10	1448400	27732000	0.56	1	0.84993	vesicle1	11.79	47.7	47.7	104	94.59	4.342	0	4.342	0.07957	1.833	0.9045	0.1668	18.44	NaN	NaN	NaN	NaN
2013-05-10_GAG_Top10HCD_HM1_GJ178	1034	542	7.9673	0.53962	-0.020382	10	1413100	28609000	0.56	0	0.85052	vesicle1	11.79	47.78	47.78	104.1	94.69	4.349	0	4.349	0.0812	1.867	0.902	0.1676	18.58	NaN	NaN	NaN	NaN
2013-05-10_GAG_Top10HCD_HM1_GJ178	1035	543	7.9763	0.53988	-0.020125	10	1446500	28333000	0.56	0	0.85087	vesicle1	11.79	47.83	47.83	104.1	94.75	4.352	0	4.352	0.08215	1.887	0.9006	0.1681	18.66	NaN	NaN	NaN	NaN
2013-05-10_GAG_Top10HCD_HM1_GJ178	1036	544	7.9853	0.55	-0.009997	10	1408700	28472000	0.56	0	0.85122	vesicle1	11.8	47.87	47.87	104.2	94.81	4.356	0	4.356	0.0831	1.908	0.8992	0.1685	18.74	NaN	NaN	NaN	NaN
2013-05-10_GAG_Top10HCD_HM1_GJ178	1037	545	7.9945	0.53999	-0.020011	10	1409500	28656000	0.56	0	0.85157	vesicle1	11.8	47.92	47.92	104.3	94.87	4.36	0	4.36	0.08407	1.928	0.8977	0.169	18.83	NaN	NaN	NaN	NaN
2013-05-10_GAG_Top10HCD_HM1_GJ178	1038	546	8.0035	0.55	-0.009997	10	1406300	28337000	0.56	0	0.85192	vesicle1	11.8	47.97	47.97	104.3	94.93	4.364	0	4.364	0.08502	1.948	0.8963	0.1695	18.91	NaN	NaN	NaN	NaN
2013-05-10_GAG_Top10HCD_HM1_GJ178	1039	547	8.0126	0.56002	1.663E-05	10	1438800	28439000	0.56	0	0.85227	vesicle1	11.81	48.02	48.02	104.4	94.99	4.368	0	4.368	0.08599	1.969	0.8948	0.17	19	NaN	NaN	NaN	NaN
2013-05-10_GAG_Top10HCD_HM1_GJ178	1040	548	8.022	0.55	-0.009997	10	1335100	28539000	0.56	0	0.85263	vesicle1	11.81	48.07	48.07	104.5	95.05	4.372	0	4.372	0.08698	1.99	0.8933	0.1705	19.08	NaN	NaN	NaN	NaN
2013-05-10_GAG_Top10HCD_HM1_GJ178	1041	549	8.0311	0.55	-0.009997	10	1341900	28497000	0.56	0	0.85299	vesicle1	11.81	48.12	48.12	104.5	95.11	4.376	0	4.376	0.08795	2.01	0.8919	0.171	19.17	NaN	NaN	NaN	NaN
2013-05-10_GAG_Top10HCD_HM1_GJ178	1042	550	8.0403	1.2606	-0.35943	10	1313200	28287000	0.56	2	0.85334	vesicle1	11.81	48.17	48.17	104.6	95.17	4.379	0	4.379	0.08892	2.03	0.8904	0.1714	19.25	NaN	NaN	NaN	NaN
2013-05-10_GAG_Top10HCD_HM1_GJ178	1045	551	8.0613	0.54943	-0.010569	10	1282200	28382000	0.56	0	0.85415	vesicle1	11.82	48.28	48.28	104.7	95.31	4.388	0	4.388	0.09114	2.077	0.8871	0.1726	19.45	NaN	NaN	NaN	NaN
2013-05-10_GAG_Top10HCD_HM1_GJ178	1046	552	8.0705	0.53999	-0.020011	10	1367800	28689000	0.56	0	0.85451	vesicle1	11.82	48.33	48.33	104.8	95.37	4.392	0	4.392	0.09211	2.097	0.8856	0.173	19.54	NaN	NaN	NaN	NaN
2013-05-10_GAG_Top10HCD_HM1_GJ178	1047	553	8.0795	0.53999	-0.020011	10	1331300	28696000	0.56	0	0.85486	vesicle1	11.82	48.38	48.38	104.9	95.43	4.396	0	4.396	0.09306	2.117	0.8842	0.1735	19.62	NaN	NaN	NaN	NaN
2013-05-10_GAG_Top10HCD_HM1_GJ178	1048	554	8.0885	0.92051	-0.17949	10	1394700	29046000	0.56	1	0.8552	vesicle1	11.83	48.43	48.43	104.9	95.49	4.4	0	4.4	0.09402	2.137	0.8828	0.174	19.71	NaN	NaN	NaN	NaN
2013-05-10_GAG_Top10HCD_HM1_GJ178	1050	555	8.1038	0.87044	-0.16956	10	1392000	29784000	0.56	1	0.8558	vesicle1	11.83	48.51	48.51	105	95.59	4.406	0	4.406	0.09564	2.17	0.8804	0.1748	19.86	NaN	NaN	NaN	NaN
2013-05-10_GAG_Top10HCD_HM1_GJ178	1052	556	8.1183	1.2596	-0.32041	10	1357400	29185000	0.56	2	0.85636	vesicle1	11.84	48.58	48.58	105.2	95.68	4.413	0	4.413	0.09717	2.202	0.878	0.1756	20	NaN	NaN	NaN	NaN
2013-05-10_GAG_Top10HCD_HM1_GJ178	1055	557	8.1393	0.53947	-0.020526	10	1413100	28774000	0.56	0	0.85717	vesicle1	11.84	48.7	48.7	105.3	95.82	4.421	0	4.421	0.0994	2.248	0.8747	0.1767	20.2	NaN	NaN	NaN	NaN
2013-05-10_GAG_Top10HCD_HM1_GJ178	1056	558	8.1483	0.53999	-0.020011	10	1396100	28607000	0.56	0	0.85752	vesicle1	11.84	48.75	48.75	105.4	95.88	4.425	0	4.425	0.1003	2.268	0.8733	0.1772	20.29	NaN	NaN	NaN	NaN
2013-05-10_GAG_Top10HCD_HM1_GJ178	1057	559	8.1573	0.53999	-0.020011	10	1483100	29188000	0.56	0	0.85787	vesicle1	11.85	48.79	48.79	105.4	95.94	4.429	0	4.429	0.1013	2.287	0.8719	0.1776	20.37	NaN	NaN	NaN	NaN
2013-05-10_GAG_Top10HCD_HM1_GJ178	1058	560	8.1663	1.3074	-0.21257	10	1413600	29028000	0.56	2	0.85821	vesicle1	11.85	48.84	48.84	105.5	96	4.433	0	4.433	0.1023	2.307	0.8704	0.1781	20.46	NaN	NaN	NaN	NaN
2013-05-10_GAG_Top10HCD_HM1_GJ178	1061	561	8.1881	0.64299	-0.0070137	10	1425100	28553000	0.65	0	0.85906	vesicle1	11.86	48.96	48.96	105.6	96.14	4.442	0	4.442	0.1046	2.354	0.867	0.1793	20.68	NaN	NaN	NaN	NaN
2013-05-10_GAG_Top10HCD_HM1_GJ178	1062	562	8.1988	0.65002	2.4438E-05	10	1439400	28860000	0.65	0	0.85947	vesicle1	11.86	49.02	49.02	105.7	96.21	4.447	0	4.447	0.1057	2.377	0.8653	0.1798	20.78	NaN	NaN	NaN	NaN
2013-05-10_GAG_Top10HCD_HM1_GJ178	1063	563	8.2096	0.64007	-0.0099319	10	1428300	28568000	0.65	0	0.85989	vesicle1	11.86	49.07	49.07	105.8	96.28	4.451	0	4.451	0.1068	2.4	0.8636	0.1804	20.89	NaN	NaN	NaN	NaN
2013-05-10_GAG_Top10HCD_HM1_GJ178	1064	564	8.2203	1.1107	-0.0092936	10	1428600	28568000	0.65	1	0.8603	vesicle1	11.87	49.13	49.13	105.9	96.35	4.456	0	4.456	0.108	2.423	0.8619	0.181	21	NaN	NaN	NaN	NaN
2013-05-10_GAG_Top10HCD_HM1_GJ178	1066	565	8.2388	1.11	-0.0099803	10	1516300	29188000	0.65	1	0.86102	vesicle1	11.87	49.23	49.23	106	96.47	4.464	0	4.464	0.1099	2.463	0.8589	0.1819	21.18	NaN	NaN	NaN	NaN
2013-05-10_GAG_Top10HCD_HM1_GJ178	1068	566	8.2573	1.37	-0.17003	10	1477000	28316000	0.65	2	0.86173	vesicle1	11.88	49.3	49.3	106.1	96.56	4.478	0	4.478	0.1113	2.486	0.8579	0.1822	21.23	NaN	NaN	NaN	NaN
2013-05-10_GAG_Top10HCD_HM1_GJ178	1071	567	8.2801	1.46	-0.14996	10	1425800	28414000	0.65	2	0.86261	vesicle1	11.9	49.34	49.34	106.3	96.61	4.509	0	4.509	0.1119	2.482	0.8603	0.1809	21.03	NaN	NaN	NaN	NaN
2013-05-10_GAG_Top10HCD_HM1_GJ178	1074	568	8.3045	1.405	-0.23501	10	1444200	28902000	0.65	2	0.86355	vesicle1	11.92	49.38	49.38	106.4	96.66	4.542	0	4.542	0.1126	2.478	0.8629	0.1797	20.82	NaN	NaN	NaN	NaN
2013-05-10_GAG_Top10HCD_HM1_GJ178	1077	569	8.3279	1.6045	-0.50548	10	1505600	28729000	0.58	3	0.86446	vesicle1	11.94	49.41	49.41	106.5	96.71	4.573	0	4.573	0.1132	2.475	0.8654	0.1784	20.62	NaN	NaN	NaN	NaN
2013-05-10_GAG_Top10HCD_HM1_GJ178	1081	570	8.3546	0.91976	-0.18024	10	1395800	28595000	0.56	1	0.86549	vesicle1	11.96	49.46	49.46	106.7	96.77	4.609	0	4.609	0.1139	2.471	0.8682	0.177	20.39	NaN	NaN	NaN	NaN
2013-05-10_GAG_Top10HCD_HM1_GJ178	1083	571	8.37	0.54949	-0.010512	10	1422400	28308000	0.56	0	0.86609	vesicle1	11.97	49.48	49.48	106.7	96.8	4.63	0	4.63	0.1143	2.468	0.8698	0.1762	20.26	NaN	NaN	NaN	NaN
2013-05-10_GAG_Top10HCD_HM1_GJ178	1084	572	8.3791	0.5401	-0.019896	10	1434400	28332000	0.56	0	0.86644	vesicle1	11.98	49.5	49.5	106.8	96.82	4.642	0	4.642	0.1145	2.467	0.8708	0.1757	20.18	NaN	NaN	NaN	NaN
2013-05-10_GAG_Top10HCD_HM1_GJ178	1085	573	8.3881	1.2604	-0.3296	10	1399400	28276000	0.56	2	0.86679	vesicle1	11.99	49.51	49.51	106.8	96.84	4.655	0	4.655	0.1148	2.466	0.8718	0.1752	20.1	NaN	NaN	NaN	NaN
2013-05-10_GAG_Top10HCD_HM1_GJ178	1088	574	8.4091	0.92005	-0.16995	10	1420400	28816000	0.56	1	0.8676	vesicle1	12.01	49.55	49.55	107	96.88	4.683	0	4.683	0.1153	2.463	0.874	0.1741	19.92	NaN	NaN	NaN	NaN
2013-05-10_GAG_Top10HCD_HM1_GJ178	1090	575	8.4245	0.5595	-0.00049835	10	1373200	27443000	0.56	0	0.86819	vesicle1	12.02	49.57	49.57	107	96.91	4.704	0	4.704	0.1157	2.46	0.8756	0.1733	19.79	NaN	NaN	NaN	NaN
2013-05-10_GAG_Top10HCD_HM1_GJ178	1091	576	8.4338	1.2606	-0.35943	10	1361500	27798000	0.56	2	0.86855	vesicle1	12.03	49.59	49.59	107.1	96.93	4.716	0	4.716	0.116	2.459	0.8766	0.1728	19.71	NaN	NaN	NaN	NaN
2013-05-10_GAG_Top10HCD_HM1_GJ178	1094	577	8.4548	0.91999	-0.16001	10	1280800	26811000	0.56	1	0.86936	vesicle1	12.04	49.62	49.62	107.2	96.98	4.745	0	4.745	0.1165	2.456	0.8788	0.1717	19.54	NaN	NaN	NaN	NaN
2013-05-10_GAG_Top10HCD_HM1_GJ178	1096	578	8.4701	1.2599	-0.33006	10	1224800	26924000	0.56	2	0.86996	vesicle1	12.06	49.64	49.64	107.3	97.01	4.765	0	4.765	0.1169	2.454	0.8804	0.1709	19.41	NaN	NaN	NaN	NaN
2013-05-10_GAG_Top10HCD_HM1_GJ178	1099	579	8.4911	0.5595	-0.00049835	10	1256300	27175000	0.56	0	0.87077	vesicle1	12.07	49.68	49.68	107.4	97.05	4.794	0	4.794	0.1175	2.451	0.8827	0.1698	19.24	NaN	NaN	NaN	NaN
2013-05-10_GAG_Top10HCD_HM1_GJ178	1100	580	8.5005	0.55	-0.009997	10	1249700	27212000	0.56	0	0.87113	vesicle1	12.08	49.69	49.69	107.5	97.07	4.806	0	4.806	0.1177	2.45	0.8836	0.1693	19.16	NaN	NaN	NaN	NaN
2013-05-10_GAG_Top10HCD_HM1_GJ178	1101	581	8.5096	0.55	-0.009997	10	1256400	27484000	0.56	0	0.87148	vesicle1	12.09	49.71	49.71	107.5	97.09	4.819	0	4.819	0.118	2.448	0.8846	0.1688	19.08	NaN	NaN	NaN	NaN
2013-05-10_GAG_Top10HCD_HM1_GJ178	1102	582	8.5188	0.55996	-4.0591E-05	10	1277000	27142000	0.56	0	0.87184	vesicle1	12.1	49.72	49.72	107.6	97.11	4.831	0	4.831	0.1182	2.447	0.8856	0.1683	19.01	NaN	NaN	NaN	NaN
2013-05-10_GAG_Top10HCD_HM1_GJ178	1103	583	8.5281	0.55	-0.009997	10	1243500	27105000	0.56	0	0.8722	vesicle1	12.1	49.74	49.74	107.6	97.13	4.843	0	4.843	0.1185	2.446	0.8866	0.1678	18.93	NaN	NaN	NaN	NaN
2013-05-10_GAG_Top10HCD_HM1_GJ178	1104	584	8.5373	0.55	-0.009997	10	1188800	27304000	0.56	0	0.87255	vesicle1	12.11	49.75	49.75	107.7	97.15	4.856	0	4.856	0.1187	2.445	0.8875	0.1673	18.85	NaN	NaN	NaN	NaN
2013-05-10_GAG_Top10HCD_HM1_GJ178	1105	585	8.5465	0.92051	-0.17949	10	1229900	27180000	0.56	1	0.87291	vesicle1	12.12	49.77	49.77	107.7	97.17	4.868	0	4.868	0.119	2.443	0.8885	0.1669	18.78	NaN	NaN	NaN	NaN
2013-05-10_GAG_Top10HCD_HM1_GJ178	1107	586	8.5618	0.53947	-0.020526	10	1196200	27315000	0.56	0	0.8735	vesicle1	12.12	49.74	49.74	107.9	97.29	4.89	0	4.89	0.1203	2.46	0.8892	0.1673	18.81	NaN	NaN	NaN	NaN
2013-05-10_GAG_Top10HCD_HM1_GJ178	1108	587	8.5708	0.92051	-0.16949	10	1170600	27137000	0.56	1	0.87385	vesicle1	12.12	49.71	49.71	108	97.38	4.903	0	4.903	0.1212	2.473	0.8894	0.1678	18.86	NaN	NaN	NaN	NaN
2013-05-10_GAG_Top10HCD_HM1_GJ178	1110	588	8.5861	0.54955	-0.010455	10	1106700	27164000	0.56	0	0.87444	vesicle1	12.11	49.67	49.67	108.2	97.53	4.925	0	4.925	0.1229	2.495	0.8898	0.1686	18.94	NaN	NaN	NaN	NaN
2013-05-10_GAG_Top10HCD_HM1_GJ178	1111	589	8.5953	0.92068	-0.17932	10	1123900	27471000	0.56	1	0.87479	vesicle1	12.11	49.64	49.64	108.3	97.62	4.938	0	4.938	0.1238	2.508	0.8901	0.1691	18.99	NaN	NaN	NaN	NaN
2013-05-10_GAG_Top10HCD_HM1_GJ178	1113	590	8.6106	0.91982	-0.16018	10	1136300	27694000	0.56	1	0.87539	vesicle1	12.1	49.6	49.6	108.6	97.77	4.96	0	4.96	0.1255	2.53	0.8905	0.1699	19.08	NaN	NaN	NaN	NaN
2013-05-10_GAG_Top10HCD_HM1_GJ178	1115	591	8.626	1.26	-0.32001	10	1121000	27717000	0.56	2	0.87598	vesicle1	12.09	49.56	49.56	108.8	97.92	4.982	0	4.982	0.1271	2.551	0.8909	0.1707	19.16	NaN	NaN	NaN	NaN
2013-05-10_GAG_Top10HCD_HM1_GJ178	1118	592	8.647	0.91999	-0.17001	10	1159400	27456000	0.56	1	0.87679	vesicle1	12.09	49.5	49.5	109	98.13	5.012	0	5.012	0.1293	2.58	0.8915	0.1718	19.27	NaN	NaN	NaN	NaN
2013-05-10_GAG_Top10HCD_HM1_GJ178	1120	593	8.6623	0.91999	-0.17001	10	1122400	26903000	0.56	1	0.87738	vesicle1	12.08	49.45	49.45	109.3	98.28	5.033	0	5.033	0.1309	2.601	0.8919	0.1726	19.35	NaN	NaN	NaN	NaN
2013-05-10_GAG_Top10HCD_HM1_GJ178	1122	594	8.6776	0.54949	-0.010512	10	1049200	25324000	0.56	0	0.87798	vesicle1	12.08	49.41	49.41	109.5	98.43	5.055	0	5.055	0.1326	2.622	0.8923	0.1734	19.44	NaN	NaN	NaN	NaN
2013-05-10_GAG_Top10HCD_HM1_GJ178	1123	595	8.6868	0.55	-0.009997	10	1077100	25963000	0.56	0	0.87833	vesicle1	12.07	49.38	49.38	109.6	98.52	5.068	0	5.068	0.1335	2.634	0.8925	0.1739	19.48	NaN	NaN	NaN	NaN
2013-05-10_GAG_Top10HCD_HM1_GJ178	1124	596	8.696	0.55	-0.009997	10	1032500	25899000	0.56	0	0.87869	vesicle1	12.07	49.36	49.36	109.7	98.61	5.082	0	5.082	0.1345	2.647	0.8928	0.1744	19.53	NaN	NaN	NaN	NaN
2013-05-10_GAG_Top10HCD_HM1_GJ178	1125	597	8.7051	0.56013	0.00013107	10	1042700	25906000	0.56	0	0.87904	vesicle1	12.07	49.33	49.33	109.8	98.71	5.095	0	5.095	0.1355	2.659	0.893	0.1749	19.58	NaN	NaN	NaN	NaN
2013-05-10_GAG_Top10HCD_HM1_GJ178	1126	598	8.7145	0.53988	-0.020125	10	1027100	25388000	0.56	0	0.8794	vesicle1	12.06	49.31	49.31	110	98.8	5.108	0	5.108	0.1365	2.671	0.8932	0.1754	19.63	NaN	NaN	NaN	NaN
2013-05-10_GAG_Top10HCD_HM1_GJ178	1127	599	8.7235	0.55	-0.009997	10	1065400	25828000	0.56	0	0.87975	vesicle1	12.06	49.28	49.28	110.1	98.89	5.121	0	5.121	0.1374	2.683	0.8935	0.1758	19.68	NaN	NaN	NaN	NaN
2013-05-10_GAG_Top10HCD_HM1_GJ178	1128	600	8.7326	0.53999	-0.020011	10	1088200	25882000	0.56	0	0.8801	vesicle1	12.06	49.25	49.25	110.2	98.98	5.134	0	5.134	0.1384	2.695	0.8937	0.1763	19.73	NaN	NaN	NaN	NaN
2013-05-10_GAG_Top10HCD_HM1_GJ178	1129	601	8.7416	0.55	-0.009997	10	1062300	25870000	0.56	0	0.88045	vesicle1	12.05	49.23	49.23	110.3	99.07	5.147	0	5.147	0.1393	2.707	0.894	0.1768	19.78	NaN	NaN	NaN	NaN
2013-05-10_GAG_Top10HCD_HM1_GJ178	1130	602	8.7508	0.55023	-0.0097681	10	1076900	25748000	0.56	0	0.88081	vesicle1	12.05	49.2	49.2	110.4	99.16	5.16	0	5.16	0.1403	2.719	0.8942	0.1773	19.83	NaN	NaN	NaN	NaN
2013-05-10_GAG_Top10HCD_HM1_GJ178	1131	603	8.76	0.92028	-0.16972	10	1063100	25609000	0.56	1	0.88116	vesicle1	12.05	49.18	49.18	110.6	99.25	5.173	0	5.173	0.1413	2.731	0.8944	0.1778	19.88	NaN	NaN	NaN	NaN
2013-05-10_GAG_Top10HCD_HM1_GJ178	1133	604	8.7753	1.18	-0.35	10	1174300	28295000	0.56	2	0.88175	vesicle1	12.04	49.13	49.13	110.8	99.4	5.195	0	5.195	0.1429	2.751	0.8948	0.1786	19.96	NaN	NaN	NaN	NaN
2013-05-10_GAG_Top10HCD_HM1_GJ178	1136	605	8.795	0.91999	-0.17001	10	1154200	27879000	0.56	1	0.88251	vesicle1	12.03	49.08	49.08	111	99.59	5.223	0	5.223	0.145	2.776	0.8954	0.1796	20.06	NaN	NaN	NaN	NaN
2013-05-10_GAG_Top10HCD_HM1_GJ178	1138	606	8.8103	0.54983	-0.010169	10	1182000	28129000	0.56	0	0.88311	vesicle1	12.03	49.03	49.03	111.2	99.74	5.245	0	5.245	0.1466	2.795	0.8958	0.1804	20.14	NaN	NaN	NaN	NaN
2013-05-10_GAG_Top10HCD_HM1_GJ178	1139	607	8.8195	1.2602	-0.34983	10	1137300	28109000	0.56	2	0.88346	vesicle1	12.02	49.01	49.01	111.4	99.83	5.258	0	5.258	0.1476	2.806	0.896	0.1809	20.19	NaN	NaN	NaN	NaN
2013-05-10_GAG_Top10HCD_HM1_GJ178	1142	608	8.8405	1.26	-0.33001	10	1127700	28114000	0.56	2	0.88427	vesicle1	12.02	48.95	48.95	111.7	100	5.288	0	5.288	0.1498	2.833	0.8966	0.182	20.3	NaN	NaN	NaN	NaN
2013-05-10_GAG_Top10HCD_HM1_GJ178	1145	609	8.8615	1.27	-0.29999	10	1074800	26894000	0.56	2	0.88508	vesicle1	12.02	48.8	48.8	111.9	100.2	5.328	0	5.328	0.1514	2.841	0.8993	0.1838	20.43	NaN	NaN	NaN	NaN
2013-05-10_GAG_Top10HCD_HM1_GJ178	1148	610	8.8826	0.91999	-0.19001	10	1054300	25665000	0.56	1	0.8859	vesicle1	12.02	48.57	48.57	112.1	100.2	5.378	0	5.378	0.1525	2.836	0.9037	0.186	20.58	NaN	NaN	NaN	NaN
2013-05-10_GAG_Top10HCD_HM1_GJ178	1150	611	8.898	1.26	-0.33001	10	1050600	24512000	0.56	2	0.88649	vesicle1	12.02	48.4	48.4	112.2	100.3	5.413	0	5.413	0.1533	2.833	0.907	0.1876	20.69	NaN	NaN	NaN	NaN
2013-05-10_GAG_Top10HCD_HM1_GJ178	1153	612	8.919	0.54033	-0.019667	10	1083100	26155000	0.56	0	0.88731	vesicle1	12.03	48.18	48.18	112.4	100.3	5.462	0	5.462	0.1544	2.828	0.9114	0.1898	20.83	NaN	NaN	NaN	NaN
2013-05-10_GAG_Top10HCD_HM1_GJ178	1154	613	8.928	0.83971	-0.17029	10	1057500	25744000	0.56	1	0.88765	vesicle1	12.03	48.08	48.08	112.5	100.4	5.483	0	5.483	0.1549	2.825	0.9133	0.1908	20.89	NaN	NaN	NaN	NaN
2013-05-10_GAG_Top10HCD_HM1_GJ178	1156	614	8.942	0.54949	-0.010512	10	1090200	25869000	0.56	0	0.88819	vesicle1	12.03	47.93	47.93	112.6	100.4	5.516	0	5.516	0.1557	2.822	0.9163	0.1923	20.98	NaN	NaN	NaN	NaN
2013-05-10_GAG_Top10HCD_HM1_GJ178	1157	615	8.9511	0.55012	-0.0098825	10	1032900	25614000	0.56	0	0.88855	vesicle1	12.03	47.83	47.83	112.6	100.4	5.537	0	5.537	0.1561	2.82	0.9182	0.1932	21.04	NaN	NaN	NaN	NaN
2013-05-10_GAG_Top10HCD_HM1_GJ178	1158	616	8.9603	0.92045	-0.17955	10	1093200	25660000	0.56	1	0.8889	vesicle1	12.04	47.73	47.73	112.7	100.5	5.558	0	5.558	0.1566	2.818	0.9202	0.1942	21.11	NaN	NaN	NaN	NaN
2013-05-10_GAG_Top10HCD_HM1_GJ178	1160	617	8.9756	1.5899	-0.49007	10	1024200	24604000	0.56	3	0.8895	vesicle1	12.04	47.57	47.57	112.9	100.5	5.594	0	5.594	0.1574	2.814	0.9234	0.1958	21.21	NaN	NaN	NaN	NaN
2013-05-10_GAG_Top10HCD_HM1_GJ178	1164	618	9.0021	0.54949	-0.010512	10	1226600	28155000	0.56	0	0.89052	vesicle1	12.04	47.28	47.28	113.1	100.6	5.656	0	5.656	0.1588	2.809	0.929	0.1986	21.38	NaN	NaN	NaN	NaN
2013-05-10_GAG_Top10HCD_HM1_GJ178	1165	619	9.0113	0.55	-0.009997	10	1156600	28406000	0.56	0	0.89087	vesicle1	12.05	47.18	47.18	113.2	100.6	5.677	0	5.677	0.1593	2.807	0.931	0.1996	21.44	NaN	NaN	NaN	NaN
2013-05-10_GAG_Top10HCD_HM1_GJ178	1166	620	9.0205	0.55	-0.009997	10	1215300	28449000	0.56	0	0.89123	vesicle1	12.05	47.09	47.09	113.2	100.6	5.698	0	5.698	0.1598	2.805	0.9329	0.2006	21.5	NaN	NaN	NaN	NaN
2013-05-10_GAG_Top10HCD_HM1_GJ178	1167	621	9.0296	0.53999	-0.020011	10	1218600	28962000	0.56	0	0.89158	vesicle1	12.05	46.99	46.99	113.3	100.7	5.72	0	5.72	0.1603	2.803	0.9348	0.2015	21.56	NaN	NaN	NaN	NaN
2013-05-10_GAG_Top10HCD_HM1_GJ178	1168	622	9.0386	0.5401	-0.019896	10	1223500	28829000	0.56	0	0.89193	vesicle1	12.05	46.89	46.89	113.4	100.7	5.741	0	5.741	0.1608	2.801	0.9367	0.2025	21.62	NaN	NaN	NaN	NaN
2013-05-10_GAG_Top10HCD_HM1_GJ178	1169	623	9.0476	0.5599	-9.7811E-05	10	1204600	28801000	0.56	0	0.89228	vesicle1	12.05	46.79	46.79	113.5	100.7	5.762	0	5.762	0.1612	2.799	0.9386	0.2035	21.67	NaN	NaN	NaN	NaN
2013-05-10_GAG_Top10HCD_HM1_GJ178	1170	624	9.057	0.92051	-0.15949	10	1183500	28465000	0.56	1	0.89264	vesicle1	12.05	46.69	46.69	113.6	100.7	5.783	0	5.783	0.1617	2.797	0.9406	0.2044	21.73	NaN	NaN	NaN	NaN
2013-05-10_GAG_Top10HCD_HM1_GJ178	1172	625	9.0723	0.53959	-0.020411	10	1156800	26098000	0.56	0	0.89323	vesicle1	12.06	46.53	46.53	113.7	100.8	5.819	0	5.819	0.1626	2.793	0.9439	0.2061	21.83	NaN	NaN	NaN	NaN
2013-05-10_GAG_Top10HCD_HM1_GJ178	1173	626	9.0813	0.92062	-0.17938	10	1138700	26580000	0.56	1	0.89358	vesicle1	12.06	46.43	46.43	113.8	100.8	5.84	0	5.84	0.163	2.792	0.9458	0.207	21.89	NaN	NaN	NaN	NaN
2013-05-10_GAG_Top10HCD_HM1_GJ178	1175	627	9.0966	0.54937	-0.010626	10	1148200	26595000	0.56	0	0.89417	vesicle1	12.06	46.27	46.27	113.9	100.9	5.876	0	5.876	0.1638	2.788	0.949	0.2086	21.98	NaN	NaN	NaN	NaN
2013-05-10_GAG_Top10HCD_HM1_GJ178	1176	628	9.1058	0.54005	-0.019953	10	1130300	26541000	0.56	0	0.89453	vesicle1	12.06	46.17	46.17	114	100.9	5.897	0	5.897	0.1643	2.787	0.951	0.2096	22.04	NaN	NaN	NaN	NaN
2013-05-10_GAG_Top10HCD_HM1_GJ178	1177	629	9.1148	0.53988	-0.020125	10	1110900	26340000	0.56	0	0.89487	vesicle1	12.07	46.07	46.07	114	100.9	5.918	0	5.918	0.1648	2.785	0.9529	0.2106	22.1	NaN	NaN	NaN	NaN
2013-05-10_GAG_Top10HCD_HM1_GJ178	1178	630	9.1238	0.92051	-0.16949	10	1103700	26917000	0.56	1	0.89522	vesicle1	12.07	45.97	45.97	114.1	100.9	5.939	0	5.939	0.1653	2.783	0.9548	0.2115	22.15	NaN	NaN	NaN	NaN
2013-05-10_GAG_Top10HCD_HM1_GJ178	1180	631	9.1391	1.2701	-0.32993	10	1161200	28580000	0.56	2	0.89582	vesicle1	12.07	45.81	45.81	114.3	101	5.975	0	5.975	0.1661	2.78	0.958	0.2131	22.25	NaN	NaN	NaN	NaN
2013-05-10_GAG_Top10HCD_HM1_GJ178	1183	632	9.1603	0.91993	-0.17007	10	1143200	27827000	0.56	1	0.89663	vesicle1	12.05	45.58	45.58	114.5	101.1	6.023	0	6.023	0.168	2.79	0.9603	0.2151	22.4	NaN	NaN	NaN	NaN
2013-05-10_GAG_Top10HCD_HM1_GJ178	1185	633	9.1756	0.9201	-0.16989	10	1093200	27020000	0.56	1	0.89723	vesicle1	12.02	45.41	45.41	114.8	101.3	6.058	0	6.058	0.1701	2.807	0.9603	0.2163	22.53	NaN	NaN	NaN	NaN
2013-05-10_GAG_Top10HCD_HM1_GJ178	1187	634	9.191	0.54937	-0.010626	10	1096000	27673000	0.56	0	0.89782	vesicle1	11.98	45.24	45.24	115	101.5	6.093	0	6.093	0.1721	2.824	0.9603	0.2175	22.65	NaN	NaN	NaN	NaN
2013-05-10_GAG_Top10HCD_HM1_GJ178	1188	635	9.2001	0.55	-0.009997	10	1046500	27930000	0.56	0	0.89817	vesicle1	11.96	45.14	45.14	115.2	101.6	6.114	0	6.114	0.1733	2.834	0.9603	0.2183	22.73	NaN	NaN	NaN	NaN
2013-05-10_GAG_Top10HCD_HM1_GJ178	1189	636	9.2093	0.55	-0.009997	10	1060700	28193000	0.56	0	0.89853	vesicle1	11.94	45.04	45.04	115.3	101.7	6.135	0	6.135	0.1745	2.845	0.9603	0.219	22.8	NaN	NaN	NaN	NaN
2013-05-10_GAG_Top10HCD_HM1_GJ178	1190	637	9.2185	0.56002	1.663E-05	10	1046800	28438000	0.56	0	0.89888	vesicle1	11.92	44.94	44.94	115.5	101.8	6.156	0	6.156	0.1757	2.855	0.9603	0.2197	22.88	NaN	NaN	NaN	NaN
2013-05-10_GAG_Top10HCD_HM1_GJ178	1191	638	9.2278	0.92051	-0.16949	10	1054200	28866000	0.56	1	0.89924	vesicle1	11.9	44.84	44.84	115.6	101.9	6.177	0	6.177	0.177	2.865	0.9603	0.2205	22.96	NaN	NaN	NaN	NaN
2013-05-10_GAG_Top10HCD_HM1_GJ178	1193	639	9.2431	0.54977	-0.010226	10	1096400	30169000	0.56	0	0.89984	vesicle1	11.87	44.67	44.67	115.9	102.1	6.212	0	6.212	0.179	2.881	0.9603	0.2217	23.08	NaN	NaN	NaN	NaN
2013-05-10_GAG_Top10HCD_HM1_GJ178	1194	640	9.2523	0.54972	-0.010283	10	1075200	30635000	0.56	0	0.90019	vesicle1	11.85	44.57	44.57	116	102.2	6.233	0	6.233	0.1802	2.891	0.9603	0.2224	23.16	NaN	NaN	NaN	NaN
2013-05-10_GAG_Top10HCD_HM1_GJ178	1195	641	9.2615	0.55	-0.009997	10	1114900	30790000	0.56	0	0.90054	vesicle1	11.83	44.47	44.47	116.2	102.4	6.254	0	6.254	0.1814	2.901	0.9603	0.2231	23.24	NaN	NaN	NaN	NaN
2013-05-10_GAG_Top10HCD_HM1_GJ178	1196	642	9.2706	0.55	-0.009997	10	1093300	30825000	0.56	0	0.9009	vesicle1	11.81	44.37	44.37	116.3	102.5	6.274	0	6.274	0.1826	2.911	0.9603	0.2239	23.31	NaN	NaN	NaN	NaN
2013-05-10_GAG_Top10HCD_HM1_GJ178	1197	643	9.2798	1.5905	-0.5095	10	1036000	31081000	0.56	3	0.90125	vesicle1	11.79	44.27	44.27	116.5	102.6	6.295	0	6.295	0.1838	2.92	0.9603	0.2246	23.39	NaN	NaN	NaN	NaN
2013-05-10_GAG_Top10HCD_HM1_GJ178	1201	644	9.3063	0.91999	-0.18001	10	1005700	31863000	0.56	1	0.90228	vesicle1	11.73	43.98	43.98	116.9	102.9	6.356	0	6.356	0.1873	2.948	0.9603	0.2267	23.61	NaN	NaN	NaN	NaN
2013-05-10_GAG_Top10HCD_HM1_GJ178	1203	645	9.3216	0.91999	-0.17001	10	1083700	32691000	0.56	1	0.90287	vesicle1	11.7	43.81	43.81	117.2	103.1	6.39	0	6.39	0.1894	2.963	0.9603	0.2279	23.73	NaN	NaN	NaN	NaN
2013-05-10_GAG_Top10HCD_HM1_GJ178	1205	646	9.337	0.84	-0.17	10	1027600	33407000	0.56	1	0.90346	vesicle1	11.66	43.64	43.64	117.5	103.3	6.425	0	6.425	0.1914	2.979	0.9603	0.2291	23.86	NaN	NaN	NaN	NaN
2013-05-10_GAG_Top10HCD_HM1_GJ178	1207	647	9.351	1.26	-0.34001	10	978380	33102000	0.56	2	0.904	vesicle1	11.63	43.49	43.49	117.7	103.4	6.457	0	6.457	0.1932	2.993	0.9603	0.2302	23.97	NaN	NaN	NaN	NaN
2013-05-10_GAG_Top10HCD_HM1_GJ178	1210	648	9.372	0.91999	-0.15001	10	1217600	35599000	0.56	1	0.90482	vesicle1	11.59	43.26	43.26	118	103.7	6.505	0	6.505	0.196	3.013	0.9603	0.2319	24.15	NaN	NaN	NaN	NaN
2013-05-10_GAG_Top10HCD_HM1_GJ178	1212	649	9.3873	0.92005	-0.13995	10	1252700	35007000	0.56	1	0.90541	vesicle1	11.55	43.09	43.09	118.3	103.9	6.54	0	6.54	0.1981	3.028	0.9603	0.2331	24.28	NaN	NaN	NaN	NaN
2013-05-10_GAG_Top10HCD_HM1_GJ178	1214	650	9.4026	1.24	-0.34003	10	1347200	34761000	0.56	2	0.906	vesicle1	11.52	42.92	42.92	118.5	104.1	6.575	0	6.575	0.2001	3.043	0.9603	0.2343	24.4	NaN	NaN	NaN	NaN
2013-05-10_GAG_Top10HCD_HM1_GJ178	1217	651	9.4233	0.57953	0.019529	10	1616700	36438000	0.56	0	0.9068	vesicle1	11.47	42.7	42.7	118.9	104.3	6.622	0	6.622	0.2028	3.063	0.9603	0.236	24.57	NaN	NaN	NaN	NaN
2013-05-10_GAG_Top10HCD_HM1_GJ178	1218	652	9.433	0.84057	-0.16943	10	1625400	36361000	0.56	1	0.90717	vesicle1	11.45	42.59	42.59	119	104.4	6.644	0	6.644	0.2041	3.072	0.9603	0.2367	24.65	NaN	NaN	NaN	NaN
2013-05-10_GAG_Top10HCD_HM1_GJ178	1220	653	9.447	0.54943	-0.010569	10	1633800	34910000	0.56	0	0.90771	vesicle1	11.42	42.44	42.44	119.3	104.6	6.676	0	6.676	0.2059	3.085	0.9603	0.2379	24.77	NaN	NaN	NaN	NaN
2013-05-10_GAG_Top10HCD_HM1_GJ178	1221	654	9.4561	0.55	-0.009997	10	1732500	35268000	0.56	0	0.90807	vesicle1	11.42	42.4	42.4	119.4	104.7	6.699	0	6.699	0.2068	3.088	0.9615	0.2384	24.8	NaN	NaN	NaN	NaN
2013-05-10_GAG_Top10HCD_HM1_GJ178	1222	655	9.4653	0.55006	-0.0099397	10	1694300	35974000	0.56	0	0.90842	vesicle1	11.43	42.39	42.39	119.5	104.7	6.723	0	6.723	0.2076	3.087	0.9631	0.2389	24.8	NaN	NaN	NaN	NaN
2013-05-10_GAG_Top10HCD_HM1_GJ178	1223	656	9.4745	1.2604	-0.3296	10	1709500	35882000	0.56	2	0.90878	vesicle1	11.44	42.39	42.39	119.6	104.7	6.747	0	6.747	0.2083	3.087	0.9648	0.2394	24.81	NaN	NaN	NaN	NaN
2013-05-10_GAG_Top10HCD_HM1_GJ178	1226	657	9.4955	1.6	-0.48	10	1897600	38392000	0.56	3	0.90959	vesicle1	11.46	42.38	42.38	119.8	104.8	6.803	0	6.803	0.21	3.086	0.9687	0.2405	24.83	NaN	NaN	NaN	NaN
2013-05-10_GAG_Top10HCD_HM1_GJ178	1230	658	9.5221	0.5599	-9.7811E-05	10	1784700	39001000	0.56	0	0.91062	vesicle1	11.48	42.36	42.36	120	104.8	6.873	0	6.873	0.2121	3.085	0.9737	0.2419	24.85	NaN	NaN	NaN	NaN
2013-05-10_GAG_Top10HCD_HM1_GJ178	1231	659	9.5315	0.92022	-0.16978	10	1889600	38580000	0.56	1	0.91098	vesicle1	11.49	42.35	42.35	120.1	104.9	6.898	0	6.898	0.2128	3.085	0.9754	0.2424	24.85	NaN	NaN	NaN	NaN
2013-05-10_GAG_Top10HCD_HM1_GJ178	1233	660	9.5468	0.91993	-0.16007	10	1763900	38413000	0.56	1	0.91157	vesicle1	11.51	42.34	42.34	120.3	104.9	6.939	0	6.939	0.214	3.085	0.9782	0.2432	24.86	NaN	NaN	NaN	NaN
2013-05-10_GAG_Top10HCD_HM1_GJ178	1235	661	9.5621	0.56946	0.009458	10	1727500	38029000	0.56	0	0.91217	vesicle1	11.52	42.33	42.33	120.4	105	6.979	0	6.979	0.2152	3.084	0.9811	0.244	24.87	NaN	NaN	NaN	NaN
2013-05-10_GAG_Top10HCD_HM1_GJ178	1236	662	9.5716	0.57003	0.01003	10	1560000	37873000	0.56	0	0.91253	vesicle1	11.53	42.33	42.33	120.5	105	7.004	0	7.004	0.216	3.084	0.9828	0.2445	24.88	NaN	NaN	NaN	NaN
2013-05-10_GAG_Top10HCD_HM1_GJ178	1237	663	9.5811	0.92051	-0.15949	10	1516200	37738000	0.56	1	0.9129	vesicle1	11.54	42.32	42.32	120.6	105	7.029	0	7.029	0.2168	3.084	0.9846	0.245	24.89	NaN	NaN	NaN	NaN
2013-05-10_GAG_Top10HCD_HM1_GJ178	1239	664	9.5965	0.9201	-0.1599	10	1442300	36819000	0.56	1	0.91349	vesicle1	11.55	42.31	42.31	120.8	105.1	7.07	0	7.07	0.218	3.083	0.9874	0.2458	24.9	NaN	NaN	NaN	NaN
2013-05-10_GAG_Top10HCD_HM1_GJ178	1241	665	9.6118	0.55939	-0.0006128	10	1182700	34416000	0.56	0	0.91409	vesicle1	11.57	42.3	42.3	120.9	105.1	7.111	0	7.111	0.2192	3.083	0.9903	0.2467	24.91	NaN	NaN	NaN	NaN
2013-05-10_GAG_Top10HCD_HM1_GJ178	1242	666	9.6211	0.56997	0.009973	10	1146600	34626000	0.56	0	0.91445	vesicle1	11.58	42.3	42.3	121	105.1	7.135	0	7.135	0.2199	3.082	0.992	0.2471	24.91	NaN	NaN	NaN	NaN
2013-05-10_GAG_Top10HCD_HM1_GJ178	1243	667	9.6306	1.6006	-0.47937	10	946620	34667000	0.56	3	0.91481	vesicle1	11.59	42.29	42.29	121.1	105.2	7.16	0	7.16	0.2207	3.082	0.9938	0.2477	24.92	NaN	NaN	NaN	NaN
2013-05-10_GAG_Top10HCD_HM1_GJ178	1247	668	9.6573	1.5999	-0.45012	10	986880	38097000	0.56	3	0.91584	vesicle1	11.61	42.27	42.27	121.4	105.2	7.231	0	7.231	0.2228	3.081	0.9987	0.2491	24.94	NaN	NaN	NaN	NaN
2013-05-10_GAG_Top10HCD_HM1_GJ178	1251	669	9.684	1.22	-0.33	10	1092900	38096000	0.56	2	0.91687	vesicle1	11.64	42.26	42.26	121.6	105.3	7.301	0	7.301	0.2249	3.08	1.004	0.2505	24.96	NaN	NaN	NaN	NaN
2013-05-10_GAG_Top10HCD_HM1_GJ178	1254	670	9.7043	0.57953	0.019529	10	1134300	38518000	0.56	0	0.91766	vesicle1	11.65	42.24	42.24	121.8	105.4	7.355	0	7.355	0.2265	3.08	1.007	0.2515	24.97	NaN	NaN	NaN	NaN
2013-05-10_GAG_Top10HCD_HM1_GJ178	1255	671	9.714	0.57009	0.010087	10	1167400	38534000	0.56	0	0.91803	vesicle1	11.66	42.24	42.24	121.9	105.4	7.381	0	7.381	0.2273	3.08	1.009	0.2521	24.98	NaN	NaN	NaN	NaN
2013-05-10_GAG_Top10HCD_HM1_GJ178	1256	672	9.7235	0.56002	1.663E-05	10	1210300	37942000	0.56	0	0.9184	vesicle1	11.67	42.23	42.23	122	105.4	7.406	0	7.406	0.2281	3.079	1.011	0.2526	24.98	NaN	NaN	NaN	NaN
2013-05-10_GAG_Top10HCD_HM1_GJ178	1257	673	9.7328	0.92045	-0.15955	10	1150500	38072000	0.56	1	0.91876	vesicle1	11.68	42.22	42.22	122.1	105.5	7.431	0	7.431	0.2288	3.079	1.013	0.2531	24.99	NaN	NaN	NaN	NaN
2013-05-10_GAG_Top10HCD_HM1_GJ178	1259	674	9.7481	0.56963	0.0096297	10	1100700	35083000	0.56	0	0.91936	vesicle1	11.7	42.21	42.21	122.3	105.5	7.471	0	7.471	0.23	3.079	1.016	0.2539	25	NaN	NaN	NaN	NaN
2013-05-10_GAG_Top10HCD_HM1_GJ178	1260	675	9.7576	0.57981	0.019815	10	1074400	35272000	0.56	0	0.91972	vesicle1	11.7	42.18	42.18	122.4	105.5	7.496	0	7.496	0.2304	3.073	1.017	0.254	24.97	NaN	NaN	NaN	NaN
2013-05-10_GAG_Top10HCD_HM1_GJ178	1261	676	9.7673	0.55996	-4.0591E-05	10	1114200	35694000	0.56	0	0.9201	vesicle1	11.7	42.13	42.13	122.5	105.6	7.521	0	7.521	0.2306	3.066	1.019	0.254	24.92	NaN	NaN	NaN	NaN
2013-05-10_GAG_Top10HCD_HM1_GJ178	1262	677	9.7766	0.92051	-0.15949	10	1108700	35390000	0.56	1	0.92046	vesicle1	11.7	42.08	42.08	122.6	105.6	7.545	0	7.545	0.2309	3.06	1.021	0.254	24.88	NaN	NaN	NaN	NaN
2013-05-10_GAG_Top10HCD_HM1_GJ178	1264	678	9.792	0.91003	-0.14997	10	1046400	33517000	0.56	1	0.92105	vesicle1	11.71	42.01	42.01	122.7	105.7	7.585	0	7.585	0.2313	3.049	1.024	0.254	24.81	NaN	NaN	NaN	NaN
2013-05-10_GAG_Top10HCD_HM1_GJ178	1266	679	9.8071	0.91999	-0.16001	10	1070600	33649000	0.56	1	0.92164	vesicle1	11.71	41.93	41.93	122.8	105.7	7.624	0	7.624	0.2317	3.039	1.026	0.254	24.74	NaN	NaN	NaN	NaN
2013-05-10_GAG_Top10HCD_HM1_GJ178	1268	680	9.8225	0.91999	-0.17001	10	1074400	31600000	0.56	1	0.92223	vesicle1	11.71	41.86	41.86	123	105.8	7.664	0	7.664	0.2321	3.028	1.029	0.254	24.67	NaN	NaN	NaN	NaN
2013-05-10_GAG_Top10HCD_HM1_GJ178	1270	681	9.8378	0.91999	-0.17001	10	1197700	32443000	0.56	1	0.92282	vesicle1	11.72	41.78	41.78	123.1	105.8	7.704	0	7.704	0.2325	3.018	1.032	0.254	24.61	NaN	NaN	NaN	NaN
2013-05-10_GAG_Top10HCD_HM1_GJ178	1272	682	9.8531	1.26	-0.32001	10	1318600	34391000	0.56	2	0.92341	vesicle1	11.72	41.7	41.7	123.3	105.9	7.744	0	7.744	0.2329	3.007	1.035	0.254	24.54	NaN	NaN	NaN	NaN
2013-05-10_GAG_Top10HCD_HM1_GJ178	1275	683	9.8741	1.6	-0.49	10	1440600	36390000	0.56	3	0.92423	vesicle1	11.73	41.6	41.6	123.5	105.9	7.798	0	7.798	0.2334	2.994	1.039	0.254	24.45	NaN	NaN	NaN	NaN
2013-05-10_GAG_Top10HCD_HM1_GJ178	1279	684	9.9008	0.91999	-0.13001	10	1575500	37791000	0.56	1	0.92526	vesicle1	11.73	41.47	41.47	123.7	106	7.867	0	7.867	0.2341	2.976	1.044	0.254	24.33	NaN	NaN	NaN	NaN
2013-05-10_GAG_Top10HCD_HM1_GJ178	1281	685	9.9161	1.6001	-0.47989	10	1609300	35937000	0.56	3	0.92585	vesicle1	11.74	41.39	41.39	123.9	106.1	7.907	0	7.907	0.2346	2.966	1.047	0.254	24.27	NaN	NaN	NaN	NaN
2013-05-10_GAG_Top10HCD_HM1_GJ178	1285	686	9.9428	1.2599	-0.33006	10	1734000	37904000	0.56	2	0.92688	vesicle1	11.74	41.26	41.26	124.2	106.2	7.976	0	7.976	0.2353	2.95	1.052	0.254	24.15	NaN	NaN	NaN	NaN
2013-05-10_GAG_Top10HCD_HM1_GJ178	1288	687	9.9638	0.5595	-0.00049835	10	1659200	37796000	0.56	0	0.92769	vesicle1	11.75	41.16	41.16	124.4	106.2	8.03	0	8.03	0.2358	2.936	1.055	0.254	24.06	NaN	NaN	NaN	NaN
2013-05-10_GAG_Top10HCD_HM1_GJ178	1289	688	9.9731	0.92045	-0.15955	10	1590000	38054000	0.56	1	0.92805	vesicle1	11.75	41.11	41.11	124.4	106.3	8.055	0	8.055	0.2361	2.931	1.057	0.254	24.02	NaN	NaN	NaN	NaN
2013-05-10_GAG_Top10HCD_HM1_GJ178	1291	689	9.9885	1.6003	-0.48966	10	1521000	36024000	0.56	3	0.92864	vesicle1	11.75	41.03	41.03	124.6	106.3	8.094	0	8.094	0.2365	2.921	1.06	0.254	23.96	NaN	NaN	NaN	NaN
2013-05-10_GAG_Top10HCD_HM1_GJ178	1295	690	10.015	1.5997	-0.48034	10	1530600	37875000	0.56	3	0.92968	vesicle1	11.76	40.9	40.9	124.9	106.4	8.164	0	8.164	0.2372	2.905	1.065	0.254	23.85	NaN	NaN	NaN	NaN
2013-05-10_GAG_Top10HCD_HM1_GJ178	1299	691	10.042	1.2601	-0.33989	10	1331200	38688000	0.56	2	0.93071	vesicle1	11.76	40.77	40.77	125.1	106.5	8.233	0	8.233	0.2379	2.889	1.07	0.254	23.74	NaN	NaN	NaN	NaN
2013-05-10_GAG_Top10HCD_HM1_GJ178	1302	692	10.063	0.55944	-0.00055557	10	1226200	38489000	0.56	0	0.93152	vesicle1	11.75	40.58	40.58	125.2	106.5	8.274	0	8.274	0.2384	2.882	1.075	0.2543	23.66	NaN	NaN	NaN	NaN
2013-05-10_GAG_Top10HCD_HM1_GJ178	1303	693	10.072	0.56007	7.385E-05	10	1204400	39126000	0.56	0	0.93188	vesicle1	11.74	40.47	40.47	125.2	106.5	8.288	0	8.288	0.2387	2.88	1.077	0.2546	23.63	NaN	NaN	NaN	NaN
2013-05-10_GAG_Top10HCD_HM1_GJ178	1304	694	10.081	0.54989	-0.010111	10	1112300	38843000	0.56	0	0.93224	vesicle1	11.73	40.36	40.36	125.3	106.5	8.302	0	8.302	0.2389	2.878	1.08	0.2548	23.6	NaN	NaN	NaN	NaN
2013-05-10_GAG_Top10HCD_HM1_GJ178	1305	695	10.091	0.92051	-0.14949	10	1031000	38954000	0.56	1	0.93259	vesicle1	11.73	40.25	40.25	125.3	106.4	8.316	0	8.316	0.2392	2.876	1.082	0.255	23.57	NaN	NaN	NaN	NaN
2013-05-10_GAG_Top10HCD_HM1_GJ178	1307	696	10.106	0.54949	-0.010512	10	922960	36213000	0.56	0	0.93319	vesicle1	11.71	40.08	40.08	125.3	106.4	8.34	0	8.34	0.2396	2.873	1.086	0.2554	23.52	NaN	NaN	NaN	NaN
2013-05-10_GAG_Top10HCD_HM1_GJ178	1308	697	10.115	0.56002	1.663E-05	10	933870	36218000	0.56	0	0.93354	vesicle1	11.7	39.97	39.97	125.3	106.4	8.354	0	8.354	0.2398	2.871	1.089	0.2557	23.49	NaN	NaN	NaN	NaN
2013-05-10_GAG_Top10HCD_HM1_GJ178	1309	698	10.124	0.57003	0.01003	10	919100	36116000	0.56	0	0.9339	vesicle1	11.69	39.86	39.86	125.3	106.4	8.368	0	8.368	0.2401	2.869	1.091	0.2559	23.46	NaN	NaN	NaN	NaN
2013-05-10_GAG_Top10HCD_HM1_GJ178	1310	699	10.134	0.54995	-0.010054	10	925470	36477000	0.56	0	0.93427	vesicle1	11.68	39.75	39.75	125.4	106.4	8.383	0	8.383	0.2403	2.867	1.094	0.2562	23.43	NaN	NaN	NaN	NaN
2013-05-10_GAG_Top10HCD_HM1_GJ178	1311	700	10.143	1.2506	-0.31939	10	902790	36107000	0.56	2	0.93462	vesicle1	11.67	39.64	39.64	125.4	106.4	8.397	0	8.397	0.2406	2.865	1.096	0.2564	23.4	NaN	NaN	NaN	NaN
2013-05-10_GAG_Top10HCD_HM1_GJ178	1314	701	10.164	1.2599	-0.32006	10	878410	36324000	0.56	2	0.93543	vesicle1	11.65	39.4	39.4	125.4	106.3	8.429	0	8.429	0.2411	2.861	1.102	0.257	23.33	NaN	NaN	NaN	NaN
2013-05-10_GAG_Top10HCD_HM1_GJ178	1317	702	10.185	0.93	-0.16	10	935570	36620000	0.56	1	0.93624	vesicle1	11.63	39.15	39.15	125.5	106.3	8.461	0	8.461	0.2417	2.856	1.107	0.2575	23.26	NaN	NaN	NaN	NaN
2013-05-10_GAG_Top10HCD_HM1_GJ178	1319	703	10.2	0.91999	-0.13001	10	1012000	34028000	0.56	1	0.93684	vesicle1	11.62	38.97	38.97	125.5	106.3	8.485	0	8.485	0.2421	2.853	1.111	0.2579	23.21	NaN	NaN	NaN	NaN
2013-05-10_GAG_Top10HCD_HM1_GJ178	1321	704	10.216	0.56946	0.009458	10	1100500	35185000	0.56	0	0.93743	vesicle1	11.6	38.79	38.79	125.5	106.2	8.508	0	8.508	0.2425	2.85	1.115	0.2584	23.16	NaN	NaN	NaN	NaN
2013-05-10_GAG_Top10HCD_HM1_GJ178	1322	705	10.225	0.57032	0.010316	10	1062100	35445000	0.56	0	0.9378	vesicle1	11.59	38.68	38.68	125.6	106.2	8.523	0	8.523	0.2427	2.848	1.118	0.2586	23.14	NaN	NaN	NaN	NaN
2013-05-10_GAG_Top10HCD_HM1_GJ178	1323	706	10.235	0.92022	-0.14978	10	1148400	35273000	0.56	1	0.93817	vesicle1	11.59	38.57	38.57	125.6	106.2	8.538	0	8.538	0.243	2.846	1.12	0.2589	23.11	NaN	NaN	NaN	NaN
2013-05-10_GAG_Top10HCD_HM1_GJ178	1325	707	10.25	0.91999	-0.16001	10	1292300	38032000	0.56	1	0.93876	vesicle1	11.57	38.39	38.39	125.6	106.2	8.561	0	8.561	0.2434	2.843	1.124	0.2593	23.06	NaN	NaN	NaN	NaN
2013-05-10_GAG_Top10HCD_HM1_GJ178	1327	708	10.265	0.5595	-0.00049835	10	1391200	38631000	0.56	0	0.93935	vesicle1	11.56	38.21	38.21	125.6	106.2	8.585	0	8.585	0.2438	2.84	1.128	0.2597	23.01	NaN	NaN	NaN	NaN
2013-05-10_GAG_Top10HCD_HM1_GJ178	1328	709	10.275	0.57009	0.010087	10	1432800	38667000	0.56	0	0.93971	vesicle1	11.55	38.1	38.1	125.7	106.1	8.599	0	8.599	0.244	2.838	1.131	0.2599	22.98	NaN	NaN	NaN	NaN
2013-05-10_GAG_Top10HCD_HM1_GJ178	1329	710	10.284	0.57003	0.01003	10	1462300	38951000	0.56	0	0.94008	vesicle1	11.54	37.99	37.99	125.7	106.1	8.613	0	8.613	0.2443	2.836	1.133	0.2602	22.95	NaN	NaN	NaN	NaN
2013-05-10_GAG_Top10HCD_HM1_GJ178	1330	711	10.294	0.56997	0.009973	10	1552300	39448000	0.56	0	0.94045	vesicle1	11.53	37.87	37.87	125.7	106.1	8.628	0	8.628	0.2445	2.834	1.136	0.2604	22.93	NaN	NaN	NaN	NaN
2013-05-10_GAG_Top10HCD_HM1_GJ178	1331	712	10.303	0.92039	-0.13961	10	1486200	39562000	0.56	1	0.94081	vesicle1	11.52	37.76	37.76	125.7	106.1	8.643	0	8.643	0.2448	2.832	1.138	0.2607	22.9	NaN	NaN	NaN	NaN
2013-05-10_GAG_Top10HCD_HM1_GJ178	1333	713	10.319	0.56952	0.0095152	10	1547600	42336000	0.56	0	0.94141	vesicle1	11.5	37.58	37.58	125.8	106.1	8.666	0	8.666	0.2452	2.829	1.142	0.2611	22.85	NaN	NaN	NaN	NaN
2013-05-10_GAG_Top10HCD_HM1_GJ178	1334	714	10.328	0.56997	0.009973	10	1763000	43124000	0.56	0	0.94177	vesicle1	11.49	37.47	37.47	125.8	106.1	8.681	0	8.681	0.2455	2.828	1.145	0.2613	22.82	NaN	NaN	NaN	NaN
2013-05-10_GAG_Top10HCD_HM1_GJ178	1335	715	10.338	0.92051	-0.15949	10	1791700	42868000	0.56	1	0.94214	vesicle1	11.48	37.36	37.36	125.8	106	8.695	0	8.695	0.2457	2.826	1.148	0.2616	22.8	NaN	NaN	NaN	NaN
2013-05-10_GAG_Top10HCD_HM1_GJ178	1337	716	10.353	0.86014	-0.14986	10	1778100	44261000	0.56	1	0.94273	vesicle1	11.47	37.21	37.21	125.8	106	8.716	0	8.716	0.246	2.823	1.151	0.2621	22.77	NaN	NaN	NaN	NaN
2013-05-10_GAG_Top10HCD_HM1_GJ178	1339	717	10.367	1.5999	-0.50012	10	1828800	44514000	0.56	3	0.94329	vesicle1	11.47	37.17	37.17	125.8	105.9	8.724	0	8.724	0.246	2.82	1.154	0.2633	22.81	NaN	NaN	NaN	NaN
2013-05-10_GAG_Top10HCD_HM1_GJ178	1343	718	10.394	0.91999	-0.14001	10	1847300	44335000	0.56	1	0.94432	vesicle1	11.47	37.1	37.1	125.7	105.8	8.739	0	8.739	0.246	2.815	1.159	0.2654	22.9	NaN	NaN	NaN	NaN
2013-05-10_GAG_Top10HCD_HM1_GJ178	1345	719	10.409	1.26	-0.29001	10	1841500	43651000	0.56	2	0.94491	vesicle1	11.47	37.06	37.06	125.6	105.7	8.747	0	8.747	0.246	2.813	1.162	0.2666	22.95	NaN	NaN	NaN	NaN
2013-05-10_GAG_Top10HCD_HM1_GJ178	1348	720	10.43	1.54	-0.46997	10	1887500	44344000	0.56	3	0.94572	vesicle1	11.48	37	37	125.5	105.6	8.759	0	8.759	0.246	2.809	1.166	0.2683	23.01	NaN	NaN	NaN	NaN
2013-05-10_GAG_Top10HCD_HM1_GJ178	1352	721	10.456	0.91999	-0.12001	10	1837600	44927000	0.56	1	0.94671	vesicle1	11.48	36.93	36.93	125.4	105.4	8.773	0	8.773	0.246	2.804	1.17	0.2703	23.1	NaN	NaN	NaN	NaN
2013-05-10_GAG_Top10HCD_HM1_GJ178	1354	722	10.471	1.26	-0.29001	10	1697200	42311000	0.56	2	0.94731	vesicle1	11.48	36.89	36.89	125.4	105.4	8.782	0	8.782	0.246	2.802	1.173	0.2715	23.14	NaN	NaN	NaN	NaN
2013-05-10_GAG_Top10HCD_HM1_GJ178	1357	723	10.492	0.5896	0.0296	10	1755900	43217000	0.56	0	0.94812	vesicle1	11.48	36.83	36.83	125.3	105.2	8.793	0	8.793	0.246	2.798	1.177	0.2732	23.21	NaN	NaN	NaN	NaN
2013-05-10_GAG_Top10HCD_HM1_GJ178	1358	724	10.502	1.8604	-0.66959	10	1774600	43858000	0.56	4	0.9485	vesicle1	11.48	36.8	36.8	125.2	105.2	8.799	0	8.799	0.246	2.796	1.179	0.274	23.24	NaN	NaN	NaN	NaN
2013-05-10_GAG_Top10HCD_HM1_GJ178	1363	725	10.533	1.6	-0.47	10	1888800	48351000	0.56	3	0.9497	vesicle1	11.48	36.72	36.72	125.1	105	8.816	0	8.816	0.246	2.791	1.185	0.2764	23.33	NaN	NaN	NaN	NaN
2013-05-10_GAG_Top10HCD_HM1_GJ178	1367	726	10.56	1.89	-0.62001	10	1794000	49043000	0.56	4	0.95073	vesicle1	11.48	36.65	36.65	125	104.9	8.831	0	8.831	0.246	2.786	1.19	0.2786	23.41	NaN	NaN	NaN	NaN
2013-05-10_GAG_Top10HCD_HM1_GJ178	1372	727	10.591	0.91999	-0.13001	10	1766100	49927000	0.56	1	0.95195	vesicle1	11.48	36.56	36.56	124.9	104.7	8.848	0	8.848	0.246	2.781	1.195	0.2811	23.51	NaN	NaN	NaN	NaN
2013-05-10_GAG_Top10HCD_HM1_GJ178	1374	728	10.607	0.91999	-0.15001	10	1670100	50028000	0.56	1	0.95254	vesicle1	11.48	36.52	36.52	124.8	104.6	8.857	0	8.857	0.246	2.778	1.198	0.2823	23.56	NaN	NaN	NaN	NaN
2013-05-10_GAG_Top10HCD_HM1_GJ178	1376	729	10.622	0.57964	0.019643	10	1592800	48422000	0.56	0	0.95313	vesicle1	11.48	36.48	36.48	124.8	104.5	8.865	0	8.865	0.246	2.775	1.201	0.2835	23.6	NaN	NaN	NaN	NaN
2013-05-10_GAG_Top10HCD_HM1_GJ178	1377	730	10.632	0.57987	0.019872	10	1611900	49227000	0.56	0	0.9535	vesicle1	11.48	36.45	36.45	124.7	104.5	8.871	0	8.871	0.246	2.774	1.203	0.2843	23.63	NaN	NaN	NaN	NaN
2013-05-10_GAG_Top10HCD_HM1_GJ178	1378	731	10.641	0.59	0.03	10	1499600	48692000	0.56	0	0.95388	vesicle1	11.48	36.43	36.43	124.7	104.4	8.876	0	8.876	0.246	2.772	1.205	0.285	23.66	NaN	NaN	NaN	NaN
2013-05-10_GAG_Top10HCD_HM1_GJ178	1379	732	10.651	0.93052	-0.12948	10	1507200	48520000	0.56	1	0.95426	vesicle1	11.48	36.41	36.41	124.7	104.4	8.882	0	8.882	0.246	2.77	1.206	0.2856	23.67	NaN	NaN	NaN	NaN
2013-05-10_GAG_Top10HCD_HM1_GJ178	1381	733	10.667	0.56946	0.009458	10	1374900	44899000	0.56	0	0.95486	vesicle1	11.5	36.44	36.44	124.6	104.3	8.894	0	8.894	0.2456	2.761	1.206	0.284	23.54	NaN	NaN	NaN	NaN
2013-05-10_GAG_Top10HCD_HM1_GJ178	1382	734	10.676	0.92051	-0.15949	10	1324000	44385000	0.56	1	0.95522	vesicle1	11.51	36.46	36.46	124.6	104.2	8.902	0	8.902	0.2453	2.756	1.206	0.283	23.46	NaN	NaN	NaN	NaN
2013-05-10_GAG_Top10HCD_HM1_GJ178	1384	735	10.691	1.26	-0.28001	10	1325200	44144000	0.56	2	0.95582	vesicle1	11.52	36.49	36.49	124.5	104.2	8.914	0	8.914	0.2449	2.748	1.206	0.2813	23.32	NaN	NaN	NaN	NaN
2013-05-10_GAG_Top10HCD_HM1_GJ178	1387	736	10.712	0.92005	-0.12995	10	1264200	43173000	0.56	1	0.95497	vesicle1	11.54	36.54	36.54	124.5	104.1	8.931	0	8.931	0.2444	2.736	1.206	0.2791	23.14	NaN	NaN	NaN	NaN
2013-05-10_GAG_Top10HCD_HM1_GJ178	1389	737	10.728	0.56946	0.009458	10	1088800	38654000	0.56	0	0.95399	vesicle1	11.56	36.58	36.58	124.4	104	8.943	0	8.943	0.244	2.728	1.206	0.2775	23	NaN	NaN	NaN	NaN
2013-05-10_GAG_Top10HCD_HM1_GJ178	1390	738	10.737	0.92051	-0.14949	10	1098900	38098000	0.56	1	0.95339	vesicle1	11.57	36.6	36.6	124.4	104	8.95	0	8.95	0.2437	2.723	1.206	0.2765	22.92	NaN	NaN	NaN	NaN
2013-05-10_GAG_Top10HCD_HM1_GJ178	1392	739	10.753	0.57953	0.019529	10	1076700	41436000	0.56	0	0.95242	vesicle1	11.58	36.63	36.63	124.3	103.9	8.962	0	8.962	0.2433	2.715	1.206	0.2749	22.78	NaN	NaN	NaN	NaN
2013-05-10_GAG_Top10HCD_HM1_GJ178	1393	740	10.762	0.92051	-0.15949	10	1060200	40915000	0.56	1	0.95181	vesicle1	11.59	36.65	36.65	124.3	103.8	8.97	0	8.97	0.2431	2.71	1.206	0.2738	22.7	NaN	NaN	NaN	NaN
2013-05-10_GAG_Top10HCD_HM1_GJ178	1395	741	10.778	1.26	-0.31001	10	1043500	41108000	0.56	2	0.95084	vesicle1	11.61	36.69	36.69	124.3	103.8	8.982	0	8.982	0.2427	2.702	1.206	0.2722	22.56	NaN	NaN	NaN	NaN
2013-05-10_GAG_Top10HCD_HM1_GJ178	1398	742	10.799	1.26	-0.31001	10	972900	39941000	0.56	2	0.9495	vesicle1	11.63	36.73	36.73	124.2	103.7	8.999	0	8.999	0.2421	2.69	1.206	0.27	22.38	NaN	NaN	NaN	NaN
2013-05-10_GAG_Top10HCD_HM1_GJ178	1401	743	10.82	0.91999	-0.15001	10	940600	38535000	0.56	1	0.94817	vesicle1	11.65	36.78	36.78	124.1	103.6	9.016	0	9.016	0.2415	2.679	1.206	0.2678	22.2	NaN	NaN	NaN	NaN
2013-05-10_GAG_Top10HCD_HM1_GJ178	1403	744	10.835	0.57953	0.019529	10	918360	35954000	0.56	0	0.9472	vesicle1	11.66	36.81	36.81	124.1	103.5	9.028	0	9.028	0.2411	2.671	1.206	0.2661	22.06	NaN	NaN	NaN	NaN
2013-05-10_GAG_Top10HCD_HM1_GJ178	1404	745	10.845	0.56997	0.009973	10	902360	35954000	0.56	0	0.94659	vesicle1	11.67	36.83	36.83	124	103.4	9.035	0	9.035	0.2409	2.666	1.206	0.2651	21.98	NaN	NaN	NaN	NaN
2013-05-10_GAG_Top10HCD_HM1_GJ178	1405	746	10.854	0.92062	-0.13938	10	966490	35904000	0.56	1	0.94599	vesicle1	11.68	36.85	36.85	124	103.4	9.043	0	9.043	0.2406	2.661	1.206	0.2641	21.89	NaN	NaN	NaN	NaN
2013-05-10_GAG_Top10HCD_HM1_GJ178	1407	747	10.869	0.87988	-0.14012	10	1039400	37964000	0.56	1	0.94501	vesicle1	11.69	36.89	36.89	124	103.3	9.055	0	9.055	0.2402	2.653	1.206	0.2625	21.76	NaN	NaN	NaN	NaN
2013-05-10_GAG_Top10HCD_HM1_GJ178	1409	748	10.884	0.57953	0.019529	10	990870	36307000	0.56	0	0.94408	vesicle1	11.71	36.92	36.92	123.9	103.3	9.067	0	9.067	0.2398	2.645	1.206	0.2609	21.63	NaN	NaN	NaN	NaN
2013-05-10_GAG_Top10HCD_HM1_GJ178	1410	749	10.894	0.92045	-0.14955	10	960450	35825000	0.56	1	0.94347	vesicle1	11.72	36.94	36.94	123.9	103.2	9.074	0	9.074	0.2396	2.64	1.206	0.2599	21.55	NaN	NaN	NaN	NaN
2013-05-10_GAG_Top10HCD_HM1_GJ178	1412	750	10.909	1.21	-0.30996	10	1005800	38244000	0.56	2	0.9425	vesicle1	11.73	36.98	36.98	123.8	103.1	9.087	0	9.087	0.2392	2.632	1.206	0.2583	21.41	NaN	NaN	NaN	NaN
2013-05-10_GAG_Top10HCD_HM1_GJ178	1415	751	10.929	1.26	-0.30001	10	983490	35985000	0.56	2	0.94122	vesicle1	11.75	37.02	37.02	123.8	103	9.103	0	9.103	0.2386	2.622	1.206	0.2562	21.23	NaN	NaN	NaN	NaN
2013-05-10_GAG_Top10HCD_HM1_GJ178	1418	752	10.95	1.57	-0.44999	10	997540	36595000	0.56	3	0.93989	vesicle1	11.77	37.07	37.07	123.7	102.9	9.119	0	9.119	0.238	2.61	1.206	0.2539	21.05	NaN	NaN	NaN	NaN
2013-05-10_GAG_Top10HCD_HM1_GJ178	1422	753	10.976	1.2601	-0.28995	10	1034700	37601000	0.56	2	0.93823	vesicle1	11.8	37.08	37.08	123.5	102.7	9.105	0	9.105	0.2339	2.569	1.211	0.2512	20.74	NaN	NaN	NaN	NaN
2013-05-10_GAG_Top10HCD_HM1_GJ178	1425	754	10.997	0.9201	-0.16989	10	985450	36335000	0.56	1	0.9369	vesicle1	11.83	37.1	37.1	123.3	102.6	9.094	0	9.094	0.2306	2.535	1.215	0.2489	20.49	NaN	NaN	NaN	NaN
2013-05-10_GAG_Top10HCD_HM1_GJ178	1427	755	11.013	1.5998	-0.49017	10	949810	33821000	0.56	3	0.93593	vesicle1	11.85	37.11	37.11	123.1	102.4	9.086	0	9.086	0.2281	2.511	1.218	0.2473	20.31	NaN	NaN	NaN	NaN
2013-05-10_GAG_Top10HCD_HM1_GJ178	1431	756	11.039	0.91999	-0.14001	10	998160	35674000	0.56	1	0.93424	vesicle1	11.88	37.13	37.13	122.9	102.2	9.072	0	9.072	0.2239	2.468	1.223	0.2445	19.99	NaN	NaN	NaN	NaN
2013-05-10_GAG_Top10HCD_HM1_GJ178	1433	757	11.055	1.6	-0.49	10	924090	33239000	0.56	3	0.93327	vesicle1	11.9	37.14	37.14	122.8	102.1	9.064	0	9.064	0.2215	2.443	1.226	0.2429	19.81	NaN	NaN	NaN	NaN
2013-05-10_GAG_Top10HCD_HM1_GJ178	1437	758	11.081	1.26	-0.33001	10	1094500	37057000	0.56	2	0.93158	vesicle1	11.93	37.16	37.16	122.5	101.8	9.049	0	9.049	0.2172	2.4	1.231	0.2401	19.51	NaN	NaN	NaN	NaN
2013-05-10_GAG_Top10HCD_HM1_GJ178	1440	759	11.102	0.91999	-0.15001	10	1079400	37067000	0.56	1	0.93024	vesicle1	11.96	37.17	37.17	122.4	101.7	9.038	0	9.038	0.2139	2.367	1.235	0.2378	19.26	NaN	NaN	NaN	NaN
2013-05-10_GAG_Top10HCD_HM1_GJ178	1442	760	11.118	0.94002	-0.14998	10	1004100	34407000	0.56	1	0.92927	vesicle1	11.98	37.18	37.18	122.2	101.5	9.03	0	9.03	0.2115	2.342	1.237	0.2362	19.09	NaN	NaN	NaN	NaN
2013-05-10_GAG_Top10HCD_HM1_GJ178	1444	761	11.133	0.55962	-0.00038391	10	982020	33368000	0.56	0	0.92828	vesicle1	11.99	37.19	37.19	122.1	101.4	9.022	0	9.022	0.209	2.316	1.24	0.2346	18.91	NaN	NaN	NaN	NaN
2013-05-10_GAG_Top10HCD_HM1_GJ178	1445	762	11.143	0.5599	-9.7811E-05	10	963090	33186000	0.56	0	0.92769	vesicle1	12.01	37.2	37.2	122	101.3	9.017	0	9.017	0.2075	2.301	1.242	0.2336	18.8	NaN	NaN	NaN	NaN
2013-05-10_GAG_Top10HCD_HM1_GJ178	1446	763	11.152	1.2605	-0.33955	10	980530	33334000	0.56	2	0.9271	vesicle1	12.02	37.2	37.2	121.9	101.2	9.012	0	9.012	0.206	2.286	1.244	0.2326	18.7	NaN	NaN	NaN	NaN
2013-05-10_GAG_Top10HCD_HM1_GJ178	1449	764	11.173	1.62	-0.45997	10	942170	32151000	0.56	3	0.92576	vesicle1	12.04	37.22	37.22	121.7	101.1	9.001	0	9.001	0.2027	2.252	1.248	0.2304	18.46	NaN	NaN	NaN	NaN
2013-05-10_GAG_Top10HCD_HM1_GJ178	1453	765	11.2	1.6	-0.5	10	976370	34083000	0.56	3	0.92405	vesicle1	12.07	37.24	37.24	121.5	100.8	8.987	0	8.987	0.1984	2.208	1.253	0.2275	18.16	NaN	NaN	NaN	NaN
2013-05-10_GAG_Top10HCD_HM1_GJ178	1457	766	11.227	1.26	-0.33001	10	1720100	39222000	0.56	2	0.92236	vesicle1	12.11	37.25	37.25	121.3	100.6	8.973	0	8.973	0.1942	2.164	1.258	0.2247	17.87	NaN	NaN	NaN	NaN
2013-05-10_GAG_Top10HCD_HM1_GJ178	1460	767	11.248	0.54949	-0.010512	10	2764800	41305000	0.56	0	0.92103	vesicle1	12.13	37.27	37.27	121.1	100.4	8.961	0	8.961	0.1908	2.129	1.261	0.2225	17.63	NaN	NaN	NaN	NaN
2013-05-10_GAG_Top10HCD_HM1_GJ178	1461	768	11.257	0.58004	0.020044	10	3388300	41983000	0.56	0	0.92045	vesicle1	12.15	37.29	37.29	121	100.4	8.957	0	8.957	0.1899	2.12	1.263	0.2217	17.55	NaN	NaN	NaN	NaN
2013-05-10_GAG_Top10HCD_HM1_GJ178	1462	769	11.267	0.56007	7.385E-05	10	4162400	44001000	0.56	0	0.91984	vesicle1	12.16	37.33	37.33	120.9	100.3	8.953	0	8.953	0.1892	2.113	1.265	0.2209	17.46	NaN	NaN	NaN	NaN
2013-05-10_GAG_Top10HCD_HM1_GJ178	1463	770	11.276	0.5702	0.010202	10	4739500	45842000	0.56	0	0.91925	vesicle1	12.17	37.36	37.36	120.9	100.2	8.949	0	8.949	0.1884	2.105	1.267	0.2202	17.38	NaN	NaN	NaN	NaN
2013-05-10_GAG_Top10HCD_HM1_GJ178	1464	771	11.285	0.94019	-0.14981	10	5658700	48191000	0.56	1	0.91864	vesicle1	12.19	37.39	37.39	120.8	100.2	8.945	0	8.945	0.1877	2.098	1.268	0.2194	17.3	NaN	NaN	NaN	NaN
2013-05-10_GAG_Top10HCD_HM1_GJ178	1466	772	11.301	0.91999	-0.16001	10	6470700	46663000	0.56	1	0.91765	vesicle1	12.21	37.44	37.44	120.7	100	8.939	0	8.939	0.1864	2.086	1.271	0.2182	17.16	NaN	NaN	NaN	NaN
2013-05-10_GAG_Top10HCD_HM1_GJ178	1468	773	11.316	0.56952	0.0095152	10	7585800	49256000	0.56	0	0.91668	vesicle1	12.24	37.49	37.49	120.6	99.92	8.932	0	8.932	0.1852	2.073	1.274	0.2169	17.03	NaN	NaN	NaN	NaN
2013-05-10_GAG_Top10HCD_HM1_GJ178	1469	774	11.326	1.9406	-0.66937	9.047	8647000	53648000	0.56	4	0.91608	vesicle1	12.25	37.52	37.52	120.5	99.85	8.928	0	8.928	0.1844	2.066	1.276	0.2162	16.94	NaN	NaN	NaN	NaN
2013-05-10_GAG_Top10HCD_HM1_GJ178	1474	775	11.358	0.91988	-0.12012	8.855	11617000	61817000	0.56	1	0.91403	vesicle1	12.3	37.63	37.63	120.2	99.61	8.914	0	8.914	0.1819	2.04	1.282	0.2136	16.66	NaN	NaN	NaN	NaN
2013-05-10_GAG_Top10HCD_HM1_GJ178	1476	776	11.374	0.90998	-0.16002	8.327	13585000	69683000	0.56	1	0.91305	vesicle1	12.32	37.68	37.68	120.1	99.49	8.908	0	8.908	0.1807	2.028	1.285	0.2124	16.53	NaN	NaN	NaN	NaN
2013-05-10_GAG_Top10HCD_HM1_GJ178	1478	777	11.389	0.91003	-0.15997	7.694	15095000	73971000	0.56	1	0.91209	vesicle1	12.35	37.73	37.73	120	99.38	8.902	0	8.902	0.1795	2.016	1.288	0.2112	16.4	NaN	NaN	NaN	NaN
2013-05-10_GAG_Top10HCD_HM1_GJ178	1480	778	11.404	1.25	-0.33002	7.332	16934000	80740000	0.56	2	0.91113	vesicle1	12.37	37.78	37.78	119.9	99.26	8.895	0	8.895	0.1783	2.004	1.29	0.21	16.27	NaN	NaN	NaN	NaN
2013-05-10_GAG_Top10HCD_HM1_GJ178	1483	779	11.425	0.91999	-0.13001	7.149	17119000	81264000	0.56	1	0.90981	vesicle1	12.4	37.85	37.85	119.7	99.11	8.886	0	8.886	0.1766	1.987	1.294	0.2083	16.1	NaN	NaN	NaN	NaN
2013-05-10_GAG_Top10HCD_HM1_GJ178	1485	780	11.44	1.25	-0.31996	7.127	18568000	85985000	0.56	2	0.90884	vesicle1	12.42	37.9	37.9	119.6	98.99	8.88	0	8.88	0.1754	1.975	1.297	0.2071	15.97	NaN	NaN	NaN	NaN
2013-05-10_GAG_Top10HCD_HM1_GJ178	1488	781	11.461	1.6	-0.46	6.986	18694000	87122000	0.56	3	0.90752	vesicle1	12.46	37.97	37.97	119.5	98.84	8.871	0	8.871	0.1737	1.958	1.301	0.2055	15.79	NaN	NaN	NaN	NaN
2013-05-10_GAG_Top10HCD_HM1_GJ178	1492	782	11.488	0.92016	-0.12984	6.862	18897000	88716000	0.56	1	0.90583	vesicle1	12.5	38.06	38.06	119.3	98.64	8.86	0	8.86	0.1716	1.937	1.306	0.2034	15.57	NaN	NaN	NaN	NaN
2013-05-10_GAG_Top10HCD_HM1_GJ178	1494	783	11.503	0.90992	-0.16008	7.016	18946000	88607000	0.56	1	0.90486	vesicle1	12.52	38.11	38.11	119.1	98.52	8.853	0	8.853	0.1704	1.925	1.309	0.2021	15.45	NaN	NaN	NaN	NaN
2013-05-10_GAG_Top10HCD_HM1_GJ178	1496	784	11.518	1.5999	-0.50012	7.114	18431000	88060000	0.56	3	0.90389	vesicle1	12.54	38.16	38.16	119	98.41	8.847	0	8.847	0.1692	1.913	1.312	0.2009	15.32	NaN	NaN	NaN	NaN
2013-05-10_GAG_Top10HCD_HM1_GJ178	1500	785	11.545	0.91003	-0.17997	7.032	18508000	88982000	0.56	1	0.9022	vesicle1	12.58	38.25	38.25	118.8	98.21	8.836	0	8.836	0.1671	1.891	1.316	0.1988	15.1	NaN	NaN	NaN	NaN
2013-05-10_GAG_Top10HCD_HM1_GJ178	1502	786	11.56	0.91999	-0.16001	7.447	16707000	83027000	0.56	1	0.90124	vesicle1	12.59	38.27	38.27	118.7	98.12	8.83	0	8.83	0.1661	1.882	1.317	0.1979	15.02	NaN	NaN	NaN	NaN
2013-05-10_GAG_Top10HCD_HM1_GJ178	1504	787	11.575	0.5496	-0.010397	7.464	16525000	83391000	0.56	0	0.90027	vesicle1	12.6	38.28	38.28	118.6	98.04	8.825	0	8.825	0.1653	1.873	1.317	0.1971	14.96	NaN	NaN	NaN	NaN
2013-05-10_GAG_Top10HCD_HM1_GJ178	1505	788	11.584	0.54989	-0.010111	6.551	17583000	89270000	0.56	0	0.89969	vesicle1	12.6	38.29	38.29	118.6	97.99	8.821	0	8.821	0.1648	1.869	1.317	0.1966	14.92	NaN	NaN	NaN	NaN
2013-05-10_GAG_Top10HCD_HM1_GJ178	1506	789	11.594	0.91061	-0.16939	6.92	16883000	86130000	0.56	1	0.89911	vesicle1	12.61	38.29	38.29	118.5	97.95	8.818	0	8.818	0.1644	1.864	1.317	0.1961	14.89	NaN	NaN	NaN	NaN
2013-05-10_GAG_Top10HCD_HM1_GJ178	1508	790	11.609	0.90986	-0.18014	7.977	15058000	79394000	0.56	1	0.89815	vesicle1	12.61	38.3	38.3	118.4	97.87	8.813	0	8.813	0.1636	1.856	1.317	0.1953	14.82	NaN	NaN	NaN	NaN
2013-05-10_GAG_Top10HCD_HM1_GJ178	1510	791	11.624	1.15	-0.31998	7.904	14438000	79242000	0.56	2	0.89719	vesicle1	12.62	38.3	38.3	118.3	97.79	8.808	0	8.808	0.1628	1.848	1.317	0.1945	14.76	NaN	NaN	NaN	NaN
2013-05-10_GAG_Top10HCD_HM1_GJ178	1513	792	11.643	0.91003	-0.17997	8.373	12936000	72823000	0.56	1	0.89597	vesicle1	12.62	38.31	38.31	118.2	97.7	8.801	0	8.801	0.1617	1.838	1.317	0.1935	14.69	NaN	NaN	NaN	NaN
2013-05-10_GAG_Top10HCD_HM1_GJ178	1515	793	11.658	1.6	-0.5	8.792	12310000	71527000	0.56	3	0.89501	vesicle1	12.63	38.32	38.32	118.1	97.62	8.796	0	8.796	0.1609	1.83	1.317	0.1927	14.63	NaN	NaN	NaN	NaN
2013-05-10_GAG_Top10HCD_HM1_GJ178	1519	794	11.685	1.6103	-0.4597	9.023	10937000	68045000	0.56	3	0.89332	vesicle1	12.64	38.33	38.33	118	97.49	8.787	0	8.787	0.1595	1.815	1.317	0.1913	14.52	NaN	NaN	NaN	NaN
2013-05-10_GAG_Top10HCD_HM1_GJ178	1523	795	11.712	1.5997	-0.45034	9.678	9628900	64583000	0.56	3	0.89162	vesicle1	12.64	38.34	38.34	117.8	97.35	8.778	0	8.778	0.1581	1.801	1.317	0.1899	14.41	NaN	NaN	NaN	NaN
2013-05-10_GAG_Top10HCD_HM1_GJ178	1527	796	11.738	1.2968	-0.18316	9.902	8471000	61869000	0.56	2	0.88993	vesicle1	12.65	38.35	38.35	117.7	97.22	8.769	0	8.769	0.1567	1.787	1.317	0.1884	14.3	NaN	NaN	NaN	NaN
2013-05-10_GAG_Top10HCD_HM1_GJ178	1530	797	11.76	0.66296	0.012956	9.606	7687200	61176000	0.65	0	0.88856	vesicle1	12.66	38.36	38.36	117.5	97.11	8.761	0	8.761	0.1556	1.775	1.317	0.1873	14.22	NaN	NaN	NaN	NaN
2013-05-10_GAG_Top10HCD_HM1_GJ178	1531	798	11.771	0.66044	0.010439	9.694	7233400	59759000	0.65	0	0.88786	vesicle1	12.66	38.36	38.36	117.5	97.06	8.757	0	8.757	0.155	1.77	1.317	0.1867	14.17	NaN	NaN	NaN	NaN
2013-05-10_GAG_Top10HCD_HM1_GJ178	1532	799	11.782	0.64991	-9.0003E-05	9.655	6720400	58853000	0.65	0	0.88716	vesicle1	12.67	38.37	38.37	117.4	97	8.754	0	8.754	0.1544	1.764	1.317	0.1861	14.13	NaN	NaN	NaN	NaN
2013-05-10_GAG_Top10HCD_HM1_GJ178	1533	800	11.793	1.1306	0.010562	9.844	6266700	57218000	0.65	1	0.88647	vesicle1	12.67	38.37	38.37	117.3	96.95	8.75	0	8.75	0.1538	1.758	1.317	0.1856	14.08	NaN	NaN	NaN	NaN
2013-05-10_GAG_Top10HCD_HM1_GJ178	1535	801	11.812	1.1101	0.020134	10	4944600	50459000	0.65	1	0.88528	vesicle1	12.68	38.38	38.38	117.2	96.85	8.743	0	8.743	0.1528	1.748	1.317	0.1846	14.01	NaN	NaN	NaN	NaN
2013-05-10_GAG_Top10HCD_HM1_GJ178	1537	802	11.83	1.1399	0.019889	10	4482700	49366000	0.65	1	0.88411	vesicle1	12.68	38.39	38.39	117.1	96.76	8.737	0	8.737	0.1518	1.738	1.317	0.1836	13.93	NaN	NaN	NaN	NaN
2013-05-10_GAG_Top10HCD_HM1_GJ178	1539	803	11.849	0.64917	-0.00083387	10	4139400	50606000	0.65	0	0.8829	vesicle1	12.69	38.4	38.4	117	96.66	8.73	0	8.73	0.1508	1.728	1.317	0.1826	13.86	NaN	NaN	NaN	NaN
2013-05-10_GAG_Top10HCD_HM1_GJ178	1540	804	11.86	0.64991	-0.01009	10	3877000	49341000	0.66	0	0.88222	vesicle1	12.67	38.35	38.35	117.2	96.77	8.761	0	8.761	0.1505	1.718	1.316	0.1817	13.81	NaN	NaN	NaN	NaN
2013-05-10_GAG_Top10HCD_HM1_GJ178	1541	805	11.871	1.1309	0.010905	10	3565300	49149000	0.65	1	0.88153	vesicle1	12.66	38.31	38.31	117.3	96.9	8.795	0	8.795	0.1502	1.708	1.314	0.1809	13.77	NaN	NaN	NaN	NaN
2013-05-10_GAG_Top10HCD_HM1_GJ178	1543	806	11.89	1.0953	-0.024686	10	3168000	48537000	0.65	1	0.88033	vesicle1	12.63	38.22	38.22	117.7	97.11	8.853	0	8.853	0.1497	1.691	1.31	0.1794	13.69	NaN	NaN	NaN	NaN
2013-05-10_GAG_Top10HCD_HM1_GJ178	1545	807	11.908	0.88417	-0.15583	10	2798900	48036000	0.56	1	0.87918	vesicle1	12.6	38.15	38.15	118	97.32	8.91	0	8.91	0.1493	1.675	1.307	0.1779	13.62	NaN	NaN	NaN	NaN
2013-05-10_GAG_Top10HCD_HM1_GJ178	1547	808	11.923	1.5998	-0.48017	10	2603200	48127000	0.56	3	0.87824	vesicle1	12.58	38.08	38.08	118.2	97.48	8.955	0	8.955	0.1489	1.662	1.304	0.1768	13.56	NaN	NaN	NaN	NaN
2013-05-10_GAG_Top10HCD_HM1_GJ178	1551	809	11.949	1.2601	-0.29989	10	2010900	45681000	0.56	2	0.87655	vesicle1	12.53	37.97	37.97	118.6	97.78	9.038	0	9.038	0.1482	1.639	1.299	0.1746	13.44	NaN	NaN	NaN	NaN
2013-05-10_GAG_Top10HCD_HM1_GJ178	1554	810	11.97	1.5701	-0.44993	10	1607500	44658000	0.56	3	0.87522	vesicle1	12.5	37.88	37.88	119	98.02	9.103	0	9.103	0.1476	1.622	1.295	0.173	13.36	NaN	NaN	NaN	NaN
2013-05-10_GAG_Top10HCD_HM1_GJ178	1558	811	11.997	1.5998	-0.45017	10	1264000	45504000	0.56	3	0.87356	vesicle1	12.46	37.76	37.76	119.4	98.32	9.184	0	9.184	0.1469	1.6	1.29	0.1709	13.25	NaN	NaN	NaN	NaN
2013-05-10_GAG_Top10HCD_HM1_GJ178	1562	812	12.023	0.85997	-0.13003	10	1174100	46128000	0.56	1	0.87187	vesicle1	12.42	37.65	37.65	119.9	98.62	9.267	0	9.267	0.1462	1.578	1.285	0.1688	13.13	NaN	NaN	NaN	NaN
2013-05-10_GAG_Top10HCD_HM1_GJ178	1564	813	12.038	1.2601	-0.31995	10	1147800	42389000	0.56	2	0.87096	vesicle1	12.4	37.59	37.59	120.1	98.78	9.311	0	9.311	0.1458	1.566	1.283	0.1676	13.07	NaN	NaN	NaN	NaN
2013-05-10_GAG_Top10HCD_HM1_GJ178	1567	814	12.059	1.26	-0.29001	10	1227200	44196000	0.56	2	0.86963	vesicle1	12.36	37.5	37.5	120.4	99.02	9.376	0	9.376	0.1453	1.549	1.279	0.166	12.98	NaN	NaN	NaN	NaN
2013-05-10_GAG_Top10HCD_HM1_GJ178	1570	815	12.08	0.91999	-0.13001	10	1251200	44262000	0.56	1	0.8683	vesicle1	12.33	37.41	37.41	120.8	99.26	9.441	0	9.441	0.1447	1.533	1.275	0.1643	12.89	NaN	NaN	NaN	NaN
2013-05-10_GAG_Top10HCD_HM1_GJ178	1572	816	12.095	0.91988	-0.14012	10	1398900	43589000	0.56	1	0.86733	vesicle1	12.31	37.34	37.34	121.1	99.43	9.488	0	9.488	0.1443	1.521	1.272	0.1631	12.82	NaN	NaN	NaN	NaN
2013-05-10_GAG_Top10HCD_HM1_GJ178	1574	817	12.11	0.9201	-0.1199	10	1580500	47224000	0.56	1	0.86636	vesicle1	12.28	37.27	37.27	121.3	99.61	9.536	0	9.536	0.1439	1.509	1.269	0.1619	12.75	NaN	NaN	NaN	NaN
2013-05-10_GAG_Top10HCD_HM1_GJ178	1576	818	12.126	0.91999	-0.12001	10	1850600	47855000	0.56	1	0.86538	vesicle1	12.26	37.21	37.21	121.6	99.78	9.583	0	9.583	0.1435	1.497	1.266	0.1607	12.69	NaN	NaN	NaN	NaN
2013-05-10_GAG_Top10HCD_HM1_GJ178	1578	819	12.141	1.56	-0.49	10	1918600	47145000	0.56	3	0.86441	vesicle1	12.24	37.14	37.14	121.8	99.95	9.631	0	9.631	0.1431	1.486	1.264	0.1594	12.62	NaN	NaN	NaN	NaN
2013-05-10_GAG_Top10HCD_HM1_GJ178	1582	820	12.167	1.26	-0.27001	10	2151200	49886000	0.56	2	0.86276	vesicle1	12.23	37.04	37.04	122.3	100.1	9.73	0	9.73	0.1411	1.45	1.263	0.1578	12.5	NaN	NaN	NaN	NaN
2013-05-10_GAG_Top10HCD_HM1_GJ178	1585	821	12.188	1.26	-0.30001	10	2255800	48679000	0.56	2	0.86143	vesicle1	12.25	36.95	36.95	122.7	100.3	9.818	0	9.818	0.1388	1.414	1.264	0.1567	12.4	NaN	NaN	NaN	NaN
2013-05-10_GAG_Top10HCD_HM1_GJ178	1588	822	12.209	1.86	-0.59999	10	2404800	48899000	0.56	4	0.8601	vesicle1	12.26	36.87	36.87	123.1	100.4	9.907	0	9.907	0.1366	1.379	1.265	0.1556	12.3	NaN	NaN	NaN	NaN
2013-05-10_GAG_Top10HCD_HM1_GJ178	1593	823	12.24	1.62	-0.41997	10	2755800	54563000	0.56	3	0.85814	vesicle1	12.28	36.75	36.75	123.7	100.5	10.04	0	10.04	0.1333	1.328	1.267	0.154	12.16	NaN	NaN	NaN	NaN
2013-05-10_GAG_Top10HCD_HM1_GJ178	1597	824	12.267	0.81997	-0.14003	10	2947200	54814000	0.56	1	0.85643	vesicle1	12.3	36.64	36.64	124.2	100.7	10.15	0	10.15	0.1305	1.285	1.268	0.1525	12.03	NaN	NaN	NaN	NaN
2013-05-10_GAG_Top10HCD_HM1_GJ178	1599	825	12.281	0.5896	0.0296	10	2864900	53505000	0.56	0	0.85556	vesicle1	12.31	36.59	36.59	124.4	100.8	10.21	0	10.21	0.129	1.264	1.269	0.1518	11.97	NaN	NaN	NaN	NaN
2013-05-10_GAG_Top10HCD_HM1_GJ178	1600	826	12.29	1.2604	-0.2996	10	2896800	52808000	0.56	2	0.85494	vesicle1	12.31	36.55	36.55	124.6	100.8	10.25	0	10.25	0.128	1.249	1.269	0.1513	11.92	NaN	NaN	NaN	NaN
2013-05-10_GAG_Top10HCD_HM1_GJ178	1603	827	12.311	0.92005	-0.13995	10	2855100	50952000	0.56	1	0.8536	vesicle1	12.33	36.46	36.46	125	100.9	10.34	0	10.34	0.1258	1.217	1.27	0.1502	11.82	NaN	NaN	NaN	NaN
2013-05-10_GAG_Top10HCD_HM1_GJ178	1605	828	12.327	0.86008	-0.14992	10	2671500	51018000	0.56	1	0.85263	vesicle1	12.34	36.4	36.4	125.3	101	10.4	0	10.4	0.1241	1.193	1.271	0.1494	11.75	NaN	NaN	NaN	NaN
2013-05-10_GAG_Top10HCD_HM1_GJ178	1607	829	12.341	1.1599	-0.31008	10	2668000	48790000	0.56	2	0.85172	vesicle1	12.35	36.35	36.35	125.6	101.1	10.46	0	10.46	0.1226	1.172	1.272	0.1486	11.68	NaN	NaN	NaN	NaN
2013-05-10_GAG_Top10HCD_HM1_GJ178	1610	830	12.36	0.57947	0.019472	10	2756600	49355000	0.56	0	0.8505	vesicle1	12.36	36.27	36.27	125.9	101.2	10.54	0	10.54	0.1206	1.144	1.273	0.1476	11.59	NaN	NaN	NaN	NaN
2013-05-10_GAG_Top10HCD_HM1_GJ178	1611	831	12.37	0.59	0.03	10	2612400	49070000	0.56	0	0.84989	vesicle1	12.36	36.23	36.23	126.1	101.2	10.58	0	10.58	0.1196	1.13	1.274	0.1471	11.55	NaN	NaN	NaN	NaN
2013-05-10_GAG_Top10HCD_HM1_GJ178	1612	832	12.38	0.89052	-0.13948	10	2516900	48652000	0.56	1	0.84926	vesicle1	12.37	36.19	36.19	126.3	101.3	10.63	0	10.63	0.1185	1.115	1.274	0.1466	11.5	NaN	NaN	NaN	NaN
2013-05-10_GAG_Top10HCD_HM1_GJ178	1614	833	12.395	0.91999	-0.14001	10	2517700	48985000	0.56	1	0.84832	vesicle1	12.38	36.13	36.13	126.6	101.4	10.69	0	10.69	0.117	1.094	1.275	0.1458	11.43	NaN	NaN	NaN	NaN
2013-05-10_GAG_Top10HCD_HM1_GJ178	1616	834	12.41	0.56957	0.0095724	10	2514900	49100000	0.56	0	0.84735	vesicle1	12.39	36.07	36.07	126.9	101.4	10.75	0	10.75	0.1153	1.073	1.276	0.145	11.36	NaN	NaN	NaN	NaN
2013-05-10_GAG_Top10HCD_HM1_GJ178	1617	835	12.42	1.2605	-0.30955	10	2397600	48708000	0.56	2	0.84675	vesicle1	12.4	36.04	36.04	127	101.5	10.79	0	10.79	0.1143	1.059	1.276	0.1445	11.32	NaN	NaN	NaN	NaN
2013-05-10_GAG_Top10HCD_HM1_GJ178	1620	836	12.441	1.6	-0.49	10	2193800	47141000	0.56	3	0.84542	vesicle1	12.41	35.95	35.95	127.4	101.6	10.88	0	10.88	0.1121	1.03	1.277	0.1434	11.22	NaN	NaN	NaN	NaN
2013-05-10_GAG_Top10HCD_HM1_GJ178	1624	837	12.467	0.5698	0.0098013	10	2005000	45656000	0.56	0	0.84373	vesicle1	12.37	35.76	35.76	128.1	101.9	11.01	0	11.01	0.1111	1.009	1.276	0.1424	11.16	NaN	NaN	NaN	NaN
2013-05-10_GAG_Top10HCD_HM1_GJ178	1625	838	12.477	1.5401	-0.46985	10	1869700	45720000	0.56	3	0.84312	vesicle1	12.35	35.68	35.68	128.3	102.1	11.06	0	11.06	0.1111	1.005	1.275	0.1421	11.15	NaN	NaN	NaN	NaN
2013-05-10_GAG_Top10HCD_HM1_GJ178	1629	839	12.502	1.5999	-0.50006	10	1707800	44323000	0.56	3	0.8415	vesicle1	12.29	35.45	35.45	129	102.5	11.18	0	11.18	0.1111	0.9935	1.272	0.1415	11.12	NaN	NaN	NaN	NaN
2013-05-10_GAG_Top10HCD_HM1_GJ178	1633	840	12.529	1.5301	-0.46992	10	1469000	42850000	0.56	3	0.83981	vesicle1	12.22	35.21	35.21	129.7	103	11.32	0	11.32	0.1111	0.9817	1.269	0.1408	11.09	NaN	NaN	NaN	NaN
2013-05-10_GAG_Top10HCD_HM1_GJ178	1637	841	12.555	1.6	-0.49	10	1222700	43235000	0.56	3	0.83819	vesicle1	12.16	34.98	34.98	130.3	103.4	11.45	0	11.45	0.1111	0.9707	1.267	0.1401	11.06	NaN	NaN	NaN	NaN
2013-05-10_GAG_Top10HCD_HM1_GJ178	1641	842	12.581	0.5595	-0.00049835	10	1188100	42151000	0.56	0	0.8365	vesicle1	12.09	34.74	34.74	131	103.8	11.58	0	11.58	0.1111	0.9595	1.264	0.1394	11.03	NaN	NaN	NaN	NaN
2013-05-10_GAG_Top10HCD_HM1_GJ178	1642	843	12.591	0.92051	-0.12949	10	1261100	42057000	0.56	1	0.83591	vesicle1	12.07	34.66	34.66	131.3	104	11.63	0	11.63	0.1111	0.9556	1.263	0.1391	11.02	NaN	NaN	NaN	NaN
2013-05-10_GAG_Top10HCD_HM1_GJ178	1644	844	12.606	0.91999	-0.15001	10	1176000	39799000	0.56	1	0.83494	vesicle1	12.03	34.52	34.52	131.7	104.2	11.7	0	11.7	0.1111	0.9493	1.261	0.1387	11	NaN	NaN	NaN	NaN
2013-05-10_GAG_Top10HCD_HM1_GJ178	1646	845	12.621	0.91999	-0.16001	10	1137400	40782000	0.56	1	0.83396	vesicle1	11.99	34.38	34.38	132.1	104.5	11.78	0	11.78	0.1111	0.9431	1.26	0.1383	10.98	NaN	NaN	NaN	NaN
2013-05-10_GAG_Top10HCD_HM1_GJ178	1648	846	12.637	0.92005	-0.15995	10	1193900	40230000	0.56	1	0.83299	vesicle1	11.96	34.25	34.25	132.5	104.7	11.86	0	11.86	0.1111	0.937	1.258	0.1379	10.96	NaN	NaN	NaN	NaN
2013-05-10_GAG_Top10HCD_HM1_GJ178	1650	847	12.652	0.56946	0.009458	10	1136700	39216000	0.56	0	0.83202	vesicle1	11.92	34.11	34.11	132.9	105	11.94	0	11.94	0.1111	0.9309	1.256	0.1375	10.95	NaN	NaN	NaN	NaN
2013-05-10_GAG_Top10HCD_HM1_GJ178	1651	848	12.661	0.57003	0.01003	10	1199000	39032000	0.56	0	0.83142	vesicle1	11.89	34.02	34.02	133.1	105.2	11.98	0	11.98	0.1111	0.9272	1.255	0.1373	10.93	NaN	NaN	NaN	NaN
2013-05-10_GAG_Top10HCD_HM1_GJ178	1652	849	12.671	0.56002	1.663E-05	10	1191400	39483000	0.56	0	0.83082	vesicle1	11.87	33.94	33.94	133.4	105.3	12.03	0	12.03	0.1111	0.9235	1.254	0.137	10.92	NaN	NaN	NaN	NaN
2013-05-10_GAG_Top10HCD_HM1_GJ178	1653	850	12.68	1.2605	-0.31955	10	1100400	39701000	0.56	2	0.83022	vesicle1	11.85	33.86	33.86	133.6	105.5	12.08	0	12.08	0.1111	0.9199	1.253	0.1368	10.91	NaN	NaN	NaN	NaN
2013-05-10_GAG_Top10HCD_HM1_GJ178	1656	851	12.701	1.26	-0.33001	10	1324200	41031000	0.56	2	0.82889	vesicle1	11.8	33.67	33.67	134.2	105.8	12.18	0	12.18	0.1111	0.912	1.251	0.1362	10.89	NaN	NaN	NaN	NaN
2013-05-10_GAG_Top10HCD_HM1_GJ178	1659	852	12.722	1.8501	-0.61995	10	1234500	40299000	0.56	4	0.82756	vesicle1	11.74	33.48	33.48	134.7	106.2	12.29	0	12.29	0.1111	0.9041	1.249	0.1357	10.86	NaN	NaN	NaN	NaN
2013-05-10_GAG_Top10HCD_HM1_GJ178	1664	853	12.753	1.6002	-0.45983	10	1297300	41340000	0.56	3	0.82561	vesicle1	11.67	33.19	33.19	135.5	106.6	12.45	0	12.45	0.1114	0.8945	1.246	0.1351	10.84	NaN	NaN	NaN	NaN
2013-05-10_GAG_Top10HCD_HM1_GJ178	1668	854	12.78	0.91982	-0.16018	10	1338400	39529000	0.56	1	0.82392	vesicle1	11.65	32.86	32.86	136.2	106.9	12.63	0	12.63	0.1135	0.8984	1.248	0.1365	10.93	NaN	NaN	NaN	NaN
2013-05-10_GAG_Top10HCD_HM1_GJ178	1670	855	12.795	0.56946	0.009458	10	1234200	38130000	0.56	0	0.82294	vesicle1	11.63	32.67	32.67	136.6	107	12.73	0	12.73	0.1147	0.9007	1.25	0.1373	10.99	NaN	NaN	NaN	NaN
2013-05-10_GAG_Top10HCD_HM1_GJ178	1671	856	12.805	1.2605	-0.34949	10	1172600	38020000	0.56	2	0.82234	vesicle1	11.62	32.56	32.56	136.8	107.1	12.8	0	12.8	0.1154	0.902	1.25	0.1378	11.02	NaN	NaN	NaN	NaN
2013-05-10_GAG_Top10HCD_HM1_GJ178	1674	857	12.826	0.91999	-0.14001	10	1199600	38079000	0.56	1	0.82101	vesicle1	11.6	32.3	32.3	137.3	107.3	12.94	0	12.94	0.1171	0.905	1.252	0.1389	11.1	NaN	NaN	NaN	NaN
2013-05-10_GAG_Top10HCD_HM1_GJ178	1676	858	12.841	1.2601	-0.32995	10	1258800	39715000	0.56	2	0.82004	vesicle1	11.58	32.11	32.11	137.7	107.4	13.04	0	13.04	0.1183	0.9071	1.253	0.1397	11.15	NaN	NaN	NaN	NaN
2013-05-10_GAG_Top10HCD_HM1_GJ178	1679	859	12.862	1.26	-0.34001	10	1177900	38188000	0.56	2	0.81871	vesicle1	11.56	31.85	31.85	138.2	107.6	13.19	0	13.19	0.12	0.91	1.255	0.1408	11.22	NaN	NaN	NaN	NaN
2013-05-10_GAG_Top10HCD_HM1_GJ178	1682	860	12.883	0.56957	0.0095724	10	1147400	38149000	0.56	0	0.81738	vesicle1	11.54	31.59	31.59	138.7	107.7	13.33	0	13.33	0.1217	0.9128	1.257	0.142	11.3	NaN	NaN	NaN	NaN
2013-05-10_GAG_Top10HCD_HM1_GJ178	1683	861	12.892	0.56002	1.663E-05	10	1153000	38482000	0.56	0	0.81677	vesicle1	11.53	31.47	31.47	138.9	107.8	13.39	0	13.39	0.1224	0.914	1.257	0.1425	11.33	NaN	NaN	NaN	NaN
2013-05-10_GAG_Top10HCD_HM1_GJ178	1684	862	12.902	0.88051	-0.15949	10	1156100	37896000	0.56	1	0.81618	vesicle1	11.52	31.36	31.36	139.2	107.9	13.46	0	13.46	0.1232	0.9152	1.258	0.143	11.36	NaN	NaN	NaN	NaN
2013-05-10_GAG_Top10HCD_HM1_GJ178	1686	863	12.916	0.5595	-0.00049835	10	1113900	39392000	0.56	0	0.81525	vesicle1	11.51	31.17	31.17	139.5	108	13.56	0	13.56	0.1243	0.9171	1.259	0.1437	11.41	NaN	NaN	NaN	NaN
2013-05-10_GAG_Top10HCD_HM1_GJ178	1687	864	12.926	0.57987	0.019872	10	1135200	39547000	0.56	0	0.81466	vesicle1	11.5	31.06	31.06	139.8	108.1	13.62	0	13.62	0.1251	0.9183	1.26	0.1442	11.45	NaN	NaN	NaN	NaN
2013-05-10_GAG_Top10HCD_HM1_GJ178	1688	865	12.935	0.92079	-0.17921	10	1090300	39532000	0.56	1	0.81405	vesicle1	11.49	30.94	30.94	140	108.2	13.68	0	13.68	0.1258	0.9195	1.261	0.1447	11.48	NaN	NaN	NaN	NaN
2013-05-10_GAG_Top10HCD_HM1_GJ178	1690	866	12.951	1.5997	-0.48029	10	1116100	40578000	0.56	3	0.81308	vesicle1	11.47	30.75	30.75	140.4	108.3	13.79	0	13.79	0.127	0.9214	1.262	0.1455	11.53	NaN	NaN	NaN	NaN
2013-05-10_GAG_Top10HCD_HM1_GJ178	1694	867	12.977	0.56963	0.0096297	10	1446000	46663000	0.56	0	0.81139	vesicle1	11.45	30.42	30.42	141	108.6	13.97	0	13.97	0.1292	0.9246	1.264	0.147	11.63	NaN	NaN	NaN	NaN
2013-05-10_GAG_Top10HCD_HM1_GJ178	1695	868	12.987	1.3071	-0.18291	10	1537200	47041000	0.56	2	0.81078	vesicle1	11.44	30.3	30.3	141.3	108.6	14.03	0	14.03	0.1299	0.9258	1.265	0.1475	11.66	NaN	NaN	NaN	NaN
2013-05-10_GAG_Top10HCD_HM1_GJ178	1698	869	13.009	1.514	-0.116	10	1782700	46791000	0.65	2	0.8094	vesicle1	11.41	30.03	30.03	141.8	108.8	14.18	0	14.18	0.1316	0.9283	1.267	0.1486	11.73	NaN	NaN	NaN	NaN
2013-05-10_GAG_Top10HCD_HM1_GJ178	1701	870	13.034	1.49	-0.13998	10	2068700	47045000	0.65	2	0.8078	vesicle1	11.39	29.72	29.72	142.4	109	14.35	0	14.35	0.1336	0.9312	1.269	0.1499	11.82	NaN	NaN	NaN	NaN
2013-05-10_GAG_Top10HCD_HM1_GJ178	1704	871	13.059	1.83	-0.30003	10	2273000	46502000	0.65	3	0.80623	vesicle1	11.35	29.43	29.43	143.1	109.3	14.52	0	14.52	0.1356	0.934	1.268	0.151	11.91	NaN	NaN	NaN	NaN
2013-05-10_GAG_Top10HCD_HM1_GJ178	1708	872	13.089	0.66908	0.019079	10	2886300	50115000	0.65	0	0.8043	vesicle1	11.26	29.09	29.09	144.1	109.9	14.73	0	14.73	0.138	0.9373	1.263	0.1518	12.03	NaN	NaN	NaN	NaN
2013-05-10_GAG_Top10HCD_HM1_GJ178	1709	873	13.1	1.4259	-0.18407	10	2858500	50011000	0.65	2	0.80359	vesicle1	11.22	28.97	28.97	144.5	110.1	14.8	0	14.8	0.1389	0.9385	1.26	0.1521	12.07	NaN	NaN	NaN	NaN
2013-05-10_GAG_Top10HCD_HM1_GJ178	1712	874	13.124	0.59378	0.033777	10	2975300	46563000	0.56	0	0.80208	vesicle1	11.15	28.71	28.71	145.2	110.6	14.96	0	14.96	0.1408	0.9409	1.256	0.1528	12.16	NaN	NaN	NaN	NaN
2013-05-10_GAG_Top10HCD_HM1_GJ178	1713	875	13.134	0.58004	0.020044	10	2905000	46352000	0.56	0	0.80146	vesicle1	11.12	28.6	28.6	145.6	110.8	15.03	0	15.03	0.1416	0.942	1.254	0.153	12.2	NaN	NaN	NaN	NaN
2013-05-10_GAG_Top10HCD_HM1_GJ178	1714	876	13.144	0.57999	0.019987	10	2946400	45862000	0.56	0	0.80084	vesicle1	11.09	28.49	28.49	145.9	111	15.1	0	15.1	0.1424	0.9429	1.252	0.1533	12.24	NaN	NaN	NaN	NaN
2013-05-10_GAG_Top10HCD_HM1_GJ178	1715	877	13.153	0.55996	-4.0591E-05	10	3060000	46426000	0.56	0	0.80023	vesicle1	11.06	28.38	28.38	146.2	111.2	15.16	0	15.16	0.1431	0.9439	1.251	0.1535	12.28	NaN	NaN	NaN	NaN
2013-05-10_GAG_Top10HCD_HM1_GJ178	1716	878	13.163	0.57014	0.010145	10	3188300	46754000	0.56	0	0.79964	vesicle1	11.04	28.28	28.28	146.5	111.3	15.23	0	15.23	0.1439	0.9448	1.249	0.1538	12.31	NaN	NaN	NaN	NaN
2013-05-10_GAG_Top10HCD_HM1_GJ178	1717	879	13.172	0.56986	0.0098585	10	3137100	46021000	0.56	0	0.79904	vesicle1	11.01	28.18	28.18	146.8	111.5	15.29	0	15.29	0.1446	0.9458	1.247	0.154	12.35	NaN	NaN	NaN	NaN
2013-05-10_GAG_Top10HCD_HM1_GJ178	1718	880	13.182	1.2606	-0.33938	10	3221100	45935000	0.56	2	0.79843	vesicle1	10.98	28.07	28.07	147.1	111.7	15.36	0	15.36	0.1454	0.9467	1.245	0.1543	12.39	NaN	NaN	NaN	NaN
2013-05-10_GAG_Top10HCD_HM1_GJ178	1721	881	13.203	0.87988	-0.15012	10	3389200	48162000	0.56	1	0.7971	vesicle1	10.92	27.84	27.84	147.8	112.1	15.5	0	15.5	0.147	0.9487	1.242	0.1548	12.47	NaN	NaN	NaN	NaN
2013-05-10_GAG_Top10HCD_HM1_GJ178	1723	882	13.217	0.57953	0.019529	10	3432300	49974000	0.56	0	0.79617	vesicle1	10.87	27.68	27.68	148.3	112.4	15.6	0	15.6	0.1482	0.9501	1.239	0.1552	12.53	NaN	NaN	NaN	NaN
2013-05-10_GAG_Top10HCD_HM1_GJ178	1724	883	13.227	0.47997	-0.070035	1.358	8283800	268540000	0.55	0	0.79556	vesicle1	10.85	27.57	27.57	148.6	112.6	15.66	0	15.66	0.149	0.9511	1.237	0.1555	12.57	NaN	NaN	NaN	NaN
2013-05-10_GAG_Top10HCD_HM1_GJ178	1725	884	13.235	2.0079	-0.55208	2.117	3312800	139290000	0.55	4	0.79505	vesicle1	10.82	27.48	27.48	148.9	112.7	15.72	0	15.72	0.1496	0.9518	1.236	0.1557	12.6	NaN	NaN	NaN	NaN
2013-05-10_GAG_Top10HCD_HM1_GJ178	1730	885	13.269	2.5133	-0.60671	10	3500900	50911000	0.65	5	0.79293	vesicle1	10.72	27.11	27.11	150	113.4	15.95	0	15.95	0.1523	0.9549	1.229	0.1566	12.74	NaN	NaN	NaN	NaN
2013-05-10_GAG_Top10HCD_HM1_GJ178	1736	886	13.31	1.83	-0.28998	10	3335300	50907000	0.65	3	0.79028	vesicle1	10.6	26.65	26.65	151.4	114.2	16.23	0	16.23	0.1556	0.9586	1.222	0.1577	12.91	NaN	NaN	NaN	NaN
2013-05-10_GAG_Top10HCD_HM1_GJ178	1740	887	13.341	0.65918	0.0091797	10	3096500	51139000	0.65	0	0.78834	vesicle1	10.51	26.32	26.32	152.4	114.7	16.44	0	16.44	0.158	0.9612	1.216	0.1585	13.03	NaN	NaN	NaN	NaN
2013-05-10_GAG_Top10HCD_HM1_GJ178	1741	888	13.352	1.1409	0.020919	10	2963200	51147000	0.65	1	0.78765	vesicle1	10.48	26.21	26.21	152.7	114.9	16.5	0	16.5	0.1587	0.9616	1.214	0.1588	13.08	NaN	NaN	NaN	NaN
2013-05-10_GAG_Top10HCD_HM1_GJ178	1743	889	13.371	0.65907	0.0090653	10	2712000	50206000	0.65	0	0.78644	vesicle1	10.45	26.1	26.1	152.7	114.9	16.51	0	16.51	0.1582	0.9582	1.215	0.1598	13.15	NaN	NaN	NaN	NaN
2013-05-10_GAG_Top10HCD_HM1_GJ178	1744	890	13.382	0.65992	0.0099236	10	2672500	49921000	0.65	0	0.78574	vesicle1	10.44	26.04	26.04	152.7	114.9	16.51	0	16.51	0.1579	0.9562	1.216	0.1604	13.19	NaN	NaN	NaN	NaN
2013-05-10_GAG_Top10HCD_HM1_GJ178	1745	891	13.393	1.501	-0.12899	10	2415400	49132000	0.65	2	0.78505	vesicle1	10.42	25.98	25.98	152.7	114.9	16.52	0	16.52	0.1576	0.9542	1.217	0.161	13.23	NaN	NaN	NaN	NaN
2013-05-10_GAG_Top10HCD_HM1_GJ178	1748	892	13.418	1.1399	0.019889	10	2055800	47131000	0.65	1	0.78346	vesicle1	10.38	25.85	25.85	152.7	114.8	16.53	0	16.53	0.1569	0.9497	1.218	0.1623	13.33	NaN	NaN	NaN	NaN
2013-05-10_GAG_Top10HCD_HM1_GJ178	1750	893	13.437	1.15	0.030017	10	1849500	44221000	0.65	1	0.78226	vesicle1	10.36	25.74	25.74	152.6	114.8	16.53	0	16.53	0.1564	0.9462	1.219	0.1633	13.4	NaN	NaN	NaN	NaN
2013-05-10_GAG_Top10HCD_HM1_GJ178	1752	894	13.456	2.0949	-0.4951	10	1669700	43651000	0.65	4	0.78104	vesicle1	10.33	25.64	25.64	152.6	114.8	16.54	0	16.54	0.1559	0.9427	1.22	0.1643	13.47	NaN	NaN	NaN	NaN
2013-05-10_GAG_Top10HCD_HM1_GJ178	1757	895	13.491	0.91438	-0.12562	10	1336600	46570000	0.56	1	0.77883	vesicle1	10.28	25.45	25.45	152.6	114.7	16.55	0	16.55	0.155	0.9364	1.222	0.1662	13.6	NaN	NaN	NaN	NaN
2013-05-10_GAG_Top10HCD_HM1_GJ178	1759	896	13.506	1.59	-0.47002	10	1153500	43227000	0.56	3	0.77786	vesicle1	10.26	25.37	25.37	152.6	114.7	16.56	0	16.56	0.1546	0.9337	1.223	0.167	13.66	NaN	NaN	NaN	NaN
2013-05-10_GAG_Top10HCD_HM1_GJ178	1763	897	13.533	0.86014	-0.14986	10	1162000	44995000	0.56	1	0.77618	vesicle1	10.22	25.22	25.22	152.6	114.7	16.57	0	16.57	0.1539	0.9289	1.224	0.1684	13.76	NaN	NaN	NaN	NaN
2013-05-10_GAG_Top10HCD_HM1_GJ178	1765	898	13.547	0.91988	-0.15012	10	1080100	44105000	0.56	1	0.77527	vesicle1	10.2	25.15	25.15	152.6	114.6	16.57	0	16.57	0.1535	0.9263	1.225	0.1692	13.81	NaN	NaN	NaN	NaN
2013-05-10_GAG_Top10HCD_HM1_GJ178	1767	899	13.562	0.56952	0.0095152	10	1142800	45501000	0.56	0	0.7743	vesicle1	10.18	25.06	25.06	152.6	114.6	16.58	0	16.58	0.1531	0.9235	1.226	0.17	13.87	NaN	NaN	NaN	NaN
2013-05-10_GAG_Top10HCD_HM1_GJ178	1768	900	13.572	1.6176	-0.34243	10	1246200	44747000	0.56	3	0.7737	vesicle1	10.17	25.01	25.01	152.6	114.6	16.58	0	16.58	0.1529	0.9218	1.226	0.1705	13.9	NaN	NaN	NaN	NaN
2013-05-10_GAG_Top10HCD_HM1_GJ178	1772	901	13.599	0.66284	0.012842	10	1304600	45419000	0.65	0	0.77199	vesicle1	10.13	24.87	24.87	152.6	114.6	16.59	0	16.59	0.1521	0.917	1.227	0.1719	14	NaN	NaN	NaN	NaN
2013-05-10_GAG_Top10HCD_HM1_GJ178	1773	902	13.61	1.5008	-0.12922	10	1319800	44288000	0.65	2	0.77129	vesicle1	10.12	24.81	24.81	152.6	114.6	16.6	0	16.6	0.1519	0.915	1.228	0.1725	14.05	NaN	NaN	NaN	NaN
2013-05-10_GAG_Top10HCD_HM1_GJ178	1776	903	13.635	0.65912	0.0091225	10	1294200	44081000	0.65	0	0.76971	vesicle1	10.08	24.67	24.67	152.6	114.5	16.61	0	16.61	0.1512	0.9105	1.229	0.1738	14.14	NaN	NaN	NaN	NaN
2013-05-10_GAG_Top10HCD_HM1_GJ178	1777	904	13.646	0.67011	0.020109	10	1322600	43473000	0.65	0	0.76901	vesicle1	10.07	24.61	24.61	152.6	114.5	16.61	0	16.61	0.1509	0.9085	1.23	0.1744	14.18	NaN	NaN	NaN	NaN
2013-05-10_GAG_Top10HCD_HM1_GJ178	1778	905	13.657	0.67995	0.029951	10	1322400	43273000	0.65	0	0.7683	vesicle1	10.06	24.54	24.54	152.6	114.5	16.61	0	16.61	0.1506	0.9067	1.231	0.175	14.22	NaN	NaN	NaN	NaN
2013-05-10_GAG_Top10HCD_HM1_GJ178	1779	906	13.668	0.56992	-0.070084	1.994	8619500	152700000	0.64	0	0.76758	vesicle1	10.05	24.46	24.46	152.5	114.5	16.61	0	16.61	0.1503	0.9049	1.231	0.1756	14.26	NaN	NaN	NaN	NaN
2013-05-10_GAG_Top10HCD_HM1_GJ178	1780	907	13.678	1.0909	-0.049092	1.975	4075000	141750000	0.64	1	0.76698	vesicle1	10.04	24.4	24.4	152.5	114.5	16.61	0	16.61	0.1501	0.9035	1.232	0.1761	14.3	NaN	NaN	NaN	NaN
2013-05-10_GAG_Top10HCD_HM1_GJ178	1782	908	13.696	1.0901	-0.059893	10	2211600	44444000	0.65	1	0.76583	vesicle1	10.02	24.28	24.28	152.5	114.4	16.61	0	16.61	0.1496	0.9006	1.233	0.177	14.36	NaN	NaN	NaN	NaN
2013-05-10_GAG_Top10HCD_HM1_GJ178	1784	909	13.714	2.12	-0.56998	5.066	1129500	63142000	0.65	4	0.76468	vesicle1	10.01	24.16	24.16	152.4	114.4	16.61	0	16.61	0.1491	0.8978	1.234	0.178	14.43	NaN	NaN	NaN	NaN
2013-05-10_GAG_Top10HCD_HM1_GJ178	1789	910	13.75	2.5099	-0.63014	10	1032000	42849000	0.65	5	0.76244	vesicle1	9.974	23.92	23.92	152.3	114.3	16.6	0	16.6	0.1482	0.8923	1.235	0.1799	14.56	NaN	NaN	NaN	NaN
2013-05-10_GAG_Top10HCD_HM1_GJ178	1795	911	13.791	1.86	-0.25999	10	937160	43823000	0.65	3	0.75979	vesicle1	9.937	23.63	23.63	152.2	114.2	16.6	0	16.6	0.1471	0.8859	1.238	0.1821	14.71	NaN	NaN	NaN	NaN
2013-05-10_GAG_Top10HCD_HM1_GJ178	1799	912	13.822	1.44	-0.09999	10	1056800	43487000	0.65	2	0.75782	vesicle1	9.91	23.43	23.43	152.2	114.2	16.6	0	16.6	0.1462	0.881	1.239	0.1837	14.83	NaN	NaN	NaN	NaN
2013-05-10_GAG_Top10HCD_HM1_GJ178	1802	913	13.846	0.66908	0.019079	10	1095700	43007000	0.65	0	0.7563	vesicle1	9.889	23.26	23.26	152.1	114.1	16.6	0	16.6	0.1456	0.8773	1.241	0.185	14.91	NaN	NaN	NaN	NaN
2013-05-10_GAG_Top10HCD_HM1_GJ178	1803	914	13.858	1.1611	0.041118	10	1170400	43147000	0.65	1	0.75559	vesicle1	9.879	23.19	23.19	152.1	114.1	16.59	0	16.59	0.1453	0.8756	1.241	0.1856	14.95	NaN	NaN	NaN	NaN
2013-05-10_GAG_Top10HCD_HM1_GJ178	1805	915	13.877	0.66902	0.019022	10	1197100	42066000	0.65	0	0.75437	vesicle1	9.862	23.06	23.06	152	114	16.59	0	16.59	0.1448	0.8726	1.242	0.1866	15.02	NaN	NaN	NaN	NaN
2013-05-10_GAG_Top10HCD_HM1_GJ178	1806	916	13.888	1.2008	0.080771	10	1164600	40908000	0.65	1	0.75366	vesicle1	9.852	22.98	22.98	152	114	16.59	0	16.59	0.1445	0.8709	1.243	0.1872	15.06	NaN	NaN	NaN	NaN
2013-05-10_GAG_Top10HCD_HM1_GJ178	1808	917	13.908	1.52	-0.11	10	1251600	42035000	0.65	2	0.75239	vesicle1	9.835	22.85	22.85	152	114	16.59	0	16.59	0.144	0.8677	1.244	0.1883	15.14	NaN	NaN	NaN	NaN
2013-05-10_GAG_Top10HCD_HM1_GJ178	1811	918	13.933	1.44	-0.14999	10	1212300	40532000	0.65	2	0.75078	vesicle1	9.813	22.68	22.68	151.9	113.9	16.59	0	16.59	0.1433	0.8638	1.245	0.1896	15.23	NaN	NaN	NaN	NaN
2013-05-10_GAG_Top10HCD_HM1_GJ178	1814	919	13.957	0.66908	0.019079	10	1197700	41329000	0.65	0	0.74926	vesicle1	9.804	22.6	22.6	151.8	113.8	16.56	0	16.56	0.1438	0.8686	1.246	0.1909	15.32	NaN	NaN	NaN	NaN
2013-05-10_GAG_Top10HCD_HM1_GJ178	1815	920	13.969	1.7361	-0.36387	10	1282100	41542000	0.65	3	0.74856	vesicle1	9.814	22.65	22.65	151.6	113.8	16.52	0	16.52	0.1453	0.8796	1.246	0.1915	15.37	NaN	NaN	NaN	NaN
2013-05-10_GAG_Top10HCD_HM1_GJ178	1819	921	13.998	0.9141	-0.1659	10	1280100	40957000	0.56	1	0.74672	vesicle1	9.838	22.78	22.78	151.2	113.6	16.42	0	16.42	0.1491	0.9083	1.246	0.193	15.49	NaN	NaN	NaN	NaN
2013-05-10_GAG_Top10HCD_HM1_GJ178	1821	922	14.013	1.52	-0.49	10	1243700	40389000	0.56	3	0.74576	vesicle1	9.851	22.85	22.85	151	113.4	16.37	0	16.37	0.1512	0.9236	1.246	0.1938	15.55	NaN	NaN	NaN	NaN
2013-05-10_GAG_Top10HCD_HM1_GJ178	1825	923	14.038	1.59	-0.57002	2.628	1684400	102090000	0.56	3	0.74415	vesicle1	9.872	22.97	22.97	150.6	113.3	16.28	0	16.28	0.1545	0.9493	1.246	0.1951	15.66	NaN	NaN	NaN	NaN
2013-05-10_GAG_Top10HCD_HM1_GJ178	1829	924	14.065	0.48952	-0.070479	4.719	4331800	60746000	0.56	0	0.74247	vesicle1	9.894	23.09	23.09	150.3	113.1	16.18	0	16.18	0.158	0.9764	1.246	0.1965	15.77	NaN	NaN	NaN	NaN
2013-05-10_GAG_Top10HCD_HM1_GJ178	1830	925	14.073	0.92056	-0.21944	10	2607200	39512000	0.56	1	0.74195	vesicle1	9.901	23.12	23.12	150.2	113	16.16	0	16.16	0.1591	0.9848	1.246	0.197	15.81	NaN	NaN	NaN	NaN
2013-05-10_GAG_Top10HCD_HM1_GJ178	1832	926	14.088	0.90992	-0.22008	5.433	836960	51434000	0.56	1	0.74098	vesicle1	9.914	23.19	23.19	150	112.9	16.1	0	16.1	0.1611	1.001	1.246	0.1978	15.87	NaN	NaN	NaN	NaN
2013-05-10_GAG_Top10HCD_HM1_GJ178	1834	927	14.103	0.91009	-0.22991	4.487	4348400	47881000	0.56	1	0.74002	vesicle1	9.927	23.26	23.26	149.7	112.8	16.05	0	16.05	0.1631	1.017	1.246	0.1986	15.94	NaN	NaN	NaN	NaN
2013-05-10_GAG_Top10HCD_HM1_GJ178	1836	928	14.118	2.2601	-0.82991	10	1346400	41062000	0.56	5	0.73906	vesicle1	9.939	23.33	23.33	149.5	112.7	15.99	0	15.99	0.1651	1.032	1.246	0.1994	16	NaN	NaN	NaN	NaN
2013-05-10_GAG_Top10HCD_HM1_GJ178	1842	929	14.156	0.57941	0.019414	10	1513000	41458000	0.56	0	0.73667	vesicle1	9.971	23.51	23.51	149	112.4	15.86	0	15.86	0.1701	1.073	1.246	0.2014	16.16	NaN	NaN	NaN	NaN
2013-05-10_GAG_Top10HCD_HM1_GJ178	1843	930	14.166	0.54989	-0.010111	10	1524400	41605000	0.56	0	0.73606	vesicle1	9.979	23.55	23.55	148.9	112.4	15.83	0	15.83	0.1714	1.083	1.246	0.2019	16.2	NaN	NaN	NaN	NaN
2013-05-10_GAG_Top10HCD_HM1_GJ178	1844	931	14.175	0.5603	0.00030273	10	1569500	41347000	0.56	0	0.73548	vesicle1	9.987	23.59	23.59	148.7	112.3	15.8	0	15.8	0.1726	1.093	1.246	0.2024	16.24	NaN	NaN	NaN	NaN
2013-05-10_GAG_Top10HCD_HM1_GJ178	1845	932	14.184	1.2602	-0.33978	10	1688600	41665000	0.56	2	0.73488	vesicle1	9.995	23.63	23.63	148.6	112.2	15.76	0	15.76	0.1738	1.103	1.246	0.2029	16.28	NaN	NaN	NaN	NaN
2013-05-10_GAG_Top10HCD_HM1_GJ178	1848	933	14.205	0.91999	-0.17001	10	1724300	42522000	0.56	1	0.73355	vesicle1	10.01	23.73	23.73	148.3	112.1	15.69	0	15.69	0.1766	1.126	1.246	0.204	16.37	NaN	NaN	NaN	NaN
2013-05-10_GAG_Top10HCD_HM1_GJ178	1850	934	14.221	0.5595	-0.00049835	10	1844100	42191000	0.56	0	0.73258	vesicle1	10.03	23.8	23.8	148.1	112	15.64	0	15.64	0.1787	1.143	1.246	0.2048	16.44	NaN	NaN	NaN	NaN
2013-05-10_GAG_Top10HCD_HM1_GJ178	1851	935	14.23	1.6005	-0.49949	10	1822300	43056000	0.56	3	0.73199	vesicle1	10.03	23.84	23.84	148	111.9	15.6	0	15.6	0.1799	1.153	1.246	0.2053	16.48	NaN	NaN	NaN	NaN
2013-05-10_GAG_Top10HCD_HM1_GJ178	1855	936	14.257	0.86998	-0.13002	10	1872500	42503000	0.56	1	0.7303	vesicle1	10.05	24	24	147.6	111.7	15.5	0	15.5	0.1824	1.176	1.246	0.2062	16.55	NaN	NaN	NaN	NaN
2013-05-10_GAG_Top10HCD_HM1_GJ178	1857	937	14.271	1.26	-0.31001	10	1907800	41567000	0.56	2	0.72938	vesicle1	10.05	24.13	24.13	147.3	111.7	15.43	0	15.43	0.182	1.179	1.245	0.2058	16.53	NaN	NaN	NaN	NaN
2013-05-10_GAG_Top10HCD_HM1_GJ178	1860	938	14.292	0.91999	-0.15001	10	2054500	41789000	0.56	1	0.72805	vesicle1	10.05	24.33	24.33	146.8	111.5	15.34	0	15.34	0.1814	1.183	1.244	0.2052	16.5	NaN	NaN	NaN	NaN
2013-05-10_GAG_Top10HCD_HM1_GJ178	1862	939	14.307	1.22	-0.29	10	2019500	42567000	0.56	2	0.72708	vesicle1	10.05	24.48	24.48	146.5	111.4	15.27	0	15.27	0.181	1.186	1.243	0.2048	16.48	NaN	NaN	NaN	NaN
2013-05-10_GAG_Top10HCD_HM1_GJ178	1865	940	14.328	0.48952	-0.070479	2.667	5215700	102970000	0.56	0	0.72579	vesicle1	10.05	24.67	24.67	146.1	111.3	15.17	0	15.17	0.1805	1.19	1.242	0.2043	16.45	NaN	NaN	NaN	NaN
2013-05-10_GAG_Top10HCD_HM1_GJ178	1866	941	14.336	1.1905	-0.38953	2.751	5191900	89106000	0.56	2	0.72527	vesicle1	10.05	24.74	24.74	146	111.3	15.13	0	15.13	0.1803	1.191	1.241	0.2041	16.44	NaN	NaN	NaN	NaN
2013-05-10_GAG_Top10HCD_HM1_GJ178	1869	942	14.356	0.52963	-0.030367	7.73	913930	40037000	0.56	0	0.72401	vesicle1	10.05	24.93	24.93	145.5	111.2	15.04	0	15.04	0.1797	1.195	1.24	0.2036	16.41	NaN	NaN	NaN	NaN
2013-05-10_GAG_Top10HCD_HM1_GJ178	1870	943	14.365	0.51069	-0.049307	9.475	1447700	34339000	0.56	0	0.72345	vesicle1	10.05	25.01	25.01	145.4	111.1	15	0	15	0.1795	1.197	1.24	0.2033	16.4	NaN	NaN	NaN	NaN
2013-05-10_GAG_Top10HCD_HM1_GJ178	1871	944	14.373	0.90969	-0.23031	5.475	3555600	45325000	0.56	1	0.72291	vesicle1	10.05	25.1	25.1	145.2	111.1	14.96	0	14.96	0.1793	1.198	1.24	0.2031	16.38	NaN	NaN	NaN	NaN
2013-05-10_GAG_Top10HCD_HM1_GJ178	1873	945	14.388	0.49948	-0.060523	6.212	1863200	43424000	0.56	0	0.72195	vesicle1	10.05	25.24	25.24	144.9	111	14.89	0	14.89	0.1789	1.201	1.239	0.2027	16.36	NaN	NaN	NaN	NaN
2013-05-10_GAG_Top10HCD_HM1_GJ178	1874	946	14.397	0.52002	-0.03998	6.713	2650900	37325000	0.56	0	0.72142	vesicle1	10.05	25.32	25.32	144.7	110.9	14.85	0	14.85	0.1787	1.203	1.238	0.2025	16.35	NaN	NaN	NaN	NaN
2013-05-10_GAG_Top10HCD_HM1_GJ178	1875	947	14.405	0.91043	-0.19957	7.967	1187800	35211000	0.56	1	0.72088	vesicle1	10.05	25.4	25.4	144.5	110.9	14.81	0	14.81	0.1784	1.205	1.238	0.2022	16.34	NaN	NaN	NaN	NaN
2013-05-10_GAG_Top10HCD_HM1_GJ178	1877	948	14.42	1.2601	-0.35995	10	1123200	30612000	0.56	2	0.71991	vesicle1	10.05	25.54	25.54	144.2	110.8	14.74	0	14.74	0.178	1.208	1.237	0.2018	16.32	NaN	NaN	NaN	NaN
2013-05-10_GAG_Top10HCD_HM1_GJ178	1880	949	14.441	0.53982	-0.020182	10	1138600	30594000	0.56	0	0.71858	vesicle1	10.05	25.74	25.74	143.8	110.7	14.65	0	14.65	0.1775	1.212	1.236	0.2013	16.29	NaN	NaN	NaN	NaN
2013-05-10_GAG_Top10HCD_HM1_GJ178	1881	950	14.45	0.94019	-0.15981	10	1320300	30744000	0.56	1	0.71801	vesicle1	10.05	25.82	25.82	143.6	110.6	14.6	0	14.6	0.1772	1.214	1.235	0.201	16.27	NaN	NaN	NaN	NaN
2013-05-10_GAG_Top10HCD_HM1_GJ178	1883	951	14.466	1.27	-0.33999	10	1568900	31777000	0.56	2	0.71702	vesicle1	10.05	25.97	25.97	143.3	110.5	14.53	0	14.53	0.1768	1.217	1.235	0.2006	16.25	NaN	NaN	NaN	NaN
2013-05-10_GAG_Top10HCD_HM1_GJ178	1886	952	14.487	1.6	-0.5	10	1180100	31589000	0.56	3	0.71568	vesicle1	10.05	26.17	26.17	142.9	110.4	14.43	0	14.43	0.1763	1.221	1.233	0.2001	16.22	NaN	NaN	NaN	NaN
2013-05-10_GAG_Top10HCD_HM1_GJ178	1890	953	14.514	0.91999	-0.17001	10	1190800	32337000	0.56	1	0.71399	vesicle1	10.05	26.42	26.42	142.3	110.2	14.31	0	14.31	0.1756	1.227	1.232	0.1994	16.18	NaN	NaN	NaN	NaN
2013-05-10_GAG_Top10HCD_HM1_GJ178	1892	954	14.529	1.95	-0.64998	10	1173400	33815000	0.56	4	0.71301	vesicle1	10.05	26.57	26.57	142	110.2	14.24	0	14.24	0.1752	1.23	1.231	0.199	16.16	NaN	NaN	NaN	NaN
2013-05-10_GAG_Top10HCD_HM1_GJ178	1897	955	14.562	0.91999	-0.18001	10	1288000	38654000	0.57	1	0.71095	vesicle1	10.07	26.91	26.91	141.3	109.9	14.07	0	14.07	0.1749	1.243	1.229	0.1981	16.12	NaN	NaN	NaN	NaN
2013-05-10_GAG_Top10HCD_HM1_GJ178	1899	956	14.577	0.91999	-0.16001	10	2217100	45934000	0.56	1	0.70998	vesicle1	10.09	27.1	27.1	141	109.8	13.98	0	13.98	0.1753	1.254	1.227	0.1977	16.11	NaN	NaN	NaN	NaN
2013-05-10_GAG_Top10HCD_HM1_GJ178	1901	957	14.592	0.54955	-0.010455	8.692	3268700	60997000	0.56	0	0.70901	vesicle1	10.11	27.29	27.29	140.7	109.6	13.89	0	13.89	0.1757	1.265	1.226	0.1973	16.1	NaN	NaN	NaN	NaN
2013-05-10_GAG_Top10HCD_HM1_GJ178	1902	958	14.602	2.2905	-0.79952	10	1662900	43845000	0.56	5	0.70843	vesicle1	10.12	27.4	27.4	140.5	109.5	13.84	0	13.84	0.176	1.271	1.225	0.197	16.09	NaN	NaN	NaN	NaN
2013-05-10_GAG_Top10HCD_HM1_GJ178	1908	959	14.64	1.18	-0.37	10	3301700	52223000	0.56	2	0.71137	vesicle1	10.18	27.87	27.87	139.6	109.2	13.62	0	13.62	0.177	1.3	1.221	0.196	16.06	NaN	NaN	NaN	NaN
2013-05-10_GAG_Top10HCD_HM1_GJ178	1911	960	14.659	1.26	-0.33001	10	1858100	42248000	0.56	2	0.71427	vesicle1	10.21	28.11	28.11	139.2	109	13.5	0	13.5	0.1775	1.315	1.219	0.1955	16.04	NaN	NaN	NaN	NaN
2013-05-10_GAG_Top10HCD_HM1_GJ178	1914	961	14.68	1.26	-0.34001	10	1461200	38253000	0.56	2	0.71736	vesicle1	10.24	28.37	28.37	138.7	108.8	13.38	0	13.38	0.1781	1.331	1.216	0.195	16.03	NaN	NaN	NaN	NaN
2013-05-10_GAG_Top10HCD_HM1_GJ178	1917	962	14.701	1.26	-0.35001	10	1530800	37902000	0.56	2	0.72046	vesicle1	10.27	28.63	28.63	138.3	108.6	13.25	0	13.25	0.1786	1.348	1.214	0.1944	16.01	NaN	NaN	NaN	NaN
2013-05-10_GAG_Top10HCD_HM1_GJ178	1920	963	14.722	0.54949	-0.010512	10	1771000	40943000	0.56	0	0.72355	vesicle1	10.3	28.89	28.89	137.8	108.4	13.13	0	13.13	0.1792	1.365	1.212	0.1939	16	NaN	NaN	NaN	NaN
2013-05-10_GAG_Top10HCD_HM1_GJ178	1921	964	14.732	0.92085	-0.17915	10	1811800	43594000	0.56	1	0.7249	vesicle1	10.31	29	29	137.6	108.3	13.08	0	13.08	0.1794	1.372	1.211	0.1936	15.99	NaN	NaN	NaN	NaN
2013-05-10_GAG_Top10HCD_HM1_GJ178	1923	965	14.747	1.5997	-0.49034	10	1901600	41367000	0.56	3	0.72716	vesicle1	10.33	29.19	29.19	137.3	108.1	12.99	0	12.99	0.1798	1.385	1.209	0.1932	15.98	NaN	NaN	NaN	NaN
2013-05-10_GAG_Top10HCD_HM1_GJ178	1927	966	14.774	0.53953	-0.020468	10	2755100	50778000	0.56	0	0.73109	vesicle1	10.37	29.52	29.52	136.7	107.9	12.83	0	12.83	0.1805	1.407	1.206	0.1925	15.96	NaN	NaN	NaN	NaN
2013-05-10_GAG_Top10HCD_HM1_GJ178	1928	967	14.783	0.92056	-0.18944	10	2470000	48259000	0.56	1	0.73242	vesicle1	10.39	29.63	29.63	136.5	107.8	12.78	0	12.78	0.1808	1.415	1.206	0.1923	15.95	NaN	NaN	NaN	NaN
2013-05-10_GAG_Top10HCD_HM1_GJ178	1930	968	14.798	2.2999	-0.78008	10	3249400	43928000	0.56	5	0.73468	vesicle1	10.41	29.82	29.82	136.2	107.6	12.69	0	12.69	0.1812	1.428	1.204	0.1919	15.94	NaN	NaN	NaN	NaN
2013-05-10_GAG_Top10HCD_HM1_GJ178	1936	969	14.836	1.94	-0.72	4.162	15207000	176590000	0.56	4	0.74033	vesicle1	10.46	30.29	30.29	135.3	107.3	12.46	0	12.46	0.1822	1.462	1.2	0.1908	15.91	NaN	NaN	NaN	NaN
2013-05-10_GAG_Top10HCD_HM1_GJ178	1941	970	14.869	1.59	-0.49002	10	2658900	53073000	0.56	3	0.74509	vesicle1	10.51	30.72	30.72	134.4	106.9	12.23	0	12.23	0.1811	1.48	1.197	0.19	15.87	NaN	NaN	NaN	NaN
2013-05-10_GAG_Top10HCD_HM1_GJ178	1945	971	14.895	0.92005	-0.17995	10	2757800	36810000	0.56	1	0.749	vesicle1	10.54	31.08	31.08	133.6	106.5	12.02	0	12.02	0.179	1.489	1.196	0.1893	15.83	NaN	NaN	NaN	NaN
2013-05-10_GAG_Top10HCD_HM1_GJ178	1947	972	14.91	0.54949	-0.010512	10	2626100	36119000	0.56	0	0.75126	vesicle1	10.56	31.29	31.29	133.1	106.3	11.9	0	11.9	0.1777	1.494	1.195	0.1889	15.8	NaN	NaN	NaN	NaN
2013-05-10_GAG_Top10HCD_HM1_GJ178	1948	973	14.92	0.92051	-0.17949	10	2639400	35217000	0.56	1	0.75261	vesicle1	10.57	31.41	31.41	132.8	106.2	11.83	0	11.83	0.177	1.497	1.195	0.1886	15.79	NaN	NaN	NaN	NaN
2013-05-10_GAG_Top10HCD_HM1_GJ178	1950	974	14.935	0.91999	-0.15001	10	2647300	34778000	0.56	1	0.75487	vesicle1	10.58	31.62	31.62	132.3	106	11.7	0	11.7	0.1758	1.502	1.194	0.1882	15.77	NaN	NaN	NaN	NaN
2013-05-10_GAG_Top10HCD_HM1_GJ178	1952	975	14.95	0.54949	-0.010512	10	2517100	34059000	0.56	0	0.75713	vesicle1	10.6	31.83	31.83	131.7	105.7	11.58	0	11.58	0.1746	1.507	1.193	0.1878	15.74	NaN	NaN	NaN	NaN
2013-05-10_GAG_Top10HCD_HM1_GJ178	1953	976	14.959	0.55	-0.009997	10	2460900	33270000	0.56	0	0.75848	vesicle1	10.61	31.96	31.96	131.5	105.6	11.51	0	11.51	0.1739	1.511	1.193	0.1876	15.73	NaN	NaN	NaN	NaN
2013-05-10_GAG_Top10HCD_HM1_GJ178	1954	977	14.969	0.55	-0.009997	10	2519500	34515000	0.56	0	0.75983	vesicle1	10.63	32.08	32.08	131.2	105.5	11.44	0	11.44	0.1731	1.514	1.192	0.1873	15.71	NaN	NaN	NaN	NaN
2013-05-10_GAG_Top10HCD_HM1_GJ178	1955	978	14.978	0.86048	-0.14952	10	2454400	34583000	0.56	1	0.76118	vesicle1	10.64	32.21	32.21	130.9	105.4	11.36	0	11.36	0.1724	1.517	1.192	0.1871	15.7	NaN	NaN	NaN	NaN
2013-05-10_GAG_Top10HCD_HM1_GJ178	1957	979	14.992	1.2603	-0.30966	10	2559300	34255000	0.56	2	0.7633	vesicle1	10.65	32.4	32.4	130.4	105.2	11.25	0	11.25	0.1713	1.522	1.191	0.1867	15.68	NaN	NaN	NaN	NaN
2013-05-10_GAG_Top10HCD_HM1_GJ178	1960	980	15.013	0.5393	-0.020697	10	2562300	34400000	0.56	0	0.76639	vesicle1	10.68	32.69	32.69	129.7	104.9	11.08	0	11.08	0.1696	1.53	1.19	0.1862	15.65	NaN	NaN	NaN	NaN
2013-05-10_GAG_Top10HCD_HM1_GJ178	1961	981	15.022	0.55029	-0.0097108	10	2533000	34531000	0.56	0	0.76772	vesicle1	10.69	32.81	32.81	129.4	104.8	11.01	0	11.01	0.1689	1.534	1.189	0.1859	15.63	NaN	NaN	NaN	NaN
2013-05-10_GAG_Top10HCD_HM1_GJ178	1962	982	15.031	0.9201	-0.1799	10	2517300	34617000	0.56	1	0.76907	vesicle1	10.7	32.94	32.94	129.1	104.6	10.94	0	10.94	0.1682	1.537	1.189	0.1857	15.62	NaN	NaN	NaN	NaN
2013-05-10_GAG_Top10HCD_HM1_GJ178	1964	983	15.047	1.53	-0.50004	10	2569800	34418000	0.56	3	0.77133	vesicle1	10.72	33.15	33.15	128.6	104.4	10.82	0	10.82	0.1669	1.544	1.188	0.1853	15.6	NaN	NaN	NaN	NaN
2013-05-10_GAG_Top10HCD_HM1_GJ178	1968	984	15.072	1.26	-0.34001	10	2454400	33701000	0.56	2	0.77509	vesicle1	10.75	33.49	33.49	127.8	104.1	10.61	0	10.61	0.1649	1.554	1.187	0.1846	15.56	NaN	NaN	NaN	NaN
2013-05-10_GAG_Top10HCD_HM1_GJ178	1971	985	15.093	0.92005	-0.18995	10	2315800	36269000	0.56	1	0.77818	vesicle1	10.77	33.78	33.78	127.1	103.8	10.44	0	10.44	0.1632	1.563	1.186	0.184	15.52	NaN	NaN	NaN	NaN
2013-05-10_GAG_Top10HCD_HM1_GJ178	1973	986	15.108	0.91999	-0.19001	10	2338700	43032000	0.56	1	0.78044	vesicle1	10.79	33.99	33.99	126.6	103.6	10.32	0	10.32	0.162	1.57	1.185	0.1836	15.5	NaN	NaN	NaN	NaN
2013-05-10_GAG_Top10HCD_HM1_GJ178	1975	987	15.124	0.53947	-0.020526	10	2548400	49158000	0.56	0	0.7827	vesicle1	10.81	34.2	34.2	126.1	103.4	10.2	0	10.2	0.1608	1.576	1.184	0.1832	15.48	NaN	NaN	NaN	NaN
2013-05-10_GAG_Top10HCD_HM1_GJ178	1976	988	15.133	0.53999	-0.020011	10	2194900	46113000	0.56	0	0.78403	vesicle1	10.82	34.32	34.32	125.8	103.3	10.13	0	10.13	0.1601	1.581	1.183	0.183	15.46	NaN	NaN	NaN	NaN
2013-05-10_GAG_Top10HCD_HM1_GJ178	1977	989	15.142	0.92051	-0.15949	10	2239600	42858000	0.56	1	0.78535	vesicle1	10.83	34.44	34.44	125.5	103.1	10.06	0	10.06	0.1594	1.585	1.183	0.1828	15.45	NaN	NaN	NaN	NaN
2013-05-10_GAG_Top10HCD_HM1_GJ178	1979	990	15.157	1.3067	-0.22331	10	2591600	49586000	0.56	2	0.78761	vesicle1	10.85	34.64	34.64	125	102.9	9.935	0	9.935	0.1585	1.596	1.183	0.1831	15.48	NaN	NaN	NaN	NaN
2013-05-10_GAG_Top10HCD_HM1_GJ178	1982	991	15.179	1.8041	-0.3359	10	2639700	48641000	0.65	3	0.79082	vesicle1	10.88	34.88	34.88	124.3	102.5	9.759	0	9.759	0.158	1.619	1.183	0.1848	15.62	NaN	NaN	NaN	NaN
2013-05-10_GAG_Top10HCD_HM1_GJ178	1986	992	15.209	1.0552	-0.064797	10	2806600	50691000	0.65	1	0.79526	vesicle1	10.93	35.21	35.21	123.3	102.1	9.516	0	9.516	0.1572	1.652	1.184	0.1872	15.81	NaN	NaN	NaN	NaN
2013-05-10_GAG_Top10HCD_HM1_GJ178	1988	993	15.227	0.53364	-0.026362	10	2913000	50177000	0.56	0	0.79785	vesicle1	10.96	35.41	35.41	122.7	101.8	9.374	0	9.374	0.1567	1.672	1.185	0.1886	15.92	NaN	NaN	NaN	NaN
2013-05-10_GAG_Top10HCD_HM1_GJ178	1989	994	15.235	0.53988	-0.020125	10	2560800	46390000	0.56	0	0.79916	vesicle1	10.97	35.51	35.51	122.4	101.6	9.303	0	9.303	0.1565	1.682	1.185	0.1893	15.98	NaN	NaN	NaN	NaN
2013-05-10_GAG_Top10HCD_HM1_GJ178	1990	995	15.244	0.53999	-0.020011	10	2838500	49058000	0.56	0	0.80048	vesicle1	10.98	35.61	35.61	122.1	101.5	9.23	0	9.23	0.1562	1.693	1.185	0.19	16.04	NaN	NaN	NaN	NaN
2013-05-10_GAG_Top10HCD_HM1_GJ178	1991	996	15.253	0.92051	-0.17949	10	2835400	48520000	0.56	1	0.80181	vesicle1	11	35.71	35.71	121.8	101.3	9.157	0	9.157	0.156	1.703	1.185	0.1908	16.09	NaN	NaN	NaN	NaN
2013-05-10_GAG_Top10HCD_HM1_GJ178	1993	997	15.269	0.91999	-0.19001	10	3143400	51047000	0.56	1	0.80407	vesicle1	11.02	35.88	35.88	121.3	101.1	9.034	0	9.034	0.1556	1.722	1.186	0.192	16.19	NaN	NaN	NaN	NaN
2013-05-10_GAG_Top10HCD_HM1_GJ178	1995	998	15.284	0.53953	-0.020468	10	3371600	54011000	0.56	0	0.80633	vesicle1	11.04	36.05	36.05	120.8	100.9	8.91	0	8.91	0.1552	1.742	1.186	0.1932	16.29	NaN	NaN	NaN	NaN
2013-05-10_GAG_Top10HCD_HM1_GJ178	1996	999	15.293	0.56002	1.663E-05	10	3325800	55005000	0.56	0	0.80766	vesicle1	11.05	36.15	36.15	120.5	100.7	8.837	0	8.837	0.1549	1.753	1.186	0.1939	16.34	NaN	NaN	NaN	NaN
2013-05-10_GAG_Top10HCD_HM1_GJ178	1997	1000	15.302	0.53999	-0.020011	10	3238600	55097000	0.56	0	0.80903	vesicle1	11.07	36.25	36.25	120.2	100.6	8.762	0	8.762	0.1547	1.766	1.187	0.1946	16.4	NaN	NaN	NaN	NaN
2013-05-10_GAG_Top10HCD_HM1_GJ178	1998	1001	15.311	1.2505	-0.3495	10	3050700	52663000	0.56	2	0.81036	vesicle1	11.08	36.35	36.35	119.9	100.4	8.689	0	8.689	0.1545	1.778	1.187	0.1954	16.46	NaN	NaN	NaN	NaN
2013-05-10_GAG_Top10HCD_HM1_GJ178	2001	1002	15.332	0.91999	-0.18001	10	2690200	47953000	0.56	1	0.81343	vesicle1	11.11	36.58	36.58	119.2	100.1	8.521	0	8.521	0.1539	1.806	1.187	0.197	16.59	NaN	NaN	NaN	NaN
2013-05-10_GAG_Top10HCD_HM1_GJ178	2003	1003	15.348	0.9201	-0.16989	10	2720000	48790000	0.56	1	0.81569	vesicle1	11.14	36.75	36.75	118.7	99.83	8.397	0	8.397	0.1535	1.828	1.188	0.1982	16.69	NaN	NaN	NaN	NaN
2013-05-10_GAG_Top10HCD_HM1_GJ178	2005	1004	15.363	0.91988	-0.19012	10	2753500	48973000	0.57	1	0.81795	vesicle1	11.16	36.92	36.92	118.2	99.58	8.274	0	8.274	0.1531	1.85	1.188	0.1994	16.79	NaN	NaN	NaN	NaN
2013-05-10_GAG_Top10HCD_HM1_GJ178	2007	1005	15.378	2.29	-0.83998	10	2658300	47597000	0.56	5	0.82021	vesicle1	11.18	37.09	37.09	117.7	99.33	8.15	0	8.15	0.1527	1.874	1.189	0.2007	16.88	NaN	NaN	NaN	NaN
2013-05-10_GAG_Top10HCD_HM1_GJ178	2013	1006	15.416	0.91999	-0.20001	10	2644300	48257000	0.56	1	0.82584	vesicle1	11.24	37.52	37.52	116.4	98.72	7.842	0	7.842	0.1517	1.934	1.19	0.2037	17.12	NaN	NaN	NaN	NaN
2013-05-10_GAG_Top10HCD_HM1_GJ178	2015	1007	15.432	0.53953	-0.020468	10	2376800	44571000	0.56	0	0.8281	vesicle1	11.26	37.69	37.69	115.9	98.47	7.718	0	7.718	0.1513	1.96	1.19	0.2049	17.22	NaN	NaN	NaN	NaN
2013-05-10_GAG_Top10HCD_HM1_GJ178	2016	1008	15.441	0.92045	-0.17955	10	2356800	44842000	0.56	1	0.82942	vesicle1	11.27	37.79	37.79	115.6	98.32	7.646	0	7.646	0.151	1.975	1.19	0.2056	17.28	NaN	NaN	NaN	NaN
2013-05-10_GAG_Top10HCD_HM1_GJ178	2018	1009	15.456	0.52952	-0.030482	10	2425100	45479000	0.56	0	0.83168	vesicle1	11.29	37.94	37.94	115.2	98.12	7.557	0	7.557	0.1511	2	1.191	0.2062	17.32	NaN	NaN	NaN	NaN
2013-05-10_GAG_Top10HCD_HM1_GJ178	2019	1010	15.465	0.53003	-0.029967	10	2336300	44296000	0.56	0	0.83298	vesicle1	11.29	38.01	38.01	115.1	98.04	7.536	0	7.536	0.1516	2.011	1.191	0.206	17.29	NaN	NaN	NaN	NaN
2013-05-10_GAG_Top10HCD_HM1_GJ178	2020	1011	15.474	0.52998	-0.030024	10	2180200	43095000	0.56	0	0.83428	vesicle1	11.29	38.08	38.08	115	97.96	7.515	0	7.515	0.1521	2.023	1.191	0.2057	17.27	NaN	NaN	NaN	NaN
2013-05-10_GAG_Top10HCD_HM1_GJ178	2021	1012	15.483	0.53089	-0.029109	10	2148100	42724000	0.56	0	0.83559	vesicle1	11.3	38.15	38.15	114.8	97.88	7.495	0	7.495	0.1525	2.035	1.191	0.2055	17.25	NaN	NaN	NaN	NaN
2013-05-10_GAG_Top10HCD_HM1_GJ178	2022	1013	15.491	0.91959	-0.18041	10	2143000	43004000	0.56	1	0.83689	vesicle1	11.3	38.22	38.22	114.7	97.8	7.474	0	7.474	0.153	2.047	1.192	0.2053	17.23	NaN	NaN	NaN	NaN
2013-05-10_GAG_Top10HCD_HM1_GJ178	2024	1014	15.507	1.27	-0.32999	10	2070400	42223000	0.56	2	0.83915	vesicle1	11.3	38.34	38.34	114.5	97.67	7.438	0	7.438	0.1538	2.068	1.192	0.2048	17.19	NaN	NaN	NaN	NaN
2013-05-10_GAG_Top10HCD_HM1_GJ178	2027	1015	15.528	0.52952	-0.030482	10	2124500	42655000	0.56	0	0.84227	vesicle1	11.31	38.51	38.51	114.2	97.48	7.388	0	7.388	0.1549	2.097	1.193	0.2043	17.13	NaN	NaN	NaN	NaN
2013-05-10_GAG_Top10HCD_HM1_GJ178	2028	1016	15.537	1.2605	-0.37949	10	1766000	35239000	0.56	2	0.84357	vesicle1	11.31	38.58	38.58	114.1	97.4	7.367	0	7.367	0.1554	2.109	1.193	0.2041	17.11	NaN	NaN	NaN	NaN
2013-05-10_GAG_Top10HCD_HM1_GJ178	2031	1017	15.558	1.6002	-0.46983	10	1853200	37700000	0.56	3	0.84667	vesicle1	11.31	38.74	38.74	113.8	97.21	7.318	0	7.318	0.1565	2.139	1.193	0.2035	17.05	NaN	NaN	NaN	NaN
2013-05-10_GAG_Top10HCD_HM1_GJ178	2035	1018	15.584	0.91982	-0.20018	10	2087900	37607000	0.56	1	0.8506	vesicle1	11.32	38.96	38.96	113.4	96.98	7.255	0	7.255	0.1579	2.177	1.194	0.2028	16.98	NaN	NaN	NaN	NaN
2013-05-10_GAG_Top10HCD_HM1_GJ178	2037	1019	15.6	1.26	-0.38001	10	2177900	38803000	0.56	2	0.85286	vesicle1	11.32	39.08	39.08	113.2	96.84	7.219	0	7.219	0.1587	2.199	1.194	0.2024	16.94	NaN	NaN	NaN	NaN
2013-05-10_GAG_Top10HCD_HM1_GJ178	2040	1020	15.621	0.52952	-0.030482	10	2249100	37135000	0.56	0	0.85595	vesicle1	11.33	39.24	39.24	112.9	96.65	7.169	0	7.169	0.1598	2.229	1.195	0.2018	16.89	NaN	NaN	NaN	NaN
2013-05-10_GAG_Top10HCD_HM1_GJ178	2041	1021	15.63	0.52998	-0.040024	10	2312800	37353000	0.57	0	0.85725	vesicle1	11.33	39.31	39.31	112.8	96.57	7.149	0	7.149	0.1603	2.242	1.195	0.2016	16.87	NaN	NaN	NaN	NaN
2013-05-10_GAG_Top10HCD_HM1_GJ178	2042	1022	15.638	0.92051	-0.19949	10	2323900	36977000	0.56	1	0.85855	vesicle1	11.33	39.38	39.38	112.6	96.49	7.128	0	7.128	0.1608	2.255	1.195	0.2014	16.84	NaN	NaN	NaN	NaN
2013-05-10_GAG_Top10HCD_HM1_GJ178	2044	1023	15.654	0.52958	-0.030425	10	2348800	36896000	0.56	0	0.86081	vesicle1	11.34	39.51	39.51	112.4	96.36	7.092	0	7.092	0.1616	2.278	1.196	0.201	16.8	NaN	NaN	NaN	NaN
2013-05-10_GAG_Top10HCD_HM1_GJ178	2045	1024	15.663	0.82043	-0.21957	10	2383900	36225000	0.58	1	0.86212	vesicle1	11.34	39.58	39.58	112.3	96.28	7.071	0	7.071	0.162	2.292	1.196	0.2007	16.78	NaN	NaN	NaN	NaN
2013-05-10_GAG_Top10HCD_HM1_GJ178	2047	1025	15.676	0.91999	-0.19001	10	2405400	34646000	0.56	1	0.86413	vesicle1	11.34	39.68	39.68	112.1	96.16	7.039	0	7.039	0.1628	2.312	1.196	0.2004	16.75	NaN	NaN	NaN	NaN
2013-05-10_GAG_Top10HCD_HM1_GJ178	2049	1026	15.692	1.26	-0.34001	10	2382600	36702000	0.56	2	0.86639	vesicle1	11.35	39.81	39.81	111.9	96.02	7.003	0	7.003	0.1636	2.336	1.197	0.2	16.71	NaN	NaN	NaN	NaN
2013-05-10_GAG_Top10HCD_HM1_GJ178	2052	1027	15.713	0.91999	-0.20001	10	2545000	39424000	0.56	1	0.86949	vesicle1	11.35	39.97	39.97	111.6	95.83	6.953	0	6.953	0.1647	2.369	1.197	0.1994	16.65	NaN	NaN	NaN	NaN
2013-05-10_GAG_Top10HCD_HM1_GJ178	2054	1028	15.728	0.92005	-0.19995	10	2424100	37335000	0.56	1	0.87175	vesicle1	11.36	40.09	40.09	111.4	95.7	6.917	0	6.917	0.1655	2.393	1.198	0.199	16.61	NaN	NaN	NaN	NaN
2013-05-10_GAG_Top10HCD_HM1_GJ178	2056	1029	15.743	0.51945	-0.040553	10	2578300	38580000	0.56	0	0.87401	vesicle1	11.36	40.22	40.22	111.2	95.56	6.881	0	6.881	0.1663	2.417	1.198	0.1986	16.57	NaN	NaN	NaN	NaN
2013-05-10_GAG_Top10HCD_HM1_GJ178	2057	1030	15.752	0.53003	-0.029967	10	2689800	37842000	0.56	0	0.87528	vesicle1	11.36	40.28	40.28	111.1	95.5	6.865	0	6.865	0.1668	2.429	1.198	0.1984	16.56	NaN	NaN	NaN	NaN
2013-05-10_GAG_Top10HCD_HM1_GJ178	2058	1031	15.761	0.92062	-0.19938	10	2644400	37736000	0.56	1	0.87658	vesicle1	11.36	40.31	40.31	111.1	95.52	6.862	0	6.862	0.1672	2.437	1.198	0.1984	16.56	NaN	NaN	NaN	NaN
2013-05-10_GAG_Top10HCD_HM1_GJ178	2060	1032	15.776	0.91999	-0.21001	10	2580100	34071000	0.56	1	0.87884	vesicle1	11.36	40.38	40.38	111.1	95.55	6.858	0	6.858	0.168	2.45	1.197	0.1984	16.58	NaN	NaN	NaN	NaN
2013-05-10_GAG_Top10HCD_HM1_GJ178	2062	1033	15.791	0.53936	-0.02064	10	2615400	40818000	0.56	0	0.8811	vesicle1	11.36	40.44	40.44	111.1	95.57	6.854	0	6.854	0.1689	2.464	1.196	0.1984	16.59	NaN	NaN	NaN	NaN
2013-05-10_GAG_Top10HCD_HM1_GJ178	2063	1034	15.8	0.52002	-0.03998	10	2616000	38574000	0.56	0	0.88243	vesicle1	11.36	40.48	40.48	111.1	95.59	6.852	0	6.852	0.1693	2.471	1.196	0.1984	16.59	NaN	NaN	NaN	NaN
2013-05-10_GAG_Top10HCD_HM1_GJ178	2064	1035	15.809	0.52008	-0.039923	10	2567700	39090000	0.56	0	0.88371	vesicle1	11.36	40.51	40.51	111.1	95.61	6.849	0	6.849	0.1698	2.479	1.195	0.1984	16.6	NaN	NaN	NaN	NaN
2013-05-10_GAG_Top10HCD_HM1_GJ178	2065	1036	15.818	1.1904	-0.36959	10	2561600	42058000	0.56	2	0.88498	vesicle1	11.36	40.55	40.55	111.1	95.62	6.847	0	6.847	0.1703	2.486	1.195	0.1984	16.61	NaN	NaN	NaN	NaN
2013-05-10_GAG_Top10HCD_HM1_GJ178	2068	1037	15.838	0.9201	-0.2099	10	2379300	41966000	0.56	1	0.88791	vesicle1	11.36	40.63	40.63	111.2	95.66	6.842	0	6.842	0.1713	2.504	1.194	0.1984	16.62	NaN	NaN	NaN	NaN
2013-05-10_GAG_Top10HCD_HM1_GJ178	2070	1038	15.853	0.91999	-0.18001	10	2364300	40916000	0.56	1	0.89017	vesicle1	11.36	40.7	40.7	111.2	95.69	6.838	0	6.838	0.1721	2.517	1.193	0.1984	16.63	NaN	NaN	NaN	NaN
2013-05-10_GAG_Top10HCD_HM1_GJ178	2072	1039	15.868	0.91993	-0.21007	10	2289500	38625000	0.56	1	0.89243	vesicle1	11.36	40.76	40.76	111.2	95.71	6.834	0	6.834	0.1729	2.53	1.192	0.1984	16.64	NaN	NaN	NaN	NaN
2013-05-10_GAG_Top10HCD_HM1_GJ178	2074	1040	15.884	0.91999	-0.20001	10	2341400	40218000	0.56	1	0.89469	vesicle1	11.36	40.82	40.82	111.2	95.74	6.83	0	6.83	0.1737	2.544	1.191	0.1984	16.65	NaN	NaN	NaN	NaN
2013-05-10_GAG_Top10HCD_HM1_GJ178	2076	1041	15.899	0.5195	-0.040495	10	2151900	36655000	0.56	0	0.89695	vesicle1	11.35	40.89	40.89	111.2	95.77	6.826	0	6.826	0.1745	2.557	1.191	0.1984	16.67	NaN	NaN	NaN	NaN
2013-05-10_GAG_Top10HCD_HM1_GJ178	2077	1042	15.908	0.51996	-0.040038	10	2112300	40124000	0.56	0	0.89822	vesicle1	11.35	40.92	40.92	111.3	95.78	6.823	0	6.823	0.175	2.565	1.19	0.1984	16.67	NaN	NaN	NaN	NaN
2013-05-10_GAG_Top10HCD_HM1_GJ178	2078	1043	15.916	0.51001	-0.049994	10	2073800	39629000	0.56	0	0.8995	vesicle1	11.35	40.96	40.96	111.3	95.8	6.821	0	6.821	0.1755	2.572	1.19	0.1984	16.68	NaN	NaN	NaN	NaN
2013-05-10_GAG_Top10HCD_HM1_GJ178	2079	1044	15.925	1.2605	-0.32949	10	2032700	38544000	0.56	2	0.90075	vesicle1	11.35	40.99	40.99	111.3	95.81	6.819	0	6.819	0.1759	2.58	1.189	0.1984	16.69	NaN	NaN	NaN	NaN
2013-05-10_GAG_Top10HCD_HM1_GJ178	2082	1045	15.946	0.91999	-0.19001	10	1916600	36507000	0.56	1	0.90385	vesicle1	11.35	41.08	41.08	111.3	95.85	6.813	0	6.813	0.177	2.598	1.188	0.1984	16.7	NaN	NaN	NaN	NaN
2013-05-10_GAG_Top10HCD_HM1_GJ178	2084	1046	15.961	1.26	-0.37001	10	1881700	37852000	0.56	2	0.90611	vesicle1	11.35	41.15	41.15	111.3	95.88	6.809	0	6.809	0.1778	2.612	1.187	0.1984	16.71	NaN	NaN	NaN	NaN
2013-05-10_GAG_Top10HCD_HM1_GJ178	2087	1047	15.982	1.26	-0.36001	10	1743400	38781000	0.56	2	0.90921	vesicle1	11.35	41.23	41.23	111.3	95.92	6.804	0	6.804	0.1789	2.63	1.186	0.1984	16.73	NaN	NaN	NaN	NaN
2013-05-10_GAG_Top10HCD_HM1_GJ178	2090	1048	16.003	0.91999	-0.20001	10	1671300	38698000	0.56	1	0.9123	vesicle1	11.35	41.32	41.32	111.4	95.96	6.798	0	6.798	0.1801	2.649	1.185	0.1984	16.74	NaN	NaN	NaN	NaN
2013-05-10_GAG_Top10HCD_HM1_GJ178	2092	1049	16.018	0.91999	-0.20001	10	1626600	38557000	0.56	1	0.91456	vesicle1	11.35	41.38	41.38	111.4	95.98	6.794	0	6.794	0.1809	2.662	1.184	0.1984	16.75	NaN	NaN	NaN	NaN
2013-05-10_GAG_Top10HCD_HM1_GJ178	2094	1050	16.034	0.9201	-0.1799	10	1941000	41636000	0.56	1	0.91682	vesicle1	11.35	41.45	41.45	111.4	96.01	6.79	0	6.79	0.1817	2.676	1.183	0.1984	16.77	NaN	NaN	NaN	NaN
2013-05-10_GAG_Top10HCD_HM1_GJ178	2096	1051	16.049	1.26	-0.36001	10	1699900	38930000	0.56	2	0.91908	vesicle1	11.35	41.51	41.51	111.4	96.04	6.786	0	6.786	0.1825	2.689	1.183	0.1984	16.78	NaN	NaN	NaN	NaN
2013-05-10_GAG_Top10HCD_HM1_GJ178	2099	1052	16.07	1.6003	-0.50966	10	1626000	40151000	0.56	3	0.92218	vesicle1	11.35	41.64	41.64	111.3	95.91	6.777	0	6.777	0.1809	2.67	1.185	0.1984	16.75	NaN	NaN	NaN	NaN
2013-05-10_GAG_Top10HCD_HM1_GJ178	2103	1053	16.097	0.91965	-0.18035	10	1113200	37530000	0.56	1	0.92611	vesicle1	11.36	41.8	41.8	111.1	95.73	6.766	0	6.766	0.1788	2.643	1.187	0.1984	16.71	NaN	NaN	NaN	NaN
2013-05-10_GAG_Top10HCD_HM1_GJ178	2105	1054	16.112	0.91999	-0.19001	10	1373000	37787000	0.56	1	0.92837	vesicle1	11.37	41.9	41.9	110.9	95.63	6.759	0	6.759	0.1776	2.628	1.189	0.1984	16.69	NaN	NaN	NaN	NaN
2013-05-10_GAG_Top10HCD_HM1_GJ178	2107	1055	16.127	0.92022	-0.17978	10	1474500	38874000	0.56	1	0.93063	vesicle1	11.37	41.99	41.99	110.8	95.53	6.753	0	6.753	0.1764	2.612	1.191	0.1984	16.66	NaN	NaN	NaN	NaN
2013-05-10_GAG_Top10HCD_HM1_GJ178	2109	1056	16.143	0.53936	-0.02064	10	1229500	33072000	0.56	0	0.93289	vesicle1	11.38	42.08	42.08	110.7	95.43	6.746	0	6.746	0.1752	2.597	1.192	0.1984	16.64	NaN	NaN	NaN	NaN
2013-05-10_GAG_Top10HCD_HM1_GJ178	2110	1057	16.152	0.52998	-0.030024	10	1475200	39251000	0.56	0	0.93421	vesicle1	11.38	42.14	42.14	110.6	95.37	6.743	0	6.743	0.1745	2.587	1.193	0.1984	16.63	NaN	NaN	NaN	NaN
2013-05-10_GAG_Top10HCD_HM1_GJ178	2111	1058	16.161	0.92045	-0.18955	10	1473400	39175000	0.56	1	0.93551	vesicle1	11.38	42.19	42.19	110.5	95.32	6.739	0	6.739	0.1738	2.578	1.194	0.1984	16.61	NaN	NaN	NaN	NaN
2013-05-10_GAG_Top10HCD_HM1_GJ178	2113	1059	16.176	0.86002	-0.18998	10	1409200	37414000	0.56	1	0.93777	vesicle1	11.39	42.29	42.29	110.4	95.22	6.732	0	6.732	0.1725	2.563	1.196	0.1984	16.59	NaN	NaN	NaN	NaN
2013-05-10_GAG_Top10HCD_HM1_GJ178	2115	1060	16.19	0.91999	-0.18001	10	1423500	37544000	0.56	1	0.93989	vesicle1	11.39	42.37	42.37	110.3	95.12	6.726	0	6.726	0.1714	2.548	1.197	0.1984	16.57	NaN	NaN	NaN	NaN
2013-05-10_GAG_Top10HCD_HM1_GJ178	2117	1061	16.206	1.8499	-0.69006	10	1423400	31949000	0.56	4	0.94215	vesicle1	11.4	42.47	42.47	110.2	95.02	6.72	0	6.72	0.1702	2.533	1.199	0.1984	16.55	NaN	NaN	NaN	NaN
2013-05-10_GAG_Top10HCD_HM1_GJ178	2122	1062	16.236	0.91999	-0.19001	10	1518100	35061000	0.56	1	0.94669	vesicle1	11.41	42.66	42.66	109.9	94.82	6.707	0	6.707	0.1677	2.501	1.202	0.1984	16.5	NaN	NaN	NaN	NaN
2013-05-10_GAG_Top10HCD_HM1_GJ178	2124	1063	16.252	0.91999	-0.18001	10	1542400	34801000	0.56	1	0.94895	vesicle1	11.41	42.75	42.75	109.8	94.72	6.7	0	6.7	0.1665	2.485	1.204	0.1984	16.48	NaN	NaN	NaN	NaN
2013-05-10_GAG_Top10HCD_HM1_GJ178	2126	1064	16.267	0.54955	-0.010455	10	1551100	33325000	0.56	0	0.95121	vesicle1	11.42	42.85	42.85	109.7	94.62	6.694	0	6.694	0.1653	2.47	1.206	0.1984	16.46	NaN	NaN	NaN	NaN
2013-05-10_GAG_Top10HCD_HM1_GJ178	2127	1065	16.276	0.54005	-0.019953	10	1529300	33374000	0.56	0	0.95256	vesicle1	11.42	42.9	42.9	109.6	94.56	6.69	0	6.69	0.1646	2.46	1.206	0.1984	16.45	NaN	NaN	NaN	NaN
2013-05-10_GAG_Top10HCD_HM1_GJ178	2128	1066	16.285	0.54028	-0.019724	10	1587200	31417000	0.56	0	0.95389	vesicle1	11.43	42.96	42.96	109.6	94.5	6.686	0	6.686	0.1639	2.451	1.207	0.1984	16.43	NaN	NaN	NaN	NaN
2013-05-10_GAG_Top10HCD_HM1_GJ178	2129	1067	16.294	0.5397	-0.020297	10	1504500	31574000	0.56	0	0.95521	vesicle1	11.43	43.01	43.01	109.5	94.44	6.682	0	6.682	0.1632	2.442	1.208	0.1984	16.42	NaN	NaN	NaN	NaN
2013-05-10_GAG_Top10HCD_HM1_GJ178	2130	1068	16.303	0.53993	-0.020068	10	1524200	31772000	0.56	0	0.95654	vesicle1	11.43	43.07	43.07	109.4	94.38	6.679	0	6.679	0.1624	2.432	1.209	0.1984	16.41	NaN	NaN	NaN	NaN
2013-05-10_GAG_Top10HCD_HM1_GJ178	2131	1069	16.312	0.92068	-0.18932	10	1521200	32032000	0.56	1	0.95787	vesicle1	11.43	43.12	43.12	109.3	94.33	6.675	0	6.675	0.1617	2.423	1.21	0.1984	16.39	NaN	NaN	NaN	NaN
2013-05-10_GAG_Top10HCD_HM1_GJ178	2133	1070	16.328	1.9399	-0.67011	10	1532300	32174000	0.56	4	0.96013	vesicle1	11.44	43.22	43.22	109.2	94.23	6.668	0	6.668	0.1605	2.407	1.212	0.1984	16.37	NaN	NaN	NaN	NaN
2013-05-10_GAG_Top10HCD_HM1_GJ178	2138	1071	16.36	1.23	-0.35999	10	1367200	30956000	0.56	2	0.96489	vesicle1	11.46	43.42	43.42	109	94.04	6.65	0	6.65	0.1587	2.387	1.215	0.1984	16.34	NaN	NaN	NaN	NaN
2013-05-10_GAG_Top10HCD_HM1_GJ178	2141	1072	16.38	0.91999	-0.18001	10	1405500	30740000	0.56	1	0.96791	vesicle1	11.47	43.56	43.56	108.9	93.95	6.632	0	6.632	0.1587	2.393	1.215	0.1984	16.33	NaN	NaN	NaN	NaN
2013-05-10_GAG_Top10HCD_HM1_GJ178	2143	1073	16.396	0.92022	-0.16978	10	1365300	29935000	0.56	1	0.97017	vesicle1	11.48	43.66	43.66	108.8	93.89	6.619	0	6.619	0.1587	2.398	1.215	0.1984	16.32	NaN	NaN	NaN	NaN
2013-05-10_GAG_Top10HCD_HM1_GJ178	2145	1074	16.411	0.53936	-0.02064	10	1332600	30335000	0.56	0	0.97243	vesicle1	11.49	43.76	43.76	108.7	93.83	6.605	0	6.605	0.1587	2.403	1.216	0.1984	16.32	NaN	NaN	NaN	NaN
2013-05-10_GAG_Top10HCD_HM1_GJ178	2146	1075	16.42	0.54989	-0.010111	10	1228800	29622000	0.56	0	0.97376	vesicle1	11.5	43.82	43.82	108.6	93.79	6.598	0	6.598	0.1587	2.406	1.216	0.1984	16.31	NaN	NaN	NaN	NaN
2013-05-10_GAG_Top10HCD_HM1_GJ178	2147	1076	16.429	1.6005	-0.49954	10	1239900	29825000	0.56	3	0.97511	vesicle1	11.51	43.88	43.88	108.6	93.75	6.59	0	6.59	0.1587	2.409	1.216	0.1984	16.31	NaN	NaN	NaN	NaN
2013-05-10_GAG_Top10HCD_HM1_GJ178	2151	1077	16.456	1.2402	-0.3598	10	1115300	29117000	0.56	2	0.97904	vesicle1	11.53	44.06	44.06	108.4	93.64	6.566	0	6.566	0.1587	2.417	1.217	0.1984	16.3	NaN	NaN	NaN	NaN
2013-05-10_GAG_Top10HCD_HM1_GJ178	2154	1078	16.477	1.2599	-0.35012	10	1049600	29233000	0.56	2	0.98209	vesicle1	11.55	44.2	44.2	108.3	93.56	6.548	0	6.548	0.1587	2.424	1.218	0.1984	16.29	NaN	NaN	NaN	NaN
2013-05-10_GAG_Top10HCD_HM1_GJ178	2157	1079	16.498	1.26	-0.36001	10	986690	29492000	0.56	2	0.98518	vesicle1	11.56	44.34	44.34	108.2	93.47	6.53	0	6.53	0.1587	2.431	1.218	0.1984	16.29	NaN	NaN	NaN	NaN
2013-05-10_GAG_Top10HCD_HM1_GJ178	2160	1080	16.519	0.53947	-0.020526	10	1037000	29199000	0.56	0	0.98828	vesicle1	11.58	44.48	44.48	108.1	93.39	6.512	0	6.512	0.1587	2.438	1.219	0.1984	16.28	NaN	NaN	NaN	NaN
2013-05-10_GAG_Top10HCD_HM1_GJ178	2161	1081	16.528	0.92045	-0.16955	10	1014700	29470000	0.56	1	0.9896	vesicle1	11.58	44.54	44.54	108	93.35	6.504	0	6.504	0.1587	2.441	1.219	0.1984	16.28	NaN	NaN	NaN	NaN
2013-05-10_GAG_Top10HCD_HM1_GJ178	2163	1082	16.543	0.5397	-0.020297	10	1034100	29184000	0.56	0	0.99186	vesicle1	11.6	44.64	44.64	107.9	93.29	6.49	0	6.49	0.1587	2.446	1.219	0.1984	16.27	NaN	NaN	NaN	NaN
2013-05-10_GAG_Top10HCD_HM1_GJ178	2164	1083	16.552	0.53982	-0.020182	10	1049400	28857000	0.56	0	0.99319	vesicle1	11.6	44.7	44.7	107.9	93.25	6.482	0	6.482	0.1587	2.449	1.22	0.1984	16.27	NaN	NaN	NaN	NaN
2013-05-10_GAG_Top10HCD_HM1_GJ178	2165	1084	16.561	1.6006	-0.53943	10	1041800	28969000	0.56	3	0.99452	vesicle1	11.61	44.76	44.76	107.8	93.21	6.475	0	6.475	0.1587	2.452	1.22	0.1984	16.27	NaN	NaN	NaN	NaN
2013-05-10_GAG_Top10HCD_HM1_GJ178	2169	1085	16.588	1.9401	-0.70988	10	969340	28252000	0.56	4	0.99845	vesicle1	11.63	44.94	44.94	107.7	93.1	6.451	0	6.451	0.1587	2.46	1.221	0.1984	16.26	NaN	NaN	NaN	NaN
2013-05-10_GAG_Top10HCD_HM1_GJ178	2174	1086	16.62	1.6098	-0.49016	10	1039200	29204000	0.56	3	1.0032	vesicle1	11.66	45.15	45.15	107.5	92.97	6.423	0	6.423	0.1587	2.471	1.221	0.1984	16.24	NaN	NaN	NaN	NaN
2013-05-10_GAG_Top10HCD_HM1_GJ178	2178	1087	16.647	0.91999	-0.18001	10	1063900	29494000	0.56	1	1.0072	vesicle1	11.68	45.33	45.33	107.3	92.86	6.4	0	6.4	0.1587	2.48	1.222	0.1984	16.23	NaN	NaN	NaN	NaN
2013-05-10_GAG_Top10HCD_HM1_GJ178	2180	1088	16.662	1.6	-0.53	10	1089800	29086000	0.56	3	1.0094	vesicle1	11.7	45.38	45.38	107.2	92.74	6.404	0	6.404	0.1591	2.484	1.225	0.1981	16.17	NaN	NaN	NaN	NaN
2013-05-10_GAG_Top10HCD_HM1_GJ178	2184	1089	16.689	1.2602	-0.34978	10	1074800	28868000	0.56	2	1.0134	vesicle1	11.75	45.45	45.45	107	92.51	6.42	0	6.42	0.1598	2.488	1.23	0.1974	16.04	NaN	NaN	NaN	NaN
2013-05-10_GAG_Top10HCD_HM1_GJ178	2187	1090	16.71	1.5998	-0.52023	10	1021000	27930000	0.56	3	1.0165	vesicle1	11.78	45.51	45.51	106.9	92.33	6.433	0	6.433	0.1603	2.492	1.235	0.1968	15.94	NaN	NaN	NaN	NaN
2013-05-10_GAG_Top10HCD_HM1_GJ178	2191	1091	16.736	1.52	-0.53	10	998900	28189000	0.56	3	1.0204	vesicle1	11.83	45.57	45.57	106.7	92.09	6.449	0	6.449	0.161	2.497	1.241	0.1961	15.81	NaN	NaN	NaN	NaN
2013-05-10_GAG_Top10HCD_HM1_GJ178	2195	1092	16.762	0.91999	-0.19001	10	977040	28967000	0.56	1	1.0241	vesicle1	11.87	45.64	45.64	106.5	91.87	6.465	0	6.465	0.1617	2.501	1.246	0.1955	15.69	NaN	NaN	NaN	NaN
2013-05-10_GAG_Top10HCD_HM1_GJ178	2197	1093	16.777	1.26	-0.37001	10	1013900	35247000	0.56	2	1.0264	vesicle1	11.9	45.68	45.68	106.4	91.74	6.474	0	6.474	0.1621	2.504	1.249	0.195	15.61	NaN	NaN	NaN	NaN
2013-05-10_GAG_Top10HCD_HM1_GJ178	2200	1094	16.798	0.5595	-0.00049835	10	1277200	41305000	0.56	0	1.0295	vesicle1	11.93	45.73	45.73	106.3	91.55	6.487	0	6.487	0.1626	2.507	1.254	0.1945	15.52	NaN	NaN	NaN	NaN
2013-05-10_GAG_Top10HCD_HM1_GJ178	2201	1095	16.807	0.56007	7.385E-05	10	1280100	42613000	0.56	0	1.0308	vesicle1	11.95	45.75	45.75	106.2	91.47	6.493	0	6.493	0.1629	2.509	1.256	0.1942	15.47	NaN	NaN	NaN	NaN
2013-05-10_GAG_Top10HCD_HM1_GJ178	2202	1096	16.817	1.3073	-0.20274	10	1337800	43379000	0.56	2	1.0322	vesicle1	11.97	45.78	45.78	106.1	91.39	6.498	0	6.498	0.1631	2.511	1.258	0.194	15.43	NaN	NaN	NaN	NaN
2013-05-10_GAG_Top10HCD_HM1_GJ178	2205	1097	16.839	1.8039	-0.32607	10	1423600	43840000	0.65	3	1.0354	vesicle1	12	45.83	45.83	106	91.2	6.512	0	6.512	0.1637	2.514	1.262	0.1934	15.33	NaN	NaN	NaN	NaN
2013-05-10_GAG_Top10HCD_HM1_GJ178	2209	1098	16.869	1.4299	-0.15006	10	1546500	44330000	0.65	2	1.0399	vesicle1	12.06	45.91	45.91	105.8	90.93	6.53	0	6.53	0.1645	2.519	1.268	0.1926	15.19	NaN	NaN	NaN	NaN
2013-05-10_GAG_Top10HCD_HM1_GJ178	2212	1099	16.892	1.4602	-0.16985	10	1390400	43606000	0.65	2	1.0434	vesicle1	12.1	45.97	45.97	105.6	90.73	6.544	0	6.544	0.1651	2.523	1.274	0.192	15.08	NaN	NaN	NaN	NaN
2013-05-10_GAG_Top10HCD_HM1_GJ178	2215	1100	16.917	1.4053	-0.23467	10	1171800	42347000	0.65	2	1.047	vesicle1	12.14	46.03	46.03	105.4	90.51	6.559	0	6.559	0.1658	2.528	1.279	0.1914	14.96	NaN	NaN	NaN	NaN
2013-05-10_GAG_Top10HCD_HM1_GJ178	2218	1101	16.94	1.6039	-0.48611	10	1051400	40561000	0.56	3	1.0504	vesicle1	12.18	46.09	46.09	105.2	90.31	6.573	0	6.573	0.1664	2.532	1.284	0.1907	14.86	NaN	NaN	NaN	NaN
2013-05-10_GAG_Top10HCD_HM1_GJ178	2222	1102	16.967	0.91999	-0.18001	10	1036400	39931000	0.56	1	1.0544	vesicle1	12.2	46.12	46.12	105.2	90.18	6.582	0	6.582	0.1658	2.519	1.288	0.1914	14.86	NaN	NaN	NaN	NaN
2013-05-10_GAG_Top10HCD_HM1_GJ178	2224	1103	16.982	0.92022	-0.17978	10	1031700	38007000	0.56	1	1.0566	vesicle1	12.21	46.11	46.11	105.1	90.15	6.584	0	6.584	0.165	2.506	1.29	0.1922	14.9	NaN	NaN	NaN	NaN
2013-05-10_GAG_Top10HCD_HM1_GJ178	2226	1104	16.998	1.2598	-0.36023	10	1039300	36794000	0.56	2	1.0589	vesicle1	12.22	46.11	46.11	105.1	90.11	6.586	0	6.586	0.1641	2.492	1.292	0.193	14.94	NaN	NaN	NaN	NaN
2013-05-10_GAG_Top10HCD_HM1_GJ178	2229	1105	17.019	0.54955	-0.010455	10	943270	34845000	0.56	0	1.062	vesicle1	12.23	46.11	46.11	105.1	90.07	6.588	0	6.588	0.163	2.475	1.295	0.1941	14.99	NaN	NaN	NaN	NaN
2013-05-10_GAG_Top10HCD_HM1_GJ178	2230	1106	17.028	0.92045	-0.18955	10	984830	34023000	0.56	1	1.0633	vesicle1	12.23	46.11	46.11	105.1	90.05	6.59	0	6.59	0.1626	2.467	1.296	0.1946	15.01	NaN	NaN	NaN	NaN
2013-05-10_GAG_Top10HCD_HM1_GJ178	2232	1107	17.043	0.9201	-0.16989	10	1011300	36166000	0.56	1	1.0656	vesicle1	12.24	46.11	46.11	105	90.01	6.592	0	6.592	0.1617	2.454	1.298	0.1954	15.05	NaN	NaN	NaN	NaN
2013-05-10_GAG_Top10HCD_HM1_GJ178	2234	1108	17.058	0.54932	-0.010684	10	1019000	35817000	0.56	0	1.0678	vesicle1	12.24	46.11	46.11	105	89.98	6.594	0	6.594	0.1609	2.441	1.3	0.1962	15.09	NaN	NaN	NaN	NaN
2013-05-10_GAG_Top10HCD_HM1_GJ178	2235	1109	17.068	0.92056	-0.17944	10	978340	35491000	0.56	1	1.0692	vesicle1	12.25	46.11	46.11	105	89.95	6.595	0	6.595	0.1604	2.433	1.301	0.1967	15.12	NaN	NaN	NaN	NaN
2013-05-10_GAG_Top10HCD_HM1_GJ178	2237	1110	17.083	0.91999	-0.17001	10	1006500	34935000	0.56	1	1.0715	vesicle1	12.26	46.11	46.11	105	89.92	6.597	0	6.597	0.1596	2.42	1.303	0.1975	15.15	NaN	NaN	NaN	NaN
2013-05-10_GAG_Top10HCD_HM1_GJ178	2239	1111	17.098	1.26	-0.33001	10	1029100	35432000	0.56	2	1.0737	vesicle1	12.26	46.11	46.11	105	89.88	6.599	0	6.599	0.1588	2.407	1.305	0.1983	15.19	NaN	NaN	NaN	NaN
2013-05-10_GAG_Top10HCD_HM1_GJ178	2242	1112	17.119	0.54966	-0.01034	10	1025000	34976000	0.56	0	1.0768	vesicle1	12.27	46.1	46.1	104.9	89.84	6.602	0	6.602	0.1577	2.389	1.308	0.1994	15.25	NaN	NaN	NaN	NaN
2013-05-10_GAG_Top10HCD_HM1_GJ178	2243	1113	17.128	1.6003	-0.49966	10	1021700	35495000	0.56	3	1.0782	vesicle1	12.28	46.1	46.1	104.9	89.82	6.603	0	6.603	0.1572	2.381	1.309	0.1999	15.27	NaN	NaN	NaN	NaN
2013-05-10_GAG_Top10HCD_HM1_GJ178	2247	1114	17.155	0.91988	-0.18012	10	1046400	34874000	0.56	1	1.0821	vesicle1	12.29	46.1	46.1	104.9	89.76	6.606	0	6.606	0.1558	2.358	1.313	0.2013	15.34	NaN	NaN	NaN	NaN
2013-05-10_GAG_Top10HCD_HM1_GJ178	2249	1115	17.17	0.9201	-0.1899	10	1004400	34171000	0.56	1	1.0843	vesicle1	12.29	46.1	46.1	104.9	89.72	6.609	0	6.609	0.155	2.345	1.315	0.2021	15.37	NaN	NaN	NaN	NaN
2013-05-10_GAG_Top10HCD_HM1_GJ178	2251	1116	17.186	0.53959	-0.020411	10	1031600	34325000	0.56	0	1.0866	vesicle1	12.3	46.1	46.1	104.9	89.69	6.611	0	6.611	0.1542	2.332	1.317	0.203	15.41	NaN	NaN	NaN	NaN
2013-05-10_GAG_Top10HCD_HM1_GJ178	2252	1117	17.195	1.2605	-0.36955	10	1009000	33675000	0.58	2	1.0879	vesicle1	12.31	46.1	46.1	104.8	89.67	6.612	0	6.612	0.1537	2.325	1.318	0.2034	15.43	NaN	NaN	NaN	NaN
2013-05-10_GAG_Top10HCD_HM1_GJ178	2255	1118	17.216	0.93006	-0.14994	10	992450	33934000	0.56	1	1.091	vesicle1	12.31	46.1	46.1	104.8	89.62	6.615	0	6.615	0.1526	2.307	1.321	0.2045	15.49	NaN	NaN	NaN	NaN
2013-05-10_GAG_Top10HCD_HM1_GJ178	2257	1119	17.231	1.2599	-0.36012	10	1004100	32588000	0.56	2	1.0933	vesicle1	12.32	46.1	46.1	104.8	89.58	6.617	0	6.617	0.1518	2.294	1.323	0.2054	15.52	NaN	NaN	NaN	NaN
2013-05-10_GAG_Top10HCD_HM1_GJ178	2260	1120	17.252	1.26	-0.34001	10	1006400	32402000	0.56	2	1.0964	vesicle1	12.33	46.1	46.1	104.8	89.52	6.62	0	6.62	0.1509	2.279	1.326	0.2062	15.56	NaN	NaN	NaN	NaN
2013-05-10_GAG_Top10HCD_HM1_GJ178	2263	1121	17.273	0.53959	-0.020411	10	1052000	32104000	0.56	0	1.0995	vesicle1	12.37	46.15	46.15	104.6	89.35	6.627	0	6.627	0.1514	2.285	1.328	0.2051	15.44	NaN	NaN	NaN	NaN
2013-05-10_GAG_Top10HCD_HM1_GJ178	2264	1122	17.282	0.92045	-0.19955	10	1036300	32514000	0.56	1	1.1008	vesicle1	12.39	46.18	46.18	104.5	89.27	6.63	0	6.63	0.1516	2.287	1.33	0.2046	15.39	NaN	NaN	NaN	NaN
2013-05-10_GAG_Top10HCD_HM1_GJ178	2266	1123	17.298	1.26	-0.36001	10	1059000	30969000	0.56	2	1.1031	vesicle1	12.42	46.22	46.22	104.4	89.15	6.635	0	6.635	0.1521	2.292	1.332	0.2038	15.31	NaN	NaN	NaN	NaN
2013-05-10_GAG_Top10HCD_HM1_GJ178	2269	1124	17.319	0.94002	-0.17998	10	1078900	32769000	0.56	1	1.1062	vesicle1	12.45	46.27	46.27	104.3	88.98	6.643	0	6.643	0.1526	2.297	1.334	0.2027	15.19	NaN	NaN	NaN	NaN
2013-05-10_GAG_Top10HCD_HM1_GJ178	2271	1125	17.334	0.53043	-0.029566	10	1134700	31852000	0.56	0	1.1085	vesicle1	12.48	46.31	46.31	104.1	88.85	6.648	0	6.648	0.153	2.302	1.337	0.2019	15.11	NaN	NaN	NaN	NaN
2013-05-10_GAG_Top10HCD_HM1_GJ178	2272	1126	17.343	0.52906	-0.03094	10	1141600	31678000	0.56	0	1.1098	vesicle1	12.5	46.33	46.33	104.1	88.78	6.651	0	6.651	0.1533	2.304	1.338	0.2014	15.06	NaN	NaN	NaN	NaN
2013-05-10_GAG_Top10HCD_HM1_GJ178	2273	1127	17.352	0.92045	-0.16955	10	1108200	31637000	0.56	1	1.1111	vesicle1	12.51	46.35	46.35	104	88.7	6.654	0	6.654	0.1535	2.307	1.339	0.201	15.01	NaN	NaN	NaN	NaN
2013-05-10_GAG_Top10HCD_HM1_GJ178	2275	1128	17.367	0.9201	-0.1799	10	1161400	32349000	0.56	1	1.1134	vesicle1	12.54	46.39	46.39	103.9	88.58	6.659	0	6.659	0.1539	2.311	1.341	0.2001	14.93	NaN	NaN	NaN	NaN
2013-05-10_GAG_Top10HCD_HM1_GJ178	2277	1129	17.383	1.6	-0.52	10	1174700	33274000	0.56	3	1.1156	vesicle1	12.57	46.43	46.43	103.8	88.45	6.665	0	6.665	0.1543	2.315	1.343	0.1993	14.84	NaN	NaN	NaN	NaN
2013-05-10_GAG_Top10HCD_HM1_GJ178	2281	1130	17.409	0.91999	-0.17001	10	1145500	32486000	0.56	1	1.1195	vesicle1	12.62	46.5	46.5	103.6	88.23	6.674	0	6.674	0.155	2.323	1.346	0.1979	14.7	NaN	NaN	NaN	NaN
2013-05-10_GAG_Top10HCD_HM1_GJ178	2283	1131	17.425	1.26	-0.31001	10	1291900	33226000	0.56	2	1.1218	vesicle1	12.65	46.54	46.54	103.5	88.11	6.679	0	6.679	0.1554	2.327	1.348	0.1971	14.62	NaN	NaN	NaN	NaN
2013-05-10_GAG_Top10HCD_HM1_GJ178	2286	1132	17.446	1.28	-0.30998	10	1246900	32884000	0.56	2	1.1249	vesicle1	12.68	46.59	46.59	103.3	87.94	6.686	0	6.686	0.156	2.333	1.351	0.196	14.5	NaN	NaN	NaN	NaN
2013-05-10_GAG_Top10HCD_HM1_GJ178	2289	1133	17.467	0.91999	-0.18001	10	1184700	33576000	0.56	1	1.128	vesicle1	12.72	46.65	46.65	103.2	87.76	6.694	0	6.694	0.1565	2.339	1.354	0.1949	14.39	NaN	NaN	NaN	NaN
2013-05-10_GAG_Top10HCD_HM1_GJ178	2291	1134	17.482	1.26	-0.34001	10	1185600	33480000	0.56	2	1.1303	vesicle1	12.75	46.69	46.69	103.1	87.63	6.699	0	6.699	0.1569	2.343	1.356	0.1941	14.31	NaN	NaN	NaN	NaN
2013-05-10_GAG_Top10HCD_HM1_GJ178	2294	1135	17.503	0.54943	-0.010569	10	1176500	33264000	0.56	0	1.1334	vesicle1	12.79	46.74	46.74	102.9	87.46	6.706	0	6.706	0.1575	2.349	1.359	0.1929	14.2	NaN	NaN	NaN	NaN
2013-05-10_GAG_Top10HCD_HM1_GJ178	2295	1136	17.512	0.54005	-0.019953	10	1217200	33297000	0.56	0	1.1348	vesicle1	12.81	46.76	46.76	102.8	87.39	6.709	0	6.709	0.1577	2.351	1.36	0.1925	14.15	NaN	NaN	NaN	NaN
2013-05-10_GAG_Top10HCD_HM1_GJ178	2296	1137	17.521	0.55893	-0.0010706	10	1130900	32608000	0.56	0	1.1361	vesicle1	12.82	46.79	46.79	102.8	87.31	6.712	0	6.712	0.158	2.353	1.361	0.192	14.1	NaN	NaN	NaN	NaN
2013-05-10_GAG_Top10HCD_HM1_GJ178	2297	1138	17.531	0.55103	-0.008967	10	1173300	33475000	0.56	0	1.1375	vesicle1	12.84	46.81	46.81	102.7	87.24	6.716	0	6.716	0.1582	2.356	1.363	0.1915	14.05	NaN	NaN	NaN	NaN
2013-05-10_GAG_Top10HCD_HM1_GJ178	2298	1139	17.54	0.55	-0.009997	10	1128700	33191000	0.56	0	1.1388	vesicle1	12.86	46.83	46.83	102.6	87.16	6.719	0	6.719	0.1585	2.359	1.364	0.191	14.01	NaN	NaN	NaN	NaN
2013-05-10_GAG_Top10HCD_HM1_GJ178	2299	1140	17.549	1.6006	-0.49943	10	1138400	33722000	0.56	3	1.1402	vesicle1	12.87	46.86	46.86	102.6	87.09	6.722	0	6.722	0.1587	2.361	1.365	0.1905	13.96	NaN	NaN	NaN	NaN
2013-05-10_GAG_Top10HCD_HM1_GJ178	2303	1141	17.576	0.91999	-0.16001	10	1067500	32688000	0.56	1	1.1441	vesicle1	12.9	46.87	46.87	102.8	87.23	6.756	0	6.756	0.1587	2.349	1.361	0.1905	14	NaN	NaN	NaN	NaN
2013-05-10_GAG_Top10HCD_HM1_GJ178	2305	1142	17.591	1.6001	-0.50989	10	1029400	32625000	0.56	3	1.1463	vesicle1	12.91	46.88	46.88	102.9	87.33	6.777	0	6.777	0.1587	2.342	1.359	0.1905	14.02	NaN	NaN	NaN	NaN
2013-05-10_GAG_Top10HCD_HM1_GJ178	2309	1143	17.618	1.2399	-0.31015	10	982370	33406000	0.56	2	1.1503	vesicle1	12.94	46.9	46.9	103.1	87.49	6.812	0	6.812	0.1587	2.33	1.354	0.1905	14.06	NaN	NaN	NaN	NaN
2013-05-10_GAG_Top10HCD_HM1_GJ178	2312	1144	17.638	0.54955	-0.010455	10	954410	33031000	0.56	0	1.1533	vesicle1	12.96	46.91	46.91	103.3	87.61	6.839	0	6.839	0.1587	2.321	1.351	0.1905	14.1	NaN	NaN	NaN	NaN
2013-05-10_GAG_Top10HCD_HM1_GJ178	2313	1145	17.648	1.2605	-0.32955	10	978020	33568000	0.56	2	1.1547	vesicle1	12.97	46.92	46.92	103.4	87.67	6.851	0	6.851	0.1587	2.317	1.35	0.1905	14.11	NaN	NaN	NaN	NaN
2013-05-10_GAG_Top10HCD_HM1_GJ178	2316	1146	17.669	1.26	-0.32001	10	954850	33340000	0.56	2	1.1578	vesicle1	12.99	46.93	46.93	103.5	87.79	6.879	0	6.879	0.1587	2.307	1.346	0.1905	14.15	NaN	NaN	NaN	NaN
2013-05-10_GAG_Top10HCD_HM1_GJ178	2319	1147	17.69	0.55962	-0.00038391	10	986180	32745000	0.56	0	1.1609	vesicle1	13.01	46.94	46.94	103.7	87.92	6.907	0	6.907	0.1587	2.298	1.343	0.1905	14.18	NaN	NaN	NaN	NaN
2013-05-10_GAG_Top10HCD_HM1_GJ178	2320	1148	17.699	0.92033	-0.16967	10	958580	32890000	0.56	1	1.1622	vesicle1	13.02	46.95	46.95	103.8	87.98	6.919	0	6.919	0.1587	2.294	1.341	0.1905	14.2	NaN	NaN	NaN	NaN
2013-05-10_GAG_Top10HCD_HM1_GJ178	2322	1149	17.714	1.26	-0.34001	10	910960	32386000	0.56	2	1.1645	vesicle1	13.04	46.96	46.96	103.9	88.07	6.94	0	6.94	0.1587	2.287	1.339	0.1905	14.23	NaN	NaN	NaN	NaN
2013-05-10_GAG_Top10HCD_HM1_GJ178	2325	1150	17.735	0.9201	-0.1499	10	938620	32154000	0.56	1	1.1676	vesicle1	13.06	46.97	46.97	104.1	88.2	6.967	0	6.967	0.1587	2.278	1.336	0.1905	14.26	NaN	NaN	NaN	NaN
2013-05-10_GAG_Top10HCD_HM1_GJ178	2327	1151	17.751	1.26	-0.33001	10	896890	31142000	0.56	2	1.1699	vesicle1	13.07	46.98	46.98	104.2	88.29	6.988	0	6.988	0.1587	2.272	1.333	0.1905	14.29	NaN	NaN	NaN	NaN
2013-05-10_GAG_Top10HCD_HM1_GJ178	2330	1152	17.772	1.26	-0.32001	10	910490	31804000	0.56	2	1.1729	vesicle1	13.09	46.99	46.99	104.4	88.42	7.015	0	7.015	0.1587	2.263	1.33	0.1905	14.32	NaN	NaN	NaN	NaN
2013-05-10_GAG_Top10HCD_HM1_GJ178	2333	1153	17.793	0.9201	-0.1499	10	962220	31898000	0.56	1	1.176	vesicle1	13.12	47.01	47.01	104.6	88.54	7.043	0	7.043	0.1587	2.254	1.327	0.1905	14.36	NaN	NaN	NaN	NaN
2013-05-10_GAG_Top10HCD_HM1_GJ178	2335	1154	17.808	0.91988	-0.16012	10	882050	31825000	0.56	1	1.1783	vesicle1	13.13	47.02	47.02	104.7	88.64	7.063	0	7.063	0.1587	2.247	1.324	0.1905	14.38	NaN	NaN	NaN	NaN
2013-05-10_GAG_Top10HCD_HM1_GJ178	2337	1155	17.823	0.91999	-0.13001	10	885430	31132000	0.56	1	1.1806	vesicle1	13.15	47.03	47.03	104.8	88.73	7.084	0	7.084	0.1587	2.241	1.322	0.1905	14.41	NaN	NaN	NaN	NaN
2013-05-10_GAG_Top10HCD_HM1_GJ178	2339	1156	17.839	0.55962	-0.00038391	10	890240	31535000	0.56	0	1.1828	vesicle1	13.16	47.04	47.04	105	88.82	7.104	0	7.104	0.1587	2.234	1.319	0.1905	14.44	NaN	NaN	NaN	NaN
2013-05-10_GAG_Top10HCD_HM1_GJ178	2340	1157	17.848	0.55984	-0.00015503	10	938950	31913000	0.56	0	1.1842	vesicle1	13.17	47.04	47.04	105	88.88	7.116	0	7.116	0.1587	2.231	1.318	0.1905	14.45	NaN	NaN	NaN	NaN
2013-05-10_GAG_Top10HCD_HM1_GJ178	2341	1158	17.857	0.92045	-0.13955	10	917860	32072000	0.56	1	1.1856	vesicle1	13.19	47.14	47.14	105	88.81	7.114	0	7.114	0.1589	2.234	1.318	0.1903	14.43	NaN	NaN	NaN	NaN
2013-05-10_GAG_Top10HCD_HM1_GJ178	2343	1159	17.873	1.2601	-0.33989	10	873800	32218000	0.56	2	1.1878	vesicle1	13.22	47.34	47.34	104.8	88.65	7.103	0	7.103	0.1593	2.243	1.32	0.1899	14.39	NaN	NaN	NaN	NaN
2013-05-10_GAG_Top10HCD_HM1_GJ178	2346	1160	17.894	1.26	-0.31001	10	915130	32954000	0.56	2	1.1909	vesicle1	13.27	47.62	47.62	104.5	88.42	7.088	0	7.088	0.1599	2.256	1.322	0.1893	14.32	NaN	NaN	NaN	NaN
2013-05-10_GAG_Top10HCD_HM1_GJ178	2349	1161	17.915	1.26	-0.32001	10	908440	33276000	0.56	2	1.194	vesicle1	13.32	47.89	47.89	104.3	88.2	7.073	0	7.073	0.1604	2.268	1.324	0.1888	14.25	NaN	NaN	NaN	NaN
2013-05-10_GAG_Top10HCD_HM1_GJ178	2352	1162	17.936	1.6	-0.5	10	889730	32815000	0.56	3	1.1971	vesicle1	13.36	48.17	48.17	104	87.97	7.058	0	7.058	0.161	2.281	1.327	0.1882	14.19	NaN	NaN	NaN	NaN
2013-05-10_GAG_Top10HCD_HM1_GJ178	2356	1163	17.962	1.6	-0.49	10	899390	32501000	0.56	3	1.2011	vesicle1	13.42	48.52	48.52	103.7	87.69	7.039	0	7.039	0.1617	2.297	1.329	0.1875	14.11	NaN	NaN	NaN	NaN
2013-05-10_GAG_Top10HCD_HM1_GJ178	2360	1164	17.989	1.6	-0.51	10	962280	32913000	0.56	3	1.205	vesicle1	13.48	48.87	48.87	103.3	87.4	7.02	0	7.02	0.1624	2.314	1.332	0.1868	14.02	NaN	NaN	NaN	NaN
2013-05-10_GAG_Top10HCD_HM1_GJ178	2364	1165	18.016	0.92091	-0.16909	10	948810	32960000	0.56	1	1.2089	vesicle1	13.54	49.22	49.22	103	87.12	7.001	0	7.001	0.1631	2.33	1.335	0.1861	13.94	NaN	NaN	NaN	NaN
2013-05-10_GAG_Top10HCD_HM1_GJ178	2366	1166	18.031	0.91919	-0.17081	10	893750	33039000	0.56	1	1.2112	vesicle1	13.58	49.42	49.42	102.8	86.95	6.99	0	6.99	0.1635	2.339	1.337	0.1857	13.89	NaN	NaN	NaN	NaN
2013-05-10_GAG_Top10HCD_HM1_GJ178	2368	1167	18.046	0.56934	0.0093436	10	883600	33408000	0.56	0	1.2134	vesicle1	13.61	49.62	49.62	102.6	86.79	6.979	0	6.979	0.1639	2.349	1.338	0.1853	13.85	NaN	NaN	NaN	NaN
2013-05-10_GAG_Top10HCD_HM1_GJ178	2369	1168	18.056	1.5805	-0.46946	10	885570	33992000	0.56	3	1.2148	vesicle1	13.63	49.75	49.75	102.5	86.69	6.972	0	6.972	0.1642	2.355	1.339	0.185	13.82	NaN	NaN	NaN	NaN
2013-05-10_GAG_Top10HCD_HM1_GJ178	2373	1169	18.082	1.26	-0.31001	10	874610	31812000	0.56	2	1.2187	vesicle1	13.69	50.09	50.09	102.2	86.41	6.953	0	6.953	0.1649	2.371	1.342	0.1843	13.74	NaN	NaN	NaN	NaN
2013-05-10_GAG_Top10HCD_HM1_GJ178	2376	1170	18.103	0.91999	-0.14001	10	889640	33139000	0.56	1	1.2218	vesicle1	13.74	50.37	50.37	101.9	86.18	6.938	0	6.938	0.1654	2.384	1.344	0.1838	13.67	NaN	NaN	NaN	NaN
2013-05-10_GAG_Top10HCD_HM1_GJ178	2378	1171	18.118	0.94002	-0.13998	10	915700	33261000	0.56	1	1.2241	vesicle1	13.77	50.57	50.57	101.7	86.02	6.927	0	6.927	0.1658	2.394	1.346	0.1834	13.62	NaN	NaN	NaN	NaN
2013-05-10_GAG_Top10HCD_HM1_GJ178	2380	1172	18.134	1.6	-0.47	10	896480	33596000	0.56	3	1.2264	vesicle1	13.81	50.78	50.78	101.5	85.85	6.916	0	6.916	0.1662	2.404	1.348	0.183	13.58	NaN	NaN	NaN	NaN
2013-05-10_GAG_Top10HCD_HM1_GJ178	2384	1173	18.161	0.9201	-0.1399	10	877910	33888000	0.56	1	1.2303	vesicle1	13.85	50.95	50.95	101.4	85.7	6.918	0	6.918	0.167	2.413	1.349	0.1825	13.54	NaN	NaN	NaN	NaN
2013-05-10_GAG_Top10HCD_HM1_GJ178	2386	1174	18.176	1.5399	-0.47008	10	896750	33746000	0.56	3	1.2326	vesicle1	13.85	50.89	50.89	101.5	85.73	6.936	0	6.936	0.1674	2.413	1.348	0.1825	13.54	NaN	NaN	NaN	NaN
2013-05-10_GAG_Top10HCD_HM1_GJ178	2390	1175	18.202	1.26	-0.32001	10	1004100	35167000	0.56	2	1.2363	vesicle1	13.86	50.79	50.79	101.6	85.77	6.966	0	6.966	0.168	2.412	1.346	0.1825	13.56	NaN	NaN	NaN	NaN
2013-05-10_GAG_Top10HCD_HM1_GJ178	2393	1176	18.223	1.26	-0.31001	10	1055200	34693000	0.56	2	1.2394	vesicle1	13.87	50.71	50.71	101.7	85.81	6.991	0	6.991	0.1686	2.411	1.345	0.1825	13.57	NaN	NaN	NaN	NaN
2013-05-10_GAG_Top10HCD_HM1_GJ178	2396	1177	18.244	0.89996	-0.13004	10	1023900	34009000	0.56	1	1.2425	vesicle1	13.87	50.63	50.63	101.7	85.85	7.016	0	7.016	0.1691	2.411	1.344	0.1825	13.58	NaN	NaN	NaN	NaN
2013-05-10_GAG_Top10HCD_HM1_GJ178	2398	1178	18.259	0.91999	-0.13001	10	1078900	34587000	0.56	1	1.2447	vesicle1	13.88	50.57	50.57	101.8	85.87	7.034	0	7.034	0.1695	2.41	1.343	0.1825	13.59	NaN	NaN	NaN	NaN
2013-05-10_GAG_Top10HCD_HM1_GJ178	2400	1179	18.274	0.57953	0.019529	10	1084900	34136000	0.56	0	1.247	vesicle1	13.89	50.52	50.52	101.9	85.9	7.053	0	7.053	0.17	2.41	1.343	0.1825	13.6	NaN	NaN	NaN	NaN
2013-05-10_GAG_Top10HCD_HM1_GJ178	2401	1180	18.284	1.2605	-0.30955	10	999810	34335000	0.56	2	1.246	vesicle1	13.89	50.48	50.48	101.9	85.92	7.064	0	7.064	0.1702	2.409	1.342	0.1825	13.6	NaN	NaN	NaN	NaN
2013-05-10_GAG_Top10HCD_HM1_GJ178	2404	1181	18.305	0.56969	0.0096869	10	1111800	34502000	0.56	0	1.2433	vesicle1	13.9	50.4	50.4	102	85.95	7.089	0	7.089	0.1708	2.409	1.341	0.1825	13.61	NaN	NaN	NaN	NaN
2013-05-10_GAG_Top10HCD_HM1_GJ178	2405	1182	18.314	0.92056	-0.15944	10	1055600	33867000	0.56	1	1.242	vesicle1	13.9	50.36	50.36	102	85.97	7.1	0	7.1	0.171	2.409	1.341	0.1825	13.62	NaN	NaN	NaN	NaN
2013-05-10_GAG_Top10HCD_HM1_GJ178	2407	1183	18.33	1.5998	-0.47023	10	1046200	34421000	0.56	3	1.24	vesicle1	13.9	50.3	50.3	102.1	86	7.119	0	7.119	0.1714	2.408	1.34	0.1825	13.63	NaN	NaN	NaN	NaN
2013-05-10_GAG_Top10HCD_HM1_GJ178	2411	1184	18.356	0.9201	-0.1099	10	1014900	34167000	0.56	1	1.2365	vesicle1	13.91	50.2	50.2	102.2	86.04	7.15	0	7.15	0.1721	2.407	1.338	0.1825	13.64	NaN	NaN	NaN	NaN
2013-05-10_GAG_Top10HCD_HM1_GJ178	2413	1185	18.372	1.2599	-0.30012	10	1139400	34212000	0.56	2	1.2345	vesicle1	13.92	50.14	50.14	102.3	86.07	7.169	0	7.169	0.1725	2.407	1.337	0.1825	13.65	NaN	NaN	NaN	NaN
2013-05-10_GAG_Top10HCD_HM1_GJ178	2416	1186	18.393	1.54	-0.48997	10	1009600	34355000	0.56	3	1.2318	vesicle1	13.93	50.06	50.06	102.4	86.11	7.194	0	7.194	0.1731	2.406	1.336	0.1825	13.66	NaN	NaN	NaN	NaN
2013-05-10_GAG_Top10HCD_HM1_GJ178	2420	1187	18.418	1.26	-0.31001	10	1049500	33923000	0.56	2	1.2284	vesicle1	13.93	49.97	49.97	102.5	86.15	7.224	0	7.224	0.1738	2.405	1.335	0.1825	13.67	NaN	NaN	NaN	NaN
2013-05-10_GAG_Top10HCD_HM1_GJ178	2423	1188	18.439	0.91999	-0.13001	10	1020400	34116000	0.56	1	1.2256	vesicle1	13.94	49.89	49.89	102.6	86.19	7.249	0	7.249	0.1743	2.405	1.334	0.1825	13.68	NaN	NaN	NaN	NaN
2013-05-10_GAG_Top10HCD_HM1_GJ178	2425	1189	18.455	1.2701	-0.29993	10	1004300	34386000	0.56	2	1.2236	vesicle1	13.95	49.85	49.85	102.6	86.15	7.262	0	7.262	0.1747	2.406	1.335	0.1833	13.73	NaN	NaN	NaN	NaN
2013-05-10_GAG_Top10HCD_HM1_GJ178	2428	1190	18.476	1.26	-0.29001	10	1014600	34821000	0.56	2	1.2209	vesicle1	13.99	49.86	49.86	102.3	85.88	7.262	0	7.262	0.1753	2.414	1.34	0.1866	13.93	NaN	NaN	NaN	NaN
2013-05-10_GAG_Top10HCD_HM1_GJ178	2431	1191	18.497	1.6	-0.48	10	1075300	35036000	0.56	3	1.2181	vesicle1	14.03	49.88	49.88	102.1	85.62	7.262	0	7.262	0.1758	2.421	1.346	0.19	14.12	NaN	NaN	NaN	NaN
2013-05-10_GAG_Top10HCD_HM1_GJ178	2435	1192	18.523	1.26	-0.31001	10	1026700	36377000	0.56	2	1.2146	vesicle1	14.08	49.89	49.89	101.7	85.28	7.262	0	7.262	0.1765	2.431	1.353	0.1942	14.36	NaN	NaN	NaN	NaN
2013-05-10_GAG_Top10HCD_HM1_GJ178	2438	1193	18.544	0.91988	-0.14012	10	928040	35394000	0.56	1	1.2119	vesicle1	14.11	49.91	49.91	101.5	85.01	7.262	0	7.262	0.1771	2.439	1.358	0.1975	14.54	NaN	NaN	NaN	NaN
2013-05-10_GAG_Top10HCD_HM1_GJ178	2440	1194	18.56	0.9201	-0.1499	10	884480	35865000	0.56	1	1.2098	vesicle1	14.14	49.92	49.92	101.3	84.82	7.262	0	7.262	0.1775	2.444	1.362	0.2	14.68	NaN	NaN	NaN	NaN
2013-05-10_GAG_Top10HCD_HM1_GJ178	2442	1195	18.575	1.6	-0.48	10	1175900	36618000	0.56	3	1.2078	vesicle1	14.17	49.93	49.93	101.1	84.63	7.262	0	7.262	0.1779	2.45	1.366	0.2024	14.81	NaN	NaN	NaN	NaN
2013-05-10_GAG_Top10HCD_HM1_GJ178	2446	1196	18.602	1.6	-0.48	10	936800	35824000	0.56	3	1.2043	vesicle1	14.22	49.95	49.95	100.8	84.29	7.262	0	7.262	0.1786	2.46	1.373	0.2066	15.04	NaN	NaN	NaN	NaN
2013-05-10_GAG_Top10HCD_HM1_GJ178	2450	1197	18.628	0.91999	-0.15001	10	1106500	37397000	0.56	1	1.2008	vesicle1	14.27	49.96	49.96	100.5	83.95	7.262	0	7.262	0.1793	2.469	1.381	0.2109	15.27	NaN	NaN	NaN	NaN
2013-05-10_GAG_Top10HCD_HM1_GJ178	2452	1198	18.644	1.2301	-0.30987	10	1172100	36494000	0.56	2	1.1988	vesicle1	14.29	49.97	49.97	100.3	83.76	7.262	0	7.262	0.1797	2.475	1.385	0.2133	15.41	NaN	NaN	NaN	NaN
2013-05-10_GAG_Top10HCD_HM1_GJ178	2455	1199	18.664	0.91999	-0.14001	10	1341500	36883000	0.56	1	1.1961	vesicle1	14.33	49.99	49.99	100	83.5	7.262	0	7.262	0.1803	2.482	1.39	0.2166	15.58	NaN	NaN	NaN	NaN
2013-05-10_GAG_Top10HCD_HM1_GJ178	2457	1200	18.68	0.91988	-0.14012	10	1407300	39700000	0.56	1	1.1941	vesicle1	14.36	50	50	99.84	83.31	7.262	0	7.262	0.1807	2.488	1.394	0.219	15.71	NaN	NaN	NaN	NaN
2013-05-10_GAG_Top10HCD_HM1_GJ178	2459	1201	18.695	0.91999	-0.13001	10	1584500	36625000	0.56	1	1.1921	vesicle1	14.39	50.01	50.01	99.66	83.12	7.262	0	7.262	0.1811	2.494	1.398	0.2214	15.84	NaN	NaN	NaN	NaN
2013-05-10_GAG_Top10HCD_HM1_GJ178	2461	1202	18.71	1.2601	-0.28989	10	1633600	38365000	0.56	2	1.1901	vesicle1	14.41	50.02	50.02	99.47	82.92	7.262	0	7.262	0.1815	2.499	1.402	0.2239	15.96	NaN	NaN	NaN	NaN
2013-05-10_GAG_Top10HCD_HM1_GJ178	2464	1203	18.731	0.91988	-0.15012	10	1782700	38187000	0.56	1	1.1873	vesicle1	14.45	50.03	50.03	99.22	82.66	7.262	0	7.262	0.182	2.507	1.408	0.2272	16.14	NaN	NaN	NaN	NaN
2013-05-10_GAG_Top10HCD_HM1_GJ178	2466	1204	18.747	0.91999	-0.14001	10	1782600	39536000	0.56	1	1.1853	vesicle1	14.48	50.04	50.04	99.03	82.46	7.262	0	7.262	0.1825	2.512	1.412	0.2296	16.26	NaN	NaN	NaN	NaN
2013-05-10_GAG_Top10HCD_HM1_GJ178	2468	1205	18.762	1.2601	-0.28989	10	1842600	38297000	0.56	2	1.1833	vesicle1	14.49	50.03	50.03	99	82.43	7.259	0	7.259	0.1838	2.532	1.412	0.2314	16.39	NaN	NaN	NaN	NaN
2013-05-10_GAG_Top10HCD_HM1_GJ178	2471	1206	18.783	0.91999	-0.14001	10	1863000	40212000	0.56	1	1.1806	vesicle1	14.49	50.01	50.01	99.03	82.45	7.254	0	7.254	0.186	2.564	1.411	0.2336	16.56	NaN	NaN	NaN	NaN
2013-05-10_GAG_Top10HCD_HM1_GJ178	2473	1207	18.798	1.5875	-0.35248	10	1979300	41545000	0.56	3	1.1786	vesicle1	14.49	50	50	99.04	82.47	7.25	0	7.25	0.1877	2.588	1.41	0.2353	16.68	NaN	NaN	NaN	NaN
2013-05-10_GAG_Top10HCD_HM1_GJ178	2477	1208	18.825	0.66227	0.01227	10	1912800	40388000	0.65	0	1.1751	vesicle1	14.49	49.97	49.97	99.07	82.5	7.244	0	7.244	0.1905	2.629	1.409	0.2381	16.9	NaN	NaN	NaN	NaN
2013-05-10_GAG_Top10HCD_HM1_GJ178	2478	1209	18.836	1.1508	0.030818	10	1990100	40733000	0.65	1	1.1736	vesicle1	14.49	49.96	49.96	99.08	82.51	7.241	0	7.241	0.1916	2.646	1.408	0.2392	16.99	NaN	NaN	NaN	NaN
2013-05-10_GAG_Top10HCD_HM1_GJ178	2480	1210	18.855	0.66925	0.019251	10	1898100	39989000	0.65	0	1.1711	vesicle1	14.5	49.94	49.94	99.1	82.53	7.237	0	7.237	0.1936	2.676	1.407	0.2413	17.15	NaN	NaN	NaN	NaN
2013-05-10_GAG_Top10HCD_HM1_GJ178	2481	1211	18.866	1.1508	0.030818	10	1910700	39758000	0.65	1	1.1697	vesicle1	14.5	49.93	49.93	99.11	82.54	7.234	0	7.234	0.1948	2.693	1.407	0.2424	17.24	NaN	NaN	NaN	NaN
2013-05-10_GAG_Top10HCD_HM1_GJ178	2483	1212	18.885	1.13	0.04999	10	1884200	40112000	0.65	1	1.1671	vesicle1	14.5	49.91	49.91	99.13	82.56	7.23	0	7.23	0.1969	2.723	1.406	0.2445	17.39	NaN	NaN	NaN	NaN
2013-05-10_GAG_Top10HCD_HM1_GJ178	2485	1213	18.904	1.15	0.030017	10	1886200	40604000	0.65	1	1.1647	vesicle1	14.5	49.9	49.9	99.15	82.58	7.225	0	7.225	0.1989	2.752	1.405	0.2465	17.55	NaN	NaN	NaN	NaN
2013-05-10_GAG_Top10HCD_HM1_GJ178	2487	1214	18.923	1.1699	0.04993	10	1877900	40049000	0.65	1	1.1622	vesicle1	14.5	49.88	49.88	99.17	82.6	7.221	0	7.221	0.2009	2.782	1.404	0.2485	17.71	NaN	NaN	NaN	NaN
2013-05-10_GAG_Top10HCD_HM1_GJ178	2489	1215	18.943	0.65929	0.0092942	10	1716700	39760000	0.65	0	1.1596	vesicle1	14.51	49.86	49.86	99.19	82.62	7.216	0	7.216	0.2029	2.812	1.402	0.2506	17.87	NaN	NaN	NaN	NaN
2013-05-10_GAG_Top10HCD_HM1_GJ178	2490	1216	18.954	0.66021	0.01021	10	1709400	38579000	0.65	0	1.1582	vesicle1	14.51	49.85	49.85	99.2	82.63	7.213	0	7.213	0.2041	2.83	1.402	0.2517	17.96	NaN	NaN	NaN	NaN
2013-05-10_GAG_Top10HCD_HM1_GJ178	2491	1217	18.965	2.0954	-0.53459	10	1628700	38911000	0.65	4	1.1567	vesicle1	14.51	49.84	49.84	99.21	82.64	7.211	0	7.211	0.2053	2.847	1.401	0.2529	18.05	NaN	NaN	NaN	NaN
2013-05-10_GAG_Top10HCD_HM1_GJ178	2496	1218	19	1.2645	-0.28554	10	1492800	39343000	0.56	2	1.1521	vesicle1	14.51	49.8	49.8	99.24	82.68	7.202	0	7.202	0.209	2.901	1.399	0.2566	18.33	NaN	NaN	NaN	NaN
2013-05-10_GAG_Top10HCD_HM1_GJ178	2499	1219	19.021	1.61	-0.45005	10	1423800	38963000	0.56	3	1.1494	vesicle1	14.52	49.78	49.78	99.26	82.7	7.197	0	7.197	0.2112	2.934	1.398	0.2588	18.51	NaN	NaN	NaN	NaN
2013-05-10_GAG_Top10HCD_HM1_GJ178	2503	1220	19.048	1.26	-0.32001	10	1307600	40367000	0.56	2	1.1459	vesicle1	14.52	49.76	49.76	99.29	82.73	7.191	0	7.191	0.214	2.976	1.397	0.2617	18.73	NaN	NaN	NaN	NaN
2013-05-10_GAG_Top10HCD_HM1_GJ178	2506	1221	19.069	1.26	-0.32001	10	1101200	39847000	0.56	2	1.1431	vesicle1	14.53	49.79	49.79	99.25	82.69	7.186	0	7.186	0.2172	3.023	1.398	0.2639	18.88	NaN	NaN	NaN	NaN
2013-05-10_GAG_Top10HCD_HM1_GJ178	2509	1222	19.09	1.59	-0.43996	10	969670	38232000	0.56	3	1.1403	vesicle1	14.54	49.83	49.83	99.21	82.64	7.18	0	7.18	0.2206	3.072	1.399	0.2661	19.02	NaN	NaN	NaN	NaN
2013-05-10_GAG_Top10HCD_HM1_GJ178	2513	1223	19.116	1.94	-0.63	10	889080	39338000	0.56	4	1.1369	vesicle1	14.56	49.88	49.88	99.15	82.59	7.173	0	7.173	0.2248	3.134	1.4	0.2689	19.2	NaN	NaN	NaN	NaN
2013-05-10_GAG_Top10HCD_HM1_GJ178	2518	1224	19.148	0.9201	-0.1299	10	886680	39729000	0.56	1	1.1326	vesicle1	14.57	49.94	49.94	99.09	82.52	7.164	0	7.164	0.2299	3.209	1.402	0.2723	19.42	NaN	NaN	NaN	NaN
2013-05-10_GAG_Top10HCD_HM1_GJ178	2520	1225	19.164	1.2599	-0.30012	10	846330	38891000	0.56	2	1.1306	vesicle1	14.58	49.97	49.97	99.05	82.48	7.16	0	7.16	0.2323	3.245	1.403	0.2739	19.53	NaN	NaN	NaN	NaN
2013-05-10_GAG_Top10HCD_HM1_GJ178	2523	1226	19.185	0.92995	-0.15005	10	799570	39781000	0.56	1	1.1279	vesicle1	14.59	50.01	50.01	99.01	82.44	7.155	0	7.155	0.2357	3.294	1.404	0.2762	19.67	NaN	NaN	NaN	NaN
2013-05-10_GAG_Top10HCD_HM1_GJ178	2525	1227	19.2	1.6	-0.47	10	845710	40762000	0.56	3	1.1258	vesicle1	14.6	50.04	50.04	98.98	82.4	7.151	0	7.151	0.2381	3.33	1.405	0.2778	19.78	NaN	NaN	NaN	NaN
2013-05-10_GAG_Top10HCD_HM1_GJ178	2529	1228	19.227	0.91999	-0.12001	10	769620	40118000	0.56	1	1.1223	vesicle1	14.61	50.1	50.1	98.92	82.35	7.144	0	7.144	0.2424	3.393	1.406	0.2806	19.96	NaN	NaN	NaN	NaN
2013-05-10_GAG_Top10HCD_HM1_GJ178	2531	1229	19.242	0.5896	0.0296	10	760250	39189000	0.56	0	1.1203	vesicle1	14.62	50.13	50.13	98.89	82.31	7.14	0	7.14	0.2448	3.429	1.407	0.2823	20.06	NaN	NaN	NaN	NaN
2013-05-10_GAG_Top10HCD_HM1_GJ178	2532	1230	19.252	1.2205	-0.27949	10	810260	39479000	0.56	2	1.119	vesicle1	14.63	50.14	50.14	98.87	82.29	7.137	0	7.137	0.2464	3.452	1.408	0.2833	20.13	NaN	NaN	NaN	NaN
2013-05-10_GAG_Top10HCD_HM1_GJ178	2535	1231	19.272	1.26	-0.29001	10	785510	39061000	0.56	2	1.1164	vesicle1	14.64	50.18	50.18	98.82	82.25	7.132	0	7.132	0.2496	3.5	1.409	0.2854	20.26	NaN	NaN	NaN	NaN
2013-05-10_GAG_Top10HCD_HM1_GJ178	2538	1232	19.293	0.57941	0.019414	10	795770	38589000	0.56	0	1.1136	vesicle1	14.65	50.22	50.22	98.78	82.2	7.126	0	7.126	0.2529	3.549	1.41	0.2877	20.41	NaN	NaN	NaN	NaN
2013-05-10_GAG_Top10HCD_HM1_GJ178	2539	1233	19.303	0.92056	-0.12944	10	794960	38821000	0.56	1	1.1123	vesicle1	14.66	50.24	50.24	98.76	82.18	7.124	0	7.124	0.2545	3.572	1.41	0.2887	20.47	NaN	NaN	NaN	NaN
2013-05-10_GAG_Top10HCD_HM1_GJ178	2541	1234	19.318	1.5599	-0.49006	10	766150	40766000	0.56	3	1.1103	vesicle1	14.66	50.27	50.27	98.73	82.15	7.119	0	7.119	0.2569	3.608	1.411	0.2903	20.57	NaN	NaN	NaN	NaN
2013-05-10_GAG_Top10HCD_HM1_GJ178	2545	1235	19.344	0.58949	0.029485	10	911070	40190000	0.56	0	1.1069	vesicle1	14.68	50.32	50.32	98.67	82.09	7.113	0	7.113	0.261	3.67	1.412	0.2931	20.75	NaN	NaN	NaN	NaN
2013-05-10_GAG_Top10HCD_HM1_GJ178	2546	1236	19.354	0.92068	-0.13932	10	954860	40024000	0.56	1	1.1056	vesicle1	14.68	50.32	50.32	98.69	82.1	7.116	0	7.116	0.2621	3.683	1.412	0.2941	20.82	NaN	NaN	NaN	NaN
2013-05-10_GAG_Top10HCD_HM1_GJ178	2548	1237	19.37	0.58937	0.029371	10	1126400	41380000	0.56	0	1.1036	vesicle1	14.66	50.25	50.25	98.81	82.19	7.136	0	7.136	0.2629	3.685	1.411	0.2957	20.96	NaN	NaN	NaN	NaN
2013-05-10_GAG_Top10HCD_HM1_GJ178	2549	1238	19.379	0.5801	0.020101	10	1131900	41592000	0.56	0	1.1023	vesicle1	14.65	50.21	50.21	98.89	82.24	7.148	0	7.148	0.2635	3.686	1.41	0.2968	21.04	NaN	NaN	NaN	NaN
2013-05-10_GAG_Top10HCD_HM1_GJ178	2550	1239	19.389	0.58994	0.029943	10	1243300	42625000	0.56	0	1.1011	vesicle1	14.64	50.16	50.16	98.96	82.29	7.16	0	7.16	0.264	3.687	1.41	0.2978	21.13	NaN	NaN	NaN	NaN
2013-05-10_GAG_Top10HCD_HM1_GJ178	2551	1240	19.399	0.89046	-0.12954	10	1318900	42252000	0.56	1	1.0998	vesicle1	14.63	50.12	50.12	99.04	82.35	7.172	0	7.172	0.2645	3.688	1.409	0.2988	21.21	NaN	NaN	NaN	NaN
2013-05-10_GAG_Top10HCD_HM1_GJ178	2553	1241	19.414	1.26	-0.31001	10	1470100	42918000	0.56	2	1.0978	vesicle1	14.62	50.06	50.06	99.15	82.43	7.19	0	7.19	0.2653	3.689	1.408	0.3004	21.34	NaN	NaN	NaN	NaN
2013-05-10_GAG_Top10HCD_HM1_GJ178	2556	1242	19.435	0.91999	-0.14001	10	1683900	42365000	0.56	1	1.0951	vesicle1	14.6	49.96	49.96	99.31	82.54	7.217	0	7.217	0.2664	3.691	1.406	0.3026	21.52	NaN	NaN	NaN	NaN
2013-05-10_GAG_Top10HCD_HM1_GJ178	2558	1243	19.45	0.91999	-0.14001	10	1722100	44600000	0.56	1	1.0931	vesicle1	14.58	49.9	49.9	99.43	82.63	7.236	0	7.236	0.2672	3.693	1.405	0.3042	21.66	NaN	NaN	NaN	NaN
2013-05-10_GAG_Top10HCD_HM1_GJ178	2560	1244	19.465	0.57953	0.019529	10	1817000	43235000	0.56	0	1.091	vesicle1	14.57	49.83	49.83	99.55	82.71	7.255	0	7.255	0.268	3.694	1.404	0.3059	21.79	NaN	NaN	NaN	NaN
2013-05-10_GAG_Top10HCD_HM1_GJ178	2561	1245	19.475	1.2605	-0.29955	10	1857500	43345000	0.56	2	1.0898	vesicle1	14.56	49.79	49.79	99.63	82.76	7.267	0	7.267	0.2685	3.695	1.403	0.3069	21.88	NaN	NaN	NaN	NaN
2013-05-10_GAG_Top10HCD_HM1_GJ178	2564	1246	19.496	0.56957	0.0095724	10	2056200	43476000	0.56	0	1.087	vesicle1	14.54	49.7	49.7	99.79	82.88	7.293	0	7.293	0.2696	3.697	1.401	0.3091	22.06	NaN	NaN	NaN	NaN
2013-05-10_GAG_Top10HCD_HM1_GJ178	2565	1247	19.506	1.2104	-0.28956	10	2094100	43946000	0.56	2	1.0858	vesicle1	14.53	49.66	49.66	99.86	82.93	7.305	0	7.305	0.2701	3.698	1.4	0.3101	22.15	NaN	NaN	NaN	NaN
2013-05-10_GAG_Top10HCD_HM1_GJ178	2568	1248	19.526	1.52	-0.45	10	2059200	45264000	0.56	3	1.0831	vesicle1	14.51	49.57	49.57	100	83.04	7.33	0	7.33	0.2712	3.7	1.399	0.3123	22.32	NaN	NaN	NaN	NaN
2013-05-10_GAG_Top10HCD_HM1_GJ178	2572	1249	19.551	0.93006	-0.14994	10	2306800	46802000	0.56	1	1.0798	vesicle1	14.48	49.46	49.46	100.2	83.18	7.361	0	7.361	0.2725	3.702	1.397	0.3149	22.55	NaN	NaN	NaN	NaN
2013-05-10_GAG_Top10HCD_HM1_GJ178	2574	1250	19.567	0.91999	-0.13001	10	2294700	46384000	0.56	1	1.0778	vesicle1	14.47	49.39	49.39	100.3	83.26	7.38	0	7.38	0.2734	3.704	1.396	0.3166	22.69	NaN	NaN	NaN	NaN
2013-05-10_GAG_Top10HCD_HM1_GJ178	2576	1251	19.582	0.91999	-0.14001	10	2335200	47006000	0.56	1	1.0758	vesicle1	14.45	49.32	49.32	100.5	83.34	7.4	0	7.4	0.2742	3.705	1.394	0.3182	22.82	NaN	NaN	NaN	NaN
2013-05-10_GAG_Top10HCD_HM1_GJ178	2578	1252	19.597	1.2601	-0.31989	10	2360000	47783000	0.56	2	1.0738	vesicle1	14.44	49.26	49.26	100.6	83.43	7.419	0	7.419	0.275	3.707	1.393	0.3198	22.96	NaN	NaN	NaN	NaN
2013-05-10_GAG_Top10HCD_HM1_GJ178	2581	1253	19.618	1.2599	-0.31012	10	2340400	48612000	0.56	2	1.071	vesicle1	14.42	49.17	49.17	100.7	83.54	7.445	0	7.445	0.2761	3.709	1.391	0.322	23.15	NaN	NaN	NaN	NaN
2013-05-10_GAG_Top10HCD_HM1_GJ178	2584	1254	19.639	2.2699	-0.79006	10	2335200	49100000	0.56	5	1.0682	vesicle1	14.4	49.07	49.07	100.9	83.66	7.471	0	7.471	0.2772	3.711	1.39	0.3243	23.33	NaN	NaN	NaN	NaN
2013-05-10_GAG_Top10HCD_HM1_GJ178	2590	1255	19.677	1.8501	-0.64995	10	2290500	53617000	0.56	4	1.0633	vesicle1	14.37	48.89	48.89	101.1	83.74	7.511	0	7.511	0.2799	3.727	1.39	0.3261	23.46	NaN	NaN	NaN	NaN
2013-05-10_GAG_Top10HCD_HM1_GJ178	2595	1256	19.708	1.86	-0.63999	10	2516200	53279000	0.56	4	1.0592	vesicle1	14.35	48.74	48.74	101.2	83.76	7.541	0	7.541	0.2824	3.745	1.392	0.3269	23.49	NaN	NaN	NaN	NaN
2013-05-10_GAG_Top10HCD_HM1_GJ178	2600	1257	19.739	1.5899	-0.47007	10	2868800	52707000	0.56	3	1.0552	vesicle1	14.34	48.58	48.58	101.3	83.79	7.571	0	7.571	0.2848	3.762	1.394	0.3278	23.52	NaN	NaN	NaN	NaN
2013-05-10_GAG_Top10HCD_HM1_GJ178	2604	1258	19.765	0.9201	-0.1299	10	3074100	55062000	0.56	1	1.0517	vesicle1	14.32	48.45	48.45	101.4	83.82	7.597	0	7.597	0.2869	3.777	1.395	0.3285	23.54	NaN	NaN	NaN	NaN
2013-05-10_GAG_Top10HCD_HM1_GJ178	2606	1259	19.781	1.9401	-0.63988	10	3153000	53975000	0.56	4	1.0497	vesicle1	14.32	48.37	48.37	101.4	83.83	7.612	0	7.612	0.2882	3.786	1.396	0.3289	23.56	NaN	NaN	NaN	NaN
2013-05-10_GAG_Top10HCD_HM1_GJ178	2611	1260	19.813	0.91988	-0.13012	10	3454600	53999000	0.56	1	1.0454	vesicle1	14.3	48.21	48.21	101.5	83.86	7.644	0	7.644	0.2907	3.803	1.398	0.3297	23.59	NaN	NaN	NaN	NaN
2013-05-10_GAG_Top10HCD_HM1_GJ178	2613	1261	19.828	1.26	-0.29001	10	3434300	53320000	0.56	2	1.0434	vesicle1	14.29	48.13	48.13	101.6	83.87	7.659	0	7.659	0.2919	3.812	1.398	0.3301	23.61	NaN	NaN	NaN	NaN
2013-05-10_GAG_Top10HCD_HM1_GJ178	2616	1262	19.849	0.58949	0.029485	10	3463700	51618000	0.56	0	1.0407	vesicle1	14.28	48.03	48.03	101.6	83.89	7.679	0	7.679	0.2936	3.823	1.399	0.3307	23.63	NaN	NaN	NaN	NaN
2013-05-10_GAG_Top10HCD_HM1_GJ178	2617	1263	19.859	0.93063	-0.099366	10	3428100	51518000	0.56	1	1.0394	vesicle1	14.28	47.98	47.98	101.7	83.9	7.689	0	7.689	0.2944	3.829	1.4	0.3309	23.64	NaN	NaN	NaN	NaN
2013-05-10_GAG_Top10HCD_HM1_GJ178	2619	1264	19.875	0.59944	0.039442	10	3789500	53234000	0.56	0	1.0374	vesicle1	14.27	47.9	47.9	101.7	83.91	7.704	0	7.704	0.2956	3.837	1.401	0.3313	23.65	NaN	NaN	NaN	NaN
2013-05-10_GAG_Top10HCD_HM1_GJ178	2620	1265	19.885	0.9304	-0.1296	10	3714300	52956000	0.56	1	1.036	vesicle1	14.26	47.85	47.85	101.8	83.92	7.714	0	7.714	0.2964	3.843	1.401	0.3316	23.66	NaN	NaN	NaN	NaN
2013-05-10_GAG_Top10HCD_HM1_GJ178	2622	1266	19.9	0.58949	0.029485	10	4033900	53995000	0.56	0	1.034	vesicle1	14.25	47.77	47.77	101.8	83.93	7.729	0	7.729	0.2976	3.851	1.402	0.332	23.68	NaN	NaN	NaN	NaN
2013-05-10_GAG_Top10HCD_HM1_GJ178	2623	1267	19.91	1.2606	-0.28943	10	3798300	54230000	0.56	2	1.0327	vesicle1	14.25	47.72	47.72	101.8	83.94	7.739	0	7.739	0.2984	3.856	1.403	0.3323	23.69	NaN	NaN	NaN	NaN
2013-05-10_GAG_Top10HCD_HM1_GJ178	2626	1268	19.931	1.26	-0.31001	10	3877400	53398000	0.56	2	1.03	vesicle1	14.24	47.62	47.62	101.9	83.96	7.759	0	7.759	0.3001	3.867	1.404	0.3328	23.71	NaN	NaN	NaN	NaN
2013-05-10_GAG_Top10HCD_HM1_GJ178	2629	1269	19.952	0.92995	-0.15005	10	4059100	52869000	0.56	1	1.0272	vesicle1	14.23	47.51	47.51	102	83.98	7.778	0	7.778	0.3015	3.877	1.405	0.3334	23.73	NaN	NaN	NaN	NaN
2013-05-10_GAG_Top10HCD_HM1_GJ178	2631	1270	19.968	0.57953	0.019529	10	4183300	52948000	0.56	0	1.0252	vesicle1	14.23	47.44	47.44	102	83.99	7.777	0	7.777	0.3011	3.872	1.406	0.3343	23.78	NaN	NaN	NaN	NaN
2013-05-10_GAG_Top10HCD_HM1_GJ178	2632	1271	19.977	0.91049	-0.14951	10	4254200	52625000	0.56	1	1.0239	vesicle1	14.23	47.39	47.39	102	83.99	7.777	0	7.777	0.3009	3.869	1.406	0.3348	23.81	NaN	NaN	NaN	NaN
2013-05-10_GAG_Top10HCD_HM1_GJ178	2634	1272	19.992	1.9299	-0.64007	10	4092600	52736000	0.56	4	1.0219	vesicle1	14.23	47.32	47.32	102	84	7.777	0	7.777	0.3005	3.864	1.407	0.3356	23.85	NaN	NaN	NaN	NaN
2013-05-10_GAG_Top10HCD_HM1_GJ178	2639	1273	20.025	1.54	-0.43997	10	4210400	52586000	0.56	3	1.0177	vesicle1	14.23	47.18	47.18	102	84.03	7.776	0	7.776	0.2996	3.853	1.409	0.3373	23.94	NaN	NaN	NaN	NaN
2013-05-10_GAG_Top10HCD_HM1_GJ178	2643	1274	20.05	1.6	-0.43	10	4048500	51111000	0.56	3	1.0143	vesicle1	14.23	47.06	47.06	102.1	84.04	7.775	0	7.775	0.2989	3.845	1.41	0.3386	24.02	NaN	NaN	NaN	NaN
2013-05-10_GAG_Top10HCD_HM1_GJ178	2647	1275	20.077	0.92022	-0.13978	10	4071100	51439000	0.56	1	1.0108	vesicle1	14.23	46.93	46.93	102.1	84.06	7.774	0	7.774	0.2982	3.836	1.411	0.3401	24.09	NaN	NaN	NaN	NaN
2013-05-10_GAG_Top10HCD_HM1_GJ178	2649	1276	20.092	0.60928	0.049283	10	3890100	49605000	0.56	0	1.0088	vesicle1	14.23	46.86	46.86	102.1	84.07	7.774	0	7.774	0.2978	3.831	1.412	0.3409	24.14	NaN	NaN	NaN	NaN
2013-05-10_GAG_Top10HCD_HM1_GJ178	2650	1277	20.102	1.8906	-0.63944	10	3861300	50035000	0.56	4	1.0075	vesicle1	14.23	46.81	46.81	102.1	84.08	7.774	0	7.774	0.2976	3.828	1.413	0.3414	24.16	NaN	NaN	NaN	NaN
2013-05-10_GAG_Top10HCD_HM1_GJ178	2655	1278	20.134	0.91999	-0.14001	10	3635700	49293000	0.56	1	1.0034	vesicle1	14.23	46.67	46.67	102.1	84.1	7.773	0	7.773	0.2967	3.817	1.414	0.3431	24.25	NaN	NaN	NaN	NaN
2013-05-10_GAG_Top10HCD_HM1_GJ178	2657	1279	20.149	1.53	-0.49004	10	3502300	47505000	0.56	3	1.0013	vesicle1	14.23	46.6	46.6	102.1	84.11	7.773	0	7.773	0.2963	3.812	1.415	0.3439	24.3	NaN	NaN	NaN	NaN
2013-05-10_GAG_Top10HCD_HM1_GJ178	2661	1280	20.175	1.26	-0.32001	10	3346500	47969000	0.56	2	0.998	vesicle1	14.23	46.48	46.48	102.2	84.12	7.772	0	7.772	0.2956	3.804	1.417	0.3452	24.37	NaN	NaN	NaN	NaN
2013-05-10_GAG_Top10HCD_HM1_GJ178	2664	1281	20.196	1.6001	-0.47989	10	3227100	48044000	0.56	3	0.99524	vesicle1	14.22	46.38	46.38	102.2	84.14	7.771	0	7.771	0.2951	3.797	1.418	0.3463	24.43	NaN	NaN	NaN	NaN
2013-05-10_GAG_Top10HCD_HM1_GJ178	2668	1282	20.222	1.5499	-0.48013	10	2936700	47002000	0.56	3	0.99175	vesicle1	14.22	46.26	46.26	102.2	84.16	7.771	0	7.771	0.2944	3.788	1.419	0.3477	24.5	NaN	NaN	NaN	NaN
2013-05-10_GAG_Top10HCD_HM1_GJ178	2672	1283	20.248	1.26	-0.30001	10	2872000	48382000	0.56	2	0.98836	vesicle1	14.22	46.14	46.14	102.2	84.17	7.77	0	7.77	0.2937	3.78	1.421	0.3491	24.58	NaN	NaN	NaN	NaN
2013-05-10_GAG_Top10HCD_HM1_GJ178	2675	1284	20.269	0.58949	0.029485	10	2597100	47096000	0.56	0	0.9856	vesicle1	14.23	46.17	46.17	102.1	84.1	7.76	0	7.76	0.2921	3.765	1.422	0.3487	24.52	NaN	NaN	NaN	NaN
2013-05-10_GAG_Top10HCD_HM1_GJ178	2676	1285	20.279	1.6007	-0.46931	10	2622100	47076000	0.56	3	0.98432	vesicle1	14.23	46.19	46.19	102.1	84.06	7.754	0	7.754	0.2913	3.757	1.423	0.3484	24.49	NaN	NaN	NaN	NaN
2013-05-10_GAG_Top10HCD_HM1_GJ178	2680	1286	20.306	0.87982	-0.13018	10	2388700	45465000	0.56	1	0.98082	vesicle1	14.24	46.25	46.25	102	83.96	7.74	0	7.74	0.2892	3.737	1.425	0.3477	24.4	NaN	NaN	NaN	NaN
2013-05-10_GAG_Top10HCD_HM1_GJ178	2682	1287	20.32	1.18	-0.31	10	2212000	45758000	0.56	2	0.97889	vesicle1	14.24	46.28	46.28	101.9	83.9	7.733	0	7.733	0.2881	3.725	1.426	0.3473	24.35	NaN	NaN	NaN	NaN
2013-05-10_GAG_Top10HCD_HM1_GJ178	2685	1288	20.34	1.1601	-0.32991	10	2091300	45666000	0.56	2	0.97631	vesicle1	14.25	46.32	46.32	101.8	83.82	7.722	0	7.722	0.2865	3.71	1.428	0.3468	24.29	NaN	NaN	NaN	NaN
2013-05-10_GAG_Top10HCD_HM1_GJ178	2688	1289	20.359	0.58971	0.029714	10	2078900	43984000	0.56	0	0.97378	vesicle1	14.25	46.36	46.36	101.7	83.75	7.712	0	7.712	0.285	3.695	1.429	0.3463	24.23	NaN	NaN	NaN	NaN
2013-05-10_GAG_Top10HCD_HM1_GJ178	2689	1290	20.369	0.92022	-0.12978	10	2098800	44572000	0.56	1	0.97249	vesicle1	14.25	46.38	46.38	101.7	83.71	7.707	0	7.707	0.2842	3.687	1.43	0.3461	24.2	NaN	NaN	NaN	NaN
2013-05-10_GAG_Top10HCD_HM1_GJ178	2691	1291	20.385	0.91999	-0.15001	10	2049400	44768000	0.56	1	0.97094	vesicle1	14.26	46.41	46.41	101.6	83.65	7.699	0	7.699	0.283	3.676	1.431	0.3456	24.15	NaN	NaN	NaN	NaN
2013-05-10_GAG_Top10HCD_HM1_GJ178	2693	1292	20.4	0.91999	-0.14001	10	1946200	44446000	0.56	1	0.96944	vesicle1	14.26	46.44	46.44	101.6	83.59	7.69	0	7.69	0.2817	3.664	1.433	0.3452	24.1	NaN	NaN	NaN	NaN
2013-05-10_GAG_Top10HCD_HM1_GJ178	2695	1293	20.415	1.5801	-0.46991	10	1945200	45412000	0.56	3	0.96793	vesicle1	14.27	46.48	46.48	101.5	83.53	7.682	0	7.682	0.2805	3.652	1.434	0.3448	24.05	NaN	NaN	NaN	NaN
2013-05-10_GAG_Top10HCD_HM1_GJ178	2699	1294	20.442	0.91999	-0.13001	10	1731800	45242000	0.56	1	0.96534	vesicle1	14.27	46.53	46.53	101.4	83.43	7.668	0	7.668	0.2784	3.631	1.436	0.3441	23.97	NaN	NaN	NaN	NaN
2013-05-10_GAG_Top10HCD_HM1_GJ178	2701	1295	20.457	0.5294	-0.030596	10	1603900	44046000	0.56	0	0.96383	vesicle1	14.28	46.57	46.57	101.3	83.37	7.66	0	7.66	0.2772	3.619	1.437	0.3437	23.92	NaN	NaN	NaN	NaN
2013-05-10_GAG_Top10HCD_HM1_GJ178	2702	1296	20.466	0.89058	-0.14942	10	1587700	44357000	0.56	1	0.96297	vesicle1	14.28	46.58	46.58	101.3	83.34	7.656	0	7.656	0.2765	3.612	1.438	0.3435	23.89	NaN	NaN	NaN	NaN
2013-05-10_GAG_Top10HCD_HM1_GJ178	2704	1297	20.481	0.59956	0.039556	10	1473700	43795000	0.56	0	0.96151	vesicle1	14.28	46.61	46.61	101.2	83.28	7.648	0	7.648	0.2753	3.6	1.439	0.3431	23.84	NaN	NaN	NaN	NaN
2013-05-10_GAG_Top10HCD_HM1_GJ178	2705	1298	20.491	0.5999	0.039899	10	1410800	43903000	0.56	0	0.96053	vesicle1	14.29	46.64	46.64	101.1	83.24	7.643	0	7.643	0.2746	3.592	1.44	0.3428	23.81	NaN	NaN	NaN	NaN
2013-05-10_GAG_Top10HCD_HM1_GJ178	2706	1299	20.501	1.2606	-0.29943	10	1390400	43752000	0.56	2	0.95954	vesicle1	14.29	46.66	46.66	101.1	83.2	7.637	0	7.637	0.2738	3.585	1.441	0.3426	23.78	NaN	NaN	NaN	NaN
2013-05-10_GAG_Top10HCD_HM1_GJ178	2709	1300	20.522	0.91999	-0.14001	10	1293600	44064000	0.56	1	0.95748	vesicle1	14.29	46.7	46.7	101	83.12	7.626	0	7.626	0.2721	3.568	1.442	0.342	23.72	NaN	NaN	NaN	NaN
2013-05-10_GAG_Top10HCD_HM1_GJ178	2711	1301	20.537	1.24	-0.30003	10	1082800	42993000	0.56	2	0.95597	vesicle1	14.3	46.73	46.73	100.9	83.06	7.618	0	7.618	0.2709	3.556	1.443	0.3416	23.67	NaN	NaN	NaN	NaN
2013-05-10_GAG_Top10HCD_HM1_GJ178	2714	1302	20.558	1.54	-0.41997	10	1034600	40214000	0.56	3	0.95394	vesicle1	14.3	46.74	46.74	100.9	83.03	7.614	0	7.614	0.27	3.547	1.444	0.3411	23.62	NaN	NaN	NaN	NaN
2013-05-10_GAG_Top10HCD_HM1_GJ178	2718	1303	20.583	0.91999	-0.16001	10	943450	41473000	0.56	1	0.95142	vesicle1	14.29	46.65	46.65	101	83.11	7.625	0	7.625	0.2707	3.55	1.444	0.3404	23.58	NaN	NaN	NaN	NaN
2013-05-10_GAG_Top10HCD_HM1_GJ178	2720	1304	20.599	0.91999	-0.15001	10	910400	41103000	0.56	1	0.94991	vesicle1	14.29	46.61	46.61	101.1	83.15	7.632	0	7.632	0.2711	3.553	1.443	0.34	23.56	NaN	NaN	NaN	NaN
2013-05-10_GAG_Top10HCD_HM1_GJ178	2722	1305	20.614	1.54	-0.47997	10	897080	41876000	0.56	3	0.9484	vesicle1	14.29	46.56	46.56	101.2	83.2	7.638	0	7.638	0.2715	3.555	1.443	0.3396	23.54	NaN	NaN	NaN	NaN
2013-05-10_GAG_Top10HCD_HM1_GJ178	2726	1306	20.64	0.84995	-0.14005	10	945810	41051000	0.56	1	0.94588	vesicle1	14.28	46.48	46.48	101.3	83.28	7.649	0	7.649	0.2722	3.559	1.442	0.3389	23.5	NaN	NaN	NaN	NaN
2013-05-10_GAG_Top10HCD_HM1_GJ178	2728	1307	20.654	0.91999	-0.14001	10	847820	40276000	0.56	1	0.94449	vesicle1	14.28	46.43	46.43	101.3	83.32	7.655	0	7.655	0.2726	3.561	1.442	0.3385	23.48	NaN	NaN	NaN	NaN
2013-05-10_GAG_Top10HCD_HM1_GJ178	2730	1308	20.669	1.6	-0.47	10	869130	38964000	0.56	3	0.94298	vesicle1	14.28	46.38	46.38	101.4	83.37	7.662	0	7.662	0.273	3.563	1.441	0.3381	23.46	NaN	NaN	NaN	NaN
2013-05-10_GAG_Top10HCD_HM1_GJ178	2734	1309	20.696	1.2601	-0.29989	10	866020	40455000	0.56	2	0.94036	vesicle1	14.27	46.3	46.3	101.5	83.45	7.673	0	7.673	0.2737	3.567	1.441	0.3374	23.42	NaN	NaN	NaN	NaN
2013-05-10_GAG_Top10HCD_HM1_GJ178	2737	1310	20.717	1.2599	-0.30012	10	804100	39455000	0.56	2	0.9383	vesicle1	14.27	46.23	46.23	101.6	83.51	7.682	0	7.682	0.2743	3.57	1.44	0.3369	23.39	NaN	NaN	NaN	NaN
2013-05-10_GAG_Top10HCD_HM1_GJ178	2740	1311	20.738	1.26	-0.30001	10	805230	39645000	0.56	2	0.93623	vesicle1	14.26	46.16	46.16	101.7	83.57	7.691	0	7.691	0.2748	3.573	1.439	0.3363	23.36	NaN	NaN	NaN	NaN
2013-05-10_GAG_Top10HCD_HM1_GJ178	2743	1312	20.759	1.26	-0.28001	10	815240	40365000	0.56	2	0.93417	vesicle1	14.26	46.09	46.09	101.8	83.64	7.699	0	7.699	0.2754	3.576	1.439	0.3357	23.33	NaN	NaN	NaN	NaN
2013-05-10_GAG_Top10HCD_HM1_GJ178	2746	1313	20.78	0.58949	0.029485	10	764340	41638000	0.56	0	0.9321	vesicle1	14.25	46.03	46.03	101.9	83.7	7.708	0	7.708	0.2759	3.579	1.438	0.3352	23.3	NaN	NaN	NaN	NaN
2013-05-10_GAG_Top10HCD_HM1_GJ178	2747	1314	20.79	1.5706	-0.45941	10	831350	40971000	0.56	3	0.93114	vesicle1	14.25	46	46	101.9	83.73	7.713	0	7.713	0.2762	3.581	1.438	0.3349	23.29	NaN	NaN	NaN	NaN
2013-05-10_GAG_Top10HCD_HM1_GJ178	2751	1315	20.816	0.91999	-0.14001	10	892880	40866000	0.56	1	0.92857	vesicle1	14.25	45.91	45.91	102	83.81	7.724	0	7.724	0.2769	3.585	1.437	0.3342	23.25	NaN	NaN	NaN	NaN
2013-05-10_GAG_Top10HCD_HM1_GJ178	2753	1316	20.831	1.6	-0.47	10	907460	38722000	0.56	3	0.92706	vesicle1	14.24	45.86	45.86	102.1	83.86	7.73	0	7.73	0.2773	3.587	1.437	0.3338	23.23	NaN	NaN	NaN	NaN
2013-05-10_GAG_Top10HCD_HM1_GJ178	2757	1317	20.858	1.5301	-0.42992	10	1149000	41331000	0.56	3	0.92444	vesicle1	14.24	45.79	45.79	102.2	83.92	7.745	0	7.745	0.278	3.589	1.437	0.3333	23.19	NaN	NaN	NaN	NaN
2013-05-10_GAG_Top10HCD_HM1_GJ178	2761	1318	20.883	0.91988	-0.12012	10	1342000	43202000	0.56	1	0.92193	vesicle1	14.23	45.74	45.74	102.2	83.94	7.769	0	7.769	0.2787	3.587	1.439	0.3333	23.16	NaN	NaN	NaN	NaN
2013-05-10_GAG_Top10HCD_HM1_GJ178	2763	1319	20.899	0.57964	0.019643	10	1405600	42181000	0.56	0	0.92043	vesicle1	14.23	45.71	45.71	102.3	83.96	7.783	0	7.783	0.2791	3.586	1.44	0.3333	23.14	NaN	NaN	NaN	NaN
2013-05-10_GAG_Top10HCD_HM1_GJ178	2764	1320	20.908	0.92045	-0.13955	10	1445400	41892000	0.56	1	0.91948	vesicle1	14.23	45.69	45.69	102.3	83.96	7.792	0	7.792	0.2793	3.585	1.441	0.3333	23.13	NaN	NaN	NaN	NaN
2013-05-10_GAG_Top10HCD_HM1_GJ178	2766	1321	20.924	0.86998	-0.10002	10	1524700	42197000	0.56	1	0.91797	vesicle1	14.23	45.66	45.66	102.3	83.98	7.806	0	7.806	0.2797	3.583	1.442	0.3333	23.11	NaN	NaN	NaN	NaN
2013-05-10_GAG_Top10HCD_HM1_GJ178	2768	1322	20.938	0.5896	0.0296	10	1540700	41841000	0.56	0	0.91654	vesicle1	14.22	45.63	45.63	102.4	83.99	7.82	0	7.82	0.2801	3.582	1.444	0.3333	23.09	NaN	NaN	NaN	NaN
2013-05-10_GAG_Top10HCD_HM1_GJ178	2769	1323	20.948	0.92033	-0.12967	10	1711500	42808000	0.56	1	0.91558	vesicle1	14.22	45.61	45.61	102.4	84	7.829	0	7.829	0.2804	3.581	1.444	0.3333	23.08	NaN	NaN	NaN	NaN
2013-05-10_GAG_Top10HCD_HM1_GJ178	2771	1324	20.963	0.57953	0.019529	10	1777800	43227000	0.56	0	0.91407	vesicle1	14.22	45.58	45.58	102.5	84.01	7.843	0	7.843	0.2808	3.58	1.445	0.3333	23.06	NaN	NaN	NaN	NaN
2013-05-10_GAG_Top10HCD_HM1_GJ178	2772	1325	20.973	0.92045	-0.13955	10	1793900	43185000	0.56	1	0.91312	vesicle1	14.22	45.56	45.56	102.5	84.02	7.852	0	7.852	0.281	3.579	1.446	0.3333	23.05	NaN	NaN	NaN	NaN
2013-05-10_GAG_Top10HCD_HM1_GJ178	2774	1326	20.988	0.91999	-0.13001	10	1914000	44025000	0.56	1	0.91161	vesicle1	14.21	45.53	45.53	102.5	84.03	7.866	0	7.866	0.2814	3.578	1.447	0.3333	23.03	NaN	NaN	NaN	NaN
2013-05-10_GAG_Top10HCD_HM1_GJ178	2776	1327	21.004	0.9201	-0.1399	10	1960300	44039000	0.56	1	0.91011	vesicle1	14.21	45.5	45.5	102.6	84.05	7.88	0	7.88	0.2818	3.577	1.449	0.3333	23.01	NaN	NaN	NaN	NaN
2013-05-10_GAG_Top10HCD_HM1_GJ178	2778	1328	21.019	1.26	-0.29001	10	1936900	43650000	0.56	2	0.9086	vesicle1	14.21	45.47	45.47	102.6	84.06	7.895	0	7.895	0.2822	3.575	1.45	0.3333	22.99	NaN	NaN	NaN	NaN
2013-05-10_GAG_Top10HCD_HM1_GJ178	2781	1329	21.04	0.9201	-0.1399	10	1908700	43606000	0.56	1	0.90654	vesicle1	14.2	45.42	45.42	102.7	84.08	7.914	0	7.914	0.2828	3.573	1.452	0.3333	22.96	NaN	NaN	NaN	NaN
2013-05-10_GAG_Top10HCD_HM1_GJ178	2783	1330	21.055	0.91003	-0.12997	10	1971200	43185000	0.56	1	0.90503	vesicle1	14.2	45.39	45.39	102.7	84.09	7.928	0	7.928	0.2832	3.572	1.453	0.3333	22.94	NaN	NaN	NaN	NaN
2013-05-10_GAG_Top10HCD_HM1_GJ178	2785	1331	21.07	1.88	-0.59996	10	1958000	42784000	0.56	4	0.90354	vesicle1	14.2	45.36	45.36	102.7	84.11	7.942	0	7.942	0.2836	3.571	1.454	0.3333	22.93	NaN	NaN	NaN	NaN
2013-05-10_GAG_Top10HCD_HM1_GJ178	2790	1332	21.102	0.91976	-0.15024	10	1873800	42053000	0.56	1	0.90046	vesicle1	14.19	45.3	45.3	102.8	84.13	7.971	0	7.971	0.2844	3.568	1.456	0.3333	22.89	NaN	NaN	NaN	NaN
2013-05-10_GAG_Top10HCD_HM1_GJ178	2792	1333	21.117	0.57953	0.019529	10	1932200	42719000	0.56	0	0.89895	vesicle1	14.19	45.27	45.27	102.9	84.15	7.985	0	7.985	0.2848	3.567	1.458	0.3333	22.87	NaN	NaN	NaN	NaN
2013-05-10_GAG_Top10HCD_HM1_GJ178	2793	1334	21.127	1.9873	-0.52273	10	1904900	43332000	0.56	4	0.898	vesicle1	14.19	45.25	45.25	102.9	84.15	7.994	0	7.994	0.2851	3.566	1.458	0.3333	22.85	NaN	NaN	NaN	NaN
2013-05-10_GAG_Top10HCD_HM1_GJ178	2798	1335	21.16	1.484	-0.15604	10	1870400	44014000	0.65	2	0.89475	vesicle1	14.2	45.16	45.16	102.9	84.12	8.025	0	8.025	0.2844	3.544	1.461	0.3323	22.74	NaN	NaN	NaN	NaN
2013-05-10_GAG_Top10HCD_HM1_GJ178	2801	1336	21.185	1.5001	-0.12991	10	1793400	43714000	0.65	2	0.89232	vesicle1	14.24	45.04	45.04	102.9	83.99	8.049	0	8.049	0.2811	3.493	1.463	0.3297	22.53	NaN	NaN	NaN	NaN
2013-05-10_GAG_Top10HCD_HM1_GJ178	2804	1337	21.21	1.8498	-0.30018	10	1610300	42695000	0.65	3	0.88986	vesicle1	14.28	44.91	44.91	102.8	83.87	8.073	0	8.073	0.2778	3.442	1.465	0.327	22.32	NaN	NaN	NaN	NaN
2013-05-10_GAG_Top10HCD_HM1_GJ178	2808	1338	21.24	1.7752	-0.36479	10	1517700	43060000	0.65	3	0.88683	vesicle1	14.33	44.76	44.76	102.7	83.71	8.102	0	8.102	0.2737	3.379	1.467	0.3238	22.06	NaN	NaN	NaN	NaN
2013-05-10_GAG_Top10HCD_HM1_GJ178	2812	1339	21.27	1.9042	-0.61582	10	1437800	43123000	0.56	4	0.88392	vesicle1	14.38	44.62	44.62	102.6	83.55	8.13	0	8.13	0.2698	3.319	1.47	0.3206	21.81	NaN	NaN	NaN	NaN
2013-05-10_GAG_Top10HCD_HM1_GJ178	2817	1340	21.302	1.8301	-0.61986	10	1625200	43231000	0.56	4	0.8808	vesicle1	14.43	44.46	44.46	102.6	83.39	8.16	0	8.16	0.2656	3.255	1.472	0.3173	21.55	NaN	NaN	NaN	NaN
2013-05-10_GAG_Top10HCD_HM1_GJ178	2822	1341	21.332	0.5793	0.0193	10	1807000	43024000	0.56	0	0.8778	vesicle1	14.49	44.31	44.31	102.5	83.23	8.189	0	8.189	0.2616	3.194	1.475	0.314	21.29	NaN	NaN	NaN	NaN
2013-05-10_GAG_Top10HCD_HM1_GJ178	2823	1342	21.342	1.2606	-0.30943	10	1842500	43079000	0.56	2	0.87685	vesicle1	14.5	44.26	44.26	102.5	83.18	8.199	0	8.199	0.2603	3.175	1.476	0.313	21.21	NaN	NaN	NaN	NaN
2013-05-10_GAG_Top10HCD_HM1_GJ178	2826	1343	21.363	0.91999	-0.15001	10	1897600	42190000	0.56	1	0.87479	vesicle1	14.54	44.16	44.16	102.4	83.07	8.219	0	8.219	0.2575	3.134	1.477	0.3108	21.04	NaN	NaN	NaN	NaN
2013-05-10_GAG_Top10HCD_HM1_GJ178	2828	1344	21.378	1.26	-0.31001	10	1952400	40748000	0.56	2	0.87328	vesicle1	14.56	44.08	44.08	102.4	82.99	8.233	0	8.233	0.2555	3.103	1.478	0.3092	20.91	NaN	NaN	NaN	NaN
2013-05-10_GAG_Top10HCD_HM1_GJ178	2831	1345	21.399	0.84	-0.13	10	1954300	40709000	0.56	1	0.87122	vesicle1	14.6	43.98	43.98	102.3	82.88	8.253	0	8.253	0.2527	3.062	1.48	0.307	20.74	NaN	NaN	NaN	NaN
2013-05-10_GAG_Top10HCD_HM1_GJ178	2833	1346	21.413	0.92022	-0.13978	10	2035500	39670000	0.56	1	0.86984	vesicle1	14.62	43.91	43.91	102.3	82.81	8.267	0	8.267	0.2509	3.035	1.481	0.3055	20.62	NaN	NaN	NaN	NaN
2013-05-10_GAG_Top10HCD_HM1_GJ178	2835	1347	21.429	1.2598	-0.31023	10	2120200	39242000	0.56	2	0.86834	vesicle1	14.65	43.84	43.84	102.3	82.73	8.281	0	8.281	0.2489	3.005	1.482	0.3038	20.5	NaN	NaN	NaN	NaN
2013-05-10_GAG_Top10HCD_HM1_GJ178	2838	1348	21.45	0.91999	-0.14001	10	2152200	39449000	0.56	1	0.86627	vesicle1	14.68	43.73	43.73	102.2	82.62	8.301	0	8.301	0.2461	2.964	1.484	0.3016	20.32	NaN	NaN	NaN	NaN
2013-05-10_GAG_Top10HCD_HM1_GJ178	2840	1349	21.465	0.91999	-0.14001	10	2196800	39552000	0.56	1	0.86477	vesicle1	14.68	43.75	43.75	102.3	82.65	8.306	0	8.306	0.2452	2.952	1.484	0.3	20.21	NaN	NaN	NaN	NaN
2013-05-10_GAG_Top10HCD_HM1_GJ178	2842	1350	21.48	0.91999	-0.14001	10	2191600	39639000	0.56	1	0.86326	vesicle1	14.69	43.76	43.76	102.3	82.67	8.311	0	8.311	0.2444	2.941	1.484	0.2984	20.1	NaN	NaN	NaN	NaN
2013-05-10_GAG_Top10HCD_HM1_GJ178	2844	1351	21.496	0.91999	-0.14001	10	2322100	39486000	0.56	1	0.86175	vesicle1	14.69	43.78	43.78	102.3	82.7	8.316	0	8.316	0.2436	2.929	1.484	0.2968	20	NaN	NaN	NaN	NaN
2013-05-10_GAG_Top10HCD_HM1_GJ178	2846	1352	21.511	0.91999	-0.15001	10	2273100	39244000	0.56	1	0.86024	vesicle1	14.69	43.79	43.79	102.4	82.73	8.321	0	8.321	0.2428	2.918	1.484	0.2951	19.89	NaN	NaN	NaN	NaN
2013-05-10_GAG_Top10HCD_HM1_GJ178	2848	1353	21.526	0.57964	0.019643	10	2312600	39500000	0.56	0	0.85874	vesicle1	14.69	43.81	43.81	102.4	82.75	8.326	0	8.326	0.242	2.907	1.484	0.2935	19.78	NaN	NaN	NaN	NaN
2013-05-10_GAG_Top10HCD_HM1_GJ178	2849	1354	21.536	0.57014	0.010145	10	2363600	39432000	0.56	0	0.85779	vesicle1	14.7	43.82	43.82	102.4	82.77	8.329	0	8.329	0.2415	2.899	1.484	0.2925	19.71	NaN	NaN	NaN	NaN
2013-05-10_GAG_Top10HCD_HM1_GJ178	2850	1355	21.545	1.2803	-0.27975	10	2377000	38627000	0.56	2	0.85685	vesicle1	14.7	43.83	43.83	102.5	82.79	8.332	0	8.332	0.241	2.892	1.484	0.2915	19.64	NaN	NaN	NaN	NaN
2013-05-10_GAG_Top10HCD_HM1_GJ178	2853	1356	21.567	1.6	-0.48	10	2421300	38904000	0.56	3	0.85476	vesicle1	14.7	43.85	43.85	102.5	82.83	8.339	0	8.339	0.2399	2.876	1.484	0.2892	19.49	NaN	NaN	NaN	NaN
2013-05-10_GAG_Top10HCD_HM1_GJ178	2857	1357	21.593	1.9401	-0.60988	10	2331300	37886000	0.56	4	0.85214	vesicle1	14.7	43.88	43.88	102.6	82.87	8.347	0	8.347	0.2384	2.857	1.484	0.2864	19.3	NaN	NaN	NaN	NaN
2013-05-10_GAG_Top10HCD_HM1_GJ178	2862	1358	21.626	0.6094	0.049398	10	2224100	36648000	0.56	0	0.84896	vesicle1	14.71	43.91	43.91	102.7	82.93	8.357	0	8.357	0.2367	2.833	1.484	0.283	19.07	NaN	NaN	NaN	NaN
2013-05-10_GAG_Top10HCD_HM1_GJ178	2863	1359	21.636	1.9405	-0.67954	10	2294500	36864000	0.56	4	0.84796	vesicle1	14.71	43.92	43.92	102.7	82.95	8.361	0	8.361	0.2362	2.825	1.484	0.2819	18.99	NaN	NaN	NaN	NaN
2013-05-10_GAG_Top10HCD_HM1_GJ178	2868	1360	21.668	0.91999	-0.16001	10	2268100	37261000	0.56	1	0.84478	vesicle1	14.71	43.95	43.95	102.8	83.01	8.371	0	8.371	0.2345	2.801	1.484	0.2785	18.76	NaN	NaN	NaN	NaN
2013-05-10_GAG_Top10HCD_HM1_GJ178	2870	1361	21.684	0.56957	0.0095724	10	2149500	35291000	0.56	0	0.84327	vesicle1	14.72	43.97	43.97	102.9	83.03	8.376	0	8.376	0.2337	2.79	1.484	0.2769	18.66	NaN	NaN	NaN	NaN
2013-05-10_GAG_Top10HCD_HM1_GJ178	2871	1362	21.693	1.2606	-0.28943	10	2113600	35059000	0.56	2	0.84234	vesicle1	14.72	43.98	43.98	102.9	83.05	8.379	0	8.379	0.2332	2.783	1.484	0.2759	18.59	NaN	NaN	NaN	NaN
2013-05-10_GAG_Top10HCD_HM1_GJ178	2874	1363	21.714	0.91988	-0.15012	10	2127900	35463000	0.56	1	0.84028	vesicle1	14.72	44	44	102.9	83.09	8.385	0	8.385	0.2321	2.767	1.484	0.2736	18.44	NaN	NaN	NaN	NaN
2013-05-10_GAG_Top10HCD_HM1_GJ178	2876	1364	21.729	1.59	-0.48996	10	2068400	35373000	0.57	3	0.83877	vesicle1	14.72	44.01	44.01	103	83.11	8.39	0	8.39	0.2312	2.756	1.484	0.272	18.33	NaN	NaN	NaN	NaN
2013-05-10_GAG_Top10HCD_HM1_GJ178	2880	1365	21.756	1.6001	-0.49989	10	1970300	33944000	0.56	3	0.83617	vesicle1	14.73	44.05	44.05	103	83.13	8.394	0	8.394	0.2294	2.733	1.485	0.2692	18.13	NaN	NaN	NaN	NaN
2013-05-10_GAG_Top10HCD_HM1_GJ178	2884	1366	21.783	2.2397	-0.79028	10	2062100	36272000	0.56	5	0.83354	vesicle1	14.77	44.1	44.1	102.9	83.04	8.381	0	8.381	0.2258	2.695	1.488	0.2664	17.91	NaN	NaN	NaN	NaN
2013-05-10_GAG_Top10HCD_HM1_GJ178	2890	1367	21.82	2.2001	-0.80987	10	1969300	37872000	0.56	5	0.82988	vesicle1	14.81	44.18	44.18	102.7	82.91	8.364	0	8.364	0.2209	2.641	1.492	0.2624	17.6	NaN	NaN	NaN	NaN
2013-05-10_GAG_Top10HCD_HM1_GJ178	2896	1368	21.857	1.26	-0.29001	10	1900000	37852000	0.56	2	0.82627	vesicle1	14.86	44.25	44.25	102.6	82.79	8.346	0	8.346	0.2161	2.589	1.495	0.2586	17.29	NaN	NaN	NaN	NaN
2013-05-10_GAG_Top10HCD_HM1_GJ178	2899	1369	21.878	0.91999	-0.14001	10	1801700	37650000	0.56	1	0.82421	vesicle1	14.89	44.29	44.29	102.5	82.72	8.336	0	8.336	0.2133	2.558	1.498	0.2563	17.12	NaN	NaN	NaN	NaN
2013-05-10_GAG_Top10HCD_HM1_GJ178	2901	1370	21.893	1.6	-0.46	10	1722400	36906000	0.56	3	0.8227	vesicle1	14.91	44.33	44.33	102.4	82.66	8.329	0	8.329	0.2112	2.536	1.499	0.2547	16.99	NaN	NaN	NaN	NaN
2013-05-10_GAG_Top10HCD_HM1_GJ178	2905	1371	21.92	1.1901	-0.26993	10	1646800	37433000	0.56	2	0.82008	vesicle1	14.94	44.38	44.38	102.3	82.57	8.316	0	8.316	0.2077	2.498	1.502	0.2519	16.77	NaN	NaN	NaN	NaN
2013-05-10_GAG_Top10HCD_HM1_GJ178	2908	1372	21.939	0.91999	-0.13001	10	1571000	37905000	0.56	1	0.81813	vesicle1	14.96	44.42	44.42	102.2	82.5	8.307	0	8.307	0.2051	2.469	1.504	0.2498	16.61	NaN	NaN	NaN	NaN
2013-05-10_GAG_Top10HCD_HM1_GJ178	2910	1373	21.955	0.5896	0.0296	10	1565900	37140000	0.56	0	0.81662	vesicle1	14.98	44.45	44.45	102.1	82.45	8.299	0	8.299	0.2031	2.447	1.506	0.2482	16.48	NaN	NaN	NaN	NaN
2013-05-10_GAG_Top10HCD_HM1_GJ178	2911	1374	21.965	0.58983	0.029828	10	1501300	37980000	0.56	0	0.81566	vesicle1	15	44.47	44.47	102.1	82.42	8.295	0	8.295	0.2018	2.433	1.507	0.2471	16.4	NaN	NaN	NaN	NaN
2013-05-10_GAG_Top10HCD_HM1_GJ178	2912	1375	21.974	0.92056	-0.12944	10	1528100	38467000	0.56	1	0.81469	vesicle1	15.01	44.49	44.49	102	82.38	8.29	0	8.29	0.2005	2.418	1.508	0.2461	16.32	NaN	NaN	NaN	NaN
2013-05-10_GAG_Top10HCD_HM1_GJ178	2914	1376	21.99	0.91988	-0.11012	10	1431200	38770000	0.56	1	0.81318	vesicle1	15.03	44.53	44.53	102	82.33	8.283	0	8.283	0.1984	2.396	1.51	0.2445	16.2	NaN	NaN	NaN	NaN
2013-05-10_GAG_Top10HCD_HM1_GJ178	2916	1377	22.005	0.9201	-0.1199	10	1441000	39054000	0.56	1	0.81168	vesicle1	15.05	44.56	44.56	101.9	82.28	8.275	0	8.275	0.1964	2.373	1.511	0.2428	16.07	NaN	NaN	NaN	NaN
2013-05-10_GAG_Top10HCD_HM1_GJ178	2918	1378	22.02	0.91999	-0.13001	10	1421400	38430000	0.56	1	0.81017	vesicle1	15.07	44.59	44.59	101.8	82.23	8.268	0	8.268	0.1944	2.351	1.513	0.2412	15.95	NaN	NaN	NaN	NaN
2013-05-10_GAG_Top10HCD_HM1_GJ178	2920	1379	22.036	0.5896	0.0296	10	1337000	39657000	0.56	0	0.80866	vesicle1	15.09	44.62	44.62	101.8	82.18	8.261	0	8.261	0.1924	2.329	1.514	0.2396	15.82	NaN	NaN	NaN	NaN
2013-05-10_GAG_Top10HCD_HM1_GJ178	2921	1380	22.046	0.59006	0.030057	10	1344500	39487000	0.56	0	0.8077	vesicle1	15.1	44.64	44.64	101.7	82.14	8.256	0	8.256	0.1911	2.314	1.515	0.2386	15.74	NaN	NaN	NaN	NaN
2013-05-10_GAG_Top10HCD_HM1_GJ178	2922	1381	22.055	0.92022	-0.11978	10	1338100	39492000	0.56	1	0.80673	vesicle1	15.1	44.61	44.61	101.7	82.15	8.261	0	8.261	0.1906	2.307	1.516	0.2384	15.72	NaN	NaN	NaN	NaN
2013-05-10_GAG_Top10HCD_HM1_GJ178	2924	1382	22.071	0.59967	0.03967	10	1230300	40295000	0.56	0	0.80522	vesicle1	15.08	44.51	44.51	101.8	82.2	8.281	0	8.281	0.191	2.307	1.516	0.2392	15.77	NaN	NaN	NaN	NaN
2013-05-10_GAG_Top10HCD_HM1_GJ178	2925	1383	22.081	1.6005	-0.46954	10	1275800	40228000	0.56	3	0.80424	vesicle1	15.07	44.45	44.45	101.9	82.24	8.295	0	8.295	0.1913	2.306	1.517	0.2397	15.81	NaN	NaN	NaN	NaN
2013-05-10_GAG_Top10HCD_HM1_GJ178	2929	1384	22.107	2.63	-0.91003	10	1204000	40687000	0.56	6	0.80162	vesicle1	15.05	44.27	44.27	102.1	82.33	8.33	0	8.33	0.192	2.305	1.517	0.2411	15.89	NaN	NaN	NaN	NaN
2013-05-10_GAG_Top10HCD_HM1_GJ178	2936	1385	22.151	2.2901	-0.81992	10	1102600	39073000	0.56	5	0.79731	vesicle1	15.01	43.98	43.98	102.4	82.49	8.388	0	8.388	0.1932	2.303	1.519	0.2435	16.03	NaN	NaN	NaN	NaN
2013-05-10_GAG_Top10HCD_HM1_GJ178	2942	1386	22.189	1.26	-0.28001	10	1021000	41200000	0.56	2	0.79356	vesicle1	14.97	43.73	43.73	102.7	82.63	8.438	0	8.438	0.1942	2.301	1.52	0.2455	16.15	NaN	NaN	NaN	NaN
2013-05-10_GAG_Top10HCD_HM1_GJ178	2945	1387	22.21	1.26	-0.28001	10	980770	39562000	0.56	2	0.7915	vesicle1	14.95	43.59	43.59	102.8	82.7	8.466	0	8.466	0.1947	2.3	1.52	0.2466	16.22	NaN	NaN	NaN	NaN
2013-05-10_GAG_Top10HCD_HM1_GJ178	2948	1388	22.231	1.26	-0.30001	10	869150	39001000	0.56	2	0.78943	vesicle1	14.93	43.46	43.46	103	82.78	8.494	0	8.494	0.1953	2.299	1.521	0.2477	16.29	NaN	NaN	NaN	NaN
2013-05-10_GAG_Top10HCD_HM1_GJ178	2951	1389	22.252	1.53	-0.47004	10	841740	38295000	0.56	3	0.79151	vesicle1	14.91	43.32	43.32	103.1	82.86	8.522	0	8.522	0.1958	2.298	1.521	0.2488	16.36	NaN	NaN	NaN	NaN
2013-05-10_GAG_Top10HCD_HM1_GJ178	2955	1390	22.278	1.93	-0.63995	10	841450	40151000	0.56	4	0.79432	vesicle1	14.89	43.15	43.15	103.3	82.95	8.556	0	8.556	0.1965	2.297	1.522	0.2502	16.44	NaN	NaN	NaN	NaN
2013-05-10_GAG_Top10HCD_HM1_GJ178	2960	1391	22.31	1.86	-0.60999	10	776800	40571000	0.56	4	0.79786	vesicle1	14.86	42.94	42.94	103.5	83.06	8.598	0	8.598	0.1974	2.295	1.523	0.2519	16.54	NaN	NaN	NaN	NaN
2013-05-10_GAG_Top10HCD_HM1_GJ178	2965	1392	22.341	2.2499	-0.79009	10	754840	41250000	0.56	5	0.80127	vesicle1	14.83	42.73	42.73	103.7	83.17	8.639	0	8.639	0.1982	2.294	1.524	0.2535	16.64	NaN	NaN	NaN	NaN
2013-05-10_GAG_Top10HCD_HM1_GJ178	2971	1393	22.379	1.26	-0.29001	10	772840	40948000	0.56	2	0.8054	vesicle1	14.84	42.57	42.57	103.8	83.09	8.671	0	8.671	0.1992	2.297	1.528	0.2547	16.67	NaN	NaN	NaN	NaN
2013-05-10_GAG_Top10HCD_HM1_GJ178	2974	1394	22.4	1.2201	-0.27995	10	775540	41017000	0.56	2	0.80771	vesicle1	14.85	42.49	42.49	103.7	83.01	8.686	0	8.686	0.1997	2.299	1.53	0.2553	16.68	NaN	NaN	NaN	NaN
2013-05-10_GAG_Top10HCD_HM1_GJ178	2977	1395	22.42	0.91999	-0.13001	10	787100	39737000	0.56	1	0.80995	vesicle1	14.87	42.41	42.41	103.7	82.92	8.701	0	8.701	0.2003	2.302	1.533	0.2558	16.69	NaN	NaN	NaN	NaN
2013-05-10_GAG_Top10HCD_HM1_GJ178	2979	1396	22.435	0.93006	-0.099939	10	721930	40590000	0.56	1	0.81164	vesicle1	14.88	42.36	42.36	103.7	82.86	8.712	0	8.712	0.2007	2.303	1.535	0.2562	16.69	NaN	NaN	NaN	NaN
2013-05-10_GAG_Top10HCD_HM1_GJ178	2981	1397	22.451	1.26	-0.28001	10	745140	40033000	0.56	2	0.81335	vesicle1	14.89	42.3	42.3	103.7	82.8	8.723	0	8.723	0.2011	2.305	1.537	0.2566	16.7	NaN	NaN	NaN	NaN
2013-05-10_GAG_Top10HCD_HM1_GJ178	2984	1398	22.472	0.91999	-0.12001	10	769170	40186000	0.56	1	0.81566	vesicle1	14.9	42.22	42.22	103.6	82.71	8.738	0	8.738	0.2016	2.308	1.54	0.2572	16.7	NaN	NaN	NaN	NaN
2013-05-10_GAG_Top10HCD_HM1_GJ178	2986	1399	22.487	0.87009	-0.11991	10	765780	39949000	0.56	1	0.81735	vesicle1	14.91	42.16	42.16	103.6	82.65	8.749	0	8.749	0.202	2.309	1.542	0.2576	16.71	NaN	NaN	NaN	NaN
2013-05-10_GAG_Top10HCD_HM1_GJ178	2988	1400	22.502	1.2599	-0.30012	10	826250	40332000	0.56	2	0.81894	vesicle1	14.92	42.11	42.11	103.6	82.59	8.759	0	8.759	0.2024	2.311	1.544	0.258	16.71	NaN	NaN	NaN	NaN
2013-05-10_GAG_Top10HCD_HM1_GJ178	2991	1401	22.523	0.61947	0.059469	10	964600	39466000	0.56	0	0.82126	vesicle1	14.93	42.03	42.03	103.6	82.51	8.774	0	8.774	0.203	2.313	1.547	0.2585	16.72	NaN	NaN	NaN	NaN
2013-05-10_GAG_Top10HCD_HM1_GJ178	2992	1402	22.533	0.92056	-0.10944	10	1032200	39928000	0.56	1	0.82239	vesicle1	14.94	41.99	41.99	103.6	82.47	8.781	0	8.781	0.2033	2.315	1.548	0.2588	16.72	NaN	NaN	NaN	NaN
2013-05-10_GAG_Top10HCD_HM1_GJ178	2994	1403	22.548	0.58949	0.029485	10	1116800	41839000	0.56	0	0.82408	vesicle1	14.95	41.93	41.93	103.5	82.4	8.792	0	8.792	0.2037	2.316	1.55	0.2592	16.72	NaN	NaN	NaN	NaN
2013-05-10_GAG_Top10HCD_HM1_GJ178	2995	1404	22.558	0.62004	0.060041	10	1125200	41535000	0.56	0	0.82516	vesicle1	14.96	41.9	41.9	103.5	82.36	8.799	0	8.799	0.2039	2.317	1.551	0.2595	16.73	NaN	NaN	NaN	NaN
2013-05-10_GAG_Top10HCD_HM1_GJ178	2996	1405	22.568	0.92045	-0.10955	10	1129100	41685000	0.56	1	0.8263	vesicle1	14.96	41.86	41.86	103.5	82.32	8.807	0	8.807	0.2042	2.319	1.553	0.2597	16.73	NaN	NaN	NaN	NaN
2013-05-10_GAG_Top10HCD_HM1_GJ178	2998	1406	22.584	0.57953	0.019529	10	1182400	41871000	0.56	0	0.82799	vesicle1	14.97	41.8	41.8	103.5	82.26	8.818	0	8.818	0.2046	2.32	1.555	0.2602	16.73	NaN	NaN	NaN	NaN
2013-05-10_GAG_Top10HCD_HM1_GJ178	2999	1407	22.593	0.92045	-0.12955	10	1207700	42404000	0.56	1	0.82905	vesicle1	14.98	41.77	41.77	103.5	82.22	8.825	0	8.825	0.2049	2.321	1.556	0.2604	16.74	NaN	NaN	NaN	NaN
2013-05-10_GAG_Top10HCD_HM1_GJ178	3001	1408	22.609	0.58949	0.029485	10	1308700	42171000	0.56	0	0.83074	vesicle1	14.99	41.71	41.71	103.5	82.16	8.836	0	8.836	0.2053	2.323	1.558	0.2608	16.74	NaN	NaN	NaN	NaN
2013-05-10_GAG_Top10HCD_HM1_GJ178	3002	1409	22.619	1.9406	-0.61943	10	1300200	41796000	0.56	4	0.83182	vesicle1	15	41.67	41.67	103.5	82.12	8.843	0	8.843	0.2055	2.324	1.559	0.2611	16.74	NaN	NaN	NaN	NaN
2013-05-10_GAG_Top10HCD_HM1_GJ178	3007	1410	22.651	0.9399	-0.1201	10	1310500	41296000	0.56	1	0.83539	vesicle1	15.01	41.55	41.55	103.4	82	8.866	0	8.866	0.2065	2.33	1.563	0.262	16.76	NaN	NaN	NaN	NaN
2013-05-10_GAG_Top10HCD_HM1_GJ178	3009	1411	22.667	1.91	-0.63998	10	1284500	41012000	0.56	4	0.83711	vesicle1	15	41.52	41.52	103.5	82.08	8.876	0	8.876	0.2094	2.36	1.562	0.2641	16.91	NaN	NaN	NaN	NaN
2013-05-10_GAG_Top10HCD_HM1_GJ178	3014	1412	22.698	1.929	-0.66098	10	1225700	39677000	0.56	4	0.84062	vesicle1	14.98	41.44	41.44	103.7	82.24	8.896	0	8.896	0.2153	2.42	1.558	0.2683	17.22	NaN	NaN	NaN	NaN
2013-05-10_GAG_Top10HCD_HM1_GJ178	3019	1413	22.731	1.261	-0.31898	10	1268500	42046000	0.56	2	0.84416	vesicle1	14.95	41.37	41.37	103.9	82.4	8.916	0	8.916	0.2213	2.482	1.555	0.2726	17.53	NaN	NaN	NaN	NaN
2013-05-10_GAG_Top10HCD_HM1_GJ178	3022	1414	22.752	1.26	-0.27001	10	1026300	39516000	0.56	2	0.84647	vesicle1	14.94	41.32	41.32	104.1	82.51	8.93	0	8.93	0.2252	2.522	1.553	0.2753	17.73	NaN	NaN	NaN	NaN
2013-05-10_GAG_Top10HCD_HM1_GJ178	3025	1415	22.773	1.26	-0.29001	10	974450	39306000	0.56	2	0.84878	vesicle1	14.92	41.27	41.27	104.2	82.61	8.943	0	8.943	0.2291	2.561	1.551	0.2781	17.94	NaN	NaN	NaN	NaN
2013-05-10_GAG_Top10HCD_HM1_GJ178	3028	1416	22.794	1.8999	-0.62005	10	843040	38979000	0.56	4	0.85109	vesicle1	14.91	41.22	41.22	104.3	82.72	8.956	0	8.956	0.2329	2.601	1.548	0.2809	18.14	NaN	NaN	NaN	NaN
2013-05-10_GAG_Top10HCD_HM1_GJ178	3033	1417	22.825	1.9201	-0.58991	10	803040	41203000	0.56	4	0.85458	vesicle1	14.88	41.15	41.15	104.6	82.88	8.976	0	8.976	0.2388	2.66	1.545	0.2851	18.45	NaN	NaN	NaN	NaN
2013-05-10_GAG_Top10HCD_HM1_GJ178	3038	1418	22.857	1.9599	-0.60008	10	903560	41973000	0.56	4	0.8581	vesicle1	14.86	41.08	41.08	104.8	83.04	8.997	0	8.997	0.2447	2.72	1.542	0.2893	18.77	NaN	NaN	NaN	NaN
2013-05-10_GAG_Top10HCD_HM1_GJ178	3043	1419	22.89	1.2601	-0.29989	10	1011100	41510000	0.56	2	0.8617	vesicle1	14.83	41	41	105	83.21	9.017	0	9.017	0.2508	2.781	1.538	0.2936	19.09	NaN	NaN	NaN	NaN
2013-05-10_GAG_Top10HCD_HM1_GJ178	3046	1420	22.911	1.6569	-0.31312	10	1058800	42274000	0.56	3	0.86401	vesicle1	14.82	40.96	40.96	105.1	83.32	9.031	0	9.031	0.2547	2.82	1.536	0.2964	19.3	NaN	NaN	NaN	NaN
2013-05-10_GAG_Top10HCD_HM1_GJ178	3050	1421	22.939	0.68321	0.033212	10	1236500	42969000	0.65	0	0.86705	vesicle1	14.79	40.89	40.89	105.3	83.46	9.048	0	9.048	0.2598	2.871	1.533	0.3001	19.58	NaN	NaN	NaN	NaN
2013-05-10_GAG_Top10HCD_HM1_GJ178	3051	1422	22.95	1.5206	-0.11942	10	1217400	43588000	0.65	2	0.86831	vesicle1	14.79	40.87	40.87	105.4	83.52	9.056	0	9.056	0.2619	2.892	1.532	0.3016	19.69	NaN	NaN	NaN	NaN
2013-05-10_GAG_Top10HCD_HM1_GJ178	3054	1423	22.975	1.1699	0.04993	10	1363500	42584000	0.65	1	0.8711	vesicle1	14.79	40.92	40.92	105.4	83.46	9.07	0	9.07	0.2586	2.851	1.534	0.3029	19.75	NaN	NaN	NaN	NaN
2013-05-10_GAG_Top10HCD_HM1_GJ178	3056	1424	22.995	1.7648	-0.37521	10	1213400	43034000	0.65	3	0.87325	vesicle1	14.79	40.97	40.97	105.3	83.42	9.08	0	9.08	0.256	2.819	1.535	0.304	19.8	NaN	NaN	NaN	NaN
2013-05-10_GAG_Top10HCD_HM1_GJ178	3060	1425	23.024	1.2745	-0.25547	10	1267900	44462000	0.56	2	0.87648	vesicle1	14.8	41.03	41.03	105.3	83.36	9.097	0	9.097	0.2521	2.771	1.538	0.3055	19.87	NaN	NaN	NaN	NaN
2013-05-10_GAG_Top10HCD_HM1_GJ178	3063	1426	23.045	0.58949	0.029485	10	1344300	44391000	0.56	0	0.87882	vesicle1	14.81	41.08	41.08	105.3	83.31	9.109	0	9.109	0.2493	2.737	1.539	0.3066	19.92	NaN	NaN	NaN	NaN
2013-05-10_GAG_Top10HCD_HM1_GJ178	3064	1427	23.055	1.2606	-0.29943	10	1375600	44807000	0.56	2	0.8799	vesicle1	14.81	41.11	41.11	105.3	83.29	9.114	0	9.114	0.248	2.721	1.54	0.3072	19.94	NaN	NaN	NaN	NaN
2013-05-10_GAG_Top10HCD_HM1_GJ178	3067	1428	23.076	0.84	-0.11	10	1408800	42804000	0.56	1	0.88222	vesicle1	14.81	41.15	41.15	105.3	83.25	9.126	0	9.126	0.2452	2.687	1.542	0.3083	19.99	NaN	NaN	NaN	NaN
2013-05-10_GAG_Top10HCD_HM1_GJ178	3069	1429	23.09	0.61958	0.059583	10	1448000	43393000	0.56	0	0.88376	vesicle1	14.82	41.18	41.18	105.3	83.22	9.133	0	9.133	0.2433	2.664	1.543	0.309	20.03	NaN	NaN	NaN	NaN
2013-05-10_GAG_Top10HCD_HM1_GJ178	3070	1430	23.101	0.5999	0.039899	10	1523200	43776000	0.56	0	0.8849	vesicle1	14.82	41.21	41.21	105.3	83.2	9.139	0	9.139	0.242	2.648	1.544	0.3096	20.05	NaN	NaN	NaN	NaN
2013-05-10_GAG_Top10HCD_HM1_GJ178	3071	1431	23.111	0.92045	-0.11955	10	1579000	43971000	0.56	1	0.886	vesicle1	14.82	41.23	41.23	105.3	83.18	9.145	0	9.145	0.2407	2.632	1.544	0.3101	20.08	NaN	NaN	NaN	NaN
2013-05-10_GAG_Top10HCD_HM1_GJ178	3073	1432	23.126	1.8201	-0.59993	10	1716600	46583000	0.56	4	0.88769	vesicle1	14.82	41.27	41.27	105.3	83.14	9.153	0	9.153	0.2386	2.607	1.546	0.3109	20.11	NaN	NaN	NaN	NaN
2013-05-10_GAG_Top10HCD_HM1_GJ178	3078	1433	23.156	0.91999	-0.11001	10	1832800	45488000	0.56	1	0.89103	vesicle1	14.83	41.33	41.33	105.3	83.08	9.17	0	9.17	0.2346	2.558	1.548	0.3125	20.19	NaN	NaN	NaN	NaN
2013-05-10_GAG_Top10HCD_HM1_GJ178	3080	1434	23.172	0.60951	0.049512	10	1858500	46202000	0.56	0	0.89271	vesicle1	14.83	41.37	41.37	105.3	83.05	9.179	0	9.179	0.2326	2.534	1.549	0.3133	20.22	NaN	NaN	NaN	NaN
2013-05-10_GAG_Top10HCD_HM1_GJ178	3081	1435	23.182	1.9605	-0.60951	10	1909300	46133000	0.56	4	0.89383	vesicle1	14.84	41.39	41.39	105.3	83.03	9.184	0	9.184	0.2312	2.518	1.55	0.3139	20.25	NaN	NaN	NaN	NaN
2013-05-10_GAG_Top10HCD_HM1_GJ178	3086	1436	23.214	1.26	-0.30001	10	2027400	46847000	0.56	2	0.89743	vesicle1	14.84	41.47	41.47	105.3	82.96	9.202	0	9.202	0.2269	2.466	1.553	0.3156	20.32	NaN	NaN	NaN	NaN
2013-05-10_GAG_Top10HCD_HM1_GJ178	3089	1437	23.235	1.95	-0.62004	10	1987000	45358000	0.56	4	0.89974	vesicle1	14.85	41.51	41.51	105.3	82.91	9.214	0	9.214	0.2241	2.433	1.554	0.3167	20.37	NaN	NaN	NaN	NaN
2013-05-10_GAG_Top10HCD_HM1_GJ178	3094	1438	23.268	1.26	-0.28001	10	2119300	47296000	0.56	2	0.90332	vesicle1	14.8	41.51	41.51	105.5	83.1	9.239	0	9.239	0.2232	2.415	1.551	0.317	20.44	NaN	NaN	NaN	NaN
2013-05-10_GAG_Top10HCD_HM1_GJ178	3097	1439	23.289	0.91999	-0.070009	10	2076500	47133000	0.56	1	0.90563	vesicle1	14.74	41.47	41.47	105.8	83.36	9.259	0	9.259	0.2243	2.422	1.545	0.3164	20.48	NaN	NaN	NaN	NaN
2013-05-10_GAG_Top10HCD_HM1_GJ178	3099	1440	23.304	1.2401	-0.29992	10	1924500	44173000	0.56	2	0.90732	vesicle1	14.7	41.44	41.44	106	83.55	9.274	0	9.274	0.2251	2.427	1.541	0.316	20.51	NaN	NaN	NaN	NaN
2013-05-10_GAG_Top10HCD_HM1_GJ178	3102	1441	23.325	0.62943	0.069425	10	1897100	44789000	0.56	0	0.9096	vesicle1	14.64	41.39	41.39	106.3	83.81	9.294	0	9.294	0.2262	2.434	1.536	0.3155	20.54	NaN	NaN	NaN	NaN
2013-05-10_GAG_Top10HCD_HM1_GJ178	3103	1442	23.335	1.9506	-0.57935	10	1927900	44535000	0.56	4	0.91075	vesicle1	14.61	41.37	41.37	106.4	83.94	9.304	0	9.304	0.2267	2.437	1.533	0.3152	20.56	NaN	NaN	NaN	NaN
2013-05-10_GAG_Top10HCD_HM1_GJ178	3108	1443	23.368	1.9399	-0.61011	10	1951400	46183000	0.56	4	0.91433	vesicle1	14.51	41.3	41.3	106.9	84.34	9.335	0	9.335	0.2285	2.448	1.524	0.3143	20.62	NaN	NaN	NaN	NaN
2013-05-10_GAG_Top10HCD_HM1_GJ178	3113	1444	23.4	1.94	-0.64	10	2037200	50037000	0.56	4	0.91789	vesicle1	14.42	41.24	41.24	107.3	84.74	9.365	0	9.365	0.2302	2.458	1.516	0.3135	20.68	NaN	NaN	NaN	NaN
2013-05-10_GAG_Top10HCD_HM1_GJ178	3118	1445	23.433	2.22	-0.82996	10	1901000	50638000	0.56	5	0.92145	vesicle1	14.33	41.17	41.17	107.8	85.14	9.396	0	9.396	0.2319	2.468	1.507	0.3126	20.74	NaN	NaN	NaN	NaN
2013-05-10_GAG_Top10HCD_HM1_GJ178	3124	1446	23.47	1.26	-0.29001	10	1808000	52117000	0.56	2	0.92553	vesicle1	14.22	41.09	41.09	108.3	85.6	9.431	0	9.431	0.2338	2.479	1.497	0.3117	20.81	NaN	NaN	NaN	NaN
2013-05-10_GAG_Top10HCD_HM1_GJ178	3127	1447	23.491	1.6399	-0.41006	10	1708900	52234000	0.56	3	0.92784	vesicle1	14.16	41.05	41.05	108.6	85.86	9.451	0	9.451	0.235	2.486	1.492	0.3111	20.85	NaN	NaN	NaN	NaN
2013-05-10_GAG_Top10HCD_HM1_GJ178	3131	1448	23.518	1.62	-0.41997	10	1608200	53382000	0.56	3	0.93085	vesicle1	14.08	40.99	40.99	109	86.2	9.477	0	9.477	0.2364	2.494	1.485	0.3104	20.91	NaN	NaN	NaN	NaN
2013-05-10_GAG_Top10HCD_HM1_GJ178	3135	1449	23.545	1.61	-0.43005	10	1885300	52986000	0.56	3	0.93382	vesicle1	14.01	40.94	40.94	109.4	86.53	9.503	0	9.503	0.2378	2.503	1.478	0.3097	20.96	NaN	NaN	NaN	NaN
2013-05-10_GAG_Top10HCD_HM1_GJ178	3139	1450	23.572	0.93029	-0.09971	10	2213900	54319000	0.56	1	0.93677	vesicle1	13.98	40.9	40.9	109.5	86.62	9.519	0	9.519	0.2381	2.501	1.476	0.3107	21.05	NaN	NaN	NaN	NaN
2013-05-10_GAG_Top10HCD_HM1_GJ178	3141	1451	23.587	0.87971	-0.070293	10	2349000	53802000	0.56	1	0.93848	vesicle1	13.97	40.88	40.88	109.5	86.64	9.528	0	9.528	0.2381	2.499	1.476	0.3115	21.1	NaN	NaN	NaN	NaN
2013-05-10_GAG_Top10HCD_HM1_GJ178	3143	1452	23.602	0.60951	0.049512	10	2498700	53852000	0.56	0	0.9401	vesicle1	13.96	40.86	40.86	109.6	86.65	9.535	0	9.535	0.2381	2.497	1.476	0.3123	21.15	NaN	NaN	NaN	NaN
2013-05-10_GAG_Top10HCD_HM1_GJ178	3144	1453	23.612	0.92056	-0.10944	10	2440000	53839000	0.56	1	0.94121	vesicle1	13.96	40.84	40.84	109.6	86.66	9.541	0	9.541	0.2381	2.496	1.476	0.3128	21.19	NaN	NaN	NaN	NaN
2013-05-10_GAG_Top10HCD_HM1_GJ178	3146	1454	23.627	0.91988	-0.11012	10	2715300	56258000	0.56	1	0.9429	vesicle1	13.95	40.82	40.82	109.6	86.68	9.549	0	9.549	0.2381	2.493	1.476	0.3136	21.25	NaN	NaN	NaN	NaN
2013-05-10_GAG_Top10HCD_HM1_GJ178	3148	1455	23.643	1.2001	-0.24986	10	2847800	57403000	0.56	2	0.94459	vesicle1	13.94	40.8	40.8	109.7	86.7	9.557	0	9.557	0.2381	2.491	1.476	0.3144	21.3	NaN	NaN	NaN	NaN
2013-05-10_GAG_Top10HCD_HM1_GJ178	3151	1456	23.663	0.92995	-0.10005	10	2843000	57903000	0.56	1	0.94679	vesicle1	13.93	40.78	40.78	109.7	86.72	9.568	0	9.568	0.2381	2.489	1.476	0.3155	21.37	NaN	NaN	NaN	NaN
2013-05-10_GAG_Top10HCD_HM1_GJ178	3153	1457	23.678	0.91999	-0.11001	10	2925300	58279000	0.56	1	0.9485	vesicle1	13.92	40.75	40.75	109.7	86.74	9.576	0	9.576	0.2381	2.486	1.476	0.3163	21.43	NaN	NaN	NaN	NaN
2013-05-10_GAG_Top10HCD_HM1_GJ178	3155	1458	23.694	1.83	-0.61998	10	2991300	59646000	0.56	4	0.95019	vesicle1	13.91	40.73	40.73	109.8	86.75	9.584	0	9.584	0.2381	2.484	1.476	0.3171	21.48	NaN	NaN	NaN	NaN
2013-05-10_GAG_Top10HCD_HM1_GJ178	3160	1459	23.724	0.91999	-0.11001	10	2921500	59529000	0.56	1	0.95355	vesicle1	13.89	40.69	40.69	109.9	86.79	9.6	0	9.6	0.2381	2.48	1.476	0.3187	21.59	NaN	NaN	NaN	NaN
2013-05-10_GAG_Top10HCD_HM1_GJ178	3162	1460	23.739	0.59956	0.039556	10	2889600	58404000	0.56	0	0.95524	vesicle1	13.88	40.67	40.67	109.9	86.81	9.608	0	9.608	0.2381	2.478	1.476	0.3195	21.65	NaN	NaN	NaN	NaN
2013-05-10_GAG_Top10HCD_HM1_GJ178	3163	1461	23.749	1.5304	-0.45958	9.619	3000100	60300000	0.56	3	0.95634	vesicle1	13.88	40.66	40.66	109.9	86.82	9.613	0	9.613	0.2381	2.477	1.476	0.3201	21.68	NaN	NaN	NaN	NaN
2013-05-10_GAG_Top10HCD_HM1_GJ178	3167	1462	23.775	1.26	-0.31001	10	2654500	59254000	0.56	2	0.95914	vesicle1	13.86	40.62	40.62	110	86.85	9.627	0	9.627	0.2381	2.473	1.476	0.3214	21.77	NaN	NaN	NaN	NaN
2013-05-10_GAG_Top10HCD_HM1_GJ178	3170	1463	23.796	0.82008	-0.12992	10	2661500	58032000	0.56	1	0.96146	vesicle1	13.85	40.59	40.59	110	86.87	9.638	0	9.638	0.2381	2.47	1.476	0.3225	21.85	NaN	NaN	NaN	NaN
2013-05-10_GAG_Top10HCD_HM1_GJ178	3172	1464	23.81	0.57941	0.019414	10	2755600	59449000	0.56	0	0.96296	vesicle1	13.84	40.58	40.58	110.1	86.88	9.645	0	9.645	0.2381	2.469	1.476	0.3233	21.9	NaN	NaN	NaN	NaN
2013-05-10_GAG_Top10HCD_HM1_GJ178	3173	1465	23.819	1.2606	-0.30943	9.998	2899500	59716000	0.56	2	0.96403	vesicle1	13.83	40.56	40.56	110.1	86.89	9.65	0	9.65	0.2381	2.467	1.476	0.3238	21.93	NaN	NaN	NaN	NaN
2013-05-10_GAG_Top10HCD_HM1_GJ178	3176	1466	23.84	0.57941	0.019414	10	2999000	59279000	0.56	0	0.96634	vesicle1	13.82	40.53	40.53	110.1	86.92	9.662	0	9.662	0.2381	2.464	1.476	0.3249	22.01	NaN	NaN	NaN	NaN
2013-05-10_GAG_Top10HCD_HM1_GJ178	3177	1467	23.85	1.8977	-0.47234	10	3178900	59220000	0.56	4	0.9674	vesicle1	13.82	40.52	40.52	110.2	86.93	9.667	0	9.667	0.2381	2.463	1.476	0.3254	22.04	NaN	NaN	NaN	NaN
2013-05-10_GAG_Top10HCD_HM1_GJ178	3182	1468	23.882	1.7536	-0.29642	10	3123000	54163000	0.65	3	0.97088	vesicle1	13.81	40.47	40.47	110.3	86.94	9.713	0	9.713	0.2406	2.477	1.478	0.3262	22.07	NaN	NaN	NaN	NaN
2013-05-10_GAG_Top10HCD_HM1_GJ178	3186	1469	23.911	1.78	-0.27999	10	3287900	57241000	0.65	3	0.9741	vesicle1	13.81	40.42	40.42	110.4	86.94	9.755	0	9.755	0.2429	2.49	1.479	0.327	22.1	NaN	NaN	NaN	NaN
2013-05-10_GAG_Top10HCD_HM1_GJ178	3190	1470	23.94	1.5	-0.13002	10	3399400	56390000	0.65	2	0.97737	vesicle1	13.81	40.37	40.37	110.5	86.95	9.798	0	9.798	0.2453	2.503	1.481	0.3278	22.13	NaN	NaN	NaN	NaN
2013-05-10_GAG_Top10HCD_HM1_GJ178	3193	1471	23.965	1.0952	-0.0248	10	3284200	55319000	0.65	1	0.98012	vesicle1	13.81	40.33	40.33	110.6	86.96	9.835	0	9.835	0.2473	2.514	1.482	0.3285	22.16	NaN	NaN	NaN	NaN
2013-05-10_GAG_Top10HCD_HM1_GJ178	3195	1472	23.984	0.85407	-0.17593	10	3321900	53250000	0.56	1	0.98213	vesicle1	13.81	40.3	40.3	110.7	86.96	9.861	0	9.861	0.2487	2.522	1.483	0.3289	22.18	NaN	NaN	NaN	NaN
2013-05-10_GAG_Top10HCD_HM1_GJ178	3197	1473	23.998	1.6001	-0.47989	10	3314300	52431000	0.56	3	0.9837	vesicle1	13.81	40.28	40.28	110.8	86.97	9.882	0	9.882	0.2498	2.528	1.484	0.3293	22.19	NaN	NaN	NaN	NaN
2013-05-10_GAG_Top10HCD_HM1_GJ178	3201	1474	24.025	0.91999	-0.12001	10	3227900	51752000	0.56	1	0.98663	vesicle1	13.8	40.23	40.23	110.9	86.97	9.921	0	9.921	0.252	2.54	1.485	0.33	22.22	NaN	NaN	NaN	NaN
2013-05-10_GAG_Top10HCD_HM1_GJ178	3203	1475	24.04	0.59944	0.039442	10	2973200	48306000	0.56	0	0.98832	vesicle1	13.8	40.21	40.21	111	86.98	9.943	0	9.943	0.2532	2.546	1.486	0.3304	22.23	NaN	NaN	NaN	NaN
2013-05-10_GAG_Top10HCD_HM1_GJ178	3204	1476	24.05	0.57003	0.01003	10	2961300	48286000	0.56	0	0.98942	vesicle1	13.8	40.19	40.19	111	86.98	9.958	0	9.958	0.254	2.55	1.487	0.3307	22.24	NaN	NaN	NaN	NaN
2013-05-10_GAG_Top10HCD_HM1_GJ178	3205	1477	24.059	1.2605	-0.30955	10	2904400	47958000	0.56	2	0.99047	vesicle1	13.8	40.17	40.17	111	86.98	9.971	0	9.971	0.2547	2.554	1.487	0.3309	22.25	NaN	NaN	NaN	NaN
2013-05-10_GAG_Top10HCD_HM1_GJ178	3208	1478	24.08	1.26	-0.30001	10	2864700	47934000	0.56	2	0.99278	vesicle1	13.8	40.14	40.14	111.1	86.99	10	0	10	0.2564	2.563	1.488	0.3315	22.27	NaN	NaN	NaN	NaN
2013-05-10_GAG_Top10HCD_HM1_GJ178	3211	1479	24.101	0.57953	0.019529	10	2797000	47105000	0.56	0	0.99509	vesicle1	13.8	40.1	40.1	111.2	87	10.03	0	10.03	0.2581	2.572	1.489	0.332	22.29	NaN	NaN	NaN	NaN
2013-05-10_GAG_Top10HCD_HM1_GJ178	3212	1480	24.111	1.6005	-0.47954	10	2612200	46667000	0.56	3	0.99616	vesicle1	13.8	40.09	40.09	111.2	87	10.05	0	10.05	0.2588	2.576	1.49	0.3323	22.3	NaN	NaN	NaN	NaN
2013-05-10_GAG_Top10HCD_HM1_GJ178	3216	1481	24.138	1.6001	-0.49989	10	2475800	44609000	0.56	3	0.99909	vesicle1	13.8	40.04	40.04	111.4	87	10.09	0	10.09	0.2609	2.587	1.491	0.333	22.33	NaN	NaN	NaN	NaN
2013-05-10_GAG_Top10HCD_HM1_GJ178	3220	1482	24.164	1.2599	-0.31012	10	2259800	42324000	0.56	2	1.002	vesicle1	13.8	40	40	111.3	86.96	10.09	0	10.09	0.2604	2.58	1.492	0.3322	22.26	NaN	NaN	NaN	NaN
2013-05-10_GAG_Top10HCD_HM1_GJ178	3223	1483	24.185	1.6	-0.49	10	2125000	43384000	0.56	3	1.0043	vesicle1	13.81	39.98	39.98	111.2	86.88	10.08	0	10.08	0.2582	2.562	1.492	0.3305	22.15	NaN	NaN	NaN	NaN
2013-05-10_GAG_Top10HCD_HM1_GJ178	3227	1484	24.212	1.9401	-0.62988	10	1869900	41806000	0.56	4	1.0073	vesicle1	13.82	39.94	39.94	111.1	86.79	10.06	0	10.06	0.2553	2.539	1.492	0.3284	22.01	NaN	NaN	NaN	NaN
2013-05-10_GAG_Top10HCD_HM1_GJ178	3232	1485	24.244	1.21	-0.36002	10	2082400	45925000	0.56	2	1.0108	vesicle1	13.84	39.9	39.9	110.9	86.67	10.03	0	10.03	0.2519	2.511	1.492	0.3258	21.84	NaN	NaN	NaN	NaN
2013-05-10_GAG_Top10HCD_HM1_GJ178	3235	1486	24.265	1.26	-0.32001	10	2039700	46164000	0.56	2	1.0131	vesicle1	13.85	39.87	39.87	110.8	86.6	10.02	0	10.02	0.2498	2.494	1.492	0.3242	21.73	NaN	NaN	NaN	NaN
2013-05-10_GAG_Top10HCD_HM1_GJ178	3238	1487	24.286	1.5899	-0.45007	10	2089400	45632000	0.56	3	1.0154	vesicle1	13.86	39.84	39.84	110.7	86.53	9.999	0	9.999	0.2476	2.476	1.492	0.3226	21.62	NaN	NaN	NaN	NaN
2013-05-10_GAG_Top10HCD_HM1_GJ178	3242	1488	24.312	1.26	-0.30001	10	2037400	48243000	0.56	2	1.0183	vesicle1	13.87	39.81	39.81	110.5	86.43	9.979	0	9.979	0.2447	2.453	1.492	0.3205	21.48	NaN	NaN	NaN	NaN
2013-05-10_GAG_Top10HCD_HM1_GJ178	3245	1489	24.333	0.56957	0.0095724	10	2020400	48695000	0.56	0	1.0206	vesicle1	13.88	39.78	39.78	110.4	86.36	9.963	0	9.963	0.2425	2.434	1.492	0.3188	21.37	NaN	NaN	NaN	NaN
2013-05-10_GAG_Top10HCD_HM1_GJ178	3246	1490	24.343	0.5801	0.020101	10	1916100	48676000	0.56	0	1.0216	vesicle1	13.88	39.77	39.77	110.4	86.33	9.955	0	9.955	0.2415	2.426	1.492	0.318	21.32	NaN	NaN	NaN	NaN
2013-05-10_GAG_Top10HCD_HM1_GJ178	3247	1491	24.352	0.92045	-0.11955	10	1870900	49904000	0.56	1	1.0227	vesicle1	13.89	39.75	39.75	110.3	86.29	9.948	0	9.948	0.2405	2.418	1.492	0.3173	21.26	NaN	NaN	NaN	NaN
2013-05-10_GAG_Top10HCD_HM1_GJ178	3249	1492	24.368	2.2868	-0.63324	10	1887700	49366000	0.56	5	1.0244	vesicle1	13.9	39.73	39.73	110.2	86.24	9.936	0	9.936	0.2389	2.404	1.492	0.3161	21.18	NaN	NaN	NaN	NaN
2013-05-10_GAG_Top10HCD_HM1_GJ178	3255	1493	24.406	1.7839	-0.29609	10	2602800	52945000	0.65	3	1.0286	vesicle1	13.91	39.68	39.68	110	86.1	9.907	0	9.907	0.2348	2.37	1.492	0.313	20.98	NaN	NaN	NaN	NaN
2013-05-10_GAG_Top10HCD_HM1_GJ178	3259	1494	24.435	1.1802	0.060229	10	2961700	54792000	0.65	1	1.0319	vesicle1	13.93	39.64	39.64	109.9	86	9.884	0	9.884	0.2317	2.344	1.492	0.3107	20.82	NaN	NaN	NaN	NaN
2013-05-10_GAG_Top10HCD_HM1_GJ178	3261	1495	24.455	1.4544	-0.18557	10	3164400	54690000	0.65	2	1.034	vesicle1	13.93	39.62	39.62	109.8	85.98	9.876	0	9.876	0.2307	2.336	1.492	0.3102	20.79	NaN	NaN	NaN	NaN
2013-05-10_GAG_Top10HCD_HM1_GJ178	3264	1496	24.479	0.91461	-0.14539	10	3219200	53230000	0.56	1	1.0367	vesicle1	13.91	39.59	39.59	110	86.14	9.889	0	9.889	0.2333	2.359	1.492	0.3134	21.01	NaN	NaN	NaN	NaN
2013-05-10_GAG_Top10HCD_HM1_GJ178	3266	1497	24.495	0.84	-0.13	10	3415100	54058000	0.56	1	1.0384	vesicle1	13.9	39.57	39.57	110.1	86.24	9.897	0	9.897	0.2349	2.373	1.492	0.3154	21.14	NaN	NaN	NaN	NaN
2013-05-10_GAG_Top10HCD_HM1_GJ178	3268	1498	24.509	1.26	-0.30001	10	3497500	53621000	0.56	2	1.0399	vesicle1	13.89	39.55	39.55	110.2	86.33	9.904	0	9.904	0.2364	2.387	1.492	0.3173	21.26	NaN	NaN	NaN	NaN
2013-05-10_GAG_Top10HCD_HM1_GJ178	3271	1499	24.53	0.57953	0.019529	10	3667500	54041000	0.56	0	1.0422	vesicle1	13.88	39.52	39.52	110.4	86.47	9.915	0	9.915	0.2386	2.406	1.492	0.3201	21.45	NaN	NaN	NaN	NaN
2013-05-10_GAG_Top10HCD_HM1_GJ178	3272	1500	24.539	0.91049	-0.13951	9.635	3751400	55173000	0.56	1	1.0433	vesicle1	13.87	39.51	39.51	110.5	86.53	9.92	0	9.92	0.2396	2.415	1.492	0.3213	21.54	NaN	NaN	NaN	NaN
2013-05-10_GAG_Top10HCD_HM1_GJ178	3274	1501	24.554	0.5896	0.0296	10	3820900	55572000	0.56	0	1.045	vesicle1	13.86	39.49	39.49	110.6	86.63	9.928	0	9.928	0.2412	2.43	1.492	0.3233	21.67	NaN	NaN	NaN	NaN
2013-05-10_GAG_Top10HCD_HM1_GJ178	3275	1502	24.564	0.92033	-0.12967	9.655	3946200	58307000	0.56	1	1.0461	vesicle1	13.86	39.47	39.47	110.6	86.7	9.933	0	9.933	0.2423	2.439	1.492	0.3246	21.76	NaN	NaN	NaN	NaN
2013-05-10_GAG_Top10HCD_HM1_GJ178	3277	1503	24.58	0.57987	0.019872	10	3893100	57793000	0.56	0	1.0472	vesicle1	13.85	39.45	39.45	110.8	86.8	9.942	0	9.942	0.2439	2.453	1.492	0.3267	21.89	NaN	NaN	NaN	NaN
2013-05-10_GAG_Top10HCD_HM1_GJ178	3278	1504	24.589	0.58971	0.029714	9.603	3999800	59596000	0.56	0	1.0463	vesicle1	13.84	39.44	39.44	110.8	86.86	9.947	0	9.947	0.2449	2.462	1.492	0.3279	21.98	NaN	NaN	NaN	NaN
2013-05-10_GAG_Top10HCD_HM1_GJ178	3279	1505	24.599	0.91118	-0.15882	9.528	3863400	59652000	0.56	1	1.0454	vesicle1	13.83	39.43	39.43	110.9	86.93	9.952	0	9.952	0.2459	2.471	1.492	0.3292	22.07	NaN	NaN	NaN	NaN
2013-05-10_GAG_Top10HCD_HM1_GJ178	3281	1506	24.614	0.5888	0.028799	10	3849500	59103000	0.56	0	1.044	vesicle1	13.82	39.41	39.41	111	87.03	9.96	0	9.96	0.2475	2.485	1.492	0.3313	22.2	NaN	NaN	NaN	NaN
2013-05-10_GAG_Top10HCD_HM1_GJ178	3282	1507	24.624	1.2605	-0.28955	9.536	3936900	60898000	0.56	2	1.043	vesicle1	13.82	39.39	39.39	111.1	87.09	9.965	0	9.965	0.2486	2.495	1.492	0.3326	22.29	NaN	NaN	NaN	NaN
2013-05-10_GAG_Top10HCD_HM1_GJ178	3285	1508	24.645	1.93	-0.63995	10	3746100	58934000	0.56	4	1.0411	vesicle1	13.8	39.37	39.37	111.3	87.23	9.976	0	9.976	0.2508	2.514	1.492	0.3353	22.47	NaN	NaN	NaN	NaN
2013-05-10_GAG_Top10HCD_HM1_GJ178	3290	1509	24.677	0.57953	0.019529	10	3727400	56611000	0.56	0	1.0381	vesicle1	13.78	39.32	39.32	111.5	87.44	9.993	0	9.993	0.2542	2.544	1.492	0.3396	22.76	NaN	NaN	NaN	NaN
2013-05-10_GAG_Top10HCD_HM1_GJ178	3291	1510	24.687	0.91049	-0.15951	9.841	3706900	57774000	0.56	1	1.0372	vesicle1	13.78	39.31	39.31	111.6	87.51	9.998	0	9.998	0.2552	2.553	1.492	0.3409	22.85	NaN	NaN	NaN	NaN
2013-05-10_GAG_Top10HCD_HM1_GJ178	3293	1511	24.702	0.91999	-0.14001	10	3668800	55786000	0.56	1	1.0358	vesicle1	13.77	39.29	39.29	111.7	87.61	10.01	0	10.01	0.2568	2.567	1.492	0.3429	22.98	NaN	NaN	NaN	NaN
2013-05-10_GAG_Top10HCD_HM1_GJ178	3295	1512	24.717	1.5	-0.48002	10	3708300	56762000	0.56	3	1.0344	vesicle1	13.76	39.27	39.27	111.8	87.71	10.01	0	10.01	0.2585	2.581	1.492	0.3449	23.12	NaN	NaN	NaN	NaN
2013-05-10_GAG_Top10HCD_HM1_GJ178	3299	1513	24.742	1.6	-0.48	10	3590100	55934000	0.56	3	1.0321	vesicle1	13.74	39.24	39.24	112	87.87	10.03	0	10.03	0.2611	2.604	1.492	0.3482	23.34	NaN	NaN	NaN	NaN
2013-05-10_GAG_Top10HCD_HM1_GJ178	3303	1514	24.769	0.91999	-0.14001	10	3450600	53869000	0.56	1	1.0296	vesicle1	13.73	39.16	39.16	112.1	87.89	10.04	0	10.04	0.2594	2.582	1.494	0.3467	23.21	NaN	NaN	NaN	NaN
2013-05-10_GAG_Top10HCD_HM1_GJ178	3305	1515	24.784	1.2601	-0.30989	10	3323100	53264000	0.56	2	1.0282	vesicle1	13.72	39.1	39.1	112	87.87	10.05	0	10.05	0.2573	2.56	1.495	0.3446	23.06	NaN	NaN	NaN	NaN
2013-05-10_GAG_Top10HCD_HM1_GJ178	3308	1516	24.805	0.91988	-0.14012	10	3180900	52552000	0.56	1	1.0262	vesicle1	13.71	39.02	39.02	112	87.84	10.07	0	10.07	0.2546	2.529	1.496	0.3419	22.85	NaN	NaN	NaN	NaN
2013-05-10_GAG_Top10HCD_HM1_GJ178	3310	1517	24.821	0.91999	-0.12001	10	2984400	50153000	0.56	1	1.0248	vesicle1	13.7	38.97	38.97	112	87.82	10.08	0	10.08	0.2525	2.506	1.498	0.3398	22.69	NaN	NaN	NaN	NaN
2013-05-10_GAG_Top10HCD_HM1_GJ178	3312	1518	24.836	0.6102	0.050199	10	2905500	49685000	0.56	0	1.0234	vesicle1	13.69	38.91	38.91	112	87.79	10.09	0	10.09	0.2505	2.484	1.499	0.3378	22.54	NaN	NaN	NaN	NaN
2013-05-10_GAG_Top10HCD_HM1_GJ178	3313	1519	24.846	0.59933	0.039327	10	2859800	50085000	0.56	0	1.0224	vesicle1	13.69	38.87	38.87	112	87.78	10.09	0	10.09	0.2492	2.469	1.5	0.3365	22.44	NaN	NaN	NaN	NaN
2013-05-10_GAG_Top10HCD_HM1_GJ178	3314	1520	24.856	0.58994	0.029943	10	2796700	50065000	0.56	0	1.0215	vesicle1	13.69	38.84	38.84	112	87.76	10.1	0	10.1	0.2478	2.454	1.5	0.3351	22.34	NaN	NaN	NaN	NaN
2013-05-10_GAG_Top10HCD_HM1_GJ178	3315	1521	24.866	0.59006	0.030057	10	2682000	48822000	0.56	0	1.0206	vesicle1	13.68	38.8	38.8	112	87.75	10.11	0	10.11	0.2465	2.44	1.501	0.3338	22.24	NaN	NaN	NaN	NaN
2013-05-10_GAG_Top10HCD_HM1_GJ178	3316	1522	24.876	2.9081	-0.95194	10	2635800	49466000	0.56	7	1.0197	vesicle1	13.68	38.76	38.76	112	87.73	10.11	0	10.11	0.2452	2.425	1.502	0.3325	22.14	NaN	NaN	NaN	NaN
2013-05-10_GAG_Top10HCD_HM1_GJ178	3324	1523	24.924	2.1478	-0.49217	10	2249200	47725000	0.65	4	1.0152	vesicle1	13.65	38.58	38.58	112	87.66	10.14	0	10.14	0.2388	2.355	1.506	0.3261	21.66	NaN	NaN	NaN	NaN
2013-05-10_GAG_Top10HCD_HM1_GJ178	3329	1524	24.96	1.2646	-0.28543	10	2224100	47447000	0.56	2	1.0118	vesicle1	13.64	38.45	38.45	112	87.61	10.17	0	10.17	0.2341	2.303	1.509	0.3214	21.3	NaN	NaN	NaN	NaN
2013-05-10_GAG_Top10HCD_HM1_GJ178	3332	1525	24.981	0.59956	0.039556	10	2001400	46060000	0.56	0	1.0099	vesicle1	13.63	38.38	38.38	112	87.58	10.18	0	10.18	0.2313	2.273	1.51	0.3186	21.09	NaN	NaN	NaN	NaN
2013-05-10_GAG_Top10HCD_HM1_GJ178	3333	1526	24.991	1.2605	-0.27955	10	1954200	45568000	0.56	2	1.0089	vesicle1	13.62	38.34	38.34	112	87.56	10.18	0	10.18	0.23	2.258	1.511	0.3173	21	NaN	NaN	NaN	NaN
2013-05-10_GAG_Top10HCD_HM1_GJ178	3336	1527	25.012	1.26	-0.30001	10	1830900	44551000	0.56	2	1.007	vesicle1	13.61	38.26	38.26	111.9	87.53	10.2	0	10.2	0.2272	2.228	1.513	0.3145	20.79	NaN	NaN	NaN	NaN
2013-05-10_GAG_Top10HCD_HM1_GJ178	3339	1528	25.033	1.5601	-0.45994	10	1682700	44642000	0.56	3	1.005	vesicle1	13.6	38.18	38.18	111.9	87.5	10.21	0	10.21	0.2244	2.198	1.515	0.3117	20.58	NaN	NaN	NaN	NaN
2013-05-10_GAG_Top10HCD_HM1_GJ178	3343	1529	25.059	1.95	-0.63004	10	1559500	44775000	0.56	4	1.0026	vesicle1	13.6	38.09	38.09	112	87.52	10.23	0	10.23	0.2232	2.182	1.516	0.3093	20.41	NaN	NaN	NaN	NaN
2013-05-10_GAG_Top10HCD_HM1_GJ178	3348	1530	25.092	0.91999	-0.12001	10	1395300	46339000	0.56	1	0.99962	vesicle1	13.59	37.96	37.96	112.2	87.66	10.26	0	10.26	0.2266	2.209	1.515	0.3084	20.36	NaN	NaN	NaN	NaN
2013-05-10_GAG_Top10HCD_HM1_GJ178	3350	1531	25.107	0.91999	-0.13001	10	1265200	44318000	0.56	1	0.99819	vesicle1	13.59	37.9	37.9	112.3	87.72	10.27	0	10.27	0.2283	2.222	1.514	0.308	20.34	NaN	NaN	NaN	NaN
2013-05-10_GAG_Top10HCD_HM1_GJ178	3352	1532	25.122	0.9201	-0.1499	10	1248000	43872000	0.56	1	0.99677	vesicle1	13.58	37.84	37.84	112.4	87.79	10.29	0	10.29	0.2299	2.235	1.514	0.3076	20.32	NaN	NaN	NaN	NaN
2013-05-10_GAG_Top10HCD_HM1_GJ178	3354	1533	25.138	0.58983	0.029828	10	1368400	43043000	0.56	0	0.99535	vesicle1	13.58	37.78	37.78	112.5	87.85	10.3	0	10.3	0.2315	2.248	1.514	0.3072	20.3	NaN	NaN	NaN	NaN
2013-05-10_GAG_Top10HCD_HM1_GJ178	3355	1534	25.148	1.2601	-0.29989	10	1434100	42820000	0.56	2	0.99443	vesicle1	13.58	37.74	37.74	112.6	87.9	10.31	0	10.31	0.2326	2.256	1.513	0.3069	20.28	NaN	NaN	NaN	NaN
2013-05-10_GAG_Top10HCD_HM1_GJ178	3358	1535	25.169	2.3377	-0.67232	10	1551100	42937000	0.56	5	0.99248	vesicle1	13.57	37.66	37.66	112.7	87.99	10.33	0	10.33	0.2348	2.274	1.513	0.3064	20.25	NaN	NaN	NaN	NaN
2013-05-10_GAG_Top10HCD_HM1_GJ178	3364	1536	25.208	1.8431	-0.27693	10	1992000	45242000	0.65	3	0.98886	vesicle1	13.57	37.5	37.5	112.9	88.16	10.36	0	10.36	0.2389	2.306	1.512	0.3054	20.2	NaN	NaN	NaN	NaN
2013-05-10_GAG_Top10HCD_HM1_GJ178	3368	1537	25.238	1.45	-0.14003	10	2220700	45346000	0.65	2	0.98601	vesicle1	13.56	37.38	37.38	113.1	88.29	10.39	0	10.39	0.2421	2.331	1.511	0.3045	20.16	NaN	NaN	NaN	NaN
2013-05-10_GAG_Top10HCD_HM1_GJ178	3371	1538	25.262	2.1156	-0.55445	10	2266300	44464000	0.65	4	0.98377	vesicle1	13.56	37.29	37.29	113.3	88.39	10.41	0	10.41	0.2447	2.351	1.51	0.3039	20.12	NaN	NaN	NaN	NaN
2013-05-10_GAG_Top10HCD_HM1_GJ178	3376	1539	25.298	1.9437	-0.63634	10	2338300	44886000	0.56	4	0.98049	vesicle1	13.55	37.15	37.15	113.5	88.54	10.44	0	10.44	0.2484	2.38	1.509	0.303	20.07	NaN	NaN	NaN	NaN
2013-05-10_GAG_Top10HCD_HM1_GJ178	3381	1540	25.33	1.5501	-0.4499	10	2518000	45441000	0.56	3	0.97749	vesicle1	13.55	37.02	37.02	113.7	88.68	10.47	0	10.47	0.2519	2.406	1.508	0.3021	20.03	NaN	NaN	NaN	NaN
2013-05-10_GAG_Top10HCD_HM1_GJ178	3385	1541	25.356	0.91999	-0.14001	10	2423200	45720000	0.56	1	0.97509	vesicle1	13.55	36.95	36.95	113.8	88.72	10.48	0	10.48	0.2538	2.422	1.51	0.3016	19.98	NaN	NaN	NaN	NaN
2013-05-10_GAG_Top10HCD_HM1_GJ178	3387	1542	25.371	0.9201	-0.1499	10	2396700	45400000	0.56	1	0.97366	vesicle1	13.57	36.98	36.98	113.7	88.61	10.47	0	10.47	0.2534	2.419	1.514	0.3016	19.93	NaN	NaN	NaN	NaN
2013-05-10_GAG_Top10HCD_HM1_GJ178	3389	1543	25.387	2.6098	-0.94017	10	2370600	44301000	0.56	6	0.97224	vesicle1	13.6	37.01	37.01	113.6	88.49	10.47	0	10.47	0.253	2.417	1.518	0.3016	19.87	NaN	NaN	NaN	NaN
2013-05-10_GAG_Top10HCD_HM1_GJ178	3396	1544	25.43	0.91999	-0.14001	10	2174400	47607000	0.56	1	0.9682	vesicle1	13.66	37.08	37.08	113.3	88.17	10.45	0	10.45	0.2518	2.411	1.529	0.3016	19.72	NaN	NaN	NaN	NaN
2013-05-10_GAG_Top10HCD_HM1_GJ178	3398	1545	25.445	1.21	-0.33002	10	1993900	47783000	0.56	2	0.96678	vesicle1	13.69	37.11	37.11	113.2	88.05	10.44	0	10.44	0.2514	2.409	1.533	0.3016	19.67	NaN	NaN	NaN	NaN
2013-05-10_GAG_Top10HCD_HM1_GJ178	3401	1546	25.466	0.9201	-0.1299	10	2017100	48755000	0.56	1	0.9649	vesicle1	13.72	37.15	37.15	113.1	87.9	10.43	0	10.43	0.2509	2.406	1.539	0.3016	19.6	NaN	NaN	NaN	NaN
2013-05-10_GAG_Top10HCD_HM1_GJ178	3403	1547	25.481	0.92995	-0.10005	10	2304700	48338000	0.56	1	0.96348	vesicle1	13.74	37.18	37.18	113	87.78	10.42	0	10.42	0.2505	2.404	1.543	0.3016	19.55	NaN	NaN	NaN	NaN
2013-05-10_GAG_Top10HCD_HM1_GJ178	3405	1548	25.496	0.91999	-0.12001	10	2656700	49010000	0.56	1	0.96204	vesicle1	13.76	37.2	37.2	112.9	87.67	10.41	0	10.41	0.2501	2.401	1.547	0.3016	19.5	NaN	NaN	NaN	NaN
2013-05-10_GAG_Top10HCD_HM1_GJ178	3407	1549	25.512	1.92	-0.65002	10	2916400	49799000	0.56	4	0.96062	vesicle1	13.79	37.23	37.23	112.7	87.55	10.41	0	10.41	0.2497	2.399	1.551	0.3016	19.45	NaN	NaN	NaN	NaN
2013-05-10_GAG_Top10HCD_HM1_GJ178	3412	1550	25.544	1.84	-0.61002	10	3651600	53863000	0.56	4	0.95765	vesicle1	13.83	37.29	37.29	112.5	87.31	10.39	0	10.39	0.2488	2.395	1.559	0.3016	19.34	NaN	NaN	NaN	NaN
2013-05-10_GAG_Top10HCD_HM1_GJ178	3417	1551	25.574	1.25	-0.28996	10	4398100	57111000	0.56	2	0.9548	vesicle1	13.88	37.34	37.34	112.3	87.08	10.38	0	10.38	0.248	2.39	1.567	0.3016	19.24	NaN	NaN	NaN	NaN
2013-05-10_GAG_Top10HCD_HM1_GJ178	3420	1552	25.595	0.91999	-0.12001	10	4621800	57633000	0.56	1	0.95286	vesicle1	13.91	37.38	37.38	112.2	86.92	10.37	0	10.37	0.2475	2.387	1.573	0.3016	19.17	NaN	NaN	NaN	NaN
2013-05-10_GAG_Top10HCD_HM1_GJ178	3422	1553	25.611	0.91999	-0.12001	10	4464100	54493000	0.56	1	0.95144	vesicle1	13.94	37.41	37.41	112.1	86.8	10.36	0	10.36	0.2471	2.385	1.577	0.3016	19.13	NaN	NaN	NaN	NaN
2013-05-10_GAG_Top10HCD_HM1_GJ178	3424	1554	25.626	0.93006	-0.099939	10	4831600	56461000	0.56	1	0.95002	vesicle1	13.96	37.43	37.43	112	86.69	10.35	0	10.35	0.2467	2.383	1.581	0.3016	19.08	NaN	NaN	NaN	NaN
2013-05-10_GAG_Top10HCD_HM1_GJ178	3426	1555	25.641	0.91999	-0.13001	10	4887300	56628000	0.56	1	0.94858	vesicle1	13.98	37.46	37.46	111.8	86.57	10.35	0	10.35	0.2463	2.38	1.585	0.3016	19.03	NaN	NaN	NaN	NaN
2013-05-10_GAG_Top10HCD_HM1_GJ178	3428	1556	25.657	0.92995	-0.10005	10	4907100	57226000	0.56	1	0.94715	vesicle1	14	37.49	37.49	111.8	86.5	10.34	0	10.34	0.2459	2.377	1.588	0.301	18.96	NaN	NaN	NaN	NaN
2013-05-10_GAG_Top10HCD_HM1_GJ178	3430	1557	25.672	0.60951	0.049512	10	4869900	57146000	0.56	0	0.94571	vesicle1	14.02	37.5	37.5	111.8	86.49	10.34	0	10.34	0.2454	2.373	1.59	0.2998	18.86	NaN	NaN	NaN	NaN
2013-05-10_GAG_Top10HCD_HM1_GJ178	3431	1558	25.682	1.8805	-0.64951	9.157	5163200	60465000	0.56	4	0.94477	vesicle1	14.03	37.51	37.51	111.8	86.48	10.35	0	10.35	0.2452	2.37	1.591	0.299	18.8	NaN	NaN	NaN	NaN
2013-05-10_GAG_Top10HCD_HM1_GJ178	3436	1559	25.714	0.59956	0.039556	10	4808800	57527000	0.56	0	0.94186	vesicle1	14.06	37.55	37.55	111.8	86.45	10.35	0	10.35	0.2443	2.36	1.594	0.2965	18.6	NaN	NaN	NaN	NaN
2013-05-10_GAG_Top10HCD_HM1_GJ178	3437	1560	25.724	1.5004	-0.43957	9.325	4888100	58247000	0.56	3	0.94093	vesicle1	14.07	37.56	37.56	111.7	86.44	10.35	0	10.35	0.2441	2.358	1.595	0.2957	18.54	NaN	NaN	NaN	NaN
2013-05-10_GAG_Top10HCD_HM1_GJ178	3441	1561	25.749	1.2602	-0.28978	10	4421100	54765000	0.56	2	0.93861	vesicle1	14.1	37.58	37.58	111.7	86.42	10.36	0	10.36	0.2434	2.35	1.598	0.2937	18.38	NaN	NaN	NaN	NaN
2013-05-10_GAG_Top10HCD_HM1_GJ178	3444	1562	25.77	0.91976	-0.13024	10	4112500	52122000	0.56	1	0.93666	vesicle1	14.12	37.61	37.61	111.7	86.4	10.36	0	10.36	0.2429	2.344	1.6	0.2921	18.26	NaN	NaN	NaN	NaN
2013-05-10_GAG_Top10HCD_HM1_GJ178	3446	1563	25.785	1.2601	-0.29989	10	4015900	53353000	0.56	2	0.93524	vesicle1	14.13	37.62	37.62	111.7	86.38	10.36	0	10.36	0.2425	2.34	1.602	0.2909	18.16	NaN	NaN	NaN	NaN
2013-05-10_GAG_Top10HCD_HM1_GJ178	3449	1564	25.806	1.6	-0.44	10	3602300	51185000	0.56	3	0.93329	vesicle1	14.15	37.64	37.64	111.7	86.36	10.37	0	10.37	0.2419	2.334	1.604	0.2892	18.03	NaN	NaN	NaN	NaN
2013-05-10_GAG_Top10HCD_HM1_GJ178	3453	1565	25.833	0.91999	-0.11001	10	3355500	52519000	0.56	1	0.93081	vesicle1	14.18	37.67	37.67	111.7	86.34	10.37	0	10.37	0.2412	2.326	1.607	0.2871	17.87	NaN	NaN	NaN	NaN
2013-05-10_GAG_Top10HCD_HM1_GJ178	3455	1566	25.848	2.1399	-0.76007	10	2874500	46493000	0.56	5	0.92939	vesicle1	14.2	37.69	37.69	111.7	86.32	10.37	0	10.37	0.2408	2.321	1.608	0.2859	17.77	NaN	NaN	NaN	NaN
2013-05-10_GAG_Top10HCD_HM1_GJ178	3461	1567	25.884	0.60951	0.049512	10	2700400	52639000	0.56	0	0.92607	vesicle1	14.23	37.73	37.73	111.7	86.29	10.38	0	10.38	0.2398	2.311	1.612	0.283	17.56	NaN	NaN	NaN	NaN
2013-05-10_GAG_Top10HCD_HM1_GJ178	3462	1568	25.894	2.6105	-0.91949	10	2397700	52391000	0.56	6	0.92513	vesicle1	14.24	37.74	37.74	111.7	86.28	10.38	0	10.38	0.2396	2.308	1.613	0.2822	17.5	NaN	NaN	NaN	NaN
2013-05-10_GAG_Top10HCD_HM1_GJ178	3469	1569	25.937	0.91999	-0.13001	10	1801400	50465000	0.56	1	0.92109	vesicle1	14.29	37.78	37.78	111.6	86.24	10.39	0	10.39	0.2384	2.295	1.618	0.2788	17.23	NaN	NaN	NaN	NaN
2013-05-10_GAG_Top10HCD_HM1_GJ178	3471	1570	25.953	1.28	-0.24998	10	1469200	49089000	0.56	2	0.91967	vesicle1	14.29	37.79	37.79	111.6	86.25	10.39	0	10.39	0.2379	2.29	1.619	0.2778	17.16	NaN	NaN	NaN	NaN
2013-05-10_GAG_Top10HCD_HM1_GJ178	3474	1571	25.974	1.26	-0.30001	10	1294900	49777000	0.56	2	0.91769	vesicle1	14.26	37.72	37.72	111.7	86.37	10.38	0	10.38	0.2362	2.275	1.616	0.2778	17.18	NaN	NaN	NaN	NaN
2013-05-10_GAG_Top10HCD_HM1_GJ178	3477	1572	25.995	0.91999	-0.13001	10	1393500	47867000	0.57	1	0.91574	vesicle1	14.22	37.65	37.65	111.8	86.48	10.37	0	10.37	0.2345	2.26	1.614	0.2778	17.21	NaN	NaN	NaN	NaN
2013-05-10_GAG_Top10HCD_HM1_GJ178	3479	1573	26.01	0.9201	-0.1199	10	1600100	47036000	0.56	1	0.91431	vesicle1	14.2	37.59	37.59	111.9	86.57	10.37	0	10.37	0.2333	2.25	1.613	0.2778	17.22	NaN	NaN	NaN	NaN
2013-05-10_GAG_Top10HCD_HM1_GJ178	3481	1574	26.026	1.6571	-0.3029	10	1726000	45998000	0.56	3	0.91289	vesicle1	14.17	37.54	37.54	111.9	86.66	10.36	0	10.36	0.2321	2.239	1.611	0.2778	17.24	NaN	NaN	NaN	NaN
2013-05-10_GAG_Top10HCD_HM1_GJ178	3485	1575	26.053	1.6935	-0.2365	10	2156000	48230000	0.65	3	0.91032	vesicle1	14.12	37.45	37.45	112	86.81	10.36	0	10.36	0.2299	2.22	1.608	0.2778	17.27	NaN	NaN	NaN	NaN
2013-05-10_GAG_Top10HCD_HM1_GJ178	3489	1576	26.082	1.51	-0.10995	10	2542200	48713000	0.65	2	0.9077	vesicle1	14.08	37.35	37.35	112.1	86.97	10.35	0	10.35	0.2276	2.2	1.605	0.2778	17.31	NaN	NaN	NaN	NaN
2013-05-10_GAG_Top10HCD_HM1_GJ178	3492	1577	26.107	1.445	-0.19495	10	2644700	48285000	0.65	2	0.90537	vesicle1	14.04	37.27	37.27	112.2	87.11	10.34	0	10.34	0.2257	2.182	1.602	0.2778	17.33	NaN	NaN	NaN	NaN
2013-05-10_GAG_Top10HCD_HM1_GJ178	3495	1578	26.131	0.92445	-0.10555	10	2615800	47258000	0.56	1	0.90313	vesicle1	13.99	37.18	37.18	112.3	87.25	10.33	0	10.33	0.2237	2.166	1.6	0.2778	17.36	NaN	NaN	NaN	NaN
2013-05-10_GAG_Top10HCD_HM1_GJ178	3497	1579	26.146	0.91976	-0.12024	10	2694100	47845000	0.56	1	0.9017	vesicle1	13.97	37.13	37.13	112.4	87.34	10.33	0	10.33	0.2225	2.155	1.598	0.2778	17.38	NaN	NaN	NaN	NaN
2013-05-10_GAG_Top10HCD_HM1_GJ178	3499	1580	26.162	1.26	-0.31001	10	2691900	47392000	0.56	2	0.90028	vesicle1	13.94	37.08	37.08	112.4	87.42	10.32	0	10.32	0.2213	2.144	1.597	0.2778	17.4	NaN	NaN	NaN	NaN
2013-05-10_GAG_Top10HCD_HM1_GJ178	3502	1581	26.183	1.26	-0.29001	10	2538400	45548000	0.56	2	0.89833	vesicle1	13.91	37.01	37.01	112.5	87.54	10.32	0	10.32	0.2196	2.129	1.594	0.2778	17.42	NaN	NaN	NaN	NaN
2013-05-10_GAG_Top10HCD_HM1_GJ178	3505	1582	26.204	1.94	-0.67	10	2460900	46387000	0.56	4	0.89638	vesicle1	13.87	36.94	36.94	112.6	87.66	10.31	0	10.31	0.218	2.114	1.592	0.2778	17.45	NaN	NaN	NaN	NaN
2013-05-10_GAG_Top10HCD_HM1_GJ178	3510	1583	26.236	0.58949	0.029485	10	2500600	49999000	0.56	0	0.89337	vesicle1	13.82	36.83	36.83	112.7	87.84	10.3	0	10.3	0.2154	2.092	1.589	0.2778	17.48	NaN	NaN	NaN	NaN
2013-05-10_GAG_Top10HCD_HM1_GJ178	3511	1584	26.246	0.57999	0.019987	10	2375700	49482000	0.56	0	0.89246	vesicle1	13.8	36.8	36.8	112.8	87.9	10.29	0	10.29	0.2146	2.085	1.588	0.2778	17.5	NaN	NaN	NaN	NaN
2013-05-10_GAG_Top10HCD_HM1_GJ178	3512	1585	26.255	1.2606	-0.28943	10	2249200	51021000	0.56	2	0.89156	vesicle1	13.79	36.78	36.78	112.9	87.99	10.3	0	10.3	0.2154	2.091	1.588	0.2781	17.51	NaN	NaN	NaN	NaN
2013-05-10_GAG_Top10HCD_HM1_GJ178	3515	1586	26.276	0.91999	-0.15001	10	2048000	51000000	0.56	1	0.88961	vesicle1	13.78	36.75	36.75	113.3	88.27	10.35	0	10.35	0.2199	2.125	1.589	0.2792	17.56	NaN	NaN	NaN	NaN
2013-05-10_GAG_Top10HCD_HM1_GJ178	3517	1587	26.292	1.6	-0.51	10	1870600	50048000	0.56	3	0.88819	vesicle1	13.78	36.74	36.74	113.6	88.48	10.38	0	10.38	0.2231	2.15	1.591	0.28	17.6	NaN	NaN	NaN	NaN
2013-05-10_GAG_Top10HCD_HM1_GJ178	3521	1588	26.318	1.4599	-0.46008	10	1563300	53478000	0.56	3	0.88571	vesicle1	13.77	36.71	36.71	114.2	88.84	10.43	0	10.43	0.2288	2.194	1.593	0.2814	17.67	NaN	NaN	NaN	NaN
2013-05-10_GAG_Top10HCD_HM1_GJ178	3525	1589	26.343	0.88005	-0.13995	10	2007800	53194000	0.56	1	0.88345	vesicle1	13.76	36.68	36.68	114.6	89.16	10.48	0	10.48	0.2339	2.233	1.595	0.2827	17.73	NaN	NaN	NaN	NaN
2013-05-10_GAG_Top10HCD_HM1_GJ178	3527	1590	26.357	2.5903	-0.95974	10	2101200	52034000	0.56	6	0.88209	vesicle1	13.75	36.67	36.67	114.9	89.36	10.51	0	10.51	0.237	2.256	1.596	0.2835	17.76	NaN	NaN	NaN	NaN
2013-05-10_GAG_Top10HCD_HM1_GJ178	3534	1591	26.401	2.2798	-0.77022	10	2953500	55352000	0.56	5	0.87808	vesicle1	13.74	36.62	36.62	115.8	89.94	10.59	0	10.59	0.2462	2.324	1.599	0.2857	17.87	NaN	NaN	NaN	NaN
2013-05-10_GAG_Top10HCD_HM1_GJ178	3540	1592	26.439	1.26	-0.29001	10	3481500	52733000	0.56	2	0.87456	vesicle1	13.72	36.58	36.58	116.5	90.45	10.67	0	10.67	0.2542	2.383	1.602	0.2878	17.96	NaN	NaN	NaN	NaN
2013-05-10_GAG_Top10HCD_HM1_GJ178	3543	1593	26.46	1.8799	-0.60008	10	3571200	52065000	0.56	4	0.87261	vesicle1	13.72	36.56	36.56	117	90.73	10.71	0	10.71	0.2587	2.415	1.604	0.2889	18.01	NaN	NaN	NaN	NaN
2013-05-10_GAG_Top10HCD_HM1_GJ178	3548	1594	26.491	0.62954	0.069539	10	4001300	51495000	0.56	0	0.8697	vesicle1	13.71	36.52	36.52	117.6	91.15	10.77	0	10.77	0.2653	2.463	1.606	0.2905	18.09	NaN	NaN	NaN	NaN
2013-05-10_GAG_Top10HCD_HM1_GJ178	3549	1595	26.501	1.6013	-0.44874	10	3971300	51439000	0.56	3	0.86872	vesicle1	13.7	36.51	36.51	117.8	91.29	10.79	0	10.79	0.2675	2.479	1.607	0.2911	18.11	NaN	NaN	NaN	NaN
2013-05-10_GAG_Top10HCD_HM1_GJ178	3553	1596	26.528	0.91953	-0.13047	10	4190000	49430000	0.56	1	0.86624	vesicle1	13.69	36.48	36.48	118.3	91.64	10.85	0	10.85	0.2732	2.519	1.609	0.2925	18.17	NaN	NaN	NaN	NaN
2013-05-10_GAG_Top10HCD_HM1_GJ178	3555	1597	26.543	1.5998	-0.47023	10	3984500	48294000	0.56	3	0.86482	vesicle1	13.69	36.47	36.47	118.6	91.85	10.88	0	10.88	0.2764	2.541	1.611	0.2933	18.21	NaN	NaN	NaN	NaN
2013-05-10_GAG_Top10HCD_HM1_GJ178	3559	1598	26.57	1.94	-0.64	10	4123000	48738000	0.56	4	0.86234	vesicle1	13.68	36.47	36.47	118.8	91.97	10.9	0	10.9	0.2767	2.538	1.61	0.2942	18.27	NaN	NaN	NaN	NaN
2013-05-10_GAG_Top10HCD_HM1_GJ178	3564	1599	26.602	1.26	-0.32001	10	4076600	48046000	0.56	2	0.85934	vesicle1	13.66	36.48	36.48	118.9	92.04	10.93	0	10.93	0.275	2.516	1.608	0.295	18.34	NaN	NaN	NaN	NaN
2013-05-10_GAG_Top10HCD_HM1_GJ178	3567	1600	26.623	1.94	-0.66	10	3867800	48098000	0.56	4	0.85739	vesicle1	13.65	36.49	36.49	118.9	92.08	10.95	0	10.95	0.2739	2.502	1.607	0.2956	18.39	NaN	NaN	NaN	NaN
2013-05-10_GAG_Top10HCD_HM1_GJ178	3572	1601	26.656	1.26	-0.29001	10	3807800	48047000	0.56	2	0.85439	vesicle1	13.64	36.51	36.51	119	92.14	10.97	0	10.97	0.2722	2.481	1.606	0.2964	18.46	NaN	NaN	NaN	NaN
2013-05-10_GAG_Top10HCD_HM1_GJ178	3575	1602	26.677	0.91999	-0.14001	10	3443700	47015000	0.56	1	0.85244	vesicle1	13.63	36.51	36.51	119.1	92.18	10.99	0	10.99	0.2711	2.467	1.604	0.297	18.51	NaN	NaN	NaN	NaN
2013-05-10_GAG_Top10HCD_HM1_GJ178	3577	1603	26.692	1.2701	-0.26993	10	3217500	46770000	0.56	2	0.85102	vesicle1	13.63	36.52	36.52	119.1	92.21	11	0	11	0.2703	2.457	1.604	0.2974	18.55	NaN	NaN	NaN	NaN
2013-05-10_GAG_Top10HCD_HM1_GJ178	3580	1604	26.713	1.5599	-0.48006	10	3104000	46821000	0.56	3	0.84905	vesicle1	13.62	36.53	36.53	119.2	92.25	11.01	0	11.01	0.2691	2.444	1.602	0.298	18.59	NaN	NaN	NaN	NaN
2013-05-10_GAG_Top10HCD_HM1_GJ178	3584	1605	26.739	0.9201	-0.1199	10	2642400	45598000	0.56	1	0.84664	vesicle1	13.61	36.54	36.54	119.2	92.3	11.03	0	11.03	0.2678	2.427	1.601	0.2987	18.65	NaN	NaN	NaN	NaN
2013-05-10_GAG_Top10HCD_HM1_GJ178	3586	1606	26.755	1.2599	-0.31012	10	2615000	45996000	0.56	2	0.84521	vesicle1	13.6	36.55	36.55	119.3	92.33	11.05	0	11.05	0.267	2.417	1.6	0.2991	18.69	NaN	NaN	NaN	NaN
2013-05-10_GAG_Top10HCD_HM1_GJ178	3589	1607	26.776	0.91999	-0.13001	10	2285500	45303000	0.56	1	0.84326	vesicle1	13.6	36.55	36.55	119.3	92.37	11.06	0	11.06	0.2658	2.403	1.599	0.2996	18.74	NaN	NaN	NaN	NaN
2013-05-10_GAG_Top10HCD_HM1_GJ178	3591	1608	26.791	0.61947	0.059469	10	2191500	48095000	0.56	0	0.84184	vesicle1	13.59	36.56	36.56	119.4	92.4	11.07	0	11.07	0.265	2.393	1.598	0.3	18.77	NaN	NaN	NaN	NaN
2013-05-10_GAG_Top10HCD_HM1_GJ178	3592	1609	26.801	0.60001	0.040014	10	1956200	47831000	0.56	0	0.84088	vesicle1	13.59	36.57	36.57	119.4	92.42	11.08	0	11.08	0.2645	2.387	1.598	0.3003	18.79	NaN	NaN	NaN	NaN
2013-05-10_GAG_Top10HCD_HM1_GJ178	3593	1610	26.811	0.60001	0.040014	10	1863900	47395000	0.56	0	0.83995	vesicle1	13.58	36.57	36.57	119.4	92.43	11.09	0	11.09	0.264	2.38	1.597	0.3006	18.82	NaN	NaN	NaN	NaN
2013-05-10_GAG_Top10HCD_HM1_GJ178	3594	1611	26.821	0.61008	0.050085	10	1755300	47447000	0.56	0	0.83902	vesicle1	13.58	36.57	36.57	119.4	92.45	11.1	0	11.1	0.2634	2.374	1.597	0.3008	18.84	NaN	NaN	NaN	NaN
2013-05-10_GAG_Top10HCD_HM1_GJ178	3595	1612	26.831	1.6013	-0.47874	10	1611500	47081000	0.56	3	0.83808	vesicle1	13.57	36.58	36.58	119.5	92.47	11.1	0	11.1	0.2629	2.367	1.596	0.3011	18.86	NaN	NaN	NaN	NaN
2013-05-10_GAG_Top10HCD_HM1_GJ178	3599	1613	26.858	0.91919	-0.11081	10	1343100	47965000	0.56	1	0.8356	vesicle1	13.58	36.61	36.61	119.5	92.46	11.12	0	11.12	0.2632	2.366	1.596	0.3018	18.91	NaN	NaN	NaN	NaN
2013-05-10_GAG_Top10HCD_HM1_GJ178	3601	1614	26.873	2.9299	-1.1201	10	1428100	47588000	0.56	7	0.83418	vesicle1	13.62	36.67	36.67	119.4	92.37	11.13	0	11.13	0.2656	2.386	1.597	0.3022	18.92	NaN	NaN	NaN	NaN
2013-05-10_GAG_Top10HCD_HM1_GJ178	3609	1615	26.922	1.9401	-0.61988	10	1632000	46906000	0.56	4	0.82964	vesicle1	13.72	36.83	36.83	119.2	92.09	11.17	0	11.17	0.2734	2.448	1.601	0.3035	18.96	NaN	NaN	NaN	NaN
2013-05-10_GAG_Top10HCD_HM1_GJ178	3614	1616	26.955	1.2599	-0.31012	10	1702700	46428000	0.56	2	0.82664	vesicle1	13.79	36.95	36.95	119.1	91.9	11.19	0	11.19	0.2785	2.489	1.604	0.3044	18.98	NaN	NaN	NaN	NaN
2013-05-10_GAG_Top10HCD_HM1_GJ178	3617	1617	26.976	1.26	-0.30001	10	1747500	46260000	0.56	2	0.82469	vesicle1	13.84	37.02	37.02	119	91.78	11.2	0	11.2	0.2818	2.516	1.605	0.3049	19	NaN	NaN	NaN	NaN
2013-05-10_GAG_Top10HCD_HM1_GJ178	3620	1618	26.997	1.6	-0.49	10	1807900	46221000	0.56	3	0.82274	vesicle1	13.88	37.09	37.09	119	91.65	11.22	0	11.22	0.2852	2.543	1.607	0.3055	19.01	NaN	NaN	NaN	NaN
2013-05-10_GAG_Top10HCD_HM1_GJ178	3624	1619	27.023	0.91999	-0.11001	10	1890800	46123000	0.56	1	0.82027	vesicle1	13.94	37.18	37.18	118.9	91.5	11.23	0	11.23	0.2894	2.576	1.609	0.3062	19.03	NaN	NaN	NaN	NaN
2013-05-10_GAG_Top10HCD_HM1_GJ178	3626	1620	27.039	1.9501	-0.62993	10	1885700	44551000	0.56	4	0.81884	vesicle1	13.98	37.23	37.23	118.8	91.41	11.24	0	11.24	0.2918	2.596	1.61	0.3066	19.04	NaN	NaN	NaN	NaN
2013-05-10_GAG_Top10HCD_HM1_GJ178	3631	1621	27.071	0.91003	-0.13997	10	2434400	46638000	0.56	1	0.81582	vesicle1	14.05	37.35	37.35	118.7	91.22	11.27	0	11.27	0.297	2.636	1.613	0.3074	19.06	NaN	NaN	NaN	NaN
2013-05-10_GAG_Top10HCD_HM1_GJ178	3633	1622	27.086	1.6	-0.46	10	2488100	44291000	0.56	3	0.81442	vesicle1	14.08	37.4	37.4	118.6	91.13	11.28	0	11.28	0.2994	2.655	1.614	0.3078	19.07	NaN	NaN	NaN	NaN
2013-05-10_GAG_Top10HCD_HM1_GJ178	3637	1623	27.113	1.6	-0.46	10	2840000	46064000	0.56	3	0.81194	vesicle1	14.14	37.49	37.49	118.5	90.98	11.29	0	11.29	0.3036	2.689	1.616	0.3085	19.09	NaN	NaN	NaN	NaN
2013-05-10_GAG_Top10HCD_HM1_GJ178	3641	1624	27.14	0.91999	-0.13001	10	3219700	46491000	0.56	1	0.80946	vesicle1	14.19	37.58	37.58	118.4	90.82	11.31	0	11.31	0.3079	2.722	1.618	0.3092	19.11	NaN	NaN	NaN	NaN
2013-05-10_GAG_Top10HCD_HM1_GJ178	3643	1625	27.155	0.59841	0.038412	10	3422300	45520000	0.56	0	0.80804	vesicle1	14.23	37.62	37.62	118.3	90.69	11.31	0	11.31	0.3093	2.734	1.62	0.31	19.14	NaN	NaN	NaN	NaN
2013-05-10_GAG_Top10HCD_HM1_GJ178	3644	1626	27.165	1.6017	-0.45828	10	3439800	46359000	0.56	3	0.80711	vesicle1	14.26	37.63	37.63	118.2	90.55	11.31	0	11.31	0.3087	2.731	1.622	0.3111	19.18	NaN	NaN	NaN	NaN
2013-05-10_GAG_Top10HCD_HM1_GJ178	3648	1627	27.192	0.60928	0.049283	10	3874000	46900000	0.56	0	0.80463	vesicle1	14.34	37.65	37.65	117.8	90.17	11.28	0	11.28	0.3073	2.724	1.628	0.3139	19.28	NaN	NaN	NaN	NaN
2013-05-10_GAG_Top10HCD_HM1_GJ178	3649	1628	27.202	1.6006	-0.49943	10	4096600	46563000	0.56	3	0.80369	vesicle1	14.37	37.65	37.65	117.7	90.03	11.27	0	11.27	0.3068	2.721	1.63	0.315	19.33	NaN	NaN	NaN	NaN
2013-05-10_GAG_Top10HCD_HM1_GJ178	3653	1629	27.228	0.82993	-0.13007	10	4451300	48021000	0.56	1	0.80122	vesicle1	14.45	37.67	37.67	117.4	89.65	11.25	0	11.25	0.3054	2.714	1.636	0.3178	19.43	NaN	NaN	NaN	NaN
2013-05-10_GAG_Top10HCD_HM1_GJ178	3655	1630	27.242	0.92033	-0.10967	10	4784300	49775000	0.56	1	0.79993	vesicle1	14.5	37.68	37.68	117.2	89.45	11.24	0	11.24	0.3046	2.71	1.639	0.3193	19.49	NaN	NaN	NaN	NaN
2013-05-10_GAG_Top10HCD_HM1_GJ178	3657	1631	27.258	0.6292	0.069196	10	4956000	49989000	0.56	0	0.79851	vesicle1	14.54	37.69	37.69	117	89.24	11.23	0	11.23	0.3038	2.706	1.642	0.3209	19.55	NaN	NaN	NaN	NaN
2013-05-10_GAG_Top10HCD_HM1_GJ178	3658	1632	27.268	1.2606	-0.29943	9.809	5065600	52089000	0.56	2	0.79778	vesicle1	14.57	37.7	37.7	116.8	89.09	11.22	0	11.22	0.3033	2.703	1.644	0.322	19.59	NaN	NaN	NaN	NaN
2013-05-10_GAG_Top10HCD_HM1_GJ178	3661	1633	27.289	0.61947	0.059469	10	5221000	52380000	0.56	0	0.79662	vesicle1	14.64	37.71	37.71	116.6	88.79	11.2	0	11.2	0.3022	2.697	1.648	0.3242	19.67	NaN	NaN	NaN	NaN
2013-05-10_GAG_Top10HCD_HM1_GJ178	3662	1634	27.299	1.4905	-0.47952	9.662	5514000	53876000	0.56	3	0.79605	vesicle1	14.67	37.72	37.72	116.4	88.64	11.19	0	11.19	0.3016	2.694	1.651	0.3253	19.71	NaN	NaN	NaN	NaN
2013-05-10_GAG_Top10HCD_HM1_GJ178	3666	1635	27.324	1.2701	-0.26993	10	5613600	53837000	0.56	2	0.79468	vesicle1	14.74	37.73	37.73	116.1	88.29	11.17	0	11.17	0.3003	2.687	1.656	0.328	19.81	NaN	NaN	NaN	NaN
2013-05-10_GAG_Top10HCD_HM1_GJ178	3669	1636	27.345	0.91999	-0.11001	10	5638800	55144000	0.56	1	0.79351	vesicle1	14.81	37.75	37.75	115.8	87.99	11.16	0	11.16	0.2992	2.682	1.66	0.3302	19.89	NaN	NaN	NaN	NaN
2013-05-10_GAG_Top10HCD_HM1_GJ178	3671	1637	27.361	0.58949	0.029485	10	5777100	56289000	0.56	0	0.79266	vesicle1	14.86	37.76	37.76	115.6	87.77	11.14	0	11.14	0.2984	2.677	1.664	0.3318	19.95	NaN	NaN	NaN	NaN
2013-05-10_GAG_Top10HCD_HM1_GJ178	3672	1638	27.371	1.2605	-0.30955	9.071	6261400	59352000	0.56	2	0.79212	vesicle1	14.89	37.77	37.77	115.5	87.63	11.14	0	11.14	0.2979	2.675	1.666	0.3329	19.98	NaN	NaN	NaN	NaN
2013-05-10_GAG_Top10HCD_HM1_GJ178	3675	1639	27.392	3.2901	-1.2599	10	5791000	57491000	0.56	8	0.79095	vesicle1	14.95	37.78	37.78	115.2	87.34	11.12	0	11.12	0.2967	2.669	1.67	0.3351	20.06	NaN	NaN	NaN	NaN
2013-05-10_GAG_Top10HCD_HM1_GJ178	3684	1640	27.446	1.58	-0.43003	10	5572400	59530000	0.56	3	0.78792	vesicle1	15.11	37.82	37.82	114.5	86.56	11.07	0	11.07	0.2938	2.653	1.682	0.3409	20.27	NaN	NaN	NaN	NaN
2013-05-10_GAG_Top10HCD_HM1_GJ178	3688	1641	27.473	1.27	-0.27005	10	5587100	58922000	0.56	2	0.78647	vesicle1	15.1	37.78	37.78	114.5	86.61	11.1	0	11.1	0.2955	2.662	1.681	0.3401	20.23	NaN	NaN	NaN	NaN
2013-05-10_GAG_Top10HCD_HM1_GJ178	3691	1642	27.494	1.26	-0.27001	10	5379800	57904000	0.56	2	0.7853	vesicle1	15.08	37.74	37.74	114.6	86.71	11.12	0	11.12	0.2971	2.671	1.679	0.3389	20.19	NaN	NaN	NaN	NaN
2013-05-10_GAG_Top10HCD_HM1_GJ178	3694	1643	27.515	1.5601	-0.46994	10	5226200	57026000	0.56	3	0.78413	vesicle1	15.05	37.7	37.7	114.7	86.8	11.15	0	11.15	0.2988	2.68	1.677	0.3378	20.14	NaN	NaN	NaN	NaN
2013-05-10_GAG_Top10HCD_HM1_GJ178	3698	1644	27.541	1.26	-0.30001	10	5278300	58052000	0.56	2	0.7827	vesicle1	15.02	37.65	37.65	114.8	86.92	11.18	0	11.18	0.3009	2.691	1.675	0.3365	20.08	NaN	NaN	NaN	NaN
2013-05-10_GAG_Top10HCD_HM1_GJ178	3701	1645	27.562	0.91999	-0.12001	10	4989400	55908000	0.56	1	0.78154	vesicle1	15	37.61	37.61	114.9	87.01	11.21	0	11.21	0.3025	2.699	1.674	0.3353	20.04	NaN	NaN	NaN	NaN
2013-05-10_GAG_Top10HCD_HM1_GJ178	3703	1646	27.577	1.9401	-0.63988	10	4635900	53609000	0.56	4	0.78069	vesicle1	14.98	37.59	37.59	114.9	87.08	11.23	0	11.23	0.3038	2.706	1.672	0.3345	20	NaN	NaN	NaN	NaN
2013-05-10_GAG_Top10HCD_HM1_GJ178	3708	1647	27.61	1.9498	-0.63016	10	4599100	54876000	0.56	4	0.7789	vesicle1	14.94	37.53	37.53	115	87.23	11.27	0	11.27	0.3063	2.719	1.67	0.3328	19.93	NaN	NaN	NaN	NaN
2013-05-10_GAG_Top10HCD_HM1_GJ178	3713	1648	27.642	1.2401	-0.26992	10	4248000	54798000	0.56	2	0.7771	vesicle1	14.91	37.47	37.47	115.1	87.38	11.31	0	11.31	0.3089	2.732	1.667	0.3311	19.86	NaN	NaN	NaN	NaN
2013-05-10_GAG_Top10HCD_HM1_GJ178	3716	1649	27.663	1.28	-0.25998	10	4035400	54819000	0.56	2	0.77596	vesicle1	14.88	37.43	37.43	115.2	87.47	11.33	0	11.33	0.3105	2.741	1.666	0.33	19.81	NaN	NaN	NaN	NaN
2013-05-10_GAG_Top10HCD_HM1_GJ178	3719	1650	27.684	1.5599	-0.44006	10	3802200	53797000	0.56	3	0.77478	vesicle1	14.86	37.39	37.39	115.3	87.57	11.36	0	11.36	0.3122	2.749	1.664	0.3289	19.77	NaN	NaN	NaN	NaN
2013-05-10_GAG_Top10HCD_HM1_GJ178	3723	1651	27.71	0.91999	-0.11001	10	3382400	53239000	0.56	1	0.77334	vesicle1	14.83	37.34	37.34	115.4	87.68	11.39	0	11.39	0.3143	2.76	1.662	0.3275	19.71	NaN	NaN	NaN	NaN
2013-05-10_GAG_Top10HCD_HM1_GJ178	3725	1652	27.725	0.6395	0.079496	10	3044100	50633000	0.56	0	0.7725	vesicle1	14.81	37.31	37.31	115.4	87.75	11.41	0	11.41	0.3155	2.766	1.661	0.3267	19.67	NaN	NaN	NaN	NaN
2013-05-10_GAG_Top10HCD_HM1_GJ178	3726	1653	27.736	0.88062	-0.11938	10	2976000	50657000	0.56	1	0.77191	vesicle1	14.8	37.29	37.29	115.5	87.8	11.42	0	11.42	0.3164	2.77	1.66	0.3261	19.65	NaN	NaN	NaN	NaN
2013-05-10_GAG_Top10HCD_HM1_GJ178	3728	1654	27.751	0.91988	-0.11012	10	2847200	51059000	0.56	1	0.7711	vesicle1	14.78	37.27	37.27	115.5	87.85	11.44	0	11.44	0.3175	2.776	1.659	0.3255	19.62	NaN	NaN	NaN	NaN
2013-05-10_GAG_Top10HCD_HM1_GJ178	3730	1655	27.766	0.60951	0.049512	10	2674800	51089000	0.56	0	0.77025	vesicle1	14.83	37.28	37.28	115.4	87.64	11.44	0	11.44	0.3183	2.781	1.663	0.3284	19.75	NaN	NaN	NaN	NaN
2013-05-10_GAG_Top10HCD_HM1_GJ178	3731	1656	27.776	1.6007	-0.46931	10	2588700	51986000	0.56	3	0.76969	vesicle1	14.86	37.29	37.29	115.2	87.5	11.45	0	11.45	0.3189	2.785	1.665	0.3303	19.84	NaN	NaN	NaN	NaN
2013-05-10_GAG_Top10HCD_HM1_GJ178	3735	1657	27.803	1.5998	-0.48023	10	2208200	50221000	0.56	3	0.76821	vesicle1	14.93	37.3	37.3	114.9	87.12	11.46	0	11.46	0.3203	2.794	1.671	0.3352	20.06	NaN	NaN	NaN	NaN
2013-05-10_GAG_Top10HCD_HM1_GJ178	3739	1658	27.83	0.82008	-0.12992	10	1784200	49237000	0.56	1	0.76674	vesicle1	15.01	37.32	37.32	114.6	86.75	11.48	0	11.48	0.3217	2.803	1.678	0.3401	20.27	NaN	NaN	NaN	NaN
2013-05-10_GAG_Top10HCD_HM1_GJ178	3741	1659	27.843	0.91999	-0.12001	10	1794600	51040000	0.56	1	0.76598	vesicle1	15.05	37.33	37.33	114.5	86.55	11.48	0	11.48	0.3224	2.808	1.681	0.3427	20.39	NaN	NaN	NaN	NaN
2013-05-10_GAG_Top10HCD_HM1_GJ178	3743	1660	27.859	0.86998	-0.12002	10	1696400	48634000	0.56	1	0.76513	vesicle1	15.09	37.34	37.34	114.3	86.34	11.49	0	11.49	0.3232	2.813	1.685	0.3455	20.51	NaN	NaN	NaN	NaN
2013-05-10_GAG_Top10HCD_HM1_GJ178	3745	1661	27.873	0.92033	-0.12967	10	1819600	49812000	0.56	1	0.76433	vesicle1	15.13	37.35	37.35	114.1	86.14	11.5	0	11.5	0.324	2.818	1.688	0.3482	20.63	NaN	NaN	NaN	NaN
2013-05-10_GAG_Top10HCD_HM1_GJ178	3747	1662	27.888	1.2396	-0.29038	10	1970400	48316000	0.56	2	0.76348	vesicle1	15.18	37.36	37.36	114	85.92	11.51	0	11.51	0.3248	2.823	1.692	0.351	20.75	NaN	NaN	NaN	NaN
2013-05-10_GAG_Top10HCD_HM1_GJ178	3750	1663	27.909	2.2971	-0.63294	10	1884100	46732000	0.56	5	0.76234	vesicle1	15.23	37.37	37.37	113.7	85.63	11.52	0	11.52	0.3259	2.83	1.697	0.3549	20.92	NaN	NaN	NaN	NaN
2013-05-10_GAG_Top10HCD_HM1_GJ178	3756	1664	27.947	1.5238	-0.096219	10	2237800	52982000	0.65	2	0.76022	vesicle1	15.34	37.39	37.39	113.3	85.09	11.54	0	11.54	0.3279	2.843	1.706	0.362	21.22	NaN	NaN	NaN	NaN
2013-05-10_GAG_Top10HCD_HM1_GJ178	3759	1665	27.973	2.21	-0.44003	10	2202000	54229000	0.65	4	0.75882	vesicle1	15.42	37.41	37.41	113	84.74	11.55	0	11.55	0.3292	2.851	1.712	0.3667	21.42	NaN	NaN	NaN	NaN
2013-05-10_GAG_Top10HCD_HM1_GJ178	3764	1666	28.01	1.8146	-0.32542	9.911	2134000	55173000	0.65	3	0.75678	vesicle1	15.52	37.43	37.43	112.6	84.22	11.57	0	11.57	0.3312	2.863	1.721	0.3735	21.71	NaN	NaN	NaN	NaN
2013-05-10_GAG_Top10HCD_HM1_GJ178	3768	1667	28.04	1.2547	-0.30527	10	2297700	55868000	0.56	2	0.75511	vesicle1	15.61	37.45	37.45	112.3	83.79	11.58	0	11.58	0.3328	2.873	1.728	0.3791	21.94	NaN	NaN	NaN	NaN
2013-05-10_GAG_Top10HCD_HM1_GJ178	3771	1668	28.061	0.91988	-0.12012	10	2064000	55300000	0.56	1	0.75395	vesicle1	15.68	37.54	37.54	112	83.48	11.59	0	11.59	0.3345	2.886	1.733	0.3815	22.02	NaN	NaN	NaN	NaN
2013-05-10_GAG_Top10HCD_HM1_GJ178	3773	1669	28.076	1.2702	-0.27982	10	2201500	56148000	0.56	2	0.75311	vesicle1	15.74	37.66	37.66	111.8	83.25	11.59	0	11.59	0.3361	2.9	1.737	0.3823	22.01	NaN	NaN	NaN	NaN
2013-05-10_GAG_Top10HCD_HM1_GJ178	3776	1670	28.097	2.2898	-0.79015	10	2068700	56008000	0.56	5	0.75194	vesicle1	15.83	37.82	37.82	111.6	82.92	11.59	0	11.59	0.3383	2.919	1.743	0.3835	22	NaN	NaN	NaN	NaN
2013-05-10_GAG_Top10HCD_HM1_GJ178	3782	1671	28.135	1.26	-0.29001	10	1883300	56939000	0.56	2	0.74983	vesicle1	15.99	38.1	38.1	111.1	82.34	11.59	0	11.59	0.3424	2.954	1.753	0.3855	21.99	NaN	NaN	NaN	NaN
2013-05-10_GAG_Top10HCD_HM1_GJ178	3785	1672	28.156	2.7169	-0.80306	10	1602500	53794000	0.56	6	0.74866	vesicle1	16.07	38.26	38.26	110.8	82.01	11.59	0	11.59	0.3446	2.972	1.758	0.3866	21.99	NaN	NaN	NaN	NaN
2013-05-10_GAG_Top10HCD_HM1_GJ178	3792	1673	28.202	2.5838	-0.55615	10	1513100	57995000	0.65	5	0.74616	vesicle1	16.26	38.6	38.6	110.2	81.32	11.6	0	11.6	0.3494	3.013	1.77	0.389	21.97	NaN	NaN	NaN	NaN
2013-05-10_GAG_Top10HCD_HM1_GJ178	3798	1674	28.245	3.1344	-0.95558	10	1203200	56328000	0.65	7	0.74378	vesicle1	16.43	38.93	38.93	109.7	80.66	11.6	0	11.6	0.3539	3.052	1.782	0.3913	21.96	NaN	NaN	NaN	NaN
2013-05-10_GAG_Top10HCD_HM1_GJ178	3806	1675	28.297	2.6048	-0.93521	10	976340	56339000	0.56	6	0.74089	vesicle1	16.65	39.32	39.32	109	79.85	11.6	0	11.6	0.3595	3.099	1.796	0.394	21.94	NaN	NaN	NaN	NaN
2013-05-10_GAG_Top10HCD_HM1_GJ178	3813	1676	28.34	1.21	-0.27002	10	966580	55968000	0.56	2	0.73849	vesicle1	16.83	39.65	39.65	108.5	79.19	11.6	0	11.6	0.3641	3.138	1.807	0.3963	21.93	NaN	NaN	NaN	NaN
2013-05-10_GAG_Top10HCD_HM1_GJ178	3816	1677	28.361	0.93018	-0.099824	10	934440	55556000	0.56	1	0.73738	vesicle1	16.88	39.74	39.74	108.1	78.87	11.6	0	11.6	0.364	3.138	1.81	0.3965	21.91	NaN	NaN	NaN	NaN
2013-05-10_GAG_Top10HCD_HM1_GJ178	3818	1678	28.376	1.2794	-0.27055	10	939700	54985000	0.56	2	0.73652	vesicle1	16.9	39.76	39.76	107.8	78.63	11.59	0	11.59	0.3623	3.127	1.811	0.3961	21.87	NaN	NaN	NaN	NaN
2013-05-10_GAG_Top10HCD_HM1_GJ178	3821	1679	28.397	1.5104	-0.44961	10	942750	53621000	0.56	3	0.73534	vesicle1	16.93	39.79	39.79	107.4	78.3	11.58	0	11.58	0.3601	3.111	1.812	0.3956	21.83	NaN	NaN	NaN	NaN
2013-05-10_GAG_Top10HCD_HM1_GJ178	3825	1680	28.423	2.5201	-0.8799	10	964140	53117000	0.56	6	0.73395	vesicle1	16.96	39.82	39.82	107	77.91	11.56	0	11.56	0.3574	3.091	1.813	0.3949	21.78	NaN	NaN	NaN	NaN
2013-05-10_GAG_Top10HCD_HM1_GJ178	3832	1681	28.465	1.1999	-0.27009	10	1001500	51335000	0.56	2	0.73163	vesicle1	17.01	39.87	39.87	106.2	77.25	11.54	0	11.54	0.3529	3.059	1.816	0.3938	21.69	NaN	NaN	NaN	NaN
2013-05-10_GAG_Top10HCD_HM1_GJ178	3835	1682	28.485	1.26	-0.26001	10	990690	50849000	0.56	2	0.7314	vesicle1	17.04	39.9	39.9	105.8	76.94	11.52	0	11.52	0.3508	3.044	1.817	0.3933	21.65	NaN	NaN	NaN	NaN
2013-05-10_GAG_Top10HCD_HM1_GJ178	3838	1683	28.506	0.9201	-0.1099	10	994800	49963000	0.56	1	0.7318	vesicle1	17.07	39.93	39.93	105.4	76.61	11.51	0	11.51	0.3486	3.028	1.818	0.3927	21.6	NaN	NaN	NaN	NaN
2013-05-10_GAG_Top10HCD_HM1_GJ178	3840	1684	28.521	1.2599	-0.29012	10	1044300	48873000	0.56	2	0.73209	vesicle1	17.09	39.95	39.95	105.1	76.38	11.5	0	11.5	0.347	3.016	1.819	0.3923	21.57	NaN	NaN	NaN	NaN
2013-05-10_GAG_Top10HCD_HM1_GJ178	3843	1685	28.542	0.93006	-0.099939	10	1021400	48323000	0.56	1	0.73248	vesicle1	17.11	39.98	39.98	104.7	76.05	11.49	0	11.49	0.3448	3	1.82	0.3917	21.53	NaN	NaN	NaN	NaN
2013-05-10_GAG_Top10HCD_HM1_GJ178	3845	1686	28.557	0.92995	-0.10005	10	1029500	47140000	0.56	1	0.73277	vesicle1	17.13	40	40	104.4	75.81	11.48	0	11.48	0.3431	2.988	1.821	0.3913	21.5	NaN	NaN	NaN	NaN
2013-05-10_GAG_Top10HCD_HM1_GJ178	3847	1687	28.573	0.60986	0.049856	10	990710	46545000	0.56	0	0.73306	vesicle1	17.15	40.02	40.02	104.1	75.57	11.47	0	11.47	0.3415	2.976	1.821	0.3909	21.46	NaN	NaN	NaN	NaN
2013-05-10_GAG_Top10HCD_HM1_GJ178	3848	1688	28.583	1.2601	-0.27989	10	999720	46946000	0.56	2	0.73325	vesicle1	17.17	40.03	40.03	103.9	75.41	11.47	0	11.47	0.3404	2.968	1.822	0.3907	21.44	NaN	NaN	NaN	NaN
2013-05-10_GAG_Top10HCD_HM1_GJ178	3851	1689	28.604	1.26	-0.30001	10	1077900	46920000	0.56	2	0.73365	vesicle1	17.19	40.06	40.06	103.6	75.08	11.46	0	11.46	0.3382	2.952	1.823	0.3901	21.4	NaN	NaN	NaN	NaN
2013-05-10_GAG_Top10HCD_HM1_GJ178	3854	1690	28.625	0.62954	0.069539	10	972000	45885000	0.56	0	0.73404	vesicle1	17.22	40.09	40.09	103.2	74.75	11.44	0	11.44	0.336	2.936	1.824	0.3895	21.36	NaN	NaN	NaN	NaN
2013-05-10_GAG_Top10HCD_HM1_GJ178	3855	1691	28.636	1.2805	-0.25952	10	992090	45758000	0.56	2	0.73424	vesicle1	17.24	40.1	40.1	103	74.59	11.44	0	11.44	0.3349	2.928	1.825	0.3893	21.33	NaN	NaN	NaN	NaN
2013-05-10_GAG_Top10HCD_HM1_GJ178	3858	1692	28.657	0.91999	-0.11001	10	995760	45590000	0.56	1	0.73464	vesicle1	17.26	40.12	40.12	102.6	74.28	11.43	0	11.43	0.3335	2.918	1.826	0.3885	21.27	NaN	NaN	NaN	NaN
2013-05-10_GAG_Top10HCD_HM1_GJ178	3860	1693	28.672	2.2701	-0.78995	10	1020800	46675000	0.56	5	0.73493	vesicle1	17.29	40.11	40.11	102.4	74.1	11.43	0	11.43	0.3339	2.922	1.828	0.3877	21.21	NaN	NaN	NaN	NaN
2013-05-10_GAG_Top10HCD_HM1_GJ178	3866	1694	28.71	2.57	-0.92	10	1039900	46498000	0.56	6	0.73564	vesicle1	17.34	40.08	40.08	102	73.65	11.43	0	11.43	0.3349	2.93	1.833	0.3857	21.04	NaN	NaN	NaN	NaN
2013-05-10_GAG_Top10HCD_HM1_GJ178	3873	1695	28.753	1.91	-0.59998	10	1022400	48158000	0.56	4	0.73645	vesicle1	17.41	40.05	40.05	101.6	73.15	11.43	0	11.43	0.3361	2.94	1.839	0.3834	20.85	NaN	NaN	NaN	NaN
2013-05-10_GAG_Top10HCD_HM1_GJ178	3878	1696	28.785	0.94002	-0.099982	10	1189700	48388000	0.56	1	0.73704	vesicle1	17.45	40.02	40.02	101.2	72.77	11.43	0	11.43	0.3369	2.947	1.843	0.3818	20.71	NaN	NaN	NaN	NaN
2013-05-10_GAG_Top10HCD_HM1_GJ178	3880	1697	28.8	1.26	-0.30001	10	1442900	49367000	0.56	2	0.73734	vesicle1	17.48	40.01	40.01	101	72.59	11.43	0	11.43	0.3373	2.95	1.845	0.3809	20.64	NaN	NaN	NaN	NaN
2013-05-10_GAG_Top10HCD_HM1_GJ178	3883	1698	28.821	1.8999	-0.65005	10	1839700	50647000	0.56	4	0.73773	vesicle1	17.51	40	40	100.8	72.34	11.43	0	11.43	0.3379	2.955	1.848	0.3798	20.55	NaN	NaN	NaN	NaN
2013-05-10_GAG_Top10HCD_HM1_GJ178	3888	1699	28.853	1.2101	-0.2799	10	2313000	51889000	0.56	2	0.73833	vesicle1	17.55	39.97	39.97	100.5	71.96	11.43	0	11.43	0.3387	2.962	1.852	0.3781	20.42	NaN	NaN	NaN	NaN
2013-05-10_GAG_Top10HCD_HM1_GJ178	3891	1700	28.873	0.92995	-0.10005	10	2600700	52871000	0.56	1	0.73871	vesicle1	17.58	39.96	39.96	100.2	71.72	11.43	0	11.43	0.3392	2.967	1.855	0.3771	20.33	NaN	NaN	NaN	NaN
2013-05-10_GAG_Top10HCD_HM1_GJ178	3893	1701	28.889	0.92995	-0.10005	10	2949800	53512000	0.56	1	0.739	vesicle1	17.61	39.95	39.95	100.1	71.54	11.43	0	11.43	0.3397	2.97	1.857	0.3763	20.26	NaN	NaN	NaN	NaN
2013-05-10_GAG_Top10HCD_HM1_GJ178	3895	1702	28.904	2.6309	-0.97912	10	3257800	54567000	0.56	6	0.73929	vesicle1	17.63	39.94	39.94	99.89	71.36	11.44	0	11.44	0.3401	2.974	1.859	0.3754	20.2	NaN	NaN	NaN	NaN
2013-05-10_GAG_Top10HCD_HM1_GJ178	3902	1703	28.948	3.1691	-1.2809	10	3840500	56452000	0.56	8	0.74011	vesicle1	17.69	39.9	39.9	99.41	70.84	11.44	0	11.44	0.3412	2.984	1.865	0.3731	20.01	NaN	NaN	NaN	NaN
2013-05-10_GAG_Top10HCD_HM1_GJ178	3911	1704	29.001	2.28	-0.79999	10	4691900	58618000	0.56	5	0.74111	vesicle1	17.62	39.73	39.73	99.9	71.23	11.48	0	11.48	0.3359	2.925	1.86	0.3676	19.77	NaN	NaN	NaN	NaN
2013-05-10_GAG_Top10HCD_HM1_GJ178	3917	1705	29.039	2.64	-0.98996	10	5008100	58856000	0.56	6	0.74182	vesicle1	17.56	39.61	39.61	100.3	71.53	11.52	0	11.52	0.3319	2.881	1.856	0.3636	19.59	NaN	NaN	NaN	NaN
2013-05-10_GAG_Top10HCD_HM1_GJ178	3924	1706	29.083	1.27	-0.27005	10	5052000	57917000	0.56	2	0.74265	vesicle1	17.49	39.46	39.46	100.7	71.89	11.56	0	11.56	0.3272	2.831	1.851	0.3589	19.39	NaN	NaN	NaN	NaN
2013-05-10_GAG_Top10HCD_HM1_GJ178	3927	1707	29.104	1.6102	-0.43982	10	5028000	57391000	0.56	3	0.74304	vesicle1	17.46	39.39	39.39	100.9	72.06	11.58	0	11.58	0.325	2.806	1.849	0.3567	19.29	NaN	NaN	NaN	NaN
2013-05-10_GAG_Top10HCD_HM1_GJ178	3931	1708	29.131	1.95	-0.64004	10	4832800	56931000	0.56	4	0.74355	vesicle1	17.42	39.3	39.3	101.2	72.27	11.6	0	11.6	0.3221	2.776	1.846	0.3539	19.17	NaN	NaN	NaN	NaN
2013-05-10_GAG_Top10HCD_HM1_GJ178	3936	1709	29.163	2.6099	-0.95006	10	4456700	55819000	0.56	6	0.74416	vesicle1	17.37	39.19	39.19	101.5	72.53	11.63	0	11.63	0.3187	2.739	1.842	0.3504	19.02	NaN	NaN	NaN	NaN
2013-05-10_GAG_Top10HCD_HM1_GJ178	3943	1710	29.207	1.8999	-0.62005	10	3993100	55438000	0.56	4	0.74498	vesicle1	17.3	39.05	39.05	102	72.88	11.67	0	11.67	0.3141	2.69	1.838	0.3458	18.82	NaN	NaN	NaN	NaN
2013-05-10_GAG_Top10HCD_HM1_GJ178	3948	1711	29.239	2.97	-1.14	10	3457100	54172000	0.56	7	0.74557	vesicle1	17.25	38.95	38.95	102.3	73.14	11.7	0	11.7	0.3107	2.655	1.835	0.3425	18.67	NaN	NaN	NaN	NaN
2013-05-10_GAG_Top10HCD_HM1_GJ178	3956	1712	29.288	2.64	-0.92996	10	2673600	53120000	0.56	6	0.7465	vesicle1	17.13	38.89	38.89	102.7	73.6	11.73	0	11.73	0.3095	2.639	1.828	0.3413	18.67	NaN	NaN	NaN	NaN
2013-05-10_GAG_Top10HCD_HM1_GJ178	3963	1713	29.332	1.26	-0.29001	10	2044000	52022000	0.56	2	0.74733	vesicle1	17.01	38.86	38.86	103.1	74.03	11.75	0	11.75	0.3095	2.635	1.822	0.3413	18.73	NaN	NaN	NaN	NaN
2013-05-10_GAG_Top10HCD_HM1_GJ178	3966	1714	29.353	0.91999	-0.11001	10	1679000	50988000	0.56	1	0.74772	vesicle1	16.96	38.85	38.85	103.3	74.23	11.76	0	11.76	0.3095	2.633	1.82	0.3413	18.75	NaN	NaN	NaN	NaN
2013-05-10_GAG_Top10HCD_HM1_GJ178	3968	1715	29.368	1.6	-0.46	10	1784900	50160000	0.56	3	0.74801	vesicle1	16.91	38.84	38.84	103.4	74.38	11.76	0	11.76	0.3095	2.632	1.818	0.3413	18.78	NaN	NaN	NaN	NaN
2013-05-10_GAG_Top10HCD_HM1_GJ178	3972	1716	29.395	1.2701	-0.25993	10	1996500	50232000	0.56	2	0.74851	vesicle1	16.84	38.82	38.82	103.6	74.64	11.77	0	11.77	0.3095	2.629	1.814	0.3413	18.81	NaN	NaN	NaN	NaN
2013-05-10_GAG_Top10HCD_HM1_GJ178	3975	1717	29.416	2.5801	-0.95993	10	2236000	49185000	0.56	6	0.74891	vesicle1	16.79	38.81	38.81	103.8	74.85	11.78	0	11.78	0.3095	2.627	1.811	0.3413	18.84	NaN	NaN	NaN	NaN
2013-05-10_GAG_Top10HCD_HM1_GJ178	3982	1718	29.459	1.4999	-0.44014	10	2685900	48454000	0.56	3	0.74972	vesicle1	16.67	38.79	38.79	104.2	75.27	11.8	0	11.8	0.3095	2.624	1.806	0.3413	18.9	NaN	NaN	NaN	NaN
2013-05-10_GAG_Top10HCD_HM1_GJ178	3986	1719	29.484	1.9501	-0.61993	10	2923300	48680000	0.56	4	0.75019	vesicle1	16.6	38.77	38.77	104.4	75.51	11.81	0	11.81	0.3095	2.621	1.802	0.3413	18.93	NaN	NaN	NaN	NaN
2013-05-10_GAG_Top10HCD_HM1_GJ178	3991	1720	29.517	2.2999	-0.77008	10	3141500	48530000	0.56	5	0.7508	vesicle1	16.51	38.75	38.75	104.7	75.83	11.82	0	11.82	0.3095	2.619	1.798	0.3413	18.98	NaN	NaN	NaN	NaN
2013-05-10_GAG_Top10HCD_HM1_GJ178	3997	1721	29.555	0.60963	0.049627	10	3295800	46824000	0.56	0	0.75152	vesicle1	16.43	38.73	38.73	105	76.16	11.83	0	11.83	0.3094	2.614	1.793	0.3418	19.06	NaN	NaN	NaN	NaN
2013-05-10_GAG_Top10HCD_HM1_GJ178	3998	1722	29.565	1.2605	-0.29955	10	3226100	47228000	0.56	2	0.75171	vesicle1	16.43	38.72	38.72	105	76.17	11.83	0	11.83	0.3091	2.612	1.793	0.3429	19.13	NaN	NaN	NaN	NaN
2013-05-10_GAG_Top10HCD_HM1_GJ178	4001	1723	29.586	1.26	-0.29001	10	3338000	48164000	0.56	2	0.75211	vesicle1	16.44	38.7	38.7	105.1	76.19	11.84	0	11.84	0.3086	2.607	1.792	0.3451	19.26	NaN	NaN	NaN	NaN
2013-05-10_GAG_Top10HCD_HM1_GJ178	4004	1724	29.607	0.91999	-0.13001	10	3323800	46839000	0.56	1	0.7525	vesicle1	16.45	38.68	38.68	105.1	76.22	11.84	0	11.84	0.308	2.602	1.791	0.3473	19.4	NaN	NaN	NaN	NaN
2013-05-10_GAG_Top10HCD_HM1_GJ178	4006	1725	29.623	1.6001	-0.44989	10	3208100	47330000	0.56	3	0.75279	vesicle1	16.46	38.67	38.67	105.1	76.24	11.84	0	11.84	0.3076	2.599	1.79	0.349	19.5	NaN	NaN	NaN	NaN
2013-05-10_GAG_Top10HCD_HM1_GJ178	4010	1726	29.649	2.6299	-0.96015	10	3148700	48181000	0.56	6	0.75329	vesicle1	16.47	38.65	38.65	105.2	76.27	11.84	0	11.84	0.3069	2.592	1.788	0.3518	19.67	NaN	NaN	NaN	NaN
2013-05-10_GAG_Top10HCD_HM1_GJ178	4017	1727	29.693	2.29	-0.77004	10	2673800	47793000	0.56	5	0.75411	vesicle1	16.49	38.61	38.61	105.3	76.32	11.84	0	11.84	0.3057	2.582	1.786	0.3564	19.96	NaN	NaN	NaN	NaN
2013-05-10_GAG_Top10HCD_HM1_GJ178	4023	1728	29.731	1.2701	-0.26993	10	2330500	48066000	0.56	2	0.75483	vesicle1	16.51	38.58	38.58	105.4	76.36	11.84	0	11.84	0.3047	2.573	1.784	0.3605	20.2	NaN	NaN	NaN	NaN
2013-05-10_GAG_Top10HCD_HM1_GJ178	4026	1729	29.752	1.62	-0.42997	10	1994000	49083000	0.56	3	0.75523	vesicle1	16.52	38.56	38.56	105.4	76.39	11.84	0	11.84	0.3042	2.568	1.783	0.3627	20.34	NaN	NaN	NaN	NaN
2013-05-10_GAG_Top10HCD_HM1_GJ178	4030	1730	29.779	0.61958	0.059583	10	1638300	48829000	0.56	0	0.75574	vesicle1	16.53	38.54	38.54	105.5	76.42	11.85	0	11.85	0.3035	2.562	1.782	0.3656	20.52	NaN	NaN	NaN	NaN
2013-05-10_GAG_Top10HCD_HM1_GJ178	4031	1731	29.79	0.96039	-0.069612	10	1580800	48607000	0.56	1	0.75593	vesicle1	16.54	38.53	38.53	105.5	76.43	11.85	0	11.85	0.3032	2.559	1.781	0.3666	20.59	NaN	NaN	NaN	NaN
2013-05-10_GAG_Top10HCD_HM1_GJ178	4033	1732	29.806	1.63	-0.42002	10	1748200	51203000	0.56	3	0.75623	vesicle1	16.54	38.52	38.52	105.6	76.45	11.85	0	11.85	0.3028	2.556	1.78	0.3683	20.69	NaN	NaN	NaN	NaN
2013-05-10_GAG_Top10HCD_HM1_GJ178	4037	1733	29.833	1.28	-0.25998	10	2020600	50962000	0.56	2	0.75674	vesicle1	16.56	38.5	38.5	105.6	76.48	11.85	0	11.85	0.302	2.549	1.779	0.3712	20.87	NaN	NaN	NaN	NaN
2013-05-10_GAG_Top10HCD_HM1_GJ178	4040	1734	29.854	0.91999	-0.11001	10	2399800	52280000	0.56	1	0.75714	vesicle1	16.56	38.48	38.48	105.7	76.5	11.85	0	11.85	0.3022	2.55	1.778	0.3729	20.97	NaN	NaN	NaN	NaN
2013-05-10_GAG_Top10HCD_HM1_GJ178	4042	1735	29.87	0.61947	0.059469	10	2511100	52574000	0.56	0	0.75743	vesicle1	16.55	38.48	38.48	105.7	76.51	11.85	0	11.85	0.3042	2.567	1.778	0.3725	20.95	NaN	NaN	NaN	NaN
2013-05-10_GAG_Top10HCD_HM1_GJ178	4043	1736	29.88	1.9405	-0.60954	10	2661700	52608000	0.56	4	0.75762	vesicle1	16.54	38.48	38.48	105.7	76.52	11.85	0	11.85	0.3055	2.579	1.779	0.3722	20.93	NaN	NaN	NaN	NaN
2013-05-10_GAG_Top10HCD_HM1_GJ178	4048	1737	29.912	0.6197	0.059698	10	3028900	53288000	0.56	0	0.75823	vesicle1	16.52	38.49	38.49	105.7	76.53	11.84	0	11.84	0.3098	2.616	1.779	0.3714	20.87	NaN	NaN	NaN	NaN
2013-05-10_GAG_Top10HCD_HM1_GJ178	4049	1738	29.923	2.1603	-0.7397	9.931	3031400	53379000	0.56	5	0.75843	vesicle1	16.51	38.49	38.49	105.7	76.54	11.84	0	11.84	0.3112	2.628	1.78	0.3711	20.85	NaN	NaN	NaN	NaN
2013-05-10_GAG_Top10HCD_HM1_GJ178	4055	1739	29.959	1.6103	-0.4497	10	3209400	52860000	0.56	3	0.7591	vesicle1	16.49	38.49	38.49	105.8	76.56	11.84	0	11.84	0.316	2.668	1.781	0.3701	20.79	NaN	NaN	NaN	NaN
2013-05-10_GAG_Top10HCD_HM1_GJ178	4059	1740	29.985	1.8497	-0.59029	10	3275500	53036000	0.56	4	0.75961	vesicle1	16.47	38.49	38.49	105.8	76.57	11.84	0	11.84	0.3195	2.699	1.781	0.3694	20.74	NaN	NaN	NaN	NaN
2013-05-10_GAG_Top10HCD_HM1_GJ178	4064	1741	30.016	0.9201	-0.1199	10	3323000	53535000	0.56	1	0.76019	vesicle1	16.45	38.5	38.5	105.9	76.59	11.84	0	11.84	0.3236	2.734	1.782	0.3686	20.68	NaN	NaN	NaN	NaN
2013-05-10_GAG_Top10HCD_HM1_GJ178	4066	1742	30.032	3.5899	-1.4901	10	3317200	52158000	0.56	9	0.76047	vesicle1	16.44	38.5	38.5	105.9	76.6	11.83	0	11.83	0.3256	2.751	1.783	0.3682	20.66	NaN	NaN	NaN	NaN
2013-05-10_GAG_Top10HCD_HM1_GJ178	4076	1743	30.091	1.28	-0.25998	10	3161400	52124000	0.56	2	0.7616	vesicle1	16.39	38.51	38.51	105.9	76.63	11.83	0	11.83	0.3335	2.819	1.784	0.3666	20.55	NaN	NaN	NaN	NaN
2013-05-10_GAG_Top10HCD_HM1_GJ178	4079	1744	30.113	0.91999	-0.13001	10	2944200	50566000	0.56	1	0.762	vesicle1	16.38	38.51	38.51	106	76.64	11.83	0	11.83	0.3363	2.844	1.785	0.3661	20.51	NaN	NaN	NaN	NaN
2013-05-10_GAG_Top10HCD_HM1_GJ178	4081	1745	30.128	1.26	-0.27001	10	2889600	49641000	0.56	2	0.76229	vesicle1	16.37	38.51	38.51	106	76.65	11.83	0	11.83	0.3384	2.861	1.785	0.3657	20.48	NaN	NaN	NaN	NaN
2013-05-10_GAG_Top10HCD_HM1_GJ178	4084	1746	30.149	0.9201	-0.1299	10	2363700	47016000	0.56	1	0.76268	vesicle1	16.35	38.51	38.51	106	76.66	11.83	0	11.83	0.3412	2.885	1.786	0.3651	20.45	NaN	NaN	NaN	NaN
2013-05-10_GAG_Top10HCD_HM1_GJ178	4086	1747	30.164	1.2599	-0.31012	10	2346800	46431000	0.56	2	0.76297	vesicle1	16.33	38.47	38.47	106.2	76.78	11.84	0	11.84	0.3413	2.881	1.783	0.3651	20.48	NaN	NaN	NaN	NaN
2013-05-10_GAG_Top10HCD_HM1_GJ178	4089	1748	30.185	0.5896	0.0296	10	2121000	45090000	0.56	0	0.76336	vesicle1	16.29	38.42	38.42	106.4	76.96	11.87	0	11.87	0.3413	2.875	1.779	0.3651	20.52	NaN	NaN	NaN	NaN
2013-05-10_GAG_Top10HCD_HM1_GJ178	4090	1749	30.195	0.60001	0.040014	10	2110900	45611000	0.56	0	0.76355	vesicle1	16.27	38.39	38.39	106.5	77.04	11.88	0	11.88	0.3413	2.872	1.777	0.3651	20.54	NaN	NaN	NaN	NaN
2013-05-10_GAG_Top10HCD_HM1_GJ178	4091	1750	30.205	1.6005	-0.43954	10	1980500	45358000	0.56	3	0.76374	vesicle1	16.25	38.36	38.36	106.6	77.13	11.9	0	11.9	0.3413	2.869	1.775	0.3651	20.56	NaN	NaN	NaN	NaN
2013-05-10_GAG_Top10HCD_HM1_GJ178	4095	1751	30.232	0.91999	-0.13001	10	1758200	41529000	0.56	1	0.76424	vesicle1	16.2	38.29	38.29	106.8	77.35	11.93	0	11.93	0.3413	2.861	1.771	0.3651	20.62	NaN	NaN	NaN	NaN
2013-05-10_GAG_Top10HCD_HM1_GJ178	4097	1752	30.247	1.6	-0.45	10	1539400	41663000	0.56	3	0.76453	vesicle1	16.18	38.25	38.25	107	77.48	11.95	0	11.95	0.3413	2.856	1.768	0.3651	20.65	NaN	NaN	NaN	NaN
2013-05-10_GAG_Top10HCD_HM1_GJ178	4101	1753	30.274	0.91999	-0.13001	10	1271400	39760000	0.56	1	0.76503	vesicle1	16.13	38.18	38.18	107.3	77.71	11.98	0	11.98	0.3413	2.848	1.763	0.3651	20.71	NaN	NaN	NaN	NaN
2013-05-10_GAG_Top10HCD_HM1_GJ178	4103	1754	30.289	0.94997	-0.080026	10	1193200	41361000	0.56	1	0.76532	vesicle1	16.1	38.14	38.14	107.4	77.84	12	0	12	0.3413	2.843	1.76	0.3651	20.74	NaN	NaN	NaN	NaN
2013-05-10_GAG_Top10HCD_HM1_GJ178	4105	1755	30.305	0.92022	-0.10978	10	1090100	42471000	0.56	1	0.76561	vesicle1	16.07	38.1	38.1	107.6	77.97	12.02	0	12.02	0.3413	2.839	1.757	0.3651	20.78	NaN	NaN	NaN	NaN
2013-05-10_GAG_Top10HCD_HM1_GJ178	4107	1756	30.32	1.9398	-0.64023	10	1020100	42341000	0.56	4	0.7659	vesicle1	16.04	38.06	38.06	107.7	78.1	12.04	0	12.04	0.3413	2.834	1.754	0.3651	20.81	NaN	NaN	NaN	NaN
2013-05-10_GAG_Top10HCD_HM1_GJ178	4112	1757	30.353	0.91999	-0.12001	10	911700	38939000	0.56	1	0.76651	vesicle1	15.98	37.97	37.97	108.1	78.38	12.08	0	12.08	0.3413	2.824	1.748	0.3651	20.88	NaN	NaN	NaN	NaN
2013-05-10_GAG_Top10HCD_HM1_GJ178	4114	1758	30.368	1.26	-0.30001	10	978940	40589000	0.56	2	0.7668	vesicle1	15.96	37.93	37.93	108.2	78.51	12.1	0	12.1	0.3413	2.82	1.745	0.3651	20.92	NaN	NaN	NaN	NaN
2013-05-10_GAG_Top10HCD_HM1_GJ178	4117	1759	30.389	1.6101	-0.43993	10	915300	38525000	0.56	3	0.76719	vesicle1	15.92	37.87	37.87	108.4	78.68	12.13	0	12.13	0.3413	2.814	1.741	0.3651	20.96	NaN	NaN	NaN	NaN
2013-05-10_GAG_Top10HCD_HM1_GJ178	4121	1760	30.416	0.92033	-0.12967	10	945600	38739000	0.56	1	0.7677	vesicle1	15.87	37.8	37.8	108.7	78.91	12.16	0	12.16	0.3413	2.806	1.736	0.3651	21.02	NaN	NaN	NaN	NaN
2013-05-10_GAG_Top10HCD_HM1_GJ178	4123	1761	30.431	1.8297	-0.60032	10	1070000	40926000	0.56	4	0.76798	vesicle1	15.84	37.76	37.76	108.9	79.04	12.18	0	12.18	0.3413	2.801	1.734	0.3651	21.06	NaN	NaN	NaN	NaN
2013-05-10_GAG_Top10HCD_HM1_GJ178	4128	1762	30.462	0.9201	-0.1199	10	1156300	39399000	0.56	1	0.76856	vesicle1	15.82	37.72	37.72	109	79.15	12.2	0	12.2	0.3416	2.799	1.73	0.3673	21.22	NaN	NaN	NaN	NaN
2013-05-10_GAG_Top10HCD_HM1_GJ178	4130	1763	30.477	1.9399	-0.63011	10	1182400	40256000	0.56	4	0.76884	vesicle1	15.84	37.73	37.73	109	79.1	12.2	0	12.2	0.342	2.804	1.731	0.3701	21.38	NaN	NaN	NaN	NaN
2013-05-10_GAG_Top10HCD_HM1_GJ178	4135	1764	30.509	1.2601	-0.27989	10	1327300	40636000	0.56	2	0.76945	vesicle1	15.88	37.76	37.76	108.9	78.98	12.18	0	12.18	0.3428	2.814	1.732	0.3761	21.72	NaN	NaN	NaN	NaN
2013-05-10_GAG_Top10HCD_HM1_GJ178	4138	1765	30.53	1.2299	-0.2801	10	1318500	42302000	0.56	2	0.76985	vesicle1	15.9	37.77	37.77	108.8	78.9	12.18	0	12.18	0.3434	2.82	1.732	0.38	21.94	NaN	NaN	NaN	NaN
2013-05-10_GAG_Top10HCD_HM1_GJ178	4141	1766	30.551	1.87	-0.62004	10	1273800	41180000	0.56	4	0.77023	vesicle1	15.93	37.79	37.79	108.8	78.82	12.17	0	12.17	0.3439	2.826	1.733	0.3838	22.15	NaN	NaN	NaN	NaN
2013-05-10_GAG_Top10HCD_HM1_GJ178	4146	1767	30.582	1.26	-0.28001	10	1142400	43066000	0.56	2	0.77428	vesicle1	15.97	37.82	37.82	108.7	78.71	12.16	0	12.16	0.3448	2.836	1.734	0.3895	22.47	NaN	NaN	NaN	NaN
2013-05-10_GAG_Top10HCD_HM1_GJ178	4149	1768	30.603	1.6	-0.49	10	1072200	42430000	0.56	3	0.78088	vesicle1	15.99	37.83	37.83	108.6	78.63	12.15	0	12.15	0.3453	2.842	1.734	0.3934	22.69	NaN	NaN	NaN	NaN
2013-05-10_GAG_Top10HCD_HM1_GJ178	4153	1769	30.63	0.91999	-0.13001	10	939840	41647000	0.56	1	0.78927	vesicle1	16.02	37.85	37.85	108.5	78.53	12.14	0	12.14	0.346	2.85	1.735	0.3984	22.96	NaN	NaN	NaN	NaN
2013-05-10_GAG_Top10HCD_HM1_GJ178	4155	1770	30.645	1.6	-0.45	10	904910	40938000	0.56	3	0.79409	vesicle1	16.04	37.87	37.87	108.5	78.48	12.13	0	12.13	0.3464	2.855	1.735	0.4012	23.12	NaN	NaN	NaN	NaN
2013-05-10_GAG_Top10HCD_HM1_GJ178	4159	1771	30.672	0.60951	0.049512	10	860110	39296000	0.56	0	0.80248	vesicle1	16.07	37.89	37.89	108.4	78.38	12.12	0	12.12	0.3471	2.863	1.736	0.4062	23.4	NaN	NaN	NaN	NaN
2013-05-10_GAG_Top10HCD_HM1_GJ178	4160	1772	30.682	0.60997	0.04997	10	907330	39317000	0.56	0	0.80567	vesicle1	16.09	37.9	37.9	108.4	78.34	12.12	0	12.12	0.3474	2.866	1.736	0.408	23.5	NaN	NaN	NaN	NaN
2013-05-10_GAG_Top10HCD_HM1_GJ178	4161	1773	30.692	0.62004	0.060041	10	906120	39896000	0.56	0	0.80887	vesicle1	16.1	37.9	37.9	108.3	78.3	12.12	0	12.12	0.3477	2.869	1.737	0.4099	23.61	NaN	NaN	NaN	NaN
2013-05-10_GAG_Top10HCD_HM1_GJ178	4162	1774	30.702	1.2605	-0.29955	10	953830	38725000	0.56	2	0.81212	vesicle1	16.11	37.91	37.91	108.3	78.26	12.11	0	12.11	0.3479	2.873	1.737	0.4118	23.71	NaN	NaN	NaN	NaN
2013-05-10_GAG_Top10HCD_HM1_GJ178	4165	1775	30.723	1.2601	-0.28989	10	1144500	41099000	0.56	2	0.81872	vesicle1	16.14	37.93	37.93	108.2	78.19	12.11	0	12.11	0.3485	2.879	1.737	0.4157	23.93	NaN	NaN	NaN	NaN
2013-05-10_GAG_Top10HCD_HM1_GJ178	4168	1776	30.744	0.91999	-0.13001	10	1209400	41189000	0.56	1	0.82533	vesicle1	16.16	37.95	37.95	108.2	78.11	12.1	0	12.1	0.3491	2.885	1.738	0.4196	24.14	NaN	NaN	NaN	NaN
2013-05-10_GAG_Top10HCD_HM1_GJ178	4170	1777	30.76	1.2101	-0.2799	10	1272700	41637000	0.56	2	0.83015	vesicle1	16.18	37.97	37.97	108.1	78.07	12.09	0	12.09	0.35	2.894	1.738	0.4204	24.18	NaN	NaN	NaN	NaN
2013-05-10_GAG_Top10HCD_HM1_GJ178	4173	1778	30.78	0.90981	-0.13019	10	1331600	41120000	0.56	1	0.83649	vesicle1	16.2	38	38	108.1	78.03	12.09	0	12.09	0.3516	2.908	1.739	0.4198	24.14	NaN	NaN	NaN	NaN
2013-05-10_GAG_Top10HCD_HM1_GJ178	4175	1779	30.795	1.62	-0.43997	10	1320000	42723000	0.56	3	0.84126	vesicle1	16.22	38.03	38.03	108.1	78	12.09	0	12.09	0.3528	2.919	1.739	0.4194	24.12	NaN	NaN	NaN	NaN
2013-05-10_GAG_Top10HCD_HM1_GJ178	4179	1780	30.822	1.26	-0.25001	10	1372400	41943000	0.56	2	0.84975	vesicle1	16.25	38.08	38.08	108	77.94	12.08	0	12.08	0.3549	2.938	1.74	0.4187	24.06	NaN	NaN	NaN	NaN
2013-05-10_GAG_Top10HCD_HM1_GJ178	4182	1781	30.843	2.26	-0.76002	10	1333200	42510000	0.56	5	0.85636	vesicle1	16.28	38.12	38.12	107.9	77.9	12.08	0	12.08	0.3566	2.953	1.741	0.4182	24.03	NaN	NaN	NaN	NaN
2013-05-10_GAG_Top10HCD_HM1_GJ178	4188	1782	30.881	0.91999	-0.11001	10	1331500	44293000	0.56	1	0.8682	vesicle1	16.32	38.19	38.19	107.9	77.82	12.07	0	12.07	0.3596	2.98	1.742	0.4172	23.95	NaN	NaN	NaN	NaN
2013-05-10_GAG_Top10HCD_HM1_GJ178	4190	1783	30.896	1.94	-0.64	10	1301200	46089000	0.56	4	0.87302	vesicle1	16.34	38.21	38.21	107.8	77.79	12.06	0	12.06	0.3608	2.991	1.742	0.4168	23.93	NaN	NaN	NaN	NaN
2013-05-10_GAG_Top10HCD_HM1_GJ178	4195	1784	30.928	1.9501	-0.59993	10	1187500	48353000	0.56	4	0.88319	vesicle1	16.38	38.27	38.27	107.7	77.73	12.06	0	12.06	0.3634	3.014	1.743	0.4159	23.86	NaN	NaN	NaN	NaN
2013-05-10_GAG_Top10HCD_HM1_GJ178	4200	1785	30.961	2.66	-0.93005	10	1098800	50551000	0.56	6	0.89341	vesicle1	16.42	38.33	38.33	107.7	77.66	12.05	0	12.05	0.3659	3.037	1.744	0.4151	23.8	NaN	NaN	NaN	NaN
2013-05-10_GAG_Top10HCD_HM1_GJ178	4207	1786	31.005	2.3001	-0.77985	10	973140	54016000	0.56	5	0.90736	vesicle1	16.47	38.41	38.41	107.6	77.57	12.04	0	12.04	0.3695	3.068	1.745	0.4139	23.72	NaN	NaN	NaN	NaN
2013-05-10_GAG_Top10HCD_HM1_GJ178	4213	1787	31.044	2.3099	-0.75012	10	845000	53786000	0.56	5	0.91941	vesicle1	16.51	38.48	38.48	107.5	77.5	12.03	0	12.03	0.3725	3.096	1.746	0.4129	23.65	NaN	NaN	NaN	NaN
2013-05-10_GAG_Top10HCD_HM1_GJ178	4219	1788	31.082	1.9805	-0.57949	10	959180	56222000	0.56	4	0.93152	vesicle1	16.54	38.52	38.52	107.5	77.46	12.03	0	12.03	0.3713	3.087	1.747	0.4135	23.67	NaN	NaN	NaN	NaN
2013-05-10_GAG_Top10HCD_HM1_GJ178	4224	1789	31.115	2.3195	-0.75051	10	892810	55997000	0.56	5	0.9419	vesicle1	16.56	38.55	38.55	107.5	77.44	12.03	0	12.03	0.3696	3.073	1.748	0.4144	23.71	NaN	NaN	NaN	NaN
2013-05-10_GAG_Top10HCD_HM1_GJ178	4230	1790	31.154	1.54	-0.43997	10	992890	56791000	0.56	3	0.95406	vesicle1	16.58	38.58	38.58	107.4	77.41	12.03	0	12.03	0.3675	3.056	1.749	0.4154	23.76	NaN	NaN	NaN	NaN
2013-05-10_GAG_Top10HCD_HM1_GJ178	4234	1791	31.179	1.2901	-0.25991	10	983060	56326000	0.56	2	0.96213	vesicle1	16.6	38.6	38.6	107.4	77.4	12.02	0	12.02	0.3662	3.045	1.749	0.4161	23.79	NaN	NaN	NaN	NaN
2013-05-10_GAG_Top10HCD_HM1_GJ178	4237	1792	31.201	0.64934	0.089338	10	1071200	55775000	0.56	0	0.96889	vesicle1	16.61	38.62	38.62	107.4	77.38	12.02	0	12.02	0.365	3.036	1.75	0.4167	23.81	NaN	NaN	NaN	NaN
2013-05-10_GAG_Top10HCD_HM1_GJ178	4238	1793	31.212	0.64007	0.080068	9.555	1102200	56881000	0.56	0	0.97229	vesicle1	16.62	38.63	38.63	107.4	77.37	12.02	0	12.02	0.3645	3.031	1.75	0.417	23.82	NaN	NaN	NaN	NaN
2013-05-10_GAG_Top10HCD_HM1_GJ178	4239	1794	31.222	0.98042	-0.049585	9.426	1092500	56909000	0.56	1	0.97565	vesicle1	16.62	38.64	38.64	107.4	77.37	12.02	0	12.02	0.3639	3.027	1.751	0.4173	23.84	NaN	NaN	NaN	NaN
2013-05-10_GAG_Top10HCD_HM1_GJ178	4241	1795	31.239	1.2402	-0.2498	10	1093100	55984000	0.56	2	0.98079	vesicle1	16.63	38.65	38.65	107.4	77.35	12.02	0	12.02	0.363	3.02	1.751	0.4177	23.85	NaN	NaN	NaN	NaN
2013-05-10_GAG_Top10HCD_HM1_GJ178	4244	1796	31.259	0.95009	-0.079912	10	1181100	56292000	0.56	1	0.98729	vesicle1	16.65	38.67	38.67	107.4	77.34	12.02	0	12.02	0.3619	3.011	1.752	0.4182	23.88	NaN	NaN	NaN	NaN
2013-05-10_GAG_Top10HCD_HM1_GJ178	4246	1797	31.275	1.2397	-0.27026	10	1166300	55554000	0.56	2	0.99227	vesicle1	16.66	38.69	38.69	107.4	77.33	12.02	0	12.02	0.3611	3.004	1.752	0.4187	23.9	NaN	NaN	NaN	NaN
2013-05-10_GAG_Top10HCD_HM1_GJ178	4249	1798	31.296	0.94002	-0.089982	10	1103300	53402000	0.56	1	0.99877	vesicle1	16.67	38.7	38.7	107.4	77.31	12.02	0	12.02	0.36	2.995	1.753	0.4192	23.92	NaN	NaN	NaN	NaN
2013-05-10_GAG_Top10HCD_HM1_GJ178	4251	1799	31.312	0.94997	-0.080026	10	1123400	57167000	0.56	1	1.0037	vesicle1	16.68	38.72	38.72	107.4	77.3	12.02	0	12.02	0.3592	2.989	1.753	0.4196	23.94	NaN	NaN	NaN	NaN
2013-05-10_GAG_Top10HCD_HM1_GJ178	4253	1800	31.327	1.6401	-0.41995	10	1104400	57594000	0.56	3	1.0087	vesicle1	16.69	38.73	38.73	107.4	77.29	12.02	0	12.02	0.3583	2.982	1.753	0.42	23.96	NaN	NaN	NaN	NaN
2013-05-10_GAG_Top10HCD_HM1_GJ178	4257	1801	31.355	2.6701	-0.88986	10	1152900	57248000	0.56	6	1.0173	vesicle1	16.7	38.74	38.74	107.5	77.32	12.02	0	12.02	0.3575	2.974	1.753	0.4205	23.99	NaN	NaN	NaN	NaN
2013-05-10_GAG_Top10HCD_HM1_GJ178	4264	1802	31.399	0.92983	-0.10017	9.946	1875200	59180000	0.56	1	1.0313	vesicle1	16.66	38.65	38.65	108	77.75	12.08	0	12.08	0.3611	2.989	1.746	0.4193	24.01	NaN	NaN	NaN	NaN
2013-05-10_GAG_Top10HCD_HM1_GJ178	4266	1803	31.415	1.97	-0.61001	10	2106500	58195000	0.56	4	1.0361	vesicle1	16.64	38.62	38.62	108.2	77.89	12.1	0	12.1	0.3623	2.995	1.744	0.4189	24.03	NaN	NaN	NaN	NaN
2013-05-10_GAG_Top10HCD_HM1_GJ178	4271	1804	31.448	1.2901	-0.25991	9.911	2703600	58711000	0.56	2	1.0465	vesicle1	16.61	38.56	38.56	108.5	78.2	12.14	0	12.14	0.3649	3.006	1.738	0.4181	24.05	NaN	NaN	NaN	NaN
2013-05-10_GAG_Top10HCD_HM1_GJ178	4274	1805	31.469	3.2699	-1.2401	9.733	2991200	61930000	0.56	8	1.0532	vesicle1	16.6	38.52	38.52	108.7	78.41	12.17	0	12.17	0.3666	3.013	1.735	0.4175	24.06	NaN	NaN	NaN	NaN
2013-05-10_GAG_Top10HCD_HM1_GJ178	4283	1806	31.524	2.2503	-0.74975	9.796	3912700	64819000	0.56	5	1.0704	vesicle1	16.55	38.41	38.41	109.3	78.93	12.24	0	12.24	0.3709	3.031	1.726	0.416	24.1	NaN	NaN	NaN	NaN
2013-05-10_GAG_Top10HCD_HM1_GJ178	4289	1807	31.561	2.3197	-0.76028	9.46	4348800	65586000	0.56	5	1.0822	vesicle1	16.51	38.34	38.34	109.7	79.28	12.28	0	12.28	0.3739	3.044	1.72	0.415	24.12	NaN	NaN	NaN	NaN
2013-05-10_GAG_Top10HCD_HM1_GJ178	4295	1808	31.6	1.9701	-0.5999	9.12	4600500	67482000	0.56	4	1.0943	vesicle1	16.48	38.26	38.26	110.2	79.65	12.33	0	12.33	0.377	3.057	1.714	0.414	24.15	NaN	NaN	NaN	NaN
2013-05-10_GAG_Top10HCD_HM1_GJ178	4300	1809	31.633	2.94	-1.08	9.253	4482700	64171000	0.56	7	1.1046	vesicle1	16.45	38.2	38.2	110.5	79.96	12.37	0	12.37	0.3796	3.067	1.709	0.4132	24.17	NaN	NaN	NaN	NaN
2013-05-10_GAG_Top10HCD_HM1_GJ178	4308	1810	31.682	2.2999	-0.79008	9.167	4461600	64258000	0.56	5	1.1201	vesicle1	16.45	38.16	38.16	110.7	80.03	12.39	0	12.39	0.3784	3.054	1.706	0.4119	24.14	NaN	NaN	NaN	NaN
2013-05-10_GAG_Top10HCD_HM1_GJ178	4314	1811	31.72	1.26	-0.29001	9.544	3916600	62309000	0.56	2	1.1321	vesicle1	16.46	38.15	38.15	110.7	79.92	12.39	0	12.39	0.3754	3.031	1.706	0.4108	24.08	NaN	NaN	NaN	NaN
2013-05-10_GAG_Top10HCD_HM1_GJ178	4317	1812	31.741	1.28	-0.25998	9.395	3963900	61678000	0.56	2	1.1387	vesicle1	16.46	38.14	38.14	110.7	79.85	12.38	0	12.38	0.3737	3.018	1.706	0.4103	24.05	NaN	NaN	NaN	NaN
2013-05-10_GAG_Top10HCD_HM1_GJ178	4320	1813	31.762	0.61958	0.059583	9.67	3532900	59656000	0.56	0	1.1454	vesicle1	16.47	38.14	38.14	110.7	79.79	12.38	0	12.38	0.372	3.005	1.706	0.4097	24.01	NaN	NaN	NaN	NaN
2013-05-10_GAG_Top10HCD_HM1_GJ178	4321	1814	31.773	1.2704	-0.26959	8.758	3606300	63285000	0.56	2	1.1487	vesicle1	16.47	38.14	38.14	110.7	79.76	12.38	0	12.38	0.3712	2.999	1.706	0.4095	24	NaN	NaN	NaN	NaN
2013-05-10_GAG_Top10HCD_HM1_GJ178	4324	1815	31.794	1.2301	-0.26987	9.78	3132200	57780000	0.56	2	1.1553	vesicle1	16.48	38.13	38.13	110.7	79.69	12.37	0	12.37	0.3695	2.986	1.706	0.4089	23.96	NaN	NaN	NaN	NaN
2013-05-10_GAG_Top10HCD_HM1_GJ178	4327	1816	31.814	0.62943	0.069425	10	2813300	56432000	0.56	0	1.1618	vesicle1	16.48	38.13	38.13	110.7	79.63	12.37	0	12.37	0.3679	2.974	1.706	0.4084	23.93	NaN	NaN	NaN	NaN
2013-05-10_GAG_Top10HCD_HM1_GJ178	4328	1817	31.825	0.94059	-0.08941	9.099	2900100	58581000	0.56	1	1.1651	vesicle1	16.48	38.13	38.13	110.7	79.6	12.37	0	12.37	0.3671	2.968	1.706	0.4081	23.92	NaN	NaN	NaN	NaN
2013-05-10_GAG_Top10HCD_HM1_GJ178	4330	1818	31.84	1.2799	-0.26009	9.95	2605300	56523000	0.56	2	1.17	vesicle1	16.49	38.12	38.12	110.7	79.55	12.37	0	12.37	0.3658	2.958	1.706	0.4077	23.89	NaN	NaN	NaN	NaN
2013-05-10_GAG_Top10HCD_HM1_GJ178	4333	1819	31.862	2.3199	-0.75005	10	2419400	55122000	0.56	5	1.1767	vesicle1	16.49	38.12	38.12	110.7	79.49	12.36	0	12.36	0.3641	2.945	1.706	0.4071	23.86	NaN	NaN	NaN	NaN
2013-05-10_GAG_Top10HCD_HM1_GJ178	4339	1820	31.9	0.93006	-0.099939	10	1847800	52846000	0.56	1	1.1889	vesicle1	16.51	38.11	38.11	110.7	79.37	12.36	0	12.36	0.3611	2.922	1.706	0.4061	23.8	NaN	NaN	NaN	NaN
2013-05-10_GAG_Top10HCD_HM1_GJ178	4341	1821	31.916	1.62	-0.44997	10	1770700	51851000	0.56	3	1.1931	vesicle1	16.51	38.11	38.11	110.7	79.32	12.35	0	12.35	0.3598	2.913	1.706	0.4057	23.77	NaN	NaN	NaN	NaN
2013-05-10_GAG_Top10HCD_HM1_GJ178	4345	1822	31.943	1.6301	-0.4299	10	1359000	50610000	0.56	3	1.1874	vesicle1	16.52	38.1	38.1	110.8	79.24	12.35	0	12.35	0.3577	2.896	1.706	0.4049	23.73	NaN	NaN	NaN	NaN
2013-05-10_GAG_Top10HCD_HM1_GJ178	4349	1823	31.97	1.2698	-0.28016	10	997420	49310000	0.56	2	1.1816	vesicle1	16.46	38.02	38.02	111.1	79.6	12.38	0	12.38	0.3577	2.89	1.7	0.4048	23.81	NaN	NaN	NaN	NaN
2013-05-10_GAG_Top10HCD_HM1_GJ178	4352	1824	31.991	1.99	-0.57999	10	866270	49671000	0.56	4	1.1771	vesicle1	16.39	37.93	37.93	111.5	80.01	12.4	0	12.4	0.3582	2.888	1.693	0.4048	23.9	NaN	NaN	NaN	NaN
2013-05-10_GAG_Top10HCD_HM1_GJ178	4357	1825	32.024	1.29	-0.25002	10	789660	49584000	0.56	2	1.17	vesicle1	16.29	37.8	37.8	112.2	80.64	12.45	0	12.45	0.3591	2.885	1.683	0.4048	24.05	NaN	NaN	NaN	NaN
2013-05-10_GAG_Top10HCD_HM1_GJ178	4360	1826	32.046	1.9201	-0.58991	10	746880	50494000	0.56	4	1.1655	vesicle1	16.22	37.71	37.71	112.6	81.04	12.48	0	12.48	0.3597	2.883	1.676	0.4048	24.15	NaN	NaN	NaN	NaN
2013-05-10_GAG_Top10HCD_HM1_GJ178	4365	1827	32.078	2.5999	-0.93013	10	1029100	51845000	0.56	6	1.1587	vesicle1	16.12	37.58	37.58	113.2	81.65	12.52	0	12.52	0.3605	2.88	1.666	0.4048	24.3	NaN	NaN	NaN	NaN
2013-05-10_GAG_Top10HCD_HM1_GJ178	4372	1828	32.121	0.88005	-0.089949	10	1373200	54131000	0.56	1	1.1494	vesicle1	15.98	37.4	37.4	114	82.48	12.58	0	12.58	0.3617	2.876	1.652	0.4048	24.5	NaN	NaN	NaN	NaN
2013-05-10_GAG_Top10HCD_HM1_GJ178	4374	1829	32.136	0.62943	0.069425	10	1456900	54315000	0.56	0	1.1463	vesicle1	15.94	37.34	37.34	114.3	82.75	12.6	0	12.6	0.3621	2.875	1.647	0.4048	24.57	NaN	NaN	NaN	NaN
2013-05-10_GAG_Top10HCD_HM1_GJ178	4375	1830	32.146	2.5909	-0.88906	9.11	1500100	57572000	0.56	6	1.1441	vesicle1	15.9	37.3	37.3	114.5	82.95	12.61	0	12.61	0.3623	2.874	1.644	0.4048	24.62	NaN	NaN	NaN	NaN
2013-05-10_GAG_Top10HCD_HM1_GJ178	4382	1831	32.19	1.9496	-0.60038	10	1627600	57496000	0.56	4	1.1349	vesicle1	15.77	37.12	37.12	115.3	83.77	12.67	0	12.67	0.3635	2.87	1.63	0.4048	24.83	NaN	NaN	NaN	NaN
2013-05-10_GAG_Top10HCD_HM1_GJ178	4387	1832	32.222	0.65964	0.099637	10	1873000	58358000	0.56	0	1.128	vesicle1	15.67	36.99	36.99	116	84.39	12.71	0	12.71	0.3643	2.867	1.62	0.4048	24.99	NaN	NaN	NaN	NaN
2013-05-10_GAG_Top10HCD_HM1_GJ178	4388	1833	32.233	1.2804	-0.23964	8.821	2163100	61089000	0.56	2	1.1256	vesicle1	15.63	36.95	36.95	116.2	84.6	12.72	0	12.72	0.3646	2.866	1.616	0.4048	25.04	NaN	NaN	NaN	NaN
2013-05-10_GAG_Top10HCD_HM1_GJ178	4391	1834	32.254	1.65	-0.40999	10	2189100	56768000	0.56	3	1.1211	vesicle1	15.57	36.85	36.85	116.5	84.94	12.74	0	12.74	0.3653	2.867	1.611	0.4056	25.18	NaN	NaN	NaN	NaN
2013-05-10_GAG_Top10HCD_HM1_GJ178	4395	1835	32.282	0.95993	-0.07007	9.99	2293000	55262000	0.56	1	1.1152	vesicle1	15.53	36.7	36.7	116.6	85.06	12.73	0	12.73	0.3668	2.881	1.608	0.4107	25.54	NaN	NaN	NaN	NaN
2013-05-10_GAG_Top10HCD_HM1_GJ178	4397	1836	32.298	0.97023	-0.05977	9.757	2413300	55827000	0.56	1	1.1118	vesicle1	15.5	36.61	36.61	116.7	85.12	12.72	0	12.72	0.3676	2.889	1.606	0.4136	25.76	NaN	NaN	NaN	NaN
2013-05-10_GAG_Top10HCD_HM1_GJ178	4399	1837	32.314	1.61	-0.42005	9.85	2551500	55875000	0.56	3	1.1084	vesicle1	15.47	36.52	36.52	116.7	85.19	12.72	0	12.72	0.3685	2.897	1.604	0.4166	25.97	NaN	NaN	NaN	NaN
2013-05-10_GAG_Top10HCD_HM1_GJ178	4403	1838	32.341	0.94986	-0.08014	9.816	2527500	54644000	0.56	1	1.1027	vesicle1	15.43	36.37	36.37	116.8	85.3	12.71	0	12.71	0.3699	2.911	1.601	0.4216	26.33	NaN	NaN	NaN	NaN
2013-05-10_GAG_Top10HCD_HM1_GJ178	4405	1839	32.357	1.3101	-0.23988	9.861	2631600	56401000	0.56	2	1.0993	vesicle1	15.4	36.28	36.28	116.9	85.37	12.7	0	12.7	0.3707	2.92	1.6	0.4245	26.54	NaN	NaN	NaN	NaN
2013-05-10_GAG_Top10HCD_HM1_GJ178	4408	1840	32.379	1.55	-0.44001	9.74	2588700	56557000	0.56	3	1.0946	vesicle1	15.37	36.16	36.16	117	85.46	12.69	0	12.69	0.3719	2.931	1.597	0.4286	26.83	NaN	NaN	NaN	NaN
2013-05-10_GAG_Top10HCD_HM1_GJ178	4412	1841	32.404	0.61958	0.059583	9.968	2567000	55367000	0.56	0	1.0891	vesicle1	15.32	36.02	36.02	117.1	85.57	12.68	0	12.68	0.3733	2.944	1.595	0.4334	27.17	NaN	NaN	NaN	NaN
2013-05-10_GAG_Top10HCD_HM1_GJ178	4413	1842	32.415	0.8503	-0.1097	8.89	2632200	58553000	0.56	1	1.0869	vesicle1	15.31	35.96	35.96	117.1	85.61	12.67	0	12.67	0.3738	2.95	1.594	0.4353	27.31	NaN	NaN	NaN	NaN
2013-05-10_GAG_Top10HCD_HM1_GJ178	4415	1843	32.429	1.26	-0.30001	9.726	2735500	58296000	0.57	2	1.0839	vesicle1	15.28	35.88	35.88	117.2	85.67	12.67	0	12.67	0.3745	2.957	1.592	0.4379	27.5	NaN	NaN	NaN	NaN
2013-05-10_GAG_Top10HCD_HM1_GJ178	4418	1844	32.45	1.2701	-0.25993	9.955	2399100	57160000	0.56	2	1.0794	vesicle1	15.25	35.76	35.76	117.2	85.76	12.66	0	12.66	0.3757	2.968	1.59	0.4418	27.79	NaN	NaN	NaN	NaN
2013-05-10_GAG_Top10HCD_HM1_GJ178	4421	1845	32.471	0.92079	-0.11921	9.895	2361100	55823000	0.56	1	1.0749	vesicle1	15.21	35.65	35.65	117.3	85.85	12.65	0	12.65	0.3768	2.979	1.588	0.4457	28.07	NaN	NaN	NaN	NaN
2013-05-10_GAG_Top10HCD_HM1_GJ178	4423	1846	32.486	0.91919	-0.11081	9.954	2456200	56605000	0.56	1	1.0717	vesicle1	15.19	35.56	35.56	117.4	85.92	12.64	0	12.64	0.3776	2.987	1.586	0.4486	28.28	NaN	NaN	NaN	NaN
2013-05-10_GAG_Top10HCD_HM1_GJ178	4425	1847	32.502	0.60951	0.049512	10	2586600	56229000	0.56	0	1.0684	vesicle1	15.16	35.48	35.48	117.4	85.98	12.63	0	12.63	0.3784	2.995	1.584	0.4514	28.49	NaN	NaN	NaN	NaN
2013-05-10_GAG_Top10HCD_HM1_GJ178	4426	1848	32.512	0.60013	0.040128	9.032	2797600	59391000	0.56	0	1.0662	vesicle1	15.15	35.42	35.42	117.5	86.02	12.63	0	12.63	0.3789	3.001	1.583	0.4533	28.63	NaN	NaN	NaN	NaN
2013-05-10_GAG_Top10HCD_HM1_GJ178	4427	1849	32.522	0.5999	0.039899	8.907	2871400	59767000	0.56	0	1.0641	vesicle1	15.13	35.36	35.36	117.5	86.06	12.62	0	12.62	0.3795	3.006	1.582	0.4551	28.76	NaN	NaN	NaN	NaN
2013-05-10_GAG_Top10HCD_HM1_GJ178	4428	1850	32.532	1.2605	-0.29955	8.934	2899000	58792000	0.56	2	1.062	vesicle1	15.11	35.31	35.31	117.5	86.11	12.62	0	12.62	0.38	3.011	1.581	0.457	28.9	NaN	NaN	NaN	NaN
2013-05-10_GAG_Top10HCD_HM1_GJ178	4431	1851	32.553	1.2	-0.29997	10	2751800	56196000	0.56	2	1.0575	vesicle1	15.07	35.2	35.2	117.6	86.22	12.61	0	12.61	0.3813	3.023	1.579	0.46	29.13	NaN	NaN	NaN	NaN
2013-05-10_GAG_Top10HCD_HM1_GJ178	4434	1852	32.573	0.57953	0.019529	9.944	2874500	55607000	0.56	0	1.0533	vesicle1	15.02	35.15	35.15	117.9	86.44	12.63	0	12.63	0.3834	3.037	1.576	0.4579	29.05	NaN	NaN	NaN	NaN
2013-05-10_GAG_Top10HCD_HM1_GJ178	4435	1853	32.583	0.92949	-0.12051	9.059	3075700	58276000	0.56	1	1.0512	vesicle1	14.99	35.12	35.12	118	86.55	12.63	0	12.63	0.3844	3.043	1.575	0.4569	29.01	NaN	NaN	NaN	NaN
2013-05-10_GAG_Top10HCD_HM1_GJ178	4437	1854	32.598	1.601	-0.47897	9.916	2906000	56294000	0.56	3	1.0479	vesicle1	14.95	35.08	35.08	118.1	86.72	12.64	0	12.64	0.386	3.054	1.573	0.4552	28.94	NaN	NaN	NaN	NaN
2013-05-10_GAG_Top10HCD_HM1_GJ178	4441	1855	32.625	1.26	-0.28001	9.949	2898800	55548000	0.56	2	1.0422	vesicle1	14.88	35.01	35.01	118.4	87.02	12.66	0	12.66	0.3889	3.072	1.569	0.4524	28.83	NaN	NaN	NaN	NaN
2013-05-10_GAG_Top10HCD_HM1_GJ178	4444	1856	32.646	0.81985	-0.11015	10	2992800	55234000	0.56	1	1.0377	vesicle1	14.82	34.95	34.95	118.7	87.25	12.67	0	12.67	0.3911	3.087	1.567	0.4502	28.73	NaN	NaN	NaN	NaN
2013-05-10_GAG_Top10HCD_HM1_GJ178	4446	1857	32.659	2.907	-0.94297	10	3067100	54816000	0.56	7	1.0348	vesicle1	14.78	34.92	34.92	118.8	87.41	12.68	0	12.68	0.3925	3.096	1.565	0.4487	28.68	NaN	NaN	NaN	NaN
2013-05-10_GAG_Top10HCD_HM1_GJ178	4454	1858	32.708	1.1737	0.053706	8.991	3104000	54912000	0.65	1	1.0245	vesicle1	14.65	34.79	34.79	119.3	87.95	12.71	0	12.71	0.3977	3.129	1.558	0.4436	28.46	NaN	NaN	NaN	NaN
2013-05-10_GAG_Top10HCD_HM1_GJ178	4456	1859	32.727	1.5301	-0.11992	9.057	3039800	55688000	0.66	2	1.0204	vesicle1	14.6	34.73	34.73	119.5	88.17	12.72	0	12.72	0.3997	3.143	1.556	0.4415	28.38	NaN	NaN	NaN	NaN
2013-05-10_GAG_Top10HCD_HM1_GJ178	4459	1860	32.753	1.4747	-0.14531	9.18	3022500	53898000	0.65	2	1.0149	vesicle1	14.53	34.67	34.67	119.8	88.45	12.73	0	12.73	0.4024	3.16	1.553	0.4388	28.27	NaN	NaN	NaN	NaN
2013-05-10_GAG_Top10HCD_HM1_GJ178	4462	1861	32.778	0.91461	-0.11539	10	2793300	50738000	0.56	1	1.0097	vesicle1	14.46	34.6	34.6	120.1	88.73	12.75	0	12.75	0.405	3.177	1.549	0.4362	28.16	NaN	NaN	NaN	NaN
2013-05-10_GAG_Top10HCD_HM1_GJ178	4464	1862	32.793	1.2902	-0.24979	10	2662700	50536000	0.56	2	1.0064	vesicle1	14.42	34.56	34.56	120.3	88.9	12.76	0	12.76	0.4066	3.187	1.547	0.4346	28.09	NaN	NaN	NaN	NaN
2013-05-10_GAG_Top10HCD_HM1_GJ178	4467	1863	32.814	0.60928	0.049283	10	2532100	49448000	0.56	0	1.0019	vesicle1	14.36	34.5	34.5	120.5	89.14	12.77	0	12.77	0.4089	3.202	1.544	0.4323	27.99	NaN	NaN	NaN	NaN
2013-05-10_GAG_Top10HCD_HM1_GJ178	4468	1864	32.824	1.6205	-0.43952	9.431	2618200	51235000	0.56	3	0.99971	vesicle1	14.34	34.48	34.48	120.6	89.25	12.78	0	12.78	0.41	3.209	1.543	0.4313	27.95	NaN	NaN	NaN	NaN
2013-05-10_GAG_Top10HCD_HM1_GJ178	4472	1865	32.851	0.61958	0.059583	10	2379200	49507000	0.56	0	0.99396	vesicle1	14.26	34.41	34.41	120.9	89.55	12.79	0	12.79	0.4126	3.225	1.54	0.4286	27.84	NaN	NaN	NaN	NaN
2013-05-10_GAG_Top10HCD_HM1_GJ178	4473	1866	32.862	1.2605	-0.28955	9.444	2427000	50487000	0.56	2	0.99176	vesicle1	14.25	34.39	34.39	121	89.61	12.78	0	12.78	0.4118	3.221	1.54	0.4292	27.87	NaN	NaN	NaN	NaN
2013-05-10_GAG_Top10HCD_HM1_GJ178	4476	1867	32.883	1.61	-0.45005	10	2214700	48216000	0.56	3	0.98729	vesicle1	14.23	34.37	34.37	121.1	89.74	12.77	0	12.77	0.4101	3.212	1.541	0.4303	27.93	NaN	NaN	NaN	NaN
2013-05-10_GAG_Top10HCD_HM1_GJ178	4480	1868	32.91	1.9203	-0.59968	10	2046000	47545000	0.56	4	0.98157	vesicle1	14.2	34.34	34.34	121.3	89.9	12.75	0	12.75	0.408	3.2	1.541	0.4317	28.01	NaN	NaN	NaN	NaN
2013-05-10_GAG_Top10HCD_HM1_GJ178	4485	1869	32.942	1.5997	-0.46034	10	1822700	47022000	0.56	3	0.97476	vesicle1	14.16	34.3	34.3	121.5	90.1	12.72	0	12.72	0.4054	3.186	1.542	0.4334	28.11	NaN	NaN	NaN	NaN
2013-05-10_GAG_Top10HCD_HM1_GJ178	4489	1870	32.968	0.9201	-0.1199	10	1703700	49440000	0.56	1	0.96908	vesicle1	14.13	34.26	34.26	121.7	90.26	12.7	0	12.7	0.4033	3.175	1.543	0.4348	28.18	NaN	NaN	NaN	NaN
2013-05-10_GAG_Top10HCD_HM1_GJ178	4491	1871	32.984	1.26	-0.28001	10	1671100	49393000	0.56	2	0.96582	vesicle1	14.11	34.25	34.25	121.9	90.35	12.69	0	12.69	0.4021	3.168	1.543	0.4356	28.23	NaN	NaN	NaN	NaN
2013-05-10_GAG_Top10HCD_HM1_GJ178	4494	1872	33.005	1.6093	-0.44073	10	1473400	49647000	0.56	3	0.96134	vesicle1	14.09	34.22	34.22	122	90.48	12.68	0	12.68	0.4004	3.159	1.544	0.4368	28.29	NaN	NaN	NaN	NaN
2013-05-10_GAG_Top10HCD_HM1_GJ178	4498	1873	33.031	0.91072	-0.11928	10	1345900	48989000	0.56	1	0.95563	vesicle1	14.05	34.19	34.19	122.2	90.64	12.65	0	12.65	0.3983	3.147	1.544	0.4382	28.37	NaN	NaN	NaN	NaN
2013-05-10_GAG_Top10HCD_HM1_GJ178	4500	1874	33.047	1.19	-0.28004	10	1265700	49778000	0.56	2	0.9524	vesicle1	14.04	34.17	34.17	122.3	90.74	12.64	0	12.64	0.3971	3.141	1.545	0.439	28.41	NaN	NaN	NaN	NaN
2013-05-10_GAG_Top10HCD_HM1_GJ178	4503	1875	33.066	1.26	-0.28001	10	1356400	49392000	0.56	2	0.94818	vesicle1	14.01	34.15	34.15	122.4	90.86	12.63	0	12.63	0.3955	3.132	1.545	0.44	28.47	NaN	NaN	NaN	NaN
2013-05-10_GAG_Top10HCD_HM1_GJ178	4506	1876	33.087	1.2602	-0.29978	10	1350500	49423000	0.56	2	0.94371	vesicle1	13.99	34.12	34.12	122.6	90.98	12.61	0	12.61	0.3939	3.123	1.546	0.4411	28.53	NaN	NaN	NaN	NaN
2013-05-10_GAG_Top10HCD_HM1_GJ178	4509	1877	33.108	1.2298	-0.29022	10	1289300	48678000	0.56	2	0.93924	vesicle1	13.96	34.1	34.1	122.7	91.11	12.6	0	12.6	0.3922	3.114	1.547	0.4422	28.6	NaN	NaN	NaN	NaN
2013-05-10_GAG_Top10HCD_HM1_GJ178	4512	1878	33.129	0.61958	0.059583	10	1259900	47354000	0.56	0	0.93487	vesicle1	13.94	34.07	34.07	122.9	91.24	12.58	0	12.58	0.3906	3.105	1.547	0.4433	28.66	NaN	NaN	NaN	NaN
2013-05-10_GAG_Top10HCD_HM1_GJ178	4513	1879	33.139	0.92033	-0.10967	9.162	1339400	49857000	0.56	1	0.93267	vesicle1	13.93	34.06	34.06	123	91.3	12.57	0	12.57	0.3897	3.1	1.547	0.4439	28.69	NaN	NaN	NaN	NaN
2013-05-10_GAG_Top10HCD_HM1_GJ178	4515	1880	33.155	1.1803	-0.28966	10	1298000	51427000	0.56	2	0.92941	vesicle1	13.9	34.03	34.03	123.1	91.45	12.57	0	12.57	0.3889	3.094	1.546	0.4444	28.74	NaN	NaN	NaN	NaN
2013-05-10_GAG_Top10HCD_HM1_GJ178	4518	1881	33.174	1.9297	-0.5903	10	1223500	50302000	0.56	4	0.92522	vesicle1	13.85	33.95	33.95	123.4	91.79	12.58	0	12.58	0.3889	3.091	1.541	0.4444	28.84	NaN	NaN	NaN	NaN
2013-05-10_GAG_Top10HCD_HM1_GJ178	4523	1882	33.206	0.9201	-0.1099	10	1198000	48805000	0.56	1	0.91837	vesicle1	13.76	33.81	33.81	124	92.34	12.61	0	12.61	0.3889	3.084	1.533	0.4444	29	NaN	NaN	NaN	NaN
2013-05-10_GAG_Top10HCD_HM1_GJ178	4525	1883	33.222	0.94002	-0.089982	10	1116300	49716000	0.56	1	0.9151	vesicle1	13.71	33.75	33.75	124.2	92.61	12.62	0	12.62	0.3889	3.081	1.529	0.4444	29.07	NaN	NaN	NaN	NaN
2013-05-10_GAG_Top10HCD_HM1_GJ178	4527	1884	33.237	0.9201	-0.1099	10	1108200	49027000	0.56	1	0.91177	vesicle1	13.67	33.69	33.69	124.5	92.88	12.63	0	12.63	0.3889	3.078	1.524	0.4444	29.15	NaN	NaN	NaN	NaN
2013-05-10_GAG_Top10HCD_HM1_GJ178	4529	1885	33.253	0.62828	0.068281	10	1049600	49516000	0.56	0	0.9085	vesicle1	13.62	33.63	33.63	124.7	93.14	12.65	0	12.65	0.3889	3.075	1.52	0.4444	29.23	NaN	NaN	NaN	NaN
2013-05-10_GAG_Top10HCD_HM1_GJ178	4530	1886	33.263	1.5314	-0.45855	9.34	1097100	51711000	0.56	3	0.90627	vesicle1	13.59	33.58	33.58	124.9	93.32	12.65	0	12.65	0.3889	3.073	1.518	0.4444	29.28	NaN	NaN	NaN	NaN
2013-05-10_GAG_Top10HCD_HM1_GJ178	4534	1887	33.289	0.92033	-0.10967	10	1250800	48568000	0.56	1	0.90084	vesicle1	13.52	33.48	33.48	125.3	93.77	12.67	0	12.67	0.3889	3.068	1.511	0.4444	29.42	NaN	NaN	NaN	NaN
2013-05-10_GAG_Top10HCD_HM1_GJ178	4536	1888	33.304	1.2099	-0.27013	10	1325000	49574000	0.56	2	0.89757	vesicle1	13.48	33.42	33.42	125.5	94.03	12.69	0	12.69	0.3889	3.066	1.507	0.4444	29.5	NaN	NaN	NaN	NaN
2013-05-10_GAG_Top10HCD_HM1_GJ178	4539	1889	33.324	0.6395	0.079496	10	1600100	48909000	0.56	0	0.89328	vesicle1	13.42	33.34	33.34	125.9	94.38	12.7	0	12.7	0.3889	3.062	1.502	0.4444	29.6	NaN	NaN	NaN	NaN
2013-05-10_GAG_Top10HCD_HM1_GJ178	4540	1890	33.335	1.6079	-0.32211	9.082	1718400	52211000	0.56	3	0.89101	vesicle1	13.39	33.29	33.29	126	94.57	12.71	0	12.71	0.3889	3.06	1.499	0.4444	29.66	NaN	NaN	NaN	NaN
2013-05-10_GAG_Top10HCD_HM1_GJ178	4544	1891	33.362	0.69237	0.042368	9.091	1866500	51480000	0.65	0	0.8853	vesicle1	13.31	33.18	33.18	126.5	95.03	12.73	0	12.73	0.3889	3.055	1.492	0.4444	29.8	NaN	NaN	NaN	NaN
2013-05-10_GAG_Top10HCD_HM1_GJ178	4545	1892	33.373	0.69077	0.040765	8.893	2028600	53533000	0.65	0	0.88285	vesicle1	13.28	33.14	33.14	126.7	95.23	12.74	0	12.74	0.3889	3.052	1.489	0.4444	29.86	NaN	NaN	NaN	NaN
2013-05-10_GAG_Top10HCD_HM1_GJ178	4546	1893	33.385	1.2	0.080027	8.924	2019900	53328000	0.65	1	0.8804	vesicle1	13.25	33.09	33.09	126.8	95.43	12.75	0	12.75	0.3889	3.05	1.486	0.4444	29.92	NaN	NaN	NaN	NaN
2013-05-10_GAG_Top10HCD_HM1_GJ178	4548	1894	33.405	2.2	-0.43999	8.88	2312100	57324000	0.65	4	0.87614	vesicle1	13.19	33.01	33.01	127.2	95.77	12.77	0	12.77	0.3889	3.046	1.48	0.4444	30.03	NaN	NaN	NaN	NaN
2013-05-10_GAG_Top10HCD_HM1_GJ178	4553	1895	33.441	1.4401	-0.11988	8.675	2742100	59070000	0.65	2	0.86833	vesicle1	13.09	32.86	32.86	127.8	96.41	12.79	0	12.79	0.3889	3.039	1.471	0.4444	30.22	NaN	NaN	NaN	NaN
2013-05-10_GAG_Top10HCD_HM1_GJ178	4556	1896	33.465	1.16	0.039973	8.373	3313700	62585000	0.65	1	0.86322	vesicle1	13.07	32.82	32.82	127.8	96.42	12.78	0	12.78	0.3877	3.032	1.471	0.4436	30.16	NaN	NaN	NaN	NaN
2013-05-10_GAG_Top10HCD_HM1_GJ178	4558	1897	33.485	1.4552	-0.16477	8.16	3908600	65442000	0.65	2	0.8591	vesicle1	13.08	32.81	32.81	127.6	96.26	12.76	0	12.76	0.3861	3.025	1.474	0.4426	30.03	NaN	NaN	NaN	NaN
2013-05-10_GAG_Top10HCD_HM1_GJ178	4561	1898	33.509	0.91393	-0.12607	8.785	3931100	63574000	0.56	1	0.85394	vesicle1	13.1	32.79	32.79	127.4	96.05	12.74	0	12.74	0.3842	3.016	1.478	0.4413	29.87	NaN	NaN	NaN	NaN
2013-05-10_GAG_Top10HCD_HM1_GJ178	4563	1899	33.524	2.2	-0.72999	8.832	4172300	63183000	0.56	5	0.8507	vesicle1	13.11	32.78	32.78	127.3	95.92	12.72	0	12.72	0.383	3.011	1.48	0.4405	29.76	NaN	NaN	NaN	NaN
2013-05-10_GAG_Top10HCD_HM1_GJ178	4569	1900	33.561	1.8604	-0.63965	8.86	4289200	63281000	0.56	4	0.84289	vesicle1	13.13	32.77	32.77	126.9	95.6	12.68	0	12.68	0.3801	2.997	1.486	0.4386	29.52	NaN	NaN	NaN	NaN
2013-05-10_GAG_Top10HCD_HM1_GJ178	4574	1901	33.592	1.1698	-0.27018	8.462	4582000	67606000	0.56	2	0.83629	vesicle1	13.15	32.75	32.75	126.7	95.33	12.65	0	12.65	0.3776	2.986	1.491	0.4369	29.31	NaN	NaN	NaN	NaN
2013-05-10_GAG_Top10HCD_HM1_GJ178	4577	1902	33.611	2.2799	-0.83011	8.282	4610700	68326000	0.56	5	0.83832	vesicle1	13.16	32.74	32.74	126.5	95.17	12.63	0	12.63	0.3761	2.978	1.494	0.4359	29.18	NaN	NaN	NaN	NaN
2013-05-10_GAG_Top10HCD_HM1_GJ178	4583	1903	33.649	0.91003	-0.12997	8.473	4329800	67770000	0.56	1	0.85676	vesicle1	13.19	32.72	32.72	126.2	94.84	12.59	0	12.59	0.3731	2.964	1.5	0.4339	28.93	NaN	NaN	NaN	NaN
2013-05-10_GAG_Top10HCD_HM1_GJ178	4585	1904	33.665	2.29	-0.79004	8.754	3949400	67231000	0.56	5	0.86413	vesicle1	13.2	32.71	32.71	126	94.71	12.57	0	12.57	0.3719	2.959	1.502	0.4331	28.83	NaN	NaN	NaN	NaN
2013-05-10_GAG_Top10HCD_HM1_GJ178	4591	1905	33.703	1.2101	-0.2799	8.83	3511500	66117000	0.56	2	0.88265	vesicle1	13.22	32.69	32.69	125.7	94.38	12.53	0	12.53	0.3688	2.944	1.508	0.4311	28.58	NaN	NaN	NaN	NaN
2013-05-10_GAG_Top10HCD_HM1_GJ178	4594	1906	33.723	1.62	-0.43997	8.888	3290200	66670000	0.56	3	0.89244	vesicle1	13.23	32.68	32.68	125.5	94.21	12.51	0	12.51	0.3672	2.937	1.512	0.43	28.45	NaN	NaN	NaN	NaN
2013-05-10_GAG_Top10HCD_HM1_GJ178	4598	1907	33.75	1.2698	-0.26016	8.953	3500400	64598000	0.56	2	0.90555	vesicle1	13.25	32.67	32.67	125.3	93.98	12.48	0	12.48	0.3651	2.926	1.516	0.4286	28.27	NaN	NaN	NaN	NaN
2013-05-10_GAG_Top10HCD_HM1_GJ178	4601	1908	33.771	1.6001	-0.45989	9.147	4054200	64826000	0.56	3	0.91582	vesicle1	13.23	32.65	32.65	125.3	94	12.49	0	12.49	0.369	2.955	1.515	0.4308	28.44	NaN	NaN	NaN	NaN
2013-05-10_GAG_Top10HCD_HM1_GJ178	4605	1909	33.798	0.91003	-0.13997	8.81	4597900	64378000	0.56	1	0.92876	vesicle1	13.2	32.64	32.64	125.3	94.02	12.5	0	12.5	0.3739	2.992	1.513	0.4336	28.65	NaN	NaN	NaN	NaN
2013-05-10_GAG_Top10HCD_HM1_GJ178	4607	1910	33.813	0.90981	-0.12019	8.864	4769900	63499000	0.56	1	0.93612	vesicle1	13.18	32.63	32.63	125.2	94.03	12.5	0	12.5	0.3767	3.013	1.513	0.4352	28.78	NaN	NaN	NaN	NaN
2013-05-10_GAG_Top10HCD_HM1_GJ178	4609	1911	33.828	0.94002	-0.099982	8.883	5126000	63620000	0.57	1	0.94348	vesicle1	13.17	32.62	32.62	125.2	94.05	12.51	0	12.51	0.3795	3.034	1.512	0.4368	28.9	NaN	NaN	NaN	NaN
2013-05-10_GAG_Top10HCD_HM1_GJ178	4611	1912	33.844	1.26	-0.30001	8.589	5229500	62751000	0.56	2	0.95109	vesicle1	13.15	32.61	32.61	125.2	94.06	12.52	0	12.52	0.3824	3.055	1.511	0.4385	29.02	NaN	NaN	NaN	NaN
2013-05-10_GAG_Top10HCD_HM1_GJ178	4614	1913	33.865	0.91026	-0.12974	8.471	5539200	63901000	0.56	1	0.96128	vesicle1	13.13	32.59	32.59	125.2	94.08	12.53	0	12.53	0.3863	3.084	1.51	0.4407	29.19	NaN	NaN	NaN	NaN
2013-05-10_GAG_Top10HCD_HM1_GJ178	4616	1914	33.88	0.62943	0.069425	8.4	5825500	64818000	0.56	0	0.96864	vesicle1	13.11	32.58	32.58	125.2	94.1	12.53	0	12.53	0.3891	3.105	1.509	0.4423	29.31	NaN	NaN	NaN	NaN
2013-05-10_GAG_Top10HCD_HM1_GJ178	4617	1915	33.89	0.91049	-0.11951	7.524	6051200	67136000	0.56	1	0.97374	vesicle1	13.1	32.57	32.57	125.2	94.11	12.54	0	12.54	0.3911	3.119	1.508	0.4434	29.4	NaN	NaN	NaN	NaN
2013-05-10_GAG_Top10HCD_HM1_GJ178	4619	1916	33.906	1.5999	-0.42012	8.632	5671200	64467000	0.56	3	0.9811	vesicle1	13.08	32.56	32.56	125.2	94.12	12.55	0	12.55	0.3939	3.14	1.508	0.445	29.52	NaN	NaN	NaN	NaN
2013-05-10_GAG_Top10HCD_HM1_GJ178	4623	1917	33.932	1.9299	-0.62007	8.766	5395600	62730000	0.56	4	0.99404	vesicle1	13.06	32.55	32.55	125.1	94.14	12.56	0	12.56	0.3988	3.176	1.506	0.4479	29.73	NaN	NaN	NaN	NaN
2013-05-10_GAG_Top10HCD_HM1_GJ178	4628	1918	33.964	1.84	-0.62002	8.767	4846700	59191000	0.56	4	1.0097	vesicle1	13.02	32.53	32.53	125.1	94.17	12.57	0	12.57	0.4048	3.22	1.505	0.4513	29.99	NaN	NaN	NaN	NaN
2013-05-10_GAG_Top10HCD_HM1_GJ178	4633	1919	33.995	1.2103	-0.26967	8.751	4564600	60322000	0.56	2	1.0245	vesicle1	12.99	32.5	32.5	125.1	94.2	12.59	0	12.59	0.4105	3.261	1.503	0.4545	30.24	NaN	NaN	NaN	NaN
2013-05-10_GAG_Top10HCD_HM1_GJ178	4636	1920	34.015	0.60928	0.049283	8.921	4110200	58697000	0.56	0	1.0343	vesicle1	12.97	32.49	32.49	125.1	94.22	12.6	0	12.6	0.4142	3.289	1.502	0.4566	30.41	NaN	NaN	NaN	NaN
2013-05-10_GAG_Top10HCD_HM1_GJ178	4637	1921	34.025	0.5999	0.039899	8.175	4058300	62394000	0.56	0	1.0393	vesicle1	12.96	32.48	32.48	125.1	94.23	12.6	0	12.6	0.4161	3.302	1.501	0.4577	30.49	NaN	NaN	NaN	NaN
2013-05-10_GAG_Top10HCD_HM1_GJ178	4638	1922	34.035	2.5408	-0.92918	8.01	3873900	61932000	0.56	6	1.0441	vesicle1	12.95	32.48	32.48	125.1	94.24	12.6	0	12.6	0.4179	3.316	1.501	0.4588	30.57	NaN	NaN	NaN	NaN
2013-05-10_GAG_Top10HCD_HM1_GJ178	4645	1923	34.078	1.8997	-0.63028	9.404	2768200	57743000	0.56	4	1.0647	vesicle1	12.97	32.47	32.47	124.6	93.79	12.58	0	12.58	0.4192	3.333	1.505	0.4611	30.63	NaN	NaN	NaN	NaN
2013-05-10_GAG_Top10HCD_HM1_GJ178	4650	1924	34.109	1.5301	-0.46992	9.511	2330500	57217000	0.56	3	1.08	vesicle1	13.01	32.47	32.47	124	93.25	12.54	0	12.54	0.4175	3.33	1.511	0.4619	30.57	NaN	NaN	NaN	NaN
2013-05-10_GAG_Top10HCD_HM1_GJ178	4654	1925	34.135	1.26	-0.29001	9.585	2017700	56480000	0.56	2	1.0924	vesicle1	13.04	32.47	32.47	123.6	92.82	12.51	0	12.51	0.4161	3.328	1.516	0.4626	30.52	NaN	NaN	NaN	NaN
2013-05-10_GAG_Top10HCD_HM1_GJ178	4657	1926	34.156	1.26	-0.28001	9.543	2238900	56690000	0.56	2	1.1026	vesicle1	13.07	32.47	32.47	123.2	92.47	12.48	0	12.48	0.415	3.326	1.52	0.4631	30.48	NaN	NaN	NaN	NaN
2013-05-10_GAG_Top10HCD_HM1_GJ178	4660	1927	34.177	2.2799	-0.81011	9.693	2212600	54512000	0.56	5	1.1128	vesicle1	13.1	32.47	32.47	122.8	92.12	12.45	0	12.45	0.4139	3.324	1.524	0.4637	30.43	NaN	NaN	NaN	NaN
2013-05-10_GAG_Top10HCD_HM1_GJ178	4666	1928	34.215	1.6001	-0.45989	9.689	2267600	55900000	0.56	3	1.1312	vesicle1	13.15	32.48	32.48	122.2	91.48	12.41	0	12.41	0.4119	3.32	1.531	0.4647	30.36	NaN	NaN	NaN	NaN
2013-05-10_GAG_Top10HCD_HM1_GJ178	4670	1929	34.242	0.9201	-0.1199	9.806	2218800	53547000	0.56	1	1.1442	vesicle1	13.19	32.48	32.48	121.7	91.03	12.37	0	12.37	0.4105	3.318	1.535	0.4654	30.31	NaN	NaN	NaN	NaN
2013-05-10_GAG_Top10HCD_HM1_GJ178	4672	1930	34.257	1.1998	-0.2902	9.989	2087000	50639000	0.56	2	1.1516	vesicle1	13.21	32.48	32.48	121.4	90.77	12.35	0	12.35	0.4097	3.316	1.538	0.4658	30.28	NaN	NaN	NaN	NaN
2013-05-10_GAG_Top10HCD_HM1_GJ178	4675	1931	34.277	2.2801	-0.82988	10	2135400	51530000	0.56	5	1.1613	vesicle1	13.23	32.48	32.48	121.1	90.44	12.33	0	12.33	0.4086	3.314	1.542	0.4663	30.24	NaN	NaN	NaN	NaN
2013-05-10_GAG_Top10HCD_HM1_GJ178	4681	1932	34.315	0.91988	-0.13012	9.806	3064500	53587000	0.56	1	1.1798	vesicle1	13.28	32.48	32.48	120.4	89.8	12.28	0	12.28	0.4066	3.311	1.549	0.4673	30.17	NaN	NaN	NaN	NaN
2013-05-10_GAG_Top10HCD_HM1_GJ178	4683	1933	34.33	0.9201	-0.1199	10	3325800	51794000	0.56	1	1.1872	vesicle1	13.3	32.48	32.48	120.1	89.54	12.26	0	12.26	0.4058	3.309	1.552	0.4677	30.14	NaN	NaN	NaN	NaN
2013-05-10_GAG_Top10HCD_HM1_GJ178	4685	1934	34.346	0.57953	0.019529	10	3847400	51465000	0.56	0	1.1947	vesicle1	13.32	32.48	32.48	119.9	89.28	12.24	0	12.24	0.405	3.308	1.555	0.4681	30.11	NaN	NaN	NaN	NaN
2013-05-10_GAG_Top10HCD_HM1_GJ178	4686	1935	34.355	0.86037	-0.14963	8.422	4041900	56040000	0.56	1	1.1994	vesicle1	13.33	32.49	32.49	119.8	89.19	12.24	0	12.24	0.4043	3.305	1.556	0.4677	30.07	NaN	NaN	NaN	NaN
2013-05-10_GAG_Top10HCD_HM1_GJ178	4688	1936	34.37	0.56969	0.0096869	9.369	4281300	54339000	0.56	0	1.2063	vesicle1	13.35	32.52	32.52	119.7	89.13	12.23	0	12.23	0.4032	3.297	1.556	0.4662	29.97	NaN	NaN	NaN	NaN
2013-05-10_GAG_Top10HCD_HM1_GJ178	4689	1937	34.379	0.57999	0.019987	8.195	4916700	58666000	0.56	0	1.2109	vesicle1	13.35	32.54	32.54	119.7	89.1	12.22	0	12.22	0.4025	3.292	1.556	0.4652	29.9	NaN	NaN	NaN	NaN
2013-05-10_GAG_Top10HCD_HM1_GJ178	4690	1938	34.389	0.57999	0.019987	8.026	5519700	61330000	0.56	0	1.2156	vesicle1	13.36	32.56	32.56	119.6	89.06	12.22	0	12.22	0.4017	3.287	1.556	0.4641	29.84	NaN	NaN	NaN	NaN
2013-05-10_GAG_Top10HCD_HM1_GJ178	4691	1939	34.398	0.56992	0.0099158	8.069	5670800	59762000	0.56	0	1.2203	vesicle1	13.37	32.58	32.58	119.6	89.03	12.21	0	12.21	0.4009	3.283	1.556	0.4631	29.77	NaN	NaN	NaN	NaN
2013-05-10_GAG_Top10HCD_HM1_GJ178	4692	1940	34.408	0.91072	-0.14928	7.981	6086600	60324000	0.56	1	1.2249	vesicle1	13.37	32.6	32.6	119.5	88.99	12.21	0	12.21	0.4002	3.278	1.556	0.4621	29.71	NaN	NaN	NaN	NaN
2013-05-10_GAG_Top10HCD_HM1_GJ178	4694	1941	34.423	0.58937	0.029371	8.879	6062100	59561000	0.56	0	1.2323	vesicle1	13.39	32.63	32.63	119.5	88.94	12.2	0	12.2	0.399	3.27	1.556	0.4605	29.6	NaN	NaN	NaN	NaN
2013-05-10_GAG_Top10HCD_HM1_GJ178	4695	1942	34.433	0.55984	-0.00015503	7.949	6643600	62806000	0.56	0	1.2371	vesicle1	13.39	32.65	32.65	119.4	88.9	12.2	0	12.2	0.3982	3.265	1.556	0.4595	29.54	NaN	NaN	NaN	NaN
2013-05-10_GAG_Top10HCD_HM1_GJ178	4696	1943	34.442	0.90065	-0.14935	7.681	7237600	64815000	0.56	1	1.2416	vesicle1	13.4	32.67	32.67	119.4	88.87	12.19	0	12.19	0.3974	3.26	1.556	0.4585	29.47	NaN	NaN	NaN	NaN
2013-05-10_GAG_Top10HCD_HM1_GJ178	4698	1944	34.457	0.58937	0.029371	8.516	7512400	63249000	0.56	0	1.2489	vesicle1	13.41	32.69	32.69	119.3	88.81	12.18	0	12.18	0.3962	3.252	1.556	0.4569	29.37	NaN	NaN	NaN	NaN
2013-05-10_GAG_Top10HCD_HM1_GJ178	4699	1945	34.467	0.57014	0.010145	7.89	7855400	65891000	0.56	0	1.2536	vesicle1	13.42	32.71	32.71	119.3	88.78	12.18	0	12.18	0.3955	3.247	1.556	0.4559	29.31	NaN	NaN	NaN	NaN
2013-05-10_GAG_Top10HCD_HM1_GJ178	4700	1946	34.477	1.2607	-0.32932	7.68	7893600	66642000	0.56	2	1.2582	vesicle1	13.43	32.73	32.73	119.2	88.74	12.17	0	12.17	0.3947	3.242	1.556	0.4549	29.24	NaN	NaN	NaN	NaN
2013-05-10_GAG_Top10HCD_HM1_GJ178	4703	1947	34.498	1.2598	-0.31023	8.443	7885000	64076000	0.56	2	1.2684	vesicle1	13.44	32.77	32.77	119.1	88.67	12.16	0	12.16	0.393	3.231	1.556	0.4526	29.1	NaN	NaN	NaN	NaN
2013-05-10_GAG_Top10HCD_HM1_GJ178	4706	1948	34.519	1.26	-0.29001	8.157	8186700	65090000	0.56	2	1.2786	vesicle1	13.46	32.81	32.81	119	88.59	12.15	0	12.15	0.3914	3.22	1.556	0.4504	28.95	NaN	NaN	NaN	NaN
2013-05-10_GAG_Top10HCD_HM1_GJ178	4709	1949	34.54	0.89996	-0.14004	8.245	8894500	68540000	0.56	1	1.2888	vesicle1	13.47	32.86	32.86	118.9	88.51	12.14	0	12.14	0.3897	3.209	1.556	0.4482	28.81	NaN	NaN	NaN	NaN
2013-05-10_GAG_Top10HCD_HM1_GJ178	4711	1950	34.555	1.5699	-0.4601	8.308	8294000	65650000	0.56	3	1.2961	vesicle1	13.48	32.89	32.89	118.9	88.46	12.14	0	12.14	0.3885	3.202	1.556	0.4466	28.71	NaN	NaN	NaN	NaN
2013-05-10_GAG_Top10HCD_HM1_GJ178	4715	1951	34.581	0.91003	-0.13997	8.003	8222400	66850000	0.56	1	1.3088	vesicle1	13.5	32.94	32.94	118.8	88.36	12.12	0	12.12	0.3864	3.188	1.556	0.4438	28.53	NaN	NaN	NaN	NaN
2013-05-10_GAG_Top10HCD_HM1_GJ178	4717	1952	34.596	1.6001	-0.48989	7.897	8165200	68093000	0.56	3	1.3162	vesicle1	13.52	32.97	32.97	118.7	88.31	12.11	0	12.11	0.3852	3.18	1.556	0.4422	28.43	NaN	NaN	NaN	NaN
2013-05-10_GAG_Top10HCD_HM1_GJ178	4721	1953	34.623	1.26	-0.30001	8.128	7731200	67181000	0.56	2	1.3291	vesicle1	13.54	33.02	33.02	118.6	88.21	12.1	0	12.1	0.3831	3.166	1.556	0.4394	28.25	NaN	NaN	NaN	NaN
2013-05-10_GAG_Top10HCD_HM1_GJ178	4724	1954	34.644	1.5999	-0.50012	7.942	7347600	66248000	0.56	3	1.3393	vesicle1	13.55	33.06	33.06	118.5	88.13	12.09	0	12.09	0.3815	3.155	1.556	0.4372	28.1	NaN	NaN	NaN	NaN
2013-05-10_GAG_Top10HCD_HM1_GJ178	4728	1955	34.67	1.2502	-0.33985	7.621	7623400	73727000	0.56	2	1.3523	vesicle1	13.57	33.06	33.06	118.5	88.1	12.1	0	12.1	0.382	3.157	1.556	0.437	28.1	NaN	NaN	NaN	NaN
2013-05-10_GAG_Top10HCD_HM1_GJ178	4731	1956	34.691	1.94	-0.65	7.685	6782300	71799000	0.56	4	1.3624	vesicle1	13.59	33.06	33.06	118.5	88.09	12.12	0	12.12	0.3831	3.162	1.556	0.4376	28.13	NaN	NaN	NaN	NaN
2013-05-10_GAG_Top10HCD_HM1_GJ178	4736	1957	34.723	1.26	-0.28001	7.504	6263700	75263000	0.56	2	1.3781	vesicle1	13.61	33.04	33.04	118.5	88.07	12.14	0	12.14	0.3848	3.17	1.556	0.4385	28.19	NaN	NaN	NaN	NaN
2013-05-10_GAG_Top10HCD_HM1_GJ178	4739	1958	34.744	1.2499	-0.33008	7.489	5766000	75541000	0.56	2	1.3883	vesicle1	13.62	33.03	33.03	118.6	88.06	12.15	0	12.15	0.386	3.175	1.556	0.439	28.22	NaN	NaN	NaN	NaN
2013-05-10_GAG_Top10HCD_HM1_GJ178	4742	1959	34.765	1.4001	-0.45993	7.361	5197800	78202000	0.56	3	1.3984	vesicle1	13.64	33.02	33.02	118.6	88.04	12.17	0	12.17	0.3871	3.18	1.556	0.4396	28.26	NaN	NaN	NaN	NaN
2013-05-10_GAG_Top10HCD_HM1_GJ178	4746	1960	34.789	2.29	-0.80004	7.495	4942700	79276000	0.56	5	1.4097	vesicle1	13.65	33.01	33.01	118.6	88.03	12.19	0	12.19	0.3883	3.186	1.556	0.4402	28.3	NaN	NaN	NaN	NaN
2013-05-10_GAG_Top10HCD_HM1_GJ178	4752	1961	34.827	0.59967	0.03967	7.538	5751000	86843000	0.56	0	1.4282	vesicle1	13.68	33	33	118.7	88.01	12.21	0	12.21	0.3903	3.196	1.556	0.4412	28.36	NaN	NaN	NaN	NaN
2013-05-10_GAG_Top10HCD_HM1_GJ178	4753	1962	34.837	1.6003	-0.47966	6.305	6504600	93916000	0.56	3	1.4331	vesicle1	13.69	32.99	32.99	118.7	88	12.22	0	12.22	0.3908	3.198	1.556	0.4414	28.38	NaN	NaN	NaN	NaN
2013-05-10_GAG_Top10HCD_HM1_GJ178	4757	1963	34.863	1.1499	-0.2901	7.26	6252900	89679000	0.56	2	1.446	vesicle1	13.71	32.98	32.98	118.7	87.99	12.24	0	12.24	0.3922	3.205	1.556	0.4422	28.42	NaN	NaN	NaN	NaN
2013-05-10_GAG_Top10HCD_HM1_GJ178	4760	1964	34.883	1.26	-0.29001	7.314	6063000	88039000	0.56	2	1.4553	vesicle1	13.72	32.98	32.98	118.8	87.98	12.25	0	12.25	0.3933	3.209	1.556	0.4427	28.46	NaN	NaN	NaN	NaN
2013-05-10_GAG_Top10HCD_HM1_GJ178	4763	1965	34.904	0.59967	0.03967	7.041	6112700	89221000	0.56	0	1.4655	vesicle1	13.74	32.97	32.97	118.8	87.96	12.27	0	12.27	0.3944	3.215	1.556	0.4432	28.49	NaN	NaN	NaN	NaN
2013-05-10_GAG_Top10HCD_HM1_GJ178	4764	1966	34.914	1.2204	-0.2696	6.398	6516000	94358000	0.56	2	1.4704	vesicle1	13.74	32.96	32.96	118.8	87.96	12.28	0	12.28	0.3949	3.217	1.556	0.4435	28.51	NaN	NaN	NaN	NaN
2013-05-10_GAG_Top10HCD_HM1_GJ178	4767	1967	34.934	0.60951	0.049512	6.871	6207200	92179000	0.56	0	1.4802	vesicle1	13.76	32.95	32.95	118.8	87.95	12.29	0	12.29	0.396	3.222	1.556	0.444	28.54	NaN	NaN	NaN	NaN
2013-05-10_GAG_Top10HCD_HM1_GJ178	4768	1968	34.944	0.60997	0.04997	6.334	6348200	97389000	0.56	0	1.4852	vesicle1	13.76	32.95	32.95	118.9	87.94	12.3	0	12.3	0.3965	3.224	1.556	0.4443	28.56	NaN	NaN	NaN	NaN
[truncated: 23,970 more rows]
