# Supplementary material for: Data set for the proteomics analysis of the endomembrane system from the unicellular Entamoeba histolytica
Source: Data Brief. 2014 Sep 3;1:29–36. doi: 10.1016/j.dib.2014.08.007 (PMC4459567; doi:10.1016/j.dib.2014.08.007)
Supplement: Supplementary file 2 — Supplementary data [file mmc2.zip › Maxquant Supplemental folder/mzRange.txt]

Raw file	m/z	Peaks / Da	Single peaks / Da	Isotope patterns / Da	Single isotope patterns / Da	SILAC pairs / Da	Identified SILAC pairs / Da	SILAC identification rate [%]	MS/MS / Da	Identified MS/MS / Da	Identification rate [%]
2013-05-10_GAG_Top10HCD_HM1_GJ178	100	0	0	0	0	0	0	NaN	0	0
2013-05-10_GAG_Top10HCD_HM1_GJ178	101	0	0	0	0	0	0	NaN	0	0
2013-05-10_GAG_Top10HCD_HM1_GJ178	102	0	0	0	0	0	0	NaN	0	0
2013-05-10_GAG_Top10HCD_HM1_GJ178	103	0	0	0	0	0	0	NaN	0	0
2013-05-10_GAG_Top10HCD_HM1_GJ178	104	0	0	0	0	0	0	NaN	0	0
2013-05-10_GAG_Top10HCD_HM1_GJ178	105	0	0	0	0	0	0	NaN	0	0
2013-05-10_GAG_Top10HCD_HM1_GJ178	106	0	0	0	0	0	0	NaN	0	0
2013-05-10_GAG_Top10HCD_HM1_GJ178	107	0	0	0	0	0	0	NaN	0	0
2013-05-10_GAG_Top10HCD_HM1_GJ178	108	0	0	0	0	0	0	NaN	0	0
2013-05-10_GAG_Top10HCD_HM1_GJ178	109	0	0	0	0	0	0	NaN	0	0
2013-05-10_GAG_Top10HCD_HM1_GJ178	110	0	0	0	0	0	0	NaN	0	0
2013-05-10_GAG_Top10HCD_HM1_GJ178	111	0	0	0	0	0	0	NaN	0	0
2013-05-10_GAG_Top10HCD_HM1_GJ178	112	0	0	0	0	0	0	NaN	0	0
2013-05-10_GAG_Top10HCD_HM1_GJ178	113	0	0	0	0	0	0	NaN	0	0
2013-05-10_GAG_Top10HCD_HM1_GJ178	114	0	0	0	0	0	0	NaN	0	0
2013-05-10_GAG_Top10HCD_HM1_GJ178	115	0	0	0	0	0	0	NaN	0	0
2013-05-10_GAG_Top10HCD_HM1_GJ178	116	0	0	0	0	0	0	NaN	0	0
2013-05-10_GAG_Top10HCD_HM1_GJ178	117	0	0	0	0	0	0	NaN	0	0
2013-05-10_GAG_Top10HCD_HM1_GJ178	118	0	0	0	0	0	0	NaN	0	0
2013-05-10_GAG_Top10HCD_HM1_GJ178	119	0	0	0	0	0	0	NaN	0	0
2013-05-10_GAG_Top10HCD_HM1_GJ178	120	0	0	0	0	0	0	NaN	0	0
2013-05-10_GAG_Top10HCD_HM1_GJ178	121	0	0	0	0	0	0	NaN	0	0
2013-05-10_GAG_Top10HCD_HM1_GJ178	122	0	0	0	0	0	0	NaN	0	0
2013-05-10_GAG_Top10HCD_HM1_GJ178	123	0	0	0	0	0	0	NaN	0	0
2013-05-10_GAG_Top10HCD_HM1_GJ178	124	0	0	0	0	0	0	NaN	0	0
2013-05-10_GAG_Top10HCD_HM1_GJ178	125	0	0	0	0	0	0	NaN	0	0
2013-05-10_GAG_Top10HCD_HM1_GJ178	126	0	0	0	0	0	0	NaN	0	0
2013-05-10_GAG_Top10HCD_HM1_GJ178	127	0	0	0	0	0	0	NaN	0	0
2013-05-10_GAG_Top10HCD_HM1_GJ178	128	0	0	0	0	0	0	NaN	0	0
2013-05-10_GAG_Top10HCD_HM1_GJ178	129	0	0	0	0	0	0	NaN	0	0
2013-05-10_GAG_Top10HCD_HM1_GJ178	130	0	0	0	0	0	0	NaN	0	0
2013-05-10_GAG_Top10HCD_HM1_GJ178	131	150.8	7.298	2.386	0	0.1193	0	0	0.007143	0	0
2013-05-10_GAG_Top10HCD_HM1_GJ178	132	301.6	14.6	4.771	0	0.2386	0	0	0.01429	0	0
2013-05-10_GAG_Top10HCD_HM1_GJ178	133	452.4	21.89	7.157	0	0.3579	0	0	0.02143	0	0
2013-05-10_GAG_Top10HCD_HM1_GJ178	134	603.1	29.19	9.543	0	0.4771	0	0	0.02857	0	0
2013-05-10_GAG_Top10HCD_HM1_GJ178	135	753.9	36.49	11.93	0	0.5964	0	0	0.03571	0	0
2013-05-10_GAG_Top10HCD_HM1_GJ178	136	904.7	43.79	14.31	0	0.7157	0	0	0.04286	0	0
2013-05-10_GAG_Top10HCD_HM1_GJ178	137	1056	51.08	16.7	0	0.835	0	0	0.05	0	0
2013-05-10_GAG_Top10HCD_HM1_GJ178	138	1206	58.38	19.09	0	0.9543	0	0	0.05714	0	0
2013-05-10_GAG_Top10HCD_HM1_GJ178	139	1357	65.68	21.47	0	1.074	0	0	0.06429	0	0
2013-05-10_GAG_Top10HCD_HM1_GJ178	140	1508	72.98	23.86	0	1.193	0	0	0.07143	0	0
2013-05-10_GAG_Top10HCD_HM1_GJ178	141	1659	80.28	26.24	0	1.312	0	0	0.07857	0	0
2013-05-10_GAG_Top10HCD_HM1_GJ178	142	1809	87.57	28.63	0	1.431	0	0	0.08571	0	0
2013-05-10_GAG_Top10HCD_HM1_GJ178	143	1960	94.87	31.01	0	1.551	0	0	0.09286	0	0
2013-05-10_GAG_Top10HCD_HM1_GJ178	144	2111	102.2	33.4	0	1.67	0	0	0.1	0	0
2013-05-10_GAG_Top10HCD_HM1_GJ178	145	2262	109.5	35.79	0	1.789	0	0	0.1071	0	0
2013-05-10_GAG_Top10HCD_HM1_GJ178	146	2413	116.8	38.17	0	1.909	0	0	0.1143	0	0
2013-05-10_GAG_Top10HCD_HM1_GJ178	147	2563	124.1	40.56	0	2.028	0	0	0.1214	0	0
2013-05-10_GAG_Top10HCD_HM1_GJ178	148	2714	131.4	42.94	0	2.147	0	0	0.1286	0	0
2013-05-10_GAG_Top10HCD_HM1_GJ178	149	2865	138.7	45.33	0	2.266	0	0	0.1357	0	0
2013-05-10_GAG_Top10HCD_HM1_GJ178	150	3016	146	47.71	0	2.386	0	0	0.1429	0	0
2013-05-10_GAG_Top10HCD_HM1_GJ178	151	3193	154.4	51.98	0	2.599	0	0	0.1579	0	0
2013-05-10_GAG_Top10HCD_HM1_GJ178	152	3370	162.8	56.24	0	2.812	0	0	0.1729	0	0
2013-05-10_GAG_Top10HCD_HM1_GJ178	153	3547	171.2	60.51	0	3.025	0	0	0.1879	0	0
2013-05-10_GAG_Top10HCD_HM1_GJ178	154	3724	179.6	64.77	0	3.239	0	0	0.2029	0	0
2013-05-10_GAG_Top10HCD_HM1_GJ178	155	3901	188	69.04	0	3.452	0	0	0.2179	0	0
2013-05-10_GAG_Top10HCD_HM1_GJ178	156	4078	196.5	73.3	0	3.665	0	0	0.2329	0	0
2013-05-10_GAG_Top10HCD_HM1_GJ178	157	4255	204.9	77.56	0	3.878	0	0	0.2479	0	0
2013-05-10_GAG_Top10HCD_HM1_GJ178	158	4432	213.3	81.83	0	4.091	0	0	0.2629	0	0
2013-05-10_GAG_Top10HCD_HM1_GJ178	159	4609	221.7	86.09	0	4.305	0	0	0.2779	0	0
2013-05-10_GAG_Top10HCD_HM1_GJ178	160	4786	230.1	90.36	0	4.518	0	0	0.2929	0	0
2013-05-10_GAG_Top10HCD_HM1_GJ178	161	4963	238.5	94.62	0	4.731	0	0	0.3079	0	0
2013-05-10_GAG_Top10HCD_HM1_GJ178	162	5140	247	98.89	0	4.944	0	0	0.3229	0	0
2013-05-10_GAG_Top10HCD_HM1_GJ178	163	5317	255.4	103.2	0	5.158	0	0	0.3379	0	0
2013-05-10_GAG_Top10HCD_HM1_GJ178	164	5495	263.8	107.4	0	5.371	0	0	0.3529	0	0
2013-05-10_GAG_Top10HCD_HM1_GJ178	165	5672	272.2	111.7	0	5.584	0	0	0.3679	0	0
2013-05-10_GAG_Top10HCD_HM1_GJ178	166	5849	280.6	115.9	0	5.797	0	0	0.3829	0	0
2013-05-10_GAG_Top10HCD_HM1_GJ178	167	6026	289	120.2	0	6.01	0	0	0.3979	0	0
2013-05-10_GAG_Top10HCD_HM1_GJ178	168	6203	297.5	124.5	0	6.224	0	0	0.4129	0	0
2013-05-10_GAG_Top10HCD_HM1_GJ178	169	6380	305.9	128.7	0	6.437	0	0	0.4279	0	0
2013-05-10_GAG_Top10HCD_HM1_GJ178	170	6557	314.3	133	0	6.65	0	0	0.4429	0	0
2013-05-10_GAG_Top10HCD_HM1_GJ178	171	6693	320.8	136	0	6.8	0.0003571	0.005252	0.4757	0.0003571	0.07508
2013-05-10_GAG_Top10HCD_HM1_GJ178	172	6828	327.3	139	0	6.949	0.0007143	0.01028	0.5086	0.0007143	0.1404
2013-05-10_GAG_Top10HCD_HM1_GJ178	173	6964	333.7	142	0	7.099	0.001071	0.01509	0.5414	0.001071	0.1979
2013-05-10_GAG_Top10HCD_HM1_GJ178	174	7100	340.2	145	0	7.249	0.001429	0.01971	0.5743	0.001429	0.2488
2013-05-10_GAG_Top10HCD_HM1_GJ178	175	7236	346.7	148	0	7.398	0.001786	0.02414	0.6071	0.001786	0.2941
2013-05-10_GAG_Top10HCD_HM1_GJ178	176	7372	353.2	151	0	7.548	0.002143	0.02839	0.64	0.002143	0.3348
2013-05-10_GAG_Top10HCD_HM1_GJ178	177	7508	359.7	154	0	7.698	0.0025	0.03248	0.6729	0.0025	0.3715
2013-05-10_GAG_Top10HCD_HM1_GJ178	178	7643	366.1	156.9	0	7.847	0.002857	0.03641	0.7057	0.002857	0.4049
2013-05-10_GAG_Top10HCD_HM1_GJ178	179	7779	372.6	159.9	0	7.997	0.003214	0.04019	0.7386	0.003214	0.4352
2013-05-10_GAG_Top10HCD_HM1_GJ178	180	7915	379.1	162.9	0	8.146	0.003571	0.04384	0.7714	0.003571	0.463
2013-05-10_GAG_Top10HCD_HM1_GJ178	181	8051	385.6	165.9	0	8.296	0.003929	0.04735	0.8043	0.003929	0.4885
2013-05-10_GAG_Top10HCD_HM1_GJ178	182	8187	392.1	168.9	0	8.446	0.004286	0.05074	0.8371	0.004286	0.5119
2013-05-10_GAG_Top10HCD_HM1_GJ178	183	8322	398.6	171.9	0	8.595	0.004643	0.05402	0.87	0.004643	0.5337
2013-05-10_GAG_Top10HCD_HM1_GJ178	184	8458	405	174.9	0	8.745	0.005	0.05718	0.9029	0.005	0.5538
2013-05-10_GAG_Top10HCD_HM1_GJ178	185	8594	411.5	177.9	0	8.895	0.005357	0.06023	0.9357	0.005357	0.5725
2013-05-10_GAG_Top10HCD_HM1_GJ178	186	8730	418	180.9	0	9.044	0.005714	0.06318	0.9686	0.005714	0.59
2013-05-10_GAG_Top10HCD_HM1_GJ178	187	8866	424.5	183.9	0	9.194	0.006071	0.06604	1.001	0.006071	0.6063
2013-05-10_GAG_Top10HCD_HM1_GJ178	188	9002	431	186.9	0	9.344	0.006429	0.0688	1.034	0.006429	0.6215
2013-05-10_GAG_Top10HCD_HM1_GJ178	189	9137	437.4	189.9	0	9.493	0.006786	0.07148	1.067	0.006786	0.6359
2013-05-10_GAG_Top10HCD_HM1_GJ178	190	9273	443.9	192.9	0	9.643	0.007143	0.07407	1.1	0.007143	0.6494
2013-05-10_GAG_Top10HCD_HM1_GJ178	191	9414	450.4	197.9	0	9.895	0.007857	0.07941	1.133	0.008571	0.7564
2013-05-10_GAG_Top10HCD_HM1_GJ178	192	9554	457	202.9	0	10.15	0.008571	0.08448	1.166	0.01	0.8573
2013-05-10_GAG_Top10HCD_HM1_GJ178	193	9694	463.5	208	0	10.4	0.009286	0.0893	1.2	0.01143	0.9527
2013-05-10_GAG_Top10HCD_HM1_GJ178	194	9835	470	213	0	10.65	0.01	0.0939	1.233	0.01286	1.043
2013-05-10_GAG_Top10HCD_HM1_GJ178	195	9975	476.5	218	0	10.9	0.01071	0.09828	1.266	0.01429	1.128
2013-05-10_GAG_Top10HCD_HM1_GJ178	196	10120	483	223.1	0	11.15	0.01143	0.1025	1.299	0.01571	1.209
2013-05-10_GAG_Top10HCD_HM1_GJ178	197	10260	489.5	228.1	0	11.41	0.01214	0.1065	1.332	0.01714	1.287
2013-05-10_GAG_Top10HCD_HM1_GJ178	198	10400	496	233.1	0	11.66	0.01286	0.1103	1.366	0.01857	1.36
2013-05-10_GAG_Top10HCD_HM1_GJ178	199	10540	502.5	238.2	0	11.91	0.01357	0.114	1.399	0.02	1.43
2013-05-10_GAG_Top10HCD_HM1_GJ178	200	10680	509	243.2	0	12.16	0.01429	0.1175	1.432	0.02143	1.496
2013-05-10_GAG_Top10HCD_HM1_GJ178	201	10820	515.6	248.2	0	12.41	0.015	0.1208	1.465	0.02286	1.56
2013-05-10_GAG_Top10HCD_HM1_GJ178	202	10960	522.1	253.3	0	12.66	0.01571	0.1241	1.499	0.02429	1.621
2013-05-10_GAG_Top10HCD_HM1_GJ178	203	11100	528.6	258.3	0	12.92	0.01643	0.1272	1.532	0.02571	1.679
2013-05-10_GAG_Top10HCD_HM1_GJ178	204	11240	535.1	263.4	0	13.17	0.01714	0.1302	1.565	0.02714	1.734
2013-05-10_GAG_Top10HCD_HM1_GJ178	205	11380	541.6	268.4	0	13.42	0.01786	0.1331	1.598	0.02857	1.788
2013-05-10_GAG_Top10HCD_HM1_GJ178	206	11520	548.1	273.4	0	13.67	0.01857	0.1358	1.631	0.03	1.839
2013-05-10_GAG_Top10HCD_HM1_GJ178	207	11660	554.6	278.5	0	13.92	0.01929	0.1385	1.665	0.03143	1.888
2013-05-10_GAG_Top10HCD_HM1_GJ178	208	11800	561.1	283.5	0	14.18	0.02	0.1411	1.698	0.03286	1.935
2013-05-10_GAG_Top10HCD_HM1_GJ178	209	11940	567.7	288.5	0	14.43	0.02071	0.1436	1.731	0.03429	1.981
2013-05-10_GAG_Top10HCD_HM1_GJ178	210	12080	574.2	293.6	0	14.68	0.02143	0.146	1.764	0.03571	2.024
2013-05-10_GAG_Top10HCD_HM1_GJ178	211	12250	581.6	300.6	0	15.03	0.0225	0.1497	1.8	0.03714	2.063
2013-05-10_GAG_Top10HCD_HM1_GJ178	212	12410	589	307.6	0	15.38	0.02357	0.1533	1.836	0.03857	2.1
2013-05-10_GAG_Top10HCD_HM1_GJ178	213	12570	596.5	314.6	0	15.73	0.02464	0.1567	1.872	0.04	2.136
2013-05-10_GAG_Top10HCD_HM1_GJ178	214	12740	603.9	321.6	0	16.08	0.02571	0.1599	1.909	0.04143	2.171
2013-05-10_GAG_Top10HCD_HM1_GJ178	215	12900	611.3	328.6	0	16.43	0.02679	0.163	1.945	0.04286	2.204
2013-05-10_GAG_Top10HCD_HM1_GJ178	216	13060	618.8	335.7	0	16.78	0.02786	0.166	1.981	0.04429	2.236
2013-05-10_GAG_Top10HCD_HM1_GJ178	217	13230	626.2	342.7	0	17.13	0.02893	0.1688	2.017	0.04571	2.267
2013-05-10_GAG_Top10HCD_HM1_GJ178	218	13390	633.7	349.7	0	17.48	0.03	0.1716	2.053	0.04714	2.296
2013-05-10_GAG_Top10HCD_HM1_GJ178	219	13550	641.1	356.7	0	17.84	0.03107	0.1742	2.089	0.04857	2.325
2013-05-10_GAG_Top10HCD_HM1_GJ178	220	13720	648.5	363.7	0	18.19	0.03214	0.1767	2.125	0.05	2.353
2013-05-10_GAG_Top10HCD_HM1_GJ178	221	13880	656	370.7	0	18.54	0.03321	0.1792	2.161	0.05143	2.38
2013-05-10_GAG_Top10HCD_HM1_GJ178	222	14050	663.4	377.7	0	18.89	0.03429	0.1815	2.197	0.05286	2.406
2013-05-10_GAG_Top10HCD_HM1_GJ178	223	14210	670.8	384.8	0	19.24	0.03536	0.1838	2.233	0.05429	2.431
2013-05-10_GAG_Top10HCD_HM1_GJ178	224	14370	678.3	391.8	0	19.59	0.03643	0.186	2.269	0.05571	2.455
2013-05-10_GAG_Top10HCD_HM1_GJ178	225	14540	685.7	398.8	0	19.94	0.0375	0.1881	2.305	0.05714	2.479
2013-05-10_GAG_Top10HCD_HM1_GJ178	226	14700	693.1	405.8	0	20.29	0.03857	0.1901	2.341	0.05857	2.502
2013-05-10_GAG_Top10HCD_HM1_GJ178	227	14860	700.6	412.8	0	20.64	0.03964	0.1921	2.377	0.06	2.524
2013-05-10_GAG_Top10HCD_HM1_GJ178	228	15030	708	419.8	0	20.99	0.04071	0.194	2.414	0.06143	2.545
2013-05-10_GAG_Top10HCD_HM1_GJ178	229	15190	715.5	426.8	0	21.34	0.04179	0.1958	2.45	0.06286	2.566
2013-05-10_GAG_Top10HCD_HM1_GJ178	230	15350	722.9	433.9	0	21.69	0.04286	0.1976	2.486	0.06429	2.586
2013-05-10_GAG_Top10HCD_HM1_GJ178	231	15510	729.7	441.4	0	22.07	0.04857	0.2201	2.542	0.07071	2.782
2013-05-10_GAG_Top10HCD_HM1_GJ178	232	15660	736.5	449	0	22.45	0.05429	0.2418	2.598	0.07714	2.969
2013-05-10_GAG_Top10HCD_HM1_GJ178	233	15810	743.3	456.6	0	22.83	0.06	0.2628	2.654	0.08357	3.149
2013-05-10_GAG_Top10HCD_HM1_GJ178	234	15960	750.1	464.2	0	23.21	0.06571	0.2831	2.71	0.09	3.321
2013-05-10_GAG_Top10HCD_HM1_GJ178	235	16120	756.9	471.8	0	23.59	0.07143	0.3028	2.766	0.09643	3.486
2013-05-10_GAG_Top10HCD_HM1_GJ178	236	16270	763.7	479.3	0	23.97	0.07714	0.3219	2.822	0.1029	3.645
2013-05-10_GAG_Top10HCD_HM1_GJ178	237	16420	770.5	486.9	0	24.35	0.08286	0.3403	2.878	0.1093	3.797
2013-05-10_GAG_Top10HCD_HM1_GJ178	238	16570	777.3	494.5	0	24.72	0.08857	0.3582	2.934	0.1157	3.944
2013-05-10_GAG_Top10HCD_HM1_GJ178	239	16730	784.1	502.1	0	25.1	0.09429	0.3756	2.99	0.1221	4.085
2013-05-10_GAG_Top10HCD_HM1_GJ178	240	16880	790.9	509.6	0	25.48	0.1	0.3924	3.046	0.1286	4.22
2013-05-10_GAG_Top10HCD_HM1_GJ178	241	17030	797.7	517.2	0	25.86	0.1057	0.4088	3.102	0.135	4.351
2013-05-10_GAG_Top10HCD_HM1_GJ178	242	17180	804.5	524.8	0	26.24	0.1114	0.4247	3.159	0.1414	4.478
2013-05-10_GAG_Top10HCD_HM1_GJ178	243	17330	811.3	532.4	0	26.62	0.1171	0.4401	3.215	0.1479	4.599
2013-05-10_GAG_Top10HCD_HM1_GJ178	244	17490	818.1	540	0	27	0.1229	0.4551	3.271	0.1543	4.717
2013-05-10_GAG_Top10HCD_HM1_GJ178	245	17640	824.9	547.5	0	27.38	0.1286	0.4696	3.327	0.1607	4.831
2013-05-10_GAG_Top10HCD_HM1_GJ178	246	17790	831.7	555.1	0	27.76	0.1343	0.4838	3.383	0.1671	4.941
2013-05-10_GAG_Top10HCD_HM1_GJ178	247	17940	838.5	562.7	0	28.13	0.14	0.4976	3.439	0.1736	5.047
2013-05-10_GAG_Top10HCD_HM1_GJ178	248	18100	845.3	570.3	0	28.51	0.1457	0.511	3.495	0.18	5.15
2013-05-10_GAG_Top10HCD_HM1_GJ178	249	18250	852.1	577.8	0	28.89	0.1514	0.5241	3.551	0.1864	5.25
2013-05-10_GAG_Top10HCD_HM1_GJ178	250	18400	858.9	585.4	0	29.27	0.1571	0.5368	3.607	0.1929	5.347
2013-05-10_GAG_Top10HCD_HM1_GJ178	251	18580	866.9	594.2	0	29.71	0.1629	0.5482	3.669	0.1989	5.423
2013-05-10_GAG_Top10HCD_HM1_GJ178	252	18760	874.9	603	0	30.15	0.1686	0.5591	3.73	0.205	5.496
2013-05-10_GAG_Top10HCD_HM1_GJ178	253	18940	883	611.7	0	30.59	0.1743	0.5698	3.791	0.2111	5.567
2013-05-10_GAG_Top10HCD_HM1_GJ178	254	19120	891	620.5	0	31.03	0.18	0.5802	3.853	0.2171	5.636
2013-05-10_GAG_Top10HCD_HM1_GJ178	255	19300	899	629.3	0	31.46	0.1857	0.5902	3.914	0.2232	5.703
2013-05-10_GAG_Top10HCD_HM1_GJ178	256	19480	907	638.1	0	31.9	0.1914	0.6	3.976	0.2293	5.767
2013-05-10_GAG_Top10HCD_HM1_GJ178	257	19660	915	646.8	0	32.34	0.1971	0.6096	4.037	0.2354	5.83
2013-05-10_GAG_Top10HCD_HM1_GJ178	258	19840	923	655.6	0	32.78	0.2029	0.6188	4.099	0.2414	5.891
2013-05-10_GAG_Top10HCD_HM1_GJ178	259	20020	931.1	664.4	0	33.22	0.2086	0.6279	4.16	0.2475	5.95
2013-05-10_GAG_Top10HCD_HM1_GJ178	260	20200	939.1	673.1	0	33.66	0.2143	0.6367	4.221	0.2536	6.007
2013-05-10_GAG_Top10HCD_HM1_GJ178	261	20380	947.1	681.9	0	34.1	0.22	0.6452	4.283	0.2596	6.062
2013-05-10_GAG_Top10HCD_HM1_GJ178	262	20560	955.1	690.7	0	34.53	0.2257	0.6536	4.344	0.2657	6.116
2013-05-10_GAG_Top10HCD_HM1_GJ178	263	20740	963.1	699.5	0	34.97	0.2314	0.6617	4.406	0.2718	6.169
2013-05-10_GAG_Top10HCD_HM1_GJ178	264	20920	971.2	708.2	0	35.41	0.2371	0.6697	4.467	0.2779	6.22
2013-05-10_GAG_Top10HCD_HM1_GJ178	265	21100	979.2	717	0	35.85	0.2429	0.6774	4.529	0.2839	6.27
2013-05-10_GAG_Top10HCD_HM1_GJ178	266	21270	987.2	725.8	0	36.29	0.2486	0.685	4.59	0.29	6.318
2013-05-10_GAG_Top10HCD_HM1_GJ178	267	21450	995.2	734.5	0	36.73	0.2543	0.6924	4.651	0.2961	6.365
2013-05-10_GAG_Top10HCD_HM1_GJ178	268	21630	1003	743.3	0	37.17	0.26	0.6996	4.713	0.3021	6.411
2013-05-10_GAG_Top10HCD_HM1_GJ178	269	21810	1011	752.1	0	37.6	0.2657	0.7066	4.774	0.3082	6.456
2013-05-10_GAG_Top10HCD_HM1_GJ178	270	21990	1019	760.9	0	38.04	0.2714	0.7135	4.836	0.3143	6.499
2013-05-10_GAG_Top10HCD_HM1_GJ178	271	22040	1021	771.2	0	38.56	0.2771	0.7188	4.917	0.3204	6.515
2013-05-10_GAG_Top10HCD_HM1_GJ178	272	22090	1022	781.5	0	39.07	0.2829	0.7239	4.999	0.3264	6.53
2013-05-10_GAG_Top10HCD_HM1_GJ178	273	22140	1023	791.8	0	39.59	0.2886	0.7289	5.081	0.3325	6.544
2013-05-10_GAG_Top10HCD_HM1_GJ178	274	22190	1025	802.1	0	40.1	0.2943	0.7338	5.163	0.3386	6.558
2013-05-10_GAG_Top10HCD_HM1_GJ178	275	22240	1026	812.4	0	40.62	0.3	0.7386	5.245	0.3446	6.571
2013-05-10_GAG_Top10HCD_HM1_GJ178	276	22290	1027	822.7	0	41.13	0.3057	0.7432	5.326	0.3507	6.584
2013-05-10_GAG_Top10HCD_HM1_GJ178	277	22340	1029	833	0	41.65	0.3114	0.7477	5.408	0.3568	6.597
2013-05-10_GAG_Top10HCD_HM1_GJ178	278	22390	1030	843.3	0	42.17	0.3171	0.7521	5.49	0.3629	6.609
2013-05-10_GAG_Top10HCD_HM1_GJ178	279	22440	1031	853.6	0	42.68	0.3229	0.7564	5.572	0.3689	6.621
2013-05-10_GAG_Top10HCD_HM1_GJ178	280	22490	1032	863.9	0	43.2	0.3286	0.7606	5.654	0.375	6.633
2013-05-10_GAG_Top10HCD_HM1_GJ178	281	22540	1034	874.2	0	43.71	0.3343	0.7647	5.735	0.3811	6.644
2013-05-10_GAG_Top10HCD_HM1_GJ178	282	22580	1035	884.5	0	44.23	0.34	0.7688	5.817	0.3871	6.655
2013-05-10_GAG_Top10HCD_HM1_GJ178	283	22630	1036	894.8	0	44.74	0.3457	0.7727	5.899	0.3932	6.666
2013-05-10_GAG_Top10HCD_HM1_GJ178	284	22680	1038	905.2	0	45.26	0.3514	0.7765	5.981	0.3993	6.676
2013-05-10_GAG_Top10HCD_HM1_GJ178	285	22730	1039	915.5	0	45.77	0.3571	0.7802	6.062	0.4054	6.686
2013-05-10_GAG_Top10HCD_HM1_GJ178	286	22780	1040	925.8	0	46.29	0.3629	0.7839	6.144	0.4114	6.696
2013-05-10_GAG_Top10HCD_HM1_GJ178	287	22830	1042	936.1	0	46.8	0.3686	0.7875	6.226	0.4175	6.706
2013-05-10_GAG_Top10HCD_HM1_GJ178	288	22880	1043	946.4	0	47.32	0.3743	0.791	6.308	0.4236	6.715
2013-05-10_GAG_Top10HCD_HM1_GJ178	289	22930	1044	956.7	0	47.83	0.38	0.7944	6.39	0.4296	6.724
2013-05-10_GAG_Top10HCD_HM1_GJ178	290	22980	1046	967	0	48.35	0.3857	0.7978	6.471	0.4357	6.733
2013-05-10_GAG_Top10HCD_HM1_GJ178	291	23010	1046	976	0	48.8	0.3939	0.8072	6.565	0.4446	6.773
2013-05-10_GAG_Top10HCD_HM1_GJ178	292	23040	1047	985	0	49.25	0.4021	0.8165	6.659	0.4536	6.812
2013-05-10_GAG_Top10HCD_HM1_GJ178	293	23070	1047	994	0	49.7	0.4104	0.8257	6.752	0.4625	6.85
2013-05-10_GAG_Top10HCD_HM1_GJ178	294	23100	1048	1003	0	50.15	0.4186	0.8347	6.846	0.4714	6.886
2013-05-10_GAG_Top10HCD_HM1_GJ178	295	23130	1048	1012	0	50.6	0.4268	0.8435	6.939	0.4804	6.922
2013-05-10_GAG_Top10HCD_HM1_GJ178	296	23160	1048	1021	0	51.05	0.435	0.8521	7.033	0.4893	6.957
2013-05-10_GAG_Top10HCD_HM1_GJ178	297	23190	1049	1030	0	51.5	0.4432	0.8607	7.126	0.4982	6.991
2013-05-10_GAG_Top10HCD_HM1_GJ178	298	23220	1049	1039	0	51.95	0.4514	0.869	7.22	0.5071	7.024
2013-05-10_GAG_Top10HCD_HM1_GJ178	299	23250	1050	1048	0	52.4	0.4596	0.8772	7.314	0.5161	7.056
2013-05-10_GAG_Top10HCD_HM1_GJ178	300	23280	1050	1057	0	52.85	0.4679	0.8853	7.407	0.525	7.088
2013-05-10_GAG_Top10HCD_HM1_GJ178	301	23310	1051	1066	0	53.3	0.4761	0.8933	7.501	0.5339	7.118
2013-05-10_GAG_Top10HCD_HM1_GJ178	302	23340	1051	1075	0	53.75	0.4843	0.9011	7.594	0.5429	7.148
2013-05-10_GAG_Top10HCD_HM1_GJ178	303	23370	1052	1084	0	54.2	0.4925	0.9087	7.688	0.5518	7.177
2013-05-10_GAG_Top10HCD_HM1_GJ178	304	23400	1052	1093	0	54.64	0.5007	0.9163	7.781	0.5607	7.206
2013-05-10_GAG_Top10HCD_HM1_GJ178	305	23420	1052	1102	0	55.09	0.5089	0.9237	7.875	0.5696	7.234
2013-05-10_GAG_Top10HCD_HM1_GJ178	306	23450	1053	1111	0	55.54	0.5171	0.931	7.969	0.5786	7.261
2013-05-10_GAG_Top10HCD_HM1_GJ178	307	23480	1053	1120	0	55.99	0.5254	0.9382	8.062	0.5875	7.287
2013-05-10_GAG_Top10HCD_HM1_GJ178	308	23510	1054	1129	0	56.44	0.5336	0.9453	8.156	0.5964	7.313
2013-05-10_GAG_Top10HCD_HM1_GJ178	309	23540	1054	1138	0	56.89	0.5418	0.9523	8.249	0.6054	7.338
2013-05-10_GAG_Top10HCD_HM1_GJ178	310	23570	1055	1147	0	57.34	0.55	0.9591	8.343	0.6143	7.363
2013-05-10_GAG_Top10HCD_HM1_GJ178	311	23640	1057	1158	0	57.9	0.5725	0.9887	8.411	0.6396	7.605
2013-05-10_GAG_Top10HCD_HM1_GJ178	312	23710	1059	1169	0	58.46	0.595	1.018	8.479	0.665	7.843
2013-05-10_GAG_Top10HCD_HM1_GJ178	313	23780	1061	1180	0	59.02	0.6175	1.046	8.548	0.6904	8.077
2013-05-10_GAG_Top10HCD_HM1_GJ178	314	23850	1063	1192	0	59.58	0.64	1.074	8.616	0.7157	8.307
2013-05-10_GAG_Top10HCD_HM1_GJ178	315	23920	1065	1203	0	60.14	0.6625	1.102	8.684	0.7411	8.534
2013-05-10_GAG_Top10HCD_HM1_GJ178	316	23980	1067	1214	0	60.69	0.685	1.129	8.752	0.7664	8.757
2013-05-10_GAG_Top10HCD_HM1_GJ178	317	24050	1069	1225	0	61.25	0.7075	1.155	8.82	0.7918	8.977
2013-05-10_GAG_Top10HCD_HM1_GJ178	318	24120	1071	1236	0	61.81	0.73	1.181	8.889	0.8171	9.193
2013-05-10_GAG_Top10HCD_HM1_GJ178	319	24190	1074	1247	0	62.37	0.7525	1.207	8.957	0.8425	9.406
2013-05-10_GAG_Top10HCD_HM1_GJ178	320	24260	1076	1259	0	62.93	0.775	1.232	9.025	0.8679	9.616
2013-05-10_GAG_Top10HCD_HM1_GJ178	321	24330	1078	1270	0	63.49	0.7975	1.256	9.093	0.8932	9.823
2013-05-10_GAG_Top10HCD_HM1_GJ178	322	24400	1080	1281	0	64.05	0.82	1.28	9.161	0.9186	10.03
2013-05-10_GAG_Top10HCD_HM1_GJ178	323	24460	1082	1292	0	64.6	0.8425	1.304	9.23	0.9439	10.23
2013-05-10_GAG_Top10HCD_HM1_GJ178	324	24530	1084	1303	0	65.16	0.865	1.327	9.298	0.9693	10.42
2013-05-10_GAG_Top10HCD_HM1_GJ178	325	24600	1086	1314	0	65.72	0.8875	1.35	9.366	0.9946	10.62
2013-05-10_GAG_Top10HCD_HM1_GJ178	326	24670	1088	1326	0	66.28	0.91	1.373	9.434	1.02	10.81
2013-05-10_GAG_Top10HCD_HM1_GJ178	327	24740	1090	1337	0	66.84	0.9325	1.395	9.503	1.045	11
2013-05-10_GAG_Top10HCD_HM1_GJ178	328	24810	1092	1348	0	67.4	0.955	1.417	9.571	1.071	11.19
2013-05-10_GAG_Top10HCD_HM1_GJ178	329	24880	1094	1359	0	67.96	0.9775	1.438	9.639	1.096	11.37
2013-05-10_GAG_Top10HCD_HM1_GJ178	330	24940	1097	1370	0	68.51	1	1.46	9.707	1.121	11.55
2013-05-10_GAG_Top10HCD_HM1_GJ178	331	25020	1099	1382	0	69.09	1.026	1.486	9.751	1.151	11.8
2013-05-10_GAG_Top10HCD_HM1_GJ178	332	25090	1101	1393	0	69.66	1.053	1.511	9.794	1.181	12.06
2013-05-10_GAG_Top10HCD_HM1_GJ178	333	25170	1104	1405	0	70.24	1.079	1.537	9.838	1.21	12.3
2013-05-10_GAG_Top10HCD_HM1_GJ178	334	25240	1106	1416	0	70.81	1.106	1.561	9.881	1.24	12.55
2013-05-10_GAG_Top10HCD_HM1_GJ178	335	25320	1108	1428	0	71.39	1.132	1.586	9.925	1.27	12.79
2013-05-10_GAG_Top10HCD_HM1_GJ178	336	25390	1111	1439	0	71.96	1.159	1.61	9.969	1.299	13.03
2013-05-10_GAG_Top10HCD_HM1_GJ178	337	25470	1113	1451	0	72.54	1.185	1.634	10.01	1.329	13.27
2013-05-10_GAG_Top10HCD_HM1_GJ178	338	25540	1115	1462	0	73.11	1.211	1.657	10.06	1.359	13.51
2013-05-10_GAG_Top10HCD_HM1_GJ178	339	25620	1117	1474	0	73.69	1.238	1.68	10.1	1.388	13.75
2013-05-10_GAG_Top10HCD_HM1_GJ178	340	25690	1120	1485	0	74.26	1.264	1.702	10.14	1.418	13.98
2013-05-10_GAG_Top10HCD_HM1_GJ178	341	25770	1122	1497	0	74.84	1.291	1.725	10.19	1.447	14.21
2013-05-10_GAG_Top10HCD_HM1_GJ178	342	25840	1124	1508	0	75.41	1.317	1.747	10.23	1.477	14.44
2013-05-10_GAG_Top10HCD_HM1_GJ178	343	25920	1127	1520	0	75.99	1.344	1.768	10.27	1.507	14.67
2013-05-10_GAG_Top10HCD_HM1_GJ178	344	25990	1129	1531	0	76.56	1.37	1.789	10.32	1.536	14.89
2013-05-10_GAG_Top10HCD_HM1_GJ178	345	26070	1131	1543	0	77.14	1.396	1.81	10.36	1.566	15.12
2013-05-10_GAG_Top10HCD_HM1_GJ178	346	26140	1134	1554	0	77.71	1.423	1.831	10.4	1.596	15.34
2013-05-10_GAG_Top10HCD_HM1_GJ178	347	26220	1136	1566	0	78.29	1.449	1.851	10.45	1.625	15.56
2013-05-10_GAG_Top10HCD_HM1_GJ178	348	26290	1138	1577	0	78.86	1.476	1.871	10.49	1.655	15.77
2013-05-10_GAG_Top10HCD_HM1_GJ178	349	26370	1141	1589	0	79.44	1.502	1.891	10.54	1.685	15.99
2013-05-10_GAG_Top10HCD_HM1_GJ178	350	26440	1143	1600	0	80.01	1.529	1.91	10.58	1.714	16.21
2013-05-10_GAG_Top10HCD_HM1_GJ178	351	26490	1144	1610	0	80.5	1.56	1.938	10.65	1.751	16.44
2013-05-10_GAG_Top10HCD_HM1_GJ178	352	26540	1145	1620	0	80.99	1.591	1.965	10.72	1.788	16.68
2013-05-10_GAG_Top10HCD_HM1_GJ178	353	26580	1147	1630	0	81.48	1.623	1.992	10.79	1.825	16.91
2013-05-10_GAG_Top10HCD_HM1_GJ178	354	26630	1148	1639	0	81.97	1.654	2.018	10.86	1.861	17.14
2013-05-10_GAG_Top10HCD_HM1_GJ178	355	26680	1149	1649	0	82.46	1.686	2.044	10.93	1.898	17.37
2013-05-10_GAG_Top10HCD_HM1_GJ178	356	26730	1150	1659	0	82.95	1.717	2.07	11	1.935	17.59
2013-05-10_GAG_Top10HCD_HM1_GJ178	357	26780	1151	1669	0	83.44	1.749	2.096	11.07	1.972	17.81
2013-05-10_GAG_Top10HCD_HM1_GJ178	358	26820	1152	1679	0	83.93	1.78	2.121	11.14	2.009	18.03
2013-05-10_GAG_Top10HCD_HM1_GJ178	359	26870	1154	1688	0	84.42	1.811	2.146	11.21	2.045	18.24
2013-05-10_GAG_Top10HCD_HM1_GJ178	360	26920	1155	1698	0	84.91	1.843	2.17	11.28	2.082	18.46
2013-05-10_GAG_Top10HCD_HM1_GJ178	361	26970	1156	1708	0	85.4	1.874	2.195	11.35	2.119	18.66
2013-05-10_GAG_Top10HCD_HM1_GJ178	362	27020	1157	1718	0	85.89	1.906	2.219	11.42	2.156	18.87
2013-05-10_GAG_Top10HCD_HM1_GJ178	363	27060	1158	1728	0	86.38	1.937	2.243	11.49	2.192	19.08
2013-05-10_GAG_Top10HCD_HM1_GJ178	364	27110	1159	1737	0	86.87	1.969	2.266	11.56	2.229	19.28
2013-05-10_GAG_Top10HCD_HM1_GJ178	365	27160	1161	1747	0	87.36	2	2.289	11.63	2.266	19.48
2013-05-10_GAG_Top10HCD_HM1_GJ178	366	27210	1162	1757	0	87.85	2.031	2.312	11.7	2.303	19.68
2013-05-10_GAG_Top10HCD_HM1_GJ178	367	27250	1163	1767	0	88.34	2.063	2.335	11.77	2.34	19.87
2013-05-10_GAG_Top10HCD_HM1_GJ178	368	27300	1164	1777	0	88.83	2.094	2.358	11.85	2.376	20.06
2013-05-10_GAG_Top10HCD_HM1_GJ178	369	27350	1165	1786	0	89.32	2.126	2.38	11.92	2.413	20.25
2013-05-10_GAG_Top10HCD_HM1_GJ178	370	27400	1166	1796	0	89.81	2.157	2.402	11.99	2.45	20.44
2013-05-10_GAG_Top10HCD_HM1_GJ178	371	27440	1167	1805	0	90.24	2.18	2.415	12.02	2.478	20.62
2013-05-10_GAG_Top10HCD_HM1_GJ178	372	27470	1168	1814	0	90.68	2.202	2.428	12.05	2.506	20.8
2013-05-10_GAG_Top10HCD_HM1_GJ178	373	27510	1169	1822	0	91.12	2.225	2.441	12.08	2.535	20.98
2013-05-10_GAG_Top10HCD_HM1_GJ178	374	27550	1170	1831	0	91.56	2.247	2.454	12.11	2.563	21.16
2013-05-10_GAG_Top10HCD_HM1_GJ178	375	27590	1170	1840	0	92	2.27	2.467	12.14	2.591	21.34
2013-05-10_GAG_Top10HCD_HM1_GJ178	376	27630	1171	1849	0	92.43	2.292	2.48	12.17	2.619	21.51
2013-05-10_GAG_Top10HCD_HM1_GJ178	377	27670	1172	1857	0	92.87	2.315	2.492	12.21	2.647	21.69
2013-05-10_GAG_Top10HCD_HM1_GJ178	378	27700	1173	1866	0	93.31	2.337	2.505	12.24	2.676	21.87
2013-05-10_GAG_Top10HCD_HM1_GJ178	379	27740	1173	1875	0	93.75	2.36	2.517	12.27	2.704	22.04
2013-05-10_GAG_Top10HCD_HM1_GJ178	380	27780	1174	1884	0	94.19	2.382	2.529	12.3	2.732	22.21
2013-05-10_GAG_Top10HCD_HM1_GJ178	381	27820	1175	1892	0	94.62	2.405	2.541	12.33	2.76	22.38
2013-05-10_GAG_Top10HCD_HM1_GJ178	382	27860	1176	1901	0	95.06	2.427	2.553	12.36	2.789	22.56
2013-05-10_GAG_Top10HCD_HM1_GJ178	383	27900	1177	1910	0	95.5	2.45	2.565	12.39	2.817	22.73
2013-05-10_GAG_Top10HCD_HM1_GJ178	384	27930	1177	1919	0	95.94	2.472	2.577	12.43	2.845	22.9
2013-05-10_GAG_Top10HCD_HM1_GJ178	385	27970	1178	1928	0	96.37	2.495	2.588	12.46	2.873	23.06
2013-05-10_GAG_Top10HCD_HM1_GJ178	386	28010	1179	1936	0	96.81	2.517	2.6	12.49	2.901	23.23
2013-05-10_GAG_Top10HCD_HM1_GJ178	387	28050	1180	1945	0	97.25	2.54	2.611	12.52	2.93	23.4
2013-05-10_GAG_Top10HCD_HM1_GJ178	388	28090	1180	1954	0	97.69	2.562	2.623	12.55	2.958	23.57
2013-05-10_GAG_Top10HCD_HM1_GJ178	389	28130	1181	1963	0	98.13	2.585	2.634	12.58	2.986	23.73
2013-05-10_GAG_Top10HCD_HM1_GJ178	390	28160	1182	1971	0	98.56	2.607	2.645	12.61	3.014	23.9
2013-05-10_GAG_Top10HCD_HM1_GJ178	391	28180	1182	1979	0	98.94	2.639	2.667	12.66	3.054	24.13
2013-05-10_GAG_Top10HCD_HM1_GJ178	392	28200	1182	1986	0	99.32	2.671	2.689	12.7	3.094	24.36
2013-05-10_GAG_Top10HCD_HM1_GJ178	393	28220	1182	1994	0	99.69	2.702	2.711	12.74	3.133	24.59
2013-05-10_GAG_Top10HCD_HM1_GJ178	394	28240	1182	2001	0	100.1	2.734	2.732	12.78	3.173	24.82
2013-05-10_GAG_Top10HCD_HM1_GJ178	395	28260	1182	2009	0	100.4	2.766	2.754	12.83	3.212	25.05
2013-05-10_GAG_Top10HCD_HM1_GJ178	396	28280	1182	2016	0	100.8	2.798	2.775	12.87	3.252	25.27
2013-05-10_GAG_Top10HCD_HM1_GJ178	397	28300	1182	2024	0	101.2	2.83	2.796	12.91	3.292	25.49
2013-05-10_GAG_Top10HCD_HM1_GJ178	398	28320	1182	2031	0	101.6	2.861	2.817	12.95	3.331	25.72
2013-05-10_GAG_Top10HCD_HM1_GJ178	399	28340	1182	2039	0	101.9	2.893	2.838	13	3.371	25.94
2013-05-10_GAG_Top10HCD_HM1_GJ178	400	28360	1182	2046	0	102.3	2.925	2.859	13.04	3.411	26.16
2013-05-10_GAG_Top10HCD_HM1_GJ178	401	28380	1182	2054	0	102.7	2.957	2.879	13.08	3.45	26.38
2013-05-10_GAG_Top10HCD_HM1_GJ178	402	28400	1182	2062	0	103.1	2.989	2.899	13.12	3.49	26.59
2013-05-10_GAG_Top10HCD_HM1_GJ178	403	28420	1182	2069	0	103.5	3.02	2.92	13.17	3.53	26.81
2013-05-10_GAG_Top10HCD_HM1_GJ178	404	28440	1182	2077	0	103.8	3.052	2.94	13.21	3.569	27.02
2013-05-10_GAG_Top10HCD_HM1_GJ178	405	28450	1181	2084	0	104.2	3.084	2.959	13.25	3.609	27.23
2013-05-10_GAG_Top10HCD_HM1_GJ178	406	28470	1181	2092	0	104.6	3.116	2.979	13.29	3.649	27.44
2013-05-10_GAG_Top10HCD_HM1_GJ178	407	28490	1181	2099	0	105	3.147	2.999	13.34	3.688	27.65
2013-05-10_GAG_Top10HCD_HM1_GJ178	408	28510	1181	2107	0	105.3	3.179	3.018	13.38	3.728	27.86
2013-05-10_GAG_Top10HCD_HM1_GJ178	409	28530	1181	2114	0	105.7	3.211	3.038	13.42	3.767	28.07
2013-05-10_GAG_Top10HCD_HM1_GJ178	410	28550	1181	2122	0	106.1	3.243	3.057	13.46	3.807	28.28
2013-05-10_GAG_Top10HCD_HM1_GJ178	411	28550	1181	2126	0	106.3	3.275	3.081	13.49	3.85	28.54
2013-05-10_GAG_Top10HCD_HM1_GJ178	412	28550	1180	2130	0	106.5	3.308	3.106	13.52	3.893	28.8
2013-05-10_GAG_Top10HCD_HM1_GJ178	413	28550	1179	2134	0	106.7	3.34	3.131	13.54	3.936	29.06
2013-05-10_GAG_Top10HCD_HM1_GJ178	414	28540	1178	2138	0	106.9	3.373	3.155	13.57	3.979	29.33
2013-05-10_GAG_Top10HCD_HM1_GJ178	415	28540	1177	2142	0	107.1	3.405	3.179	13.59	4.021	29.58
2013-05-10_GAG_Top10HCD_HM1_GJ178	416	28540	1177	2146	0	107.3	3.438	3.203	13.62	4.064	29.84
2013-05-10_GAG_Top10HCD_HM1_GJ178	417	28540	1176	2150	0	107.5	3.47	3.228	13.64	4.107	30.1
2013-05-10_GAG_Top10HCD_HM1_GJ178	418	28540	1175	2155	0	107.7	3.503	3.252	13.67	4.15	30.36
2013-05-10_GAG_Top10HCD_HM1_GJ178	419	28530	1174	2159	0	107.9	3.535	3.275	13.7	4.193	30.61
2013-05-10_GAG_Top10HCD_HM1_GJ178	420	28530	1173	2163	0	108.1	3.568	3.299	13.72	4.236	30.87
2013-05-10_GAG_Top10HCD_HM1_GJ178	421	28530	1173	2167	0	108.3	3.6	3.323	13.75	4.279	31.12
2013-05-10_GAG_Top10HCD_HM1_GJ178	422	28530	1172	2171	0	108.5	3.633	3.347	13.77	4.321	31.38
2013-05-10_GAG_Top10HCD_HM1_GJ178	423	28530	1171	2175	0	108.8	3.665	3.37	13.8	4.364	31.63
2013-05-10_GAG_Top10HCD_HM1_GJ178	424	28520	1170	2179	0	109	3.698	3.394	13.82	4.407	31.88
2013-05-10_GAG_Top10HCD_HM1_GJ178	425	28520	1170	2183	0	109.2	3.73	3.417	13.85	4.45	32.13
2013-05-10_GAG_Top10HCD_HM1_GJ178	426	28520	1169	2187	0	109.4	3.763	3.44	13.88	4.493	32.38
2013-05-10_GAG_Top10HCD_HM1_GJ178	427	28520	1168	2192	0	109.6	3.795	3.464	13.9	4.536	32.63
2013-05-10_GAG_Top10HCD_HM1_GJ178	428	28520	1167	2196	0	109.8	3.828	3.487	13.93	4.579	32.88
2013-05-10_GAG_Top10HCD_HM1_GJ178	429	28510	1166	2200	0	110	3.86	3.51	13.95	4.621	33.12
2013-05-10_GAG_Top10HCD_HM1_GJ178	430	28510	1166	2204	0	110.2	3.893	3.533	13.98	4.664	33.37
2013-05-10_GAG_Top10HCD_HM1_GJ178	431	28510	1165	2209	0	110.5	3.915	3.545	13.99	4.689	33.53
2013-05-10_GAG_Top10HCD_HM1_GJ178	432	28510	1164	2214	0	110.7	3.938	3.557	14	4.714	33.69
2013-05-10_GAG_Top10HCD_HM1_GJ178	433	28510	1163	2220	0	111	3.96	3.569	14	4.739	33.84
2013-05-10_GAG_Top10HCD_HM1_GJ178	434	28510	1162	2225	0	111.2	3.983	3.58	14.01	4.764	34
2013-05-10_GAG_Top10HCD_HM1_GJ178	435	28510	1161	2230	0	111.5	4.005	3.592	14.02	4.789	34.16
2013-05-10_GAG_Top10HCD_HM1_GJ178	436	28510	1161	2235	0	111.8	4.028	3.604	14.03	4.814	34.32
2013-05-10_GAG_Top10HCD_HM1_GJ178	437	28510	1160	2241	0	112	4.05	3.616	14.04	4.839	34.48
2013-05-10_GAG_Top10HCD_HM1_GJ178	438	28510	1159	2246	0	112.3	4.073	3.627	14.04	4.864	34.64
2013-05-10_GAG_Top10HCD_HM1_GJ178	439	28510	1158	2251	0	112.5	4.095	3.639	14.05	4.889	34.79
2013-05-10_GAG_Top10HCD_HM1_GJ178	440	28510	1157	2256	0	112.8	4.118	3.65	14.06	4.914	34.95
2013-05-10_GAG_Top10HCD_HM1_GJ178	441	28510	1156	2261	0	113.1	4.14	3.662	14.07	4.939	35.11
2013-05-10_GAG_Top10HCD_HM1_GJ178	442	28510	1156	2267	0	113.3	4.163	3.673	14.08	4.964	35.26
2013-05-10_GAG_Top10HCD_HM1_GJ178	443	28500	1155	2272	0	113.6	4.185	3.684	14.09	4.989	35.42
2013-05-10_GAG_Top10HCD_HM1_GJ178	444	28500	1154	2277	0	113.9	4.208	3.696	14.09	5.014	35.58
2013-05-10_GAG_Top10HCD_HM1_GJ178	445	28500	1153	2282	0	114.1	4.23	3.707	14.1	5.039	35.74
2013-05-10_GAG_Top10HCD_HM1_GJ178	446	28500	1152	2288	0	114.4	4.253	3.718	14.11	5.064	35.89
2013-05-10_GAG_Top10HCD_HM1_GJ178	447	28500	1151	2293	0	114.6	4.275	3.729	14.12	5.089	36.05
2013-05-10_GAG_Top10HCD_HM1_GJ178	448	28500	1151	2298	0	114.9	4.298	3.74	14.13	5.114	36.2
2013-05-10_GAG_Top10HCD_HM1_GJ178	449	28500	1150	2303	0	115.2	4.32	3.751	14.13	5.139	36.36
2013-05-10_GAG_Top10HCD_HM1_GJ178	450	28500	1149	2309	0	115.4	4.343	3.762	14.14	5.164	36.52
2013-05-10_GAG_Top10HCD_HM1_GJ178	451	28510	1148	2313	0	115.7	4.359	3.769	14.13	5.182	36.67
2013-05-10_GAG_Top10HCD_HM1_GJ178	452	28510	1148	2318	0	115.9	4.376	3.775	14.13	5.201	36.82
2013-05-10_GAG_Top10HCD_HM1_GJ178	453	28520	1147	2323	0	116.1	4.392	3.782	14.12	5.219	36.97
2013-05-10_GAG_Top10HCD_HM1_GJ178	454	28520	1147	2328	0	116.4	4.409	3.788	14.11	5.237	37.12
2013-05-10_GAG_Top10HCD_HM1_GJ178	455	28530	1147	2332	0	116.6	4.425	3.794	14.1	5.255	37.28
2013-05-10_GAG_Top10HCD_HM1_GJ178	456	28530	1146	2337	0	116.9	4.441	3.801	14.09	5.274	37.43
2013-05-10_GAG_Top10HCD_HM1_GJ178	457	28540	1146	2342	0	117.1	4.458	3.807	14.08	5.292	37.58
2013-05-10_GAG_Top10HCD_HM1_GJ178	458	28540	1145	2347	0	117.3	4.474	3.813	14.07	5.31	37.74
2013-05-10_GAG_Top10HCD_HM1_GJ178	459	28550	1145	2352	0	117.6	4.491	3.819	14.06	5.328	37.89
2013-05-10_GAG_Top10HCD_HM1_GJ178	460	28550	1144	2356	0	117.8	4.507	3.825	14.05	5.346	38.04
2013-05-10_GAG_Top10HCD_HM1_GJ178	461	28560	1144	2361	0	118.1	4.524	3.832	14.04	5.365	38.2
2013-05-10_GAG_Top10HCD_HM1_GJ178	462	28560	1143	2366	0	118.3	4.54	3.838	14.04	5.383	38.35
2013-05-10_GAG_Top10HCD_HM1_GJ178	463	28570	1143	2371	0	118.5	4.556	3.844	14.03	5.401	38.51
2013-05-10_GAG_Top10HCD_HM1_GJ178	464	28570	1142	2376	0	118.8	4.573	3.85	14.02	5.419	38.66
2013-05-10_GAG_Top10HCD_HM1_GJ178	465	28580	1142	2380	0	119	4.589	3.856	14.01	5.437	38.81
2013-05-10_GAG_Top10HCD_HM1_GJ178	466	28580	1141	2385	0	119.3	4.606	3.862	14	5.456	38.97
2013-05-10_GAG_Top10HCD_HM1_GJ178	467	28590	1141	2390	0	119.5	4.622	3.868	13.99	5.474	39.12
2013-05-10_GAG_Top10HCD_HM1_GJ178	468	28590	1140	2395	0	119.7	4.639	3.874	13.98	5.492	39.28
2013-05-10_GAG_Top10HCD_HM1_GJ178	469	28600	1140	2400	0	120	4.655	3.88	13.97	5.51	39.44
2013-05-10_GAG_Top10HCD_HM1_GJ178	470	28610	1140	2404	0	120.2	4.671	3.886	13.96	5.529	39.59
2013-05-10_GAG_Top10HCD_HM1_GJ178	471	28610	1139	2407	0	120.3	4.68	3.889	14	5.537	39.54
2013-05-10_GAG_Top10HCD_HM1_GJ178	472	28610	1139	2409	0	120.5	4.689	3.892	14.04	5.546	39.5
2013-05-10_GAG_Top10HCD_HM1_GJ178	473	28620	1139	2412	0	120.6	4.697	3.895	14.08	5.554	39.45
2013-05-10_GAG_Top10HCD_HM1_GJ178	474	28620	1138	2414	0	120.7	4.706	3.899	14.12	5.563	39.41
2013-05-10_GAG_Top10HCD_HM1_GJ178	475	28620	1138	2416	0	120.8	4.714	3.902	14.15	5.571	39.36
2013-05-10_GAG_Top10HCD_HM1_GJ178	476	28630	1138	2419	0	120.9	4.723	3.905	14.19	5.58	39.32
2013-05-10_GAG_Top10HCD_HM1_GJ178	477	28630	1138	2421	0	121.1	4.731	3.908	14.23	5.589	39.28
2013-05-10_GAG_Top10HCD_HM1_GJ178	478	28630	1137	2424	0	121.2	4.74	3.911	14.27	5.597	39.23
2013-05-10_GAG_Top10HCD_HM1_GJ178	479	28640	1137	2426	0	121.3	4.749	3.914	14.31	5.606	39.19
2013-05-10_GAG_Top10HCD_HM1_GJ178	480	28640	1137	2429	0	121.4	4.757	3.917	14.34	5.614	39.14
2013-05-10_GAG_Top10HCD_HM1_GJ178	481	28650	1136	2431	0	121.6	4.766	3.921	14.38	5.623	39.1
2013-05-10_GAG_Top10HCD_HM1_GJ178	482	28650	1136	2434	0	121.7	4.774	3.924	14.42	5.631	39.06
2013-05-10_GAG_Top10HCD_HM1_GJ178	483	28650	1136	2436	0	121.8	4.783	3.927	14.46	5.64	39.01
2013-05-10_GAG_Top10HCD_HM1_GJ178	484	28660	1136	2438	0	121.9	4.791	3.93	14.49	5.649	38.97
2013-05-10_GAG_Top10HCD_HM1_GJ178	485	28660	1135	2441	0	122	4.8	3.933	14.53	5.657	38.93
2013-05-10_GAG_Top10HCD_HM1_GJ178	486	28660	1135	2443	0	122.2	4.809	3.936	14.57	5.666	38.89
2013-05-10_GAG_Top10HCD_HM1_GJ178	487	28670	1135	2446	0	122.3	4.817	3.939	14.61	5.674	38.84
2013-05-10_GAG_Top10HCD_HM1_GJ178	488	28670	1135	2448	0	122.4	4.826	3.942	14.65	5.683	38.8
2013-05-10_GAG_Top10HCD_HM1_GJ178	489	28680	1134	2451	0	122.5	4.834	3.945	14.68	5.691	38.76
2013-05-10_GAG_Top10HCD_HM1_GJ178	490	28680	1134	2453	0	122.7	4.843	3.948	14.72	5.7	38.72
2013-05-10_GAG_Top10HCD_HM1_GJ178	491	28710	1135	2457	0	122.8	4.846	3.946	14.74	5.704	38.7
2013-05-10_GAG_Top10HCD_HM1_GJ178	492	28730	1136	2460	0	123	4.85	3.943	14.76	5.709	38.69
2013-05-10_GAG_Top10HCD_HM1_GJ178	493	28760	1136	2463	0	123.2	4.854	3.941	14.77	5.713	38.67
2013-05-10_GAG_Top10HCD_HM1_GJ178	494	28790	1137	2467	0	123.3	4.857	3.938	14.79	5.717	38.66
2013-05-10_GAG_Top10HCD_HM1_GJ178	495	28810	1138	2470	0	123.5	4.861	3.935	14.81	5.721	38.64
2013-05-10_GAG_Top10HCD_HM1_GJ178	496	28840	1139	2474	0	123.7	4.864	3.933	14.82	5.726	38.63
2013-05-10_GAG_Top10HCD_HM1_GJ178	497	28870	1139	2477	0	123.9	4.868	3.93	14.84	5.73	38.61
2013-05-10_GAG_Top10HCD_HM1_GJ178	498	28890	1140	2481	0	124	4.871	3.928	14.86	5.734	38.6
2013-05-10_GAG_Top10HCD_HM1_GJ178	499	28920	1141	2484	0	124.2	4.875	3.925	14.87	5.739	38.59
2013-05-10_GAG_Top10HCD_HM1_GJ178	500	28950	1142	2487	0	124.4	4.879	3.923	14.89	5.743	38.57
2013-05-10_GAG_Top10HCD_HM1_GJ178	501	28980	1142	2491	0	124.5	4.882	3.92	14.91	5.747	38.56
2013-05-10_GAG_Top10HCD_HM1_GJ178	502	29000	1143	2494	0	124.7	4.886	3.918	14.92	5.751	38.54
2013-05-10_GAG_Top10HCD_HM1_GJ178	503	29030	1144	2498	0	124.9	4.889	3.915	14.94	5.756	38.53
2013-05-10_GAG_Top10HCD_HM1_GJ178	504	29060	1145	2501	0	125.1	4.893	3.912	14.96	5.76	38.51
2013-05-10_GAG_Top10HCD_HM1_GJ178	505	29080	1145	2505	0	125.2	4.896	3.91	14.97	5.764	38.5
2013-05-10_GAG_Top10HCD_HM1_GJ178	506	29110	1146	2508	0	125.4	4.9	3.907	14.99	5.769	38.48
2013-05-10_GAG_Top10HCD_HM1_GJ178	507	29140	1147	2511	0	125.6	4.904	3.905	15.01	5.773	38.47
2013-05-10_GAG_Top10HCD_HM1_GJ178	508	29160	1148	2515	0	125.7	4.907	3.903	15.02	5.777	38.45
2013-05-10_GAG_Top10HCD_HM1_GJ178	509	29190	1149	2518	0	125.9	4.911	3.9	15.04	5.781	38.44
2013-05-10_GAG_Top10HCD_HM1_GJ178	510	29220	1149	2522	0	126.1	4.914	3.898	15.06	5.786	38.43
2013-05-10_GAG_Top10HCD_HM1_GJ178	511	29260	1151	2525	0	126.3	4.919	3.896	15.09	5.789	38.38
2013-05-10_GAG_Top10HCD_HM1_GJ178	512	29300	1152	2529	0	126.4	4.924	3.894	15.11	5.792	38.33
2013-05-10_GAG_Top10HCD_HM1_GJ178	513	29340	1154	2533	0	126.6	4.929	3.893	15.14	5.795	38.28
2013-05-10_GAG_Top10HCD_HM1_GJ178	514	29380	1155	2536	0	126.8	4.934	3.891	15.17	5.799	38.23
2013-05-10_GAG_Top10HCD_HM1_GJ178	515	29420	1157	2540	0	127	4.939	3.89	15.2	5.802	38.18
2013-05-10_GAG_Top10HCD_HM1_GJ178	516	29470	1158	2543	0	127.2	4.944	3.888	15.22	5.805	38.13
2013-05-10_GAG_Top10HCD_HM1_GJ178	517	29510	1160	2547	0	127.3	4.949	3.886	15.25	5.808	38.08
2013-05-10_GAG_Top10HCD_HM1_GJ178	518	29550	1161	2551	0	127.5	4.954	3.885	15.28	5.811	38.03
2013-05-10_GAG_Top10HCD_HM1_GJ178	519	29590	1163	2554	0	127.7	4.959	3.883	15.31	5.815	37.98
2013-05-10_GAG_Top10HCD_HM1_GJ178	520	29630	1164	2558	0	127.9	4.964	3.882	15.34	5.818	37.94
2013-05-10_GAG_Top10HCD_HM1_GJ178	521	29670	1165	2561	0	128.1	4.969	3.88	15.36	5.821	37.89
2013-05-10_GAG_Top10HCD_HM1_GJ178	522	29710	1167	2565	0	128.2	4.974	3.879	15.39	5.824	37.84
2013-05-10_GAG_Top10HCD_HM1_GJ178	523	29760	1168	2569	0	128.4	4.979	3.877	15.42	5.827	37.79
2013-05-10_GAG_Top10HCD_HM1_GJ178	524	29800	1170	2572	0	128.6	4.984	3.875	15.45	5.831	37.75
2013-05-10_GAG_Top10HCD_HM1_GJ178	525	29840	1171	2576	0	128.8	4.989	3.874	15.48	5.834	37.7
2013-05-10_GAG_Top10HCD_HM1_GJ178	526	29880	1173	2579	0	129	4.994	3.872	15.5	5.837	37.65
2013-05-10_GAG_Top10HCD_HM1_GJ178	527	29920	1174	2583	0	129.2	4.999	3.871	15.53	5.84	37.61
2013-05-10_GAG_Top10HCD_HM1_GJ178	528	29960	1176	2587	0	129.3	5.004	3.869	15.56	5.844	37.56
2013-05-10_GAG_Top10HCD_HM1_GJ178	529	30000	1177	2590	0	129.5	5.009	3.868	15.59	5.847	37.51
2013-05-10_GAG_Top10HCD_HM1_GJ178	530	30040	1179	2594	0	129.7	5.014	3.866	15.61	5.85	37.47
2013-05-10_GAG_Top10HCD_HM1_GJ178	531	30070	1179	2598	0	129.9	5.003	3.852	15.64	5.833	37.3
2013-05-10_GAG_Top10HCD_HM1_GJ178	532	30100	1180	2602	0	130.1	4.991	3.837	15.66	5.816	37.13
2013-05-10_GAG_Top10HCD_HM1_GJ178	533	30120	1181	2605	0	130.3	4.98	3.823	15.69	5.8	36.97
2013-05-10_GAG_Top10HCD_HM1_GJ178	534	30150	1182	2609	0	130.5	4.969	3.808	15.71	5.783	36.8
2013-05-10_GAG_Top10HCD_HM1_GJ178	535	30180	1182	2613	0	130.7	4.957	3.794	15.74	5.766	36.63
2013-05-10_GAG_Top10HCD_HM1_GJ178	536	30200	1183	2617	0	130.9	4.946	3.78	15.76	5.749	36.47
2013-05-10_GAG_Top10HCD_HM1_GJ178	537	30230	1184	2621	0	131	4.934	3.765	15.79	5.732	36.31
2013-05-10_GAG_Top10HCD_HM1_GJ178	538	30260	1185	2625	0	131.2	4.923	3.751	15.81	5.716	36.14
2013-05-10_GAG_Top10HCD_HM1_GJ178	539	30280	1185	2629	0	131.4	4.911	3.737	15.84	5.699	35.98
2013-05-10_GAG_Top10HCD_HM1_GJ178	540	30310	1186	2633	0	131.6	4.9	3.723	15.86	5.682	35.82
2013-05-10_GAG_Top10HCD_HM1_GJ178	541	30330	1187	2636	0	131.8	4.889	3.708	15.89	5.665	35.66
2013-05-10_GAG_Top10HCD_HM1_GJ178	542	30360	1187	2640	0	132	4.877	3.694	15.91	5.649	35.49
2013-05-10_GAG_Top10HCD_HM1_GJ178	543	30390	1188	2644	0	132.2	4.866	3.68	15.94	5.632	35.33
2013-05-10_GAG_Top10HCD_HM1_GJ178	544	30410	1189	2648	0	132.4	4.854	3.666	15.96	5.615	35.17
2013-05-10_GAG_Top10HCD_HM1_GJ178	545	30440	1190	2652	0	132.6	4.843	3.652	15.99	5.598	35.01
2013-05-10_GAG_Top10HCD_HM1_GJ178	546	30470	1190	2656	0	132.8	4.831	3.638	16.01	5.581	34.85
2013-05-10_GAG_Top10HCD_HM1_GJ178	547	30490	1191	2660	0	133	4.82	3.625	16.04	5.565	34.69
2013-05-10_GAG_Top10HCD_HM1_GJ178	548	30520	1192	2664	0	133.2	4.809	3.611	16.06	5.548	34.54
2013-05-10_GAG_Top10HCD_HM1_GJ178	549	30540	1193	2667	0	133.4	4.797	3.597	16.09	5.531	34.38
2013-05-10_GAG_Top10HCD_HM1_GJ178	550	30570	1193	2671	0	133.6	4.786	3.583	16.11	5.514	34.22
2013-05-10_GAG_Top10HCD_HM1_GJ178	551	30590	1194	2673	0	133.7	4.782	3.578	16.12	5.504	34.14
2013-05-10_GAG_Top10HCD_HM1_GJ178	552	30600	1194	2675	0	133.8	4.779	3.573	16.13	5.493	34.06
2013-05-10_GAG_Top10HCD_HM1_GJ178	553	30620	1194	2677	0	133.9	4.776	3.568	16.14	5.482	33.98
2013-05-10_GAG_Top10HCD_HM1_GJ178	554	30630	1195	2679	0	134	4.773	3.563	16.14	5.471	33.89
2013-05-10_GAG_Top10HCD_HM1_GJ178	555	30650	1195	2681	0	134.1	4.77	3.558	16.15	5.461	33.81
2013-05-10_GAG_Top10HCD_HM1_GJ178	556	30660	1195	2683	0	134.2	4.766	3.553	16.16	5.45	33.73
2013-05-10_GAG_Top10HCD_HM1_GJ178	557	30670	1196	2685	0	134.3	4.763	3.548	16.16	5.439	33.65
2013-05-10_GAG_Top10HCD_HM1_GJ178	558	30690	1196	2687	0	134.4	4.76	3.543	16.17	5.429	33.57
2013-05-10_GAG_Top10HCD_HM1_GJ178	559	30700	1196	2689	0	134.5	4.757	3.538	16.18	5.418	33.49
2013-05-10_GAG_Top10HCD_HM1_GJ178	560	30720	1197	2691	0	134.5	4.754	3.533	16.19	5.407	33.41
2013-05-10_GAG_Top10HCD_HM1_GJ178	561	30730	1197	2693	0	134.6	4.75	3.528	16.19	5.396	33.33
2013-05-10_GAG_Top10HCD_HM1_GJ178	562	30750	1197	2695	0	134.7	4.747	3.523	16.2	5.386	33.25
2013-05-10_GAG_Top10HCD_HM1_GJ178	563	30760	1198	2697	0	134.8	4.744	3.518	16.21	5.375	33.16
2013-05-10_GAG_Top10HCD_HM1_GJ178	564	30780	1198	2699	0	134.9	4.741	3.513	16.21	5.364	33.08
2013-05-10_GAG_Top10HCD_HM1_GJ178	565	30790	1198	2701	0	135	4.737	3.508	16.22	5.354	33
2013-05-10_GAG_Top10HCD_HM1_GJ178	566	30810	1199	2703	0	135.1	4.734	3.503	16.23	5.343	32.92
2013-05-10_GAG_Top10HCD_HM1_GJ178	567	30820	1199	2705	0	135.2	4.731	3.498	16.24	5.332	32.84
2013-05-10_GAG_Top10HCD_HM1_GJ178	568	30840	1199	2707	0	135.3	4.728	3.493	16.24	5.321	32.76
2013-05-10_GAG_Top10HCD_HM1_GJ178	569	30850	1200	2709	0	135.4	4.725	3.488	16.25	5.311	32.68
2013-05-10_GAG_Top10HCD_HM1_GJ178	570	30870	1200	2711	0	135.5	4.721	3.484	16.26	5.3	32.6
2013-05-10_GAG_Top10HCD_HM1_GJ178	571	30870	1200	2710	0	135.5	4.729	3.489	16.26	5.307	32.63
2013-05-10_GAG_Top10HCD_HM1_GJ178	572	30880	1200	2710	0	135.5	4.736	3.495	16.27	5.314	32.67
2013-05-10_GAG_Top10HCD_HM1_GJ178	573	30880	1200	2710	0	135.5	4.743	3.501	16.27	5.321	32.7
2013-05-10_GAG_Top10HCD_HM1_GJ178	574	30890	1200	2709	0	135.5	4.75	3.507	16.28	5.329	32.73
2013-05-10_GAG_Top10HCD_HM1_GJ178	575	30890	1200	2709	0	135.4	4.757	3.512	16.29	5.336	32.76
2013-05-10_GAG_Top10HCD_HM1_GJ178	576	30900	1201	2708	0	135.4	4.764	3.518	16.29	5.343	32.8
2013-05-10_GAG_Top10HCD_HM1_GJ178	577	30900	1201	2708	0	135.4	4.771	3.524	16.3	5.35	32.83
2013-05-10_GAG_Top10HCD_HM1_GJ178	578	30900	1201	2708	0	135.4	4.779	3.53	16.3	5.357	32.86
2013-05-10_GAG_Top10HCD_HM1_GJ178	579	30910	1201	2707	0	135.4	4.786	3.535	16.31	5.364	32.89
2013-05-10_GAG_Top10HCD_HM1_GJ178	580	30910	1201	2707	0	135.3	4.793	3.541	16.31	5.371	32.92
2013-05-10_GAG_Top10HCD_HM1_GJ178	581	30920	1201	2706	0	135.3	4.8	3.547	16.32	5.379	32.96
2013-05-10_GAG_Top10HCD_HM1_GJ178	582	30920	1201	2706	0	135.3	4.807	3.553	16.33	5.386	32.99
2013-05-10_GAG_Top10HCD_HM1_GJ178	583	30930	1201	2706	0	135.3	4.814	3.559	16.33	5.393	33.02
2013-05-10_GAG_Top10HCD_HM1_GJ178	584	30930	1201	2705	0	135.3	4.821	3.564	16.34	5.4	33.05
2013-05-10_GAG_Top10HCD_HM1_GJ178	585	30930	1201	2705	0	135.2	4.829	3.57	16.34	5.407	33.09
2013-05-10_GAG_Top10HCD_HM1_GJ178	586	30940	1201	2705	0	135.2	4.836	3.576	16.35	5.414	33.12
2013-05-10_GAG_Top10HCD_HM1_GJ178	587	30940	1201	2704	0	135.2	4.843	3.582	16.35	5.421	33.15
2013-05-10_GAG_Top10HCD_HM1_GJ178	588	30950	1201	2704	0	135.2	4.85	3.588	16.36	5.429	33.18
2013-05-10_GAG_Top10HCD_HM1_GJ178	589	30950	1202	2703	0	135.2	4.857	3.593	16.37	5.436	33.21
2013-05-10_GAG_Top10HCD_HM1_GJ178	590	30960	1202	2703	0	135.1	4.864	3.599	16.37	5.443	33.25
2013-05-10_GAG_Top10HCD_HM1_GJ178	591	30970	1202	2703	0	135.2	4.851	3.589	16.4	5.429	33.1
2013-05-10_GAG_Top10HCD_HM1_GJ178	592	30990	1203	2703	0	135.2	4.838	3.579	16.43	5.414	32.96
2013-05-10_GAG_Top10HCD_HM1_GJ178	593	31010	1204	2703	0	135.2	4.825	3.569	16.45	5.4	32.82
2013-05-10_GAG_Top10HCD_HM1_GJ178	594	31030	1205	2703	0	135.2	4.811	3.559	16.48	5.386	32.68
2013-05-10_GAG_Top10HCD_HM1_GJ178	595	31050	1205	2704	0	135.2	4.798	3.55	16.51	5.371	32.54
2013-05-10_GAG_Top10HCD_HM1_GJ178	596	31060	1206	2704	0	135.2	4.785	3.54	16.53	5.357	32.4
2013-05-10_GAG_Top10HCD_HM1_GJ178	597	31080	1207	2704	0	135.2	4.772	3.53	16.56	5.343	32.27
2013-05-10_GAG_Top10HCD_HM1_GJ178	598	31100	1208	2704	0	135.2	4.759	3.52	16.59	5.329	32.13
2013-05-10_GAG_Top10HCD_HM1_GJ178	599	31120	1209	2704	0	135.2	4.745	3.51	16.61	5.314	31.99
2013-05-10_GAG_Top10HCD_HM1_GJ178	600	31140	1209	2704	0	135.2	4.732	3.5	16.64	5.3	31.85
2013-05-10_GAG_Top10HCD_HM1_GJ178	601	31160	1210	2704	0	135.2	4.719	3.49	16.67	5.286	31.72
2013-05-10_GAG_Top10HCD_HM1_GJ178	602	31170	1211	2704	0	135.2	4.706	3.48	16.69	5.271	31.58
2013-05-10_GAG_Top10HCD_HM1_GJ178	603	31190	1212	2704	0	135.2	4.692	3.47	16.72	5.257	31.44
2013-05-10_GAG_Top10HCD_HM1_GJ178	604	31210	1212	2705	0	135.2	4.679	3.46	16.75	5.243	31.31
2013-05-10_GAG_Top10HCD_HM1_GJ178	605	31230	1213	2705	0	135.2	4.666	3.45	16.77	5.229	31.17
2013-05-10_GAG_Top10HCD_HM1_GJ178	606	31250	1214	2705	0	135.2	4.653	3.44	16.8	5.214	31.04
2013-05-10_GAG_Top10HCD_HM1_GJ178	607	31260	1215	2705	0	135.2	4.64	3.43	16.83	5.2	30.9
2013-05-10_GAG_Top10HCD_HM1_GJ178	608	31280	1215	2705	0	135.3	4.626	3.421	16.85	5.186	30.77
2013-05-10_GAG_Top10HCD_HM1_GJ178	609	31300	1216	2705	0	135.3	4.613	3.411	16.88	5.171	30.64
2013-05-10_GAG_Top10HCD_HM1_GJ178	610	31320	1217	2705	0	135.3	4.6	3.401	16.91	5.157	30.5
2013-05-10_GAG_Top10HCD_HM1_GJ178	611	31310	1217	2704	0	135.2	4.597	3.4	16.91	5.154	30.49
2013-05-10_GAG_Top10HCD_HM1_GJ178	612	31300	1216	2702	0	135.1	4.594	3.4	16.91	5.151	30.47
2013-05-10_GAG_Top10HCD_HM1_GJ178	613	31290	1216	2701	0	135.1	4.59	3.399	16.91	5.149	30.45
2013-05-10_GAG_Top10HCD_HM1_GJ178	614	31280	1215	2700	0	135	4.587	3.398	16.91	5.146	30.43
2013-05-10_GAG_Top10HCD_HM1_GJ178	615	31270	1215	2698	0	134.9	4.584	3.398	16.91	5.143	30.42
2013-05-10_GAG_Top10HCD_HM1_GJ178	616	31260	1214	2697	0	134.8	4.581	3.397	16.91	5.14	30.4
2013-05-10_GAG_Top10HCD_HM1_GJ178	617	31250	1214	2695	0	134.8	4.577	3.397	16.91	5.137	30.38
2013-05-10_GAG_Top10HCD_HM1_GJ178	618	31240	1213	2694	0	134.7	4.574	3.396	16.91	5.134	30.36
2013-05-10_GAG_Top10HCD_HM1_GJ178	619	31230	1213	2692	0	134.6	4.571	3.395	16.91	5.131	30.34
2013-05-10_GAG_Top10HCD_HM1_GJ178	620	31220	1213	2691	0	134.6	4.568	3.395	16.91	5.129	30.33
2013-05-10_GAG_Top10HCD_HM1_GJ178	621	31210	1212	2690	0	134.5	4.565	3.394	16.91	5.126	30.31
2013-05-10_GAG_Top10HCD_HM1_GJ178	622	31200	1212	2688	0	134.4	4.561	3.394	16.91	5.123	30.29
2013-05-10_GAG_Top10HCD_HM1_GJ178	623	31190	1211	2687	0	134.3	4.558	3.393	16.91	5.12	30.27
2013-05-10_GAG_Top10HCD_HM1_GJ178	624	31180	1211	2685	0	134.3	4.555	3.392	16.91	5.117	30.26
2013-05-10_GAG_Top10HCD_HM1_GJ178	625	31170	1210	2684	0	134.2	4.552	3.392	16.91	5.114	30.24
2013-05-10_GAG_Top10HCD_HM1_GJ178	626	31160	1210	2683	0	134.1	4.549	3.391	16.91	5.111	30.22
2013-05-10_GAG_Top10HCD_HM1_GJ178	627	31150	1210	2681	0	134.1	4.545	3.391	16.91	5.109	30.2
2013-05-10_GAG_Top10HCD_HM1_GJ178	628	31150	1209	2680	0	134	4.542	3.39	16.91	5.106	30.19
2013-05-10_GAG_Top10HCD_HM1_GJ178	629	31140	1209	2678	0	133.9	4.539	3.389	16.91	5.103	30.17
2013-05-10_GAG_Top10HCD_HM1_GJ178	630	31130	1208	2677	0	133.8	4.536	3.389	16.91	5.1	30.15
2013-05-10_GAG_Top10HCD_HM1_GJ178	631	31070	1206	2672	0	133.6	4.53	3.39	16.91	5.091	30.11
2013-05-10_GAG_Top10HCD_HM1_GJ178	632	31010	1203	2668	0	133.4	4.524	3.391	16.91	5.081	30.06
2013-05-10_GAG_Top10HCD_HM1_GJ178	633	30950	1201	2663	0	133.2	4.517	3.392	16.9	5.072	30.01
2013-05-10_GAG_Top10HCD_HM1_GJ178	634	30900	1198	2659	0	132.9	4.511	3.393	16.9	5.063	29.97
2013-05-10_GAG_Top10HCD_HM1_GJ178	635	30840	1196	2655	0	132.7	4.505	3.394	16.89	5.054	29.92
2013-05-10_GAG_Top10HCD_HM1_GJ178	636	30780	1193	2650	0	132.5	4.499	3.396	16.89	5.044	29.87
2013-05-10_GAG_Top10HCD_HM1_GJ178	637	30720	1191	2646	0	132.3	4.493	3.397	16.88	5.035	29.83
2013-05-10_GAG_Top10HCD_HM1_GJ178	638	30660	1188	2641	0	132.1	4.487	3.398	16.88	5.026	29.78
2013-05-10_GAG_Top10HCD_HM1_GJ178	639	30610	1186	2637	0	131.8	4.481	3.399	16.87	5.016	29.73
2013-05-10_GAG_Top10HCD_HM1_GJ178	640	30550	1184	2632	0	131.6	4.475	3.4	16.87	5.007	29.68
2013-05-10_GAG_Top10HCD_HM1_GJ178	641	30490	1181	2628	0	131.4	4.469	3.401	16.86	4.998	29.64
2013-05-10_GAG_Top10HCD_HM1_GJ178	642	30430	1179	2623	0	131.2	4.463	3.402	16.86	4.989	29.59
2013-05-10_GAG_Top10HCD_HM1_GJ178	643	30380	1176	2619	0	130.9	4.457	3.404	16.85	4.979	29.54
2013-05-10_GAG_Top10HCD_HM1_GJ178	644	30320	1174	2614	0	130.7	4.451	3.405	16.85	4.97	29.5
2013-05-10_GAG_Top10HCD_HM1_GJ178	645	30260	1171	2610	0	130.5	4.445	3.406	16.84	4.961	29.45
2013-05-10_GAG_Top10HCD_HM1_GJ178	646	30200	1169	2605	0	130.3	4.439	3.407	16.84	4.951	29.4
2013-05-10_GAG_Top10HCD_HM1_GJ178	647	30150	1166	2601	0	130	4.432	3.408	16.84	4.942	29.36
2013-05-10_GAG_Top10HCD_HM1_GJ178	648	30090	1164	2596	0	129.8	4.426	3.41	16.83	4.933	29.31
2013-05-10_GAG_Top10HCD_HM1_GJ178	649	30030	1161	2592	0	129.6	4.42	3.411	16.83	4.924	29.26
2013-05-10_GAG_Top10HCD_HM1_GJ178	650	29970	1159	2588	0	129.4	4.414	3.412	16.82	4.914	29.21
2013-05-10_GAG_Top10HCD_HM1_GJ178	651	29900	1156	2582	0	129.1	4.412	3.418	16.8	4.91	29.22
2013-05-10_GAG_Top10HCD_HM1_GJ178	652	29840	1153	2576	0	128.8	4.411	3.425	16.78	4.905	29.22
2013-05-10_GAG_Top10HCD_HM1_GJ178	653	29770	1151	2570	0	128.5	4.409	3.431	16.77	4.9	29.23
2013-05-10_GAG_Top10HCD_HM1_GJ178	654	29700	1148	2564	0	128.2	4.407	3.438	16.75	4.896	29.23
2013-05-10_GAG_Top10HCD_HM1_GJ178	655	29630	1145	2558	0	127.9	4.405	3.444	16.73	4.891	29.24
2013-05-10_GAG_Top10HCD_HM1_GJ178	656	29560	1142	2552	0	127.6	4.404	3.451	16.71	4.886	29.24
2013-05-10_GAG_Top10HCD_HM1_GJ178	657	29490	1139	2546	0	127.3	4.402	3.458	16.69	4.882	29.25
2013-05-10_GAG_Top10HCD_HM1_GJ178	658	29420	1137	2540	0	127	4.4	3.464	16.67	4.877	29.25
2013-05-10_GAG_Top10HCD_HM1_GJ178	659	29360	1134	2534	0	126.7	4.398	3.471	16.65	4.872	29.26
2013-05-10_GAG_Top10HCD_HM1_GJ178	660	29290	1131	2528	0	126.4	4.396	3.478	16.64	4.868	29.26
2013-05-10_GAG_Top10HCD_HM1_GJ178	661	29220	1128	2522	0	126.1	4.395	3.484	16.62	4.863	29.27
2013-05-10_GAG_Top10HCD_HM1_GJ178	662	29150	1126	2517	0	125.8	4.393	3.491	16.6	4.859	29.27
2013-05-10_GAG_Top10HCD_HM1_GJ178	663	29080	1123	2511	0	125.5	4.391	3.498	16.58	4.854	29.28
2013-05-10_GAG_Top10HCD_HM1_GJ178	664	29010	1120	2505	0	125.2	4.389	3.505	16.56	4.849	29.28
2013-05-10_GAG_Top10HCD_HM1_GJ178	665	28940	1117	2499	0	124.9	4.387	3.512	16.54	4.845	29.29
2013-05-10_GAG_Top10HCD_HM1_GJ178	666	28880	1114	2493	0	124.6	4.386	3.519	16.52	4.84	29.29
2013-05-10_GAG_Top10HCD_HM1_GJ178	667	28810	1112	2487	0	124.3	4.384	3.526	16.51	4.835	29.3
2013-05-10_GAG_Top10HCD_HM1_GJ178	668	28740	1109	2481	0	124	4.382	3.533	16.49	4.831	29.3
2013-05-10_GAG_Top10HCD_HM1_GJ178	669	28670	1106	2475	0	123.8	4.38	3.54	16.47	4.826	29.3
2013-05-10_GAG_Top10HCD_HM1_GJ178	670	28600	1103	2469	0	123.5	4.379	3.547	16.45	4.821	29.31
2013-05-10_GAG_Top10HCD_HM1_GJ178	671	28560	1102	2465	0	123.2	4.379	3.553	16.44	4.821	29.32
2013-05-10_GAG_Top10HCD_HM1_GJ178	672	28510	1100	2461	0	123	4.379	3.559	16.43	4.82	29.34
2013-05-10_GAG_Top10HCD_HM1_GJ178	673	28470	1098	2456	0	122.8	4.38	3.566	16.42	4.819	29.35
2013-05-10_GAG_Top10HCD_HM1_GJ178	674	28430	1096	2452	0	122.6	4.38	3.572	16.41	4.819	29.36
2013-05-10_GAG_Top10HCD_HM1_GJ178	675	28380	1094	2448	0	122.4	4.38	3.579	16.4	4.818	29.37
2013-05-10_GAG_Top10HCD_HM1_GJ178	676	28340	1093	2444	0	122.2	4.381	3.585	16.39	4.817	29.39
2013-05-10_GAG_Top10HCD_HM1_GJ178	677	28290	1091	2439	0	122	4.381	3.592	16.38	4.816	29.4
2013-05-10_GAG_Top10HCD_HM1_GJ178	678	28250	1089	2435	0	121.8	4.381	3.598	16.37	4.816	29.41
2013-05-10_GAG_Top10HCD_HM1_GJ178	679	28200	1087	2431	0	121.5	4.382	3.605	16.36	4.815	29.43
2013-05-10_GAG_Top10HCD_HM1_GJ178	680	28160	1086	2427	0	121.3	4.382	3.612	16.35	4.814	29.44
2013-05-10_GAG_Top10HCD_HM1_GJ178	681	28120	1084	2422	0	121.1	4.382	3.618	16.34	4.814	29.45
2013-05-10_GAG_Top10HCD_HM1_GJ178	682	28070	1082	2418	0	120.9	4.383	3.625	16.33	4.813	29.46
2013-05-10_GAG_Top10HCD_HM1_GJ178	683	28030	1080	2414	0	120.7	4.383	3.632	16.32	4.812	29.48
2013-05-10_GAG_Top10HCD_HM1_GJ178	684	27980	1078	2410	0	120.5	4.384	3.638	16.32	4.811	29.49
2013-05-10_GAG_Top10HCD_HM1_GJ178	685	27940	1077	2406	0	120.3	4.384	3.645	16.31	4.811	29.5
2013-05-10_GAG_Top10HCD_HM1_GJ178	686	27900	1075	2401	0	120.1	4.384	3.652	16.3	4.81	29.52
2013-05-10_GAG_Top10HCD_HM1_GJ178	687	27850	1073	2397	0	119.9	4.385	3.658	16.29	4.809	29.53
2013-05-10_GAG_Top10HCD_HM1_GJ178	688	27810	1071	2393	0	119.6	4.385	3.665	16.28	4.809	29.54
2013-05-10_GAG_Top10HCD_HM1_GJ178	689	27760	1070	2389	0	119.4	4.385	3.672	16.27	4.808	29.56
2013-05-10_GAG_Top10HCD_HM1_GJ178	690	27720	1068	2384	0	119.2	4.386	3.679	16.26	4.807	29.57
2013-05-10_GAG_Top10HCD_HM1_GJ178	691	27660	1066	2379	0	118.9	4.374	3.678	16.24	4.795	29.53
2013-05-10_GAG_Top10HCD_HM1_GJ178	692	27610	1064	2373	0	118.7	4.363	3.677	16.22	4.782	29.49
2013-05-10_GAG_Top10HCD_HM1_GJ178	693	27550	1061	2367	0	118.4	4.351	3.676	16.2	4.77	29.45
2013-05-10_GAG_Top10HCD_HM1_GJ178	694	27500	1059	2362	0	118.1	4.34	3.675	16.18	4.757	29.4
2013-05-10_GAG_Top10HCD_HM1_GJ178	695	27440	1057	2356	0	117.8	4.329	3.674	16.16	4.745	29.36
2013-05-10_GAG_Top10HCD_HM1_GJ178	696	27390	1055	2350	0	117.5	4.317	3.673	16.14	4.732	29.32
2013-05-10_GAG_Top10HCD_HM1_GJ178	697	27330	1053	2345	0	117.2	4.306	3.673	16.12	4.72	29.28
2013-05-10_GAG_Top10HCD_HM1_GJ178	698	27280	1051	2339	0	117	4.294	3.672	16.1	4.707	29.24
2013-05-10_GAG_Top10HCD_HM1_GJ178	699	27220	1049	2334	0	116.7	4.283	3.671	16.08	4.695	29.19
2013-05-10_GAG_Top10HCD_HM1_GJ178	700	27170	1047	2328	0	116.4	4.271	3.67	16.06	4.682	29.15
2013-05-10_GAG_Top10HCD_HM1_GJ178	701	27110	1045	2322	0	116.1	4.26	3.669	16.04	4.67	29.11
2013-05-10_GAG_Top10HCD_HM1_GJ178	702	27060	1042	2317	0	115.8	4.249	3.668	16.02	4.657	29.07
2013-05-10_GAG_Top10HCD_HM1_GJ178	703	27000	1040	2311	0	115.6	4.237	3.667	16	4.645	29.03
2013-05-10_GAG_Top10HCD_HM1_GJ178	704	26950	1038	2305	0	115.3	4.226	3.666	15.98	4.632	28.98
2013-05-10_GAG_Top10HCD_HM1_GJ178	705	26890	1036	2300	0	115	4.214	3.665	15.96	4.62	28.94
2013-05-10_GAG_Top10HCD_HM1_GJ178	706	26840	1034	2294	0	114.7	4.203	3.664	15.94	4.607	28.9
2013-05-10_GAG_Top10HCD_HM1_GJ178	707	26780	1032	2288	0	114.4	4.191	3.663	15.92	4.595	28.85
2013-05-10_GAG_Top10HCD_HM1_GJ178	708	26730	1030	2283	0	114.1	4.18	3.662	15.9	4.582	28.81
2013-05-10_GAG_Top10HCD_HM1_GJ178	709	26670	1028	2277	0	113.9	4.169	3.661	15.88	4.57	28.77
2013-05-10_GAG_Top10HCD_HM1_GJ178	710	26620	1026	2272	0	113.6	4.157	3.66	15.86	4.557	28.73
2013-05-10_GAG_Top10HCD_HM1_GJ178	711	26560	1023	2266	0	113.3	4.14	3.654	15.85	4.54	28.65
2013-05-10_GAG_Top10HCD_HM1_GJ178	712	26490	1021	2261	0	113	4.124	3.648	15.83	4.524	28.58
2013-05-10_GAG_Top10HCD_HM1_GJ178	713	26430	1018	2256	0	112.8	4.107	3.642	15.81	4.507	28.5
2013-05-10_GAG_Top10HCD_HM1_GJ178	714	26370	1016	2250	0	112.5	4.09	3.635	15.79	4.49	28.43
2013-05-10_GAG_Top10HCD_HM1_GJ178	715	26310	1014	2245	0	112.2	4.073	3.629	15.78	4.473	28.35
2013-05-10_GAG_Top10HCD_HM1_GJ178	716	26250	1011	2240	0	112	4.056	3.623	15.76	4.456	28.28
2013-05-10_GAG_Top10HCD_HM1_GJ178	717	26190	1009	2234	0	111.7	4.04	3.616	15.74	4.44	28.2
2013-05-10_GAG_Top10HCD_HM1_GJ178	718	26130	1006	2229	0	111.4	4.023	3.61	15.72	4.423	28.13
2013-05-10_GAG_Top10HCD_HM1_GJ178	719	26070	1004	2223	0	111.2	4.006	3.603	15.71	4.406	28.05
2013-05-10_GAG_Top10HCD_HM1_GJ178	720	26010	1002	2218	0	110.9	3.989	3.597	15.69	4.389	27.98
2013-05-10_GAG_Top10HCD_HM1_GJ178	721	25940	999.1	2213	0	110.6	3.972	3.59	15.67	4.372	27.9
2013-05-10_GAG_Top10HCD_HM1_GJ178	722	25880	996.7	2207	0	110.4	3.956	3.584	15.65	4.356	27.82
2013-05-10_GAG_Top10HCD_HM1_GJ178	723	25820	994.3	2202	0	110.1	3.939	3.577	15.64	4.339	27.75
2013-05-10_GAG_Top10HCD_HM1_GJ178	724	25760	991.9	2197	0	109.8	3.922	3.571	15.62	4.322	27.67
2013-05-10_GAG_Top10HCD_HM1_GJ178	725	25700	989.5	2191	0	109.6	3.905	3.564	15.6	4.305	27.6
2013-05-10_GAG_Top10HCD_HM1_GJ178	726	25640	987.1	2186	0	109.3	3.889	3.558	15.58	4.289	27.52
2013-05-10_GAG_Top10HCD_HM1_GJ178	727	25580	984.7	2181	0	109	3.872	3.551	15.57	4.272	27.44
2013-05-10_GAG_Top10HCD_HM1_GJ178	728	25520	982.3	2175	0	108.8	3.855	3.544	15.55	4.255	27.36
2013-05-10_GAG_Top10HCD_HM1_GJ178	729	25460	979.9	2170	0	108.5	3.838	3.537	15.53	4.238	27.29
2013-05-10_GAG_Top10HCD_HM1_GJ178	730	25390	977.5	2165	0	108.2	3.821	3.531	15.51	4.221	27.21
2013-05-10_GAG_Top10HCD_HM1_GJ178	731	25320	974.4	2158	0	107.9	3.82	3.54	15.49	4.219	27.23
2013-05-10_GAG_Top10HCD_HM1_GJ178	732	25240	971.2	2151	0	107.5	3.818	3.55	15.47	4.216	27.25
2013-05-10_GAG_Top10HCD_HM1_GJ178	733	25160	968.1	2144	0	107.2	3.816	3.56	15.45	4.214	27.27
2013-05-10_GAG_Top10HCD_HM1_GJ178	734	25080	965	2137	0	106.8	3.814	3.57	15.43	4.211	27.29
2013-05-10_GAG_Top10HCD_HM1_GJ178	735	25000	961.8	2130	0	106.5	3.812	3.58	15.41	4.209	27.31
2013-05-10_GAG_Top10HCD_HM1_GJ178	736	24920	958.7	2123	0	106.1	3.811	3.59	15.39	4.206	27.34
2013-05-10_GAG_Top10HCD_HM1_GJ178	737	24840	955.6	2116	0	105.8	3.809	3.6	15.37	4.204	27.36
2013-05-10_GAG_Top10HCD_HM1_GJ178	738	24770	952.5	2109	0	105.4	3.807	3.611	15.35	4.201	27.38
2013-05-10_GAG_Top10HCD_HM1_GJ178	739	24690	949.3	2102	0	105.1	3.805	3.621	15.32	4.199	27.4
2013-05-10_GAG_Top10HCD_HM1_GJ178	740	24610	946.2	2095	0	104.7	3.804	3.631	15.3	4.196	27.42
2013-05-10_GAG_Top10HCD_HM1_GJ178	741	24530	943.1	2088	0	104.4	3.802	3.642	15.28	4.194	27.44
2013-05-10_GAG_Top10HCD_HM1_GJ178	742	24450	940	2081	0	104	3.8	3.652	15.26	4.191	27.46
2013-05-10_GAG_Top10HCD_HM1_GJ178	743	24370	936.8	2074	0	103.7	3.798	3.663	15.24	4.189	27.49
2013-05-10_GAG_Top10HCD_HM1_GJ178	744	24290	933.7	2067	0	103.3	3.796	3.674	15.22	4.186	27.51
2013-05-10_GAG_Top10HCD_HM1_GJ178	745	24210	930.6	2060	0	103	3.795	3.684	15.2	4.184	27.53
2013-05-10_GAG_Top10HCD_HM1_GJ178	746	24140	927.5	2053	0	102.6	3.793	3.695	15.18	4.181	27.55
2013-05-10_GAG_Top10HCD_HM1_GJ178	747	24060	924.3	2046	0	102.3	3.791	3.706	15.16	4.179	27.57
2013-05-10_GAG_Top10HCD_HM1_GJ178	748	23980	921.2	2039	0	101.9	3.789	3.717	15.14	4.176	27.59
2013-05-10_GAG_Top10HCD_HM1_GJ178	749	23900	918.1	2032	0	101.6	3.787	3.728	15.11	4.174	27.62
2013-05-10_GAG_Top10HCD_HM1_GJ178	750	23820	915	2025	0	101.2	3.786	3.739	15.09	4.171	27.64
2013-05-10_GAG_Top10HCD_HM1_GJ178	751	23750	912.2	2018	0	100.9	3.772	3.738	15.07	4.156	27.58
2013-05-10_GAG_Top10HCD_HM1_GJ178	752	23680	909.4	2012	0	100.6	3.758	3.736	15.04	4.14	27.52
2013-05-10_GAG_Top10HCD_HM1_GJ178	753	23610	906.6	2005	0	100.2	3.744	3.735	15.02	4.124	27.46
2013-05-10_GAG_Top10HCD_HM1_GJ178	754	23540	903.8	1998	0	99.9	3.73	3.734	15	4.109	27.4
2013-05-10_GAG_Top10HCD_HM1_GJ178	755	23460	901	1991	0	99.56	3.716	3.732	14.97	4.093	27.34
2013-05-10_GAG_Top10HCD_HM1_GJ178	756	23390	898.3	1985	0	99.23	3.702	3.731	14.95	4.077	27.28
2013-05-10_GAG_Top10HCD_HM1_GJ178	757	23320	895.5	1978	0	98.89	3.688	3.73	14.92	4.061	27.22
2013-05-10_GAG_Top10HCD_HM1_GJ178	758	23250	892.7	1971	0	98.55	3.674	3.728	14.9	4.046	27.16
2013-05-10_GAG_Top10HCD_HM1_GJ178	759	23180	889.9	1964	0	98.22	3.66	3.727	14.87	4.03	27.09
2013-05-10_GAG_Top10HCD_HM1_GJ178	760	23110	887.1	1958	0	97.88	3.646	3.725	14.85	4.014	27.03
2013-05-10_GAG_Top10HCD_HM1_GJ178	761	23040	884.3	1951	0	97.54	3.632	3.724	14.83	3.999	26.97
2013-05-10_GAG_Top10HCD_HM1_GJ178	762	22960	881.6	1944	0	97.2	3.619	3.723	14.8	3.983	26.91
2013-05-10_GAG_Top10HCD_HM1_GJ178	763	22890	878.8	1937	0	96.87	3.605	3.721	14.78	3.967	26.85
2013-05-10_GAG_Top10HCD_HM1_GJ178	764	22820	876	1931	0	96.53	3.591	3.72	14.75	3.951	26.78
2013-05-10_GAG_Top10HCD_HM1_GJ178	765	22750	873.2	1924	0	96.19	3.577	3.718	14.73	3.936	26.72
2013-05-10_GAG_Top10HCD_HM1_GJ178	766	22680	870.4	1917	0	95.86	3.563	3.717	14.7	3.92	26.66
2013-05-10_GAG_Top10HCD_HM1_GJ178	767	22610	867.6	1910	0	95.52	3.549	3.715	14.68	3.904	26.6
2013-05-10_GAG_Top10HCD_HM1_GJ178	768	22540	864.8	1904	0	95.18	3.535	3.714	14.66	3.889	26.53
2013-05-10_GAG_Top10HCD_HM1_GJ178	769	22460	862.1	1897	0	94.84	3.521	3.712	14.63	3.873	26.47
2013-05-10_GAG_Top10HCD_HM1_GJ178	770	22390	859.3	1890	0	94.51	3.507	3.711	14.61	3.857	26.41
2013-05-10_GAG_Top10HCD_HM1_GJ178	771	22340	857.4	1884	0	94.19	3.496	3.712	14.58	3.845	26.37
2013-05-10_GAG_Top10HCD_HM1_GJ178	772	22290	855.5	1877	0	93.87	3.485	3.712	14.56	3.834	26.33
2013-05-10_GAG_Top10HCD_HM1_GJ178	773	22240	853.6	1871	0	93.56	3.474	3.713	14.54	3.822	26.29
2013-05-10_GAG_Top10HCD_HM1_GJ178	774	22190	851.7	1865	0	93.24	3.463	3.714	14.52	3.81	26.25
2013-05-10_GAG_Top10HCD_HM1_GJ178	775	22130	849.9	1858	0	92.92	3.452	3.715	14.49	3.798	26.21
2013-05-10_GAG_Top10HCD_HM1_GJ178	776	22080	848	1852	0	92.61	3.441	3.715	14.47	3.786	26.17
2013-05-10_GAG_Top10HCD_HM1_GJ178	777	22030	846.1	1846	0	92.29	3.43	3.716	14.45	3.775	26.13
2013-05-10_GAG_Top10HCD_HM1_GJ178	778	21980	844.2	1839	0	91.97	3.419	3.717	14.42	3.763	26.09
2013-05-10_GAG_Top10HCD_HM1_GJ178	779	21930	842.3	1833	0	91.66	3.407	3.718	14.4	3.751	26.05
2013-05-10_GAG_Top10HCD_HM1_GJ178	780	21880	840.4	1827	0	91.34	3.396	3.718	14.38	3.739	26.01
2013-05-10_GAG_Top10HCD_HM1_GJ178	781	21820	838.6	1820	0	91.02	3.385	3.719	14.36	3.727	25.97
2013-05-10_GAG_Top10HCD_HM1_GJ178	782	21770	836.7	1814	0	90.71	3.374	3.72	14.33	3.716	25.92
2013-05-10_GAG_Top10HCD_HM1_GJ178	783	21720	834.8	1808	0	90.39	3.363	3.721	14.31	3.704	25.88
2013-05-10_GAG_Top10HCD_HM1_GJ178	784	21670	832.9	1801	0	90.07	3.352	3.722	14.29	3.692	25.84
2013-05-10_GAG_Top10HCD_HM1_GJ178	785	21620	831	1795	0	89.76	3.341	3.722	14.26	3.68	25.8
2013-05-10_GAG_Top10HCD_HM1_GJ178	786	21570	829.1	1789	0	89.44	3.33	3.723	14.24	3.669	25.76
2013-05-10_GAG_Top10HCD_HM1_GJ178	787	21510	827.3	1782	0	89.12	3.319	3.724	14.22	3.657	25.72
2013-05-10_GAG_Top10HCD_HM1_GJ178	788	21460	825.4	1776	0	88.8	3.308	3.725	14.2	3.645	25.68
2013-05-10_GAG_Top10HCD_HM1_GJ178	789	21410	823.5	1770	0	88.49	3.297	3.726	14.17	3.633	25.64
2013-05-10_GAG_Top10HCD_HM1_GJ178	790	21360	821.6	1763	0	88.17	3.286	3.727	14.15	3.621	25.59
2013-05-10_GAG_Top10HCD_HM1_GJ178	791	21310	820	1758	0	87.89	3.276	3.727	14.16	3.613	25.52
2013-05-10_GAG_Top10HCD_HM1_GJ178	792	21270	818.3	1752	0	87.61	3.266	3.728	14.17	3.604	25.44
2013-05-10_GAG_Top10HCD_HM1_GJ178	793	21230	816.7	1746	0	87.32	3.256	3.728	14.18	3.596	25.36
2013-05-10_GAG_Top10HCD_HM1_GJ178	794	21180	815.1	1741	0	87.04	3.246	3.729	14.19	3.587	25.28
2013-05-10_GAG_Top10HCD_HM1_GJ178	795	21140	813.5	1735	0	86.76	3.236	3.73	14.2	3.579	25.21
2013-05-10_GAG_Top10HCD_HM1_GJ178	796	21090	811.8	1730	0	86.48	3.226	3.73	14.21	3.57	25.13
2013-05-10_GAG_Top10HCD_HM1_GJ178	797	21050	810.2	1724	0	86.19	3.216	3.731	14.22	3.561	25.05
2013-05-10_GAG_Top10HCD_HM1_GJ178	798	21000	808.6	1718	0	85.91	3.206	3.731	14.22	3.553	24.98
2013-05-10_GAG_Top10HCD_HM1_GJ178	799	20960	806.9	1713	0	85.63	3.196	3.732	14.23	3.544	24.9
2013-05-10_GAG_Top10HCD_HM1_GJ178	800	20910	805.3	1707	0	85.35	3.186	3.733	14.24	3.536	24.82
2013-05-10_GAG_Top10HCD_HM1_GJ178	801	20870	803.7	1701	0	85.06	3.176	3.733	14.25	3.527	24.75
2013-05-10_GAG_Top10HCD_HM1_GJ178	802	20820	802	1696	0	84.78	3.166	3.734	14.26	3.519	24.67
2013-05-10_GAG_Top10HCD_HM1_GJ178	803	20780	800.4	1690	0	84.5	3.156	3.735	14.27	3.51	24.6
2013-05-10_GAG_Top10HCD_HM1_GJ178	804	20740	798.8	1684	0	84.22	3.146	3.735	14.28	3.501	24.52
2013-05-10_GAG_Top10HCD_HM1_GJ178	805	20690	797.1	1679	0	83.93	3.136	3.736	14.29	3.493	24.44
2013-05-10_GAG_Top10HCD_HM1_GJ178	806	20650	795.5	1673	0	83.65	3.126	3.737	14.3	3.484	24.37
2013-05-10_GAG_Top10HCD_HM1_GJ178	807	20600	793.9	1667	0	83.37	3.116	3.737	14.31	3.476	24.29
2013-05-10_GAG_Top10HCD_HM1_GJ178	808	20560	792.2	1662	0	83.09	3.106	3.738	14.32	3.467	24.22
2013-05-10_GAG_Top10HCD_HM1_GJ178	809	20510	790.6	1656	0	82.8	3.096	3.739	14.33	3.459	24.14
2013-05-10_GAG_Top10HCD_HM1_GJ178	810	20470	789	1650	0	82.52	3.086	3.739	14.34	3.45	24.07
2013-05-10_GAG_Top10HCD_HM1_GJ178	811	20400	786.4	1642	0	82.1	3.076	3.746	14.3	3.44	24.05
2013-05-10_GAG_Top10HCD_HM1_GJ178	812	20320	783.7	1634	0	81.68	3.066	3.753	14.27	3.43	24.03
2013-05-10_GAG_Top10HCD_HM1_GJ178	813	20250	781.1	1625	0	81.26	3.056	3.76	14.24	3.42	24.02
2013-05-10_GAG_Top10HCD_HM1_GJ178	814	20180	778.5	1617	0	80.84	3.046	3.767	14.21	3.41	24
2013-05-10_GAG_Top10HCD_HM1_GJ178	815	20110	775.9	1608	0	80.42	3.036	3.775	14.18	3.4	23.99
2013-05-10_GAG_Top10HCD_HM1_GJ178	816	20040	773.3	1600	0	80.01	3.026	3.782	14.14	3.39	23.97
2013-05-10_GAG_Top10HCD_HM1_GJ178	817	19960	770.7	1592	0	79.59	3.016	3.789	14.11	3.38	23.95
2013-05-10_GAG_Top10HCD_HM1_GJ178	818	19890	768.1	1583	0	79.17	3.006	3.797	14.08	3.37	23.94
2013-05-10_GAG_Top10HCD_HM1_GJ178	819	19820	765.4	1575	0	78.75	2.996	3.804	14.05	3.36	23.92
2013-05-10_GAG_Top10HCD_HM1_GJ178	820	19750	762.8	1567	0	78.33	2.986	3.812	14.01	3.35	23.9
2013-05-10_GAG_Top10HCD_HM1_GJ178	821	19670	760.2	1558	0	77.91	2.976	3.819	13.98	3.34	23.89
2013-05-10_GAG_Top10HCD_HM1_GJ178	822	19600	757.6	1550	0	77.49	2.966	3.827	13.95	3.33	23.87
2013-05-10_GAG_Top10HCD_HM1_GJ178	823	19530	755	1541	0	77.07	2.956	3.835	13.92	3.32	23.85
2013-05-10_GAG_Top10HCD_HM1_GJ178	824	19460	752.4	1533	0	76.65	2.946	3.843	13.89	3.31	23.84
2013-05-10_GAG_Top10HCD_HM1_GJ178	825	19390	749.8	1525	0	76.23	2.936	3.851	13.85	3.3	23.82
2013-05-10_GAG_Top10HCD_HM1_GJ178	826	19310	747.1	1516	0	75.81	2.926	3.859	13.82	3.29	23.8
2013-05-10_GAG_Top10HCD_HM1_GJ178	827	19240	744.5	1508	0	75.39	2.916	3.867	13.79	3.28	23.79
2013-05-10_GAG_Top10HCD_HM1_GJ178	828	19170	741.9	1499	0	74.97	2.906	3.876	13.76	3.27	23.77
2013-05-10_GAG_Top10HCD_HM1_GJ178	829	19100	739.3	1491	0	74.55	2.896	3.884	13.73	3.26	23.75
2013-05-10_GAG_Top10HCD_HM1_GJ178	830	19030	736.7	1483	0	74.14	2.886	3.892	13.69	3.25	23.74
2013-05-10_GAG_Top10HCD_HM1_GJ178	831	18960	734.4	1476	0	73.82	2.877	3.898	13.68	3.244	23.71
2013-05-10_GAG_Top10HCD_HM1_GJ178	832	18900	732.2	1470	0	73.51	2.869	3.903	13.67	3.237	23.68
2013-05-10_GAG_Top10HCD_HM1_GJ178	833	18840	729.9	1464	0	73.19	2.861	3.909	13.66	3.231	23.65
2013-05-10_GAG_Top10HCD_HM1_GJ178	834	18780	727.7	1458	0	72.88	2.853	3.914	13.65	3.224	23.62
2013-05-10_GAG_Top10HCD_HM1_GJ178	835	18720	725.4	1451	0	72.57	2.845	3.92	13.64	3.218	23.6
2013-05-10_GAG_Top10HCD_HM1_GJ178	836	18660	723.1	1445	0	72.25	2.836	3.926	13.63	3.211	23.57
2013-05-10_GAG_Top10HCD_HM1_GJ178	837	18600	720.9	1439	0	71.94	2.828	3.931	13.62	3.205	23.54
2013-05-10_GAG_Top10HCD_HM1_GJ178	838	18540	718.6	1432	0	71.62	2.82	3.937	13.6	3.199	23.51
2013-05-10_GAG_Top10HCD_HM1_GJ178	839	18480	716.4	1426	0	71.31	2.812	3.943	13.59	3.192	23.48
2013-05-10_GAG_Top10HCD_HM1_GJ178	840	18410	714.1	1420	0	71	2.804	3.949	13.58	3.186	23.46
2013-05-10_GAG_Top10HCD_HM1_GJ178	841	18350	711.8	1414	0	70.68	2.795	3.955	13.57	3.179	23.43
2013-05-10_GAG_Top10HCD_HM1_GJ178	842	18290	709.6	1407	0	70.37	2.787	3.961	13.56	3.173	23.4
2013-05-10_GAG_Top10HCD_HM1_GJ178	843	18230	707.3	1401	0	70.05	2.779	3.967	13.55	3.166	23.37
2013-05-10_GAG_Top10HCD_HM1_GJ178	844	18170	705.1	1395	0	69.74	2.771	3.973	13.54	3.16	23.34
2013-05-10_GAG_Top10HCD_HM1_GJ178	845	18110	702.8	1389	0	69.43	2.762	3.979	13.53	3.154	23.31
2013-05-10_GAG_Top10HCD_HM1_GJ178	846	18050	700.5	1382	0	69.11	2.754	3.985	13.52	3.147	23.29
2013-05-10_GAG_Top10HCD_HM1_GJ178	847	17990	698.3	1376	0	68.8	2.746	3.991	13.5	3.141	23.26
2013-05-10_GAG_Top10HCD_HM1_GJ178	848	17930	696	1370	0	68.48	2.738	3.998	13.49	3.134	23.23
2013-05-10_GAG_Top10HCD_HM1_GJ178	849	17860	693.8	1363	0	68.17	2.73	4.004	13.48	3.128	23.2
2013-05-10_GAG_Top10HCD_HM1_GJ178	850	17800	691.5	1357	0	67.86	2.721	4.011	13.47	3.121	23.17
2013-05-10_GAG_Top10HCD_HM1_GJ178	851	17760	689.8	1352	0	67.58	2.714	4.016	13.45	3.112	23.14
2013-05-10_GAG_Top10HCD_HM1_GJ178	852	17710	688	1346	0	67.31	2.707	4.022	13.43	3.104	23.11
2013-05-10_GAG_Top10HCD_HM1_GJ178	853	17660	686.3	1341	0	67.03	2.7	4.028	13.41	3.095	23.07
2013-05-10_GAG_Top10HCD_HM1_GJ178	854	17610	684.5	1335	0	66.75	2.693	4.034	13.39	3.086	23.04
2013-05-10_GAG_Top10HCD_HM1_GJ178	855	17560	682.8	1330	0	66.48	2.686	4.04	13.37	3.077	23.01
2013-05-10_GAG_Top10HCD_HM1_GJ178	856	17520	681	1324	0	66.2	2.679	4.046	13.35	3.068	22.97
2013-05-10_GAG_Top10HCD_HM1_GJ178	857	17470	679.3	1319	0	65.93	2.671	4.052	13.33	3.059	22.94
2013-05-10_GAG_Top10HCD_HM1_GJ178	858	17420	677.5	1313	0	65.65	2.664	4.058	13.31	3.05	22.91
2013-05-10_GAG_Top10HCD_HM1_GJ178	859	17370	675.8	1308	0	65.38	2.657	4.064	13.29	3.041	22.87
2013-05-10_GAG_Top10HCD_HM1_GJ178	860	17330	674	1302	0	65.1	2.65	4.071	13.28	3.032	22.84
2013-05-10_GAG_Top10HCD_HM1_GJ178	861	17280	672.3	1296	0	64.82	2.643	4.077	13.26	3.023	22.81
2013-05-10_GAG_Top10HCD_HM1_GJ178	862	17230	670.5	1291	0	64.55	2.636	4.083	13.24	3.014	22.77
2013-05-10_GAG_Top10HCD_HM1_GJ178	863	17180	668.8	1285	0	64.27	2.629	4.09	13.22	3.005	22.74
2013-05-10_GAG_Top10HCD_HM1_GJ178	864	17130	667	1280	0	64	2.621	4.096	13.2	2.996	22.71
2013-05-10_GAG_Top10HCD_HM1_GJ178	865	17090	665.3	1274	0	63.72	2.614	4.103	13.18	2.987	22.67
2013-05-10_GAG_Top10HCD_HM1_GJ178	866	17040	663.5	1269	0	63.45	2.607	4.109	13.16	2.979	22.64
2013-05-10_GAG_Top10HCD_HM1_GJ178	867	16990	661.8	1263	0	63.17	2.6	4.116	13.14	2.97	22.6
2013-05-10_GAG_Top10HCD_HM1_GJ178	868	16940	660	1258	0	62.89	2.593	4.123	13.12	2.961	22.57
2013-05-10_GAG_Top10HCD_HM1_GJ178	869	16900	658.3	1252	0	62.62	2.586	4.129	13.1	2.952	22.54
2013-05-10_GAG_Top10HCD_HM1_GJ178	870	16850	656.5	1247	0	62.34	2.579	4.136	13.08	2.943	22.5
2013-05-10_GAG_Top10HCD_HM1_GJ178	871	16800	654.8	1241	0	62.04	2.565	4.135	13.07	2.928	22.4
2013-05-10_GAG_Top10HCD_HM1_GJ178	872	16750	653	1235	0	61.74	2.552	4.134	13.06	2.913	22.3
2013-05-10_GAG_Top10HCD_HM1_GJ178	873	16700	651.3	1229	0	61.44	2.539	4.133	13.05	2.898	22.2
2013-05-10_GAG_Top10HCD_HM1_GJ178	874	16650	649.5	1223	0	61.14	2.526	4.131	13.04	2.883	22.11
2013-05-10_GAG_Top10HCD_HM1_GJ178	875	16600	647.8	1217	0	60.83	2.512	4.13	13.03	2.868	22.01
2013-05-10_GAG_Top10HCD_HM1_GJ178	876	16550	646	1211	0	60.53	2.499	4.129	13.02	2.853	21.91
2013-05-10_GAG_Top10HCD_HM1_GJ178	877	16500	644.3	1205	0	60.23	2.486	4.128	13.01	2.838	21.81
2013-05-10_GAG_Top10HCD_HM1_GJ178	878	16450	642.5	1199	0	59.93	2.473	4.126	13	2.823	21.71
2013-05-10_GAG_Top10HCD_HM1_GJ178	879	16400	640.8	1193	0	59.63	2.46	4.125	13	2.808	21.61
2013-05-10_GAG_Top10HCD_HM1_GJ178	880	16350	639	1186	0	59.32	2.446	4.124	12.99	2.793	21.51
2013-05-10_GAG_Top10HCD_HM1_GJ178	881	16300	637.3	1180	0	59.02	2.433	4.122	12.98	2.778	21.41
2013-05-10_GAG_Top10HCD_HM1_GJ178	882	16250	635.5	1174	0	58.72	2.42	4.121	12.97	2.763	21.31
2013-05-10_GAG_Top10HCD_HM1_GJ178	883	16200	633.8	1168	0	58.42	2.407	4.12	12.96	2.748	21.21
2013-05-10_GAG_Top10HCD_HM1_GJ178	884	16150	632	1162	0	58.12	2.394	4.118	12.95	2.733	21.11
2013-05-10_GAG_Top10HCD_HM1_GJ178	885	16100	630.3	1156	0	57.82	2.38	4.117	12.94	2.718	21
2013-05-10_GAG_Top10HCD_HM1_GJ178	886	16050	628.5	1150	0	57.51	2.367	4.116	12.93	2.703	20.9
2013-05-10_GAG_Top10HCD_HM1_GJ178	887	16000	626.8	1144	0	57.21	2.354	4.114	12.92	2.688	20.8
2013-05-10_GAG_Top10HCD_HM1_GJ178	888	15950	625	1138	0	56.91	2.341	4.113	12.91	2.673	20.7
2013-05-10_GAG_Top10HCD_HM1_GJ178	889	15900	623.3	1132	0	56.61	2.327	4.112	12.9	2.658	20.6
2013-05-10_GAG_Top10HCD_HM1_GJ178	890	15850	621.5	1126	0	56.31	2.314	4.11	12.89	2.643	20.5
2013-05-10_GAG_Top10HCD_HM1_GJ178	891	15800	619.8	1121	0	56.04	2.309	4.119	12.89	2.635	20.43
2013-05-10_GAG_Top10HCD_HM1_GJ178	892	15750	618	1116	0	55.78	2.303	4.128	12.9	2.627	20.37
2013-05-10_GAG_Top10HCD_HM1_GJ178	893	15710	616.2	1110	0	55.52	2.297	4.138	12.9	2.619	20.31
2013-05-10_GAG_Top10HCD_HM1_GJ178	894	15660	614.5	1105	0	55.25	2.291	4.147	12.9	2.611	20.24
2013-05-10_GAG_Top10HCD_HM1_GJ178	895	15610	612.7	1100	0	54.99	2.286	4.157	12.9	2.604	20.18
2013-05-10_GAG_Top10HCD_HM1_GJ178	896	15560	610.9	1095	0	54.73	2.28	4.166	12.9	2.596	20.12
2013-05-10_GAG_Top10HCD_HM1_GJ178	897	15510	609.2	1089	0	54.46	2.274	4.176	12.91	2.588	20.05
2013-05-10_GAG_Top10HCD_HM1_GJ178	898	15460	607.4	1084	0	54.2	2.269	4.186	12.91	2.58	19.99
2013-05-10_GAG_Top10HCD_HM1_GJ178	899	15410	605.6	1079	0	53.93	2.263	4.196	12.91	2.572	19.93
2013-05-10_GAG_Top10HCD_HM1_GJ178	900	15360	603.8	1073	0	53.67	2.257	4.205	12.91	2.564	19.86
2013-05-10_GAG_Top10HCD_HM1_GJ178	901	15310	602.1	1068	0	53.41	2.251	4.216	12.91	2.556	19.8
2013-05-10_GAG_Top10HCD_HM1_GJ178	902	15260	600.3	1063	0	53.14	2.246	4.226	12.91	2.549	19.73
2013-05-10_GAG_Top10HCD_HM1_GJ178	903	15210	598.5	1058	0	52.88	2.24	4.236	12.92	2.541	19.67
2013-05-10_GAG_Top10HCD_HM1_GJ178	904	15160	596.8	1052	0	52.62	2.234	4.246	12.92	2.533	19.61
2013-05-10_GAG_Top10HCD_HM1_GJ178	905	15120	595	1047	0	52.35	2.229	4.257	12.92	2.525	19.54
2013-05-10_GAG_Top10HCD_HM1_GJ178	906	15070	593.2	1042	0	52.09	2.223	4.267	12.92	2.517	19.48
2013-05-10_GAG_Top10HCD_HM1_GJ178	907	15020	591.4	1037	0	51.83	2.217	4.278	12.92	2.509	19.42
2013-05-10_GAG_Top10HCD_HM1_GJ178	908	14970	589.7	1031	0	51.56	2.211	4.289	12.93	2.501	19.35
2013-05-10_GAG_Top10HCD_HM1_GJ178	909	14920	587.9	1026	0	51.3	2.206	4.3	12.93	2.494	19.29
2013-05-10_GAG_Top10HCD_HM1_GJ178	910	14870	586.1	1021	0	51.04	2.2	4.311	12.93	2.486	19.23
2013-05-10_GAG_Top10HCD_HM1_GJ178	911	14820	584.4	1016	0	50.82	2.191	4.312	12.92	2.476	19.16
2013-05-10_GAG_Top10HCD_HM1_GJ178	912	14770	582.7	1012	0	50.6	2.183	4.314	12.91	2.466	19.1
2013-05-10_GAG_Top10HCD_HM1_GJ178	913	14730	581	1008	0	50.38	2.174	4.316	12.9	2.457	19.04
2013-05-10_GAG_Top10HCD_HM1_GJ178	914	14680	579.2	1003	0	50.16	2.166	4.317	12.9	2.447	18.98
2013-05-10_GAG_Top10HCD_HM1_GJ178	915	14630	577.5	998.9	0	49.95	2.157	4.319	12.89	2.437	18.91
2013-05-10_GAG_Top10HCD_HM1_GJ178	916	14590	575.8	994.6	0	49.73	2.149	4.321	12.88	2.428	18.85
2013-05-10_GAG_Top10HCD_HM1_GJ178	917	14540	574.1	990.2	0	49.51	2.14	4.322	12.87	2.418	18.79
2013-05-10_GAG_Top10HCD_HM1_GJ178	918	14490	572.4	985.9	0	49.29	2.131	4.324	12.86	2.409	18.73
2013-05-10_GAG_Top10HCD_HM1_GJ178	919	14440	570.6	981.5	0	49.07	2.123	4.326	12.85	2.399	18.66
2013-05-10_GAG_Top10HCD_HM1_GJ178	920	14400	568.9	977.1	0	48.86	2.114	4.327	12.85	2.389	18.6
2013-05-10_GAG_Top10HCD_HM1_GJ178	921	14350	567.2	972.8	0	48.64	2.106	4.329	12.84	2.38	18.54
2013-05-10_GAG_Top10HCD_HM1_GJ178	922	14300	565.5	968.4	0	48.42	2.097	4.331	12.83	2.37	18.47
2013-05-10_GAG_Top10HCD_HM1_GJ178	923	14250	563.7	964.1	0	48.2	2.089	4.333	12.82	2.36	18.41
2013-05-10_GAG_Top10HCD_HM1_GJ178	924	14210	562	959.7	0	47.99	2.08	4.335	12.81	2.351	18.35
2013-05-10_GAG_Top10HCD_HM1_GJ178	925	14160	560.3	955.4	0	47.77	2.071	4.336	12.81	2.341	18.28
2013-05-10_GAG_Top10HCD_HM1_GJ178	926	14110	558.6	951	0	47.55	2.063	4.338	12.8	2.331	18.22
2013-05-10_GAG_Top10HCD_HM1_GJ178	927	14060	556.8	946.6	0	47.33	2.054	4.34	12.79	2.322	18.15
2013-05-10_GAG_Top10HCD_HM1_GJ178	928	14020	555.1	942.3	0	47.11	2.046	4.342	12.78	2.312	18.09
2013-05-10_GAG_Top10HCD_HM1_GJ178	929	13970	553.4	937.9	0	46.9	2.037	4.344	12.77	2.302	18.03
2013-05-10_GAG_Top10HCD_HM1_GJ178	930	13920	551.7	933.6	0	46.68	2.029	4.346	12.76	2.293	17.96
2013-05-10_GAG_Top10HCD_HM1_GJ178	931	13890	550.4	930.3	0	46.52	2.016	4.335	12.75	2.28	17.88
2013-05-10_GAG_Top10HCD_HM1_GJ178	932	13850	549.2	927.1	0	46.36	2.004	4.324	12.74	2.266	17.79
2013-05-10_GAG_Top10HCD_HM1_GJ178	933	13820	548	923.9	0	46.19	1.992	4.313	12.73	2.253	17.7
2013-05-10_GAG_Top10HCD_HM1_GJ178	934	13780	546.8	920.7	0	46.03	1.98	4.301	12.72	2.24	17.61
2013-05-10_GAG_Top10HCD_HM1_GJ178	935	13750	545.5	917.4	0	45.87	1.968	4.29	12.71	2.227	17.53
2013-05-10_GAG_Top10HCD_HM1_GJ178	936	13720	544.3	914.2	0	45.71	1.956	4.279	12.69	2.214	17.44
2013-05-10_GAG_Top10HCD_HM1_GJ178	937	13680	543.1	911	0	45.55	1.944	4.267	12.68	2.2	17.35
2013-05-10_GAG_Top10HCD_HM1_GJ178	938	13650	541.9	907.7	0	45.39	1.931	4.255	12.67	2.187	17.26
2013-05-10_GAG_Top10HCD_HM1_GJ178	939	13610	540.6	904.5	0	45.23	1.919	4.244	12.66	2.174	17.17
2013-05-10_GAG_Top10HCD_HM1_GJ178	940	13580	539.4	901.3	0	45.06	1.907	4.232	12.65	2.161	17.09
2013-05-10_GAG_Top10HCD_HM1_GJ178	941	13540	538.2	898.1	0	44.9	1.895	4.22	12.63	2.148	17
2013-05-10_GAG_Top10HCD_HM1_GJ178	942	13510	537	894.8	0	44.74	1.883	4.208	12.62	2.134	16.91
2013-05-10_GAG_Top10HCD_HM1_GJ178	943	13470	535.8	891.6	0	44.58	1.871	4.196	12.61	2.121	16.82
2013-05-10_GAG_Top10HCD_HM1_GJ178	944	13440	534.5	888.4	0	44.42	1.859	4.184	12.6	2.108	16.73
2013-05-10_GAG_Top10HCD_HM1_GJ178	945	13410	533.3	885.1	0	44.26	1.846	4.172	12.59	2.095	16.64
2013-05-10_GAG_Top10HCD_HM1_GJ178	946	13370	532.1	881.9	0	44.1	1.834	4.16	12.58	2.081	16.55
2013-05-10_GAG_Top10HCD_HM1_GJ178	947	13340	530.9	878.7	0	43.93	1.822	4.147	12.56	2.068	16.46
2013-05-10_GAG_Top10HCD_HM1_GJ178	948	13300	529.6	875.5	0	43.77	1.81	4.135	12.55	2.055	16.37
2013-05-10_GAG_Top10HCD_HM1_GJ178	949	13270	528.4	872.2	0	43.61	1.798	4.122	12.54	2.042	16.28
2013-05-10_GAG_Top10HCD_HM1_GJ178	950	13230	527.2	869	0	43.45	1.786	4.11	12.53	2.029	16.19
2013-05-10_GAG_Top10HCD_HM1_GJ178	951	13190	525.7	865.7	0	43.28	1.78	4.112	12.52	2.023	16.16
2013-05-10_GAG_Top10HCD_HM1_GJ178	952	13160	524.3	862.4	0	43.12	1.774	4.115	12.51	2.017	16.12
2013-05-10_GAG_Top10HCD_HM1_GJ178	953	13120	522.8	859.1	0	42.95	1.769	4.117	12.5	2.011	16.09
2013-05-10_GAG_Top10HCD_HM1_GJ178	954	13080	521.3	855.7	0	42.79	1.763	4.12	12.49	2.006	16.05
2013-05-10_GAG_Top10HCD_HM1_GJ178	955	13040	519.9	852.4	0	42.62	1.757	4.123	12.49	2	16.02
2013-05-10_GAG_Top10HCD_HM1_GJ178	956	13000	518.4	849.1	0	42.46	1.751	4.125	12.48	1.994	15.98
2013-05-10_GAG_Top10HCD_HM1_GJ178	957	12960	516.9	845.8	0	42.29	1.746	4.128	12.47	1.989	15.95
2013-05-10_GAG_Top10HCD_HM1_GJ178	958	12920	515.5	842.5	0	42.12	1.74	4.131	12.46	1.983	15.91
2013-05-10_GAG_Top10HCD_HM1_GJ178	959	12880	514	839.2	0	41.96	1.734	4.133	12.45	1.977	15.88
2013-05-10_GAG_Top10HCD_HM1_GJ178	960	12840	512.6	835.9	0	41.79	1.729	4.136	12.44	1.971	15.84
2013-05-10_GAG_Top10HCD_HM1_GJ178	961	12800	511.1	832.5	0	41.63	1.723	4.139	12.43	1.966	15.81
2013-05-10_GAG_Top10HCD_HM1_GJ178	962	12760	509.6	829.2	0	41.46	1.717	4.142	12.43	1.96	15.77
2013-05-10_GAG_Top10HCD_HM1_GJ178	963	12730	508.2	825.9	0	41.3	1.711	4.144	12.42	1.954	15.74
2013-05-10_GAG_Top10HCD_HM1_GJ178	964	12690	506.7	822.6	0	41.13	1.706	4.147	12.41	1.949	15.7
2013-05-10_GAG_Top10HCD_HM1_GJ178	965	12650	505.2	819.3	0	40.96	1.7	4.15	12.4	1.943	15.67
2013-05-10_GAG_Top10HCD_HM1_GJ178	966	12610	503.8	816	0	40.8	1.694	4.153	12.39	1.937	15.63
2013-05-10_GAG_Top10HCD_HM1_GJ178	967	12570	502.3	812.7	0	40.63	1.689	4.156	12.38	1.931	15.6
2013-05-10_GAG_Top10HCD_HM1_GJ178	968	12530	500.9	809.3	0	40.47	1.683	4.159	12.37	1.926	15.56
2013-05-10_GAG_Top10HCD_HM1_GJ178	969	12490	499.4	806	0	40.3	1.677	4.161	12.37	1.92	15.53
2013-05-10_GAG_Top10HCD_HM1_GJ178	970	12450	497.9	802.7	0	40.14	1.671	4.164	12.36	1.914	15.49
2013-05-10_GAG_Top10HCD_HM1_GJ178	971	12420	496.7	800.2	0	40.01	1.662	4.154	12.37	1.903	15.38
2013-05-10_GAG_Top10HCD_HM1_GJ178	972	12390	495.5	797.7	0	39.88	1.653	4.144	12.38	1.891	15.27
2013-05-10_GAG_Top10HCD_HM1_GJ178	973	12360	494.3	795.2	0	39.76	1.644	4.134	12.39	1.879	15.16
2013-05-10_GAG_Top10HCD_HM1_GJ178	974	12320	493.1	792.6	0	39.63	1.634	4.124	12.41	1.867	15.05
2013-05-10_GAG_Top10HCD_HM1_GJ178	975	12290	491.9	790.1	0	39.51	1.625	4.113	12.42	1.855	14.94
2013-05-10_GAG_Top10HCD_HM1_GJ178	976	12260	490.7	787.6	0	39.38	1.616	4.103	12.43	1.844	14.83
2013-05-10_GAG_Top10HCD_HM1_GJ178	977	12230	489.5	785.1	0	39.25	1.606	4.092	12.44	1.832	14.72
2013-05-10_GAG_Top10HCD_HM1_GJ178	978	12190	488.2	782.5	0	39.13	1.597	4.082	12.46	1.82	14.61
2013-05-10_GAG_Top10HCD_HM1_GJ178	979	12160	487	780	0	39	1.588	4.071	12.47	1.808	14.5
2013-05-10_GAG_Top10HCD_HM1_GJ178	980	12130	485.8	777.5	0	38.87	1.579	4.061	12.48	1.796	14.39
2013-05-10_GAG_Top10HCD_HM1_GJ178	981	12100	484.6	775	0	38.75	1.569	4.05	12.49	1.785	14.28
2013-05-10_GAG_Top10HCD_HM1_GJ178	982	12070	483.4	772.5	0	38.62	1.56	4.039	12.51	1.773	14.17
2013-05-10_GAG_Top10HCD_HM1_GJ178	983	12030	482.2	769.9	0	38.5	1.551	4.028	12.52	1.761	14.07
2013-05-10_GAG_Top10HCD_HM1_GJ178	984	12000	481	767.4	0	38.37	1.541	4.017	12.53	1.749	13.96
2013-05-10_GAG_Top10HCD_HM1_GJ178	985	11970	479.8	764.9	0	38.24	1.532	4.006	12.54	1.738	13.85
2013-05-10_GAG_Top10HCD_HM1_GJ178	986	11940	478.6	762.4	0	38.12	1.523	3.995	12.56	1.726	13.74
2013-05-10_GAG_Top10HCD_HM1_GJ178	987	11910	477.3	759.8	0	37.99	1.514	3.984	12.57	1.714	13.64
2013-05-10_GAG_Top10HCD_HM1_GJ178	988	11870	476.1	757.3	0	37.87	1.504	3.973	12.58	1.702	13.53
2013-05-10_GAG_Top10HCD_HM1_GJ178	989	11840	474.9	754.8	0	37.74	1.495	3.961	12.59	1.69	13.42
2013-05-10_GAG_Top10HCD_HM1_GJ178	990	11810	473.7	752.3	0	37.61	1.486	3.95	12.61	1.679	13.31
2013-05-10_GAG_Top10HCD_HM1_GJ178	991	11770	472.4	749	0	37.45	1.48	3.951	12.62	1.676	13.28
2013-05-10_GAG_Top10HCD_HM1_GJ178	992	11730	471	745.8	0	37.29	1.474	3.952	12.64	1.674	13.25
2013-05-10_GAG_Top10HCD_HM1_GJ178	993	11700	469.7	742.5	0	37.13	1.468	3.953	12.65	1.672	13.22
2013-05-10_GAG_Top10HCD_HM1_GJ178	994	11660	468.3	739.3	0	36.96	1.461	3.954	12.66	1.67	13.19
2013-05-10_GAG_Top10HCD_HM1_GJ178	995	11620	466.9	736	0	36.8	1.455	3.955	12.68	1.668	13.16
2013-05-10_GAG_Top10HCD_HM1_GJ178	996	11580	465.6	732.8	0	36.64	1.449	3.956	12.69	1.666	13.13
2013-05-10_GAG_Top10HCD_HM1_GJ178	997	11550	464.2	729.5	0	36.48	1.443	3.957	12.7	1.664	13.09
2013-05-10_GAG_Top10HCD_HM1_GJ178	998	11510	462.9	726.3	0	36.31	1.437	3.958	12.72	1.661	13.06
2013-05-10_GAG_Top10HCD_HM1_GJ178	999	11470	461.5	723	0	36.15	1.431	3.959	12.73	1.659	13.03
2013-05-10_GAG_Top10HCD_HM1_GJ178	1000	11440	460.2	719.8	0	35.99	1.425	3.96	12.75	1.657	13
2013-05-10_GAG_Top10HCD_HM1_GJ178	1001	11400	458.8	716.5	0	35.83	1.419	3.961	12.76	1.655	12.97
2013-05-10_GAG_Top10HCD_HM1_GJ178	1002	11360	457.5	713.3	0	35.66	1.413	3.962	12.77	1.653	12.94
2013-05-10_GAG_Top10HCD_HM1_GJ178	1003	11320	456.1	710	0	35.5	1.407	3.963	12.79	1.651	12.91
2013-05-10_GAG_Top10HCD_HM1_GJ178	1004	11290	454.8	706.8	0	35.34	1.401	3.964	12.8	1.649	12.88
2013-05-10_GAG_Top10HCD_HM1_GJ178	1005	11250	453.4	703.5	0	35.18	1.395	3.965	12.82	1.646	12.85
2013-05-10_GAG_Top10HCD_HM1_GJ178	1006	11210	452.1	700.3	0	35.01	1.389	3.966	12.83	1.644	12.82
2013-05-10_GAG_Top10HCD_HM1_GJ178	1007	11170	450.7	697	0	34.85	1.383	3.967	12.84	1.642	12.79
2013-05-10_GAG_Top10HCD_HM1_GJ178	1008	11140	449.4	693.8	0	34.69	1.376	3.968	12.86	1.64	12.75
2013-05-10_GAG_Top10HCD_HM1_GJ178	1009	11100	448	690.5	0	34.53	1.37	3.969	12.87	1.638	12.72
2013-05-10_GAG_Top10HCD_HM1_GJ178	1010	11060	446.7	687.3	0	34.36	1.364	3.97	12.89	1.636	12.69
2013-05-10_GAG_Top10HCD_HM1_GJ178	1011	11020	445.2	684.6	0	34.23	1.359	3.97	12.88	1.63	12.66
2013-05-10_GAG_Top10HCD_HM1_GJ178	1012	10990	443.7	681.8	0	34.09	1.354	3.97	12.87	1.625	12.63
2013-05-10_GAG_Top10HCD_HM1_GJ178	1013	10950	442.3	679.1	0	33.95	1.348	3.971	12.86	1.62	12.6
2013-05-10_GAG_Top10HCD_HM1_GJ178	1014	10910	440.8	676.3	0	33.82	1.343	3.971	12.85	1.614	12.57
2013-05-10_GAG_Top10HCD_HM1_GJ178	1015	10870	439.4	673.6	0	33.68	1.338	3.971	12.84	1.609	12.53
2013-05-10_GAG_Top10HCD_HM1_GJ178	1016	10830	437.9	670.9	0	33.54	1.332	3.971	12.83	1.604	12.5
2013-05-10_GAG_Top10HCD_HM1_GJ178	1017	10790	436.5	668.1	0	33.41	1.327	3.972	12.82	1.598	12.47
2013-05-10_GAG_Top10HCD_HM1_GJ178	1018	10760	435	665.4	0	33.27	1.321	3.972	12.81	1.593	12.44
2013-05-10_GAG_Top10HCD_HM1_GJ178	1019	10720	433.5	662.7	0	33.13	1.316	3.972	12.8	1.588	12.4
2013-05-10_GAG_Top10HCD_HM1_GJ178	1020	10680	432.1	659.9	0	33	1.311	3.972	12.79	1.582	12.37
2013-05-10_GAG_Top10HCD_HM1_GJ178	1021	10640	430.6	657.2	0	32.86	1.305	3.973	12.78	1.577	12.34
2013-05-10_GAG_Top10HCD_HM1_GJ178	1022	10600	429.2	654.5	0	32.72	1.3	3.973	12.77	1.571	12.31
2013-05-10_GAG_Top10HCD_HM1_GJ178	1023	10560	427.7	651.7	0	32.59	1.295	3.973	12.76	1.566	12.27
2013-05-10_GAG_Top10HCD_HM1_GJ178	1024	10520	426.3	649	0	32.45	1.289	3.973	12.75	1.561	12.24
2013-05-10_GAG_Top10HCD_HM1_GJ178	1025	10490	424.8	646.2	0	32.31	1.284	3.973	12.74	1.555	12.21
2013-05-10_GAG_Top10HCD_HM1_GJ178	1026	10450	423.3	643.5	0	32.18	1.279	3.974	12.73	1.55	12.17
2013-05-10_GAG_Top10HCD_HM1_GJ178	1027	10410	421.9	640.8	0	32.04	1.273	3.974	12.72	1.545	12.14
2013-05-10_GAG_Top10HCD_HM1_GJ178	1028	10370	420.4	638	0	31.9	1.268	3.974	12.71	1.539	12.11
2013-05-10_GAG_Top10HCD_HM1_GJ178	1029	10330	419	635.3	0	31.77	1.263	3.974	12.7	1.534	12.08
2013-05-10_GAG_Top10HCD_HM1_GJ178	1030	10290	417.5	632.6	0	31.63	1.257	3.975	12.69	1.529	12.04
2013-05-10_GAG_Top10HCD_HM1_GJ178	1031	10260	416.3	630	0	31.5	1.25	3.967	12.67	1.523	12.02
2013-05-10_GAG_Top10HCD_HM1_GJ178	1032	10230	415.2	627.4	0	31.37	1.242	3.96	12.64	1.516	12
2013-05-10_GAG_Top10HCD_HM1_GJ178	1033	10200	414	624.8	0	31.24	1.235	3.952	12.62	1.51	11.97
2013-05-10_GAG_Top10HCD_HM1_GJ178	1034	10170	412.8	622.1	0	31.11	1.227	3.945	12.59	1.504	11.95
2013-05-10_GAG_Top10HCD_HM1_GJ178	1035	10140	411.6	619.5	0	30.98	1.22	3.937	12.56	1.498	11.92
2013-05-10_GAG_Top10HCD_HM1_GJ178	1036	10110	410.4	616.9	0	30.85	1.212	3.93	12.54	1.492	11.9
2013-05-10_GAG_Top10HCD_HM1_GJ178	1037	10080	409.2	614.3	0	30.72	1.205	3.922	12.51	1.486	11.88
2013-05-10_GAG_Top10HCD_HM1_GJ178	1038	10050	408	611.7	0	30.59	1.197	3.914	12.49	1.48	11.85
2013-05-10_GAG_Top10HCD_HM1_GJ178	1039	10010	406.9	609.1	0	30.46	1.19	3.906	12.46	1.474	11.83
2013-05-10_GAG_Top10HCD_HM1_GJ178	1040	9983	405.7	606.5	0	30.33	1.182	3.898	12.44	1.468	11.8
2013-05-10_GAG_Top10HCD_HM1_GJ178	1041	9952	404.5	603.9	0	30.19	1.175	3.89	12.41	1.462	11.78
2013-05-10_GAG_Top10HCD_HM1_GJ178	1042	9921	403.3	601.3	0	30.06	1.167	3.882	12.38	1.456	11.75
2013-05-10_GAG_Top10HCD_HM1_GJ178	1043	9890	402.1	598.7	0	29.93	1.16	3.874	12.36	1.45	11.73
2013-05-10_GAG_Top10HCD_HM1_GJ178	1044	9859	400.9	596.1	0	29.8	1.152	3.866	12.33	1.444	11.71
2013-05-10_GAG_Top10HCD_HM1_GJ178	1045	9828	399.7	593.5	0	29.67	1.145	3.857	12.31	1.438	11.68
2013-05-10_GAG_Top10HCD_HM1_GJ178	1046	9797	398.6	590.9	0	29.54	1.137	3.849	12.28	1.431	11.66
2013-05-10_GAG_Top10HCD_HM1_GJ178	1047	9766	397.4	588.2	0	29.41	1.13	3.841	12.26	1.425	11.63
2013-05-10_GAG_Top10HCD_HM1_GJ178	1048	9734	396.2	585.6	0	29.28	1.122	3.832	12.23	1.419	11.6
2013-05-10_GAG_Top10HCD_HM1_GJ178	1049	9703	395	583	0	29.15	1.115	3.824	12.2	1.413	11.58
2013-05-10_GAG_Top10HCD_HM1_GJ178	1050	9672	393.8	580.4	0	29.02	1.107	3.815	12.18	1.407	11.55
2013-05-10_GAG_Top10HCD_HM1_GJ178	1051	9667	393.8	579	0	28.95	1.104	3.812	12.16	1.402	11.53
2013-05-10_GAG_Top10HCD_HM1_GJ178	1052	9661	393.7	577.5	0	28.88	1.1	3.809	12.14	1.397	11.51
2013-05-10_GAG_Top10HCD_HM1_GJ178	1053	9655	393.6	576.1	0	28.8	1.096	3.807	12.12	1.392	11.48
2013-05-10_GAG_Top10HCD_HM1_GJ178	1054	9650	393.6	574.6	0	28.73	1.093	3.804	12.11	1.387	11.46
2013-05-10_GAG_Top10HCD_HM1_GJ178	1055	9644	393.5	573.2	0	28.66	1.089	3.801	12.09	1.382	11.43
2013-05-10_GAG_Top10HCD_HM1_GJ178	1056	9638	393.5	571.7	0	28.59	1.086	3.798	12.07	1.377	11.41
2013-05-10_GAG_Top10HCD_HM1_GJ178	1057	9633	393.4	570.3	0	28.51	1.082	3.795	12.05	1.372	11.39
2013-05-10_GAG_Top10HCD_HM1_GJ178	1058	9627	393.4	568.8	0	28.44	1.079	3.792	12.03	1.367	11.36
2013-05-10_GAG_Top10HCD_HM1_GJ178	1059	9621	393.3	567.4	0	28.37	1.075	3.789	12.01	1.362	11.34
2013-05-10_GAG_Top10HCD_HM1_GJ178	1060	9616	393.2	565.9	0	28.3	1.071	3.786	12	1.357	11.31
2013-05-10_GAG_Top10HCD_HM1_GJ178	1061	9610	393.2	564.5	0	28.22	1.068	3.784	11.98	1.352	11.29
2013-05-10_GAG_Top10HCD_HM1_GJ178	1062	9605	393.1	563	0	28.15	1.064	3.781	11.96	1.347	11.26
2013-05-10_GAG_Top10HCD_HM1_GJ178	1063	9599	393.1	561.6	0	28.08	1.061	3.778	11.94	1.342	11.24
2013-05-10_GAG_Top10HCD_HM1_GJ178	1064	9593	393	560.1	0	28.01	1.057	3.775	11.92	1.337	11.21
2013-05-10_GAG_Top10HCD_HM1_GJ178	1065	9588	393	558.7	0	27.93	1.054	3.772	11.91	1.332	11.19
2013-05-10_GAG_Top10HCD_HM1_GJ178	1066	9582	392.9	557.2	0	27.86	1.05	3.769	11.89	1.327	11.16
2013-05-10_GAG_Top10HCD_HM1_GJ178	1067	9576	392.9	555.8	0	27.79	1.046	3.766	11.87	1.322	11.14
2013-05-10_GAG_Top10HCD_HM1_GJ178	1068	9571	392.8	554.3	0	27.72	1.043	3.763	11.85	1.317	11.11
2013-05-10_GAG_Top10HCD_HM1_GJ178	1069	9565	392.7	552.9	0	27.64	1.039	3.76	11.83	1.312	11.09
2013-05-10_GAG_Top10HCD_HM1_GJ178	1070	9559	392.7	551.4	0	27.57	1.036	3.756	11.81	1.307	11.06
2013-05-10_GAG_Top10HCD_HM1_GJ178	1071	9547	392.4	549.7	0	27.49	1.03	3.749	11.8	1.301	11.03
2013-05-10_GAG_Top10HCD_HM1_GJ178	1072	9534	392	548	0	27.4	1.025	3.741	11.78	1.296	11
2013-05-10_GAG_Top10HCD_HM1_GJ178	1073	9521	391.7	546.3	0	27.31	1.02	3.733	11.76	1.29	10.97
2013-05-10_GAG_Top10HCD_HM1_GJ178	1074	9508	391.3	544.5	0	27.23	1.014	3.725	11.74	1.284	10.94
2013-05-10_GAG_Top10HCD_HM1_GJ178	1075	9495	391	542.8	0	27.14	1.009	3.717	11.72	1.279	10.91
2013-05-10_GAG_Top10HCD_HM1_GJ178	1076	9482	390.7	541.1	0	27.06	1.004	3.709	11.71	1.273	10.87
2013-05-10_GAG_Top10HCD_HM1_GJ178	1077	9469	390.3	539.4	0	26.97	0.9982	3.701	11.69	1.267	10.84
2013-05-10_GAG_Top10HCD_HM1_GJ178	1078	9456	390	537.7	0	26.88	0.9929	3.693	11.67	1.261	10.81
2013-05-10_GAG_Top10HCD_HM1_GJ178	1079	9443	389.7	535.9	0	26.8	0.9875	3.685	11.65	1.256	10.78
2013-05-10_GAG_Top10HCD_HM1_GJ178	1080	9431	389.3	534.2	0	26.71	0.9821	3.677	11.63	1.25	10.75
2013-05-10_GAG_Top10HCD_HM1_GJ178	1081	9418	389	532.5	0	26.62	0.9768	3.669	11.61	1.244	10.71
2013-05-10_GAG_Top10HCD_HM1_GJ178	1082	9405	388.7	530.8	0	26.54	0.9714	3.66	11.6	1.239	10.68
2013-05-10_GAG_Top10HCD_HM1_GJ178	1083	9392	388.3	529	0	26.45	0.9661	3.652	11.58	1.233	10.65
2013-05-10_GAG_Top10HCD_HM1_GJ178	1084	9379	388	527.3	0	26.37	0.9607	3.644	11.56	1.227	10.62
2013-05-10_GAG_Top10HCD_HM1_GJ178	1085	9366	387.7	525.6	0	26.28	0.9554	3.635	11.54	1.221	10.58
2013-05-10_GAG_Top10HCD_HM1_GJ178	1086	9353	387.3	523.9	0	26.19	0.95	3.627	11.52	1.216	10.55
2013-05-10_GAG_Top10HCD_HM1_GJ178	1087	9340	387	522.2	0	26.11	0.9446	3.618	11.5	1.21	10.52
2013-05-10_GAG_Top10HCD_HM1_GJ178	1088	9327	386.6	520.4	0	26.02	0.9393	3.61	11.49	1.204	10.48
2013-05-10_GAG_Top10HCD_HM1_GJ178	1089	9315	386.3	518.7	0	25.94	0.9339	3.601	11.47	1.199	10.45
2013-05-10_GAG_Top10HCD_HM1_GJ178	1090	9302	386	517	0	25.85	0.9286	3.592	11.45	1.193	10.42
2013-05-10_GAG_Top10HCD_HM1_GJ178	1091	9290	385.7	514.8	0	25.74	0.9221	3.582	11.44	1.185	10.36
2013-05-10_GAG_Top10HCD_HM1_GJ178	1092	9279	385.5	512.6	0	25.63	0.9157	3.573	11.43	1.176	10.3
2013-05-10_GAG_Top10HCD_HM1_GJ178	1093	9268	385.2	510.4	0	25.52	0.9093	3.563	11.42	1.168	10.23
2013-05-10_GAG_Top10HCD_HM1_GJ178	1094	9257	384.9	508.2	0	25.41	0.9029	3.553	11.4	1.16	10.17
2013-05-10_GAG_Top10HCD_HM1_GJ178	1095	9245	384.7	506	0	25.3	0.8964	3.543	11.39	1.152	10.11
2013-05-10_GAG_Top10HCD_HM1_GJ178	1096	9234	384.4	503.8	0	25.19	0.89	3.533	11.38	1.144	10.05
2013-05-10_GAG_Top10HCD_HM1_GJ178	1097	9223	384.2	501.6	0	25.08	0.8836	3.523	11.37	1.135	9.986
2013-05-10_GAG_Top10HCD_HM1_GJ178	1098	9212	383.9	499.5	0	24.97	0.8771	3.512	11.36	1.127	9.923
2013-05-10_GAG_Top10HCD_HM1_GJ178	1099	9200	383.7	497.3	0	24.86	0.8707	3.502	11.35	1.119	9.861
2013-05-10_GAG_Top10HCD_HM1_GJ178	1100	9189	383.4	495.1	0	24.75	0.8643	3.492	11.34	1.111	9.798
2013-05-10_GAG_Top10HCD_HM1_GJ178	1101	9178	383.2	492.9	0	24.64	0.8579	3.481	11.32	1.103	9.736
2013-05-10_GAG_Top10HCD_HM1_GJ178	1102	9167	382.9	490.7	0	24.53	0.8514	3.47	11.31	1.094	9.673
2013-05-10_GAG_Top10HCD_HM1_GJ178	1103	9155	382.6	488.5	0	24.42	0.845	3.46	11.3	1.086	9.61
2013-05-10_GAG_Top10HCD_HM1_GJ178	1104	9144	382.4	486.3	0	24.32	0.8386	3.449	11.29	1.078	9.547
2013-05-10_GAG_Top10HCD_HM1_GJ178	1105	9133	382.1	484.1	0	24.21	0.8321	3.438	11.28	1.07	9.484
2013-05-10_GAG_Top10HCD_HM1_GJ178	1106	9121	381.9	481.9	0	24.1	0.8257	3.427	11.27	1.061	9.421
2013-05-10_GAG_Top10HCD_HM1_GJ178	1107	9110	381.6	479.7	0	23.99	0.8193	3.416	11.26	1.053	9.357
2013-05-10_GAG_Top10HCD_HM1_GJ178	1108	9099	381.4	477.5	0	23.88	0.8129	3.404	11.24	1.045	9.294
2013-05-10_GAG_Top10HCD_HM1_GJ178	1109	9088	381.1	475.3	0	23.77	0.8064	3.393	11.23	1.037	9.23
2013-05-10_GAG_Top10HCD_HM1_GJ178	1110	9076	380.9	473.1	0	23.66	0.8	3.382	11.22	1.029	9.166
2013-05-10_GAG_Top10HCD_HM1_GJ178	1111	9072	381	470.9	0	23.54	0.7961	3.381	11.18	1.024	9.159
2013-05-10_GAG_Top10HCD_HM1_GJ178	1112	9069	381.1	468.6	0	23.43	0.7921	3.381	11.13	1.019	9.152
2013-05-10_GAG_Top10HCD_HM1_GJ178	1113	9065	381.2	466.4	0	23.32	0.7882	3.38	11.08	1.014	9.144
2013-05-10_GAG_Top10HCD_HM1_GJ178	1114	9061	381.3	464.1	0	23.21	0.7843	3.38	11.04	1.009	9.137
2013-05-10_GAG_Top10HCD_HM1_GJ178	1115	9057	381.4	461.9	0	23.09	0.7804	3.379	10.99	1.004	9.129
2013-05-10_GAG_Top10HCD_HM1_GJ178	1116	9053	381.5	459.6	0	22.98	0.7764	3.378	10.95	0.9986	9.122
2013-05-10_GAG_Top10HCD_HM1_GJ178	1117	9049	381.6	457.4	0	22.87	0.7725	3.378	10.9	0.9936	9.114
2013-05-10_GAG_Top10HCD_HM1_GJ178	1118	9045	381.7	455.1	0	22.76	0.7686	3.377	10.86	0.9886	9.106
2013-05-10_GAG_Top10HCD_HM1_GJ178	1119	9041	381.8	452.9	0	22.64	0.7646	3.377	10.81	0.9836	9.099
2013-05-10_GAG_Top10HCD_HM1_GJ178	1120	9037	382	450.6	0	22.53	0.7607	3.376	10.76	0.9786	9.091
2013-05-10_GAG_Top10HCD_HM1_GJ178	1121	9033	382.1	448.4	0	22.42	0.7568	3.376	10.72	0.9736	9.083
2013-05-10_GAG_Top10HCD_HM1_GJ178	1122	9029	382.2	446.1	0	22.31	0.7529	3.375	10.67	0.9686	9.075
2013-05-10_GAG_Top10HCD_HM1_GJ178	1123	9025	382.3	443.9	0	22.19	0.7489	3.374	10.63	0.9636	9.067
2013-05-10_GAG_Top10HCD_HM1_GJ178	1124	9021	382.4	441.6	0	22.08	0.745	3.374	10.58	0.9586	9.059
2013-05-10_GAG_Top10HCD_HM1_GJ178	1125	9017	382.5	439.4	0	21.97	0.7411	3.373	10.54	0.9536	9.051
2013-05-10_GAG_Top10HCD_HM1_GJ178	1126	9013	382.6	437.1	0	21.86	0.7371	3.373	10.49	0.9486	9.043
2013-05-10_GAG_Top10HCD_HM1_GJ178	1127	9009	382.7	434.9	0	21.74	0.7332	3.372	10.44	0.9436	9.034
2013-05-10_GAG_Top10HCD_HM1_GJ178	1128	9005	382.8	432.6	0	21.63	0.7293	3.371	10.4	0.9386	9.026
2013-05-10_GAG_Top10HCD_HM1_GJ178	1129	9001	382.9	430.4	0	21.52	0.7254	3.371	10.35	0.9336	9.018
2013-05-10_GAG_Top10HCD_HM1_GJ178	1130	8997	383.1	428.1	0	21.41	0.7214	3.37	10.31	0.9286	9.009
2013-05-10_GAG_Top10HCD_HM1_GJ178	1131	8998	383.3	426.9	0	21.35	0.7171	3.36	10.28	0.9189	8.943
2013-05-10_GAG_Top10HCD_HM1_GJ178	1132	8999	383.6	425.7	0	21.28	0.7129	3.349	10.24	0.9093	8.876
2013-05-10_GAG_Top10HCD_HM1_GJ178	1133	9000	383.8	424.4	0	21.22	0.7086	3.339	10.21	0.8996	8.809
2013-05-10_GAG_Top10HCD_HM1_GJ178	1134	9001	384.1	423.2	0	21.16	0.7043	3.329	10.18	0.89	8.741
2013-05-10_GAG_Top10HCD_HM1_GJ178	1135	9002	384.3	421.9	0	21.1	0.7	3.318	10.15	0.8804	8.673
2013-05-10_GAG_Top10HCD_HM1_GJ178	1136	9003	384.6	420.7	0	21.03	0.6957	3.308	10.12	0.8707	8.605
2013-05-10_GAG_Top10HCD_HM1_GJ178	1137	9004	384.8	419.4	0	20.97	0.6914	3.297	10.09	0.8611	8.536
2013-05-10_GAG_Top10HCD_HM1_GJ178	1138	9005	385.1	418.2	0	20.91	0.6871	3.286	10.06	0.8514	8.467
2013-05-10_GAG_Top10HCD_HM1_GJ178	1139	9006	385.4	417	0	20.85	0.6829	3.275	10.02	0.8418	8.397
2013-05-10_GAG_Top10HCD_HM1_GJ178	1140	9007	385.6	415.7	0	20.79	0.6786	3.265	9.993	0.8321	8.327
2013-05-10_GAG_Top10HCD_HM1_GJ178	1141	9008	385.9	414.5	0	20.72	0.6743	3.254	9.961	0.8225	8.257
2013-05-10_GAG_Top10HCD_HM1_GJ178	1142	9009	386.1	413.2	0	20.66	0.67	3.243	9.93	0.8129	8.186
2013-05-10_GAG_Top10HCD_HM1_GJ178	1143	9010	386.4	412	0	20.6	0.6657	3.232	9.899	0.8032	8.114
2013-05-10_GAG_Top10HCD_HM1_GJ178	1144	9010	386.6	410.7	0	20.54	0.6614	3.221	9.867	0.7936	8.043
2013-05-10_GAG_Top10HCD_HM1_GJ178	1145	9011	386.9	409.5	0	20.48	0.6571	3.209	9.836	0.7839	7.97
2013-05-10_GAG_Top10HCD_HM1_GJ178	1146	9012	387.2	408.3	0	20.41	0.6529	3.198	9.804	0.7743	7.897
2013-05-10_GAG_Top10HCD_HM1_GJ178	1147	9013	387.4	407	0	20.35	0.6486	3.187	9.773	0.7646	7.824
2013-05-10_GAG_Top10HCD_HM1_GJ178	1148	9014	387.7	405.8	0	20.29	0.6443	3.176	9.741	0.755	7.75
2013-05-10_GAG_Top10HCD_HM1_GJ178	1149	9015	387.9	404.5	0	20.23	0.64	3.164	9.71	0.7454	7.676
2013-05-10_GAG_Top10HCD_HM1_GJ178	1150	9016	388.2	403.3	0	20.16	0.6357	3.153	9.679	0.7357	7.601
2013-05-10_GAG_Top10HCD_HM1_GJ178	1151	9042	389.3	405.1	0	20.25	0.6336	3.128	9.666	0.7329	7.581
2013-05-10_GAG_Top10HCD_HM1_GJ178	1152	9067	390.4	406.9	0	20.35	0.6314	3.104	9.654	0.73	7.561
2013-05-10_GAG_Top10HCD_HM1_GJ178	1153	9093	391.5	408.7	0	20.44	0.6293	3.079	9.642	0.7271	7.541
2013-05-10_GAG_Top10HCD_HM1_GJ178	1154	9119	392.7	410.5	0	20.53	0.6271	3.055	9.63	0.7243	7.521
2013-05-10_GAG_Top10HCD_HM1_GJ178	1155	9144	393.8	412.3	0	20.62	0.625	3.032	9.618	0.7214	7.501
2013-05-10_GAG_Top10HCD_HM1_GJ178	1156	9170	394.9	414.1	0	20.71	0.6229	3.008	9.606	0.7186	7.481
2013-05-10_GAG_Top10HCD_HM1_GJ178	1157	9196	396	415.9	0	20.8	0.6207	2.985	9.594	0.7157	7.46
2013-05-10_GAG_Top10HCD_HM1_GJ178	1158	9221	397.1	417.7	0	20.89	0.6186	2.961	9.581	0.7129	7.44
2013-05-10_GAG_Top10HCD_HM1_GJ178	1159	9247	398.3	419.6	0	20.98	0.6164	2.939	9.569	0.71	7.42
2013-05-10_GAG_Top10HCD_HM1_GJ178	1160	9273	399.4	421.4	0	21.07	0.6143	2.916	9.557	0.7071	7.399
2013-05-10_GAG_Top10HCD_HM1_GJ178	1161	9298	400.5	423.2	0	21.16	0.6121	2.893	9.545	0.7043	7.379
2013-05-10_GAG_Top10HCD_HM1_GJ178	1162	9324	401.6	425	0	21.25	0.61	2.871	9.533	0.7014	7.358
2013-05-10_GAG_Top10HCD_HM1_GJ178	1163	9350	402.7	426.8	0	21.34	0.6079	2.849	9.521	0.6986	7.337
2013-05-10_GAG_Top10HCD_HM1_GJ178	1164	9375	403.8	428.6	0	21.43	0.6057	2.827	9.509	0.6957	7.317
2013-05-10_GAG_Top10HCD_HM1_GJ178	1165	9401	405	430.4	0	21.52	0.6036	2.805	9.496	0.6929	7.296
2013-05-10_GAG_Top10HCD_HM1_GJ178	1166	9427	406.1	432.2	0	21.61	0.6014	2.783	9.484	0.69	7.275
2013-05-10_GAG_Top10HCD_HM1_GJ178	1167	9452	407.2	434	0	21.7	0.5993	2.762	9.472	0.6871	7.254
2013-05-10_GAG_Top10HCD_HM1_GJ178	1168	9478	408.3	435.8	0	21.79	0.5971	2.74	9.46	0.6843	7.233
2013-05-10_GAG_Top10HCD_HM1_GJ178	1169	9504	409.4	437.6	0	21.88	0.595	2.719	9.448	0.6814	7.213
2013-05-10_GAG_Top10HCD_HM1_GJ178	1170	9529	410.6	439.4	0	21.97	0.5929	2.698	9.436	0.6786	7.192
2013-05-10_GAG_Top10HCD_HM1_GJ178	1171	9551	411.7	439.8	0	21.99	0.5882	2.675	9.425	0.6721	7.131
2013-05-10_GAG_Top10HCD_HM1_GJ178	1172	9572	412.8	440.2	0	22.01	0.5836	2.651	9.414	0.6657	7.071
2013-05-10_GAG_Top10HCD_HM1_GJ178	1173	9594	414	440.6	0	22.03	0.5789	2.628	9.404	0.6593	7.011
2013-05-10_GAG_Top10HCD_HM1_GJ178	1174	9615	415.1	441	0	22.05	0.5743	2.604	9.393	0.6529	6.951
2013-05-10_GAG_Top10HCD_HM1_GJ178	1175	9637	416.3	441.4	0	22.07	0.5696	2.581	9.382	0.6464	6.89
2013-05-10_GAG_Top10HCD_HM1_GJ178	1176	9658	417.4	441.8	0	22.09	0.565	2.558	9.371	0.64	6.829
2013-05-10_GAG_Top10HCD_HM1_GJ178	1177	9680	418.6	442.2	0	22.11	0.5604	2.535	9.361	0.6336	6.768
2013-05-10_GAG_Top10HCD_HM1_GJ178	1178	9701	419.7	442.6	0	22.13	0.5557	2.511	9.35	0.6271	6.707
2013-05-10_GAG_Top10HCD_HM1_GJ178	1179	9723	420.8	443	0	22.15	0.5511	2.488	9.339	0.6207	6.646
2013-05-10_GAG_Top10HCD_HM1_GJ178	1180	9744	422	443.4	0	22.17	0.5464	2.465	9.329	0.6143	6.585
2013-05-10_GAG_Top10HCD_HM1_GJ178	1181	9766	423.1	443.8	0	22.19	0.5418	2.442	9.318	0.6079	6.524
2013-05-10_GAG_Top10HCD_HM1_GJ178	1182	9787	424.3	444.1	0	22.21	0.5371	2.419	9.307	0.6014	6.462
2013-05-10_GAG_Top10HCD_HM1_GJ178	1183	9809	425.4	444.5	0	22.23	0.5325	2.396	9.296	0.595	6.4
2013-05-10_GAG_Top10HCD_HM1_GJ178	1184	9830	426.6	444.9	0	22.25	0.5279	2.373	9.286	0.5886	6.338
2013-05-10_GAG_Top10HCD_HM1_GJ178	1185	9852	427.7	445.3	0	22.27	0.5232	2.35	9.275	0.5821	6.276
2013-05-10_GAG_Top10HCD_HM1_GJ178	1186	9873	428.8	445.7	0	22.29	0.5186	2.327	9.264	0.5757	6.214
2013-05-10_GAG_Top10HCD_HM1_GJ178	1187	9895	430	446.1	0	22.31	0.5139	2.304	9.254	0.5693	6.152
2013-05-10_GAG_Top10HCD_HM1_GJ178	1188	9916	431.1	446.5	0	22.33	0.5093	2.281	9.243	0.5629	6.09
2013-05-10_GAG_Top10HCD_HM1_GJ178	1189	9938	432.3	446.9	0	22.34	0.5046	2.258	9.232	0.5564	6.027
2013-05-10_GAG_Top10HCD_HM1_GJ178	1190	9959	433.4	447.3	0	22.36	0.5	2.236	9.221	0.55	5.964
2013-05-10_GAG_Top10HCD_HM1_GJ178	1191	9960	433.6	446	0	22.3	0.4939	2.215	9.206	0.5443	5.912
2013-05-10_GAG_Top10HCD_HM1_GJ178	1192	9960	433.9	444.8	0	22.24	0.4879	2.194	9.191	0.5386	5.86
2013-05-10_GAG_Top10HCD_HM1_GJ178	1193	9960	434.1	443.5	0	22.17	0.4818	2.173	9.175	0.5329	5.807
2013-05-10_GAG_Top10HCD_HM1_GJ178	1194	9961	434.4	442.2	0	22.11	0.4757	2.151	9.16	0.5271	5.755
2013-05-10_GAG_Top10HCD_HM1_GJ178	1195	9961	434.6	441	0	22.05	0.4696	2.13	9.145	0.5214	5.702
2013-05-10_GAG_Top10HCD_HM1_GJ178	1196	9961	434.8	439.7	0	21.99	0.4636	2.109	9.129	0.5157	5.649
2013-05-10_GAG_Top10HCD_HM1_GJ178	1197	9962	435.1	438.4	0	21.92	0.4575	2.087	9.114	0.51	5.596
2013-05-10_GAG_Top10HCD_HM1_GJ178	1198	9962	435.3	437.2	0	21.86	0.4514	2.065	9.099	0.5043	5.542
2013-05-10_GAG_Top10HCD_HM1_GJ178	1199	9962	435.6	435.9	0	21.8	0.4454	2.043	9.083	0.4986	5.489
2013-05-10_GAG_Top10HCD_HM1_GJ178	1200	9963	435.8	434.6	0	21.73	0.4393	2.021	9.068	0.4929	5.435
2013-05-10_GAG_Top10HCD_HM1_GJ178	1201	9963	436	433.4	0	21.67	0.4332	1.999	9.052	0.4871	5.381
2013-05-10_GAG_Top10HCD_HM1_GJ178	1202	9964	436.3	432.1	0	21.61	0.4271	1.977	9.037	0.4814	5.327
2013-05-10_GAG_Top10HCD_HM1_GJ178	1203	9964	436.5	430.8	0	21.54	0.4211	1.955	9.022	0.4757	5.273
2013-05-10_GAG_Top10HCD_HM1_GJ178	1204	9964	436.8	429.6	0	21.48	0.415	1.932	9.006	0.47	5.218
2013-05-10_GAG_Top10HCD_HM1_GJ178	1205	9965	437	428.3	0	21.42	0.4089	1.909	8.991	0.4643	5.164
2013-05-10_GAG_Top10HCD_HM1_GJ178	1206	9965	437.2	427.1	0	21.35	0.4029	1.887	8.976	0.4586	5.109
2013-05-10_GAG_Top10HCD_HM1_GJ178	1207	9965	437.5	425.8	0	21.29	0.3968	1.864	8.96	0.4529	5.054
2013-05-10_GAG_Top10HCD_HM1_GJ178	1208	9966	437.7	424.5	0	21.23	0.3907	1.841	8.945	0.4471	4.999
2013-05-10_GAG_Top10HCD_HM1_GJ178	1209	9966	438	423.3	0	21.16	0.3846	1.818	8.93	0.4414	4.943
2013-05-10_GAG_Top10HCD_HM1_GJ178	1210	9966	438.2	422	0	21.1	0.3786	1.794	8.914	0.4357	4.888
2013-05-10_GAG_Top10HCD_HM1_GJ178	1211	9955	437.9	420.2	0	21.01	0.3754	1.786	8.894	0.4307	4.843
2013-05-10_GAG_Top10HCD_HM1_GJ178	1212	9943	437.6	418.4	0	20.92	0.3721	1.779	8.874	0.4257	4.798
2013-05-10_GAG_Top10HCD_HM1_GJ178	1213	9931	437.3	416.7	0	20.83	0.3689	1.771	8.853	0.4207	4.752
2013-05-10_GAG_Top10HCD_HM1_GJ178	1214	9920	436.9	414.9	0	20.74	0.3657	1.763	8.833	0.4157	4.706
2013-05-10_GAG_Top10HCD_HM1_GJ178	1215	9908	436.6	413.1	0	20.66	0.3625	1.755	8.812	0.4107	4.661
2013-05-10_GAG_Top10HCD_HM1_GJ178	1216	9896	436.3	411.3	0	20.57	0.3593	1.747	8.792	0.4057	4.615
2013-05-10_GAG_Top10HCD_HM1_GJ178	1217	9885	436	409.6	0	20.48	0.3561	1.739	8.772	0.4007	4.568
2013-05-10_GAG_Top10HCD_HM1_GJ178	1218	9873	435.7	407.8	0	20.39	0.3529	1.731	8.751	0.3957	4.522
2013-05-10_GAG_Top10HCD_HM1_GJ178	1219	9861	435.3	406	0	20.3	0.3496	1.722	8.731	0.3907	4.475
2013-05-10_GAG_Top10HCD_HM1_GJ178	1220	9850	435	404.2	0	20.21	0.3464	1.714	8.711	0.3857	4.428
2013-05-10_GAG_Top10HCD_HM1_GJ178	1221	9838	434.7	402.4	0	20.12	0.3432	1.706	8.69	0.3807	4.381
2013-05-10_GAG_Top10HCD_HM1_GJ178	1222	9826	434.4	400.7	0	20.03	0.34	1.697	8.67	0.3757	4.333
2013-05-10_GAG_Top10HCD_HM1_GJ178	1223	9814	434.1	398.9	0	19.94	0.3368	1.689	8.65	0.3707	4.286
2013-05-10_GAG_Top10HCD_HM1_GJ178	1224	9803	433.8	397.1	0	19.86	0.3336	1.68	8.629	0.3657	4.238
2013-05-10_GAG_Top10HCD_HM1_GJ178	1225	9791	433.4	395.3	0	19.77	0.3304	1.671	8.609	0.3607	4.19
2013-05-10_GAG_Top10HCD_HM1_GJ178	1226	9779	433.1	393.5	0	19.68	0.3271	1.663	8.589	0.3557	4.142
2013-05-10_GAG_Top10HCD_HM1_GJ178	1227	9768	432.8	391.8	0	19.59	0.3239	1.654	8.568	0.3507	4.093
2013-05-10_GAG_Top10HCD_HM1_GJ178	1228	9756	432.5	390	0	19.5	0.3207	1.645	8.548	0.3457	4.044
2013-05-10_GAG_Top10HCD_HM1_GJ178	1229	9744	432.2	388.2	0	19.41	0.3175	1.636	8.527	0.3407	3.995
2013-05-10_GAG_Top10HCD_HM1_GJ178	1230	9733	431.9	386.4	0	19.32	0.3143	1.627	8.507	0.3357	3.946
2013-05-10_GAG_Top10HCD_HM1_GJ178	1231	9725	431.6	385.4	0	19.27	0.3107	1.612	8.492	0.3325	3.915
2013-05-10_GAG_Top10HCD_HM1_GJ178	1232	9717	431.4	384.4	0	19.22	0.3071	1.598	8.478	0.3293	3.884
2013-05-10_GAG_Top10HCD_HM1_GJ178	1233	9709	431.2	383.4	0	19.17	0.3036	1.583	8.463	0.3261	3.853
2013-05-10_GAG_Top10HCD_HM1_GJ178	1234	9701	431	382.5	0	19.12	0.3	1.569	8.449	0.3229	3.821
2013-05-10_GAG_Top10HCD_HM1_GJ178	1235	9694	430.8	381.5	0	19.07	0.2964	1.554	8.434	0.3196	3.79
2013-05-10_GAG_Top10HCD_HM1_GJ178	1236	9686	430.5	380.5	0	19.02	0.2929	1.539	8.419	0.3164	3.758
2013-05-10_GAG_Top10HCD_HM1_GJ178	1237	9678	430.3	379.5	0	18.97	0.2893	1.525	8.405	0.3132	3.727
2013-05-10_GAG_Top10HCD_HM1_GJ178	1238	9670	430.1	378.5	0	18.92	0.2857	1.51	8.39	0.31	3.695
2013-05-10_GAG_Top10HCD_HM1_GJ178	1239	9663	429.9	377.5	0	18.87	0.2821	1.495	8.375	0.3068	3.663
2013-05-10_GAG_Top10HCD_HM1_GJ178	1240	9655	429.7	376.5	0	18.83	0.2786	1.48	8.361	0.3036	3.631
2013-05-10_GAG_Top10HCD_HM1_GJ178	1241	9647	429.4	375.5	0	18.78	0.275	1.465	8.346	0.3004	3.599
2013-05-10_GAG_Top10HCD_HM1_GJ178	1242	9639	429.2	374.5	0	18.73	0.2714	1.449	8.331	0.2971	3.567
2013-05-10_GAG_Top10HCD_HM1_GJ178	1243	9631	429	373.5	0	18.68	0.2679	1.434	8.317	0.2939	3.534
2013-05-10_GAG_Top10HCD_HM1_GJ178	1244	9624	428.8	372.5	0	18.63	0.2643	1.419	8.302	0.2907	3.502
2013-05-10_GAG_Top10HCD_HM1_GJ178	1245	9616	428.6	371.5	0	18.58	0.2607	1.403	8.287	0.2875	3.469
2013-05-10_GAG_Top10HCD_HM1_GJ178	1246	9608	428.3	370.5	0	18.53	0.2571	1.388	8.273	0.2843	3.436
2013-05-10_GAG_Top10HCD_HM1_GJ178	1247	9600	428.1	369.6	0	18.48	0.2536	1.372	8.258	0.2811	3.404
2013-05-10_GAG_Top10HCD_HM1_GJ178	1248	9593	427.9	368.6	0	18.43	0.25	1.357	8.244	0.2779	3.371
2013-05-10_GAG_Top10HCD_HM1_GJ178	1249	9585	427.7	367.6	0	18.38	0.2464	1.341	8.229	0.2746	3.338
2013-05-10_GAG_Top10HCD_HM1_GJ178	1250	9577	427.5	366.6	0	18.33	0.2429	1.325	8.214	0.2714	3.304
2013-05-10_GAG_Top10HCD_HM1_GJ178	1251	9579	427.6	366.9	0	18.34	0.2411	1.314	8.205	0.2693	3.282
2013-05-10_GAG_Top10HCD_HM1_GJ178	1252	9582	427.8	367.2	0	18.36	0.2393	1.303	8.195	0.2671	3.26
2013-05-10_GAG_Top10HCD_HM1_GJ178	1253	9584	427.9	367.5	0	18.37	0.2375	1.293	8.185	0.265	3.237
2013-05-10_GAG_Top10HCD_HM1_GJ178	1254	9586	428.1	367.8	0	18.39	0.2357	1.282	8.176	0.2629	3.215
2013-05-10_GAG_Top10HCD_HM1_GJ178	1255	9589	428.2	368.1	0	18.41	0.2339	1.271	8.166	0.2607	3.193
2013-05-10_GAG_Top10HCD_HM1_GJ178	1256	9591	428.4	368.4	0	18.42	0.2321	1.26	8.156	0.2586	3.17
2013-05-10_GAG_Top10HCD_HM1_GJ178	1257	9593	428.5	368.7	0	18.44	0.2304	1.249	8.147	0.2564	3.148
2013-05-10_GAG_Top10HCD_HM1_GJ178	1258	9596	428.7	369	0	18.45	0.2286	1.239	8.137	0.2543	3.125
2013-05-10_GAG_Top10HCD_HM1_GJ178	1259	9598	428.9	369.3	0	18.47	0.2268	1.228	8.127	0.2521	3.102
2013-05-10_GAG_Top10HCD_HM1_GJ178	1260	9600	429	369.6	0	18.48	0.225	1.217	8.118	0.25	3.08
2013-05-10_GAG_Top10HCD_HM1_GJ178	1261	9602	429.2	370	0	18.5	0.2232	1.207	8.108	0.2479	3.057
2013-05-10_GAG_Top10HCD_HM1_GJ178	1262	9605	429.3	370.3	0	18.51	0.2214	1.196	8.099	0.2457	3.034
2013-05-10_GAG_Top10HCD_HM1_GJ178	1263	9607	429.5	370.6	0	18.53	0.2196	1.185	8.089	0.2436	3.011
2013-05-10_GAG_Top10HCD_HM1_GJ178	1264	9609	429.6	370.9	0	18.54	0.2179	1.175	8.079	0.2414	2.988
2013-05-10_GAG_Top10HCD_HM1_GJ178	1265	9612	429.8	371.2	0	18.56	0.2161	1.164	8.07	0.2393	2.965
2013-05-10_GAG_Top10HCD_HM1_GJ178	1266	9614	429.9	371.5	0	18.57	0.2143	1.154	8.06	0.2371	2.942
2013-05-10_GAG_Top10HCD_HM1_GJ178	1267	9616	430.1	371.8	0	18.59	0.2125	1.143	8.05	0.235	2.919
2013-05-10_GAG_Top10HCD_HM1_GJ178	1268	9619	430.2	372.1	0	18.61	0.2107	1.133	8.041	0.2329	2.896
2013-05-10_GAG_Top10HCD_HM1_GJ178	1269	9621	430.4	372.4	0	18.62	0.2089	1.122	8.031	0.2307	2.873
2013-05-10_GAG_Top10HCD_HM1_GJ178	1270	9623	430.5	372.7	0	18.64	0.2071	1.112	8.021	0.2286	2.85
2013-05-10_GAG_Top10HCD_HM1_GJ178	1271	9610	430.1	371.1	0	18.56	0.2046	1.103	7.997	0.2261	2.827
2013-05-10_GAG_Top10HCD_HM1_GJ178	1272	9596	429.7	369.6	0	18.48	0.2021	1.094	7.974	0.2236	2.804
2013-05-10_GAG_Top10HCD_HM1_GJ178	1273	9583	429.2	368	0	18.4	0.1996	1.085	7.95	0.2211	2.781
2013-05-10_GAG_Top10HCD_HM1_GJ178	1274	9569	428.8	366.4	0	18.32	0.1971	1.076	7.926	0.2186	2.758
2013-05-10_GAG_Top10HCD_HM1_GJ178	1275	9556	428.4	364.8	0	18.24	0.1946	1.067	7.902	0.2161	2.734
2013-05-10_GAG_Top10HCD_HM1_GJ178	1276	9542	427.9	363.2	0	18.16	0.1921	1.058	7.878	0.2136	2.711
2013-05-10_GAG_Top10HCD_HM1_GJ178	1277	9529	427.5	361.7	0	18.08	0.1896	1.049	7.854	0.2111	2.687
2013-05-10_GAG_Top10HCD_HM1_GJ178	1278	9515	427	360.1	0	18	0.1871	1.039	7.83	0.2086	2.664
2013-05-10_GAG_Top10HCD_HM1_GJ178	1279	9502	426.6	358.5	0	17.93	0.1846	1.03	7.806	0.2061	2.64
2013-05-10_GAG_Top10HCD_HM1_GJ178	1280	9488	426.2	356.9	0	17.85	0.1821	1.021	7.782	0.2036	2.616
2013-05-10_GAG_Top10HCD_HM1_GJ178	1281	9475	425.7	355.4	0	17.77	0.1796	1.011	7.758	0.2011	2.592
2013-05-10_GAG_Top10HCD_HM1_GJ178	1282	9461	425.3	353.8	0	17.69	0.1771	1.001	7.734	0.1986	2.567
2013-05-10_GAG_Top10HCD_HM1_GJ178	1283	9448	424.9	352.2	0	17.61	0.1746	0.9917	7.71	0.1961	2.543
2013-05-10_GAG_Top10HCD_HM1_GJ178	1284	9434	424.4	350.6	0	17.53	0.1721	0.982	7.686	0.1936	2.518
2013-05-10_GAG_Top10HCD_HM1_GJ178	1285	9421	424	349	0	17.45	0.1696	0.9721	7.662	0.1911	2.494
2013-05-10_GAG_Top10HCD_HM1_GJ178	1286	9407	423.6	347.5	0	17.37	0.1671	0.9621	7.639	0.1886	2.469
2013-05-10_GAG_Top10HCD_HM1_GJ178	1287	9394	423.1	345.9	0	17.29	0.1646	0.952	7.615	0.1861	2.444
2013-05-10_GAG_Top10HCD_HM1_GJ178	1288	9380	422.7	344.3	0	17.22	0.1621	0.9419	7.591	0.1836	2.418
2013-05-10_GAG_Top10HCD_HM1_GJ178	1289	9367	422.2	342.7	0	17.14	0.1596	0.9316	7.567	0.1811	2.393
2013-05-10_GAG_Top10HCD_HM1_GJ178	1290	9353	421.8	341.1	0	17.06	0.1571	0.9213	7.543	0.1786	2.367
2013-05-10_GAG_Top10HCD_HM1_GJ178	1291	9322	420.7	337.7	0	16.89	0.1536	0.9095	7.522	0.1746	2.322
2013-05-10_GAG_Top10HCD_HM1_GJ178	1292	9291	419.6	334.3	0	16.71	0.15	0.8975	7.501	0.1707	2.276
2013-05-10_GAG_Top10HCD_HM1_GJ178	1293	9259	418.5	330.8	0	16.54	0.1464	0.8852	7.481	0.1668	2.23
2013-05-10_GAG_Top10HCD_HM1_GJ178	1294	9228	417.4	327.4	0	16.37	0.1429	0.8727	7.46	0.1629	2.183
2013-05-10_GAG_Top10HCD_HM1_GJ178	1295	9197	416.3	324	0	16.2	0.1393	0.8599	7.439	0.1589	2.136
2013-05-10_GAG_Top10HCD_HM1_GJ178	1296	9166	415.2	320.5	0	16.03	0.1357	0.8468	7.419	0.155	2.089
2013-05-10_GAG_Top10HCD_HM1_GJ178	1297	9134	414	317.1	0	15.85	0.1321	0.8335	7.398	0.1511	2.042
2013-05-10_GAG_Top10HCD_HM1_GJ178	1298	9103	412.9	313.7	0	15.68	0.1286	0.8198	7.377	0.1471	1.995
2013-05-10_GAG_Top10HCD_HM1_GJ178	1299	9072	411.8	310.2	0	15.51	0.125	0.8059	7.356	0.1432	1.947
2013-05-10_GAG_Top10HCD_HM1_GJ178	1300	9041	410.7	306.8	0	15.34	0.1214	0.7916	7.336	0.1393	1.899
2013-05-10_GAG_Top10HCD_HM1_GJ178	1301	9009	409.6	303.4	0	15.17	0.1179	0.777	7.315	0.1354	1.85
2013-05-10_GAG_Top10HCD_HM1_GJ178	1302	8978	408.5	299.9	0	15	0.1143	0.7621	7.294	0.1314	1.802
2013-05-10_GAG_Top10HCD_HM1_GJ178	1303	8947	407.4	296.5	0	14.82	0.1107	0.7469	7.274	0.1275	1.753
2013-05-10_GAG_Top10HCD_HM1_GJ178	1304	8916	406.3	293	0	14.65	0.1071	0.7312	7.253	0.1236	1.704
2013-05-10_GAG_Top10HCD_HM1_GJ178	1305	8884	405.2	289.6	0	14.48	0.1036	0.7153	7.232	0.1196	1.654
2013-05-10_GAG_Top10HCD_HM1_GJ178	1306	8853	404.1	286.2	0	14.31	0.1	0.6989	7.211	0.1157	1.605
2013-05-10_GAG_Top10HCD_HM1_GJ178	1307	8822	402.9	282.7	0	14.14	0.09643	0.6821	7.191	0.1118	1.555
2013-05-10_GAG_Top10HCD_HM1_GJ178	1308	8791	401.8	279.3	0	13.97	0.09286	0.6649	7.17	0.1079	1.504
2013-05-10_GAG_Top10HCD_HM1_GJ178	1309	8759	400.7	275.9	0	13.79	0.08929	0.6473	7.149	0.1039	1.454
2013-05-10_GAG_Top10HCD_HM1_GJ178	1310	8728	399.6	272.4	0	13.62	0.08571	0.6293	7.129	0.1	1.403
2013-05-10_GAG_Top10HCD_HM1_GJ178	1311	8695	398.3	270.1	0	13.51	0.085	0.6293	7.117	0.09929	1.395
2013-05-10_GAG_Top10HCD_HM1_GJ178	1312	8662	396.9	267.8	0	13.39	0.08429	0.6294	7.106	0.09857	1.387
2013-05-10_GAG_Top10HCD_HM1_GJ178	1313	8629	395.5	265.5	0	13.28	0.08357	0.6295	7.094	0.09786	1.379
2013-05-10_GAG_Top10HCD_HM1_GJ178	1314	8596	394.1	263.2	0	13.16	0.08286	0.6296	7.083	0.09714	1.372
2013-05-10_GAG_Top10HCD_HM1_GJ178	1315	8562	392.8	260.9	0	13.04	0.08214	0.6297	7.071	0.09643	1.364
2013-05-10_GAG_Top10HCD_HM1_GJ178	1316	8529	391.4	258.6	0	12.93	0.08143	0.6298	7.06	0.09571	1.356
2013-05-10_GAG_Top10HCD_HM1_GJ178	1317	8496	390	256.3	0	12.81	0.08071	0.6299	7.049	0.095	1.348
2013-05-10_GAG_Top10HCD_HM1_GJ178	1318	8463	388.7	254	0	12.7	0.08	0.63	7.037	0.09429	1.34
2013-05-10_GAG_Top10HCD_HM1_GJ178	1319	8430	387.3	251.7	0	12.58	0.07929	0.6301	7.026	0.09357	1.332
2013-05-10_GAG_Top10HCD_HM1_GJ178	1320	8397	385.9	249.4	0	12.47	0.07857	0.6302	7.014	0.09286	1.324
2013-05-10_GAG_Top10HCD_HM1_GJ178	1321	8364	384.5	247	0	12.35	0.07786	0.6303	7.003	0.09214	1.316
2013-05-10_GAG_Top10HCD_HM1_GJ178	1322	8331	383.2	244.7	0	12.24	0.07714	0.6304	6.991	0.09143	1.308
2013-05-10_GAG_Top10HCD_HM1_GJ178	1323	8297	381.8	242.4	0	12.12	0.07643	0.6305	6.98	0.09071	1.3
2013-05-10_GAG_Top10HCD_HM1_GJ178	1324	8264	380.4	240.1	0	12.01	0.07571	0.6306	6.969	0.09	1.292
2013-05-10_GAG_Top10HCD_HM1_GJ178	1325	8231	379.1	237.8	0	11.89	0.075	0.6307	6.957	0.08929	1.283
2013-05-10_GAG_Top10HCD_HM1_GJ178	1326	8198	377.7	235.5	0	11.78	0.07429	0.6308	6.946	0.08857	1.275
2013-05-10_GAG_Top10HCD_HM1_GJ178	1327	8165	376.3	233.2	0	11.66	0.07357	0.631	6.934	0.08786	1.267
2013-05-10_GAG_Top10HCD_HM1_GJ178	1328	8132	375	230.9	0	11.55	0.07286	0.6311	6.923	0.08714	1.259
2013-05-10_GAG_Top10HCD_HM1_GJ178	1329	8099	373.6	228.6	0	11.43	0.07214	0.6312	6.911	0.08643	1.251
2013-05-10_GAG_Top10HCD_HM1_GJ178	1330	8066	372.2	226.3	0	11.31	0.07143	0.6313	6.9	0.08571	1.242
2013-05-10_GAG_Top10HCD_HM1_GJ178	1331	8038	371.1	224.8	0	11.24	0.07071	0.6291	6.889	0.08464	1.229
2013-05-10_GAG_Top10HCD_HM1_GJ178	1332	8010	369.9	223.3	0	11.17	0.07	0.6269	6.879	0.08357	1.215
2013-05-10_GAG_Top10HCD_HM1_GJ178	1333	7983	368.7	221.8	0	11.09	0.06929	0.6246	6.868	0.0825	1.201
2013-05-10_GAG_Top10HCD_HM1_GJ178	1334	7955	367.6	220.4	0	11.02	0.06857	0.6223	6.857	0.08143	1.188
2013-05-10_GAG_Top10HCD_HM1_GJ178	1335	7928	366.4	218.9	0	10.94	0.06786	0.62	6.846	0.08036	1.174
2013-05-10_GAG_Top10HCD_HM1_GJ178	1336	7900	365.2	217.4	0	10.87	0.06714	0.6176	6.836	0.07929	1.16
2013-05-10_GAG_Top10HCD_HM1_GJ178	1337	7873	364.1	215.9	0	10.8	0.06643	0.6153	6.825	0.07821	1.146
2013-05-10_GAG_Top10HCD_HM1_GJ178	1338	7845	362.9	214.5	0	10.72	0.06571	0.6128	6.814	0.07714	1.132
2013-05-10_GAG_Top10HCD_HM1_GJ178	1339	7818	361.7	213	0	10.65	0.065	0.6104	6.804	0.07607	1.118
2013-05-10_GAG_Top10HCD_HM1_GJ178	1340	7790	360.6	211.5	0	10.58	0.06429	0.6079	6.793	0.075	1.104
2013-05-10_GAG_Top10HCD_HM1_GJ178	1341	7763	359.4	210	0	10.5	0.06357	0.6054	6.782	0.07393	1.09
2013-05-10_GAG_Top10HCD_HM1_GJ178	1342	7735	358.2	208.5	0	10.43	0.06286	0.6028	6.771	0.07286	1.076
2013-05-10_GAG_Top10HCD_HM1_GJ178	1343	7708	357.1	207.1	0	10.35	0.06214	0.6002	6.761	0.07179	1.062
2013-05-10_GAG_Top10HCD_HM1_GJ178	1344	7680	355.9	205.6	0	10.28	0.06143	0.5976	6.75	0.07071	1.048
2013-05-10_GAG_Top10HCD_HM1_GJ178	1345	7653	354.8	204.1	0	10.21	0.06071	0.5949	6.739	0.06964	1.033
2013-05-10_GAG_Top10HCD_HM1_GJ178	1346	7625	353.6	202.6	0	10.13	0.06	0.5922	6.729	0.06857	1.019
2013-05-10_GAG_Top10HCD_HM1_GJ178	1347	7597	352.4	201.2	0	10.06	0.05929	0.5895	6.718	0.0675	1.005
2013-05-10_GAG_Top10HCD_HM1_GJ178	1348	7570	351.3	199.7	0	9.984	0.05857	0.5867	6.707	0.06643	0.9904
2013-05-10_GAG_Top10HCD_HM1_GJ178	1349	7542	350.1	198.2	0	9.91	0.05786	0.5838	6.696	0.06536	0.976
2013-05-10_GAG_Top10HCD_HM1_GJ178	1350	7515	348.9	196.7	0	9.836	0.05714	0.581	6.686	0.06429	0.9615
2013-05-10_GAG_Top10HCD_HM1_GJ178	1351	7492	348	195.3	0	9.767	0.05643	0.5778	6.666	0.06357	0.9536
2013-05-10_GAG_Top10HCD_HM1_GJ178	1352	7468	347	194	0	9.698	0.05571	0.5745	6.647	0.06286	0.9456
2013-05-10_GAG_Top10HCD_HM1_GJ178	1353	7445	346	192.6	0	9.629	0.055	0.5712	6.628	0.06214	0.9376
2013-05-10_GAG_Top10HCD_HM1_GJ178	1354	7422	345.1	191.2	0	9.56	0.05429	0.5678	6.609	0.06143	0.9295
2013-05-10_GAG_Top10HCD_HM1_GJ178	1355	7399	344.1	189.8	0	9.491	0.05357	0.5644	6.589	0.06071	0.9214
2013-05-10_GAG_Top10HCD_HM1_GJ178	1356	7376	343.2	188.4	0	9.422	0.05286	0.561	6.57	0.06	0.9132
2013-05-10_GAG_Top10HCD_HM1_GJ178	1357	7352	342.2	187.1	0	9.353	0.05214	0.5575	6.551	0.05929	0.905
2013-05-10_GAG_Top10HCD_HM1_GJ178	1358	7329	341.2	185.7	0	9.284	0.05143	0.5539	6.531	0.05857	0.8968
2013-05-10_GAG_Top10HCD_HM1_GJ178	1359	7306	340.3	184.3	0	9.215	0.05071	0.5503	6.512	0.05786	0.8885
2013-05-10_GAG_Top10HCD_HM1_GJ178	1360	7283	339.3	182.9	0	9.146	0.05	0.5467	6.493	0.05714	0.8801
2013-05-10_GAG_Top10HCD_HM1_GJ178	1361	7260	338.3	181.6	0	9.078	0.04929	0.5429	6.474	0.05643	0.8717
2013-05-10_GAG_Top10HCD_HM1_GJ178	1362	7236	337.4	180.2	0	9.009	0.04857	0.5392	6.454	0.05571	0.8632
2013-05-10_GAG_Top10HCD_HM1_GJ178	1363	7213	336.4	178.8	0	8.94	0.04786	0.5353	6.435	0.055	0.8547
2013-05-10_GAG_Top10HCD_HM1_GJ178	1364	7190	335.4	177.4	0	8.871	0.04714	0.5314	6.416	0.05429	0.8461
2013-05-10_GAG_Top10HCD_HM1_GJ178	1365	7167	334.5	176	0	8.802	0.04643	0.5275	6.396	0.05357	0.8375
2013-05-10_GAG_Top10HCD_HM1_GJ178	1366	7143	333.5	174.7	0	8.733	0.04571	0.5235	6.377	0.05286	0.8289
2013-05-10_GAG_Top10HCD_HM1_GJ178	1367	7120	332.6	173.3	0	8.664	0.045	0.5194	6.358	0.05214	0.8201
2013-05-10_GAG_Top10HCD_HM1_GJ178	1368	7097	331.6	171.9	0	8.595	0.04429	0.5152	6.339	0.05143	0.8114
2013-05-10_GAG_Top10HCD_HM1_GJ178	1369	7074	330.6	170.5	0	8.526	0.04357	0.511	6.319	0.05071	0.8025
2013-05-10_GAG_Top10HCD_HM1_GJ178	1370	7051	329.7	169.1	0	8.457	0.04286	0.5068	6.3	0.05	0.7937
2013-05-10_GAG_Top10HCD_HM1_GJ178	1371	7034	328.9	168.8	0	8.439	0.04214	0.4994	6.281	0.04893	0.7789
2013-05-10_GAG_Top10HCD_HM1_GJ178	1372	7017	328.1	168.4	0	8.421	0.04143	0.492	6.263	0.04786	0.7641
2013-05-10_GAG_Top10HCD_HM1_GJ178	1373	7000	327.3	168	0	8.403	0.04071	0.4845	6.244	0.04679	0.7493
2013-05-10_GAG_Top10HCD_HM1_GJ178	1374	6983	326.6	167.7	0	8.384	0.04	0.4771	6.226	0.04571	0.7343
2013-05-10_GAG_Top10HCD_HM1_GJ178	1375	6966	325.8	167.3	0	8.366	0.03929	0.4696	6.207	0.04464	0.7192
2013-05-10_GAG_Top10HCD_HM1_GJ178	1376	6949	325	167	0	8.348	0.03857	0.4621	6.189	0.04357	0.7041
2013-05-10_GAG_Top10HCD_HM1_GJ178	1377	6932	324.3	166.6	0	8.33	0.03786	0.4545	6.17	0.0425	0.6888
2013-05-10_GAG_Top10HCD_HM1_GJ178	1378	6915	323.5	166.2	0	8.311	0.03714	0.4469	6.151	0.04143	0.6735
2013-05-10_GAG_Top10HCD_HM1_GJ178	1379	6898	322.7	165.9	0	8.293	0.03643	0.4393	6.133	0.04036	0.658
2013-05-10_GAG_Top10HCD_HM1_GJ178	1380	6881	321.9	165.5	0	8.275	0.03571	0.4316	6.114	0.03929	0.6425
2013-05-10_GAG_Top10HCD_HM1_GJ178	1381	6864	321.2	165.1	0	8.257	0.035	0.4239	6.096	0.03821	0.6269
2013-05-10_GAG_Top10HCD_HM1_GJ178	1382	6847	320.4	164.8	0	8.239	0.03429	0.4162	6.077	0.03714	0.6112
2013-05-10_GAG_Top10HCD_HM1_GJ178	1383	6830	319.6	164.4	0	8.22	0.03357	0.4084	6.059	0.03607	0.5954
2013-05-10_GAG_Top10HCD_HM1_GJ178	1384	6813	318.8	164	0	8.202	0.03286	0.4006	6.04	0.035	0.5795
2013-05-10_GAG_Top10HCD_HM1_GJ178	1385	6796	318.1	163.7	0	8.184	0.03214	0.3928	6.021	0.03393	0.5635
2013-05-10_GAG_Top10HCD_HM1_GJ178	1386	6779	317.3	163.3	0	8.166	0.03143	0.3849	6.003	0.03286	0.5474
2013-05-10_GAG_Top10HCD_HM1_GJ178	1387	6762	316.5	163	0	8.148	0.03071	0.377	5.984	0.03179	0.5312
2013-05-10_GAG_Top10HCD_HM1_GJ178	1388	6745	315.8	162.6	0	8.129	0.03	0.369	5.966	0.03071	0.5148
2013-05-10_GAG_Top10HCD_HM1_GJ178	1389	6728	315	162.2	0	8.111	0.02929	0.3611	5.947	0.02964	0.4984
2013-05-10_GAG_Top10HCD_HM1_GJ178	1390	6711	314.2	161.9	0	8.093	0.02857	0.353	5.929	0.02857	0.4819
2013-05-10_GAG_Top10HCD_HM1_GJ178	1391	6714	314.4	161.5	0	8.075	0.02857	0.3538	5.934	0.02857	0.4815
2013-05-10_GAG_Top10HCD_HM1_GJ178	1392	6718	314.7	161.2	0	8.058	0.02857	0.3546	5.939	0.02857	0.4811
2013-05-10_GAG_Top10HCD_HM1_GJ178	1393	6721	314.9	160.8	0	8.04	0.02857	0.3554	5.944	0.02857	0.4807
2013-05-10_GAG_Top10HCD_HM1_GJ178	1394	6725	315.1	160.5	0	8.023	0.02857	0.3561	5.949	0.02857	0.4803
2013-05-10_GAG_Top10HCD_HM1_GJ178	1395	6728	315.4	160.1	0	8.005	0.02857	0.3569	5.954	0.02857	0.4799
2013-05-10_GAG_Top10HCD_HM1_GJ178	1396	6732	315.6	159.8	0	7.988	0.02857	0.3577	5.959	0.02857	0.4795
2013-05-10_GAG_Top10HCD_HM1_GJ178	1397	6736	315.8	159.4	0	7.97	0.02857	0.3585	5.964	0.02857	0.4791
2013-05-10_GAG_Top10HCD_HM1_GJ178	1398	6739	316.1	159.1	0	7.953	0.02857	0.3593	5.969	0.02857	0.4787
2013-05-10_GAG_Top10HCD_HM1_GJ178	1399	6743	316.3	158.7	0	7.935	0.02857	0.3601	5.974	0.02857	0.4783
2013-05-10_GAG_Top10HCD_HM1_GJ178	1400	6746	316.5	158.4	0	7.918	0.02857	0.3608	5.979	0.02857	0.4779
2013-05-10_GAG_Top10HCD_HM1_GJ178	1401	6750	316.7	158	0	7.9	0.02857	0.3616	5.984	0.02857	0.4775
2013-05-10_GAG_Top10HCD_HM1_GJ178	1402	6754	317	157.7	0	7.883	0.02857	0.3625	5.989	0.02857	0.4771
2013-05-10_GAG_Top10HCD_HM1_GJ178	1403	6757	317.2	157.3	0	7.865	0.02857	0.3633	5.994	0.02857	0.4767
2013-05-10_GAG_Top10HCD_HM1_GJ178	1404	6761	317.4	157	0	7.848	0.02857	0.3641	5.999	0.02857	0.4763
2013-05-10_GAG_Top10HCD_HM1_GJ178	1405	6764	317.7	156.6	0	7.83	0.02857	0.3649	6.004	0.02857	0.4759
2013-05-10_GAG_Top10HCD_HM1_GJ178	1406	6768	317.9	156.3	0	7.813	0.02857	0.3657	6.009	0.02857	0.4755
2013-05-10_GAG_Top10HCD_HM1_GJ178	1407	6771	318.1	155.9	0	7.795	0.02857	0.3665	6.014	0.02857	0.4751
2013-05-10_GAG_Top10HCD_HM1_GJ178	1408	6775	318.4	155.6	0	7.778	0.02857	0.3673	6.019	0.02857	0.4747
2013-05-10_GAG_Top10HCD_HM1_GJ178	1409	6779	318.6	155.2	0	7.76	0.02857	0.3682	6.024	0.02857	0.4743
2013-05-10_GAG_Top10HCD_HM1_GJ178	1410	6782	318.8	154.9	0	7.743	0.02857	0.369	6.029	0.02857	0.4739
2013-05-10_GAG_Top10HCD_HM1_GJ178	1411	6785	319	154.7	0	7.734	0.0275	0.3556	6.025	0.0275	0.4564
2013-05-10_GAG_Top10HCD_HM1_GJ178	1412	6788	319.2	154.5	0	7.724	0.02643	0.3421	6.021	0.02643	0.4389
2013-05-10_GAG_Top10HCD_HM1_GJ178	1413	6791	319.4	154.3	0	7.715	0.02536	0.3287	6.018	0.02536	0.4214
2013-05-10_GAG_Top10HCD_HM1_GJ178	1414	6795	319.6	154.1	0	7.706	0.02429	0.3152	6.014	0.02429	0.4038
2013-05-10_GAG_Top10HCD_HM1_GJ178	1415	6798	319.9	153.9	0	7.696	0.02321	0.3016	6.011	0.02321	0.3862
2013-05-10_GAG_Top10HCD_HM1_GJ178	1416	6801	320.1	153.7	0	7.687	0.02214	0.2881	6.007	0.02214	0.3686
2013-05-10_GAG_Top10HCD_HM1_GJ178	1417	6804	320.3	153.6	0	7.678	0.02107	0.2744	6.004	0.02107	0.351
2013-05-10_GAG_Top10HCD_HM1_GJ178	1418	6807	320.5	153.4	0	7.669	0.02	0.2608	6	0.02	0.3333
2013-05-10_GAG_Top10HCD_HM1_GJ178	1419	6810	320.7	153.2	0	7.659	0.01893	0.2471	5.996	0.01893	0.3157
2013-05-10_GAG_Top10HCD_HM1_GJ178	1420	6813	320.9	153	0	7.65	0.01786	0.2334	5.993	0.01786	0.298
2013-05-10_GAG_Top10HCD_HM1_GJ178	1421	6816	321.1	152.8	0	7.641	0.01679	0.2197	5.989	0.01679	0.2803
2013-05-10_GAG_Top10HCD_HM1_GJ178	1422	6820	321.3	152.6	0	7.631	0.01571	0.2059	5.986	0.01571	0.2625
2013-05-10_GAG_Top10HCD_HM1_GJ178	1423	6823	321.5	152.4	0	7.622	0.01464	0.1921	5.982	0.01464	0.2448
2013-05-10_GAG_Top10HCD_HM1_GJ178	1424	6826	321.7	152.3	0	7.613	0.01357	0.1783	5.979	0.01357	0.227
2013-05-10_GAG_Top10HCD_HM1_GJ178	1425	6829	321.9	152.1	0	7.604	0.0125	0.1644	5.975	0.0125	0.2092
2013-05-10_GAG_Top10HCD_HM1_GJ178	1426	6832	322.1	151.9	0	7.594	0.01143	0.1505	5.971	0.01143	0.1914
2013-05-10_GAG_Top10HCD_HM1_GJ178	1427	6835	322.3	151.7	0	7.585	0.01036	0.1365	5.968	0.01036	0.1735
2013-05-10_GAG_Top10HCD_HM1_GJ178	1428	6838	322.5	151.5	0	7.576	0.009286	0.1226	5.964	0.009286	0.1557
2013-05-10_GAG_Top10HCD_HM1_GJ178	1429	6841	322.7	151.3	0	7.566	0.008214	0.1086	5.961	0.008214	0.1378
2013-05-10_GAG_Top10HCD_HM1_GJ178	1430	6844	322.9	151.1	0	7.557	0.007143	0.09452	5.957	0.007143	0.1199
2013-05-10_GAG_Top10HCD_HM1_GJ178	1431	6837	322.7	150	0	7.503	0.007143	0.09521	5.951	0.007143	0.12
2013-05-10_GAG_Top10HCD_HM1_GJ178	1432	6829	322.4	149	0	7.448	0.007143	0.0959	5.946	0.007143	0.1201
2013-05-10_GAG_Top10HCD_HM1_GJ178	1433	6821	322.2	147.9	0	7.393	0.007143	0.09661	5.94	0.007143	0.1203
2013-05-10_GAG_Top10HCD_HM1_GJ178	1434	6814	321.9	146.8	0	7.339	0.007143	0.09733	5.934	0.007143	0.1204
2013-05-10_GAG_Top10HCD_HM1_GJ178	1435	6806	321.7	145.7	0	7.284	0.007143	0.09806	5.929	0.007143	0.1205
2013-05-10_GAG_Top10HCD_HM1_GJ178	1436	6798	321.4	144.6	0	7.229	0.007143	0.0988	5.923	0.007143	0.1206
2013-05-10_GAG_Top10HCD_HM1_GJ178	1437	6790	321.1	143.5	0	7.175	0.007143	0.09956	5.917	0.007143	0.1207
2013-05-10_GAG_Top10HCD_HM1_GJ178	1438	6783	320.9	142.4	0	7.12	0.007143	0.1003	5.911	0.007143	0.1208
2013-05-10_GAG_Top10HCD_HM1_GJ178	1439	6775	320.6	141.3	0	7.065	0.007143	0.1011	5.906	0.007143	0.1209
2013-05-10_GAG_Top10HCD_HM1_GJ178	1440	6767	320.4	140.2	0	7.011	0.007143	0.1019	5.9	0.007143	0.1211
2013-05-10_GAG_Top10HCD_HM1_GJ178	1441	6759	320.1	139.1	0	6.956	0.007143	0.1027	5.894	0.007143	0.1212
2013-05-10_GAG_Top10HCD_HM1_GJ178	1442	6752	319.9	138	0	6.901	0.007143	0.1035	5.889	0.007143	0.1213
2013-05-10_GAG_Top10HCD_HM1_GJ178	1443	6744	319.6	136.9	0	6.847	0.007143	0.1043	5.883	0.007143	0.1214
2013-05-10_GAG_Top10HCD_HM1_GJ178	1444	6736	319.3	135.8	0	6.792	0.007143	0.1052	5.877	0.007143	0.1215
2013-05-10_GAG_Top10HCD_HM1_GJ178	1445	6729	319.1	134.8	0	6.738	0.007143	0.106	5.871	0.007143	0.1217
2013-05-10_GAG_Top10HCD_HM1_GJ178	1446	6721	318.8	133.7	0	6.683	0.007143	0.1069	5.866	0.007143	0.1218
2013-05-10_GAG_Top10HCD_HM1_GJ178	1447	6713	318.6	132.6	0	6.628	0.007143	0.1078	5.86	0.007143	0.1219
2013-05-10_GAG_Top10HCD_HM1_GJ178	1448	6705	318.3	131.5	0	6.574	0.007143	0.1087	5.854	0.007143	0.122
2013-05-10_GAG_Top10HCD_HM1_GJ178	1449	6698	318.1	130.4	0	6.519	0.007143	0.1096	5.849	0.007143	0.1221
2013-05-10_GAG_Top10HCD_HM1_GJ178	1450	6690	317.8	129.3	0	6.464	0.007143	0.1105	5.843	0.007143	0.1222
2013-05-10_GAG_Top10HCD_HM1_GJ178	1451	6687	317.7	128.8	0	6.442	0.007143	0.1109	5.833	0.007143	0.1225
2013-05-10_GAG_Top10HCD_HM1_GJ178	1452	6684	317.6	128.4	0	6.419	0.007143	0.1113	5.823	0.007143	0.1227
2013-05-10_GAG_Top10HCD_HM1_GJ178	1453	6681	317.6	127.9	0	6.397	0.007143	0.1117	5.813	0.007143	0.1229
2013-05-10_GAG_Top10HCD_HM1_GJ178	1454	6678	317.5	127.5	0	6.374	0.007143	0.1121	5.803	0.007143	0.1231
2013-05-10_GAG_Top10HCD_HM1_GJ178	1455	6675	317.4	127	0	6.352	0.007143	0.1125	5.793	0.007143	0.1233
2013-05-10_GAG_Top10HCD_HM1_GJ178	1456	6672	317.3	126.6	0	6.329	0.007143	0.1129	5.783	0.007143	0.1235
2013-05-10_GAG_Top10HCD_HM1_GJ178	1457	6669	317.2	126.1	0	6.307	0.007143	0.1133	5.773	0.007143	0.1237
2013-05-10_GAG_Top10HCD_HM1_GJ178	1458	6666	317.2	125.7	0	6.284	0.007143	0.1137	5.763	0.007143	0.1239
2013-05-10_GAG_Top10HCD_HM1_GJ178	1459	6663	317.1	125.2	0	6.262	0.007143	0.1141	5.753	0.007143	0.1242
2013-05-10_GAG_Top10HCD_HM1_GJ178	1460	6660	317	124.8	0	6.239	0.007143	0.1145	5.743	0.007143	0.1244
2013-05-10_GAG_Top10HCD_HM1_GJ178	1461	6657	316.9	124.3	0	6.217	0.007143	0.1149	5.733	0.007143	0.1246
2013-05-10_GAG_Top10HCD_HM1_GJ178	1462	6654	316.8	123.9	0	6.194	0.007143	0.1153	5.723	0.007143	0.1248
2013-05-10_GAG_Top10HCD_HM1_GJ178	1463	6651	316.8	123.4	0	6.172	0.007143	0.1157	5.713	0.007143	0.125
2013-05-10_GAG_Top10HCD_HM1_GJ178	1464	6648	316.7	123	0	6.149	0.007143	0.1162	5.703	0.007143	0.1253
2013-05-10_GAG_Top10HCD_HM1_GJ178	1465	6645	316.6	122.5	0	6.127	0.007143	0.1166	5.693	0.007143	0.1255
2013-05-10_GAG_Top10HCD_HM1_GJ178	1466	6642	316.5	122.1	0	6.104	0.007143	0.117	5.683	0.007143	0.1257
2013-05-10_GAG_Top10HCD_HM1_GJ178	1467	6639	316.4	121.6	0	6.082	0.007143	0.1174	5.673	0.007143	0.1259
2013-05-10_GAG_Top10HCD_HM1_GJ178	1468	6635	316.4	121.2	0	6.059	0.007143	0.1179	5.663	0.007143	0.1261
2013-05-10_GAG_Top10HCD_HM1_GJ178	1469	6632	316.3	120.7	0	6.037	0.007143	0.1183	5.653	0.007143	0.1264
2013-05-10_GAG_Top10HCD_HM1_GJ178	1470	6629	316.2	120.3	0	6.014	0.007143	0.1188	5.643	0.007143	0.1266
2013-05-10_GAG_Top10HCD_HM1_GJ178	1471	6622	315.9	119.8	0	5.991	0.007143	0.1192	5.641	0.007143	0.1266
2013-05-10_GAG_Top10HCD_HM1_GJ178	1472	6615	315.6	119.3	0	5.967	0.007143	0.1197	5.64	0.007143	0.1266
2013-05-10_GAG_Top10HCD_HM1_GJ178	1473	6608	315.3	118.9	0	5.944	0.007143	0.1202	5.639	0.007143	0.1267
2013-05-10_GAG_Top10HCD_HM1_GJ178	1474	6600	315.1	118.4	0	5.92	0.007143	0.1207	5.637	0.007143	0.1267
2013-05-10_GAG_Top10HCD_HM1_GJ178	1475	6593	314.8	117.9	0	5.896	0.007143	0.1211	5.636	0.007143	0.1267
2013-05-10_GAG_Top10HCD_HM1_GJ178	1476	6586	314.5	117.5	0	5.873	0.007143	0.1216	5.634	0.007143	0.1268
2013-05-10_GAG_Top10HCD_HM1_GJ178	1477	6578	314.2	117	0	5.849	0.007143	0.1221	5.633	0.007143	0.1268
2013-05-10_GAG_Top10HCD_HM1_GJ178	1478	6571	313.9	116.5	0	5.826	0.007143	0.1226	5.631	0.007143	0.1268
2013-05-10_GAG_Top10HCD_HM1_GJ178	1479	6564	313.6	116	0	5.802	0.007143	0.1231	5.63	0.007143	0.1269
2013-05-10_GAG_Top10HCD_HM1_GJ178	1480	6556	313.3	115.6	0	5.779	0.007143	0.1236	5.629	0.007143	0.1269
2013-05-10_GAG_Top10HCD_HM1_GJ178	1481	6549	313	115.1	0	5.755	0.007143	0.1241	5.627	0.007143	0.1269
2013-05-10_GAG_Top10HCD_HM1_GJ178	1482	6542	312.8	114.6	0	5.731	0.007143	0.1246	5.626	0.007143	0.127
2013-05-10_GAG_Top10HCD_HM1_GJ178	1483	6535	312.5	114.2	0	5.708	0.007143	0.1251	5.624	0.007143	0.127
2013-05-10_GAG_Top10HCD_HM1_GJ178	1484	6527	312.2	113.7	0	5.684	0.007143	0.1257	5.623	0.007143	0.127
2013-05-10_GAG_Top10HCD_HM1_GJ178	1485	6520	311.9	113.2	0	5.661	0.007143	0.1262	5.621	0.007143	0.1271
2013-05-10_GAG_Top10HCD_HM1_GJ178	1486	6513	311.6	112.7	0	5.637	0.007143	0.1267	5.62	0.007143	0.1271
2013-05-10_GAG_Top10HCD_HM1_GJ178	1487	6505	311.3	112.3	0	5.614	0.007143	0.1272	5.619	0.007143	0.1271
2013-05-10_GAG_Top10HCD_HM1_GJ178	1488	6498	311	111.8	0	5.59	0.007143	0.1278	5.617	0.007143	0.1272
2013-05-10_GAG_Top10HCD_HM1_GJ178	1489	6491	310.7	111.3	0	5.566	0.007143	0.1283	5.616	0.007143	0.1272
2013-05-10_GAG_Top10HCD_HM1_GJ178	1490	6484	310.5	110.9	0	5.543	0.007143	0.1289	5.614	0.007143	0.1272
2013-05-10_GAG_Top10HCD_HM1_GJ178	1491	6482	310.4	110.8	0	5.542	0.007143	0.1289	5.617	0.007143	0.1272
2013-05-10_GAG_Top10HCD_HM1_GJ178	1492	6481	310.4	110.8	0	5.541	0.007143	0.1289	5.619	0.007143	0.1271
2013-05-10_GAG_Top10HCD_HM1_GJ178	1493	6480	310.3	110.8	0	5.54	0.007143	0.1289	5.622	0.007143	0.1271
2013-05-10_GAG_Top10HCD_HM1_GJ178	1494	6479	310.3	110.8	0	5.539	0.007143	0.129	5.624	0.007143	0.127
2013-05-10_GAG_Top10HCD_HM1_GJ178	1495	6478	310.2	110.8	0	5.538	0.007143	0.129	5.627	0.007143	0.1269
2013-05-10_GAG_Top10HCD_HM1_GJ178	1496	6477	310.2	110.7	0	5.536	0.007143	0.129	5.629	0.007143	0.1269
2013-05-10_GAG_Top10HCD_HM1_GJ178	1497	6476	310.1	110.7	0	5.535	0.007143	0.129	5.632	0.007143	0.1268
2013-05-10_GAG_Top10HCD_HM1_GJ178	1498	6475	310.1	110.7	0	5.534	0.007143	0.1291	5.634	0.007143	0.1268
2013-05-10_GAG_Top10HCD_HM1_GJ178	1499	6474	310	110.7	0	5.533	0.007143	0.1291	5.637	0.007143	0.1267
2013-05-10_GAG_Top10HCD_HM1_GJ178	1500	6472	310	110.6	0	5.532	0.007143	0.1291	5.639	0.007143	0.1267
2013-05-10_GAG_Top10HCD_HM1_GJ178	1501	6471	309.9	110.6	0	5.531	0.007143	0.1291	5.642	0.007143	0.1266
2013-05-10_GAG_Top10HCD_HM1_GJ178	1502	6470	309.9	110.6	0	5.53	0.007143	0.1292	5.644	0.007143	0.1266
2013-05-10_GAG_Top10HCD_HM1_GJ178	1503	6469	309.8	110.6	0	5.529	0.007143	0.1292	5.647	0.007143	0.1265
2013-05-10_GAG_Top10HCD_HM1_GJ178	1504	6468	309.8	110.6	0	5.528	0.007143	0.1292	5.649	0.007143	0.1264
2013-05-10_GAG_Top10HCD_HM1_GJ178	1505	6467	309.8	110.5	0	5.527	0.007143	0.1292	5.652	0.007143	0.1264
2013-05-10_GAG_Top10HCD_HM1_GJ178	1506	6466	309.7	110.5	0	5.526	0.007143	0.1293	5.654	0.007143	0.1263
2013-05-10_GAG_Top10HCD_HM1_GJ178	1507	6465	309.7	110.5	0	5.525	0.007143	0.1293	5.657	0.007143	0.1263
2013-05-10_GAG_Top10HCD_HM1_GJ178	1508	6464	309.6	110.5	0	5.524	0.007143	0.1293	5.659	0.007143	0.1262
2013-05-10_GAG_Top10HCD_HM1_GJ178	1509	6462	309.6	110.4	0	5.523	0.007143	0.1293	5.662	0.007143	0.1262
2013-05-10_GAG_Top10HCD_HM1_GJ178	1510	6461	309.5	110.4	0	5.521	0.007143	0.1294	5.664	0.007143	0.1261
2013-05-10_GAG_Top10HCD_HM1_GJ178	1511	6474	310.2	110.2	0	5.513	0.0075	0.1361	5.669	0.0075	0.1323
2013-05-10_GAG_Top10HCD_HM1_GJ178	1512	6487	310.9	110.1	0	5.504	0.007857	0.1428	5.674	0.007857	0.1385
2013-05-10_GAG_Top10HCD_HM1_GJ178	1513	6500	311.5	109.9	0	5.495	0.008214	0.1495	5.678	0.008214	0.1447
2013-05-10_GAG_Top10HCD_HM1_GJ178	1514	6512	312.2	109.7	0	5.486	0.008571	0.1562	5.683	0.008571	0.1508
2013-05-10_GAG_Top10HCD_HM1_GJ178	1515	6525	312.9	109.5	0	5.477	0.008929	0.163	5.687	0.008929	0.157
2013-05-10_GAG_Top10HCD_HM1_GJ178	1516	6538	313.5	109.4	0	5.468	0.009286	0.1698	5.692	0.009286	0.1631
2013-05-10_GAG_Top10HCD_HM1_GJ178	1517	6550	314.2	109.2	0	5.459	0.009643	0.1766	5.697	0.009643	0.1693
2013-05-10_GAG_Top10HCD_HM1_GJ178	1518	6563	314.9	109	0	5.45	0.01	0.1835	5.701	0.01	0.1754
2013-05-10_GAG_Top10HCD_HM1_GJ178	1519	6576	315.6	108.8	0	5.441	0.01036	0.1904	5.706	0.01036	0.1815
2013-05-10_GAG_Top10HCD_HM1_GJ178	1520	6589	316.2	108.6	0	5.432	0.01071	0.1972	5.711	0.01071	0.1876
2013-05-10_GAG_Top10HCD_HM1_GJ178	1521	6601	316.9	108.5	0	5.423	0.01107	0.2041	5.715	0.01107	0.1937
2013-05-10_GAG_Top10HCD_HM1_GJ178	1522	6614	317.6	108.3	0	5.414	0.01143	0.2111	5.72	0.01143	0.1998
2013-05-10_GAG_Top10HCD_HM1_GJ178	1523	6627	318.2	108.1	0	5.405	0.01179	0.218	5.725	0.01179	0.2059
2013-05-10_GAG_Top10HCD_HM1_GJ178	1524	6640	318.9	107.9	0	5.396	0.01214	0.225	5.729	0.01214	0.2119
2013-05-10_GAG_Top10HCD_HM1_GJ178	1525	6652	319.6	107.8	0	5.388	0.0125	0.232	5.734	0.0125	0.218
2013-05-10_GAG_Top10HCD_HM1_GJ178	1526	6665	320.3	107.6	0	5.379	0.01286	0.239	5.739	0.01286	0.224
2013-05-10_GAG_Top10HCD_HM1_GJ178	1527	6678	320.9	107.4	0	5.37	0.01321	0.2461	5.743	0.01321	0.2301
2013-05-10_GAG_Top10HCD_HM1_GJ178	1528	6691	321.6	107.2	0	5.361	0.01357	0.2532	5.748	0.01357	0.2361
2013-05-10_GAG_Top10HCD_HM1_GJ178	1529	6703	322.3	107	0	5.352	0.01393	0.2603	5.752	0.01393	0.2421
2013-05-10_GAG_Top10HCD_HM1_GJ178	1530	6716	322.9	106.9	0	5.343	0.01429	0.2674	5.757	0.01429	0.2481
2013-05-10_GAG_Top10HCD_HM1_GJ178	1531	6794	326.9	106	0	5.3	0.01393	0.2628	5.794	0.01393	0.2404
2013-05-10_GAG_Top10HCD_HM1_GJ178	1532	6872	330.9	105.2	0	5.258	0.01357	0.2581	5.831	0.01357	0.2327
2013-05-10_GAG_Top10HCD_HM1_GJ178	1533	6949	334.9	104.3	0	5.215	0.01321	0.2534	5.869	0.01321	0.2252
2013-05-10_GAG_Top10HCD_HM1_GJ178	1534	7027	338.9	103.5	0	5.173	0.01286	0.2486	5.906	0.01286	0.2177
2013-05-10_GAG_Top10HCD_HM1_GJ178	1535	7105	342.9	102.6	0	5.13	0.0125	0.2436	5.943	0.0125	0.2103
2013-05-10_GAG_Top10HCD_HM1_GJ178	1536	7182	346.9	101.8	0	5.088	0.01214	0.2387	5.98	0.01214	0.2031
2013-05-10_GAG_Top10HCD_HM1_GJ178	1537	7260	350.9	100.9	0	5.045	0.01179	0.2336	6.017	0.01179	0.1959
2013-05-10_GAG_Top10HCD_HM1_GJ178	1538	7338	354.9	100.1	0	5.003	0.01143	0.2284	6.054	0.01143	0.1888
2013-05-10_GAG_Top10HCD_HM1_GJ178	1539	7415	358.9	99.21	0	4.96	0.01107	0.2232	6.091	0.01107	0.1818
2013-05-10_GAG_Top10HCD_HM1_GJ178	1540	7493	362.9	98.36	0	4.918	0.01071	0.2179	6.129	0.01071	0.1748
2013-05-10_GAG_Top10HCD_HM1_GJ178	1541	7571	366.9	97.51	0	4.875	0.01036	0.2124	6.166	0.01036	0.168
2013-05-10_GAG_Top10HCD_HM1_GJ178	1542	7648	370.9	96.66	0	4.833	0.01	0.2069	6.203	0.01	0.1612
2013-05-10_GAG_Top10HCD_HM1_GJ178	1543	7726	374.9	95.81	0	4.79	0.009643	0.2013	6.24	0.009643	0.1545
2013-05-10_GAG_Top10HCD_HM1_GJ178	1544	7804	378.9	94.96	0	4.748	0.009286	0.1956	6.277	0.009286	0.1479
2013-05-10_GAG_Top10HCD_HM1_GJ178	1545	7881	382.9	94.11	0	4.705	0.008929	0.1898	6.314	0.008929	0.1414
2013-05-10_GAG_Top10HCD_HM1_GJ178	1546	7959	386.9	93.26	0	4.663	0.008571	0.1838	6.351	0.008571	0.135
2013-05-10_GAG_Top10HCD_HM1_GJ178	1547	8037	390.9	92.41	0	4.62	0.008214	0.1778	6.389	0.008214	0.1286
2013-05-10_GAG_Top10HCD_HM1_GJ178	1548	8114	394.9	91.56	0	4.578	0.007857	0.1716	6.426	0.007857	0.1223
2013-05-10_GAG_Top10HCD_HM1_GJ178	1549	8192	398.9	90.71	0	4.535	0.0075	0.1654	6.463	0.0075	0.116
2013-05-10_GAG_Top10HCD_HM1_GJ178	1550	8270	402.9	89.86	0	4.493	0.007143	0.159	6.5	0.007143	0.1099
2013-05-10_GAG_Top10HCD_HM1_GJ178	1551	8318	405.1	91.64	0	4.582	0.007143	0.1559	6.518	0.007143	0.1096
2013-05-10_GAG_Top10HCD_HM1_GJ178	1552	8366	407.3	93.43	0	4.671	0.007143	0.1529	6.536	0.007143	0.1093
2013-05-10_GAG_Top10HCD_HM1_GJ178	1553	8414	409.6	95.21	0	4.761	0.007143	0.15	6.555	0.007143	0.109
2013-05-10_GAG_Top10HCD_HM1_GJ178	1554	8462	411.8	97	0	4.85	0.007143	0.1473	6.573	0.007143	0.1087
2013-05-10_GAG_Top10HCD_HM1_GJ178	1555	8510	414	98.79	0	4.939	0.007143	0.1446	6.591	0.007143	0.1084
2013-05-10_GAG_Top10HCD_HM1_GJ178	1556	8558	416.2	100.6	0	5.029	0.007143	0.142	6.609	0.007143	0.1081
2013-05-10_GAG_Top10HCD_HM1_GJ178	1557	8606	418.4	102.4	0	5.118	0.007143	0.1396	6.627	0.007143	0.1078
2013-05-10_GAG_Top10HCD_HM1_GJ178	1558	8654	420.7	104.1	0	5.207	0.007143	0.1372	6.646	0.007143	0.1075
2013-05-10_GAG_Top10HCD_HM1_GJ178	1559	8702	422.9	105.9	0	5.296	0.007143	0.1349	6.664	0.007143	0.1072
2013-05-10_GAG_Top10HCD_HM1_GJ178	1560	8750	425.1	107.7	0	5.386	0.007143	0.1326	6.682	0.007143	0.1069
2013-05-10_GAG_Top10HCD_HM1_GJ178	1561	8798	427.3	109.5	0	5.475	0.007143	0.1305	6.7	0.007143	0.1066
2013-05-10_GAG_Top10HCD_HM1_GJ178	1562	8847	429.6	111.3	0	5.564	0.007143	0.1284	6.719	0.007143	0.1063
2013-05-10_GAG_Top10HCD_HM1_GJ178	1563	8895	431.8	113.1	0	5.654	0.007143	0.1263	6.737	0.007143	0.106
2013-05-10_GAG_Top10HCD_HM1_GJ178	1564	8943	434	114.9	0	5.743	0.007143	0.1244	6.755	0.007143	0.1057
2013-05-10_GAG_Top10HCD_HM1_GJ178	1565	8991	436.2	116.6	0	5.832	0.007143	0.1225	6.773	0.007143	0.1055
2013-05-10_GAG_Top10HCD_HM1_GJ178	1566	9039	438.5	118.4	0	5.921	0.007143	0.1206	6.791	0.007143	0.1052
2013-05-10_GAG_Top10HCD_HM1_GJ178	1567	9087	440.7	120.2	0	6.011	0.007143	0.1188	6.81	0.007143	0.1049
2013-05-10_GAG_Top10HCD_HM1_GJ178	1568	9135	442.9	122	0	6.1	0.007143	0.1171	6.828	0.007143	0.1046
2013-05-10_GAG_Top10HCD_HM1_GJ178	1569	9183	445.1	123.8	0	6.189	0.007143	0.1154	6.846	0.007143	0.1043
2013-05-10_GAG_Top10HCD_HM1_GJ178	1570	9231	447.3	125.6	0	6.279	0.007143	0.1138	6.864	0.007143	0.1041
2013-05-10_GAG_Top10HCD_HM1_GJ178	1571	9235	447.5	125.7	0	6.283	0.007143	0.1137	6.861	0.007143	0.1041
2013-05-10_GAG_Top10HCD_HM1_GJ178	1572	9239	447.7	125.8	0	6.288	0.007143	0.1136	6.859	0.007143	0.1041
2013-05-10_GAG_Top10HCD_HM1_GJ178	1573	9243	447.9	125.8	0	6.293	0.007143	0.1135	6.856	0.007143	0.1042
2013-05-10_GAG_Top10HCD_HM1_GJ178	1574	9246	448.1	125.9	0	6.297	0.007143	0.1134	6.853	0.007143	0.1042
2013-05-10_GAG_Top10HCD_HM1_GJ178	1575	9250	448.3	126	0	6.302	0.007143	0.1133	6.85	0.007143	0.1043
2013-05-10_GAG_Top10HCD_HM1_GJ178	1576	9254	448.5	126.1	0	6.306	0.007143	0.1133	6.847	0.007143	0.1043
2013-05-10_GAG_Top10HCD_HM1_GJ178	1577	9258	448.7	126.2	0	6.311	0.007143	0.1132	6.844	0.007143	0.1044
2013-05-10_GAG_Top10HCD_HM1_GJ178	1578	9262	448.9	126.3	0	6.316	0.007143	0.1131	6.841	0.007143	0.1044
2013-05-10_GAG_Top10HCD_HM1_GJ178	1579	9265	449.1	126.4	0	6.32	0.007143	0.113	6.839	0.007143	0.1044
2013-05-10_GAG_Top10HCD_HM1_GJ178	1580	9269	449.3	126.5	0	6.325	0.007143	0.1129	6.836	0.007143	0.1045
2013-05-10_GAG_Top10HCD_HM1_GJ178	1581	9273	449.5	126.6	0	6.33	0.007143	0.1128	6.833	0.007143	0.1045
2013-05-10_GAG_Top10HCD_HM1_GJ178	1582	9277	449.7	126.7	0	6.334	0.007143	0.1128	6.83	0.007143	0.1046
2013-05-10_GAG_Top10HCD_HM1_GJ178	1583	9281	449.8	126.8	0	6.339	0.007143	0.1127	6.827	0.007143	0.1046
2013-05-10_GAG_Top10HCD_HM1_GJ178	1584	9284	450	126.9	0	6.344	0.007143	0.1126	6.824	0.007143	0.1047
2013-05-10_GAG_Top10HCD_HM1_GJ178	1585	9288	450.2	127	0	6.348	0.007143	0.1125	6.821	0.007143	0.1047
2013-05-10_GAG_Top10HCD_HM1_GJ178	1586	9292	450.4	127.1	0	6.353	0.007143	0.1124	6.819	0.007143	0.1048
2013-05-10_GAG_Top10HCD_HM1_GJ178	1587	9296	450.6	127.2	0	6.358	0.007143	0.1124	6.816	0.007143	0.1048
2013-05-10_GAG_Top10HCD_HM1_GJ178	1588	9300	450.8	127.2	0	6.362	0.007143	0.1123	6.813	0.007143	0.1048
2013-05-10_GAG_Top10HCD_HM1_GJ178	1589	9303	451	127.3	0	6.367	0.007143	0.1122	6.81	0.007143	0.1049
2013-05-10_GAG_Top10HCD_HM1_GJ178	1590	9307	451.2	127.4	0	6.371	0.007143	0.1121	6.807	0.007143	0.1049
2013-05-10_GAG_Top10HCD_HM1_GJ178	1591	9323	452	127.8	0	6.388	0.007143	0.1118	6.821	0.007143	0.1047
2013-05-10_GAG_Top10HCD_HM1_GJ178	1592	9338	452.7	128.1	0	6.404	0.007143	0.1115	6.835	0.007143	0.1045
2013-05-10_GAG_Top10HCD_HM1_GJ178	1593	9354	453.5	128.4	0	6.42	0.007143	0.1113	6.849	0.007143	0.1043
2013-05-10_GAG_Top10HCD_HM1_GJ178	1594	9370	454.2	128.7	0	6.436	0.007143	0.111	6.863	0.007143	0.1041
2013-05-10_GAG_Top10HCD_HM1_GJ178	1595	9385	455	129	0	6.452	0.007143	0.1107	6.877	0.007143	0.1039
2013-05-10_GAG_Top10HCD_HM1_GJ178	1596	9401	455.8	129.4	0	6.468	0.007143	0.1104	6.891	0.007143	0.1037
2013-05-10_GAG_Top10HCD_HM1_GJ178	1597	9416	456.5	129.7	0	6.484	0.007143	0.1102	6.905	0.007143	0.1035
2013-05-10_GAG_Top10HCD_HM1_GJ178	1598	9432	457.3	130	0	6.5	0.007143	0.1099	6.919	0.007143	0.1032
2013-05-10_GAG_Top10HCD_HM1_GJ178	1599	9448	458	130.3	0	6.516	0.007143	0.1096	6.932	0.007143	0.103
2013-05-10_GAG_Top10HCD_HM1_GJ178	1600	9463	458.8	130.6	0	6.532	0.007143	0.1093	6.946	0.007143	0.1028
2013-05-10_GAG_Top10HCD_HM1_GJ178	1601	9479	459.6	131	0	6.548	0.007143	0.1091	6.96	0.007143	0.1026
2013-05-10_GAG_Top10HCD_HM1_GJ178	1602	9494	460.3	131.3	0	6.564	0.007143	0.1088	6.974	0.007143	0.1024
2013-05-10_GAG_Top10HCD_HM1_GJ178	1603	9510	461.1	131.6	0	6.58	0.007143	0.1085	6.988	0.007143	0.1022
2013-05-10_GAG_Top10HCD_HM1_GJ178	1604	9526	461.8	131.9	0	6.596	0.007143	0.1083	7.002	0.007143	0.102
2013-05-10_GAG_Top10HCD_HM1_GJ178	1605	9541	462.6	132.2	0	6.613	0.007143	0.108	7.016	0.007143	0.1018
2013-05-10_GAG_Top10HCD_HM1_GJ178	1606	9557	463.3	132.6	0	6.629	0.007143	0.1078	7.03	0.007143	0.1016
2013-05-10_GAG_Top10HCD_HM1_GJ178	1607	9572	464.1	132.9	0	6.645	0.007143	0.1075	7.044	0.007143	0.1014
2013-05-10_GAG_Top10HCD_HM1_GJ178	1608	9588	464.9	133.2	0	6.661	0.007143	0.1072	7.058	0.007143	0.1012
2013-05-10_GAG_Top10HCD_HM1_GJ178	1609	9604	465.6	133.5	0	6.677	0.007143	0.107	7.072	0.007143	0.101
2013-05-10_GAG_Top10HCD_HM1_GJ178	1610	9619	466.4	133.9	0	6.693	0.007143	0.1067	7.086	0.007143	0.1008
2013-05-10_GAG_Top10HCD_HM1_GJ178	1611	9669	468.9	134.2	0	6.709	0.007143	0.1065	7.127	0.007143	0.1002
2013-05-10_GAG_Top10HCD_HM1_GJ178	1612	9720	471.4	134.5	0	6.726	0.007143	0.1062	7.169	0.007143	0.09964
2013-05-10_GAG_Top10HCD_HM1_GJ178	1613	9770	473.9	134.8	0	6.742	0.007143	0.1059	7.21	0.007143	0.09907
2013-05-10_GAG_Top10HCD_HM1_GJ178	1614	9820	476.3	135.2	0	6.759	0.007143	0.1057	7.251	0.007143	0.0985
2013-05-10_GAG_Top10HCD_HM1_GJ178	1615	9870	478.8	135.5	0	6.775	0.007143	0.1054	7.293	0.007143	0.09794
2013-05-10_GAG_Top10HCD_HM1_GJ178	1616	9921	481.3	135.8	0	6.791	0.007143	0.1052	7.334	0.007143	0.09739
2013-05-10_GAG_Top10HCD_HM1_GJ178	1617	9971	483.8	136.2	0	6.808	0.007143	0.1049	7.376	0.007143	0.09684
2013-05-10_GAG_Top10HCD_HM1_GJ178	1618	10020	486.3	136.5	0	6.824	0.007143	0.1047	7.417	0.007143	0.0963
2013-05-10_GAG_Top10HCD_HM1_GJ178	1619	10070	488.8	136.8	0	6.841	0.007143	0.1044	7.459	0.007143	0.09577
2013-05-10_GAG_Top10HCD_HM1_GJ178	1620	10120	491.3	137.1	0	6.857	0.007143	0.1042	7.5	0.007143	0.09524
2013-05-10_GAG_Top10HCD_HM1_GJ178	1621	10170	493.8	137.5	0	6.874	0.007143	0.1039	7.541	0.007143	0.09471
2013-05-10_GAG_Top10HCD_HM1_GJ178	1622	10220	496.3	137.8	0	6.89	0.007143	0.1037	7.583	0.007143	0.0942
2013-05-10_GAG_Top10HCD_HM1_GJ178	1623	10270	498.7	138.1	0	6.906	0.007143	0.1034	7.624	0.007143	0.09369
2013-05-10_GAG_Top10HCD_HM1_GJ178	1624	10320	501.2	138.5	0	6.923	0.007143	0.1032	7.666	0.007143	0.09318
2013-05-10_GAG_Top10HCD_HM1_GJ178	1625	10370	503.7	138.8	0	6.939	0.007143	0.1029	7.707	0.007143	0.09268
2013-05-10_GAG_Top10HCD_HM1_GJ178	1626	10420	506.2	139.1	0	6.956	0.007143	0.1027	7.749	0.007143	0.09218
2013-05-10_GAG_Top10HCD_HM1_GJ178	1627	10470	508.7	139.4	0	6.972	0.007143	0.1024	7.79	0.007143	0.09169
2013-05-10_GAG_Top10HCD_HM1_GJ178	1628	10520	511.2	139.8	0	6.989	0.007143	0.1022	7.831	0.007143	0.09121
2013-05-10_GAG_Top10HCD_HM1_GJ178	1629	10570	513.7	140.1	0	7.005	0.007143	0.102	7.873	0.007143	0.09073
2013-05-10_GAG_Top10HCD_HM1_GJ178	1630	10620	516.2	140.4	0	7.021	0.007143	0.1017	7.914	0.007143	0.09025
2013-05-10_GAG_Top10HCD_HM1_GJ178	1631	10680	519.1	140.9	0	7.046	0.007143	0.1014	7.939	0.007143	0.08998
2013-05-10_GAG_Top10HCD_HM1_GJ178	1632	10740	522.1	141.4	0	7.071	0.007143	0.101	7.963	0.007143	0.0897
2013-05-10_GAG_Top10HCD_HM1_GJ178	1633	10800	525	141.9	0	7.096	0.007143	0.1007	7.987	0.007143	0.08943
2013-05-10_GAG_Top10HCD_HM1_GJ178	1634	10860	528	142.4	0	7.121	0.007143	0.1003	8.011	0.007143	0.08916
2013-05-10_GAG_Top10HCD_HM1_GJ178	1635	10920	530.9	142.9	0	7.146	0.007143	0.09995	8.036	0.007143	0.08889
2013-05-10_GAG_Top10HCD_HM1_GJ178	1636	10980	533.9	143.4	0	7.171	0.007143	0.0996	8.06	0.007143	0.08862
2013-05-10_GAG_Top10HCD_HM1_GJ178	1637	11040	536.8	143.9	0	7.196	0.007143	0.09926	8.084	0.007143	0.08835
2013-05-10_GAG_Top10HCD_HM1_GJ178	1638	11100	539.8	144.4	0	7.221	0.007143	0.09891	8.109	0.007143	0.08809
2013-05-10_GAG_Top10HCD_HM1_GJ178	1639	11160	542.7	144.9	0	7.246	0.007143	0.09857	8.133	0.007143	0.08783
2013-05-10_GAG_Top10HCD_HM1_GJ178	1640	11220	545.7	145.4	0	7.271	0.007143	0.09823	8.157	0.007143	0.08757
2013-05-10_GAG_Top10HCD_HM1_GJ178	1641	11280	548.7	145.9	0	7.296	0.007143	0.0979	8.181	0.007143	0.08731
2013-05-10_GAG_Top10HCD_HM1_GJ178	1642	11340	551.6	146.4	0	7.321	0.007143	0.09756	8.206	0.007143	0.08705
2013-05-10_GAG_Top10HCD_HM1_GJ178	1643	11410	554.6	146.9	0	7.346	0.007143	0.09723	8.23	0.007143	0.08679
2013-05-10_GAG_Top10HCD_HM1_GJ178	1644	11470	557.5	147.4	0	7.371	0.007143	0.0969	8.254	0.007143	0.08654
2013-05-10_GAG_Top10HCD_HM1_GJ178	1645	11530	560.5	147.9	0	7.396	0.007143	0.09657	8.279	0.007143	0.08628
2013-05-10_GAG_Top10HCD_HM1_GJ178	1646	11590	563.4	148.4	0	7.421	0.007143	0.09625	8.303	0.007143	0.08603
2013-05-10_GAG_Top10HCD_HM1_GJ178	1647	11650	566.4	148.9	0	7.446	0.007143	0.09592	8.327	0.007143	0.08578
2013-05-10_GAG_Top10HCD_HM1_GJ178	1648	11710	569.3	149.4	0	7.471	0.007143	0.0956	8.351	0.007143	0.08553
2013-05-10_GAG_Top10HCD_HM1_GJ178	1649	11770	572.3	149.9	0	7.496	0.007143	0.09528	8.376	0.007143	0.08528
2013-05-10_GAG_Top10HCD_HM1_GJ178	1650	11830	575.2	150.4	0	7.521	0.007143	0.09497	8.4	0.007143	0.08503
2013-05-10_GAG_Top10HCD_HM1_GJ178	1651	11820	574.9	150.3	0	7.515	0.006786	0.0903	8.39	0.006786	0.08088
2013-05-10_GAG_Top10HCD_HM1_GJ178	1652	11810	574.6	150.2	0	7.509	0.006429	0.08562	8.381	0.006429	0.07671
2013-05-10_GAG_Top10HCD_HM1_GJ178	1653	11810	574.3	150	0	7.502	0.006071	0.08093	8.371	0.006071	0.07253
2013-05-10_GAG_Top10HCD_HM1_GJ178	1654	11800	574	149.9	0	7.496	0.005714	0.07623	8.361	0.005714	0.06834
2013-05-10_GAG_Top10HCD_HM1_GJ178	1655	11790	573.7	149.8	0	7.489	0.005357	0.07153	8.352	0.005357	0.06414
2013-05-10_GAG_Top10HCD_HM1_GJ178	1656	11790	573.4	149.7	0	7.483	0.005	0.06682	8.342	0.005	0.05994
2013-05-10_GAG_Top10HCD_HM1_GJ178	1657	11780	573.1	149.5	0	7.476	0.004643	0.0621	8.333	0.004643	0.05572
2013-05-10_GAG_Top10HCD_HM1_GJ178	1658	11780	572.8	149.4	0	7.47	0.004286	0.05737	8.323	0.004286	0.05149
2013-05-10_GAG_Top10HCD_HM1_GJ178	1659	11770	572.5	149.3	0	7.464	0.003929	0.05264	8.313	0.003929	0.04726
2013-05-10_GAG_Top10HCD_HM1_GJ178	1660	11760	572.2	149.1	0	7.457	0.003571	0.04789	8.304	0.003571	0.04301
2013-05-10_GAG_Top10HCD_HM1_GJ178	1661	11760	571.9	149	0	7.451	0.003214	0.04314	8.294	0.003214	0.03875
2013-05-10_GAG_Top10HCD_HM1_GJ178	1662	11750	571.6	148.9	0	7.444	0.002857	0.03838	8.284	0.002857	0.03449
2013-05-10_GAG_Top10HCD_HM1_GJ178	1663	11740	571.3	148.8	0	7.438	0.0025	0.03361	8.275	0.0025	0.03021
2013-05-10_GAG_Top10HCD_HM1_GJ178	1664	11740	571	148.6	0	7.431	0.002143	0.02884	8.265	0.002143	0.02593
2013-05-10_GAG_Top10HCD_HM1_GJ178	1665	11730	570.7	148.5	0	7.425	0.001786	0.02405	8.255	0.001786	0.02163
2013-05-10_GAG_Top10HCD_HM1_GJ178	1666	11730	570.4	148.4	0	7.419	0.001429	0.01926	8.246	0.001429	0.01733
2013-05-10_GAG_Top10HCD_HM1_GJ178	1667	11720	570.1	148.2	0	7.412	0.001071	0.01446	8.236	0.001071	0.01301
2013-05-10_GAG_Top10HCD_HM1_GJ178	1668	11710	569.8	148.1	0	7.406	0.0007143	0.009645	8.226	0.0007143	0.008683
2013-05-10_GAG_Top10HCD_HM1_GJ178	1669	11710	569.5	148	0	7.399	0.0003571	0.004827	8.217	0.0003571	0.004347
2013-05-10_GAG_Top10HCD_HM1_GJ178	1670	11700	569.2	147.9	0	7.393	0	0	8.207	0	0
2013-05-10_GAG_Top10HCD_HM1_GJ178	1671	11590	563.7	146.9	0	7.345	0	0	8.145	0	0
2013-05-10_GAG_Top10HCD_HM1_GJ178	1672	11480	558.2	146	0	7.298	0	0	8.082	0	0
2013-05-10_GAG_Top10HCD_HM1_GJ178	1673	11360	552.7	145	0	7.25	0	0	8.02	0	0
2013-05-10_GAG_Top10HCD_HM1_GJ178	1674	11250	547.2	144.1	0	7.203	0	0	7.957	0	0
2013-05-10_GAG_Top10HCD_HM1_GJ178	1675	11140	541.7	143.1	0	7.155	0	0	7.895	0	0
2013-05-10_GAG_Top10HCD_HM1_GJ178	1676	11030	536.2	142.2	0	7.108	0	0	7.832	0	0
2013-05-10_GAG_Top10HCD_HM1_GJ178	1677	10920	530.7	141.2	0	7.06	0	0	7.77	0	0
2013-05-10_GAG_Top10HCD_HM1_GJ178	1678	10800	525.2	140.3	0	7.013	0	0	7.707	0	0
2013-05-10_GAG_Top10HCD_HM1_GJ178	1679	10690	519.7	139.3	0	6.965	0	0	7.645	0	0
2013-05-10_GAG_Top10HCD_HM1_GJ178	1680	10580	514.2	138.4	0	6.918	0	0	7.582	0	0
2013-05-10_GAG_Top10HCD_HM1_GJ178	1681	10470	508.7	137.4	0	6.87	0	0	7.52	0	0
2013-05-10_GAG_Top10HCD_HM1_GJ178	1682	10350	503.2	136.5	0	6.823	0	0	7.457	0	0
2013-05-10_GAG_Top10HCD_HM1_GJ178	1683	10240	497.7	135.5	0	6.775	0	0	7.395	0	0
2013-05-10_GAG_Top10HCD_HM1_GJ178	1684	10130	492.2	134.6	0	6.728	0	0	7.332	0	0
2013-05-10_GAG_Top10HCD_HM1_GJ178	1685	10020	486.7	133.6	0	6.68	0	0	7.27	0	0
2013-05-10_GAG_Top10HCD_HM1_GJ178	1686	9906	481.2	132.7	0	6.633	0	0	7.207	0	0
2013-05-10_GAG_Top10HCD_HM1_GJ178	1687	9794	475.7	131.7	0	6.585	0	0	7.145	0	0
2013-05-10_GAG_Top10HCD_HM1_GJ178	1688	9682	470.1	130.8	0	6.538	0	0	7.082	0	0
2013-05-10_GAG_Top10HCD_HM1_GJ178	1689	9570	464.6	129.8	0	6.49	0	0	7.02	0	0
2013-05-10_GAG_Top10HCD_HM1_GJ178	1690	9458	459.1	128.9	0	6.443	0	0	6.957	0	0
2013-05-10_GAG_Top10HCD_HM1_GJ178	1691	9381	455.6	126.2	0	6.311	0	0	6.923	0	0
2013-05-10_GAG_Top10HCD_HM1_GJ178	1692	9304	452	123.6	0	6.179	0	0	6.889	0	0
2013-05-10_GAG_Top10HCD_HM1_GJ178	1693	9227	448.4	120.9	0	6.046	0	0	6.854	0	0
2013-05-10_GAG_Top10HCD_HM1_GJ178	1694	9150	444.9	118.3	0	5.914	0	0	6.82	0	0
2013-05-10_GAG_Top10HCD_HM1_GJ178	1695	9073	441.3	115.6	0	5.782	0	0	6.786	0	0
2013-05-10_GAG_Top10HCD_HM1_GJ178	1696	8996	437.7	113	0	5.65	0	0	6.751	0	0
2013-05-10_GAG_Top10HCD_HM1_GJ178	1697	8919	434.2	110.4	0	5.518	0	0	6.717	0	0
2013-05-10_GAG_Top10HCD_HM1_GJ178	1698	8842	430.6	107.7	0	5.386	0	0	6.683	0	0
2013-05-10_GAG_Top10HCD_HM1_GJ178	1699	8765	427	105.1	0	5.254	0	0	6.649	0	0
2013-05-10_GAG_Top10HCD_HM1_GJ178	1700	8688	423.5	102.4	0	5.121	0	0	6.614	0	0
2013-05-10_GAG_Top10HCD_HM1_GJ178	1701	8611	419.9	99.79	0	4.989	0	0	6.58	0	0
2013-05-10_GAG_Top10HCD_HM1_GJ178	1702	8534	416.3	97.14	0	4.857	0	0	6.546	0	0
2013-05-10_GAG_Top10HCD_HM1_GJ178	1703	8457	412.7	94.5	0	4.725	0	0	6.511	0	0
2013-05-10_GAG_Top10HCD_HM1_GJ178	1704	8380	409.2	91.86	0	4.593	0	0	6.477	0	0
2013-05-10_GAG_Top10HCD_HM1_GJ178	1705	8303	405.6	89.21	0	4.461	0	0	6.443	0	0
2013-05-10_GAG_Top10HCD_HM1_GJ178	1706	8226	402	86.57	0	4.329	0	0	6.409	0	0
2013-05-10_GAG_Top10HCD_HM1_GJ178	1707	8149	398.5	83.93	0	4.196	0	0	6.374	0	0
2013-05-10_GAG_Top10HCD_HM1_GJ178	1708	8072	394.9	81.29	0	4.064	0	0	6.34	0	0
2013-05-10_GAG_Top10HCD_HM1_GJ178	1709	7995	391.3	78.64	0	3.932	0	0	6.306	0	0
2013-05-10_GAG_Top10HCD_HM1_GJ178	1710	7918	387.8	76	0	3.8	0	0	6.271	0	0
2013-05-10_GAG_Top10HCD_HM1_GJ178	1711	7889	386.4	75.38	0	3.769	0	0	6.255	0	0
2013-05-10_GAG_Top10HCD_HM1_GJ178	1712	7861	385	74.76	0	3.738	0	0	6.239	0	0
2013-05-10_GAG_Top10HCD_HM1_GJ178	1713	7832	383.7	74.14	0	3.707	0	0	6.223	0	0
2013-05-10_GAG_Top10HCD_HM1_GJ178	1714	7803	382.3	73.51	0	3.676	0	0	6.207	0	0
2013-05-10_GAG_Top10HCD_HM1_GJ178	1715	7775	381	72.89	0	3.645	0	0	6.191	0	0
2013-05-10_GAG_Top10HCD_HM1_GJ178	1716	7746	379.6	72.27	0	3.614	0	0	6.175	0	0
2013-05-10_GAG_Top10HCD_HM1_GJ178	1717	7717	378.2	71.65	0	3.582	0	0	6.159	0	0
2013-05-10_GAG_Top10HCD_HM1_GJ178	1718	7689	376.9	71.03	0	3.551	0	0	6.143	0	0
2013-05-10_GAG_Top10HCD_HM1_GJ178	1719	7660	375.5	70.41	0	3.52	0	0	6.127	0	0
2013-05-10_GAG_Top10HCD_HM1_GJ178	1720	7631	374.2	69.79	0	3.489	0	0	6.111	0	0
2013-05-10_GAG_Top10HCD_HM1_GJ178	1721	7603	372.8	69.16	0	3.458	0	0	6.095	0	0
2013-05-10_GAG_Top10HCD_HM1_GJ178	1722	7574	371.4	68.54	0	3.427	0	0	6.079	0	0
2013-05-10_GAG_Top10HCD_HM1_GJ178	1723	7545	370.1	67.92	0	3.396	0	0	6.062	0	0
2013-05-10_GAG_Top10HCD_HM1_GJ178	1724	7517	368.7	67.3	0	3.365	0	0	6.046	0	0
2013-05-10_GAG_Top10HCD_HM1_GJ178	1725	7488	367.4	66.68	0	3.334	0	0	6.03	0	0
2013-05-10_GAG_Top10HCD_HM1_GJ178	1726	7459	366	66.06	0	3.303	0	0	6.014	0	0
2013-05-10_GAG_Top10HCD_HM1_GJ178	1727	7431	364.7	65.44	0	3.272	0	0	5.998	0	0
2013-05-10_GAG_Top10HCD_HM1_GJ178	1728	7402	363.3	64.81	0	3.241	0	0	5.982	0	0
2013-05-10_GAG_Top10HCD_HM1_GJ178	1729	7374	361.9	64.19	0	3.21	0	0	5.966	0	0
2013-05-10_GAG_Top10HCD_HM1_GJ178	1730	7345	360.6	63.57	0	3.179	0	0	5.95	0	0
2013-05-10_GAG_Top10HCD_HM1_GJ178	1731	7286	357.7	62.68	0	3.134	0	0	5.901	0	0
2013-05-10_GAG_Top10HCD_HM1_GJ178	1732	7228	354.9	61.79	0	3.089	0	0	5.853	0	0
2013-05-10_GAG_Top10HCD_HM1_GJ178	1733	7169	352.1	60.89	0	3.045	0	0	5.804	0	0
2013-05-10_GAG_Top10HCD_HM1_GJ178	1734	7111	349.2	60	0	3	0	0	5.756	0	0
2013-05-10_GAG_Top10HCD_HM1_GJ178	1735	7052	346.4	59.11	0	2.955	0	0	5.707	0	0
2013-05-10_GAG_Top10HCD_HM1_GJ178	1736	6994	343.6	58.21	0	2.911	0	0	5.659	0	0
2013-05-10_GAG_Top10HCD_HM1_GJ178	1737	6935	340.7	57.32	0	2.866	0	0	5.61	0	0
2013-05-10_GAG_Top10HCD_HM1_GJ178	1738	6877	337.9	56.43	0	2.821	0	0	5.561	0	0
2013-05-10_GAG_Top10HCD_HM1_GJ178	1739	6818	335.1	55.54	0	2.777	0	0	5.513	0	0
2013-05-10_GAG_Top10HCD_HM1_GJ178	1740	6760	332.2	54.64	0	2.732	0	0	5.464	0	0
2013-05-10_GAG_Top10HCD_HM1_GJ178	1741	6701	329.4	53.75	0	2.687	0	0	5.416	0	0
2013-05-10_GAG_Top10HCD_HM1_GJ178	1742	6643	326.6	52.86	0	2.643	0	0	5.367	0	0
2013-05-10_GAG_Top10HCD_HM1_GJ178	1743	6584	323.7	51.96	0	2.598	0	0	5.319	0	0
2013-05-10_GAG_Top10HCD_HM1_GJ178	1744	6525	320.9	51.07	0	2.554	0	0	5.27	0	0
2013-05-10_GAG_Top10HCD_HM1_GJ178	1745	6467	318.1	50.18	0	2.509	0	0	5.221	0	0
2013-05-10_GAG_Top10HCD_HM1_GJ178	1746	6408	315.2	49.29	0	2.464	0	0	5.173	0	0
2013-05-10_GAG_Top10HCD_HM1_GJ178	1747	6350	312.4	48.39	0	2.42	0	0	5.124	0	0
2013-05-10_GAG_Top10HCD_HM1_GJ178	1748	6291	309.6	47.5	0	2.375	0	0	5.076	0	0
2013-05-10_GAG_Top10HCD_HM1_GJ178	1749	6233	306.7	46.61	0	2.33	0	0	5.027	0	0
2013-05-10_GAG_Top10HCD_HM1_GJ178	1750	6174	303.9	45.71	0	2.286	0	0	4.979	0	0
2013-05-10_GAG_Top10HCD_HM1_GJ178	1751	6082	299.4	44.97	0	2.249	0	0	4.895	0	0
2013-05-10_GAG_Top10HCD_HM1_GJ178	1752	5991	294.9	44.23	0	2.211	0	0	4.812	0	0
2013-05-10_GAG_Top10HCD_HM1_GJ178	1753	5899	290.4	43.49	0	2.174	0	0	4.729	0	0
2013-05-10_GAG_Top10HCD_HM1_GJ178	1754	5807	285.8	42.74	0	2.137	0	0	4.646	0	0
2013-05-10_GAG_Top10HCD_HM1_GJ178	1755	5715	281.3	42	0	2.1	0	0	4.562	0	0
2013-05-10_GAG_Top10HCD_HM1_GJ178	1756	5623	276.8	41.26	0	2.063	0	0	4.479	0	0
2013-05-10_GAG_Top10HCD_HM1_GJ178	1757	5531	272.3	40.51	0	2.026	0	0	4.396	0	0
2013-05-10_GAG_Top10HCD_HM1_GJ178	1758	5440	267.8	39.77	0	1.989	0	0	4.313	0	0
2013-05-10_GAG_Top10HCD_HM1_GJ178	1759	5348	263.3	39.03	0	1.951	0	0	4.23	0	0
2013-05-10_GAG_Top10HCD_HM1_GJ178	1760	5256	258.8	38.29	0	1.914	0	0	4.146	0	0
2013-05-10_GAG_Top10HCD_HM1_GJ178	1761	5164	254.2	37.54	0	1.877	0	0	4.063	0	0
2013-05-10_GAG_Top10HCD_HM1_GJ178	1762	5072	249.7	36.8	0	1.84	0	0	3.98	0	0
2013-05-10_GAG_Top10HCD_HM1_GJ178	1763	4981	245.2	36.06	0	1.803	0	0	3.897	0	0
2013-05-10_GAG_Top10HCD_HM1_GJ178	1764	4889	240.7	35.31	0	1.766	0	0	3.814	0	0
2013-05-10_GAG_Top10HCD_HM1_GJ178	1765	4797	236.2	34.57	0	1.729	0	0	3.73	0	0
2013-05-10_GAG_Top10HCD_HM1_GJ178	1766	4705	231.7	33.83	0	1.691	0	0	3.647	0	0
2013-05-10_GAG_Top10HCD_HM1_GJ178	1767	4613	227.1	33.09	0	1.654	0	0	3.564	0	0
2013-05-10_GAG_Top10HCD_HM1_GJ178	1768	4521	222.6	32.34	0	1.617	0	0	3.481	0	0
2013-05-10_GAG_Top10HCD_HM1_GJ178	1769	4430	218.1	31.6	0	1.58	0	0	3.397	0	0
2013-05-10_GAG_Top10HCD_HM1_GJ178	1770	4338	213.6	30.86	0	1.543	0	0	3.314	0	0
2013-05-10_GAG_Top10HCD_HM1_GJ178	1771	4262	209.9	30.25	0	1.512	0	0	3.268	0	0
2013-05-10_GAG_Top10HCD_HM1_GJ178	1772	4187	206.2	29.64	0	1.482	0	0	3.222	0	0
2013-05-10_GAG_Top10HCD_HM1_GJ178	1773	4111	202.5	29.03	0	1.451	0	0	3.176	0	0
2013-05-10_GAG_Top10HCD_HM1_GJ178	1774	4036	198.8	28.42	0	1.421	0	0	3.13	0	0
2013-05-10_GAG_Top10HCD_HM1_GJ178	1775	3961	195.1	27.81	0	1.39	0	0	3.084	0	0
2013-05-10_GAG_Top10HCD_HM1_GJ178	1776	3885	191.3	27.2	0	1.36	0	0	3.037	0	0
2013-05-10_GAG_Top10HCD_HM1_GJ178	1777	3810	187.6	26.59	0	1.33	0	0	2.991	0	0
2013-05-10_GAG_Top10HCD_HM1_GJ178	1778	3734	183.9	25.98	0	1.299	0	0	2.945	0	0
2013-05-10_GAG_Top10HCD_HM1_GJ178	1779	3659	180.2	25.37	0	1.269	0	0	2.899	0	0
2013-05-10_GAG_Top10HCD_HM1_GJ178	1780	3583	176.5	24.76	0	1.238	0	0	2.853	0	0
2013-05-10_GAG_Top10HCD_HM1_GJ178	1781	3508	172.8	24.15	0	1.208	0	0	2.807	0	0
2013-05-10_GAG_Top10HCD_HM1_GJ178	1782	3433	169.1	23.54	0	1.177	0	0	2.761	0	0
2013-05-10_GAG_Top10HCD_HM1_GJ178	1783	3357	165.4	22.93	0	1.147	0	0	2.715	0	0
2013-05-10_GAG_Top10HCD_HM1_GJ178	1784	3282	161.7	22.32	0	1.116	0	0	2.668	0	0
2013-05-10_GAG_Top10HCD_HM1_GJ178	1785	3206	158	21.71	0	1.086	0	0	2.622	0	0
2013-05-10_GAG_Top10HCD_HM1_GJ178	1786	3131	154.3	21.1	0	1.055	0	0	2.576	0	0
2013-05-10_GAG_Top10HCD_HM1_GJ178	1787	3055	150.6	20.5	0	1.025	0	0	2.53	0	0
2013-05-10_GAG_Top10HCD_HM1_GJ178	1788	2980	146.9	19.89	0	0.9943	0	0	2.484	0	0
2013-05-10_GAG_Top10HCD_HM1_GJ178	1789	2905	143.1	19.28	0	0.9638	0	0	2.438	0	0
2013-05-10_GAG_Top10HCD_HM1_GJ178	1790	2829	139.4	18.67	0	0.9333	0	0	2.392	0	0
2013-05-10_GAG_Top10HCD_HM1_GJ178	1791	2801	138.1	18.34	0	0.9172	0	0	2.375	0	0
2013-05-10_GAG_Top10HCD_HM1_GJ178	1792	2773	136.7	18.02	0	0.901	0	0	2.358	0	0
2013-05-10_GAG_Top10HCD_HM1_GJ178	1793	2744	135.3	17.7	0	0.8848	0	0	2.342	0	0
2013-05-10_GAG_Top10HCD_HM1_GJ178	1794	2716	133.9	17.37	0	0.8687	0	0	2.325	0	0
2013-05-10_GAG_Top10HCD_HM1_GJ178	1795	2688	132.6	17.05	0	0.8525	0	0	2.309	0	0
2013-05-10_GAG_Top10HCD_HM1_GJ178	1796	2660	131.2	16.73	0	0.8363	0	0	2.292	0	0
2013-05-10_GAG_Top10HCD_HM1_GJ178	1797	2631	129.8	16.4	0	0.8202	0	0	2.276	0	0
2013-05-10_GAG_Top10HCD_HM1_GJ178	1798	2603	128.4	16.08	0	0.804	0	0	2.259	0	0
2013-05-10_GAG_Top10HCD_HM1_GJ178	1799	2575	127.1	15.76	0	0.7878	0	0	2.242	0	0
2013-05-10_GAG_Top10HCD_HM1_GJ178	1800	2547	125.7	15.43	0	0.7717	0	0	2.226	0	0
2013-05-10_GAG_Top10HCD_HM1_GJ179	100	0	0	0	0	0	0	NaN	0	0
2013-05-10_GAG_Top10HCD_HM1_GJ179	101	0	0	0	0	0	0	NaN	0	0
2013-05-10_GAG_Top10HCD_HM1_GJ179	102	0	0	0	0	0	0	NaN	0	0
2013-05-10_GAG_Top10HCD_HM1_GJ179	103	0	0	0	0	0	0	NaN	0	0
2013-05-10_GAG_Top10HCD_HM1_GJ179	104	0	0	0	0	0	0	NaN	0	0
2013-05-10_GAG_Top10HCD_HM1_GJ179	105	0	0	0	0	0	0	NaN	0	0
2013-05-10_GAG_Top10HCD_HM1_GJ179	106	0	0	0	0	0	0	NaN	0	0
2013-05-10_GAG_Top10HCD_HM1_GJ179	107	0	0	0	0	0	0	NaN	0	0
2013-05-10_GAG_Top10HCD_HM1_GJ179	108	0	0	0	0	0	0	NaN	0	0
2013-05-10_GAG_Top10HCD_HM1_GJ179	109	0	0	0	0	0	0	NaN	0	0
2013-05-10_GAG_Top10HCD_HM1_GJ179	110	0	0	0	0	0	0	NaN	0	0
2013-05-10_GAG_Top10HCD_HM1_GJ179	111	0	0	0	0	0	0	NaN	0	0
2013-05-10_GAG_Top10HCD_HM1_GJ179	112	0	0	0	0	0	0	NaN	0	0
2013-05-10_GAG_Top10HCD_HM1_GJ179	113	0	0	0	0	0	0	NaN	0	0
2013-05-10_GAG_Top10HCD_HM1_GJ179	114	0	0	0	0	0	0	NaN	0	0
2013-05-10_GAG_Top10HCD_HM1_GJ179	115	0	0	0	0	0	0	NaN	0	0
2013-05-10_GAG_Top10HCD_HM1_GJ179	116	0	0	0	0	0	0	NaN	0	0
2013-05-10_GAG_Top10HCD_HM1_GJ179	117	0	0	0	0	0	0	NaN	0	0
2013-05-10_GAG_Top10HCD_HM1_GJ179	118	0	0	0	0	0	0	NaN	0	0
2013-05-10_GAG_Top10HCD_HM1_GJ179	119	0	0	0	0	0	0	NaN	0	0
2013-05-10_GAG_Top10HCD_HM1_GJ179	120	0	0	0	0	0	0	NaN	0	0
2013-05-10_GAG_Top10HCD_HM1_GJ179	121	0	0	0	0	0	0	NaN	0	0
2013-05-10_GAG_Top10HCD_HM1_GJ179	122	0	0	0	0	0	0	NaN	0	0
2013-05-10_GAG_Top10HCD_HM1_GJ179	123	0	0	0	0	0	0	NaN	0	0
2013-05-10_GAG_Top10HCD_HM1_GJ179	124	0	0	0	0	0	0	NaN	0	0
2013-05-10_GAG_Top10HCD_HM1_GJ179	125	0	0	0	0	0	0	NaN	0	0
2013-05-10_GAG_Top10HCD_HM1_GJ179	126	0	0	0	0	0	0	NaN	0	0
2013-05-10_GAG_Top10HCD_HM1_GJ179	127	0	0	0	0	0	0	NaN	0	0
2013-05-10_GAG_Top10HCD_HM1_GJ179	128	0	0	0	0	0	0	NaN	0	0
2013-05-10_GAG_Top10HCD_HM1_GJ179	129	0	0	0	0	0	0	NaN	0	0
2013-05-10_GAG_Top10HCD_HM1_GJ179	130	0	0	0	0	0	0	NaN	0	0
2013-05-10_GAG_Top10HCD_HM1_GJ179	131	113	5.459	1.879	0	0.09393	0	0	0.015	0	0
2013-05-10_GAG_Top10HCD_HM1_GJ179	132	225.9	10.92	3.757	0	0.1879	0	0	0.03	0	0
2013-05-10_GAG_Top10HCD_HM1_GJ179	133	338.9	16.38	5.636	0	0.2818	0	0	0.045	0	0
2013-05-10_GAG_Top10HCD_HM1_GJ179	134	451.8	21.83	7.514	0	0.3757	0	0	0.06	0	0
2013-05-10_GAG_Top10HCD_HM1_GJ179	135	564.8	27.29	9.393	0	0.4696	0	0	0.075	0	0
2013-05-10_GAG_Top10HCD_HM1_GJ179	136	677.7	32.75	11.27	0	0.5636	0	0	0.09	0	0
2013-05-10_GAG_Top10HCD_HM1_GJ179	137	790.7	38.21	13.15	0	0.6575	0	0	0.105	0	0
2013-05-10_GAG_Top10HCD_HM1_GJ179	138	903.7	43.67	15.03	0	0.7514	0	0	0.12	0	0
2013-05-10_GAG_Top10HCD_HM1_GJ179	139	1017	49.13	16.91	0	0.8454	0	0	0.135	0	0
2013-05-10_GAG_Top10HCD_HM1_GJ179	140	1130	54.59	18.79	0	0.9393	0	0	0.15	0	0
2013-05-10_GAG_Top10HCD_HM1_GJ179	141	1243	60.04	20.66	0	1.033	0	0	0.165	0	0
2013-05-10_GAG_Top10HCD_HM1_GJ179	142	1355	65.5	22.54	0	1.127	0	0	0.18	0	0
2013-05-10_GAG_Top10HCD_HM1_GJ179	143	1468	70.96	24.42	0	1.221	0	0	0.195	0	0
2013-05-10_GAG_Top10HCD_HM1_GJ179	144	1581	76.42	26.3	0	1.315	0	0	0.21	0	0
2013-05-10_GAG_Top10HCD_HM1_GJ179	145	1694	81.88	28.18	0	1.409	0	0	0.225	0	0
2013-05-10_GAG_Top10HCD_HM1_GJ179	146	1807	87.34	30.06	0	1.503	0	0	0.24	0	0
2013-05-10_GAG_Top10HCD_HM1_GJ179	147	1920	92.8	31.94	0	1.597	0	0	0.255	0	0
2013-05-10_GAG_Top10HCD_HM1_GJ179	148	2033	98.25	33.81	0	1.691	0	0	0.27	0	0
2013-05-10_GAG_Top10HCD_HM1_GJ179	149	2146	103.7	35.69	0	1.785	0	0	0.285	0	0
2013-05-10_GAG_Top10HCD_HM1_GJ179	150	2259	109.2	37.57	0	1.879	0	0	0.3	0	0
2013-05-10_GAG_Top10HCD_HM1_GJ179	151	2394	115.5	41.07	0	2.054	0.0003571	0.01739	0.3186	0.0003571	0.1121
2013-05-10_GAG_Top10HCD_HM1_GJ179	152	2528	121.9	44.57	0	2.229	0.0007143	0.03205	0.3371	0.0007143	0.2119
2013-05-10_GAG_Top10HCD_HM1_GJ179	153	2663	128.3	48.07	0	2.404	0.001071	0.04458	0.3557	0.001071	0.3012
2013-05-10_GAG_Top10HCD_HM1_GJ179	154	2797	134.6	51.57	0	2.579	0.001429	0.0554	0.3743	0.001429	0.3817
2013-05-10_GAG_Top10HCD_HM1_GJ179	155	2932	141	55.07	0	2.754	0.001786	0.06485	0.3929	0.001786	0.4545
2013-05-10_GAG_Top10HCD_HM1_GJ179	156	3066	147.4	58.57	0	2.929	0.002143	0.07317	0.4114	0.002143	0.5208
2013-05-10_GAG_Top10HCD_HM1_GJ179	157	3201	153.8	62.07	0	3.104	0.0025	0.08055	0.43	0.0025	0.5814
2013-05-10_GAG_Top10HCD_HM1_GJ179	158	3336	160.1	65.57	0	3.279	0.002857	0.08715	0.4486	0.002857	0.6369
2013-05-10_GAG_Top10HCD_HM1_GJ179	159	3470	166.5	69.07	0	3.454	0.003214	0.09307	0.4671	0.003214	0.6881
2013-05-10_GAG_Top10HCD_HM1_GJ179	160	3605	172.9	72.57	0	3.629	0.003571	0.09843	0.4857	0.003571	0.7353
2013-05-10_GAG_Top10HCD_HM1_GJ179	161	3739	179.2	76.07	0	3.804	0.003929	0.1033	0.5043	0.003929	0.779
2013-05-10_GAG_Top10HCD_HM1_GJ179	162	3874	185.6	79.57	0	3.979	0.004286	0.1077	0.5229	0.004286	0.8197
2013-05-10_GAG_Top10HCD_HM1_GJ179	163	4008	192	83.07	0	4.154	0.004643	0.1118	0.5414	0.004643	0.8575
2013-05-10_GAG_Top10HCD_HM1_GJ179	164	4143	198.3	86.57	0	4.329	0.005	0.1155	0.56	0.005	0.8929
2013-05-10_GAG_Top10HCD_HM1_GJ179	165	4277	204.7	90.07	0	4.504	0.005357	0.119	0.5786	0.005357	0.9259
2013-05-10_GAG_Top10HCD_HM1_GJ179	166	4412	211.1	93.57	0	4.679	0.005714	0.1221	0.5971	0.005714	0.9569
2013-05-10_GAG_Top10HCD_HM1_GJ179	167	4546	217.5	97.07	0	4.854	0.006071	0.1251	0.6157	0.006071	0.9861
2013-05-10_GAG_Top10HCD_HM1_GJ179	168	4681	223.8	100.6	0	5.029	0.006429	0.1278	0.6343	0.006429	1.014
2013-05-10_GAG_Top10HCD_HM1_GJ179	169	4816	230.2	104.1	0	5.204	0.006786	0.1304	0.6529	0.006786	1.039
2013-05-10_GAG_Top10HCD_HM1_GJ179	170	4950	236.6	107.6	0	5.379	0.007143	0.1328	0.6714	0.007143	1.064
2013-05-10_GAG_Top10HCD_HM1_GJ179	171	5056	241.5	110.4	0	5.519	0.0075	0.1359	0.7046	0.0075	1.064
2013-05-10_GAG_Top10HCD_HM1_GJ179	172	5161	246.5	113.2	0	5.66	0.007857	0.1388	0.7379	0.007857	1.065
2013-05-10_GAG_Top10HCD_HM1_GJ179	173	5266	251.5	116	0	5.801	0.008214	0.1416	0.7711	0.008214	1.065
2013-05-10_GAG_Top10HCD_HM1_GJ179	174	5372	256.5	118.8	0	5.941	0.008571	0.1443	0.8043	0.008571	1.066
2013-05-10_GAG_Top10HCD_HM1_GJ179	175	5477	261.4	121.6	0	6.082	0.008929	0.1468	0.8375	0.008929	1.066
2013-05-10_GAG_Top10HCD_HM1_GJ179	176	5583	266.4	124.5	0	6.223	0.009286	0.1492	0.8707	0.009286	1.066
2013-05-10_GAG_Top10HCD_HM1_GJ179	177	5688	271.4	127.3	0	6.364	0.009643	0.1515	0.9039	0.009643	1.067
2013-05-10_GAG_Top10HCD_HM1_GJ179	178	5794	276.4	130.1	0	6.504	0.01	0.1537	0.9371	0.01	1.067
2013-05-10_GAG_Top10HCD_HM1_GJ179	179	5899	281.4	132.9	0	6.645	0.01036	0.1559	0.9704	0.01036	1.067
2013-05-10_GAG_Top10HCD_HM1_GJ179	180	6004	286.3	135.7	0	6.786	0.01071	0.1579	1.004	0.01071	1.068
2013-05-10_GAG_Top10HCD_HM1_GJ179	181	6110	291.3	138.5	0	6.926	0.01107	0.1598	1.037	0.01107	1.068
2013-05-10_GAG_Top10HCD_HM1_GJ179	182	6215	296.3	141.3	0	7.067	0.01143	0.1617	1.07	0.01143	1.068
2013-05-10_GAG_Top10HCD_HM1_GJ179	183	6321	301.3	144.2	0	7.208	0.01179	0.1635	1.103	0.01179	1.068
2013-05-10_GAG_Top10HCD_HM1_GJ179	184	6426	306.2	147	0	7.349	0.01214	0.1652	1.136	0.01214	1.069
2013-05-10_GAG_Top10HCD_HM1_GJ179	185	6532	311.2	149.8	0	7.489	0.0125	0.1669	1.17	0.0125	1.069
2013-05-10_GAG_Top10HCD_HM1_GJ179	186	6637	316.2	152.6	0	7.63	0.01286	0.1685	1.203	0.01286	1.069
2013-05-10_GAG_Top10HCD_HM1_GJ179	187	6742	321.2	155.4	0	7.771	0.01321	0.1701	1.236	0.01321	1.069
2013-05-10_GAG_Top10HCD_HM1_GJ179	188	6848	326.2	158.2	0	7.911	0.01357	0.1715	1.269	0.01357	1.069
2013-05-10_GAG_Top10HCD_HM1_GJ179	189	6953	331.1	161	0	8.052	0.01393	0.173	1.302	0.01393	1.069
2013-05-10_GAG_Top10HCD_HM1_GJ179	190	7059	336.1	163.9	0	8.193	0.01429	0.1744	1.336	0.01429	1.07
2013-05-10_GAG_Top10HCD_HM1_GJ179	191	7176	341.5	168.5	0	8.427	0.01607	0.1907	1.374	0.01714	1.248
2013-05-10_GAG_Top10HCD_HM1_GJ179	192	7293	346.9	173.2	0	8.661	0.01786	0.2062	1.411	0.02	1.417
2013-05-10_GAG_Top10HCD_HM1_GJ179	193	7410	352.2	177.9	0	8.895	0.01964	0.2208	1.449	0.02286	1.577
2013-05-10_GAG_Top10HCD_HM1_GJ179	194	7527	357.6	182.6	0	9.129	0.02143	0.2347	1.487	0.02571	1.729
2013-05-10_GAG_Top10HCD_HM1_GJ179	195	7644	363	187.2	0	9.363	0.02321	0.2479	1.525	0.02857	1.874
2013-05-10_GAG_Top10HCD_HM1_GJ179	196	7762	368.3	191.9	0	9.596	0.025	0.2605	1.563	0.03143	2.011
2013-05-10_GAG_Top10HCD_HM1_GJ179	197	7879	373.7	196.6	0	9.83	0.02679	0.2725	1.601	0.03429	2.142
2013-05-10_GAG_Top10HCD_HM1_GJ179	198	7996	379.1	201.3	0	10.06	0.02857	0.2839	1.639	0.03714	2.267
2013-05-10_GAG_Top10HCD_HM1_GJ179	199	8113	384.5	206	0	10.3	0.03036	0.2948	1.676	0.04	2.386
2013-05-10_GAG_Top10HCD_HM1_GJ179	200	8230	389.8	210.6	0	10.53	0.03214	0.3052	1.714	0.04286	2.5
2013-05-10_GAG_Top10HCD_HM1_GJ179	201	8347	395.2	215.3	0	10.77	0.03393	0.3151	1.752	0.04571	2.609
2013-05-10_GAG_Top10HCD_HM1_GJ179	202	8465	400.6	220	0	11	0.03571	0.3247	1.79	0.04857	2.713
2013-05-10_GAG_Top10HCD_HM1_GJ179	203	8582	405.9	224.7	0	11.23	0.0375	0.3338	1.828	0.05143	2.814
2013-05-10_GAG_Top10HCD_HM1_GJ179	204	8699	411.3	229.4	0	11.47	0.03929	0.3426	1.866	0.05429	2.91
2013-05-10_GAG_Top10HCD_HM1_GJ179	205	8816	416.7	234	0	11.7	0.04107	0.351	1.904	0.05714	3.002
2013-05-10_GAG_Top10HCD_HM1_GJ179	206	8933	422.1	238.7	0	11.94	0.04286	0.3591	1.941	0.06	3.091
2013-05-10_GAG_Top10HCD_HM1_GJ179	207	9050	427.4	243.4	0	12.17	0.04464	0.3668	1.979	0.06286	3.176
2013-05-10_GAG_Top10HCD_HM1_GJ179	208	9168	432.8	248.1	0	12.4	0.04643	0.3743	2.017	0.06571	3.258
2013-05-10_GAG_Top10HCD_HM1_GJ179	209	9285	438.2	252.8	0	12.64	0.04821	0.3815	2.055	0.06857	3.337
2013-05-10_GAG_Top10HCD_HM1_GJ179	210	9402	443.6	257.4	0	12.87	0.05	0.3885	2.093	0.07143	3.413
2013-05-10_GAG_Top10HCD_HM1_GJ179	211	9543	449.8	265	0	13.25	0.0525	0.3963	2.133	0.07393	3.466
2013-05-10_GAG_Top10HCD_HM1_GJ179	212	9685	456.1	272.5	0	13.63	0.055	0.4036	2.173	0.07643	3.517
2013-05-10_GAG_Top10HCD_HM1_GJ179	213	9826	462.4	280.1	0	14	0.0575	0.4106	2.213	0.07893	3.567
2013-05-10_GAG_Top10HCD_HM1_GJ179	214	9968	468.6	287.6	0	14.38	0.06	0.4172	2.253	0.08143	3.614
2013-05-10_GAG_Top10HCD_HM1_GJ179	215	10110	474.9	295.2	0	14.76	0.0625	0.4235	2.293	0.08393	3.66
2013-05-10_GAG_Top10HCD_HM1_GJ179	216	10250	481.2	302.7	0	15.14	0.065	0.4294	2.333	0.08643	3.705
2013-05-10_GAG_Top10HCD_HM1_GJ179	217	10390	487.4	310.3	0	15.51	0.0675	0.4351	2.373	0.08893	3.748
2013-05-10_GAG_Top10HCD_HM1_GJ179	218	10530	493.7	317.8	0	15.89	0.07	0.4405	2.413	0.09143	3.789
2013-05-10_GAG_Top10HCD_HM1_GJ179	219	10680	500	325.4	0	16.27	0.0725	0.4456	2.453	0.09393	3.829
2013-05-10_GAG_Top10HCD_HM1_GJ179	220	10820	506.2	332.9	0	16.65	0.075	0.4505	2.493	0.09643	3.868
2013-05-10_GAG_Top10HCD_HM1_GJ179	221	10960	512.5	340.5	0	17.02	0.0775	0.4552	2.533	0.09893	3.906
2013-05-10_GAG_Top10HCD_HM1_GJ179	222	11100	518.8	348	0	17.4	0.08	0.4597	2.573	0.1014	3.942
2013-05-10_GAG_Top10HCD_HM1_GJ179	223	11240	525.1	355.6	0	17.78	0.0825	0.464	2.613	0.1039	3.978
2013-05-10_GAG_Top10HCD_HM1_GJ179	224	11380	531.3	363.1	0	18.16	0.085	0.4682	2.653	0.1064	4.012
2013-05-10_GAG_Top10HCD_HM1_GJ179	225	11520	537.6	370.7	0	18.53	0.0875	0.4721	2.693	0.1089	4.045
2013-05-10_GAG_Top10HCD_HM1_GJ179	226	11670	543.9	378.2	0	18.91	0.09	0.4759	2.733	0.1114	4.077
2013-05-10_GAG_Top10HCD_HM1_GJ179	227	11810	550.1	385.8	0	19.29	0.0925	0.4795	2.773	0.1139	4.109
2013-05-10_GAG_Top10HCD_HM1_GJ179	228	11950	556.4	393.3	0	19.67	0.095	0.4831	2.813	0.1164	4.139
2013-05-10_GAG_Top10HCD_HM1_GJ179	229	12090	562.7	400.9	0	20.04	0.0975	0.4864	2.853	0.1189	4.169
2013-05-10_GAG_Top10HCD_HM1_GJ179	230	12230	568.9	408.4	0	20.42	0.1	0.4897	2.893	0.1214	4.198
2013-05-10_GAG_Top10HCD_HM1_GJ179	231	12370	574.9	416.9	0	20.84	0.1064	0.5106	2.946	0.1289	4.377
2013-05-10_GAG_Top10HCD_HM1_GJ179	232	12510	580.9	425.3	0	21.26	0.1129	0.5307	2.999	0.1364	4.55
2013-05-10_GAG_Top10HCD_HM1_GJ179	233	12650	586.9	433.7	0	21.69	0.1193	0.5501	3.051	0.1439	4.717
2013-05-10_GAG_Top10HCD_HM1_GJ179	234	12780	592.9	442.1	0	22.11	0.1257	0.5687	3.104	0.1514	4.878
2013-05-10_GAG_Top10HCD_HM1_GJ179	235	12920	598.9	450.6	0	22.53	0.1321	0.5866	3.157	0.1589	5.034
2013-05-10_GAG_Top10HCD_HM1_GJ179	236	13060	604.8	459	0	22.95	0.1386	0.6038	3.21	0.1664	5.185
2013-05-10_GAG_Top10HCD_HM1_GJ179	237	13200	610.8	467.4	0	23.37	0.145	0.6204	3.263	0.1739	5.331
2013-05-10_GAG_Top10HCD_HM1_GJ179	238	13340	616.8	475.9	0	23.79	0.1514	0.6364	3.316	0.1814	5.472
2013-05-10_GAG_Top10HCD_HM1_GJ179	239	13470	622.8	484.3	0	24.21	0.1579	0.6519	3.369	0.1889	5.609
2013-05-10_GAG_Top10HCD_HM1_GJ179	240	13610	628.8	492.7	0	24.64	0.1643	0.6669	3.421	0.1964	5.741
2013-05-10_GAG_Top10HCD_HM1_GJ179	241	13750	634.8	501.1	0	25.06	0.1707	0.6813	3.474	0.2039	5.87
2013-05-10_GAG_Top10HCD_HM1_GJ179	242	13890	640.7	509.6	0	25.48	0.1771	0.6953	3.527	0.2114	5.994
2013-05-10_GAG_Top10HCD_HM1_GJ179	243	14030	646.7	518	0	25.9	0.1836	0.7088	3.58	0.2189	6.115
2013-05-10_GAG_Top10HCD_HM1_GJ179	244	14170	652.7	526.4	0	26.32	0.19	0.7218	3.633	0.2264	6.233
2013-05-10_GAG_Top10HCD_HM1_GJ179	245	14300	658.7	534.9	0	26.74	0.1964	0.7345	3.686	0.2339	6.347
2013-05-10_GAG_Top10HCD_HM1_GJ179	246	14440	664.7	543.3	0	27.16	0.2029	0.7468	3.739	0.2414	6.458
2013-05-10_GAG_Top10HCD_HM1_GJ179	247	14580	670.7	551.7	0	27.59	0.2093	0.7587	3.791	0.2489	6.566
2013-05-10_GAG_Top10HCD_HM1_GJ179	248	14720	676.6	560.1	0	28.01	0.2157	0.7702	3.844	0.2564	6.67
2013-05-10_GAG_Top10HCD_HM1_GJ179	249	14860	682.6	568.6	0	28.43	0.2221	0.7814	3.897	0.2639	6.772
2013-05-10_GAG_Top10HCD_HM1_GJ179	250	14990	688.6	577	0	28.85	0.2286	0.7923	3.95	0.2714	6.872
2013-05-10_GAG_Top10HCD_HM1_GJ179	251	15160	695.5	587.3	0	29.37	0.2361	0.8039	4.009	0.28	6.985
2013-05-10_GAG_Top10HCD_HM1_GJ179	252	15320	702.5	597.7	0	29.88	0.2436	0.8151	4.067	0.2886	7.095
2013-05-10_GAG_Top10HCD_HM1_GJ179	253	15480	709.4	608	0	30.4	0.2511	0.8259	4.126	0.2971	7.202
2013-05-10_GAG_Top10HCD_HM1_GJ179	254	15640	716.3	618.3	0	30.92	0.2586	0.8363	4.184	0.3057	7.306
2013-05-10_GAG_Top10HCD_HM1_GJ179	255	15800	723.2	628.7	0	31.43	0.2661	0.8464	4.243	0.3143	7.407
2013-05-10_GAG_Top10HCD_HM1_GJ179	256	15960	730.2	639	0	31.95	0.2736	0.8562	4.301	0.3229	7.506
2013-05-10_GAG_Top10HCD_HM1_GJ179	257	16120	737.1	649.4	0	32.47	0.2811	0.8657	4.36	0.3314	7.602
2013-05-10_GAG_Top10HCD_HM1_GJ179	258	16290	744	659.7	0	32.98	0.2886	0.8749	4.419	0.34	7.695
2013-05-10_GAG_Top10HCD_HM1_GJ179	259	16450	751	670	0	33.5	0.2961	0.8838	4.477	0.3486	7.786
2013-05-10_GAG_Top10HCD_HM1_GJ179	260	16610	757.9	680.4	0	34.02	0.3036	0.8924	4.536	0.3571	7.874
2013-05-10_GAG_Top10HCD_HM1_GJ179	261	16770	764.8	690.7	0	34.53	0.3111	0.9008	4.594	0.3657	7.96
2013-05-10_GAG_Top10HCD_HM1_GJ179	262	16930	771.8	701	0	35.05	0.3186	0.9089	4.653	0.3743	8.044
2013-05-10_GAG_Top10HCD_HM1_GJ179	263	17090	778.7	711.4	0	35.57	0.3261	0.9167	4.711	0.3829	8.126
2013-05-10_GAG_Top10HCD_HM1_GJ179	264	17250	785.6	721.7	0	36.08	0.3336	0.9244	4.77	0.3914	8.206
2013-05-10_GAG_Top10HCD_HM1_GJ179	265	17420	792.5	732	0	36.6	0.3411	0.9318	4.829	0.4	8.284
2013-05-10_GAG_Top10HCD_HM1_GJ179	266	17580	799.5	742.4	0	37.12	0.3486	0.9391	4.887	0.4086	8.36
2013-05-10_GAG_Top10HCD_HM1_GJ179	267	17740	806.4	752.7	0	37.64	0.3561	0.9461	4.946	0.4171	8.434
2013-05-10_GAG_Top10HCD_HM1_GJ179	268	17900	813.3	763	0	38.15	0.3636	0.953	5.004	0.4257	8.507
2013-05-10_GAG_Top10HCD_HM1_GJ179	269	18060	820.3	773.4	0	38.67	0.3711	0.9596	5.063	0.4343	8.578
2013-05-10_GAG_Top10HCD_HM1_GJ179	270	18220	827.2	783.7	0	39.19	0.3786	0.9661	5.121	0.4429	8.647
2013-05-10_GAG_Top10HCD_HM1_GJ179	271	18290	829.4	795.9	0	39.8	0.3904	0.9809	5.189	0.4554	8.776
2013-05-10_GAG_Top10HCD_HM1_GJ179	272	18360	831.5	808.2	0	40.41	0.4021	0.9952	5.256	0.4679	8.901
2013-05-10_GAG_Top10HCD_HM1_GJ179	273	18440	833.7	820.4	0	41.02	0.4139	1.009	5.324	0.4804	9.023
2013-05-10_GAG_Top10HCD_HM1_GJ179	274	18510	835.9	832.6	0	41.63	0.4257	1.023	5.391	0.4929	9.141
2013-05-10_GAG_Top10HCD_HM1_GJ179	275	18580	838.1	844.8	0	42.24	0.4375	1.036	5.459	0.5054	9.257
2013-05-10_GAG_Top10HCD_HM1_GJ179	276	18650	840.2	857	0	42.85	0.4493	1.048	5.526	0.5179	9.371
2013-05-10_GAG_Top10HCD_HM1_GJ179	277	18720	842.4	869.3	0	43.46	0.4611	1.061	5.594	0.5304	9.481
2013-05-10_GAG_Top10HCD_HM1_GJ179	278	18790	844.6	881.5	0	44.07	0.4729	1.073	5.661	0.5429	9.589
2013-05-10_GAG_Top10HCD_HM1_GJ179	279	18860	846.8	893.7	0	44.69	0.4846	1.085	5.729	0.5554	9.694
2013-05-10_GAG_Top10HCD_HM1_GJ179	280	18930	848.9	905.9	0	45.3	0.4964	1.096	5.796	0.5679	9.797
2013-05-10_GAG_Top10HCD_HM1_GJ179	281	19000	851.1	918.2	0	45.91	0.5082	1.107	5.864	0.5804	9.897
2013-05-10_GAG_Top10HCD_HM1_GJ179	282	19070	853.3	930.4	0	46.52	0.52	1.118	5.931	0.5929	9.995
2013-05-10_GAG_Top10HCD_HM1_GJ179	283	19140	855.5	942.6	0	47.13	0.5318	1.128	5.999	0.6054	10.09
2013-05-10_GAG_Top10HCD_HM1_GJ179	284	19210	857.6	954.8	0	47.74	0.5436	1.139	6.066	0.6179	10.18
2013-05-10_GAG_Top10HCD_HM1_GJ179	285	19290	859.8	967	0	48.35	0.5554	1.149	6.134	0.6304	10.28
2013-05-10_GAG_Top10HCD_HM1_GJ179	286	19360	862	979.3	0	48.96	0.5671	1.158	6.201	0.6429	10.37
2013-05-10_GAG_Top10HCD_HM1_GJ179	287	19430	864.2	991.5	0	49.57	0.5789	1.168	6.269	0.6554	10.45
2013-05-10_GAG_Top10HCD_HM1_GJ179	288	19500	866.3	1004	0	50.18	0.5907	1.177	6.336	0.6679	10.54
2013-05-10_GAG_Top10HCD_HM1_GJ179	289	19570	868.5	1016	0	50.8	0.6025	1.186	6.404	0.6804	10.62
2013-05-10_GAG_Top10HCD_HM1_GJ179	290	19640	870.7	1028	0	51.41	0.6143	1.195	6.471	0.6929	10.71
2013-05-10_GAG_Top10HCD_HM1_GJ179	291	19690	872	1039	0	51.96	0.6261	1.205	6.54	0.7057	10.79
2013-05-10_GAG_Top10HCD_HM1_GJ179	292	19740	873.3	1050	0	52.52	0.6379	1.214	6.609	0.7186	10.87
2013-05-10_GAG_Top10HCD_HM1_GJ179	293	19800	874.7	1062	0	53.08	0.6496	1.224	6.677	0.7314	10.95
2013-05-10_GAG_Top10HCD_HM1_GJ179	294	19850	876	1073	0	53.64	0.6614	1.233	6.746	0.7443	11.03
2013-05-10_GAG_Top10HCD_HM1_GJ179	295	19900	877.4	1084	0	54.19	0.6732	1.242	6.814	0.7571	11.11
2013-05-10_GAG_Top10HCD_HM1_GJ179	296	19950	878.7	1095	0	54.75	0.685	1.251	6.883	0.77	11.19
2013-05-10_GAG_Top10HCD_HM1_GJ179	297	20010	880	1106	0	55.31	0.6968	1.26	6.951	0.7829	11.26
2013-05-10_GAG_Top10HCD_HM1_GJ179	298	20060	881.4	1117	0	55.87	0.7086	1.268	7.02	0.7957	11.33
2013-05-10_GAG_Top10HCD_HM1_GJ179	299	20110	882.7	1128	0	56.42	0.7204	1.277	7.089	0.8086	11.41
2013-05-10_GAG_Top10HCD_HM1_GJ179	300	20160	884	1140	0	56.98	0.7321	1.285	7.157	0.8214	11.48
2013-05-10_GAG_Top10HCD_HM1_GJ179	301	20220	885.4	1151	0	57.54	0.7439	1.293	7.226	0.8343	11.55
2013-05-10_GAG_Top10HCD_HM1_GJ179	302	20270	886.7	1162	0	58.1	0.7557	1.301	7.294	0.8471	11.61
2013-05-10_GAG_Top10HCD_HM1_GJ179	303	20320	888	1173	0	58.65	0.7675	1.309	7.363	0.86	11.68
2013-05-10_GAG_Top10HCD_HM1_GJ179	304	20370	889.4	1184	0	59.21	0.7793	1.316	7.431	0.8729	11.75
2013-05-10_GAG_Top10HCD_HM1_GJ179	305	20430	890.7	1195	0	59.77	0.7911	1.324	7.5	0.8857	11.81
2013-05-10_GAG_Top10HCD_HM1_GJ179	306	20480	892	1207	0	60.33	0.8029	1.331	7.569	0.8986	11.87
2013-05-10_GAG_Top10HCD_HM1_GJ179	307	20530	893.4	1218	0	60.88	0.8146	1.338	7.637	0.9114	11.93
2013-05-10_GAG_Top10HCD_HM1_GJ179	308	20580	894.7	1229	0	61.44	0.8264	1.345	7.706	0.9243	11.99
2013-05-10_GAG_Top10HCD_HM1_GJ179	309	20640	896.1	1240	0	62	0.8382	1.352	7.774	0.9371	12.05
2013-05-10_GAG_Top10HCD_HM1_GJ179	310	20690	897.4	1251	0	62.56	0.85	1.359	7.843	0.95	12.11
2013-05-10_GAG_Top10HCD_HM1_GJ179	311	20780	900.4	1264	0	63.21	0.8736	1.382	7.896	0.9793	12.4
2013-05-10_GAG_Top10HCD_HM1_GJ179	312	20870	903.4	1277	0	63.86	0.8971	1.405	7.949	1.009	12.69
2013-05-10_GAG_Top10HCD_HM1_GJ179	313	20960	906.3	1290	0	64.51	0.9207	1.427	8.001	1.038	12.97
2013-05-10_GAG_Top10HCD_HM1_GJ179	314	21050	909.3	1303	0	65.16	0.9443	1.449	8.054	1.067	13.25
2013-05-10_GAG_Top10HCD_HM1_GJ179	315	21140	912.3	1316	0	65.82	0.9679	1.471	8.107	1.096	13.52
2013-05-10_GAG_Top10HCD_HM1_GJ179	316	21230	915.3	1329	0	66.47	0.9914	1.492	8.16	1.126	13.8
2013-05-10_GAG_Top10HCD_HM1_GJ179	317	21320	918.3	1342	0	67.12	1.015	1.512	8.213	1.155	14.06
2013-05-10_GAG_Top10HCD_HM1_GJ179	318	21410	921.3	1355	0	67.77	1.039	1.532	8.266	1.184	14.33
2013-05-10_GAG_Top10HCD_HM1_GJ179	319	21500	924.3	1368	0	68.42	1.062	1.552	8.319	1.214	14.59
2013-05-10_GAG_Top10HCD_HM1_GJ179	320	21600	927.3	1382	0	69.07	1.086	1.572	8.371	1.243	14.85
2013-05-10_GAG_Top10HCD_HM1_GJ179	321	21690	930.2	1395	0	69.73	1.109	1.591	8.424	1.272	15.1
2013-05-10_GAG_Top10HCD_HM1_GJ179	322	21780	933.2	1408	0	70.38	1.133	1.61	8.477	1.301	15.35
2013-05-10_GAG_Top10HCD_HM1_GJ179	323	21870	936.2	1421	0	71.03	1.156	1.628	8.53	1.331	15.6
2013-05-10_GAG_Top10HCD_HM1_GJ179	324	21960	939.2	1434	0	71.68	1.18	1.646	8.583	1.36	15.85
2013-05-10_GAG_Top10HCD_HM1_GJ179	325	22050	942.2	1447	0	72.33	1.204	1.664	8.636	1.389	16.09
2013-05-10_GAG_Top10HCD_HM1_GJ179	326	22140	945.2	1460	0	72.99	1.227	1.681	8.689	1.419	16.33
2013-05-10_GAG_Top10HCD_HM1_GJ179	327	22230	948.2	1473	0	73.64	1.251	1.698	8.741	1.448	16.56
2013-05-10_GAG_Top10HCD_HM1_GJ179	328	22320	951.1	1486	0	74.29	1.274	1.715	8.794	1.477	16.8
2013-05-10_GAG_Top10HCD_HM1_GJ179	329	22410	954.1	1499	0	74.94	1.298	1.732	8.847	1.506	17.03
2013-05-10_GAG_Top10HCD_HM1_GJ179	330	22500	957.1	1512	0	75.59	1.321	1.748	8.9	1.536	17.26
2013-05-10_GAG_Top10HCD_HM1_GJ179	331	22590	959.7	1525	0	76.23	1.35	1.771	8.943	1.569	17.54
2013-05-10_GAG_Top10HCD_HM1_GJ179	332	22670	962.3	1537	0	76.86	1.379	1.795	8.986	1.601	17.82
2013-05-10_GAG_Top10HCD_HM1_GJ179	333	22750	965	1550	0	77.49	1.408	1.817	9.029	1.634	18.1
2013-05-10_GAG_Top10HCD_HM1_GJ179	334	22840	967.6	1563	0	78.13	1.437	1.839	9.071	1.667	18.38
2013-05-10_GAG_Top10HCD_HM1_GJ179	335	22920	970.2	1575	0	78.76	1.466	1.861	9.114	1.7	18.65
2013-05-10_GAG_Top10HCD_HM1_GJ179	336	23000	972.8	1588	0	79.4	1.495	1.883	9.157	1.733	18.92
2013-05-10_GAG_Top10HCD_HM1_GJ179	337	23090	975.4	1601	0	80.03	1.524	1.904	9.2	1.766	19.19
2013-05-10_GAG_Top10HCD_HM1_GJ179	338	23170	978	1613	0	80.66	1.553	1.925	9.243	1.799	19.46
2013-05-10_GAG_Top10HCD_HM1_GJ179	339	23250	980.6	1626	0	81.3	1.582	1.946	9.286	1.831	19.72
2013-05-10_GAG_Top10HCD_HM1_GJ179	340	23340	983.3	1639	0	81.93	1.611	1.966	9.329	1.864	19.98
2013-05-10_GAG_Top10HCD_HM1_GJ179	341	23420	985.9	1651	0	82.57	1.64	1.986	9.371	1.897	20.24
2013-05-10_GAG_Top10HCD_HM1_GJ179	342	23500	988.5	1664	0	83.2	1.669	2.005	9.414	1.93	20.5
2013-05-10_GAG_Top10HCD_HM1_GJ179	343	23590	991.1	1677	0	83.83	1.697	2.025	9.457	1.963	20.76
2013-05-10_GAG_Top10HCD_HM1_GJ179	344	23670	993.7	1689	0	84.47	1.726	2.044	9.5	1.996	21.01
2013-05-10_GAG_Top10HCD_HM1_GJ179	345	23750	996.3	1702	0	85.1	1.755	2.063	9.543	2.029	21.26
2013-05-10_GAG_Top10HCD_HM1_GJ179	346	23840	998.9	1715	0	85.74	1.784	2.081	9.586	2.061	21.51
2013-05-10_GAG_Top10HCD_HM1_GJ179	347	23920	1002	1727	0	86.37	1.813	2.099	9.629	2.094	21.75
2013-05-10_GAG_Top10HCD_HM1_GJ179	348	24000	1004	1740	0	87	1.842	2.117	9.671	2.127	21.99
2013-05-10_GAG_Top10HCD_HM1_GJ179	349	24090	1007	1753	0	87.64	1.871	2.135	9.714	2.16	22.24
2013-05-10_GAG_Top10HCD_HM1_GJ179	350	24170	1009	1765	0	88.27	1.9	2.152	9.757	2.193	22.47
2013-05-10_GAG_Top10HCD_HM1_GJ179	351	24230	1011	1776	0	88.8	1.926	2.169	9.815	2.227	22.69
2013-05-10_GAG_Top10HCD_HM1_GJ179	352	24300	1013	1787	0	89.33	1.952	2.185	9.873	2.262	22.91
2013-05-10_GAG_Top10HCD_HM1_GJ179	353	24360	1015	1797	0	89.86	1.978	2.201	9.931	2.297	23.13
2013-05-10_GAG_Top10HCD_HM1_GJ179	354	24420	1017	1808	0	90.39	2.004	2.217	9.989	2.331	23.34
2013-05-10_GAG_Top10HCD_HM1_GJ179	355	24490	1018	1818	0	90.92	2.03	2.233	10.05	2.366	23.55
2013-05-10_GAG_Top10HCD_HM1_GJ179	356	24550	1020	1829	0	91.45	2.056	2.249	10.1	2.401	23.76
2013-05-10_GAG_Top10HCD_HM1_GJ179	357	24610	1022	1840	0	91.98	2.082	2.264	10.16	2.435	23.96
2013-05-10_GAG_Top10HCD_HM1_GJ179	358	24680	1024	1850	0	92.51	2.109	2.279	10.22	2.47	24.17
2013-05-10_GAG_Top10HCD_HM1_GJ179	359	24740	1026	1861	0	93.04	2.135	2.294	10.28	2.505	24.37
2013-05-10_GAG_Top10HCD_HM1_GJ179	360	24800	1028	1871	0	93.57	2.161	2.309	10.34	2.539	24.57
2013-05-10_GAG_Top10HCD_HM1_GJ179	361	24860	1029	1882	0	94.1	2.187	2.324	10.39	2.574	24.76
2013-05-10_GAG_Top10HCD_HM1_GJ179	362	24930	1031	1893	0	94.63	2.213	2.338	10.45	2.609	24.96
2013-05-10_GAG_Top10HCD_HM1_GJ179	363	24990	1033	1903	0	95.16	2.239	2.353	10.51	2.643	25.15
2013-05-10_GAG_Top10HCD_HM1_GJ179	364	25050	1035	1914	0	95.69	2.265	2.367	10.57	2.678	25.34
2013-05-10_GAG_Top10HCD_HM1_GJ179	365	25120	1037	1924	0	96.22	2.291	2.381	10.63	2.712	25.53
2013-05-10_GAG_Top10HCD_HM1_GJ179	366	25180	1038	1935	0	96.75	2.317	2.395	10.68	2.747	25.72
2013-05-10_GAG_Top10HCD_HM1_GJ179	367	25240	1040	1946	0	97.28	2.343	2.409	10.74	2.782	25.9
2013-05-10_GAG_Top10HCD_HM1_GJ179	368	25310	1042	1956	0	97.81	2.369	2.422	10.8	2.816	26.08
2013-05-10_GAG_Top10HCD_HM1_GJ179	369	25370	1044	1967	0	98.34	2.395	2.436	10.86	2.851	26.26
2013-05-10_GAG_Top10HCD_HM1_GJ179	370	25430	1046	1977	0	98.87	2.421	2.449	10.91	2.886	26.44
2013-05-10_GAG_Top10HCD_HM1_GJ179	371	25480	1047	1988	0	99.38	2.449	2.464	10.95	2.918	26.65
2013-05-10_GAG_Top10HCD_HM1_GJ179	372	25540	1048	1998	0	99.89	2.476	2.479	10.98	2.951	26.87
2013-05-10_GAG_Top10HCD_HM1_GJ179	373	25590	1049	2008	0	100.4	2.504	2.494	11.02	2.983	27.08
2013-05-10_GAG_Top10HCD_HM1_GJ179	374	25640	1051	2018	0	100.9	2.531	2.508	11.05	3.016	27.29
2013-05-10_GAG_Top10HCD_HM1_GJ179	375	25690	1052	2029	0	101.4	2.559	2.523	11.09	3.048	27.5
2013-05-10_GAG_Top10HCD_HM1_GJ179	376	25740	1053	2039	0	101.9	2.586	2.537	11.12	3.081	27.7
2013-05-10_GAG_Top10HCD_HM1_GJ179	377	25790	1054	2049	0	102.5	2.614	2.551	11.15	3.113	27.91
2013-05-10_GAG_Top10HCD_HM1_GJ179	378	25840	1056	2059	0	103	2.641	2.565	11.19	3.146	28.12
2013-05-10_GAG_Top10HCD_HM1_GJ179	379	25890	1057	2070	0	103.5	2.669	2.579	11.22	3.178	28.32
2013-05-10_GAG_Top10HCD_HM1_GJ179	380	25940	1058	2080	0	104	2.696	2.593	11.26	3.211	28.52
2013-05-10_GAG_Top10HCD_HM1_GJ179	381	25990	1059	2090	0	104.5	2.724	2.607	11.29	3.243	28.72
2013-05-10_GAG_Top10HCD_HM1_GJ179	382	26040	1060	2100	0	105	2.751	2.62	11.33	3.276	28.92
2013-05-10_GAG_Top10HCD_HM1_GJ179	383	26100	1062	2110	0	105.5	2.779	2.633	11.36	3.308	29.12
2013-05-10_GAG_Top10HCD_HM1_GJ179	384	26150	1063	2121	0	106	2.806	2.647	11.39	3.341	29.32
2013-05-10_GAG_Top10HCD_HM1_GJ179	385	26200	1064	2131	0	106.5	2.834	2.66	11.43	3.373	29.52
2013-05-10_GAG_Top10HCD_HM1_GJ179	386	26250	1065	2141	0	107.1	2.861	2.673	11.46	3.406	29.71
2013-05-10_GAG_Top10HCD_HM1_GJ179	387	26300	1067	2151	0	107.6	2.889	2.686	11.5	3.438	29.9
2013-05-10_GAG_Top10HCD_HM1_GJ179	388	26350	1068	2162	0	108.1	2.916	2.698	11.53	3.471	30.1
2013-05-10_GAG_Top10HCD_HM1_GJ179	389	26400	1069	2172	0	108.6	2.944	2.711	11.57	3.503	30.29
2013-05-10_GAG_Top10HCD_HM1_GJ179	390	26450	1070	2182	0	109.1	2.971	2.723	11.6	3.536	30.48
2013-05-10_GAG_Top10HCD_HM1_GJ179	391	26480	1071	2190	0	109.5	3.005	2.745	11.64	3.578	30.74
2013-05-10_GAG_Top10HCD_HM1_GJ179	392	26520	1072	2197	0	109.9	3.039	2.766	11.68	3.62	30.99
2013-05-10_GAG_Top10HCD_HM1_GJ179	393	26550	1072	2205	0	110.3	3.073	2.787	11.72	3.662	31.24
2013-05-10_GAG_Top10HCD_HM1_GJ179	394	26590	1073	2213	0	110.6	3.107	2.808	11.76	3.704	31.5
2013-05-10_GAG_Top10HCD_HM1_GJ179	395	26620	1073	2220	0	111	3.141	2.829	11.8	3.746	31.74
2013-05-10_GAG_Top10HCD_HM1_GJ179	396	26650	1074	2228	0	111.4	3.175	2.85	11.84	3.789	31.99
2013-05-10_GAG_Top10HCD_HM1_GJ179	397	26690	1075	2236	0	111.8	3.209	2.87	11.88	3.831	32.24
[truncated: 3,304 more rows]
