# Supplementary material for: Data set for the proteomics analysis of the endomembrane system from the unicellular Entamoeba histolytica
Source: Data Brief. 2014 Sep 3;1:29–36. doi: 10.1016/j.dib.2014.08.007 (PMC4459567; doi:10.1016/j.dib.2014.08.007)
Supplement: Supplementary file 2 — Supplementary data [file mmc2.zip › Maxquant Supplemental folder/peptides.txt]

Sequence	Amino acid before	First amino acid	Second amino acid	Second last amino acid	Last amino acid	Amino acid after	A Count	R Count	N Count	D Count	C Count	Q Count	E Count	G Count	H Count	I Count	L Count	K Count	M Count	F Count	P Count	S Count	T Count	W Count	Y Count	V Count	U Count	Length	Missed cleavages	Mass	Proteins	Leading razor protein	Gene names	Protein names	Unique (Groups)	Unique (Proteins)	Charges	PEP	Score	Experiment vesicle1	Experiment vesicle2	Experiment vesicle3	Intensity	Intensity vesicle1	Intensity vesicle2	Intensity vesicle3	Reverse	Contaminant	id
AAAEGPVAAAIDASGVK	R	A	A	V	K	F	7	0	0	1	0	0	1	2	0	1	0	1	0	0	1	1	0	0	0	2	0	17	0	1496.7835	Q95030	Q95030	CP5		yes	yes	2	1.4557E-11	114.96	1	1	1	46493000	3275400	8147900	35069000			0
AAAQEQYSAAVAR	K	A	A	A	R	G	6	1	0	0	0	2	1	0	0	0	0	0	0	0	0	1	0	0	1	1	0	13	0	1334.6579	CON__Q3T052	CON__Q3T052			yes	yes	2	0.0025306	54.343	1	1	1	5534100	1054100	2940400	1539600		+	1
AAEGEAAPAPIVFNLDSWK	M	A	A	W	K	R	5	0	1	1	0	0	2	1	0	1	1	1	0	1	2	1	0	1	0	1	0	19	0	1984.9894	C4M7Y2	C4M7Y2	EHI_119540		yes	yes	2	0.0039021	56.719	1	1	1	9291400	608870	4635300	4047300			2
AAEGEAAPAPIVFNLDSWKR	M	A	A	K	R	T	5	1	1	1	0	0	2	1	0	1	1	1	0	1	2	1	0	1	0	1	0	20	1	2141.0906	C4M7Y2	C4M7Y2	EHI_119540		yes	yes	2	0.04271	48.616		1	1	3014200	0	1209600	1804700			3
AAEGFYLPASSK	K	A	A	S	K	-	3	0	0	0	0	0	1	1	0	0	1	1	0	1	1	2	0	0	1	0	0	12	0	1239.6136	C4M0T6	C4M0T6	EHI_100480		yes	yes	2	0.00041401	77.185	1	1		10477000	1931400	8545700	0			4
AAELFGVDAESLR	K	A	A	L	R	K	3	1	0	1	0	0	2	1	0	0	2	0	0	1	0	1	0	0	0	1	0	13	0	1376.6936	C4LU72;Q07569	C4LU72	EHI_110180;mhcA		yes	no	2	1.2973E-23	213.63	1	1	1	100760000	23809000	49112000	27838000			5
AAELFGVDAESLRK	K	A	A	R	K	A	3	1	0	1	0	0	2	1	0	0	2	1	0	1	0	1	0	0	0	1	0	14	1	1504.7886	C4LU72;Q07569	C4LU72	EHI_110180;mhcA		yes	no	2,3	9.9014E-06	108.23	2	2	2	23713000	5981000	12609000	5123400			6
AAFESLVQNVK	K	A	A	V	K	S	2	0	1	0	0	1	1	0	0	0	1	1	0	1	0	1	0	0	0	2	0	11	0	1204.6452	C4LVH6;B1N3R9	C4LVH6	EHI_103310		yes	no	1,2	9.0609E-06	112.36	1	1	2	130770000	19973000	63451000	47344000			7
AAFVFYNIIGQK	R	A	A	Q	K	I	2	0	1	0	0	1	0	1	0	2	0	1	0	2	0	0	0	0	1	1	0	12	0	1369.7394	B1N3X3	B1N3X3	EHI_117690		yes	yes	2	6.527E-05	91.549	1	1	1	33282000	9385600	14838000	9058500			8
AAGIQLEGWANAMAK	K	A	A	A	K	A	5	0	1	0	0	1	1	2	0	1	1	1	1	0	0	0	0	1	0	0	0	15	0	1529.766	C4M660	C4M660	EHI_042920		yes	yes	2	7.5752E-18	116.51			2	0	0	0	0			9
AAGYCECSALQNK	K	A	A	N	K	G	3	0	1	0	2	1	1	1	0	0	1	1	0	0	0	1	0	0	1	0	0	13	0	1470.6231	C4M292	C4M292	EHI_180430		yes	yes	2	9.6562E-05	81.709	1	1		3945400	1147600	2797800	0			10
AAIATPSPETEEAAWK	R	A	A	W	K	A	5	0	0	0	0	0	3	0	0	1	0	1	0	0	2	1	2	1	0	0	0	16	0	1670.8152	C4LXG8	C4LXG8	EHI_131000		yes	yes	2	4.713E-05	67.646	1	1	1	23688000	1945400	10173000	11569000			11
AAIEQASNYPISIICIGVGDGPFDK	K	A	A	D	K	M	3	0	1	2	1	1	1	3	0	5	0	1	0	1	2	2	0	0	1	1	0	25	0	2634.3	C4M474	C4M474	EHI_140260		yes	yes	2,3	0.0006976	55.789	2	2		8831900	2201700	6630200	0			12
AAISQGLVDVSIDASSVQFQLYK	K	A	A	Y	K	S	3	0	0	2	0	3	0	1	0	2	2	1	0	1	0	4	0	0	1	3	0	23	0	2438.2693	Q01957;C4M307	Q01957	CPP1;EHI_074180	Cysteine proteinase 1	yes	no	2	4.1578E-06	73.675		1	1	2936200	0	725950	2210200			13
AALAEGIVPGGGVALIR	K	A	A	I	R	A	4	1	0	0	0	0	1	4	0	2	2	0	0	0	1	0	0	0	0	2	0	17	0	1562.9144	O15782	O15782	cpn60		yes	yes	2	0.012356	47.548	1	2	2	21047000	3030000	12716000	5301800			14
AALKEDALQFAYYR	K	A	A	Y	R	T	4	1	0	1	0	1	1	0	0	0	2	1	0	1	0	0	0	0	2	0	0	14	1	1657.8464	C4M4P4	C4M4P4	EHI_168340		yes	yes	2,3	3.1238E-16	180.09	2	2	2	64739000	4465600	33259000	27014000			15
AALRPEGK	K	A	A	G	K	K	2	1	0	0	0	0	1	1	0	0	1	1	0	0	1	0	0	0	0	0	0	8	1	840.48175	C4LWF0	C4LWF0	EHI_096370		yes	yes	2	0.0030509	90.64	1	1	1	2053000	273920	795030	984010			16
AALYELIPHK	R	A	A	H	K	Q	2	0	0	0	0	0	1	0	1	1	2	1	0	0	1	0	0	0	1	0	0	10	0	1153.6495	C4LWA4;B1N4I7	C4LWA4	EHI_155530;EHI_196370		yes	no	3	0.0038968	52.725			1	1707800	0	0	1707800			17
AANLDILMVK	K	A	A	V	K	A	2	0	1	1	0	0	0	0	0	1	2	1	1	0	0	0	0	0	0	1	0	10	0	1086.6107	C4MAT9	C4MAT9	EHI_022130		yes	yes	2	0.00085754	74.841			1	4455600	0	0	4455600			18
AANVRPENDDEESTISFR	K	A	A	F	R	I	2	2	2	2	0	0	3	0	0	1	0	0	0	1	1	2	1	0	0	1	0	18	1	2048.9399	C4M0X4;B1N4V5	C4M0X4	EHI_015360;EHI_048960		yes	no	2,3	0.0034557	70.837	2	1	1	3015200	1568300	1013000	433920			19
AAQAQIEEITK	K	A	A	T	K	Q	3	0	0	0	0	2	2	0	0	2	0	1	0	0	0	0	1	0	0	0	0	11	0	1200.635	C4M2W9;C4LWT3	C4M2W9	EHI_048560;EHI_198870		yes	no	2	7.4401E-06	123.01	1	1	1	12592000	1396600	3465600	7729900			20
AAQASSYDPK	K	A	A	P	K	Y	3	0	0	1	0	1	0	0	0	0	0	1	0	0	1	2	0	0	1	0	0	10	0	1036.4825	C4LUP7	C4LUP7	EHI_023360		yes	yes	2	7.3974E-05	91.095	2	1	1	10996000	5415000	3314700	2266300			21
AAQYIIDK	K	A	A	D	K	Y	2	0	0	1	0	1	0	0	0	2	0	1	0	0	0	0	0	0	1	0	0	8	0	920.49673	C4M2F0	C4M2F0	EHI_158310		yes	yes	2	0.0040593	74.165	1	1	1	3576500	1050600	2022900	502950			22
AASDATVASTEWDDQK	K	A	A	Q	K	K	4	0	0	3	0	1	1	0	0	0	0	1	0	0	0	2	2	1	0	1	0	16	0	1693.7431	C4M5A0	C4M5A0		40S ribosomal protein SA	yes	yes	2	8.6156E-05	61.962		1	1	10838000	0	3358800	7479600			23
AASDATVASTEWDDQKK	K	A	A	K	K	N	4	0	0	3	0	1	1	0	0	0	0	2	0	0	0	2	2	1	0	1	0	17	1	1821.8381	C4M5A0	C4M5A0		40S ribosomal protein SA	yes	yes	2,3	1.1629E-08	100.23		1	2	3475200	0	607030	2868200			24
AASDATVASTEWDDQKKN	K	A	A	K	N	-	4	0	1	3	0	1	1	0	0	0	0	2	0	0	0	2	2	1	0	1	0	18	2	1935.881	C4M5A0	C4M5A0		40S ribosomal protein SA	yes	yes	2,3	8.4309E-18	155.1		2	2	41745000	0	14733000	27012000			25
AASEGGHAMNIVGYNDHFVNK	K	A	A	N	K	D	3	0	3	1	0	0	1	3	2	1	0	1	1	1	0	1	0	0	1	2	0	21	0	2230.0225	C4LYI8	C4LYI8	EHI_093970		yes	yes	3	1.8074E-13	96.917	1	1	1	15958000	5169300	7961400	2827100			26
AASNFFLAEGILLPENIK	K	A	A	I	K	I	3	0	2	0	0	0	2	1	0	2	3	1	0	2	1	1	0	0	0	0	0	18	0	1946.0513	C4M9X9	C4M9X9	EHI_179390		yes	yes	2	0.0030667	46.925	1		1	1179400	223930	0	955440			27
AASSSELEK	K	A	A	E	K	S	2	0	0	0	0	0	2	0	0	0	1	1	0	0	0	3	0	0	0	0	0	9	0	920.44509	P11426;B1N2P0;Q9TYD6;B1N621	P11426	EHI_043640	Actin	yes	no	2	0.00014544	111.61	1	1	1	26513000	2747000	13350000	10416000			28
AATEPSATTAEANDSK	R	A	A	S	K	G	5	0	1	1	0	0	2	0	0	0	0	1	0	0	1	2	3	0	0	0	0	16	0	1562.706	Q24806	Q24806	Ehras1		yes	yes	2	6.6502E-17	173.71	1	1	1	30416000	1315800	10189000	18911000			29
AATSYENAK	K	A	A	A	K	I	3	0	1	0	0	0	1	0	0	0	0	1	0	0	0	1	1	0	1	0	0	9	0	953.44543	C4LWJ2;Q8IT44	C4LWJ2	EHI_096830	Phosphorylase	yes	no	2	0.00034622	86.744	1	1	1	3427400	1155900	1030200	1241200			30
AATVAFGNR	K	A	A	N	R	I	3	1	1	0	0	0	0	1	0	0	0	0	0	1	0	0	1	0	0	1	0	9	0	905.47191	C4M3Q5	C4M3Q5	EHI_146110		yes	yes	2	0.052078	49.536		1		1195700	0	1195700	0			31
AAVAAIR	K	A	A	I	R	K	4	1	0	0	0	0	0	0	0	1	0	0	0	0	0	0	0	0	0	1	0	7	0	670.41261	P38653;C4LWK0;C4LV69	P38653	RPL21;EHI_069110	60S ribosomal protein L21	yes	no	2	0.0032886	111.69	1	1	2	7185800	948500	1481600	4755700			32
AAYLEHWWNVVNWK	R	A	A	W	K	F	2	0	2	0	0	0	1	0	1	0	1	1	0	0	0	0	0	3	1	2	0	14	0	1814.8893	P34107;C4LX20	P34107	SODB;EHI_159160	Superoxide dismutase [Fe];Superoxide dismutase	yes	no	2,3	3.3453E-10	105.19	3	2	2	18410000	1951500	9620800	6838200			33
AAYPDLTMDIFGK	K	A	A	G	K	K	2	0	0	2	0	0	0	1	0	1	1	1	1	1	1	0	1	0	1	0	0	13	0	1440.6959	C4M569	C4M569	EHI_111570		yes	yes	2	0.00012668	78.705	1	1	1	21631000	1552700	4789900	15288000			34
AAYSSGKPALGVGAGNVPTYIEK	K	A	A	E	K	T	4	0	1	0	0	0	1	4	0	1	1	2	0	0	2	2	1	0	2	2	0	23	1	2249.1692	Q24803;C4M2R2;C4M230;B1N387	Q24803	ADH2;EHI_160940;EHI_150490;EHI_024240	Aldehyde-alcohol dehydrogenase 2;Alcohol dehydrogenase;Acetaldehyde dehydrogenase	yes	no	2,3	0.0027753	75.539	2	2	2	62092000	7938000	19033000	35121000			35
ACEELMK	K	A	C	M	K	A	1	0	0	0	1	0	2	0	0	0	1	1	1	0	0	0	0	0	0	0	0	7	0	879.38302	Q24803;C4M2R2;C4M230	Q24803	ADH2;EHI_160940;EHI_150490	Aldehyde-alcohol dehydrogenase 2;Alcohol dehydrogenase;Acetaldehyde dehydrogenase	yes	no	2	0.0032532	102.77	1	1	1	4238700	2101600	1761700	375370			36
ACFAAAALPK	R	A	C	P	K	G	5	0	0	0	1	0	0	0	0	0	1	1	0	1	1	0	0	0	0	0	0	10	0	1018.527	C4LXT9	C4LXT9	EHI_087570		yes	yes	1	0.021358	65.676	1	1		842590	152830	689760	0			37
ACFPSTTR	K	A	C	T	R	T	1	1	0	0	1	0	0	0	0	0	0	0	0	1	1	1	2	0	0	0	0	8	0	938.428	C4LW09;B1N4Y7	C4LW09	EHI_167520		yes	no	2	0.001622	101.54	2	1	1	8655600	783550	5965200	1906900			38
ACFYSVFLDTPK	R	A	C	P	K	V	1	0	0	1	1	0	0	0	0	0	1	1	0	2	1	1	1	0	1	1	0	12	0	1446.6853	Q1EQ36	Q1EQ36	EHI_040700	Coatomer subunit gamma	yes	yes	2	7.1108E-05	89.301	1	1	1	4307700	339590	3096600	871520			39
ACLEDIESVLTAFTAQQISNK	K	A	C	N	K	F	3	0	1	1	1	2	2	0	0	2	2	1	0	1	0	2	2	0	0	1	0	21	0	2337.1522	C4M2W7	C4M2W7	EHI_048540		yes	yes	3	0.047626	23.509	1	1	1	1828000	470870	1133800	223340			40
ACVQLTNDR	R	A	C	D	R	I	1	1	1	1	1	1	0	0	0	0	1	0	0	0	0	0	1	0	0	1	0	9	0	1075.508	C4LSX5	C4LSX5	EHI_148050		yes	yes	2	0.00014635	105.52	1	1	1	10535000	3186700	6521200	826910			41
ADADVILNTLIR	K	A	D	I	R	Q	2	1	1	2	0	0	0	0	0	2	2	0	0	0	0	0	1	0	0	1	0	12	0	1312.7351	Q1EQ46	Q1EQ46	EHI_048310		yes	yes	2	0.00031275	78.324	1	1	1	1939600	319690	762240	857620			42
ADCLSEEELK	K	A	D	L	K	K	1	0	0	1	1	0	3	0	0	0	2	1	0	0	0	1	0	0	0	0	0	10	0	1192.5282	Q5NT05	Q5NT05	EhRabX11		yes	yes	2	6.5285E-05	128.03	1	1	1	10942000	2845000	6927700	1168800			43
ADCLSEEELKK	K	A	D	K	K	A	1	0	0	1	1	0	3	0	0	0	2	2	0	0	0	1	0	0	0	0	0	11	1	1320.6231	Q5NT05	Q5NT05	EhRabX11		yes	yes	2,3	0.00089816	81.525	2	2	3	34516000	7578200	20864000	6073900			44
ADDMDLFGEMTPEEIEAEKK	-	A	D	K	K	R	2	0	0	3	0	0	5	1	0	1	1	2	2	1	1	0	1	0	0	0	0	20	1	2297.0079	O15618;B1N4F4	O15618			yes	no	2	0.0028872	62.617	1		1	878710	223140	0	655570			45
ADENFYEGKEENKEEDNFGR	R	A	D	G	R	D	1	1	3	2	0	0	6	2	0	0	0	2	0	2	0	0	0	0	1	0	0	20	2	2419.02	C4M5K9	C4M5K9	EHI_001950		yes	yes	3	3.3625E-10	119.38	1	1	1	3739100	211360	599780	2928000			46
ADENQTPQEIQELPQELK	M	A	D	L	K	D	1	0	1	1	0	4	4	0	0	1	2	1	0	0	2	0	1	0	0	0	0	18	0	2109.0226	C4LVN9	C4LVN9	EHI_186720	40S ribosomal protein S12	yes	yes	2	4.7115E-07	79.489	1	1	1	15497000	1482700	7608100	6406300			47
ADGSTITR	K	A	D	T	R	N	1	1	0	1	0	0	0	1	0	1	0	0	0	0	0	1	2	0	0	0	0	8	0	819.40865	CON__Q1RMN8	CON__Q1RMN8			yes	yes	2	0.0016118	121.05	1	1	1	118940000	27164000	60049000	31726000		+	48
ADKEFEEDFR	R	A	D	F	R	V	1	1	0	2	0	0	3	0	0	0	0	1	0	2	0	0	0	0	0	0	0	10	1	1284.5622	C4LYD4	C4LYD4	EHI_007970		yes	yes	2	0.0027242	69.276	1	1	1	4272100	730330	1880800	1661000			49
ADLAQTR	K	A	D	T	R	E	2	1	0	1	0	1	0	0	0	0	1	0	0	0	0	0	1	0	0	0	0	7	0	773.40317	Q6AW60;O15785	Q6AW60	EhRAB11A;Rab11		yes	no	2	0.0032759	92.491	1	1	1	5747400	1532100	1970100	2245200			50
ADLEMQIESLTEELAYLK	K	A	D	L	K	K	2	0	0	1	0	1	4	0	0	1	4	1	1	0	0	1	1	0	1	0	0	18	0	2095.0395	CON__P13645	CON__P13645			yes	yes	2	0.014228	38.996		1		474150	0	474150	0		+	51
ADLINCLGTIAR	K	A	D	A	R	S	2	1	1	1	1	0	0	1	0	2	2	0	0	0	0	0	1	0	0	0	0	12	0	1315.6918	Q5KTW9;C4MBP1;C4LVB2	Q5KTW9	EHI_102270;EHI_196940		yes	no	2	1.6136E-05	96.23	1	1		4964200	854810	4109400	0			52
ADLSNLEECLPSTLSQEQR	K	A	D	Q	R	A	1	1	1	1	1	2	3	0	0	0	4	0	0	0	1	3	1	0	0	0	0	19	0	2189.027	Q9NH04	Q9NH04	EHI_044970	Malic enzyme	yes	yes	2	2.1814E-19	128.38	2	1	1	6819900	1872800	2723300	2223800			53
ADMIVLVFDAHK	R	A	D	H	K	L	2	0	0	2	0	0	0	0	1	1	1	1	1	1	0	0	0	0	0	2	0	12	0	1357.7064	C4M131;B1N3L7;C4LSV2	C4M131	EHI_105270;EHI_052870;EHI_152680		no	no	2,3	0.0003293	75.088	2	2	2	7495800	2771100	3129300	1595400			54
ADPTGLSDPYIILTYTSLK	K	A	D	L	K	E	1	0	0	2	0	0	0	1	0	2	3	1	0	0	2	2	3	0	2	0	0	19	0	2067.0776	C4LXV4	C4LXV4	EHI_087740		yes	yes	2	0.038502	35.538		1	1	1926300	0	1249400	676910			55
ADQHVFLALSFAGK	K	A	D	G	K	S	3	0	0	1	0	1	0	1	1	0	2	1	0	2	0	1	0	0	0	1	0	14	0	1502.7882	C4LWQ4	C4LWQ4	EHI_198580		yes	yes	3	0.0011517	50.874	1	1	1	4827100	841940	968470	3016700			56
ADRDESSPYAAMTAAQDVAK	K	A	D	A	K	R	6	1	0	3	0	1	1	0	0	0	0	1	1	0	1	2	1	0	1	1	0	20	1	2095.948	B1N2I3;O15626	B1N2I3			yes	no	2	0.012674	58.479	1	1	1	4318100	625300	2093500	1599300			57
ADTELGNKPWK	K	A	D	W	K	E	1	0	1	1	0	0	1	1	0	0	1	2	0	0	1	0	1	1	0	0	0	11	1	1257.6354	C4M3V7	C4M3V7	EHI_016350		yes	yes	2	8.6692E-05	106.16	1	1	1	5600400	442910	1945600	3211900			58
ADTFHVLNFLQIDQLK	K	A	D	L	K	G	1	0	1	2	0	2	0	0	1	1	3	1	0	2	0	0	1	0	0	1	0	16	0	1901.0047	C4M8Y6	C4M8Y6	EHI_086380		yes	yes	2,3	9.3372E-08	95.761	2	1	2	13142000	2445800	4879300	5816900			59
ADTLVSGSR	K	A	D	S	R	D	1	1	0	1	0	0	0	1	0	0	1	0	0	0	0	2	1	0	0	1	0	9	0	904.46141	C4M6P6	C4M6P6	EHI_171280		yes	yes	2	0.00013585	128.86		1	1	1897000	0	633790	1263200			60
ADVIQWCDPYVIMK	K	A	D	M	K	Y	1	0	0	2	1	1	0	0	0	2	0	1	1	0	1	0	0	1	1	2	0	14	0	1736.8266	C4MA60	C4MA60	EHI_069950		yes	yes	2	4.4922E-06	85.837	1	1	1	15224000	3874100	10171000	1179800			61
ADVSATKDDIAK	R	A	D	A	K	K	3	0	0	3	0	0	0	0	0	1	0	2	0	0	0	1	1	0	0	1	0	12	1	1232.6248	C4LU72;Q07569	C4LU72	EHI_110180;mhcA		yes	no	2,3	7.1786E-08	137.58	1	2	2	14130000	743220	6467500	6919800			62
ADVTLNEFTTEK	R	A	D	E	K	Y	1	0	1	1	0	0	2	0	0	0	1	1	0	1	0	0	3	0	0	1	0	12	0	1366.6616	C4LV53	C4LV53	EHI_182720		yes	yes	2	8.7552E-08	132.86	1	1	1	15525000	4916500	7391100	3217400			63
AEAGIHSVQFSYAK	K	A	E	A	K	T	3	0	0	0	0	1	1	1	1	1	0	1	0	1	0	2	0	0	1	1	0	14	0	1506.7467	C4LYV8	C4LYV8	EHI_010710		yes	yes	2	2.9031E-12	133.54	1	1	1	7489200	1657600	3507400	2324300			64
AEAHTHLEGDFK	K	A	E	F	K	L	2	0	0	1	0	0	2	1	2	0	1	1	0	1	0	0	1	0	0	0	0	12	0	1353.6313	C4LWA8	C4LWA8	EHI_155570		yes	yes	3	0.07506	21.351	1	1	1	3752000	671660	1495800	1584600			65
AEAIEGGAYYVK	K	A	E	V	K	V	3	0	0	0	0	0	2	2	0	1	0	1	0	0	0	0	0	0	2	1	0	12	0	1269.6241	Q5XWD1;C4MB38	Q5XWD1	PDI;EHI_071590		yes	no	2	0.00037209	63.091	1	1	1	157970000	50471000	70535000	36961000			66
AEEETVKIDEVINEK	M	A	E	E	K	E	1	0	1	1	0	0	5	0	0	2	0	2	0	0	0	0	1	0	0	2	0	15	1	1744.8731	C4M3V7	C4M3V7	EHI_016350		yes	yes	2	2.5952E-11	144.18		1	1	4408500	0	1492400	2916100			67
AEEKDYLFK	M	A	E	F	K	L	1	0	0	1	0	0	2	0	0	0	1	2	0	1	0	0	0	0	1	0	0	9	1	1141.5655	Q9BLF3	Q9BLF3	EhRab1A		yes	yes	2	0.00078022	95.483	1	1	1	47966000	4020000	21955000	21991000			68
AEEPKAEEPK	K	A	E	P	K	E	2	0	0	0	0	0	4	0	0	0	0	2	0	0	2	0	0	0	0	0	0	10	1	1126.5506	C4M8W1	C4M8W1	EHI_113950		yes	no	2	9.582E-05	105.94	1	1	1	5974000	1073900	1835300	3064900			69
AEETQVQQEIQELPQELK	M	A	E	L	K	D	1	0	0	0	0	5	5	0	0	1	2	1	0	0	1	0	1	0	0	1	0	18	0	2139.0695	C4M574	C4M574	EHI_111760	40S ribosomal protein S12	yes	yes	3	2.4727E-10	103.88		1	1	9234700	0	5661000	3573700			70
AEFHSFDWPLVPPEFLK	R	A	E	L	K	T	1	0	0	1	0	0	2	0	1	0	2	1	0	3	3	1	0	1	0	1	0	17	0	2058.0251	C4LVW1	C4LVW1	EHI_125740		yes	yes	3	2.1567E-08	81.419	1	1	1	8035900	1304000	3414800	3317000			71
AEFVEVATGANVLK	R	A	E	L	K	C	3	0	1	0	0	0	2	1	0	0	1	1	0	1	0	0	1	0	0	3	0	14	0	1446.7718	C4M8B5	C4M8B5	EHI_101240		yes	yes	2	0.0023234	52.527	1	1	1	24511000	1910200	10263000	12338000			72
AEFVEVTK	K	A	E	T	K	L	1	0	0	0	0	0	2	0	0	0	0	1	0	1	0	0	1	0	0	2	0	8	0	921.48075	CON__P02769	CON__P02769			yes	yes	2	0.0016092	111.82	1	1	1	107200000	31523000	47955000	27717000		+	73
AEINGDLYAEADPK	K	A	E	P	K	L	3	0	1	2	0	0	2	1	0	1	1	1	0	0	1	0	0	0	1	0	0	14	0	1504.7046	C4LYV2	C4LYV2	EHI_010650		yes	yes	2	0.0021465	51.771	1	1		3803100	275470	3527700	0			74
AEIQEEEEK	R	A	E	E	K	E	1	0	0	0	0	1	5	0	0	1	0	1	0	0	0	0	0	0	0	0	0	9	0	1103.4982	C4M703	C4M703	EHI_057830		yes	yes	2	0.00014685	103.55	1	2	2	3389900	599630	1018700	1771500			75
AEIQEEEEKER	R	A	E	E	R	A	1	1	0	0	0	1	6	0	0	1	0	1	0	0	0	0	0	0	0	0	0	11	1	1388.642	C4M703	C4M703	EHI_057830		yes	yes	2,3	2.825E-06	127.83	2	2	2	5280200	834050	2706400	1739800			76
AELADEIDELKK	K	A	E	K	K	Q	2	0	0	2	0	0	3	0	0	1	2	2	0	0	0	0	0	0	0	0	0	12	1	1372.7086	C4MAT9;C4M1L7	C4MAT9	EHI_022130;EHI_133530		no	no	2,3	5.5079E-06	122.33	2	2	2	25318000	5014500	14185000	6118400			77
AELEALTK	K	A	E	T	K	A	2	0	0	0	0	0	2	0	0	0	2	1	0	0	0	0	1	0	0	0	0	8	0	873.48075	C4LU72;Q07569	C4LU72	EHI_110180;mhcA		yes	no	1,2	0.0016179	116.25	2	1	2	26157000	7671400	11534000	6951800			78
AENSHDIENCPVCGGTGVK	R	A	E	V	K	I	1	0	2	1	2	0	2	3	1	1	0	1	0	0	1	1	1	0	0	2	0	19	0	2042.8786	C4LUK8	C4LUK8	EHI_022950		yes	yes	2	0.00079274	55.453		1		812820	0	812820	0			79
AEPHPSGMVGFPSIR	K	A	E	I	R	E	1	1	0	0	0	0	1	2	1	1	0	0	1	1	3	2	0	0	0	1	0	15	0	1580.7769	Q4GZL2;C4M2H5;O15625	Q4GZL2	ICP2;EHI_040460	Amoebiasin-2	yes	no	3	1.7293E-07	98.943	1	1	1	5404900	603700	1502200	3299000			80
AEQMFAEANTLQNK	K	A	E	N	K	W	3	0	2	0	0	2	2	0	0	0	1	1	1	1	0	0	1	0	0	0	0	14	0	1593.7457	C4M0D4;B1N344	C4M0D4	EHI_064680;EHI_000300		yes	no	2	1.2886E-12	138.21	1	1	1	10143000	677810	3639700	5825200			81
AEQWCSEHFNIPFFETSAK	K	A	E	A	K	N	2	0	1	0	1	1	3	0	1	1	0	1	0	3	1	2	1	1	0	0	0	19	0	2327.0317	Q9NHW8;Q9BLE8;O15608	Q9NHW8	Rab7;EhRab7A		yes	no	2,3	2.824E-09	79.293	1	2	1	10887000	1704500	7870900	1311300			82
AERDPAQIGWGALGVDYVVESTGVFTTIPK	K	A	E	P	K	A	3	1	0	2	0	1	2	4	0	2	1	1	0	1	2	1	3	1	1	4	0	30	1	3175.619	C4LVR9;Q27646	C4LVR9		Glyceraldehyde-3-phosphate dehydrogenase	yes	no	3,4	0.00021369	84.741	2	3	2	76808000	8358300	48148000	20301000			83
AESYYLAEKPEK	K	A	E	E	K	V	2	0	0	0	0	0	3	0	0	0	1	2	0	0	1	1	0	0	2	0	0	12	1	1426.698	Q1EQ28	Q1EQ28			yes	yes	2,3	0.0015458	66.989	2	2	2	9109800	1024100	6055300	2030400			84
AETVAQPVEAAHTFAPK	M	A	E	P	K	L	5	0	0	0	0	1	2	0	1	0	0	1	0	1	2	0	2	0	0	2	0	17	0	1765.8999	C4LVZ6	C4LVZ6			yes	yes	2	1.1185E-08	103.01			1	54561000	0	0	54561000			85
AEVAIPLIYNAK	K	A	E	A	K	G	3	0	1	0	0	0	1	0	0	2	1	1	0	0	1	0	0	0	1	1	0	12	0	1300.7391	C4M0J5	C4M0J5	EHI_024530		yes	yes	2	2.135E-05	96.229	1	1	1	80674000	16583000	37066000	27025000			86
AEVFDSPLTVEQAEATK	R	A	E	T	K	N	3	0	0	1	0	1	3	0	0	0	1	1	0	1	1	1	2	0	0	2	0	17	0	1833.8996	O00851;C4LUC7	O00851	EHI_110810		yes	no	2	1.3794E-06	75.548			1	3243600	0	0	3243600			87
AEVILYESPIGYGLFK	M	A	E	F	K	V	1	0	0	0	0	0	2	2	0	2	2	1	0	1	1	1	0	0	2	1	0	16	0	1797.9553	C4M5N2	C4M5N2	EHI_122740		yes	yes	2	8.715E-06	79.652		1	1	4586100	0	2996700	1589500			88
AEVLPEVSVEGTVNQNR	K	A	E	N	R	G	1	1	2	0	0	1	3	1	0	0	1	0	0	0	1	1	1	0	0	4	0	17	0	1839.9327	C4M9D1	C4M9D1	EHI_149860		yes	yes	2	1.6606E-05	79.393	1	1	1	1737800	741690	0	996160			89
AEVLSPVVSVFVPPR	K	A	E	P	R	N	1	1	0	0	0	0	1	0	0	0	1	0	0	1	3	2	0	0	0	5	0	15	0	1594.9083	CON__Q1RMK2	CON__Q1RMK2			yes	yes	2,3	8.9875E-13	131.66	2	2	2	90039000	19982000	45361000	24696000		+	90
AEVMEIQINGGSIAEK	K	A	E	E	K	V	2	0	1	0	0	1	3	2	0	3	0	1	1	0	0	1	0	0	0	1	0	16	0	1687.8451	C4LW09;B1N4Y7	C4LW09	EHI_167520		yes	no	2	1.0433E-05	78.441			1	2729100	0	0	2729100			91
AEYENSTDIGVFTK	R	A	E	T	K	L	1	0	1	1	0	0	2	1	0	1	0	1	0	1	0	1	2	0	1	1	0	14	0	1572.7308	C4M2Q1	C4M2Q1	EIF6	Eukaryotic translation initiation factor 6	yes	yes	2	3.665E-12	128.76	1	1	1	7970400	2388300	3059500	2522500			92
AFAIQLR	K	A	F	L	R	Q	2	1	0	0	0	1	0	0	0	1	1	0	0	1	0	0	0	0	0	0	0	7	0	817.48102	C4LXE4;C4MAE2	C4LXE4	EHI_130660;EHI_172140		yes	no	2	0.00324	102.81	1	1	1	1867500	280150	752370	835010			93
AFCTDEVVNNPIYEYLR	K	A	F	L	R	Y	1	1	2	1	1	0	2	0	0	1	1	0	0	1	1	0	1	0	2	2	0	17	0	2101.9779	C4LZ12	C4LZ12	EHI_009240		yes	yes	2	1.2812E-11	101.9	1			1424300	1424300	0	0			94
AFDAVAHLR	K	A	F	L	R	K	3	1	0	1	0	0	0	0	1	0	1	0	0	1	0	0	0	0	0	1	0	9	0	998.52976	C4M8R8;C4LVT2	C4M8R8	EHI_181560;EHI_187150		yes	no	2,3	7.7586E-05	144.09	2	2	2	92830000	9681500	33884000	49264000			95
AFDGKEDLLEATNTALEETISNDLLFVK	K	A	F	V	K	Q	3	0	2	3	0	0	4	1	0	1	5	2	0	2	0	1	3	0	0	1	0	28	1	3095.555	C4M754	C4M754	EHI_192140		yes	yes	3	0.074161	25.818		1		674830	0	674830	0			96
AFDHINRPYLGILGGAK	K	A	F	A	K	V	2	1	1	1	0	0	0	3	1	2	2	1	0	1	1	0	0	0	1	0	0	17	1	1840.9948	C4M192	C4M192	EHI_188180	Phosphoglycerate kinase	yes	yes	2,4	7.6578E-18	183.23	2	2	2	14694000	2272100	6117600	6303900			97
AFEGLPDDESTVAK	K	A	F	A	K	F	2	0	0	2	0	0	2	1	0	0	1	1	0	1	1	1	1	0	0	1	0	14	0	1477.6937	C4LZY3	C4LZY3	EHI_065670		yes	yes	2	0.044137	36.529	1	1	1	9692500	1494200	3958100	4240300			98
AFEIFDKEK	K	A	F	E	K	N	1	0	0	1	0	0	2	0	0	1	0	2	0	2	0	0	0	0	0	0	0	9	1	1125.5706	C4M0U8	C4M0U8	EHI_100270		yes	yes	2	0.00016229	90.263	1	1	1	4614300	1012800	2589300	1012200			99
AFFYEPIQGLTVSPTEFAYGIGR	K	A	F	G	R	G	2	1	0	0	0	1	2	3	0	2	1	0	0	3	2	1	2	0	2	1	0	23	0	2562.2795	C4LTZ3	C4LTZ3	EHI_067970		yes	yes	2	0.070241	29.058		1		1280800	0	1280800	0			100
AFGDFKDFLVK	K	A	F	V	K	M	1	0	0	2	0	0	0	1	0	0	1	2	0	3	0	0	0	0	0	1	0	11	1	1285.6707	C4LSX5	C4LSX5	EHI_148050		yes	yes	3	0.034262	46.796	1	1	1	7478300	1589400	3890400	1998500			101
AFIDQYNTNTTSK	K	A	F	S	K	C	1	0	2	1	0	1	0	0	0	1	0	1	0	1	0	1	3	0	1	0	0	13	0	1501.7049	Q24835;Q8MZT8;Q8MZT7;Q8MZT9;P32022;B1N3C7	P32022	hgl3;hgl;EHI_133900	Galactose-inhibitable lectin 170 kDa subunit	no	no	2	1.8207E-30	213.63	1	2	1	94380000	16751000	60630000	16999000			102
AFKFPTMGK	R	A	F	G	K	K	1	0	0	0	0	0	0	1	0	0	0	2	1	2	1	0	1	0	0	0	0	9	1	1025.5368	Q24803;C4M2R2;C4M230;B1N387	Q24803	ADH2;EHI_160940;EHI_150490;EHI_024240	Aldehyde-alcohol dehydrogenase 2;Alcohol dehydrogenase;Acetaldehyde dehydrogenase	yes	no	3	0.0064814	71.614	1	1	1	848260	149730	223900	474630			103
AFLALLCSLDKDQK	K	A	F	Q	K	T	2	0	0	2	1	1	0	0	0	0	4	2	0	1	0	1	0	0	0	0	0	14	1	1620.8545	C4LY33	C4LY33	EHI_177190		yes	yes	3	0.010722	55.724	1	1		605490	184840	420650	0			104
AFLDLGAGLTCGLCGLASGMAIGISGDCGVR	R	A	F	V	R	G	4	1	0	2	3	0	0	8	0	2	5	0	1	1	0	2	1	0	0	1	0	31	0	3068.4552	Q24810;C4M343	Q24810	VMA3;EHI_059840	V-type proton ATPase 16 kDa proteolipid subunit	yes	no	3	7.1461E-26	132.79	1	1	1	3460600	535280	2509200	416110			105
AFLGMGFQER	K	A	F	E	R	S	1	1	0	0	0	1	1	2	0	0	1	0	1	2	0	0	0	0	0	0	0	10	0	1154.5543	C4M7C6	C4M7C6	EHI_007350		yes	yes	2	0.0092669	50.452		1	1	1126200	0	731820	394370			106
AFLINEHNLIK	R	A	F	I	K	L	1	0	2	0	0	0	1	0	1	2	2	1	0	1	0	0	0	0	0	0	0	11	0	1310.7347	C4M1Y0;C4LYA7;C4M712	C4M1Y0	EHI_164870;EHI_167050;EHI_189940		yes	no	2,3	7.2549E-06	123.67	2	2	2	124840000	8889400	47298000	68648000			107
AFLTLTELVLR	R	A	F	L	R	D	1	1	0	0	0	0	1	0	0	0	4	0	0	1	0	0	2	0	0	1	0	11	0	1274.7598	Q5NT29;C4M9B9	Q5NT29	EhRab2A;EHI_146320		yes	no	2	0.00086895	69.721		1	1	426100	0	231170	194930			108
AFNDFIALCCVK	K	A	F	V	K	N	2	0	1	1	2	0	0	0	0	1	1	1	0	2	0	0	0	0	0	1	0	12	0	1456.6843	C4MB14	C4MB14	EHI_156670		yes	yes	2	0.0037695	49.448	1		1	994970	541620	0	453350			109
AFNEGEDDEDEDDIVSR	K	A	F	S	R	I	1	1	1	5	0	0	4	1	0	1	0	0	0	1	0	1	0	0	0	1	0	17	0	1953.7712	C4LZV3	C4LZV3	EHI_194400		yes	yes	2	3.3478E-07	79.837			1	574920	0	0	574920			110
AFNELIEFR	K	A	F	F	R	M	1	1	1	0	0	0	2	0	0	1	1	0	0	2	0	0	0	0	0	0	0	9	0	1137.5819	C4M8B5	C4M8B5	EHI_101240		yes	yes	2	0.00013687	122.28	1	1	1	49351000	7277000	23107000	18967000			111
AFNEQNKEETER	K	A	F	E	R	L	1	1	2	0	0	1	4	0	0	0	0	1	0	1	0	0	1	0	0	0	0	12	1	1493.6746	C4M6T7	C4M6T7	EHI_054230		yes	yes	2	0.031564	45.28		1	1	649620	0	426270	223350			112
AFNPLAYDVAEIENLCNK	K	A	F	N	K	T	3	0	3	1	1	0	2	0	0	1	2	1	0	1	1	0	0	0	1	1	0	18	0	2079.9935	Q24809;B1N3U1	Q24809	EhPGP6;EHI_081130		no	no	2	1.1657E-12	103.01	1	1	1	8101300	2108100	5301500	691690			113
AFNQCSR	R	A	F	S	R	L	1	1	1	0	1	1	0	0	0	0	0	0	0	1	0	1	0	0	0	0	0	7	0	881.38138	C4LWQ0	C4LWQ0	EHI_069630		yes	yes	2	0.014083	68.915	1	1	1	2111100	839700	872730	398710			114
AFPFAEGLAEDIEAGEIKPDTDFK	R	A	F	F	K	E	4	0	0	3	0	0	4	2	0	2	1	2	0	3	2	0	1	0	0	0	0	24	1	2609.2537	C4M4N3;B1N306	C4M4N3	EHI_189490;EHI_166810		yes	no	3	1.5018E-06	93.407			1	5021600	0	0	5021600			115
AFSDLLIQIYK	K	A	F	Y	K	K	1	0	0	1	0	1	0	0	0	2	2	1	0	1	0	1	0	0	1	0	0	11	0	1309.7282	Q9BLE3;C4M2S0	Q9BLE3	EhRab11C;EHI_161030		yes	no	2	0.00012486	91.549	1	1	1	9587100	623320	4080300	4883400			116
AFTAVYPALNMDIFGK	K	A	F	G	K	K	3	0	1	1	0	0	0	1	0	1	1	1	1	2	1	0	1	0	1	1	0	16	0	1756.8858	C4LSU3	C4LSU3	EHI_152570		yes	yes	2	7.0857E-11	112.17	1	1	1	28167000	3873400	10083000	14211000			117
AFTLMEAVQK	R	A	F	Q	K	N	2	0	0	0	0	1	1	0	0	0	1	1	1	1	0	0	1	0	0	1	0	10	0	1136.59	C4M2R9	C4M2R9	EHI_161020		yes	yes	2	0.0047241	60.064	1	1	1	4665200	1032000	2044400	1588800			118
AGAFEGHSLIIWSK	R	A	G	S	K	N	2	0	0	0	0	0	1	2	1	2	1	1	0	1	0	2	0	1	0	0	0	14	0	1514.7882	Q24846;B1N2L3	Q24846	lgl2;EHI_049690		yes	no	3	0.00012251	61.657	1	1	1	6252900	910130	1906000	3436800			119
AGAHSIGILDIAGFEIFR	K	A	G	F	R	E	3	1	0	1	0	0	1	3	1	4	1	0	0	2	0	1	0	0	0	0	0	18	0	1886.005	C4LU72;Q07569	C4LU72	EHI_110180;mhcA		yes	no	2,3	6.9945E-22	151.8	2	2	2	8016300	2023700	2573500	3419200			120
AGAIQYR	K	A	G	Y	R	L	2	1	0	0	0	1	0	1	0	1	0	0	0	0	0	0	0	0	1	0	0	7	0	777.41334	Q1EQ16;B1N355	Q1EQ16	EHI_135430;EHI_124560		yes	no	2	0.052042	54.571		1	1	4542100	0	3141400	1400700			121
AGCGDMVVATCK	R	A	G	C	K	K	2	0	0	1	2	0	0	2	0	0	0	1	1	0	0	0	1	0	0	2	0	12	0	1267.5359	C4LVB0	C4LVB0			yes	yes	2	0.051731	38.3	1	1	1	1717500	146680	853010	717800			122
AGFAGDDAPR	K	A	G	P	R	A	3	1	0	2	0	0	0	2	0	0	0	0	0	1	1	0	0	0	0	0	0	10	0	975.44101	P11426;B1N2P0;Q9TYD6;B1N5D1;CON__P60712;O15593	P11426	EHI_161200	Actin	no	no	1,2	6.4771E-05	134.23	1	2	2	42855000	1280800	13115000	28459000			123
AGGFDTSEIIVLLGQNGTGK	K	A	G	G	K	T	1	0	1	1	0	1	1	5	0	2	2	1	0	1	0	1	2	0	0	1	0	20	0	1976.0215	B1N3P0	B1N3P0	EHI_156200		yes	yes	2	7.0025E-18	122.29		1	1	2622300	0	1262100	1360200			124
AGGMVFPLIFSTIVK	R	A	G	V	K	Q	1	0	0	0	0	0	0	2	0	2	1	1	1	2	1	1	1	0	0	2	0	15	0	1578.8844	C4LY68;C4M4T5	C4LY68	EHI_051720;EHI_193310		yes	no	2	0.0042302	41.743	1	2	1	3328100	597330	2207900	522930			125
AGIDVNKR	R	A	G	K	R	A	1	1	1	1	0	0	0	1	0	1	0	1	0	0	0	0	0	0	0	1	0	8	1	871.48756	C4M367;C4LZ42;P48151	C4M367	EHI_086120;RPS18	40S ribosomal protein S18	yes	no	2	0.0083804	163.67	2	1	1	17409000	4102900	7555100	5751400			126
AGITEGEIR	K	A	G	I	R	D	1	1	0	0	0	0	2	2	0	2	0	0	0	0	0	0	1	0	0	0	0	9	0	944.49271	C4LWS1	C4LWS1	EHI_198750		yes	yes	2	0.0011181	74.267	1	1	1	1814500	249360	1020400	544730			127
AGKFPTLLGK	K	A	G	G	K	N	1	0	0	0	0	0	0	2	0	0	2	2	0	1	1	0	1	0	0	0	0	10	1	1030.6175	B1N2I7	B1N2I7			yes	yes	2,3	0.00014878	104.82	2	2	2	26202000	3887200	11546000	10768000			128
AGLEESYAWESNGEGFVVR	K	A	G	V	R	E	2	1	1	0	0	0	4	3	0	0	1	0	0	1	0	2	0	1	1	2	0	19	0	2098.9596	C4M3S9	C4M3S9	EHI_163480		yes	yes	2	7.893E-20	140.89	1		1	4033200	2764700	0	1268500			129
AGLEIIER	K	A	G	E	R	H	1	1	0	0	0	0	2	1	0	2	1	0	0	0	0	0	0	0	0	0	0	8	0	899.50763	C4LU72;Q07569	C4LU72	EHI_110180;mhcA		yes	no	2	0.0016161	99.442	1	1	1	52680000	12197000	27531000	12952000			130
AGLESSNLIVGIDFTGSNASSGK	K	A	G	G	K	K	2	0	2	1	0	0	1	4	0	2	2	1	0	1	0	5	1	0	0	1	0	23	0	2223.1019	C4MBJ7	C4MBJ7	EHI_163260		yes	yes	2	1.4184E-09	95.996	1	1	1	7968700	1398400	4416000	2154300			131
AGLESSNLIVGIDFTGSNASSGKK	K	A	G	K	K	T	2	0	2	1	0	0	1	4	0	2	2	2	0	1	0	5	1	0	0	1	0	24	1	2351.1969	C4MBJ7	C4MBJ7	EHI_163260		yes	yes	3	5.5537E-15	125.77	1	1	1	16084000	2992500	7168100	5923100			132
AGMTHVIR	K	A	G	I	R	E	1	1	0	0	0	0	0	1	1	1	0	0	1	0	0	0	1	0	0	1	0	8	0	883.46981	C4LW09	C4LW09			yes	yes	2	4.3523E-06	174.73	1	1	1	6246800	94799	1713000	4439000			133
AGNNIAGAWASLLFTGK	R	A	G	G	K	Q	4	0	2	0	0	0	0	3	0	1	2	1	0	1	0	1	1	1	0	0	0	17	0	1689.8839	C4M8C7	C4M8C7	EHI_039350		yes	yes	2	6.0937E-05	57.173			1	1837300	0	0	1837300			134
AGQDADAMATDVSNTNAQLQEAR	R	A	G	A	R	A	6	1	2	3	0	3	1	1	0	0	1	0	1	0	0	1	2	0	0	1	0	23	0	2376.0612	C4LTJ9	C4LTJ9	EHI_012060		yes	yes	2	1.202E-09	94.389		1	1	2628300	0	1132700	1495600			135
AGQLGELEEQLIDLNPMLEAFGNAK	K	A	G	A	K	T	3	0	2	1	0	2	4	3	0	1	5	1	1	1	1	0	0	0	0	0	0	25	0	2699.3476	C4LU72;Q07569	C4LU72	EHI_110180;mhcA		yes	no	3	6.2481E-29	132.3	1	1	1	16365000	2179700	9902300	4282900			136
AGQMGFFK	R	A	G	F	K	R	1	0	0	0	0	1	0	2	0	0	0	1	1	2	0	0	0	0	0	0	0	8	0	884.42146	C4LW09;B1N4Y7	C4LW09	EHI_167520		yes	no	2	0.012776	72.789	1	1	2	20142000	810410	1723500	17608000			137
AGSIVTLIGDYFSHMK	K	A	G	M	K	K	1	0	0	1	0	0	0	2	1	2	1	1	1	1	0	2	1	0	1	1	0	16	0	1737.876	C4M7M4	C4M7M4	EHI_200230		yes	yes	3	0.0011166	50.534	1	1	1	1773200	538260	840200	394700			138
AGTIYDDILITDDIEEAEK	K	A	G	E	K	E	2	0	0	4	0	0	3	1	0	4	1	1	0	0	0	0	2	0	1	0	0	19	0	2123.0158	C4M296;F2VN92	C4M296	EHI_136160		yes	no	2	1.6481E-19	133.93	2	4	3	203720000	61020000	109520000	33187000			139
AGTIYDDILITDDIEEAEKEAK	K	A	G	A	K	V	3	0	0	4	0	0	4	1	0	4	1	2	0	0	0	0	2	0	1	0	0	22	1	2451.1904	C4M296;F2VN92	C4M296	EHI_136160		yes	no	2,3	4.5143E-12	125.79	2	1	2	128600000	73634000	12376000	42590000			140
AGVIAPNDVIVPAGDTGLDPTQTNFVQALNIASK	K	A	G	S	K	I	5	0	3	3	0	2	0	3	0	3	2	1	0	1	3	1	3	0	0	4	0	34	0	3405.778	B1N2Z3	B1N2Z3			yes	yes	3	0.034759	37.603			1	27517000	0	0	27517000			141
AGVPFLNER	K	A	G	E	R	I	1	1	1	0	0	0	1	1	0	0	1	0	0	1	1	0	0	0	0	1	0	9	0	1001.5294	C4LSR0;B1N3E9	C4LSR0	EHI_152220;EHI_150100		yes	no	2	0.00013914	123.35	1	1	1	11660000	3264900	6108100	2287300			142
AHIIQAPFTSVGGVNFNDKK	K	A	H	K	K	F	2	0	2	1	0	1	0	2	1	2	0	2	0	2	1	1	1	0	0	2	0	20	1	2142.1222	C4M8W3	C4M8W3	EHI_113970		yes	yes	3	1.8856E-13	111.65	1	1	1	11616000	1948800	5773800	3893800			143
AHLEDQETDPLLPNEDDLAPF	K	A	H	P	F	-	2	0	1	4	0	1	3	0	1	0	4	0	0	1	3	0	1	0	0	0	0	21	0	2378.0914	C4M3W1	C4M3W1	EHI_016390		yes	yes	2	4.5181E-09	73.138	1	1	1	5430200	415880	2830100	2184300			144
AHLHLTNER	K	A	H	E	R	I	1	1	1	0	0	0	1	0	2	0	2	0	0	0	0	0	1	0	0	0	0	9	0	1089.5679	C4M5D2	C4M5D2	EHI_121860		yes	yes	2,3	6.5967E-05	122.33		2	2	6823500	0	2313600	4509900			145
AHLSPVIQQAQNK	K	A	H	N	K	L	2	0	1	0	0	3	0	0	1	1	1	1	0	0	1	1	0	0	0	1	0	13	0	1432.7787	C4LWE8	C4LWE8	EHI_096350		yes	yes	2,3	4.4332E-08	124.12		1	2	3482000	0	349680	3132400			146
AHLVLFLAEQLK	K	A	H	L	K	G	2	0	0	0	0	1	1	0	1	0	4	1	0	1	0	0	0	0	0	1	0	12	0	1380.8129	C4M3U0	C4M3U0	EHI_163590		yes	yes	2	0.0046853	48.115	1	1		795840	264630	531200	0			147
AHNPNEIFR	K	A	H	F	R	S	1	1	2	0	0	0	1	0	1	1	0	0	0	1	1	0	0	0	0	0	0	9	0	1096.5414	C4LXZ0	C4LXZ0		60S ribosomal protein L18a	yes	yes	2,3	3.1676E-06	163.32	2	2	2	57254000	5116700	23859000	28278000			148
AHPQVFNVLLQLLDEGR	K	A	H	G	R	L	1	1	1	1	0	2	1	1	1	0	4	0	0	1	1	0	0	0	0	2	0	17	0	1948.053	B1N5U7;B1N538;B1N5T0;C4MB78;B1N523;B1N4V0;B1N3X2;B1N3R1;B1N2L8	B1N5U7	EHI_090840;EHI_155060;EHI_094680;EHI_034710;EHI_017350;EHI_005657;EHI_028920;EHI_022620		yes	no	3	1.0762E-06	66.826		1		368970	0	368970	0			149
AHQVVQEGYK	R	A	H	Y	K	Y	1	0	0	0	0	2	1	1	1	0	0	1	0	0	0	0	0	0	1	2	0	10	0	1157.5829	C4M6M6;C4M2N9	C4M6M6	EHI_147500;EHI_006050	Serine/threonine-protein phosphatase	yes	no	2	0.017547	54.198		1		301830	0	301830	0			150
AHVETLR	R	A	H	L	R	Q	1	1	0	0	0	0	1	0	1	0	1	0	0	0	0	0	1	0	0	1	0	7	0	824.45045	CON__P15497	CON__P15497			yes	yes	2	0.0044262	86.872	1	1	1	4188500	514720	2902600	771100		+	151
AIADTGLDVLVHATEAYVSVMANEYTDGLAR	R	A	I	A	R	E	6	1	1	3	0	0	2	2	1	1	3	0	1	0	0	1	3	0	2	4	0	31	0	3264.5973	Q24803;C4M2R2;C4M230;B1N387;O15628	Q24803	ADH2;EHI_160940;EHI_150490;EHI_024240	Aldehyde-alcohol dehydrogenase 2;Alcohol dehydrogenase;Acetaldehyde dehydrogenase	yes	no	3,4	0.00025054	63.095	2	2	2	11283000	1919200	6488600	2875200			152
AIAEMDNFEVEGR	K	A	I	G	R	K	2	1	1	1	0	0	3	1	0	1	0	0	1	1	0	0	0	0	0	1	0	13	0	1479.6664	C4M5C4;Q9NCC1	C4M5C4	EHI_121780;Ebp1		yes	no	2	1.4987E-09	154.28	1	1	1	23830000	484730	6023500	17322000			153
AIAEMNNFEVEGR	K	A	I	G	R	K	2	1	2	0	0	0	3	1	0	1	0	0	1	1	0	0	0	0	0	1	0	13	0	1478.6824	C4M5C4	C4M5C4	EHI_121780		yes	yes	2	2.5012E-09	149.41	1	1	3	45253000	5293600	20687000	19273000			154
AIAYDMPVPGYK	R	A	I	Y	K	T	2	0	0	1	0	0	0	1	0	1	0	1	1	0	2	0	0	0	2	1	0	12	0	1323.6533	C4LWJ2	C4LWJ2	EHI_096830	Phosphorylase	yes	yes	2	0.00076346	65.179		1	1	11641000	0	2507400	9133200			155
AICCSHGPVLR	K	A	I	L	R	T	1	1	0	0	2	0	0	1	1	1	1	0	0	0	1	1	0	0	0	1	0	11	0	1268.6118	B1N2F9;C4M0C2	B1N2F9	EHI_064530		yes	no	2,3	7.2955E-06	123.96	2	2		12004000	4442900	7561200	0			156
AICYMECSALTR	K	A	I	T	R	S	2	1	0	0	2	0	1	0	0	1	1	0	1	0	0	1	1	0	1	0	0	12	0	1473.6414	C4LTL7;Q24817	C4LTL7	EHI_012240;RACD	Rho-related protein racD	yes	no	2	0.018333	46.358		1		3668200	0	3668200	0			157
AIDFFER	R	A	I	E	R	H	1	1	0	1	0	0	1	0	0	1	0	0	0	2	0	0	0	0	0	0	0	7	0	896.43922	C4LWZ3	C4LWZ3			yes	yes	2	0.0039414	120.49	2	1	1	49326000	8249600	16600000	24476000			158
AIDFSQNNAQETDPTK	K	A	I	T	K	V	2	0	2	2	0	2	1	0	0	1	0	1	0	1	1	1	2	0	0	0	0	16	0	1777.8119	C4LWM7	C4LWM7	EHI_069390		yes	yes	2	8.2015E-05	60.489	1	1	1	2897800	506540	1761700	629650			159
AIDQFVEIKK	K	A	I	K	K	T	1	0	0	1	0	1	1	0	0	2	0	2	0	1	0	0	0	0	0	1	0	10	1	1189.6707	C4M2A1	C4M2A1	EHI_136210		yes	yes	3	0.015628	49.3	1	1	1	1911500	290200	839650	781660			160
AIDSDGNASLSAEEITK	R	A	I	T	K	A	3	0	1	2	0	0	2	1	0	2	1	1	0	0	0	3	1	0	0	0	0	17	0	1719.8163	B1N2G5	B1N2G5	EHI_148810		yes	yes	2	1.6576E-06	76.378	1	1	1	3661100	946300	1419000	1295800			161
AIEEASKYPISIICVGVGDGPFGVMENFDDVVK	K	A	I	V	K	N	2	0	1	3	1	0	3	4	0	4	0	2	1	2	2	2	0	0	1	5	0	33	1	3554.7313	C4MBJ7	C4MBJ7	EHI_163260		yes	yes	3	1.011E-06	90.363	1	1		4385700	1281500	3104200	0			162
AIESQKDVLK	K	A	I	L	K	K	1	0	0	1	0	1	1	0	0	1	1	2	0	0	0	1	0	0	0	1	0	10	1	1129.6343	C4LSX5	C4LSX5	EHI_148050		yes	yes	2	0.075583	37.995		1	1	560470	0	332610	227860			163
AIGIVHGIYGSK	R	A	I	S	K	Y	1	0	0	0	0	0	0	3	1	3	0	1	0	0	0	1	0	0	1	1	0	12	0	1213.6819	Q27650;C4LWV6	Q27650	LYS4;EHI_199110	Lysozyme	yes	no	2,3	0.0097022	45.507	2	1	2	6288100	3399800	1038200	1850100			164
AIGQLLYQLATK	K	A	I	T	K	L	2	0	0	0	0	2	0	1	0	1	3	1	0	0	0	0	1	0	1	0	0	12	0	1317.7656	C4M1P6	C4M1P6	EHI_062700		yes	yes	2	8.3566E-08	134.75	1	1	1	5902500	319640	1976100	3606800			165
AIIDGLQENLK	R	A	I	L	K	L	1	0	1	1	0	1	1	1	0	2	2	1	0	0	0	0	0	0	0	0	0	11	0	1212.6714	C4M2E3	C4M2E3	EHI_158240	3-ketoacyl-CoA synthase	yes	yes	2	7.5661E-05	96.009	2	1	1	73698000	6887900	37369000	29442000			166
AIIFIGPVWWWGLNAPIK	K	A	I	I	K	N	2	0	1	0	0	0	0	2	0	4	1	1	0	1	2	0	0	3	0	1	0	18	0	2080.1662	C4LWQ4	C4LWQ4	EHI_198580		yes	yes	2,3	1.1286E-06	71.08	2	2	1	8513400	2587100	3770000	2156300			167
AIIPQVQTINSFFEYSR	K	A	I	S	R	S	1	1	1	0	0	2	1	0	0	3	0	0	0	2	1	2	1	0	1	1	0	17	0	2012.0367	C4LXG8	C4LXG8	EHI_131000		yes	yes	2	1.6439E-18	165.34	2	1	1	18973000	5946300	8903700	4123200			168
AILALQSLSQLR	K	A	I	L	R	Q	2	1	0	0	0	2	0	0	0	1	4	0	0	0	0	2	0	0	0	0	0	12	0	1311.7874	Q9U7F6	Q9U7F6	adh112		yes	yes	2	2.8681E-07	113.38	1	1	1	4956700	1110400	2527600	1318600			169
AILEGDWVSAFER	R	A	I	E	R	I	2	1	0	1	0	0	2	1	0	1	1	0	0	1	0	1	0	1	0	1	0	13	0	1491.7358	C4M3N3	C4M3N3	EHI_140610		yes	yes	2	4.374E-08	110.38	1	1		2171400	575590	1595800	0			170
AILYLNTGYQR	K	A	I	Q	R	Q	1	1	1	0	0	1	0	1	0	1	2	0	0	0	0	0	1	0	2	0	0	11	0	1310.6983	CON__ENSEMBL:ENSBTAP00000024146	CON__ENSEMBL:ENSBTAP00000024146			yes	yes	2	0.0017234	62.466			1	3430500	0	0	3430500		+	171
AILYQAR	K	A	I	A	R	A	2	1	0	0	0	1	0	0	0	1	1	0	0	0	0	0	0	0	1	0	0	7	0	833.47594	C4LSC4	C4LSC4	EHI_153330		yes	yes	2	0.0034428	111.69	1	1	1	13726000	2037100	5688700	6000100			172
AIQAAFFYLEPR	R	A	I	P	R	H	3	1	0	0	0	1	1	0	0	1	1	0	0	2	1	0	0	0	1	0	0	12	0	1424.7452	CON__Q3SZR3	CON__Q3SZR3			yes	yes	2	2.693E-06	98.902	1	1	1	3720300	962640	2171100	586600		+	173
AIQEVSQK	K	A	I	Q	K	N	1	0	0	0	0	2	1	0	0	1	0	1	0	0	0	1	0	0	0	1	0	8	0	901.4869	C4LWE8	C4LWE8	EHI_096350		yes	yes	2	0.028798	68.383	1			0	0	0	0			174
AIQFSDEHGAVCPLNWKPGK	K	A	I	G	K	D	2	0	1	1	1	1	1	2	1	1	1	2	0	1	2	1	0	1	0	1	0	20	1	2253.1001	Q24841;C4MAR7;O96874;P19476;C4MA54;C4M8W7;C4M3Q0;C4M6Q4;C4MBP3;O96875;B1N5A8;B1N623;B1N5Y9;B1N5L9	Q24841	EHI_001420;cbp-30;EHI_061980;EHI_114010;EHI_145840;EHI_201250;EHI_122310;EHI_123390;EHI_139570;EHI_121620;EHI_084260	Putative peroxiredoxin	yes	no	2,3	0.0004764	69.747	1	2	1	30702000	3508900	26575000	618130			175
AISAAVENGVAR	K	A	I	A	R	N	4	1	1	0	0	0	1	1	0	1	0	0	0	0	0	1	0	0	0	2	0	12	0	1156.62	C4M2R6	C4M2R6	EHI_160980		yes	yes	2	2.4858E-16	194.17	1	2	1	113320000	18725000	65367000	29224000			176
AISFGVK	K	A	I	V	K	A	1	0	0	0	0	0	0	1	0	1	0	1	0	1	0	1	0	0	0	1	0	7	0	720.41703	C4M2A1	C4M2A1	EHI_136210		yes	yes	2	0.054068	55.504	1	1	1	2171400	367750	1011700	791940			177
AISGGMFGAADWFNK	K	A	I	N	K	L	3	0	1	1	0	0	0	3	0	1	0	1	1	2	0	1	0	1	0	0	0	15	0	1570.7238	C4LWJ2;Q8IT44;B1N3Q3	C4LWJ2	EHI_096830;EHI_189300	Phosphorylase	yes	no	2	6.0362E-07	93.237	1	1	1	9386500	3035300	4673500	1677700			178
AISGTMYSMIPDWVETIPTELNKDENSVILFSDKPK	R	A	I	P	K	R	1	0	2	3	0	0	3	1	0	4	2	3	2	1	3	4	3	1	1	2	0	36	2	4068.0112	C4M067	C4M067	EHI_021560		yes	yes	4	0.058754	37.162	1	1	1	6163100	724370	2063600	3375000			179
AISISNYAVTLENIPITLNFDQR	K	A	I	Q	R	V	2	1	3	1	0	1	1	0	0	4	2	0	0	1	1	2	2	0	1	1	0	23	0	2591.3595	C4M0X6;Q05352;P20302;P20301	C4M0X6	EHI_015380	Antigenic protein P1;Antigenic protein NP1	yes	no	2,3	7.3191E-15	106.42	2	2	2	12186000	4030200	6483300	1672700			180
AISNNLKPDALFVK	K	A	I	V	K	I	2	0	2	1	0	0	0	0	0	1	2	2	0	1	1	1	0	0	0	1	0	14	1	1528.8613	C4LZ19	C4LZ19	EHI_009410		yes	yes	2,3	1.0301E-05	102.64	2	2	2	14040000	2740200	7106200	4193600			181
AISSQFAEEYRK	K	A	I	R	K	G	2	1	0	0	0	1	2	0	0	1	0	1	0	1	0	2	0	0	1	0	0	12	1	1427.7045	C4M727;C4M9C4	C4M727	EHI_183480;EHI_146370		no	no	2,3	2.2058E-58	201.46	2	1	2	68581000	13326000	24910000	30345000			182
AITDAYYR	R	A	I	Y	R	G	2	1	0	1	0	0	0	0	0	1	0	0	0	0	0	0	1	0	2	0	0	8	0	971.47125	Q9BLE3;C4M2S0	Q9BLE3	EhRab11C;EHI_161030		yes	no	2	0.0019434	122.74	1		1	3651900	0	0	3651900			183
AITITLNSFGTDLSR	R	A	I	S	R	D	1	1	1	1	0	0	0	1	0	2	2	0	0	1	0	2	3	0	0	0	0	15	0	1607.8519	C4M399	C4M399	EHI_106350		yes	yes	2	4.0277E-07	69.261		1		6060700	0	6060700	0			184
AITNAYYR	R	A	I	Y	R	G	2	1	1	0	0	0	0	0	0	1	0	0	0	0	0	0	1	0	2	0	0	8	0	970.48723	Q6AW60;O15785;Q9BLE4;Q5NT42	Q9BLE4	EhRAB11A;Rab11;EhRab11B;EhRab11D		no	no	1	0.0014748	138.55	1	1	1	6612800	1325900	2832400	2454400			185
AIVADTCGSNLPFDVFLAVVK	R	A	I	V	K	A	3	0	1	2	1	0	0	1	0	1	2	1	0	2	1	1	1	0	0	4	0	21	0	2235.1609	C4LUR3	C4LUR3	cpbf6		yes	yes	2,3	6.8633E-06	63.302	2	2	1	4839000	1385400	3249500	204080			186
AIVVSEDTAK	K	A	I	A	K	R	2	0	0	1	0	0	1	0	0	1	0	1	0	0	0	1	1	0	0	2	0	10	0	1031.5499	C4M8T2	C4M8T2	EHI_147010		yes	yes	2	0.00044761	83.883	1	1	1	22043000	4650800	10882000	6509600			187
AIYQDLLDQGLMQK	R	A	I	Q	K	T	1	0	0	2	0	3	0	1	0	1	3	1	1	0	0	0	0	0	1	0	0	14	0	1634.8338	C4M3G1;C4LU44	C4M3G1	EHI_017560;EHI_068530		yes	no	2	0.0027968	46.318	1			756100	756100	0	0			188
AKDLEAQLNEVQDNHEK	K	A	K	E	K	A	2	0	2	2	0	2	3	0	1	0	2	2	0	0	0	0	0	0	0	1	0	17	1	1979.9548	C4LU72;Q07569	C4LU72	EHI_110180;mhcA		yes	no	2,3	4.9082E-14	140.89	2	2	2	81718000	19410000	38927000	23380000			189
AKEGDYQFGK	R	A	K	G	K	T	1	0	0	1	0	1	1	2	0	0	0	2	0	1	0	0	0	0	1	0	0	10	1	1141.5404	C4LU72	C4LU72	EHI_110180		yes	yes	2	4.7428E-05	116.55	1	1	1	11871000	3800300	6789900	1280700			190
AKEYPAILEWMNK	K	A	K	N	K	K	2	0	1	0	0	0	2	0	0	1	1	2	1	0	1	0	0	1	1	0	0	13	1	1591.8068	Q86M34;C4M7C8	Q86M34	HEXB;EHI_007330	Beta-hexosaminidase subunit beta;Beta-hexosaminidase	yes	no	3	0.025131	47.037	1	1	1	3778000	1205800	1682400	889860			191
AKFEELNLELFK	R	A	K	F	K	S	1	0	1	0	0	0	3	0	0	0	3	2	0	2	0	0	0	0	0	0	0	12	1	1479.7973	O77164;C4M770	C4M770	BiP;EHI_199590		no	no	2,3	2.9991E-08	148.48	2	2	2	227040000	54010000	134110000	38917000			192
AKFPGGIK	K	A	K	I	K	V	1	0	0	0	0	0	0	2	0	1	0	2	0	1	1	0	0	0	0	0	0	8	1	816.48577	C4MAF9;Q9UAB5;Q9NJW1	Q9NJW1	EHI_167300;grainin 1;grainin 2		no	no	2,3	0.0029579	91.516	2	2	2	124050000	30093000	53118000	40842000			193
AKIEDELAK	R	A	K	A	K	Y	2	0	0	1	0	0	2	0	0	1	1	2	0	0	0	0	0	0	0	0	0	9	1	1015.555	P42650;C4M0F4	P42650	EHI_006810	14-3-3 protein 3	yes	no	2	0.00024404	99.283	1	1	1	6028200	1235400	3112100	1680700			194
AKIEQELSQK	R	A	K	Q	K	C	1	0	0	0	0	2	2	0	0	1	1	2	0	0	0	1	0	0	0	0	0	10	1	1172.6401	C4LXB1;P42649	C4LXB1	EHI_098280	14-3-3 protein 2	yes	no	2	4.2097E-05	117.25	1	1	1	8024000	1502500	5113300	1408200			195
AKIEYYAVLAK	R	A	K	A	K	V	3	0	0	0	0	0	1	0	0	1	1	2	0	0	0	0	0	0	2	1	0	11	1	1267.7176	C4LZZ0	C4LZZ0	EHI_065740		yes	yes	2,3	0.00039176	85.554	2	2	2	43799000	8721700	27914000	7162600			196
AKLPIYSAVYK	K	A	K	Y	K	N	2	0	0	0	0	0	0	0	0	1	1	2	0	0	1	1	0	0	2	1	0	11	1	1251.7227	C4M9F9;B1N3K9	C4M9F9	EHI_067530;EHI_140540		no	no	3	0.032718	48.188	1		1	9813300	915580	0	8897700			197
AKLQNLK	K	A	K	L	K	I	1	0	1	0	0	1	0	0	0	0	2	2	0	0	0	0	0	0	0	0	0	7	1	813.50724	C4M2S6	C4M2S6	EHI_076850		yes	yes	2	0.013755	76.847	1	1		4118500	710740	3407800	0			198
AKPVLEDLR	K	A	K	L	R	Q	1	1	0	1	0	0	1	0	0	0	2	1	0	0	1	0	0	0	0	1	0	9	1	1039.6026	CON__P15497	CON__P15497			yes	yes	3	0.0073011	70.439	1	1	1	3740200	490400	2868100	381630		+	199
AKVPEVPQDIPLVGPQTPFGFRPYY	K	A	K	Y	Y	-	1	1	0	1	0	2	1	2	0	1	1	1	0	2	6	0	1	0	2	3	0	25	2	2814.4745	C4LV54	C4LV54	EHI_182730		yes	yes	3	0.006905	74.876		1	1	7819100	0	3161900	4657200			200
AKYEAEIEELTTEAEDALK	K	A	K	L	K	A	4	0	0	1	0	0	6	0	0	1	2	2	0	0	0	0	2	0	1	0	0	19	1	2152.0423	C4LU72;Q07569	C4LU72	EHI_110180;mhcA		yes	no	2,3	3.0188E-18	141.31	2	2	2	70723000	25817000	38421000	6485000			201
AKYGQDATNVGDEGGFAPNVSGAR	K	A	K	A	R	E	4	1	2	2	0	1	1	5	0	0	0	1	0	1	1	1	1	0	1	2	0	24	1	2380.1044	P51555;C4LXE8	P51555	ENL-1;EHI_130700	Enolase 1	yes	no	3	0.0053456	71.071	1	1	1	4917500	764870	2434400	1718200			202
ALADAITAVTK	K	A	L	T	K	K	4	0	0	1	0	0	0	0	0	1	1	1	0	0	0	0	2	0	0	1	0	11	0	1072.6128	C4MAN6	C4MAN6	EHI_016130		yes	yes	2	0.052988	33.751		1		2597300	0	2597300	0			203
ALADKYGAEFLEVSAK	K	A	L	A	K	A	4	0	0	1	0	0	2	1	0	0	2	2	0	1	0	1	0	0	1	1	0	16	1	1710.8829	C4M8B0;Q24805	C4M8B0	EHI_058090;EhRAP2		yes	no	2,3	4.6127E-09	126.07	2	2	2	34553000	5832100	14994000	13727000			204
ALAEFAEK	R	A	L	E	K	R	3	0	0	0	0	0	2	0	0	0	1	1	0	1	0	0	0	0	0	0	0	8	0	877.45453	Q9NH04;B1N2J0;G5EKL5	Q9NH04	EHI_044970;EHI_050330;ME	Malic enzyme	yes	no	2	0.0058009	72.038	1	1	1	9501700	2043500	4401300	3056900			205
ALAEQIR	R	A	L	I	R	S	2	1	0	0	0	1	1	0	0	1	1	0	0	0	0	0	0	0	0	0	0	7	0	799.4552	C4M338;C4LVQ7	C4M338	EHI_059680;EHI_186900		yes	no	2	0.0033513	122.79	1	1	1	5724700	1221800	2211200	2291700			206
ALAMHLNGAFK	K	A	L	F	K	F	3	0	1	0	0	0	0	1	1	0	2	1	1	1	0	0	0	0	0	0	0	11	0	1171.6172	C4M067	C4M067	EHI_021560		yes	yes	2,3	0.00049403	68.626	2	2	2	17607000	4659100	8073100	4874700			207
ALANSISEAEEISK	R	A	L	S	K	E	3	0	1	0	0	0	3	0	0	2	1	1	0	0	0	3	0	0	0	0	0	14	0	1460.7359	C4M784	C4M784	EHI_044370		yes	yes	2	1.74E-08	110.44	1	1	1	30119000	9480500	14641000	5998400			208
ALAPYDDDGLIPVFGFGDK	R	A	L	D	K	R	2	0	0	4	0	0	0	3	0	1	2	1	0	2	2	0	0	0	1	1	0	19	0	2008.9782	C4MBJ7	C4MBJ7	EHI_163260		yes	yes	2	5.3939E-07	78.674	1	1	1	19027000	3847900	9505700	5673800			209
ALAPYDDDGLIPVFGFGDKR	R	A	L	K	R	T	2	1	0	4	0	0	0	3	0	1	2	1	0	2	2	0	0	0	1	1	0	20	1	2165.0793	C4MBJ7	C4MBJ7	EHI_163260		yes	yes	3	1.3247E-06	77.871	1	1	1	64313000	13265000	29795000	21253000			210
ALCEAVAAATQAGVLTIVGGGDTPTALK	K	A	L	L	K	K	7	0	0	1	1	1	1	4	0	1	3	1	0	0	1	0	4	0	0	3	0	28	0	2654.3949	C4M192	C4M192	EHI_188180	Phosphoglycerate kinase	yes	yes	3	0.06728	30.355	1	1	1	3156300	807870	1635300	713100			211
ALCEAVAAATQAGVLTIVGGGDTPTALKK	K	A	L	K	K	F	7	0	0	1	1	1	1	4	0	1	3	2	0	0	1	0	4	0	0	3	0	29	1	2782.4899	C4M192	C4M192	EHI_188180	Phosphoglycerate kinase	yes	yes	4	0.050508	37.424	1	1	1	10503000	1577400	7931000	994330			212
ALDGLVEVK	K	A	L	V	K	V	1	0	0	1	0	0	1	1	0	0	2	1	0	0	0	0	0	0	0	2	0	9	0	942.5386	Q24818;C4LTX6;Q24860	Q24818	pfo1;EHI_051060		yes	no	1	0.00091251	103.55		1	1	2453000	0	1189700	1263300			213
ALDGNTTVNTSK	K	A	L	S	K	C	1	0	2	1	0	0	0	1	0	0	1	1	0	0	0	1	3	0	0	1	0	12	0	1219.6044	C4M295;B1N3T9	C4M295	EHI_136150;EHI_081430	Adenylyl cyclase-associated protein	yes	no	2	9.6638E-08	134.75	1	1	1	3299700	379670	451140	2468900			214
ALDITEFLHLMK	K	A	L	M	K	C	1	0	0	1	0	0	1	0	1	1	3	1	1	1	0	0	1	0	0	0	0	12	0	1429.7639	B1N2G5	B1N2G5	EHI_148810		yes	yes	3	0.042135	27.554	1	1	1	808510	316290	223990	268230			215
ALDKLPNDSSVNEEIK	K	A	L	I	K	S	1	0	2	2	0	0	2	0	0	1	2	2	0	0	1	2	0	0	0	1	0	16	1	1770.9	B1N2G5	B1N2G5	EHI_148810		yes	yes	2	2.4277E-05	82.59	1	1	1	3035600	772390	1395100	868080			216
ALDLEPAK	K	A	L	A	K	A	2	0	0	1	0	0	1	0	0	0	2	1	0	0	1	0	0	0	0	0	0	8	0	855.47018	C4LWF0	C4LWF0	EHI_096370		yes	yes	2	0.0032621	80.684	1	1	1	4737300	1058400	1696600	1982300			217
ALDLTESDIVK	K	A	L	V	K	K	1	0	0	2	0	0	1	0	0	1	2	1	0	0	0	1	1	0	0	1	0	11	0	1202.6394	B1N2Z3	B1N2Z3			yes	yes	2	5.3538E-05	97.734	1	1	1	46653000	9630000	24710000	12313000			218
ALDLTESDIVKK	K	A	L	K	K	F	1	0	0	2	0	0	1	0	0	1	2	2	0	0	0	1	1	0	0	1	0	12	1	1330.7344	B1N2Z3	B1N2Z3			yes	yes	2,3	4.3349E-07	90.697	1	1	2	35809000	5810300	20355000	9643900			219
ALEDEIEK	K	A	L	E	K	I	1	0	0	1	0	0	3	0	0	1	1	1	0	0	0	0	0	0	0	0	0	8	0	945.46549	C4LU72;Q07569	C4LU72	EHI_110180;mhcA		yes	no	2	0.0015993	89.698	1	1	1	16496000	2646500	8894600	4954400			220
ALEESNYELEGK	R	A	L	G	K	I	1	0	1	0	0	0	4	1	0	0	2	1	0	0	0	1	0	0	1	0	0	12	0	1380.6409	CON__P13645;CON__P02535-1	CON__P13645			yes	no	2	1.0153E-07	119.39		1		7280100	0	7280100	0		+	221
ALEFGAEGIGLCR	K	A	L	C	R	T	2	1	0	0	1	0	2	3	0	1	2	0	0	1	0	0	0	0	0	0	0	13	0	1391.6867	Q24801;P37213	Q24801	EHI_009530;PPDK	Pyruvate, phosphate dikinase	yes	no	2	3.7128E-08	132.56	1	1		8136700	1806500	6330200	0			222
ALEIYGNIISYIDHQQYINK	K	A	L	N	K	V	1	0	2	1	0	2	1	1	1	5	1	1	0	0	0	1	0	0	3	0	0	20	0	2394.222	C4M9B1	C4M9B1	EHI_193090		yes	yes	3	0.00060729	46.461	1	1		1465200	259090	1206100	0			223
ALEPFDDDRLIPTYGFGDVTTTNK	R	A	L	N	K	S	1	1	1	4	0	0	1	2	0	1	2	1	0	2	2	0	4	0	1	1	0	24	1	2684.297	C4M5Y9	C4M5Y9	EHI_137110		yes	yes	2,3	2.7351E-07	101.3	1	1	2	17279000	2890800	5622800	8765000			224
ALETHTYFER	K	A	L	E	R	H	1	1	0	0	0	0	2	0	1	0	1	0	0	1	0	0	2	0	1	0	0	10	0	1265.6041	CON__Q1RMK2	CON__Q1RMK2			yes	yes	2,3	1.0012E-05	147.74	2	2	2	253270000	67953000	119700000	65611000		+	225
ALETTIIEFINDIDKK	K	A	L	K	K	S	1	0	1	2	0	0	2	0	0	4	1	2	0	1	0	0	2	0	0	0	0	16	1	1862.0037	C4LZB9	C4LZB9	EHI_000700		yes	yes	3	0.043802	30.072		1	1	1724100	0	1172900	551200			226
ALFETAK	K	A	L	A	K	A	2	0	0	0	0	0	1	0	0	0	1	1	0	1	0	0	1	0	0	0	0	7	0	778.4225	C4LWE7	C4LWE7	EHI_096340		yes	yes	2	0.0625	62.659		1		4111600	0	4111600	0			227
ALFGLNEVTVDFR	R	A	L	F	R	E	1	1	1	1	0	0	1	1	0	0	2	0	0	2	0	0	1	0	0	2	0	13	0	1479.7722	C4M0A8	C4M0A8	EHI_005150		yes	yes	2	5.5894E-13	177.1	1	1	1	22966000	5139800	12883000	4943100			228
ALFLITTK	R	A	L	T	K	G	1	0	0	0	0	0	0	0	0	1	2	1	0	1	0	0	2	0	0	0	0	8	0	905.5586	Q5FZP2;C4M1H4;C4LVP2	Q5FZP2	EHI_148280;EHI_192540;EHI_186750		yes	no	2	0.041097	51.193			1	325360	0	0	325360			229
ALFSELQYGENVR	R	A	L	V	R	I	1	1	1	0	0	1	2	1	0	0	2	0	0	1	0	1	0	0	1	1	0	13	0	1524.7573	Q1EQ16;B1N355	Q1EQ16	EHI_135430;EHI_124560		yes	no	2	3.5199E-12	167.71	1	1	1	13502000	2645800	7305500	3551100			230
ALGAQVK	K	A	L	V	K	A	2	0	0	0	0	1	0	1	0	0	1	1	0	0	0	0	0	0	0	1	0	7	0	685.41227	Q24858;Q24813;B1N4I3	Q24858	EHI_014030;EHI_055400		no	no	2	0.029728	62.978		1	1	4205500	0	2554000	1651500			231
ALGDKDIVCVDDLIHEIYTVGK	K	A	L	G	K	N	1	0	0	4	1	0	1	2	1	3	2	2	0	0	0	0	1	0	1	3	0	22	1	2472.257	C4MA09	C4MA09	EHI_146530		yes	yes	3,4	3.5346E-07	98.21	3	2	2	24411000	3670800	16394000	4345800			232
ALGIVLAQTFGIR	R	A	L	I	R	E	2	1	0	0	0	1	0	2	0	2	2	0	0	1	0	0	1	0	0	1	0	13	0	1357.8082	C4M8M7	C4M8M7	EHI_114320		yes	yes	2	2.1974E-23	212.89	1	2	1	10536000	1879100	6566500	2090400			233
ALHTFDPSK	K	A	L	S	K	F	1	0	0	1	0	0	0	0	1	0	1	1	0	1	1	1	1	0	0	0	0	9	0	1014.5134	C4LWF0	C4LWF0	EHI_096370		yes	yes	3	0.00042518	76.345	1	1	1	4096700	807170	1858600	1430900			234
ALIAYNQK	K	A	L	Q	K	F	2	0	1	0	0	1	0	0	0	1	1	1	0	0	0	0	0	0	1	0	0	8	0	919.51272	B1N316;C4M2R7;C4LZP6	B1N316	EHI_160990;EHI_038620		yes	no	2	0.0018158	117.93	1	1	1	38515000	4402300	17488000	16625000			235
ALIDIEDYR	R	A	L	Y	R	K	1	1	0	2	0	0	1	0	0	2	1	0	0	0	0	0	0	0	1	0	0	9	0	1106.5608	C4LWW4	C4LWW4	EHI_126880	Methionine aminopeptidase	yes	yes	2	0.0001237	135.71	1	1	1	6456100	1083400	2577500	2795200			236
ALIDIEDYRK	R	A	L	R	K	A	1	1	0	2	0	0	1	0	0	2	1	1	0	0	0	0	0	0	1	0	0	10	1	1234.6558	C4LWW4	C4LWW4	EHI_126880	Methionine aminopeptidase	yes	yes	3	0.0022403	63.184	1	1	1	7155000	935130	2898000	3321900			237
ALIEQEPENEK	K	A	L	E	K	I	1	0	1	0	0	1	4	0	0	1	1	1	0	0	1	0	0	0	0	0	0	11	0	1298.6354	B1N2W5	B1N2W5	EHI_098490		yes	yes	2	0.026825	45.829			1	859300	0	0	859300			238
ALIMDSDTIPVVSILFGMTEIIQK	K	A	L	Q	K	E	1	0	0	2	0	1	1	1	0	5	2	1	2	1	1	2	2	0	0	2	0	24	0	2633.406	Q1EPY2;B1N3T5	Q1EPY2	EHI_160900;EHI_154290		yes	no	3	0.020263	36.166		1	1	1672500	0	1370500	302030			239
ALITQPELLILDEATSALDSESEMIVQQAIDK	R	A	L	D	K	I	4	0	0	3	0	3	4	0	0	4	5	1	1	0	1	3	2	0	0	1	0	32	0	3483.7906	Q24809;B1N2J5;B1N3U1	Q24809	EhPGP6;EHI_050640;EHI_081130		no	no	3,4	5.4262E-18	108.01	1	1	1	12552000	1049200	5454400	6048400			240
ALKEPPKDR	K	A	L	D	R	K	1	1	0	1	0	0	1	0	0	0	1	2	0	0	2	0	0	0	0	0	0	9	2	1052.5978	C4M1E1	C4M1E1			yes	yes	2,3	0.001037	101.38	2	2	2	35369000	3665600	16072000	15632000			241
ALKPVYENLAK	K	A	L	A	K	E	2	0	1	0	0	0	1	0	0	0	2	2	0	0	1	0	0	0	1	1	0	11	1	1244.7129	C4LU87	C4LU87	EHI_110350		yes	yes	3	0.014704	58.511	1	1		7701100	3172300	4528800	0			242
ALLAYAFALAGNQER	K	A	L	E	R	R	5	1	1	0	0	1	1	1	0	0	3	0	0	1	0	0	0	0	1	0	0	15	0	1606.8467	CON__ENSEMBL:ENSBTAP00000024146	CON__ENSEMBL:ENSBTAP00000024146			yes	yes	3	0.041604	29.785	1	1	1	3222300	258240	2255400	708670		+	243
ALLDDGTAWGQFCSFVNSMR	R	A	L	M	R	-	2	1	1	2	1	1	0	2	0	0	2	0	1	2	0	2	1	1	0	1	0	20	0	2274.0198	C4M1H6;C4LYK5	C4M1H6	EHI_192590;EHI_118440		yes	no	2	2.6888E-06	56.017	1	2		6692600	1530900	5161700	0			244
ALLPQLHLK	R	A	L	L	K	M	1	0	0	0	0	1	0	0	1	0	4	1	0	0	1	0	0	0	0	0	0	9	0	1031.6492	C4M835	C4M835	EHI_108710		yes	yes	3	0.0061614	52.482		1		838370	0	838370	0			245
ALLTNCHIAQEAAIK	R	A	L	I	K	A	4	0	1	0	1	1	1	0	1	2	2	1	0	0	0	0	1	0	0	0	0	15	0	1651.8716	C4LU42	C4LU42	EHI_068510		yes	yes	3	0.045374	27.767	1	1		2256500	711630	1544900	0			246
ALLYIPAEGPNPFAPK	R	A	L	P	K	D	3	0	1	0	0	0	1	1	0	1	2	1	0	1	4	0	0	0	1	0	0	16	0	1696.9188	C4M3S9	C4M3S9	EHI_163480		yes	yes	2	8.9518E-05	61.444	2	1	1	47186000	18705000	19462000	9019300			247
ALLYIPAEGPNPFAPKDPEK	R	A	L	E	K	L	3	0	1	1	0	0	2	1	0	1	2	2	0	1	5	0	0	0	1	0	0	20	1	2166.1361	C4M3S9	C4M3S9	EHI_163480		yes	yes	2,3	7.3398E-08	98.175	2	2	2	59291000	10645000	36127000	12518000			248
ALMESIFK	K	A	L	F	K	A	1	0	0	0	0	0	1	0	0	1	1	1	1	1	0	1	0	0	0	0	0	8	0	937.49429	C4LWJ4;C4LU86	C4LWJ4	EHI_096850;EHI_110340	Ribosomal protein L19	yes	no	2	0.0028471	81.296	1	1	1	16796000	1560300	3490100	11746000			249
ALNNAISK	K	A	L	S	K	E	2	0	2	0	0	0	0	0	0	1	1	1	0	0	0	1	0	0	0	0	0	8	0	829.46577	C4M7M3;B1N351	C4M7M3	EHI_199950;EHI_124320		yes	no	2	0.0073772	71.708	1	1	1	3140800	845310	1163400	1132100			250
ALNVDVLK	K	A	L	L	K	T	1	0	1	1	0	0	0	0	0	0	2	1	0	0	0	0	0	0	0	2	0	8	0	870.51747	C4LT02	C4LT02			yes	yes	2	0.0029476	82.279	1	1	1	31310000	4114900	15126000	12069000			251
ALPIQELPFSR	R	A	L	S	R	S	1	1	0	0	0	1	1	0	0	1	2	0	0	1	2	1	0	0	0	0	0	11	0	1269.7081	C4M342	C4M342	cpbf8		yes	yes	2	9.0489E-06	110.84	2	1	1	65252000	17654000	21939000	25659000			252
ALPKEETTTER	K	A	L	E	R	K	1	1	0	0	0	0	3	0	0	0	1	1	0	0	1	0	3	0	0	0	0	11	1	1273.6514	C4M5C4;Q9NCC1	C4M5C4	EHI_121780;Ebp1		yes	no	2,3	0.0013236	76.302		1	2	11514000	0	99419	11415000			253
ALPMLGFNCNK	K	A	L	N	K	R	1	0	2	0	1	0	0	1	0	0	2	1	1	1	1	0	0	0	0	0	0	11	0	1263.6104	Q9NJW1;B1N3T3	Q9NJW1	grainin 2;EHI_111720		yes	no	2	6.9269E-06	130.66	1	2	1	26140000	11513000	11747000	2879100			254
ALPMLGFNCNKR	K	A	L	K	R	S	1	1	2	0	1	0	0	1	0	0	2	1	1	1	1	0	0	0	0	0	0	12	1	1419.7115	Q9NJW1;B1N3T3	Q9NJW1	grainin 2;EHI_111720		yes	no	2	2.4343E-07	155.06	1	1	1	30620000	12363000	15019000	3238400			255
ALQDEIK	K	A	L	I	K	F	1	0	0	1	0	1	1	0	0	1	1	1	0	0	0	0	0	0	0	0	0	7	0	815.43888	Q1EQ41	Q1EQ41	EHI_023070		yes	yes	2	0.0049037	85.265	1	1	1	8391100	1731700	4531100	2128400			256
ALQEEKENVESSK	K	A	L	S	K	N	1	0	1	0	0	1	4	0	0	0	1	2	0	0	0	2	0	0	0	1	0	13	1	1489.726	C4LU72;Q07569	C4LU72	EHI_110180;mhcA		yes	no	2,3	1.5005E-09	165.64	3	2	2	34200000	9467000	14798000	9935300			257
ALQEIPDQYAFIK	K	A	L	I	K	E	2	0	0	1	0	2	1	0	0	2	1	1	0	1	1	0	0	0	1	0	0	13	0	1534.8031	C4M5Y9	C4M5Y9	EHI_137110		yes	yes	2	1.1628E-06	100.02	1	1	1	46852000	8163600	23055000	15633000			258
ALQIFEQFDDIR	R	A	L	I	R	R	1	1	0	2	0	2	1	0	0	2	1	0	0	2	0	0	0	0	0	0	0	12	0	1493.7514	Q1EQ28	Q1EQ28			yes	yes	2	0.042788	39.394			1	304670	0	0	304670			259
ALQIFEQFDDIRR	R	A	L	R	R	V	1	2	0	2	0	2	1	0	0	2	1	0	0	2	0	0	0	0	0	0	0	13	1	1649.8526	Q1EQ28	Q1EQ28			yes	yes	3	1.9199E-07	112.5	1	1	1	3239300	609800	1446100	1183400			260
ALQLIQK	R	A	L	Q	K	N	1	0	0	0	0	2	0	0	0	1	2	1	0	0	0	0	0	0	0	0	0	7	0	812.51199	C4LWA4	C4LWA4	EHI_155530		yes	yes	2	0.0056759	82.386			1	2046700	0	0	2046700			261
ALQQVTDTLTDEYNPK	K	A	L	P	K	L	1	0	1	2	0	2	1	0	0	0	2	1	0	0	1	0	3	0	1	1	0	16	0	1834.8949	C4LWR5	C4LWR5	EHI_198690		yes	yes	2	4.9246E-07	84.508	1	1	1	3929700	572340	2059700	1297600			262
ALSDAVSNVLPNTTDK	K	A	L	D	K	F	2	0	2	2	0	0	0	0	0	0	2	1	0	0	1	2	2	0	0	2	0	16	0	1643.8366	C4M1L7	C4M1L7	EHI_133530		yes	yes	2	3.5759E-13	138.05	1	1	1	10413000	2074700	4520700	3818000			263
ALSEASNSASFDIR	K	A	L	I	R	D	3	1	1	1	0	0	1	0	0	1	1	0	0	1	0	4	0	0	0	0	0	14	0	1466.7001	B1N2V8;Q1EQ26	B1N2V8	EHI_013040		yes	no	2	0.0002769	61.444	1	1		1830300	1666100	164290	0			264
ALSSPHTFIR	K	A	L	I	R	T	1	1	0	0	0	0	0	0	1	1	1	0	0	1	1	2	1	0	0	0	0	10	0	1127.6087	B1N424	B1N424	EHI_083430		yes	yes	3	0.00013494	85.29		1	1	1915600	0	179580	1736000			265
ALSVQQQDR	R	A	L	D	R	I	1	1	0	1	0	3	0	0	0	0	1	0	0	0	0	1	0	0	0	1	0	9	0	1043.536	O77164;C4M770	C4M770	BiP;EHI_199590		no	no	2	6.6403E-09	177.36	1	1	1	34810000	7724000	14357000	12729000			266
ALTNANIEDLIMDAGSAPVAAAPAAQNEATEEKK	K	A	L	K	K	E	10	0	3	2	0	1	4	1	0	2	2	2	1	0	2	1	2	0	0	1	0	34	1	3423.6828	C4LZ75	C4LZ75	EHI_104660		yes	yes	3	9.6841E-05	74.282			1	2182500	0	0	2182500			267
ALTSTEIPATAIK	K	A	L	I	K	R	3	0	0	0	0	0	1	0	0	2	1	1	0	0	1	1	3	0	0	0	0	13	0	1314.7395	C4LWS5	C4LWS5	EHI_198790		yes	yes	2	0.00030079	73.36		1	1	4193700	0	2055500	2138200			268
ALVEALNK	K	A	L	N	K	K	2	0	1	0	0	0	1	0	0	0	2	1	0	0	0	0	0	0	0	1	0	8	0	856.50182	C4M1L7	C4M1L7	EHI_133530		yes	yes	2	0.0043031	74.184	1	1	1	5087900	1402400	2057600	1627900			269
ALVEFIFWK	K	A	L	W	K	Y	1	0	0	0	0	0	1	0	0	1	1	1	0	2	0	0	0	1	0	1	0	9	0	1151.6379	C4M5P4	C4M5P4	EHI_040650		yes	yes	2	0.0090124	54.982	1	1	1	1435300	264610	749550	421140			270
ALYCFIAEDCDNDKYTGLLK	K	A	L	L	K	A	2	0	1	3	2	0	1	1	0	1	3	2	0	1	0	0	1	0	2	0	0	20	1	2408.1028	C4LSC4	C4LSC4	EHI_153330		yes	yes	3	0.0002609	69.986	1	1	1	6976600	1549900	4923900	502840			271
ALYFDYK	K	A	L	Y	K	N	1	0	0	1	0	0	0	0	0	0	1	1	0	1	0	0	0	0	2	0	0	7	0	918.44872	C4M784	C4M784	EHI_044370		yes	yes	2	0.0092736	71.296	1	1	1	6749400	2152600	3259100	1337700			272
ALYTANASQR	K	A	L	Q	R	A	3	1	1	0	0	1	0	0	0	0	1	0	0	0	0	1	1	0	1	0	0	10	0	1093.5516	C4LSU3	C4LSU3	EHI_152570		yes	yes	2	7.2666E-05	114.4	1	1	1	12899000	872480	8375600	3651400			273
ALYTAPASQR	K	A	L	Q	R	A	3	1	0	0	0	1	0	0	0	0	1	0	0	0	1	1	1	0	1	0	0	10	0	1076.5615	C4M569	C4M569	EHI_111570		yes	yes	2	0.0030836	64.82	1	1	1	8822800	439930	3706800	4676100			274
ALYTQLK	R	A	L	L	K	Q	1	0	0	0	0	1	0	0	0	0	2	1	0	0	0	0	1	0	1	0	0	7	0	835.48035	C4M338;C4LVQ7	C4M338	EHI_059680;EHI_186900		yes	no	2	0.0071943	76.035	1	1	1	6202700	1284300	1713300	3205100			275
AMGQNLK	K	A	M	L	K	V	1	0	1	0	0	1	0	1	0	0	1	1	1	0	0	0	0	0	0	0	0	7	0	760.39016	B1N4V3	B1N4V3			yes	yes	2	0.0031663	96.048			1	5684500	0	0	5684500			276
AMLDPASK	R	A	M	S	K	F	2	0	0	1	0	0	0	0	0	0	1	1	1	0	1	1	0	0	0	0	0	8	0	831.41604	C4LU72;Q07569	C4LU72	EHI_110180;mhcA		yes	no	2	0.017033	62.582	1	1	1	7640100	1798300	3147200	2694600			277
AMLIAIIPR	K	A	M	P	R	L	2	1	0	0	0	0	0	0	0	3	1	0	1	0	1	0	0	0	0	0	0	9	0	996.61541	C4M0V2	C4M0V2	EHI_100320		yes	yes	2	0.00041981	84.498	1	1	1	1245200	224530	712490	308170			278
AMMNTIITAQGEEFPLQGMTLVLR	M	A	M	L	R	H	2	1	1	0	0	2	2	2	0	2	3	0	3	1	1	0	3	0	0	1	0	24	0	2663.3485	C4M9M2	C4M9M2	EHI_112830		yes	yes	3	6.1153E-08	94.384			1	1362500	0	0	1362500			279
AMNSYFATLKPVVK	K	A	M	V	K	E	2	0	1	0	0	0	0	0	0	0	1	2	1	1	1	1	1	0	1	2	0	14	1	1567.8432	C4LWK2	C4LWK2	EHI_069130		yes	yes	2	0.005288	70.889			1	1539100	0	0	1539100			280
AMPIIFEAGTLLR	K	A	M	L	R	A	2	1	0	0	0	0	1	1	0	2	2	0	1	1	1	0	1	0	0	0	0	13	0	1430.7956	C4LW49	C4LW49	EHI_142040		yes	yes	2	9.6239E-05	82.705	1	1		1260300	506480	753870	0			281
AMVEQGNAIVVGYEGDPNGK	K	A	M	G	K	I	2	0	2	1	0	1	2	4	0	1	0	1	1	0	1	0	0	0	1	3	0	20	0	2046.9681	C4M8X0	C4M8X0	EHI_120590		yes	yes	2	0.0064668	44.641	1	1		947180	479340	467840	0			282
AMVGIIAGGGR	R	A	M	G	R	T	2	1	0	0	0	0	0	4	0	2	0	0	1	0	0	0	0	0	0	1	0	11	0	1000.5488	C4LWZ3	C4LWZ3			yes	yes	2	8.6465E-06	118.71	1	1	1	16990000	1477500	2746100	12766000			283
ANAAGALAATLPGLIFFNHGQFDGLK	R	A	N	L	K	N	6	0	2	1	0	1	0	4	1	1	4	1	0	3	1	0	1	0	0	0	0	26	0	2613.3704	C4LUP7	C4LUP7	EHI_023360		yes	yes	3	8.2082E-21	119.34	1	2	2	45403000	14345000	23284000	7774200			284
ANAFGEEMYGEPVKK	K	A	N	K	K	I	2	0	1	0	0	0	3	2	0	0	0	2	1	1	1	0	0	0	1	1	0	15	1	1668.7818	B1N368	B1N368	EHI_065490		yes	yes	2	2.5528E-05	99.069	1	1	1	8415700	3411400	2013200	2991100			285
ANAYITSYLR	K	A	N	L	R	E	2	1	1	0	0	0	0	0	0	1	1	0	0	0	0	1	1	0	2	0	0	10	0	1170.6033	C4M131	C4M131	EHI_105270		yes	yes	2	6.8916E-05	121.61	1		1	5178300	786410	0	4391900			286
ANCIDSTAPSDVVFANEVDELRK	K	A	N	R	K	L	3	1	2	3	1	0	2	0	0	1	1	1	0	1	1	2	1	0	0	3	0	23	1	2549.2068	C4LYN2	C4LYN2	EHI_118840		yes	yes	3	1.1991E-07	94.384	1	1	1	33252000	3434500	24842000	4974900			287
ANDAQSQIDSK	K	A	N	S	K	K	2	0	1	2	0	2	0	0	0	1	0	1	0	0	0	2	0	0	0	0	0	11	0	1175.5418	C4LY33	C4LY33	EHI_177190		yes	yes	2	0.00067744	76.255	1			746340	746340	0	0			288
ANEIVENENK	R	A	N	N	K	N	1	0	3	0	0	0	3	0	0	1	0	1	0	0	0	0	0	0	0	1	0	10	0	1158.5517	C4M611	C4M611	EHI_072060		yes	yes	2	0.00023808	88.056	1	1	1	1724400	385380	856640	482340			289
ANEYENGQPSNTLINK	K	A	N	N	K	M	1	0	4	0	0	1	2	1	0	1	1	1	0	0	1	1	1	0	1	0	0	16	0	1790.8435	C4M934	C4M934	EHI_097630		yes	yes	2	8.8337E-05	59.345		1	1	3605400	0	1850100	1755300			290
ANGQTVPIAIRPSNVIITK	K	A	N	T	K	L	2	1	2	0	0	1	0	1	0	4	0	1	0	0	2	1	2	0	0	2	0	19	1	1991.1528	C4LSU3	C4LSU3	EHI_152570		yes	yes	2	2.7284E-13	126.4			1	3227000	0	0	3227000			291
ANGQTVPVAIRPSNVIITK	K	A	N	T	K	L	2	1	2	0	0	1	0	1	0	3	0	1	0	0	2	1	2	0	0	3	0	19	1	1977.1371	C4M569	C4M569	EHI_111570		yes	yes	2,3	1.211E-06	89.507			2	23312000	0	0	23312000			292
ANINVNELFDQIAR	K	A	N	A	R	K	2	1	3	1	0	1	1	0	0	2	1	0	0	1	0	0	0	0	0	1	0	14	0	1615.8318	Q9BLE9	Q9BLE9	EhRab5		yes	yes	2	1.9885E-07	103.76	1	1	1	8595600	786790	4751700	3057100			293
ANIPLVVSASLDQTVR	K	A	N	V	R	V	2	1	1	1	0	1	0	0	0	1	2	0	0	0	1	2	1	0	0	3	0	16	0	1681.9363	Q1EQ31	Q1EQ31	EHI_088090		yes	yes	2	0.014688	39.338	1	1	1	4123300	733270	1809000	1581000			294
ANKFGEGSQADYEK	M	A	N	E	K	F	2	0	1	1	0	1	2	2	0	0	0	2	0	1	0	1	0	0	1	0	0	14	1	1542.6951	C4LU72	C4LU72	EHI_110180		yes	yes	2	4.7908E-08	138.21			1	1456200	0	0	1456200			295
ANKIEAEVSLVGVK	K	A	N	V	K	T	2	0	1	0	0	0	2	1	0	1	1	2	0	0	0	1	0	0	0	3	0	14	1	1455.8297	C4M4T0	C4M4T0	EHI_095180		yes	yes	2	0.0025029	64.04	1	1	1	2757700	585540	983220	1189000			296
ANNEFEK	K	A	N	E	K	Y	1	0	2	0	0	0	2	0	0	0	0	1	0	1	0	0	0	0	0	0	0	7	0	850.3821	C4LSA8	C4LSA8	EHI_153160		yes	yes	2	0.0031482	91.9	1	1	1	5101100	1740100	1848200	1512800			297
ANPIPISK	R	A	N	S	K	D	1	0	1	0	0	0	0	0	0	2	0	1	0	0	2	1	0	0	0	0	0	8	0	838.49125	C4M3I0;Q8WQT5;B1N5W3;B1N613	C4M3I0	EHI_138380;EHI_129000;EHI_043240	Phosphorylase	yes	no	2	0.016853	62.582	1	1	1	15463000	4324800	5690400	5447400			298
ANQQQIQAIQNR	R	A	N	N	R	L	2	1	2	0	0	5	0	0	0	2	0	0	0	0	0	0	0	0	0	0	0	12	0	1410.7328	C4M3U1	C4M3U1	EHI_163600		yes	yes	2	0.053379	38.58			1	823650	0	0	823650			299
ANSVDAHIQK	K	A	N	Q	K	T	2	0	1	1	0	1	0	0	1	1	0	1	0	0	0	1	0	0	0	1	0	10	0	1081.5516	Q1EPZ8	Q1EPZ8	EHI_155680		yes	yes	2	6.5487E-05	106.35			1	2705300	0	0	2705300			300
ANYVGDNNFLPTYMNISDIYVR	R	A	N	V	R	S	1	1	4	2	0	0	0	1	0	2	1	0	1	1	1	1	1	0	3	2	0	22	0	2578.2162	C4M8S6	C4M8S6	EHI_146950		yes	yes	3	6.9549E-11	97.69	1	1	1	3639900	1030000	1993300	616560			301
APAYCPCGSIK	K	A	P	I	K	E	2	0	0	0	2	0	0	1	0	1	0	1	0	0	2	1	0	0	1	0	0	11	0	1222.5475	Q24841;C4MAR7;O96874;P19476;C4MA54;C4M8W7;C4M3Q0;C4M6Q4;C4MBP3;O96875;B1N5A8;B1N623;B1N5L9	Q24841	EHI_001420;cbp-30;EHI_061980;EHI_114010;EHI_145840;EHI_201250;EHI_122310;EHI_123390;EHI_139570;EHI_084260	Putative peroxiredoxin	yes	no	2	1.0902E-05	105.46	1	1	1	20942000	6185600	14320000	436090			302
APEILLGSQR	R	A	P	Q	R	Y	1	1	0	0	0	1	1	1	0	1	2	0	0	0	1	1	0	0	0	0	0	10	0	1082.6084	Q86FX3;Q6SCK6	Q86FX3	EHI_073650		yes	no	2	0.00067642	79.07			1	0	0	0	0			303
APEVIVTLR	K	A	P	L	R	S	1	1	0	0	0	0	1	0	0	1	1	0	0	0	1	0	1	0	0	2	0	9	0	996.59678	Q1EQ35	Q1EQ35	EHI_012500	Coatomer subunit gamma	yes	yes	2	0.029541	55.649			1	467970	0	0	467970			304
APLDPGTNNQR	K	A	P	Q	R	F	1	1	2	1	0	1	0	1	0	0	1	0	0	0	2	0	1	0	0	0	0	11	0	1181.5789	C4M5G9;C4LT47	C4LT47	EHI_058330;EHI_148790		no	no	2	2.1117E-07	159.83	1	1	1	24360000	7787800	14444000	2128400			305
APLYDWVVDTFGMR	R	A	P	M	R	K	1	1	0	2	0	0	0	1	0	0	1	0	1	1	1	0	1	1	1	2	0	14	0	1668.797	C4LWA8	C4LWA8	EHI_155570		yes	yes	2	0.00020441	61.409		1	1	1772000	0	1114800	657260			306
APPELVDFLKK	K	A	P	K	K	C	1	0	0	1	0	0	1	0	0	0	2	2	0	1	2	0	0	0	0	1	0	11	1	1255.7176	Q24848;C4LVK5	Q24848	PAK;EHI_103610		yes	no	3	0.020822	43.897		1		373180	0	373180	0			307
APSAEVEMTAYVILAHVTAQPAPNPEDLKR	R	A	P	K	R	A	6	1	1	1	0	1	3	0	1	1	2	1	1	0	4	1	2	0	1	3	0	30	1	3217.6441	CON__ENSEMBL:ENSBTAP00000024146	CON__ENSEMBL:ENSBTAP00000024146			yes	yes	3,4	6.0198E-26	134.91	1	2	2	10723000	308000	8167800	2246800		+	308
APSNVVSVTTATFDSIVMDPTK	K	A	P	T	K	N	2	0	1	2	0	0	0	0	0	1	0	1	1	1	2	3	4	0	0	4	0	22	0	2279.1355	Q5XWD1;C4MB38	Q5XWD1	PDI;EHI_071590		yes	no	2,3	1.3539E-21	131.41	3	3	3	131330000	44429000	44547000	42350000			309
APTQQQEEAIMR	K	A	P	M	R	E	2	1	0	0	0	3	2	0	0	1	0	0	1	0	1	0	1	0	0	0	0	12	0	1400.6718	C4LY16;C4LT56	C4LY16	EHI_177620;EHI_148890		no	no	2	2.2792E-30	223.31	1	1	1	36464000	5554100	17064000	13846000			310
APVTPVVVK	K	A	P	V	K	N	1	0	0	0	0	0	0	0	0	0	0	1	0	0	2	0	1	0	0	4	0	9	0	908.5695	C4M466	C4M466	EHI_140170		yes	yes	2	0.0012128	73.573	1	1	1	22041000	3375600	11988000	6677900			311
APVWSINFSK	K	A	P	S	K	T	1	0	1	0	0	0	0	0	0	1	0	1	0	1	1	2	0	1	0	1	0	10	0	1147.6026	Q1EQ51	Q1EQ51	EHI_103410		yes	yes	2	7.5784E-05	103.69			1	6392000	0	0	6392000			312
APYALSSGSFIALQAPSDLNTK	K	A	P	T	K	E	4	0	1	1	0	1	0	1	0	1	3	1	0	1	2	4	1	0	1	0	0	22	0	2250.1532	C4M5J7	C4M5J7	EHI_001830		yes	yes	2	7.01E-10	92.932	1	1	1	3893800	628020	1277600	1988200			313
APYEVCVGEGVDNQK	K	A	P	Q	K	S	1	0	1	1	1	1	2	2	0	0	0	1	0	0	1	0	0	0	1	3	0	15	0	1663.7512	O76753;C4LZ50	O76753	abp2;EHI_104390		yes	no	2	1.6654E-07	101.75	1	1		2963000	1052100	1910900	0			314
AQCMDALSSQNNLAGYR	K	A	Q	Y	R	C	3	1	2	1	1	2	0	1	0	0	2	0	1	0	0	2	0	0	1	0	0	17	0	1897.8411	Q24858;Q24813;B1N4I3	Q24858	EHI_014030;EHI_055400		no	no	2	0.020385	33.36	1	1	1	11998000	1619600	7864900	2513500			315
AQDDLADKEDELATLDQK	K	A	Q	Q	K	Y	3	0	0	5	0	2	2	0	0	0	3	2	0	0	0	0	1	0	0	0	0	18	1	2016.9488	C4LU72;Q07569	C4LU72	EHI_110180;mhcA		yes	no	2,3	1.8728E-49	245.22	2	2	2	131850000	25058000	84050000	22746000			316
AQDIIEELTIK	K	A	Q	I	K	G	1	0	0	1	0	1	2	0	0	3	1	1	0	0	0	0	1	0	0	0	0	11	0	1271.6973	Q1EPY2;B1N3T5	Q1EPY2	EHI_160900;EHI_154290		yes	no	2	0.00066409	74.237	1	1		4983200	1299000	3684300	0			317
AQEDLMAK	K	A	Q	A	K	V	2	0	0	1	0	1	1	0	0	0	1	1	1	0	0	0	0	0	0	0	0	8	0	904.43242	Q5NT05	Q5NT05	EhRabX11		yes	yes	2	0.001606	106.04	1	1	1	6662900	1622400	2420800	2619600			318
AQEEQALYEK	R	A	Q	E	K	E	2	0	0	0	0	2	3	0	0	0	1	1	0	0	0	0	0	0	1	0	0	10	0	1207.5721	C4LUX3	C4LUX3	EHI_092080		yes	yes	2	6.5789E-05	126.71	1	1	1	4142000	446620	2874300	821080			319
AQEFDYLFK	M	A	Q	F	K	I	1	0	0	1	0	1	1	0	0	0	1	1	0	2	0	0	0	0	1	0	0	9	0	1159.555	C4MA07	C4MA07	EHI_146510		yes	yes	2	0.011038	55.084	1	1	1	3243400	139800	1827700	1276000			320
AQHFPAR	K	A	Q	A	R	K	2	1	0	0	0	1	0	0	1	0	0	0	0	1	1	0	0	0	0	0	0	7	0	825.42457	C4MB46	C4MB46	EHI_042720		yes	yes	2	0.0031479	92.467	1	1	1	5380600	305660	2462000	2613000			321
AQHILYFWQGR	K	A	Q	G	R	D	1	1	0	0	0	2	0	1	1	1	1	0	0	1	0	0	0	1	1	0	0	11	0	1417.7255	C4M5M6;Q9XYQ0	C4M5M6	EHI_122800;abph	Coronin	yes	no	3	0.0028243	46.844	1	1		2869900	744760	2125200	0			322
AQHVVASLAEELIK	K	A	Q	I	K	A	3	0	0	0	0	1	2	0	1	1	2	1	0	0	0	1	0	0	0	2	0	14	0	1506.8406	Q24858;Q24813;B1N4I3	Q24858	EHI_014030;EHI_055400		no	no	2,3	1.9148E-10	118.71	2	2	2	113000000	14025000	51791000	47185000			323
AQIEGSTFIFSFTSPDACPSNK	K	A	Q	N	K	T	2	0	1	1	1	1	1	1	0	2	0	1	0	3	2	4	2	0	0	0	0	22	0	2403.1053	C4LWE5	C4LWE5	EHI_096320		yes	yes	2	0.010679	44.341	1	1		1707900	525950	1181900	0			324
AQILIGAHLSR	K	A	Q	S	R	L	2	1	0	0	0	1	0	1	1	2	2	0	0	0	0	1	0	0	0	0	0	11	0	1177.6931	C4M012	C4M012	EHI_134630		yes	yes	3	0.0033229	49.632			1	571580	0	0	571580			325
AQIQQFYQLK	R	A	Q	L	K	K	1	0	0	0	0	4	0	0	0	1	1	1	0	1	0	0	0	0	1	0	0	10	0	1265.6768	C4M0I0	C4M0I0	EHI_024350		yes	yes	2	0.00040002	79.16	1	1	1	14978000	1126700	7714300	6137400			326
AQIWDTAGQER	R	A	Q	E	R	Y	2	1	0	1	0	2	1	1	0	1	0	0	0	0	0	0	1	1	0	0	0	11	0	1273.6051	Q6AW60;O15785;Q9BLE4	Q9BLE4	EhRAB11A;Rab11;EhRab11B		no	no	2	3.4341E-10	172.8	1	1	1	93048000	17825000	45574000	29650000			327
AQLFCER	K	A	Q	E	R	H	1	1	0	0	1	1	1	0	0	0	1	0	0	1	0	0	0	0	0	0	0	7	0	922.43309	C4LSX6	C4LSX6	EHI_148060		yes	yes	2	0.029895	91.9	1			771600	771600	0	0			328
AQNILTK	R	A	Q	T	K	G	1	0	1	0	0	1	0	0	0	1	1	1	0	0	0	0	1	0	0	0	0	7	0	786.45995	C4M574;C4LVN9	C4M574	EHI_111760;EHI_186720	40S ribosomal protein S12	no	no	2	0.0032812	127.12	1	1	1	12676000	2683600	5324500	4668200			329
AQNIQIIGNDSTPYVLLNCEGK	K	A	Q	G	K	N	1	0	3	1	1	2	1	2	0	3	2	1	0	0	1	1	1	0	1	1	0	22	0	2446.2162	C4LSR6	C4LSR6	EHI_152280		yes	yes	2	0.0021704	51.31	1	1		3135000	1044400	2090600	0			330
AQNYLSLFIK	K	A	Q	I	K	K	1	0	1	0	0	1	0	0	0	1	2	1	0	1	0	1	0	0	1	0	0	10	0	1195.6601	C4MBF5	C4MBF5	EHI_161640		yes	yes	2	0.00071858	74.841	1	1	1	15409000	3269600	7404300	4734700			331
AQQELAAITVHSK	R	A	Q	S	K	T	3	0	0	0	0	2	1	0	1	1	1	1	0	0	0	1	1	0	0	1	0	13	0	1394.7518	C4LTM1;Q24836	C4LTM1	EHI_012280	Protein SEY1 homolog 1	yes	no	3	0.010919	41.014	1	1	1	2450000	403280	1011900	1034800			332
AQSDKELNSLK	K	A	Q	L	K	A	1	0	1	1	0	1	1	0	0	0	2	2	0	0	0	2	0	0	0	0	0	11	1	1231.6408	C4LU72;Q07569	C4LU72	EHI_110180;mhcA		yes	no	2,3	2.2452E-06	139.7	2	2	2	28340000	7397500	13053000	7889200			333
AQSDKELNSLKAELEALTK	K	A	Q	T	K	A	3	0	1	1	0	1	3	0	0	0	4	3	0	0	0	2	1	0	0	0	0	19	2	2087.111	C4LU72;Q07569	C4LU72	EHI_110180;mhcA		yes	no	3,4	0.0001181	93.729	2	2	2	16966000	3356600	8469400	5140200			334
AQTTLASCAIGIANQLK	K	A	Q	L	K	G	4	0	1	0	1	2	0	1	0	2	2	1	0	0	0	1	2	0	0	0	0	17	0	1758.9298	C4M0H3	C4M0H3	EHI_007000		yes	yes	2	5.9815E-05	55.782	1	1		5031600	1436600	3594900	0			335
AQVAFAAQVAK	K	A	Q	A	K	E	5	0	0	0	0	2	0	0	0	0	0	1	0	1	0	0	0	0	0	2	0	11	0	1102.6135	C4M8R8;C4LVT2	C4M8R8	EHI_181560;EHI_187150		yes	no	2	1.4032E-06	80.758			1	11823000	0	0	11823000			336
AQVHDWWFYPWLTEIVEDPSEK	K	A	Q	E	K	E	1	0	0	2	0	1	3	0	1	1	1	1	0	1	2	1	1	3	1	2	0	22	0	2774.3017	C4MA84	C4MA84	EHI_067260		yes	yes	3	4.6882E-05	58.952	1	1	1	3350200	723440	1503700	1123100			337
AQVSTEVVVK	R	A	Q	V	K	K	1	0	0	0	0	1	1	0	0	0	0	1	0	0	0	1	1	0	0	4	0	10	0	1058.5972	C4M9F9	C4M9F9	EHI_067530		yes	yes	2	0.026012	47.894			1	5138200	0	0	5138200			338
ARDEENTYK	K	A	R	Y	K	V	1	1	1	1	0	0	2	0	0	0	0	1	0	0	0	0	1	0	1	0	0	9	1	1124.5098	C4LU72;Q07569	C4LU72	EHI_110180;mhcA		yes	no	2	0.038254	50.353	1	1		2725500	492100	2233400	0			339
ARDEENTYKVENYEK	K	A	R	E	K	V	1	1	2	1	0	0	4	0	0	0	0	2	0	0	0	0	1	0	2	1	0	15	2	1886.8646	C4LU72;Q07569	C4LU72	EHI_110180;mhcA		yes	no	2,3,4	0.00039141	84.046	3	3	2	24123000	4920700	15297000	3905400			340
ARFEELNIDLFK	R	A	R	F	K	S	1	1	1	1	0	0	2	0	0	1	2	1	0	2	0	0	0	0	0	0	0	12	1	1493.7878	C4M3S5;Q24842	C4M3S5	EHI_052860;Hsp70		yes	no	2,3	0.0001444	90.861	2	2	2	9990700	2590100	5001700	2398900			341
ARLELEIEAIQK	R	A	R	Q	K	K	2	1	0	0	0	1	3	0	0	2	2	1	0	0	0	0	0	0	0	0	0	12	1	1411.8035	C4M2R6	C4M2R6	EHI_160980		yes	yes	2,3	3.8066E-07	128.1	2	2	1	18455000	1199700	10668000	6587300			342
ASDCVSITTK	K	A	S	T	K	L	1	0	0	1	1	0	0	0	0	1	0	1	0	0	0	2	2	0	0	1	0	10	0	1080.5121	Q964D2	Q964D2	igl1		yes	yes	2	0.067175	37.144	1	1	1	1105100	360240	475220	269630			343
ASDERDTLSQNLENEK	K	A	S	E	K	L	1	1	2	2	0	1	3	0	0	0	2	1	0	0	0	2	1	0	0	0	0	16	1	1847.8497	C4LU72;Q07569	C4LU72	EHI_110180;mhcA		yes	no	2	2.4408E-14	165.58		1	1	3036800	0	1248300	1788500			344
ASDFTIK	K	A	S	I	K	L	1	0	0	1	0	0	0	0	0	1	0	1	0	1	0	1	1	0	0	0	0	7	0	780.40177	Q24858;Q24813;B1N4I3	Q24858	EHI_014030;EHI_055400		no	no	2	0.0048077	86.472	1	1	1	9046700	1217700	3521400	4307500			345
ASFSVLGDILGSAMR	R	A	S	M	R	N	2	1	0	1	0	0	0	2	0	1	2	0	1	1	0	3	0	0	0	1	0	15	0	1522.7814	CON__ENSEMBL:ENSBTAP00000024146	CON__ENSEMBL:ENSBTAP00000024146			yes	yes	2	1.8674E-12	133.48	1	1	1	6736000	622460	5018200	1095300		+	346
ASFVATHNYK	R	A	S	Y	K	T	2	0	1	0	0	0	0	0	1	0	0	1	0	1	0	1	1	0	1	1	0	10	0	1136.5615	C4M9J1	C4M9J1	EHI_011550		yes	yes	2	0.018478	47.894	1		1	1575200	540060	0	1035100			347
ASGNYATVISHNADNETTR	R	A	S	T	R	I	3	1	3	1	0	0	1	1	1	1	0	0	0	0	0	2	3	0	1	1	0	19	0	2019.9246	C4LWZ3;O15574	C4LWZ3	RPL8	60S ribosomal protein L8	yes	no	2,3	6.8506E-20	143.57	2	2	2	148610000	3527900	28727000	116350000			348
ASINLHFDALNR	R	A	S	N	R	V	2	1	2	1	0	0	0	0	1	1	2	0	0	1	0	1	0	0	0	0	0	12	0	1369.7102	C4M0V2	C4M0V2	EHI_100320		yes	yes	3	0.014102	40.031		1	1	1550300	0	1008700	541600			349
ASLHIGNVLPIGQCPEGTVVCNVESKPGDR	K	A	S	D	R	G	1	1	2	1	2	1	2	4	1	2	2	1	0	0	3	2	1	0	0	4	0	30	1	3202.5863	C4LWZ3;O15574	C4LWZ3	RPL8	60S ribosomal protein L8	yes	no	3,4	0.0003108	80.943	1	2	1	24715000	1105600	22503000	1106100			350
ASNPSLYQGTIQNEK	R	A	S	E	K	I	1	0	2	0	0	2	1	1	0	1	1	1	0	0	1	2	1	0	1	0	0	15	0	1648.8057	C4M7Y8	C4M7Y8	EHI_119580		yes	yes	2	0.0078571	43.042	1	1		1173000	361930	811090	0			351
ASNVIEEWDKVTMEYINR	R	A	S	N	R	N	1	1	2	1	0	0	3	0	0	2	0	1	1	0	0	1	1	1	1	2	0	18	1	2196.0521	C4M8M7	C4M8M7	EHI_114320		yes	yes	3	8.2792E-10	102.84	1	1	1	5031800	1316600	2278800	1436300			352
ASQLIAK	K	A	S	A	K	E	2	0	0	0	0	1	0	0	0	1	1	1	0	0	0	1	0	0	0	0	0	7	0	729.43849	C4M0V2	C4M0V2	EHI_100320		yes	yes	1	0.0029031	108.7			1	823510	0	0	823510			353
ASSVSEDVIEDYPELNYNAK	R	A	S	A	K	V	2	0	2	2	0	0	3	0	0	1	1	1	0	0	1	3	0	0	2	2	0	20	0	2242.0277	Q1EQ03	Q1EQ03	EHI_021410		yes	yes	2	3.0471E-10	90.872		1	1	8381100	0	2768300	5612800			354
ASVAALDQHCALAAAAVEETGR	K	A	S	G	R	G	8	1	0	1	1	1	2	1	1	0	2	0	0	0	0	1	1	0	0	2	0	22	0	2210.075	Q24803;C4M2R2;C4M230	Q24803	ADH2;EHI_160940;EHI_150490	Aldehyde-alcohol dehydrogenase 2;Alcohol dehydrogenase;Acetaldehyde dehydrogenase	yes	no	2,3	3.1095E-21	127.16	1	2	2	21299000	1463800	13843000	5992000			355
ASVIGLNSPVLLMTIGFFLLSKKSIQTTR	K	A	S	T	R	T	1	1	1	0	0	1	0	2	0	3	5	2	1	2	1	4	3	0	0	2	0	29	2	3133.7937	C4MBF5	C4MBF5	EHI_161640		yes	yes	4	0.075207	35.215		1		929860	0	929860	0			356
ASVNDQDGFYAEISSK	K	A	S	S	K	T	2	0	1	2	0	1	1	1	0	1	0	1	0	1	0	3	0	0	1	1	0	16	0	1729.7795	B1N3R6	B1N3R6	EHI_119300		yes	yes	2	6.0636E-05	64.454			1	790170	0	0	790170			357
ATADLQEANEK	K	A	T	E	K	K	3	0	1	1	0	1	2	0	0	0	1	1	0	0	0	0	1	0	0	0	0	11	0	1188.5622	C4LU72;Q07569	C4LU72	EHI_110180;mhcA		yes	no	2	7.3947E-21	209.85	2	1	1	19827000	3340000	9344600	7142200			358
ATASTLMR	K	A	T	M	R	Q	2	1	0	0	0	0	0	0	0	0	1	0	1	0	0	1	2	0	0	0	0	8	0	849.43784	C4LU72;Q07569	C4LU72	EHI_110180;mhcA		yes	no	2	4.456E-08	186.13	1	1	1	11569000	3395200	4340600	3833000			359
ATDKDGHPLYDLNAVNNAK	K	A	T	A	K	T	3	0	3	3	0	0	0	1	1	0	2	2	0	0	1	0	1	0	1	1	0	19	1	2055.0021	C4M0E4	C4M0E4	EHI_006710		yes	yes	3	5.0303E-18	135.95	1	1	1	8802200	1503700	3917700	3380800			360
ATDLIFGLANSINK	K	A	T	N	K	V	2	0	2	1	0	0	0	1	0	2	2	1	0	1	0	1	1	0	0	0	0	14	0	1475.7984	C4M703	C4M703	EHI_057830		yes	yes	2	4.2348E-07	103.46	1	1	1	7275000	1770300	2972900	2531700			361
ATDTLYNCLEAMADTSLEEGGQQTHPDLQVGVK	K	A	T	V	K	N	3	0	1	3	1	3	3	3	1	0	4	1	1	0	1	1	4	0	1	2	0	33	0	3590.6505	C4MAN6	C4MAN6	EHI_016130		yes	yes	3	0.002136	42.709	1	1		6129100	2120500	4008600	0			362
ATEDVLLLDVAPLTLGIETAGGVMTALIPR	K	A	T	P	R	N	4	1	0	2	0	0	2	3	0	2	6	0	1	0	2	0	4	0	0	3	0	30	0	3048.6781	C4M3S5;Q24842;C4LZ45;C4M9V9;B1N486;C4M1G4;B1N5L0;B1N5J5;B1N5B9;B1N4F7	C4M3S5	EHI_052860;Hsp70;EHI_104330;EHI_113410;EHI_188610;EHI_192440;EHI_082800;EHI_034960;EHI_112590;EHI_091570		yes	no	3	0.022337	42.057			1	1912100	0	0	1912100			363
ATEEQLK	K	A	T	L	K	T	1	0	0	0	0	1	2	0	0	0	1	1	0	0	0	0	1	0	0	0	0	7	0	817.41815	CON__P02769	CON__P02769			yes	yes	2	0.0031525	110.63	1	1	1	15096000	4085200	7828500	3182400		+	364
ATELVETSKPDIADNDNDDMKPSENGSNAVIVDEK	K	A	T	E	K	V	3	0	4	6	0	0	4	1	0	2	1	3	1	0	2	3	2	0	0	3	0	35	2	3759.7269	C4M550	C4M550	EHI_078310		yes	yes	4	0.048772	49.623			1	4394300	0	0	4394300			365
ATETITGFK	K	A	T	F	K	K	1	0	0	0	0	0	1	1	0	1	0	1	0	1	0	0	3	0	0	0	0	9	0	966.50221	Q24803;C4M2R2;C4M230	Q24803	ADH2;EHI_160940;EHI_150490	Aldehyde-alcohol dehydrogenase 2;Alcohol dehydrogenase;Acetaldehyde dehydrogenase	yes	no	2	0.00014421	113.71	1	1	1	25863000	7323900	9861300	8678000			366
ATIGADFLTK	K	A	T	T	K	E	2	0	0	1	0	0	0	1	0	1	1	1	0	1	0	0	2	0	0	0	0	10	0	1035.5601	Q6AW64;C4M717;Q6AW66;Q9NHW8;Q9BLE8;O15608	Q6AW64	EhRAB7E;EHI_189990;EhRAB7C;Rab7;EhRab7A		no	no	2	0.00274	68.355		1		0	0	0	0			367
ATIGSDFLIKPVTVNGAQYTLQIWDTAGHER	K	A	T	E	R	Y	3	1	1	2	0	2	1	3	1	3	2	1	0	1	1	1	4	1	1	2	0	31	1	3400.7416	Q6AW65	Q6AW65	EhRAB7D		yes	yes	4	0.02424	52.054	1	1	1	7623900	345060	4754400	2524500			368
ATIGVDFAVK	R	A	T	V	K	F	2	0	0	1	0	0	0	1	0	1	0	1	0	1	0	0	1	0	0	2	0	10	0	1019.5651	Q5NT05	Q5NT05	EhRabX11		yes	yes	2	0.0079969	47.302	1	1	1	26969000	7052800	13988000	5928100			369
ATIIEAGYTALQEVISK	K	A	T	S	K	L	3	0	0	0	0	1	2	1	0	3	1	1	0	0	0	1	2	0	1	1	0	17	0	1805.9775	C4LZM7	C4LZM7	EHI_175020		yes	yes	2,3	2.5177E-06	68.41	2	2	2	4032200	755980	2181500	1094700			370
ATISEIAVEYHGAHK	M	A	T	H	K	G	3	0	0	0	0	0	2	1	2	2	0	1	0	0	0	1	1	0	1	1	0	15	0	1624.8209	C4M2N2	C4M2N2	EHI_005970		yes	yes	2	0.0024629	61.409			1	0	0	0	0			371
ATIYMFDEPTSYLDVSQR	K	A	T	Q	R	L	1	1	0	2	0	1	1	0	0	1	1	0	1	1	1	2	2	0	2	1	0	18	0	2134.9881	B1N3P0	B1N3P0	EHI_156200		yes	yes	2	6.3383E-07	73.138	1	1	1	3809900	1021200	1882000	906740			372
ATKPNPVDLPR	K	A	T	P	R	E	1	1	1	1	0	0	0	0	0	0	1	1	0	0	3	0	1	0	0	1	0	11	1	1206.6721	C4M8W3	C4M8W3	EHI_113970		yes	yes	2	0.073401	36.447			1	2074300	0	0	2074300			373
ATLVCLISDFYPGSVTVVWK	K	A	T	W	K	A	1	0	0	1	1	0	0	1	0	1	2	1	0	1	1	2	2	1	1	4	0	20	0	2254.1708	CON__Q1RMN8	CON__Q1RMN8			yes	yes	2,3	5.0564E-07	72.21	2	2	2	37660000	4167400	31599000	1894000		+	374
ATMLPQFEMFTFNNK	K	A	T	N	K	S	1	0	2	0	0	1	1	0	0	0	1	1	2	3	1	0	2	0	0	0	0	15	0	1817.8481	C4M1M6	C4M1M6	EHI_133970		yes	yes	2	1.996E-10	106.55	1	1	1	8266100	1977600	3137400	3151100			375
ATNGDTHLGGEDFDNR	K	A	T	N	R	L	1	1	2	3	0	0	1	3	1	0	1	0	0	1	0	0	2	0	0	0	0	16	0	1717.7292	C4M3S5;C4LZ45;C4M9V9;B1N486;C4M1G4;B1N5L0;B1N4N6;C4M8D4;B1N5W1;B1N5L3	C4M3S5	EHI_052860;EHI_104330;EHI_113410;EHI_188610;EHI_192440;EHI_082800;EHI_061640;EHI_185420;EHI_026590;EHI_132540		yes	no	2,3	6.8912E-09	103.88	2	2	2	9148600	1980800	4502900	2664900			376
ATNLGAVVK	K	A	T	V	K	F	2	0	1	0	0	0	0	1	0	0	1	1	0	0	0	0	1	0	0	2	0	9	0	871.51272	Q24818;C4LTX6;Q24860	Q24818	pfo1;EHI_051060		yes	no	2	0.0058325	66.568	1	1	1	6029200	796660	2269300	2963300			377
ATNTPCLQK	R	A	T	Q	K	L	1	0	1	0	1	1	0	0	0	0	1	1	0	0	1	0	2	0	0	0	0	9	0	1031.507	C4M487	C4M487	EHI_097870		yes	yes	2	0.00047515	82.75	1			494260	494260	0	0			378
ATNVAYTSGSTDPWSPLAK	K	A	T	A	K	H	3	0	1	1	0	0	0	1	0	0	1	1	0	0	2	3	3	1	1	1	0	19	0	1964.948	C4M2I4	C4M2I4	EHI_054530		yes	yes	2	8.6562E-18	125.23	1	1	1	17353000	3916700	9460100	3976000			379
ATPVLDNTVSVSGIDEYSPLAVIDR	K	A	T	D	R	E	2	1	1	3	0	0	1	1	0	2	2	0	0	0	2	3	2	0	1	4	0	25	0	2630.3439	C4LW18;B1N4X5	C4LW18	EHI_141330;EHI_085720		yes	no	2,3	2.2748E-14	99.943	2	2	2	47538000	14337000	24819000	8381800			380
ATQIIQR	R	A	T	Q	R	V	1	1	0	0	0	2	0	0	0	2	0	0	0	0	0	0	1	0	0	0	0	7	0	828.48175	C4M2P1	C4M2P1	EHI_006070		yes	yes	2	0.0037016	117.16		1	1	3395700	0	518450	2877200			381
ATSIPPQLNQILHSQNLFSAFSK	K	A	T	S	K	S	2	0	2	0	0	3	0	0	1	2	3	1	0	2	2	4	1	0	0	0	0	23	0	2540.3387	C4M0A5	C4M0A5	EHI_005120		yes	yes	3	0.067117	20.767	1	1	1	5585200	487400	2777900	2319900			382
ATSYDVYHLPEIATNIK	K	A	T	I	K	S	2	0	1	1	0	0	1	0	1	2	1	1	0	0	1	1	2	0	2	1	0	17	0	1933.9785	C4LWD8	C4LWD8	EHI_096250		yes	yes	2,3	1.8298E-13	118.55	1	2	2	27223000	4442500	13578000	9201800			383
ATTNPSGLTQEEIEAR	M	A	T	A	R	I	2	1	1	0	0	1	3	1	0	1	1	0	0	0	1	1	3	0	0	0	0	16	0	1715.8326	C4LZ12	C4LZ12	EHI_009240		yes	yes	2	0.00011039	66.022	1	1	1	4872100	1564800	1855300	1452100			384
ATTYQAYLDTIR	M	A	T	I	R	A	2	1	0	1	0	1	0	0	0	1	1	0	0	0	0	0	3	0	2	0	0	12	0	1414.7092	C4LSV0	C4LSV0			yes	yes	2	6.3988E-07	114.02	1	1	1	4341500	582810	1635800	2122900			385
ATVIFIPLR	K	A	T	L	R	M	1	1	0	0	0	0	0	0	0	2	1	0	0	1	1	0	1	0	0	1	0	9	0	1028.6383	C4M9F9	C4M9F9	EHI_067530		yes	yes	2	0.00015431	102.51	1	1	1	29267000	3749300	13170000	12348000			386
ATVIFVPLR	K	A	T	L	R	M	1	1	0	0	0	0	0	0	0	1	1	0	0	1	1	0	1	0	0	2	0	9	0	1014.6226	B1N3K9	B1N3K9	EHI_140540		yes	yes	2	0.00077707	78.192	1	1	1	12831000	1244600	6279300	5307000			387
ATVLNYLPK	K	A	T	P	K	C	1	0	1	0	0	0	0	0	0	0	2	1	0	0	1	0	1	0	1	1	0	9	0	1017.5859	CON__ENSEMBL:ENSBTAP00000024146	CON__ENSEMBL:ENSBTAP00000024146			yes	yes	2	0.0010929	72.928	1	1	1	23492000	6353000	15071000	2067800		+	388
ATVSAFPK	R	A	T	P	K	D	2	0	0	0	0	0	0	0	0	0	0	1	0	1	1	1	1	0	0	1	0	8	0	819.44905	C4LW09	C4LW09			yes	yes	1,2	0.0039423	79.809		2	1	21333000	0	4779300	16554000			389
ATVSFEIR	K	A	T	I	R	G	1	1	0	0	0	0	1	0	0	1	0	0	0	1	0	1	1	0	0	1	0	8	0	921.49198	C4LWP4	C4LWP4	EHI_069560		yes	yes	2	0.0015552	141.39	1	1	2	41606000	14284000	19407000	7914000			390
ATYDAVR	K	A	T	V	R	Q	2	1	0	1	0	0	0	0	0	0	0	0	0	0	0	0	1	0	1	1	0	7	0	794.39227	C4M7U0;O15606	C4M7U0	EHI_020280		yes	no	2	0.003559	138.37	1	1	1	12378000	2051300	4825700	5500800			391
ATYNILFEYIR	K	A	T	I	R	N	1	1	1	0	0	0	1	0	0	2	1	0	0	1	0	0	1	0	2	0	0	11	0	1401.7293	C4M9H6	C4M9H6	EHI_105790		yes	yes	2	0.0030018	53.448		1		1275800	0	1275800	0			392
AVAANGVEFEGR	K	A	V	G	R	K	3	1	1	0	0	0	2	2	0	0	0	0	0	1	0	0	0	0	0	2	0	12	0	1218.5993	C4LV48;Q9NCC0	C4LV48	EHI_182670;Ebp2		yes	no	2	8.1624E-10	166.14	1	1	1	25364000	2155000	5283100	17926000			393
AVADAELLNK	K	A	V	N	K	K	3	0	1	1	0	0	1	0	0	0	2	1	0	0	0	0	0	0	0	1	0	10	0	1042.5659	C4LU72;Q07569	C4LU72	EHI_110180;mhcA		yes	no	2	6.4501E-05	133.13	1	1	1	34608000	9142000	15024000	10443000			394
AVALTALSAFK	R	A	V	F	K	A	4	0	0	0	0	0	0	0	0	0	2	1	0	1	0	1	1	0	0	1	0	11	0	1090.6386	C4M3N3	C4M3N3	EHI_140610		yes	yes	2	0.074835	35.594	1	1	1	2704000	206720	1322900	1174400			395
AVANECQANFISVK	K	A	V	V	K	G	3	0	2	0	1	1	1	0	0	1	0	1	0	1	0	1	0	0	0	2	0	14	0	1549.7559	C4LTC5	C4LTC5	EHI_045120		yes	yes	2	0.0050528	40.278	1	1	1	1535700	281430	829080	425150			396
AVDQSVLLMRPEAELSAATVYNLLPVK	R	A	V	V	K	D	4	1	1	1	0	1	2	0	0	0	5	1	1	0	2	2	1	0	1	4	0	27	1	2926.5838	CON__ENSEMBL:ENSBTAP00000024146	CON__ENSEMBL:ENSBTAP00000024146			yes	yes	3	0.03734	43.732	1	1	1	8438900	950310	4524100	2964500		+	397
AVEALCTEVK	K	A	V	V	K	E	2	0	0	0	1	0	2	0	0	0	1	1	0	0	0	0	1	0	0	2	0	10	0	1118.5642	C4M466	C4M466	EHI_140170		yes	yes	2	0.00021526	90.827	1	1	1	23868000	5917800	15113000	2837000			398
AVEFLALVIR	K	A	V	I	R	L	2	1	0	0	0	0	1	0	0	1	2	0	0	1	0	0	0	0	0	2	0	10	0	1129.6859	C4LV26	C4LV26	EHI_092660		yes	yes	2	0.0299	50.353	1			202740	202740	0	0			399
AVENVNTIIGPALLGK	K	A	V	G	K	N	2	0	2	0	0	0	1	2	0	2	2	1	0	0	1	0	1	0	0	2	0	16	0	1607.9247	P51555;C4LXE8	P51555	ENL-1;EHI_130700	Enolase 1	yes	no	2	7.6181E-08	103.6	1	1	1	54587000	7580100	21190000	25817000			400
AVEPDTFPIDELIAVK	R	A	V	V	K	L	2	0	0	2	0	0	2	0	0	2	1	1	0	1	2	0	1	0	0	2	0	16	0	1755.9295	C4MA84	C4MA84	EHI_067260		yes	yes	2	9.1796E-05	59.728	1	1	1	9019700	552500	2928700	5538500			401
AVESLCAEVK	K	A	V	V	K	E	2	0	0	0	1	0	2	0	0	0	1	1	0	0	0	1	0	0	0	2	0	10	0	1104.5485	C4M5V7	C4M5V7	EHI_026410		yes	yes	1,2	0.03959	56.916	2	1	1	20215000	5245200	13132000	1838300			402
AVFDLSPENKPFLGMAAAIEQYK	K	A	V	Y	K	K	4	0	1	1	0	1	2	1	0	1	2	2	1	2	2	1	0	0	1	1	0	23	1	2538.2828	C4MBJ7	C4MBJ7	EHI_163260		yes	yes	3	0.0081189	59.539	1	1	1	15274000	3135500	8337800	3800800			403
AVFDLSPENKPFLGMAAAIEQYKK	K	A	V	K	K	T	4	0	1	1	0	1	2	1	0	1	2	3	1	2	2	1	0	0	1	1	0	24	2	2666.3778	C4MBJ7	C4MBJ7	EHI_163260		yes	yes	3,4	0.00023999	92.886	2	2	2	78715000	18440000	38069000	22206000			404
AVFDNLKNEEPK	K	A	V	P	K	N	1	0	2	1	0	0	2	0	0	0	1	2	0	1	1	0	0	0	0	1	0	12	1	1402.7092	Q24818;C4LTX6;Q24860	Q24818	pfo1;EHI_051060		yes	no	2,3	6.4879E-05	102.03	2	2	2	15588000	2337400	5615500	7634800			405
AVFPATIK	K	A	V	I	K	S	2	0	0	0	0	0	0	0	0	1	0	1	0	1	1	0	1	0	0	1	0	8	0	845.50109	C4M8R8	C4M8R8	EHI_181560		yes	yes	2	0.0069848	71.692	1	1	1	13688000	719150	4632700	8335600			406
AVFPSIVGRPR	R	A	V	P	R	H	1	2	0	0	0	0	0	1	0	1	0	0	0	1	2	1	0	0	0	2	0	11	1	1197.6982	P11426;B1N2P0;Q9TYD6;B1N5D1;CON__P60712;O15593	P11426	EHI_161200	Actin	no	no	2,3	3.2985E-06	126.71	2	2	3	76354000	957190	12417000	62980000			407
AVFWLYK	K	A	V	Y	K	D	1	0	0	0	0	0	0	0	0	0	1	1	0	1	0	0	0	1	1	1	0	7	0	925.50617	C4M6A5	C4M6A5	EHI_082540		yes	yes	2	0.065575	48.115	1	1	1	1174500	409200	603120	162200			408
AVGMSWWELSIPIENIR	K	A	V	I	R	E	1	1	1	0	0	0	2	1	0	3	1	0	1	0	1	2	0	2	0	1	0	17	0	2000.019	C4M1J9	C4M1J9	EHI_084680		yes	yes	2	8.9211E-06	62.055	1	1		1563400	545080	1018300	0			409
AVHEAYLNEMLYPVEVAGQR	K	A	V	Q	R	V	3	1	1	0	0	1	3	1	1	0	2	0	1	0	1	0	0	0	2	3	0	20	0	2288.126	C4M9F9;B1N3K9	C4M9F9	EHI_067530;EHI_140540		no	no	3	2.7696E-18	116.6			1	32875000	0	0	32875000			410
AVIAELSGGKPFEEAIEDKEVLNK	K	A	V	N	K	A	3	0	1	1	0	0	5	2	0	2	2	3	0	1	1	1	0	0	0	2	0	24	2	2585.3588	C4M8T2	C4M8T2	EHI_147010		yes	yes	4	0.0056022	79.69	1	1	1	30989000	3392700	12360000	15236000			411
AVIPTKK	K	A	V	K	K	Q	1	0	0	0	0	0	0	0	0	1	0	2	0	0	1	0	1	0	0	1	0	7	1	755.49052	C4LWE9	C4LWE9	EHI_096360		yes	yes	2	0.07452	58.981			1	702840	0	0	702840			412
AVISPAGGAK	R	A	V	A	K	K	3	0	0	0	0	0	0	2	0	1	0	1	0	0	1	1	0	0	0	1	0	10	0	869.49707	C4M8K6;Q24814;C4M5Z7	C4M8K6	EHI_197840;RACA;EHI_181250	Rho-related protein racA	yes	no	2	0.00049402	86.898	1	1	1	18508000	2589800	6573800	9344700			413
AVISVMYIETPESIQK	K	A	V	Q	K	R	1	0	0	0	0	1	2	0	0	3	0	1	1	0	1	2	1	0	1	2	0	16	0	1806.9437	C4M730	C4M730	EHI_183510		yes	yes	2	0.00013841	52.372	1		1	1726800	523430	0	1203400			414
AVITVPAYFNDAQR	K	A	V	Q	R	Q	3	1	1	1	0	1	0	0	0	1	0	0	0	1	1	0	1	0	1	2	0	14	0	1563.8045	C4M5K9	C4M5K9	EHI_001950		yes	yes	2,3	3.2345E-13	147.26	2	2	1	17609000	3457300	11452000	2699500			415
AVIVTTPQLVSTNDVEK	K	A	V	E	K	E	1	0	1	1	0	1	1	0	0	1	1	1	0	0	1	1	3	0	0	4	0	17	0	1812.9833	C4LZB2	C4LZB2	EHI_000610		yes	yes	2	2.0963E-05	63.691		1	1	8424000	0	5921700	2502300			416
AVLDQFVVTHIELSTIIADVSQR	K	A	V	Q	R	L	2	1	0	2	0	2	1	0	1	3	2	0	0	1	0	2	2	0	0	4	0	23	0	2553.3803	C4M126	C4M126	EHI_105210		yes	yes	3	1.2495E-06	75.956	1	1	1	2919500	700920	1472000	746530			417
AVLGELSVNYDKDALGSR	K	A	V	S	R	T	2	1	1	2	0	0	1	2	0	0	3	1	0	0	0	2	0	0	1	2	0	18	1	1905.9796	Q1EQ15	Q1EQ15	EHI_099240		yes	yes	2,3	2.8141E-10	118.31	2	2	3	21400000	5941600	8144500	7313600			418
AVLHINALDQLTALLSTEK	M	A	V	E	K	V	3	0	1	1	0	1	1	0	1	1	5	1	0	0	0	1	2	0	0	1	0	19	0	2049.147	C4LYR0	C4LYR0	EHI_004490	Thioredoxin	yes	yes	2,3	3.9987E-20	150.23	2	2	2	13284000	2738300	8579700	1966000			419
AVLYQAR	K	A	V	A	R	A	2	1	0	0	0	1	0	0	0	0	1	0	0	0	0	0	0	0	1	1	0	7	0	819.46029	C4M574;C4LVN9	C4M574	EHI_111760;EHI_186720	40S ribosomal protein S12	no	no	2	0.0035644	127.66	1	1	1	13172000	1596100	5752900	5822700			420
AVMSILK	R	A	V	L	K	G	1	0	0	0	0	0	0	0	0	1	1	1	1	0	0	1	0	0	0	1	0	7	0	760.4517	C4M4P4	C4M4P4	EHI_168340		yes	yes	2	0.0078811	76.035	1	1	1	4375900	373710	1207100	2795100			421
AVPTANVVK	K	A	V	V	K	C	2	0	1	0	0	0	0	0	0	0	0	1	0	0	1	0	1	0	0	3	0	9	0	897.52837	C4M0A8	C4M0A8	EHI_005150		yes	yes	2	0.0080304	62.582	1	1	1	4271300	378920	1894000	1998400			422
AVQAVAVLPFR	K	A	V	F	R	A	3	1	0	0	0	1	0	0	0	0	1	0	0	1	1	0	0	0	0	3	0	11	0	1169.6921	C4M730	C4M730	EHI_183510		yes	yes	2	0.0021096	63.624	1	1		1524800	466530	1058300	0			423
AVQDVDEGLTQPTLPTSFVTPYQLPR	K	A	V	P	R	Y	1	1	0	2	0	3	1	1	0	0	3	0	0	1	4	1	4	0	1	3	0	26	0	2871.4654	C4LYI8	C4LYI8	EHI_093970		yes	yes	2,3	8.1374E-10	87.72	2	2	2	44410000	10529000	24810000	9071300			424
AVQNMGSVPR	R	A	V	P	R	A	1	1	1	0	0	1	0	1	0	0	0	0	1	0	1	1	0	0	0	2	0	10	0	1057.5339	C4LUP7	C4LUP7	EHI_023360		yes	yes	2	6.5437E-05	130.98	1		1	7976000	5117200	0	2858800			425
AVQQEINEK	R	A	V	E	K	E	1	0	1	0	0	2	2	0	0	1	0	1	0	0	0	0	0	0	0	1	0	9	0	1057.5404	C4LWQ6	C4LWQ6	EHI_198600		yes	yes	2	0.011826	52.937		1		4205600	0	4205600	0			426
AVSDSAFFQWFTDNK	M	A	V	N	K	A	2	0	1	2	0	1	0	0	0	0	0	1	0	3	0	2	1	1	0	1	0	15	0	1761.7999	C4M0V2	C4M0V2	EHI_100320		yes	yes	2	1.0305E-07	107.35	1	1	1	5017100	944050	3031700	1041400			427
AVSGIVK	K	A	V	V	K	G	1	0	0	0	0	0	0	1	0	1	0	1	0	0	0	1	0	0	0	2	0	7	0	672.41703	C4M8R8;C4LVT2	C4M8R8	EHI_181560;EHI_187150		yes	no	2	0.013369	74.415		1	1	3593100	0	862120	2731000			428
AVSSDQLR	R	A	V	L	R	Q	1	1	0	1	0	1	0	0	0	0	1	0	0	0	0	2	0	0	0	1	0	8	0	874.45084	Q6AW67	Q6AW67	EhRAB7B		yes	yes	2	0.0016315	90.37		1	1	1669200	0	0	1669200			429
AVSTEQAAEFAK	K	A	V	A	K	Q	4	0	0	0	0	1	2	0	0	0	0	1	0	1	0	1	1	0	0	1	0	12	0	1250.6143	C4MA07;Q5NT45	C4MA07	EHI_146510;EhRab1B		yes	no	2	6.671E-06	89.301		1		8840200	0	8840200	0			430
AVTVEQGQELANSLNVSFMEASAK	R	A	V	A	K	K	4	0	2	0	0	2	3	1	0	0	2	1	1	1	0	3	1	0	0	3	0	24	0	2522.2323	Q9BLF3	Q9BLF3	EhRab1A		yes	yes	2,3	2.77E-06	79.426	2	2	2	19518000	2088000	8295300	9134600			431
AVVGEEALSMEDK	K	A	V	D	K	L	2	0	0	1	0	0	3	1	0	0	1	1	1	0	0	1	0	0	0	2	0	13	0	1376.6493	Q4VSM4	Q4VSM4	EHI_189850		yes	yes	2	0.0001119	82.069	1	1	1	4425100	1414900	1518000	1492300			432
AVVLASHLGRPDGHVVPELTLKPVAEK	K	A	V	E	K	L	3	1	0	1	0	0	2	2	2	0	4	2	0	0	3	1	1	0	0	5	0	27	2	2831.6021	C4M192	C4M192	EHI_188180	Phosphoglycerate kinase	yes	yes	4,5	0.034139	60.814	2	2	2	65110000	11913000	34573000	18624000			433
AVYLQYTDENFR	K	A	V	F	R	T	1	1	1	1	0	1	1	0	0	0	1	0	0	1	0	0	1	0	2	1	0	12	0	1517.7151	CON__ENSEMBL:ENSBTAP00000031900	CON__ENSEMBL:ENSBTAP00000031900			yes	yes	2	1.0141E-07	115.33	1	1	1	4850700	838300	2600900	1411500		+	434
AWDFLQK	K	A	W	Q	K	K	1	0	0	1	0	1	0	0	0	0	1	1	0	1	0	0	0	1	0	0	0	7	0	906.45995	Q9Y088	Q9Y088	atpase		yes	yes	2	0.036649	54.774			1	335870	0	0	335870			435
AYAASLIQQK	K	A	Y	Q	K	G	3	0	0	0	0	2	0	0	0	1	1	1	0	0	0	1	0	0	1	0	0	10	0	1091.5975	Q1EQ28	Q1EQ28			yes	yes	2	7.6394E-05	103.19	1	1	1	5797200	1058100	2995600	1743400			436
AYAEHLKK	K	A	Y	K	K	S	2	0	0	0	0	0	1	0	1	0	1	2	0	0	0	0	0	0	1	0	0	8	1	958.52362	C4MA13;C4LWS0;O15631	C4MA13	EHI_146570;EHI_198740;RPS19	40S ribosomal protein S19	yes	no	2	0.037814	91.318		1	1	6616600	0	3833600	2783000			437
AYAQFSGR	K	A	Y	G	R	D	2	1	0	0	0	1	0	1	0	0	0	0	0	1	0	1	0	0	1	0	0	8	0	898.42972	C4M0A8	C4M0A8	EHI_005150		yes	yes	2	1.5379E-05	171.38	1	1	1	20920000	4456200	9009200	7455100			438
AYETLTDPSK	K	A	Y	S	K	L	1	0	0	1	0	0	1	0	0	0	1	1	0	0	1	1	2	0	1	0	0	10	0	1123.5397	C4M012	C4M012	EHI_134630		yes	yes	2	0.00027876	72.434	1	1	1	4789700	1060400	2299100	1430200			439
AYEVAGIR	K	A	Y	I	R	A	2	1	0	0	0	0	1	1	0	1	0	0	0	0	0	0	0	0	1	1	0	8	0	877.46577	C4M3I0;Q8WQT5;B1N5W3;B1N613	C4M3I0	EHI_138380;EHI_129000;EHI_043240	Phosphorylase	yes	no	2	0.027976	64.207	1			3343200	3343200	0	0			440
AYEVLSDKR	K	A	Y	K	R	Q	1	1	0	1	0	0	1	0	0	0	1	1	0	0	0	1	0	0	1	1	0	9	1	1079.5611	C4LUK8	C4LUK8	EHI_022950		yes	yes	3	0.027356	43.982	1	1	1	4739500	956630	1931400	1851500			441
AYGDQYNK	R	A	Y	N	K	H	1	0	1	1	0	1	0	1	0	0	0	1	0	0	0	0	0	0	2	0	0	8	0	957.41921	C4MA13;C4LWS0;O15631	C4MA13	EHI_146570;EHI_198740;RPS19	40S ribosomal protein S19	yes	no	2	0.0027438	89.752	1			0	0	0	0			442
AYHDNDVYK	R	A	Y	Y	K	N	1	0	1	2	0	0	0	0	1	0	0	1	0	0	0	0	0	0	2	1	0	9	0	1123.4934	Q1EPZ5	Q1EPZ5	EHI_107040		yes	yes	2,3	0.0040904	63.184	2	3	2	2967700	644710	1438800	884160			443
AYIDDIDPEEMHK	K	A	Y	H	K	G	1	0	0	3	0	0	2	0	1	2	0	1	1	0	1	0	0	0	1	0	0	13	0	1574.6923	C4LWA8	C4LWA8	EHI_155570		yes	yes	3	0.028466	30.874	1	1	1	3755600	629810	1488000	1637800			444
AYIKDEFTQLLAIK	K	A	Y	I	K	V	2	0	0	1	0	1	1	0	0	2	2	2	0	1	0	0	1	0	1	0	0	14	1	1651.9185	C4LVR6	C4LVR6	EHI_186990		yes	yes	3	0.021725	49.298	1	1	1	1434400	384210	608470	441720			445
AYLLSTK	R	A	Y	T	K	L	1	0	0	0	0	0	0	0	0	0	2	1	0	0	0	1	1	0	1	0	0	7	0	794.4538	C4M0D4;B1N344	C4M0D4	EHI_064680;EHI_000300		yes	no	2	0.006553	79.469	1	1	1	5985900	1286700	2232600	2466600			446
AYLPVCESFGFTADLR	R	A	Y	L	R	S	2	1	0	1	1	0	1	1	0	0	2	0	0	2	1	1	1	0	1	1	0	16	0	1844.8767	C4M4N3;B1N306;B1N3D6;Q06193	C4M4N3	EHI_189490;EHI_166810;EHI_164510;EF-2	Elongation factor 2	yes	no	2	0.00012776	52.862	1	1	1	3145300	461020	1998600	685660			447
AYNTFIELLPENNR	K	A	Y	N	R	K	1	1	3	0	0	0	2	0	0	1	2	0	0	1	1	0	1	0	1	0	0	14	0	1692.8471	C4M0W6	C4M0W6	EHI_015280		yes	yes	2	2.0258E-05	81.632	1	1	1	5732200	846950	3579900	1305400			448
AYSMLTITER	R	A	Y	E	R	D	1	1	0	0	0	0	1	0	0	1	1	0	1	0	0	1	2	0	1	0	0	10	0	1183.5907	CON__Q1RMK2	CON__Q1RMK2			yes	yes	2	5.3695E-07	166.19	1	1	1	83874000	24794000	40165000	18915000		+	449
AYVAIGDHNGHAGLGVK	K	A	Y	V	K	C	3	0	1	1	0	0	0	4	2	1	1	1	0	0	0	0	0	0	1	2	0	17	0	1677.8587	C4M7U0;O15606	C4M7U0	EHI_020280		yes	no	2,3	9.0139E-15	141	2	2	2	60581000	5811000	27645000	27125000			450
AYVQEVSAIVVPYDIQTK	K	A	Y	T	K	Y	2	0	0	1	0	2	1	0	0	2	0	1	0	0	1	1	1	0	2	4	0	18	0	2022.0674	C4LYD4	C4LYD4	EHI_007970		yes	yes	2	4.6031E-07	77.031	1	1	1	6194600	1213700	3449000	1531900			451
AYVTLTNYQGLYR	R	A	Y	Y	R	L	1	1	1	0	0	1	0	1	0	0	2	0	0	0	0	0	2	0	3	1	0	13	0	1560.7936	C4LSJ9	C4LSJ9	EHI_151580		yes	yes	2	2.1604E-08	134.98	1	1	1	5715000	1101200	3182100	1431700			452
AYYEDSPQQVFSAEFEVK	K	A	Y	V	K	E	2	0	0	1	0	2	3	0	0	0	0	1	0	2	1	2	0	0	2	2	0	18	0	2135.9688	CON__Q2UVX4	CON__Q2UVX4			yes	yes	2	8.0554E-05	58.864	1	1		4659000	1017100	3641900	0		+	453
CAAAQTTSNIAIK	K	C	A	I	K	I	4	0	1	0	1	1	0	0	0	2	0	1	0	0	0	1	2	0	0	0	0	13	0	1347.6816	Q1EQ19;C4M1X4;B1N4M4	Q1EQ19	EHI_164810;EHI_089770		yes	no	2	0.062956	40.767			1	574820	0	0	574820			454
CACANIIPASTGAAK	R	C	A	A	K	A	5	0	1	0	2	0	0	1	0	2	0	1	0	0	1	1	1	0	0	0	0	15	0	1503.7174	C4LVR9	C4LVR9			yes	yes	2	7.38E-05	71.98		1		8427600	0	8427600	0			455
CAGDDAQFNQNCGGVNLLDK	K	C	A	D	K	S	2	0	3	3	2	2	0	3	0	0	2	1	0	1	0	0	0	0	0	1	0	20	0	2194.9372	Q5EHP7	Q5EHP7	EHI_025100		yes	yes	2	5.6674E-06	63.302		1		879290	0	879290	0			456
CCVEVGSAAAQAK	K	C	C	A	K	Y	4	0	0	0	2	1	1	1	0	0	0	1	0	0	0	1	0	0	0	2	0	13	0	1349.6068	C4M4G0	C4M4G0	EHI_041950		yes	yes	2	0.0041791	47.242		1	1	1693500	0	1362300	331240			457
CDGMASLR	K	C	D	L	R	T	1	1	0	1	1	0	0	1	0	0	1	0	1	0	0	1	0	0	0	0	0	8	0	908.38442	O76156;C4LVD3	O76156	EHI_197160	Sulfate adenylyltransferase	yes	no	2	0.037536	48.048		1		2245700	0	2245700	0			458
CDIIGENR	R	C	D	N	R	Q	0	1	1	1	1	0	1	1	0	2	0	0	0	0	0	0	0	0	0	0	0	8	0	975.44438	C4M059	C4M059	EHI_021450		yes	yes	2	0.0016074	93.143	1	1	1	5734800	437170	4160000	1137600			459
CDLDDER	K	C	D	E	R	A	0	1	0	3	1	0	1	0	0	0	1	0	0	0	0	0	0	0	0	0	0	7	0	921.34981	Q9BLF3	Q9BLF3	EhRab1A		yes	yes	2	0.0049054	82.716	1	1		4622500	181540	4440900	0			460
CDNVGSSQFQTIR	K	C	D	I	R	K	0	1	1	1	1	2	0	1	0	1	0	0	0	1	0	2	1	0	0	1	0	13	0	1510.6834	B1N2Z3	B1N2Z3			yes	yes	2	1.7631E-16	179.67	1	1	1	56143000	5189900	46309000	4644100			461
CEDLQVCGTLK	R	C	E	L	K	M	0	0	0	1	2	1	1	1	0	0	2	1	0	0	0	0	1	0	0	1	0	11	0	1321.6006	C4M3F3;C4M8M3;B1N444	C4M3F3	EHI_200090		no	no	2	7.7337E-06	114.86	1	1		10381000	1526100	8855000	0			462
CESDDISHLYTLIIR	K	C	E	I	R	P	0	1	0	2	1	0	1	0	1	3	2	0	0	0	0	2	1	0	1	0	0	15	0	1833.8931	C4M296;F2VN92	C4M296	EHI_136160		yes	no	3	5.8707E-05	59.68	1	1		6369400	888200	5481200	0			463
CESDDISHLYTLIIRPNNTYVVK	K	C	E	V	K	I	0	1	2	2	1	0	1	0	1	3	2	1	0	0	1	2	2	0	2	2	0	23	1	2749.3745	C4M296;F2VN92	C4M296	EHI_136160		yes	no	2,3,4	2.1984E-39	190.83	3	3	2	287350000	39568000	231240000	16543000			464
CFEGCPAPYDK	K	C	F	D	K	M	1	0	0	1	2	0	1	1	0	0	0	1	0	1	2	0	0	0	1	0	0	11	0	1342.5322	C4M3F3;C4M8M3;B1N444	C4M3F3	EHI_200090		no	no	2	1.1252E-05	101.35	1	1	1	6903800	778420	4557100	1568400			465
CFIADANSR	K	C	F	S	R	A	2	1	1	1	1	0	0	0	0	1	0	0	0	1	0	1	0	0	0	0	0	9	0	1052.4709	C4LT26	C4LT26	EHI_148560		yes	yes	2	0.00045097	82.645	1	1	1	3357800	726660	2234100	397020			466
CGDCGCVLAGIR	R	C	G	I	R	H	1	1	0	1	3	0	0	3	0	1	1	0	0	0	0	0	0	0	0	1	0	12	0	1336.5686	C4M1Y0;C4LYA7;C4M712	C4M1Y0	EHI_164870;EHI_167050;EHI_189940		yes	no	2	0.00023454	80.69	1	1		6731200	734300	5996900	0			467
CGGNVGDSVNIPIPQWVR	K	C	G	V	R	N	0	1	2	1	1	1	0	3	0	2	0	0	0	0	2	1	0	1	0	3	0	18	0	1966.9683	C4M1H6	C4M1H6	EHI_192590		yes	yes	2	3.3528E-26	176.08	1	1		5710300	1512300	4198000	0			468
CGLFEQQYIDFQTK	K	C	G	T	K	L	0	0	0	1	1	3	1	1	0	1	1	1	0	2	0	0	1	0	1	0	0	14	0	1775.8189	C4M2E3;B1N502	C4M2E3	EHI_158240;EHI_156710	3-ketoacyl-CoA synthase	yes	no	2	2.4568E-12	128.95	1	1	1	14342000	2058300	11433000	851350			469
CIAEVDINTIPFEYK	K	C	I	Y	K	F	1	0	1	1	1	0	2	0	0	3	0	1	0	1	1	0	1	0	1	1	0	15	0	1810.8811	C4M146	C4M146	EHI_107050		yes	yes	2	9.6193E-11	113.4	1	1	1	43954000	8352700	30616000	4985000			470
CIDALVDK	K	C	I	D	K	Y	1	0	0	2	1	0	0	0	0	1	1	1	0	0	0	0	0	0	0	1	0	8	0	932.46372	O76156;C4LVD3	O76156	EHI_197160	Sulfate adenylyltransferase	yes	no	1,2	0.0056965	84.568	2	1	1	10533000	2410500	7292600	830180			471
CIDTGAVIICGK	K	C	I	G	K	N	1	0	0	1	2	0	0	2	0	3	0	1	0	0	0	0	1	0	0	1	0	12	0	1305.6421	C4M8B5	C4M8B5	EHI_101240		yes	yes	2	0.0013287	61.48		1		8440000	0	8440000	0			472
CILDVGLAR	K	C	I	A	R	T	1	1	0	1	1	0	0	1	0	1	2	0	0	0	0	0	0	0	0	1	0	9	0	1015.5485	C4LU56;O15589	C4LU56			yes	yes	2	0.00013966	122.52	1	1	1	15387000	2158800	9153700	4074000			473
CLYWTLNDEGIAYLR	R	C	L	L	R	Q	1	1	1	1	1	0	1	1	0	1	3	0	0	0	0	0	1	1	2	0	0	15	0	1885.9033	C4LVC0	C4LVC0	EHI_197030		yes	yes	2	0.029616	38.376		1		4000700	0	4000700	0			474
CNAEYFFDTTGCAFTYPFAWLAGAK	K	C	N	A	K	I	5	0	1	1	2	0	1	2	0	0	1	1	0	4	1	0	3	1	2	0	0	25	0	2907.2673	C4LYI6	C4LYI6	EHI_093950		yes	yes	3	0.047697	22.257		1		502790	0	502790	0			475
CNPLGTASHAK	K	C	N	A	K	G	2	0	1	0	1	0	0	1	1	0	1	1	0	0	1	1	1	0	0	0	0	11	0	1154.5502	C4M5B7	C4M5B7			yes	yes	2	0.0018806	64.64		1	1	3423700	0	1883000	1540600			476
CPECGNVIGTNDYK	K	C	P	Y	K	I	0	0	2	1	2	0	1	2	0	1	0	1	0	0	1	0	1	0	1	1	0	14	0	1625.6814	C4LWJ6	C4LWJ6	EHI_069060		yes	yes	2	0.03355	34.432	1	1		4705900	501570	4204300	0			477
CPFEAIK	K	C	P	I	K	I	1	0	0	0	1	0	1	0	0	1	0	1	0	1	1	0	0	0	0	0	0	7	0	863.42112	B1N3P0;B1N3F3	B1N3P0	EHI_156200;EHI_150540		yes	no	2	0.037029	68.787			1	390470	0	0	390470			478
CPGMSPQWFAEQVGIK	K	C	P	I	K	V	1	0	0	0	1	2	1	2	0	1	0	1	1	1	2	1	0	1	0	1	0	16	0	1833.8542	Q24803;C4M2R2;C4M230;B1N387	Q24803	ADH2;EHI_160940;EHI_150490;EHI_024240	Aldehyde-alcohol dehydrogenase 2;Alcohol dehydrogenase;Acetaldehyde dehydrogenase	yes	no	2	6.016E-11	111.64	1	2	1	8899300	975380	6924500	999410			479
CPIKPFFTK	K	C	P	T	K	V	0	0	0	0	1	0	0	0	0	1	0	2	0	2	2	0	1	0	0	0	0	9	1	1136.6052	C4M779	C4M779	EHI_199660		yes	yes	2	2.1097E-06	174.86	1	1	1	18829000	2257900	14494000	2076400			480
CQDALDVQLPYTALHTFSNTK	K	C	Q	T	K	T	2	0	1	2	1	2	0	0	1	0	3	1	0	1	1	1	3	0	1	1	0	21	0	2421.1635	C4M342	C4M342	cpbf8		yes	yes	3	7.8569E-07	67.76	1	1	1	9287100	1340400	6733100	1213600			481
CQELETK	K	C	Q	T	K	V	0	0	0	0	1	1	2	0	0	0	1	1	0	0	0	0	1	0	0	0	0	7	0	906.41168	C4LU72;Q07569	C4LU72	EHI_110180;mhcA		yes	no	2	0.0036363	134.08	1	1	1	3873100	735540	2999600	137980			482
CSCAIVGCNIK	K	C	S	I	K	F	1	0	1	0	3	0	0	1	0	2	0	1	0	0	0	1	0	0	0	1	0	11	0	1280.5675	C4LSC4	C4LSC4	EHI_153330		yes	yes	2	0.041046	34.695		1		3995700	0	3995700	0			483
CSCAVIGNNIK	K	C	S	I	K	F	1	0	2	0	2	0	0	1	0	2	0	1	0	0	0	1	0	0	0	1	0	11	0	1234.5798	C4M574;C4LVN9	C4M574	EHI_111760;EHI_186720	40S ribosomal protein S12	no	no	2	6.6307E-06	133.75	1	1		12431000	1767200	10664000	0			484
CSEPVFINNFPYDHYTYITK	K	C	S	T	K	A	0	0	2	1	1	0	1	0	1	2	0	1	0	2	2	1	2	0	3	1	0	20	0	2507.1467	C4M1X3	C4M1X3	cpbf1		yes	yes	3	2.9169E-06	54.834	1	1		12681000	1800900	10880000	0			485
CSHELDELGVDNPLLNK	K	C	S	N	K	V	0	0	2	2	1	0	2	1	1	0	4	1	0	0	1	1	0	0	0	1	0	17	0	1951.9309	C4M417	C4M417	EHI_195140		yes	yes	2,3	1.7097E-35	207.55	2	2	2	39710000	3611000	32025000	4074200			486
CTFDEHINDNTNYQNGSVYYER	K	C	T	E	R	Y	0	1	4	2	1	1	2	1	1	1	0	0	0	1	0	1	2	0	3	1	0	22	0	2738.1303	C4M0J5	C4M0J5	EHI_024530		yes	yes	3	0.056668	15.063	1	1		9175600	1168400	8007200	0			487
CTGAIGITSLPFK	R	C	T	F	K	I	1	0	0	0	1	0	0	2	0	2	1	1	0	1	1	1	2	0	0	0	0	13	0	1363.717	C4M1X3	C4M1X3	cpbf1		yes	yes	2	0.065588	39.999		1		4834000	0	4834000	0			488
CTLAGFNWFNAYYTPGVSR	K	C	T	S	R	I	2	1	2	0	1	0	0	2	0	0	1	0	0	2	1	1	2	1	2	1	0	19	0	2223.0208	Q9NH04;B1N2J0;G5EKL5	Q9NH04	EHI_044970;EHI_050330;ME	Malic enzyme	yes	no	2	1.3503E-06	70.837	1	1	1	2909300	428220	1967800	513310			489
CTLEGIPDQAR	R	C	T	A	R	G	1	1	0	1	1	1	1	1	0	1	1	0	0	0	1	0	1	0	0	0	0	11	0	1258.5976	C4LYM3	C4LYM3	EHI_118750		yes	yes	2	0.0015507	64.64	1			1622600	1622600	0	0			490
CTTSEVGELK	R	C	T	L	K	T	0	0	0	0	1	0	2	1	0	0	1	1	0	0	0	1	2	0	0	1	0	10	0	1122.5227	C4LUQ9	C4LUQ9	EHI_023500		yes	yes	2	0.0061842	49.466			1	2338800	0	0	2338800			491
CVAVLLPHVIR	R	C	V	I	R	Y	1	1	0	0	1	0	0	0	1	1	2	0	0	0	1	0	0	0	0	3	0	11	0	1275.7485	Q24803;C4M2R2;C4M230;B1N387	Q24803	ADH2;EHI_160940;EHI_150490;EHI_024240	Aldehyde-alcohol dehydrogenase 2;Alcohol dehydrogenase;Acetaldehyde dehydrogenase	yes	no	2,3	1.0833E-05	104.42	2	2	2	7517200	725620	4402100	2389400			492
CVSHLIPR	R	C	V	P	R	V	0	1	0	0	1	0	0	0	1	1	1	0	0	0	1	1	0	0	0	1	0	8	0	980.52257	C4LSF3	C4LSF3	EHI_153730		yes	yes	3	0.038301	40.067	1	1	1	1269900	129190	934120	206590			493
CVVDLINK	K	C	V	N	K	Y	0	0	1	1	1	0	0	0	0	1	1	1	0	0	0	0	0	0	0	2	0	8	0	959.511	C4M5A1	C4M5A1	EHI_081420		yes	yes	2	0.019784	69.598		1		4187900	0	4187900	0			494
DAAHSTNVIK	K	D	A	I	K	E	2	0	1	1	0	0	0	0	1	1	0	1	0	0	0	1	1	0	0	1	0	10	0	1054.5407	C4LWE7	C4LWE7	EHI_096340		yes	yes	2	7.1362E-05	119.27	1	1	1	8928400	568430	2828800	5531100			495
DADCGNIIYRPPK	K	D	A	P	K	V	1	1	1	2	1	0	0	1	0	2	0	1	0	0	2	0	0	0	1	0	0	13	1	1517.7297	C4LSR6	C4LSR6	EHI_152280		yes	yes	2	0.00082472	70.829	1	1		2380100	838510	1541600	0			496
DAEAFYASEVLSTNFK	K	D	A	F	K	D	3	0	1	1	0	0	2	0	0	0	1	1	0	2	0	2	1	0	1	1	0	16	0	1790.8363	CON__A2I7N3	CON__A2I7N3			no	no	2	1.3746E-12	122.12	1			1656600	1656600	0	0		+	497
DAEAWFNEK	K	D	A	E	K	S	2	0	1	1	0	0	2	0	0	0	0	1	0	1	0	0	0	1	0	0	0	9	0	1108.4825	CON__P13645;CON__Q7Z3Z0;CON__Q7Z3Y8;CON__Q148H6;CON__Q7Z3Y7	CON__P13645			yes	no	2	0.0069131	55.084		1		2211500	0	2211500	0		+	498
DAEAYNNDHSK	K	D	A	S	K	Y	2	0	2	2	0	0	1	0	1	0	0	1	0	0	0	1	0	0	1	0	0	11	0	1262.5164	Q24858;Q24813	Q24858	EHI_014030		yes	no	2	1.0722E-05	105.13	1	1	1	2202300	781080	854880	566370			499
DAEKDAILYLSSK	K	D	A	S	K	I	2	0	0	2	0	0	1	0	0	1	2	2	0	0	0	2	0	0	1	0	0	13	1	1451.7508	B1N3N8	B1N3N8	EHI_048260		yes	yes	2	5.5985E-07	118.08	1	1	1	6988700	914340	2830200	3244200			500
DAENIWR	K	D	A	W	R	L	1	1	1	1	0	0	1	0	0	1	0	0	0	0	0	0	0	1	0	0	0	7	0	902.42463	C4M711	C4M711	EHI_189930		yes	yes	2	0.038254	67.032		1		1348500	0	1348500	0			501
DAFDMFDSSK	K	D	A	S	K	K	1	0	0	3	0	0	0	0	0	0	0	1	1	2	0	2	0	0	0	0	0	10	0	1161.4648	C4LUQ9	C4LUQ9	EHI_023500		yes	yes	2	7.6605E-05	100.88	1	1	1	5657800	1049400	2504900	2103500			502
DAFGVAHIYATFNDTFVHVTDISGK	K	D	A	G	K	E	3	0	1	3	0	0	0	2	2	2	0	1	0	3	0	1	3	0	1	3	0	25	0	2724.3184	B1N2I3;O15626	B1N2I3			yes	no	3,4	8.2871E-15	108.44	2	2	2	46277000	4594400	27457000	14226000			503
DAFLGSFLYEYSR	K	D	A	S	R	R	1	1	0	1	0	0	1	1	0	0	2	0	0	2	0	2	0	0	2	0	0	13	0	1566.7355	CON__P02769	CON__P02769			yes	yes	2	1.9124E-10	158.58	1	1	1	105580000	33360000	49580000	22641000		+	504
DAGTIAGMNVMR	K	D	A	M	R	I	2	1	1	1	0	0	0	2	0	1	0	0	2	0	0	0	1	0	0	1	0	12	0	1234.5798	C4M3S5;Q24842;C4LZ45;C4M9V9;B1N486;C4M1G4;B1N4N6;C4M8D4;B1N5W1;C4MBG4	C4M3S5	EHI_052860;Hsp70;EHI_104330;EHI_113410;EHI_188610;EHI_192440;EHI_061640;EHI_185420;EHI_026590;EHI_147220		yes	no	2	0.05762	41.684			1	936010	0	0	936010			505
DAIESIDNSNLSQPR	K	D	A	P	R	L	1	1	2	2	0	1	1	0	0	2	1	0	0	0	1	3	0	0	0	0	0	15	0	1657.7907	C4LV70	C4LV70	EHI_182930		yes	yes	2	3.1863E-07	75.316	1	1	1	6187900	1548200	2975000	1664600			506
DAIPENLPPLTADFAEDK	K	D	A	D	K	D	3	0	1	3	0	0	2	0	0	1	2	1	0	1	3	0	1	0	0	0	0	18	0	1954.9524	CON__P02769	CON__P02769			yes	yes	2	1.3817E-06	72.359	1	1	1	11741000	2577300	6148800	3015300		+	507
DAIPENLPPLTADFAEDKDVCK	K	D	A	C	K	N	3	0	1	4	1	0	2	0	0	1	2	2	0	1	3	0	1	0	0	1	0	22	1	2457.1734	CON__P02769	CON__P02769			yes	yes	3	0.00074294	72.564	1	1		7574900	1737000	5837900	0		+	508
DAIQGPFVVPSNADEIK	K	D	A	I	K	S	2	0	1	2	0	1	1	1	0	2	0	1	0	1	2	1	0	0	0	2	0	17	0	1798.9101	C4M779	C4M779	EHI_199660		yes	yes	2	9.3525E-14	130.05	2	1	2	800670000	126690000	348700000	325280000			509
DALDILLEYENIKPTN	K	D	A	T	N	-	1	0	2	2	0	0	2	0	0	2	3	1	0	0	1	0	1	0	1	0	0	16	1	1859.9517	C4M0X4	C4M0X4	EHI_015360		yes	yes	2	0.040207	42.059	1		1	1407200	416540	0	990620			510
DALETEK	K	D	A	E	K	K	1	0	0	1	0	0	2	0	0	0	1	1	0	0	0	0	1	0	0	0	0	7	0	804.38651	C4LU72;Q07569	C4LU72	EHI_110180;mhcA		yes	no	2	0.02848	60.972	1	1	1	992700	215300	499440	277960			511
DALETEKK	K	D	A	K	K	N	1	0	0	1	0	0	2	0	0	0	1	2	0	0	0	0	1	0	0	0	0	8	1	932.48148	C4LU72;Q07569	C4LU72	EHI_110180;mhcA		yes	no	2	0.029367	96.027	1	1	1	12448000	2822300	6727000	2898700			512
DALETYLNALEEDINK	K	D	A	N	K	D	2	0	2	2	0	0	3	0	0	1	3	1	0	0	0	0	1	0	1	0	0	16	0	1849.8945	C4LSX5	C4LSX5	EHI_148050		yes	yes	3	0.04042	36.597		1		0	0	0	0			513
DALETYLNALEEDINKDTAITNVLSTSAK	K	D	A	A	K	V	4	0	3	3	0	0	3	0	0	2	4	2	0	0	0	2	4	0	1	1	0	29	1	3151.5772	C4LSX5	C4LSX5	EHI_148050		yes	yes	2,3	2.4405E-07	98.84	1	2	1	23467000	3396500	13878000	6192700			514
DANEYIYSLVGIQSDNKEDETTSLNLK	R	D	A	L	K	N	1	0	3	3	0	1	3	1	0	2	3	2	0	0	0	3	2	0	2	1	0	27	1	3058.4619	C4LV58	C4LV58	EHI_182770		yes	yes	3	0.032297	42.557	1	1		2652400	1006400	1646000	0			515
DANTEVPGITK	K	D	A	T	K	V	1	0	1	1	0	0	1	1	0	1	0	1	0	0	1	0	2	0	0	1	0	11	0	1143.5772	C4M2N1	C4M2N1	EHI_005960		yes	yes	2	0.00022555	90.434	1	2	1	15594000	1968000	12986000	639900			516
DANVLIER	K	D	A	E	R	I	1	1	1	1	0	0	1	0	0	1	1	0	0	0	0	0	0	0	0	1	0	8	0	928.49779	C4LZT8	C4LZT8	EHI_194240		yes	yes	2	0.001732	111.82	1	1	1	29314000	7992800	14021000	7299800			517
DAPVIAGEEK	K	D	A	E	K	V	2	0	0	1	0	0	2	1	0	1	0	1	0	0	1	0	0	0	0	1	0	10	0	1027.5186	C4M5A0	C4M5A0		40S ribosomal protein SA	yes	yes	2	7.6492E-05	104.43		1	1	15199000	0	5370000	9828800			518
DAQIADLNK	R	D	A	N	K	A	2	0	1	2	0	1	0	0	0	1	1	1	0	0	0	0	0	0	0	0	0	9	0	986.50327	C4LU72;Q07569	C4LU72	EHI_110180;mhcA		yes	no	2	9.7084E-05	143.04	1	1	1	12723000	1027400	3486800	8209100			519
DASGYILQNSNPEGK	K	D	A	G	K	G	1	0	2	1	0	1	1	2	0	1	1	1	0	0	1	2	0	0	1	0	0	15	0	1591.7478	C4LSG8	C4LSG8	EHI_151250		yes	yes	2	2.2857E-12	129.17		1	1	2387300	0	1454300	932980			520
DASSYQQVHELK	K	D	A	L	K	T	1	0	0	1	0	2	1	0	1	0	1	1	0	0	0	2	0	0	1	1	0	12	0	1403.6681	B1N4I3	B1N4I3	EHI_055400		yes	yes	2	0.00014051	85.554	1	1	1	2193300	98905	413100	1681300			521
DATFASIIMLALGETEGAEK	R	D	A	E	K	F	4	0	0	1	0	0	3	2	0	2	2	1	1	1	0	1	2	0	0	0	0	20	0	2066.0242	C4M784	C4M784	EHI_044370		yes	yes	2,3	1.6397E-10	94.958	2	2	2	4510300	849620	3066700	593940			522
DATNVDNCFLQTAEVIFENVK	R	D	A	V	K	N	2	0	3	2	1	1	2	0	0	1	1	1	0	2	0	0	2	0	0	3	0	21	0	2426.1424	Q5NT27;Q5NT28	Q5NT27	EhRab2C;EhRab2B		no	no	2	7.8374E-21	134.29	1	1	1	7406900	329660	4617200	2460100			523
DATPAHEQIVSGEATLLSVLETLRPLMK	R	D	A	M	K	G	3	1	0	1	0	1	3	1	1	1	5	1	1	0	2	2	3	0	0	2	0	28	1	3018.606	C4LVX3	C4LVX3	EHI_125870		yes	yes	3,4	4.1698E-13	128.4	2	2	2	4019900	869990	2084700	1065300			524
DATSTYDFQR	K	D	A	Q	R	S	1	1	0	2	0	1	0	0	0	0	0	0	0	1	0	1	2	0	1	0	0	10	0	1202.5204	Q1EQ36	Q1EQ36	EHI_040700	Coatomer subunit gamma	yes	yes	2	6.6238E-05	125.97		1	1	2438900	0	1081900	1357000			525
DAVEQIQQIMIWLIK	R	D	A	I	K	N	1	0	0	1	0	3	1	0	0	4	1	1	1	0	0	0	0	1	0	1	0	15	0	1826.9964	C4LY34	C4LY34	EHI_177300		yes	yes	2	0.059574	27.767		1		169180	0	169180	0			526
DAYVGDEAQSK	K	D	A	S	K	R	2	0	0	2	0	1	1	1	0	0	0	1	0	0	0	1	0	0	1	1	0	11	0	1181.52	P11426;B1N2P0;Q9TYD6;B1N621;B1N5D1;O15593	P11426	EHI_043640;EHI_161200	Actin	no	no	2	5.2291E-06	138.76		2	1	22581000	0	6200500	16380000			527
DAYVGDEAQSKR	K	D	A	K	R	G	2	1	0	2	0	1	1	1	0	0	0	1	0	0	0	1	0	0	1	1	0	12	1	1337.6212	P11426;B1N2P0;Q9TYD6;B1N621;B1N5D1;O15593	P11426	EHI_043640;EHI_161200	Actin	no	no	2	4.4741E-11	188.96		1	1	16718000	0	3029400	13689000			528
DCFAPLMATGADKK	K	D	C	K	K	A	3	0	0	2	1	0	0	1	0	0	1	2	1	1	1	0	1	0	0	0	0	14	1	1523.7112	C4LSV2	C4LSV2	EHI_152680		yes	yes	3	0.011038	47.506	1	1		1357300	580980	776340	0			529
DCLMIFHGLK	K	D	C	L	K	L	0	0	0	1	1	0	0	1	1	1	2	1	1	1	0	0	0	0	0	0	0	10	0	1232.6046	C4LTQ5;C4M609	C4M609	EHI_050280	40S ribosomal protein S3a	no	no	3	0.016132	41.796	1	1	1	2911400	699880	1851400	360060			530
DCMDHIGFFAK	K	D	C	A	K	C	1	0	0	2	1	0	0	1	1	1	0	1	1	2	0	0	0	0	0	0	0	11	0	1339.5689	C4M989	C4M989	EHI_119950		yes	yes	3	0.035134	29.926	1	1	1	1708900	691230	641690	376030			531
DDDQILEYLIDEDRR	K	D	D	R	R	I	0	2	0	5	0	1	2	0	0	2	2	0	0	0	0	0	0	0	1	0	0	15	1	1906.8909	Q6RCM0	Q6RCM0	EHI_120640	DNA topoisomerase 2	yes	yes	3	0.033915	36.345			1	547140	0	0	547140			532
DDELSFISINPATGK	K	D	D	G	K	K	1	0	1	2	0	0	1	1	0	2	1	1	0	1	1	2	1	0	0	0	0	15	0	1605.7886	C4LTM1;Q24836	C4LTM1	EHI_012280	Protein SEY1 homolog 1	yes	no	2	0.055609	33.547	1	1	1	3228000	565540	1875800	786620			533
DDENEELKK	R	D	D	K	K	F	0	0	1	2	0	0	3	0	0	0	1	2	0	0	0	0	0	0	0	0	0	9	1	1118.5091	C4M0A8	C4M0A8	EHI_005150		yes	yes	2	0.0017368	135.63	1	1	1	5584000	852500	2800900	1930600			534
DDFGSSDKDTAYEGLQNVYDQLNVDFSR	R	D	D	S	R	I	1	1	2	6	0	2	1	2	0	0	2	1	0	2	0	3	1	0	2	2	0	28	1	3197.4061	C4M5A1	C4M5A1	EHI_081420		yes	yes	3	0.051432	33.317	1			707460	707460	0	0			535
DDLKLPEGEMGQK	R	D	D	Q	K	I	0	0	0	2	0	1	2	2	0	0	2	2	1	0	1	0	0	0	0	0	0	13	1	1458.7024	C4LVN8;C4LSM2	C4LVN8	EHI_186480;EHI_151810		yes	no	2	0.012652	58.32	1	1	1	4088800	1007400	1499600	1581800			536
DDLQKELEK	K	D	D	E	K	E	0	0	0	2	0	1	2	0	0	0	2	2	0	0	0	0	0	0	0	0	0	9	1	1116.5663	C4LU72;Q07569	C4LU72	EHI_110180;mhcA		yes	no	2	3.5943E-05	157.97	1	1	1	8575100	2693800	4757800	1123600			537
DDLQKELEKER	K	D	D	E	R	G	0	1	0	2	0	1	3	0	0	0	2	2	0	0	0	0	0	0	0	0	0	11	2	1401.71	C4LU72;Q07569	C4LU72	EHI_110180;mhcA		yes	no	3	0.0011434	88.021	1	1	1	2722900	746040	1434000	542830			538
DDNNTEETQEEIK	K	D	D	I	K	-	0	0	2	2	0	1	4	0	0	1	0	1	0	0	0	0	2	0	0	0	0	13	0	1563.6536	C4M6U3	C4M6U3	EHI_054180	Protein SEY1 homolog 2	yes	yes	2	1.236E-12	173.19	1	1	1	8437300	1948300	4101800	2387100			539
DDYAWWK	K	D	D	W	K	G	1	0	0	2	0	0	0	0	0	0	0	1	0	0	0	0	0	2	1	0	0	7	0	982.41848	C4LT26;B1N627	C4LT26	EHI_148560;EHI_046900		yes	no	2	0.022467	60.788	1	1	1	4070100	922300	1372400	1775400			540
DEENTYKVENYEK	R	D	E	E	K	V	0	0	2	1	0	0	4	0	0	0	0	2	0	0	0	0	1	0	2	1	0	13	1	1659.7264	C4LU72;Q07569	C4LU72	EHI_110180;mhcA		yes	no	2	1.2786E-08	145.43	1	1	1	12531000	1660600	7502600	3367500			541
DEFALLMK	K	D	E	M	K	A	1	0	0	1	0	0	1	0	0	0	2	1	1	1	0	0	0	0	0	0	0	8	0	965.4892	C4M8Y6	C4M8Y6	EHI_086380		yes	yes	2	0.01762	71.501		1		682490	0	682490	0			542
DEIISSANQESEKEK	R	D	E	E	K	N	1	0	1	1	0	1	4	0	0	2	0	2	0	0	0	3	0	0	0	0	0	15	1	1705.8006	C4LV37	C4LV37	EHI_182560		yes	yes	2	0.019831	51.771	1		1	437710	112180	0	325530			543
DEIKEAEK	R	D	E	E	K	Q	1	0	0	1	0	0	3	0	0	1	0	2	0	0	0	0	0	0	0	0	0	8	1	960.47639	C4M296	C4M296	EHI_136160		yes	yes	2	0.00039717	164.68	1	1	1	6236500	1699500	3516800	1020100			544
DEKPILLCILDEK	K	D	E	E	K	A	0	0	0	2	1	0	2	0	0	2	3	2	0	0	1	0	0	0	0	0	0	13	1	1584.8433	C4M6H5	C4M6H5	EHI_099720		yes	yes	3	1.0277E-05	108.23	1	1	1	5138400	635350	3983200	519870			545
DEKWDVMVDLFLHR	R	D	E	H	R	E	0	1	0	3	0	0	1	0	1	0	2	1	1	1	0	0	0	1	0	2	0	14	1	1801.8821	C4M5A0;O15599	C4M5A0		40S ribosomal protein SA	yes	no	3	6.0204E-11	132.24	1	2	1	14696000	841990	8417300	5437000			546
DESDKSVLK	K	D	E	L	K	S	0	0	0	2	0	0	1	0	0	0	1	2	0	0	0	2	0	0	0	1	0	9	1	1019.5135	Q9U593	Q9U593	dpp		yes	yes	2	0.00047389	91.549	1	1	1	5672000	1276600	2946900	1448500			547
DESKIEEYLAQIPK	K	D	E	P	K	D	1	0	0	1	0	1	3	0	0	2	1	2	0	0	1	1	0	0	1	0	0	14	1	1661.8512	Q1EQ29	Q1EQ29	EHI_004590		yes	yes	2	0.059225	46.39	1			1093100	1093100	0	0			548
DESNYDAF	K	D	E	A	F	-	1	0	1	2	0	0	1	0	0	0	0	0	0	1	0	1	0	0	1	0	0	8	0	959.35086	C4LW84	C4LW84	EHI_155310		yes	yes	1	0.01556	92.677		1		1034200	0	1034200	0			549
DESSPYAAMTAAQDVAK	R	D	E	A	K	R	5	0	0	2	0	1	1	0	0	0	0	1	1	0	1	2	1	0	1	1	0	17	0	1753.7829	B1N2I3;O15626	B1N2I3			yes	no	2	1.9101E-11	105	1	1	1	19361000	3494100	7312000	8555000			550
DESVMEATLSILK	R	D	E	L	K	Q	1	0	0	1	0	0	2	0	0	1	2	1	1	0	0	2	1	0	0	1	0	13	0	1434.7276	C4LZV8	C4LZV8	EHI_194450	ATP-dependent (S)-NAD(P)H-hydrate dehydratase	yes	yes	2	0.010608	41.996	1	1	1	3523500	1010700	1970700	542050			551
DFDKIDDSICVK	R	D	F	V	K	F	0	0	0	4	1	0	0	0	0	2	0	2	0	1	0	1	0	0	0	1	0	12	1	1453.6759	C4LVQ1	C4LVQ1	EHI_186840		yes	yes	2	1.3699E-08	160.18	1	1	1	10522000	2726400	7177100	618850			552
DFEVICFNPDLTIR	R	D	F	I	R	W	0	1	1	2	1	0	1	0	0	2	1	0	0	2	1	0	1	0	0	1	0	14	0	1737.8396	C4LYD4	C4LYD4	EHI_007970		yes	yes	2	4.2287E-13	139.3	1	1		5305400	1520500	3784900	0			553
DFFELENFIYEHK	K	D	F	H	K	L	0	0	1	1	0	0	3	0	1	1	1	1	0	3	0	0	0	0	1	0	0	13	0	1729.7988	C4LU61	C4LU61	EHI_068710		yes	yes	2,3	1.5774E-06	92.039	2	2	2	5341900	1721300	2402600	1218000			554
DFGVFNGIYAEAFGNHKPAR	K	D	F	A	R	A	3	1	2	1	0	0	1	3	1	1	0	1	0	3	1	0	0	0	1	1	0	20	1	2209.0705	C4LXT9	C4LXT9	EHI_087570		yes	yes	4	2.3234E-06	82.01	1	1	1	3392600	575190	1762200	1055200			555
DFHLIDSK	R	D	F	S	K	I	0	0	0	2	0	0	0	0	1	1	1	1	0	1	0	1	0	0	0	0	0	8	0	973.4869	B1N2M5	B1N2M5	EHI_178580		yes	yes	2	0.059933	53.089		1		630750	0	630750	0			556
DFHVDEQTTVK	R	D	F	V	K	V	0	0	0	2	0	1	1	0	1	0	0	1	0	1	0	0	2	0	0	2	0	11	0	1317.6201	CON__P34955	CON__P34955			yes	yes	2	0.00062967	73.881	1	1	1	11615000	2918600	4985700	3710700		+	557
DFIDYVHSIVMER	K	D	F	E	R	E	0	1	0	2	0	0	1	0	1	2	0	0	1	1	0	1	0	0	1	2	0	13	0	1622.7763	C4M427	C4M427	EHI_114200		yes	yes	3	0.022474	31.708		1		201740	0	201740	0			558
DFKPNHIIVLFGSQHK	K	D	F	H	K	G	0	0	1	1	0	1	0	1	2	2	1	2	0	2	1	1	0	0	0	1	0	16	1	1879.0105	C4M8R5	C4M8R5	EHI_181530		yes	yes	3	0.040983	47.537	1			440540	440540	0	0			559
DFLDLVFGEIK	K	D	F	I	K	T	0	0	0	2	0	0	1	1	0	1	2	1	0	2	0	0	0	0	0	1	0	11	0	1294.6809	C4M3G6	C4M3G6	EHI_017610		yes	yes	2	0.021521	42.976			1	109310	0	0	109310			560
DFNQDGLFSNLPVGR	R	D	F	G	R	Y	0	1	2	2	0	1	0	2	0	0	2	0	0	2	1	1	0	0	0	1	0	15	0	1677.8111	C4M497	C4M497	EHI_098000		yes	yes	2	5.6317E-16	160.87	1	1	1	12267000	2955400	5689600	3622300			561
DFSFNELFEK	K	D	F	E	K	K	0	0	1	1	0	0	2	0	0	0	1	1	0	3	0	1	0	0	0	0	0	10	0	1274.5819	C4LV34	C4LV34	EHI_182530		yes	yes	2	8.1543E-05	98.04		1		1441100	0	1441100	0			562
DFSLDDATIEFVGHTIALYR	K	D	F	Y	R	E	2	1	0	3	0	0	1	1	1	2	2	0	0	2	0	1	2	0	1	1	0	20	0	2282.1219	C4M1Y2;B1N309	C4M1Y2	EHI_164890;EHI_167060		yes	no	3	6.5528E-07	70.837	1	1	1	1776600	431540	889440	455620			563
DFTLAELK	K	D	F	L	K	K	1	0	0	1	0	0	1	0	0	0	2	1	0	1	0	0	1	0	0	0	0	8	0	935.4964	C4LU25	C4LU25	EHI_068320		yes	yes	2	0.03862	51.066	1	1	1	1288200	344760	593960	349520			564
DFTLAELKK	K	D	F	K	K	V	1	0	0	1	0	0	1	0	0	0	2	2	0	1	0	0	1	0	0	0	0	9	1	1063.5914	C4LU25	C4LU25	EHI_068320		yes	yes	2	0.013219	83.998	1	1	1	4048300	925530	1836000	1286800			565
DFVCLHPVFGIPNLQVFMLMK	K	D	F	M	K	G	0	0	1	1	1	1	0	1	1	1	3	1	2	3	2	0	0	0	0	3	0	21	0	2504.2782	C4LVC0	C4LVC0	EHI_197030		yes	yes	3	2.321E-13	86.8		1	1	3539300	0	2927200	612070			566
DFVPNSVSFSWK	R	D	F	W	K	F	0	0	1	1	0	0	0	0	0	0	0	1	0	2	1	3	0	1	0	2	0	12	0	1411.6772	CON__Q1RMK2	CON__Q1RMK2			yes	yes	2	1.014E-07	117.86	2	1	1	181980000	63220000	85473000	33286000		+	567
DFVTYFNTNYGYDR	K	D	F	D	R	D	0	1	2	2	0	0	0	1	0	0	0	0	0	2	0	0	2	0	3	1	0	14	0	1773.7635	Q5XWD1;C4MB38	Q5XWD1	PDI;EHI_071590		yes	no	2	1.1377E-13	150.22	1	1	1	34503000	10075000	14199000	10229000			568
DFVTYFNTNYGYDRDENGK	K	D	F	G	K	L	0	1	3	3	0	0	1	2	0	0	0	1	0	2	0	0	2	0	3	1	0	19	1	2316.9924	Q5XWD1;C4MB38	Q5XWD1	PDI;EHI_071590		yes	no	2,3	1.2568E-22	170.11	2	2	2	117990000	25098000	51785000	41104000			569
DGAELANPETFAK	R	D	G	A	K	A	3	0	1	1	0	0	2	1	0	0	1	1	0	1	1	0	1	0	0	0	0	13	0	1361.6463	C4LU72	C4LU72	EHI_110180		yes	yes	2	4.3814E-08	124.12	1	1	1	86826000	20615000	45542000	20669000			570
DGASDGWTPVTK	K	D	G	T	K	L	1	0	0	2	0	0	0	2	0	0	0	1	0	0	1	1	2	1	0	1	0	12	0	1232.5673	C4M7U0;O15578	C4M7U0	EHI_020280		yes	no	2	1.0198E-07	126.12	1	1	1	59600000	12593000	33911000	13097000			571
DGDPDADVLQK	R	D	G	Q	K	F	1	0	0	4	0	1	0	1	0	0	1	1	0	0	1	0	0	0	0	1	0	11	0	1171.5357	C4M0R5	C4M0R5	EHI_010010		yes	yes	2	0.0067048	50.484	1	1	1	1470900	305520	679670	485710			572
DGELKPGQK	R	D	G	Q	K	G	0	0	0	1	0	1	1	2	0	0	1	2	0	0	1	0	0	0	0	0	0	9	1	970.50836	C4M1H2	C4M1H2	EHI_192520		yes	yes	2	0.021661	59.35	1	1	1	3009300	427010	1086000	1496300			573
DGEVLNVNFASIKPLYK	K	D	G	Y	K	K	1	0	2	1	0	0	1	1	0	1	2	2	0	1	1	1	0	0	1	2	0	17	1	1906.02	C4M8B5	C4M8B5	EHI_101240		yes	yes	2,3	2.3377E-09	119.47	3	2	2	69124000	15887000	33293000	19944000			574
DGFGVENDDK	K	D	G	D	K	E	0	0	1	3	0	0	1	2	0	0	0	1	0	1	0	0	0	0	0	1	0	10	0	1094.4516	C4M3S9	C4M3S9	EHI_163480		yes	yes	2	0.051849	40.616	1			279450	279450	0	0			575
DGFGVENDDKEYDELK	K	D	G	L	K	E	0	0	1	4	0	0	3	2	0	0	1	2	0	1	0	0	0	0	1	1	0	16	1	1871.8061	C4M3S9	C4M3S9	EHI_163480		yes	yes	2,3	1.4426E-08	120.63	2	2	2	17023000	6438500	7990500	2593500			576
DGFGVENDDKEYDELKEFIQENIK	K	D	G	I	K	E	0	0	2	4	0	1	5	2	0	2	1	3	0	2	0	0	0	0	1	1	0	24	2	2873.3243	C4M3S9	C4M3S9	EHI_163480		yes	yes	3,4	0.0003816	82.635	2	2	2	124860000	31505000	78624000	14734000			577
DGFPMMTGVATNNR	K	D	G	N	R	V	1	1	2	1	0	0	0	2	0	0	0	0	2	1	1	0	2	0	0	1	0	14	0	1509.6704	C4LXN2;B1N442;O15598;B1N350;C4LZB0	C4LXN2	EHI_013890;EHI_199990;EHI_124190;EHI_000590	40S ribosomal protein S6	no	no	2	0.031755	36.993			1	3563600	0	0	3563600			578
DGGFFPTCYDWYTGK	R	D	G	G	K	I	0	0	0	2	1	0	0	3	0	0	0	1	0	2	1	0	2	1	2	0	0	15	0	1812.7454	C4M784	C4M784	EHI_044370		yes	yes	2	9.2871E-05	62.861	1	1	1	16485000	5876200	9033600	1574800			579
DGGSVEVYEVK	K	D	G	V	K	D	0	0	0	1	0	0	2	2	0	0	0	1	0	0	0	1	0	0	1	3	0	11	0	1180.5612	Q8MU40;Q86R89	Q8MU40	EHI_049620		yes	no	2	5.4729E-05	78.548	1			660820	660820	0	0			580
DGISDHSLNR	K	D	G	N	R	Q	0	1	1	2	0	0	0	1	1	1	1	0	0	0	0	2	0	0	0	0	0	10	0	1112.521	C4LWW3	C4LWW3	EHI_126870	40S ribosomal protein S21	yes	yes	2	6.2364E-05	135.55		1	2	9510100	0	1555800	7954300			581
DGISIGTEHLTDALSDAVTGTLAETISGAVGAK	K	D	G	A	K	L	5	0	0	3	0	0	2	5	1	3	3	1	0	0	0	3	5	0	0	2	0	33	0	3169.599	C4M3L1	C4M3L1	EHI_109920		yes	yes	3	3.195E-11	99.319	1	1	1	10486000	1163200	5368700	3954400			582
DGKDSQLIANAVETR	K	D	G	T	R	L	2	1	1	2	0	1	1	1	0	1	1	1	0	0	0	1	1	0	0	1	0	15	1	1615.8166	C4M367;C4LZ42;P48151	C4M367	EHI_086120;RPS18	40S ribosomal protein S18	yes	no	3	0.0013632	66.436		1	1	17124000	0	7186700	9937000			583
DGLTANMEK	K	D	G	E	K	L	1	0	1	1	0	0	1	1	0	0	1	1	1	0	0	0	1	0	0	0	0	9	0	977.4488	C4M3S9	C4M3S9	EHI_163480		yes	yes	2	0.00012986	132.88	1	1	1	16446000	6246400	6832600	3367300			584
DGLWSASSQVVLPSSSAFQGPDDYLVCEVQHPK	R	D	G	P	K	G	2	0	0	3	1	3	1	2	1	0	3	1	0	1	3	6	0	1	1	4	0	33	0	3602.6988	CON__Q1RMK2	CON__Q1RMK2			yes	yes	3,4	0.0014604	47.77	2	2		45277000	9934300	35343000	0		+	585
DGQVIWQHETDEKDEYLELIEQNTDEIEK	K	D	G	E	K	Y	0	0	1	4	0	3	7	1	1	3	2	2	0	0	0	0	2	1	1	1	0	29	1	3545.6322	C4LYD4	C4LYD4	EHI_007970		yes	yes	3	5.6072E-08	97.469	1	1		4291400	1629400	2662000	0			586
DGSDDVTKQEGDDLCQK	K	D	G	Q	K	L	0	0	0	5	1	2	1	2	0	0	1	2	0	0	0	1	1	0	0	1	0	17	1	1908.8007	Q8I890;Q95TD4;Q8I894;C4M4W4;C4M0Y0;Q8I892;Q8I891	Q8I890	Rho;EHI_029020;EHI_015440		yes	no	2	1.3953E-08	106.19		1		999200	0	999200	0			587
DGSGIDEVFNALTQAIISK	K	D	G	S	K	V	2	0	1	2	0	1	1	2	0	3	1	1	0	1	0	2	1	0	0	1	0	19	0	1977.0055	Q5NT41	Q5NT41	EhRabC3		yes	yes	2	1.1438E-19	141.18	1	1	1	52561000	8086700	28844000	15631000			588
DGSLNYVNENDEVLISGFGR	R	D	G	G	R	R	0	1	3	2	0	0	2	3	0	1	2	0	0	1	0	2	0	0	1	2	0	20	0	2197.0287	C4M5B7	C4M5B7			yes	yes	2	1.1667E-22	156.73		2	2	34154000	0	9939800	24214000			589
DGTAPNELLSKEDLDTFSEIYPPTDK	R	D	G	D	K	Q	1	0	1	4	0	0	3	1	0	1	3	2	0	1	3	2	3	0	1	0	0	26	1	2894.3709	C4LUW9	C4LUW9	EHI_179080	Adenylyl-sulfate kinase	yes	yes	3	0.027888	46.145	1	1	1	10354000	1645700	5213000	3495300			590
DGTVEGACPPLK	K	D	G	L	K	A	1	0	0	1	1	0	1	2	0	0	1	1	0	0	2	0	1	0	0	1	0	12	0	1242.5914	C4M1E4;C4LWQ8;C4LY96	C4M1E4	EHI_030750;EHI_198620;EHI_166920		no	no	2	0.00083152	65.179	1			1003400	1003400	0	0			591
DGVALVK	K	D	G	V	K	L	1	0	0	1	0	0	0	1	0	0	1	1	0	0	0	0	0	0	0	2	0	7	0	700.41194	Q9U3Z8;C4M1S5;C4M1S6	Q9U3Z8	ALP;EHI_164430;EHI_164440		yes	no	2	0.0068837	80.462	1	1	1	4775900	1295500	2624700	855730			592
DGVAVNIAK	R	D	G	A	K	C	2	0	1	1	0	0	0	1	0	1	0	1	0	0	0	0	0	0	0	2	0	9	0	885.49198	C4M574;C4LVN9	C4M574	EHI_111760;EHI_186720	40S ribosomal protein S12	no	no	2	0.047926	46.462	1	1	1	7936200	1022400	5118200	1795700			593
DGVKPHIDINVLNIPAPHPLVK	K	D	G	V	K	T	1	0	2	2	0	0	0	1	2	3	2	2	0	0	4	0	0	0	0	3	0	22	1	2385.3532	C4LUW9	C4LUW9	EHI_179080	Adenylyl-sulfate kinase	yes	yes	4,5	0.013	56.488	2	2	2	24449000	2580400	10772000	11097000			594
DGVLEPVTIIETPPMVVAGFVGYK	K	D	G	Y	K	K	1	0	0	1	0	0	2	3	0	2	1	1	1	1	3	0	2	0	1	5	0	24	0	2530.3393	C4LW09;B1N4Y7	C4LW09	EHI_167520		yes	no	2,3	1.297E-09	85.518	1	2	2	18645000	973920	10157000	7513700			595
DGVSAYPTILPIR	R	D	G	I	R	N	1	1	0	1	0	0	0	1	0	2	1	0	0	0	2	1	1	0	1	1	0	13	0	1400.7664	C4M0E3	C4M0E3	EHI_006700		yes	yes	2	9.9283E-07	104.59	1	1	1	14495000	2295600	6598100	5600800			596
DHAGVGDYYGPFDAQK	R	D	H	Q	K	I	2	0	0	3	0	1	0	3	1	0	0	1	0	1	1	0	0	0	2	1	0	16	0	1738.7587	O76156;C4LVD3	O76156	EHI_197160	Sulfate adenylyltransferase	yes	no	2,3	6.1112E-44	231.17	2	2	2	63020000	5481300	22080000	35459000			597
DHILIPK	K	D	H	P	K	A	0	0	0	1	0	0	0	0	1	2	1	1	0	0	1	0	0	0	0	0	0	7	0	834.49634	Q1EQ33;Q27651;C4LVK3	Q1EQ33	EHI_126990;Eh/PPi-PFK;EHI_103590		yes	no	2	0.0058166	81.32		1	1	1487700	0	521950	965760			598
DHLIVAQTK	K	D	H	T	K	I	1	0	0	1	0	1	0	0	1	1	1	1	0	0	0	0	1	0	0	1	0	9	0	1023.5713	C4LVS8	C4LVS8	EHI_187110		yes	yes	2	0.00014695	105.2		1	1	646680	0	358270	288400			599
DHLPGTVIR	K	D	H	I	R	F	0	1	0	1	0	0	0	1	1	1	1	0	0	0	1	0	1	0	0	1	0	9	0	1006.556	C4M0H4	C4M0H4	EHI_007010		yes	yes	2	0.05786	46.457			1	489350	0	0	489350			600
DHTLDSLFGDEK	R	D	H	E	K	N	0	0	0	3	0	0	1	1	1	0	2	1	0	1	0	1	1	0	0	0	0	12	0	1375.6256	C4LT26	C4LT26	EHI_148560		yes	yes	2	1.8574E-08	145.08	1	1	1	14523000	5223900	3744100	5555300			601
DHTLTSLFGEDKDYVIENFLVDNK	R	D	H	N	K	D	0	0	2	4	0	0	2	1	1	1	3	2	0	2	0	1	2	0	1	2	0	24	1	2811.3603	C4M1J9	C4M1J9	EHI_084680		yes	yes	4	5.9699E-16	133.74	1	1	1	3915900	662660	1656100	1597200			602
DIADQIIQQHVNPDSSLSK	K	D	I	S	K	N	1	0	1	3	0	3	0	0	1	3	1	1	0	0	1	3	0	0	0	1	0	19	0	2107.0546	C4LUQ1	C4LUQ1	EHI_023410		yes	yes	2,3	4.5296E-13	101.38	1	2	2	17433000	601520	9361100	7470000			603
DIAEELLK	K	D	I	L	K	N	1	0	0	1	0	0	2	0	0	1	2	1	0	0	0	0	0	0	0	0	0	8	0	929.50696	C4M8B5	C4M8B5	EHI_101240		yes	yes	2	0.0025708	83.206	1	1	1	19897000	4351100	8696200	6849700			604
DIASTDYYK	K	D	I	Y	K	S	1	0	0	2	0	0	0	0	0	1	0	1	0	0	0	1	1	0	2	0	0	9	0	1074.487	C4M0Q2;C4MAX2;C4M8Y8	C4M0Q2	EHI_029350;EHI_086510	40S ribosomal protein S8	yes	no	2	0.0010997	71.451	1	1	1	49858000	4225000	23602000	22031000			605
DIAVSLPVIIK	K	D	I	I	K	E	1	0	0	1	0	0	0	0	0	3	1	1	0	0	1	1	0	0	0	2	0	11	0	1166.7275	C4LV53	C4LV53	EHI_182720		yes	yes	2	0.0067908	50.354	1	1	1	9020500	2286900	4823900	1909700			606
DICGNYGVQGFPTVK	R	D	I	V	K	L	0	0	1	1	1	1	0	3	0	1	0	1	0	1	1	0	1	0	1	2	0	15	0	1653.7821	C4M067	C4M067	EHI_021560		yes	yes	2	3.8676E-08	105.14	1	1		7885600	2097700	5787800	0			607
DIDGLKPSDFGTWR	R	D	I	W	R	E	0	1	0	3	0	0	0	2	0	1	1	1	0	1	1	1	1	1	0	0	0	14	1	1605.7787	C4M1M6	C4M1M6	EHI_133970		yes	yes	2,3	1.2084E-13	164.88	2	2	2	77070000	19334000	42280000	15455000			608
DIELDHLEEVFTSVHWMVR	K	D	I	V	R	I	0	1	0	2	0	0	3	0	2	1	2	0	1	1	0	1	1	1	0	3	0	19	0	2354.1365	C4LYN6	C4LYN6	EHI_118880		yes	yes	3	5.4203E-07	68.41		1		419160	0	419160	0			609
DIFFYSTEEGILSK	K	D	I	S	K	S	0	0	0	1	0	0	2	1	0	2	1	1	0	2	0	2	1	0	1	0	0	14	0	1647.8032	C4LWD8	C4LWD8	EHI_096250		yes	yes	2	2.6493E-05	80.632	1	1	1	5121500	1385900	2319300	1416300			610
DIFNVDK	K	D	I	D	K	Q	0	0	1	2	0	0	0	0	0	1	0	1	0	1	0	0	0	0	0	1	0	7	0	849.42323	C4M2I4	C4M2I4	EHI_054530		yes	yes	1	0.0032837	89.296	1	1	1	3614700	949910	1946900	717910			611
DIFQSLDLAWSLLR	R	D	I	L	R	T	1	1	0	2	0	1	0	0	0	1	4	0	0	1	0	2	0	1	0	0	0	14	0	1675.8934	Q4VSM4	Q4VSM4	EHI_189850		yes	yes	2	2.6326E-12	130.61	1	1	1	2901100	212610	1716900	971650			612
DIFTTTDSDHPGVK	K	D	I	V	K	K	0	0	0	3	0	0	0	1	1	1	0	1	0	1	1	1	3	0	0	1	0	14	0	1531.7155	O76156;C4LVD3	O76156	EHI_197160	Sulfate adenylyltransferase	yes	no	2	4.6596E-07	101.43	1	1	1	93960000	14999000	37454000	41507000			613
DIGGEPYCQECAR	K	D	I	A	R	K	1	1	0	1	2	1	2	2	0	1	0	0	0	0	1	0	0	0	1	0	0	13	0	1553.6239	C4M1I7	C4M1I7	EHI_001070		yes	yes	2	3.7458E-08	128.54	1	1	1	3700600	476380	2966300	257900			614
DIGIAYEDSVSK	K	D	I	S	K	M	1	0	0	2	0	0	1	1	0	2	0	1	0	0	0	2	0	0	1	1	0	12	0	1295.6245	C4M6U3	C4M6U3	EHI_054180	Protein SEY1 homolog 2	yes	yes	2	0.00072262	67.019	1			1615500	1615500	0	0			615
DIHVVEIAK	K	D	I	A	K	K	1	0	0	1	0	0	1	0	1	2	0	1	0	0	0	0	0	0	0	2	0	9	0	1022.576	C4M6F9;C4M7I6	C4M6F9	EHI_099790;EHI_023840		yes	no	2	0.00013352	128.27		1	1	75819000	0	20822000	54996000			616
DIHVVEIAKK	K	D	I	K	K	A	1	0	0	1	0	0	1	0	1	2	0	2	0	0	0	0	0	0	0	2	0	10	1	1150.671	C4M6F9;C4M7I6	C4M6F9	EHI_099790;EHI_023840		yes	no	3	0.0022289	65.278	1	1	1	3420900	322270	2695500	403120			617
DIIQVSTADFDK	K	D	I	D	K	A	1	0	0	3	0	1	0	0	0	2	0	1	0	1	0	1	1	0	0	1	0	12	0	1350.6667	C4LWP4	C4LWP4	EHI_069560		yes	yes	2	7.0939E-07	110.38	1	1	1	123300000	33908000	68052000	21341000			618
DILLSDKPTPVITGFNQQR	K	D	I	Q	R	Q	0	1	1	2	0	2	0	1	0	2	2	1	0	1	2	1	2	0	0	1	0	19	1	2141.1481	B1N424	B1N424	EHI_083430		yes	yes	3	4.9054E-19	149.24	1	1	1	22742000	7310900	9462500	5968500			619
DILSQLGIK	K	D	I	I	K	K	0	0	0	1	0	1	0	1	0	2	2	1	0	0	0	1	0	0	0	0	0	9	0	985.5808	CON__A2I7N3	CON__A2I7N3			no	no	2	0.0052561	66.073	1	1		8038700	2760000	5278700	0		+	620
DILVDAHNR	R	D	I	N	R	H	1	1	1	2	0	0	0	0	1	1	1	0	0	0	0	0	0	0	0	1	0	9	0	1051.5411	C4MAT9	C4MAT9	EHI_022130		yes	yes	2	0.00014612	106.68	1	1	1	24261000	3485200	9834500	10941000			621
DIMTSVK	R	D	I	V	K	E	0	0	0	1	0	0	0	0	0	1	0	1	1	0	0	1	1	0	0	1	0	7	0	792.40514	C4LUV9;Q9NAT4	C4LUV9	EHI_178960		yes	no	1	0.021812	68.787	1		1	1152300	289910	0	862370			622
DINFDILVMDDNSPDKTGEK	K	D	I	E	K	V	0	0	2	5	0	0	1	1	0	2	1	2	1	1	1	1	1	0	0	1	0	20	1	2265.0471	C4M6U0	C4M6U0	EHI_054260		yes	yes	2	1.1797E-06	87.352		1	1	2352800	0	1503100	849740			623
DINNMISLNIR	K	D	I	I	R	T	0	1	3	1	0	0	0	0	0	3	1	0	1	0	0	1	0	0	0	0	0	11	0	1301.6762	C4M1Y9	C4M1Y9	EHI_165070		yes	yes	2	4.5164E-06	137.78	1	1	1	11965000	3631800	6297400	2035600			624
DIPEDEESLKR	K	D	I	K	R	W	0	1	0	2	0	0	3	0	0	1	1	1	0	0	1	1	0	0	0	0	0	11	1	1329.6412	C4LWC2	C4LWC2	EHI_155730		yes	yes	2	0.020009	42.976	1	1		0	0	0	0			625
DIPENIAEMK	R	D	I	M	K	E	1	0	1	1	0	0	2	0	0	2	0	1	1	0	1	0	0	0	0	0	0	10	0	1158.5591	C4M0A8	C4M0A8	EHI_005150		yes	yes	2	0.0063824	75.566	1			2346700	2346700	0	0			626
DIPENIAEMKENQEGIYK	R	D	I	Y	K	F	1	0	2	1	0	1	4	1	0	3	0	2	1	0	1	0	0	0	1	0	0	18	1	2120.0096	C4M0A8	C4M0A8	EHI_005150		yes	yes	2	1.2073E-07	97.095	1	1	1	5042300	954280	2536600	1551400			627
DIPFHLIDVGGQR	K	D	I	Q	R	S	0	1	0	2	0	1	0	2	1	2	1	0	0	1	1	0	0	0	0	1	0	13	0	1465.7678	C4M483	C4M483	EHI_140350		yes	yes	3	3.6336E-05	84.365	1	1	1	3151900	278600	1751100	1122200			628
DIPLEEFDR	R	D	I	D	R	L	0	1	0	2	0	0	2	0	0	1	1	0	0	1	1	0	0	0	0	0	0	9	0	1132.5401	C4LUP7	C4LUP7	EHI_023360		yes	yes	2	0.00013306	126.07	1	1	1	12625000	4757100	4956500	2911200			629
DIPQPYTDTK	K	D	I	T	K	V	0	0	0	2	0	1	0	0	0	1	0	1	0	0	2	0	2	0	1	0	0	10	0	1176.5663	B1N3F9;C4LWN4	B1N3F9	EHI_169270;EHI_069460		yes	no	2	0.075317	38.875			1	1537600	0	0	1537600			630
DIQNWVEPINLYEPK	K	D	I	P	K	D	0	0	2	1	0	1	2	0	0	2	1	1	0	0	2	0	0	1	1	1	0	15	0	1856.9309	Q5NT06	Q5NT06	EhRabX10		yes	yes	2	8.0992E-05	62.861	1	1		3915300	896180	3019100	0			631
DIQQVFIGK	R	D	I	G	K	D	0	0	0	1	0	2	0	1	0	2	0	1	0	1	0	0	0	0	0	1	0	9	0	1046.576	C4LU72;Q07569	C4LU72	EHI_110180;mhcA		yes	no	2	0.00033977	84.615	1	1	1	37071000	6562100	15646000	14863000			632
DISDNSALTK	R	D	I	T	K	Y	1	0	1	2	0	0	0	0	0	1	1	1	0	0	0	2	1	0	0	0	0	10	0	1062.5193	C4M7G9;C4LZS2;C4M123	C4M7G9	EHI_158550;EHI_039010;EHI_105180		yes	no	1,2	0.0010285	72.2	2	2	2	54227000	4812100	20177000	29239000			633
DISGVIAK	R	D	I	A	K	K	1	0	0	1	0	0	0	1	0	2	0	1	0	0	0	1	0	0	0	1	0	8	0	801.45962	C4M9D1	C4M9D1	EHI_149860		yes	yes	1	0.02929	89.142	1	1		763760	235080	528680	0			634
DISHNIDSLTFGR	K	D	I	G	R	F	0	1	1	2	0	0	0	1	1	2	1	0	0	1	0	2	1	0	0	0	0	13	0	1473.7212	C4MBF6;E5RSJ4	C4MBF6	EHI_161650;cpbf3		yes	no	2	4.4221E-08	120.84		2	1	3339800	0	2411700	928120			635
DITAFIQQMLVER	K	D	I	E	R	E	1	1	0	1	0	2	1	0	0	2	1	0	1	1	0	0	1	0	0	1	0	13	0	1562.8127	C4LWT9	C4LWT9	EHI_198930		yes	yes	2	0.00035771	65.043	1	1	1	1938700	320480	776630	841620			636
DITINDQQISLQIWDTAGHER	K	D	I	E	R	F	1	1	1	3	0	3	1	1	1	4	1	0	0	0	0	1	2	1	0	0	0	21	0	2452.1983	Q6AW67	Q6AW67	EhRAB7B		yes	yes	2	6.8632E-06	58.093		1		1037500	0	1037500	0			637
DIVCVDDLIHEIYTVGK	K	D	I	G	K	N	0	0	0	3	1	0	1	1	1	3	1	1	0	0	0	0	1	0	1	3	0	17	0	1987.9925	C4MA09	C4MA09	EHI_146530		yes	yes	2,3	4.9914E-08	81.51	2	2	1	4200800	758250	3108600	333920			638
DIVEIFHNQLAK	K	D	I	A	K	I	1	0	1	1	0	1	1	0	1	2	1	1	0	1	0	0	0	0	0	1	0	12	0	1425.7616	Q27648;Q27647;G5EKK7;G5EKK6	Q27648	HXK2;HXK1;HXK-2;HXK-1		yes	no	3	0.0025432	44.847	1	1	1	1393700	207390	1186300	0			639
DIVNIVEGMVLDQGFLSR	K	D	I	S	R	Y	0	1	1	2	0	1	1	2	0	2	2	0	1	1	0	1	0	0	0	3	0	18	0	2004.035	O15782;Q24830	O15782	cpn60		yes	no	3	0.00015934	57.366	1	1	1	1228100	202130	816620	209320			640
DKDGSMIEK	R	D	K	E	K	G	0	0	0	2	0	0	1	1	0	1	0	2	1	0	0	1	0	0	0	0	0	9	1	1021.475	C4LWL5	C4LWL5	EHI_069270		yes	yes	2	0.054271	47.894	1	1	1	1114000	339730	302860	471390			641
DKFPALNHTTFDK	K	D	K	D	K	S	1	0	1	2	0	0	0	0	1	0	1	2	0	2	1	0	2	0	0	0	0	13	1	1532.7623	C4LZ54	C4LZ54	EHI_104430		yes	yes	3	0.020843	51.009	1	1	1	2935800	508420	1060300	1367000			642
DKFQHPALELLFTADEEIGCLGAAGLVPGELLTEK	R	D	K	E	K	C	4	0	0	2	1	1	5	4	1	1	7	2	0	2	2	0	2	0	0	1	0	35	1	3780.9284	C4M4H1	C4M4H1	EHI_042170		yes	yes	4	0.052304	40.513		1	1	3008400	0	2568600	439810			643
DKFVLSTLEEINWK	K	D	K	W	K	K	0	0	1	1	0	0	2	0	0	1	2	2	0	1	0	1	1	1	0	1	0	14	1	1720.9036	C4MAK2	C4MAK2	EHI_017000		yes	yes	3	0.026466	48.351			1	563430	0	0	563430			644
DKIDTVSDKVDDALK	K	D	K	L	K	N	1	0	0	5	0	0	0	0	0	1	1	3	0	0	0	1	1	0	0	2	0	15	2	1660.8519	C4LZG8	C4LZG8	EHI_138080		yes	yes	2,3	4.7613E-07	124.46	2	2	2	13673000	2014400	7721100	3937400			645
DKIEGLTLDNEDLK	K	D	K	L	K	K	0	0	1	3	0	0	2	1	0	1	3	2	0	0	0	0	1	0	0	0	0	14	1	1601.8148	C4M3P4	C4M3P4	EHI_140720		yes	yes	2	1.3592E-11	144.73	1	1	1	4864600	1575300	2638600	650740			646
DKIELYVEK	K	D	K	E	K	V	0	0	0	1	0	0	2	0	0	1	1	2	0	0	0	0	0	0	1	1	0	9	1	1135.6125	C4LT02	C4LT02			yes	yes	2	4.1567E-05	136.02	1	2	1	83957000	7615900	44434000	31908000			647
DKIILPNMIGSVIGVYNGK	R	D	K	G	K	S	0	0	2	1	0	0	0	3	0	4	1	2	1	0	1	1	0	0	1	2	0	19	1	2030.1234	C4M7A5;C4M7H3;C4M0C6	C4M7H3	EHI_046690;EHI_111980;EHI_064570		no	no	2	9.9218E-10	106.34			1	1262300	0	0	1262300			648
DKLNAAIAEK	K	D	K	E	K	D	3	0	1	1	0	0	1	0	0	1	1	2	0	0	0	0	0	0	0	0	0	10	1	1071.5924	C4LU72;Q07569	C4LU72	EHI_110180;mhcA		yes	no	2	3.1544E-05	122.55	1	1	1	31726000	8082200	15251000	8393200			649
DKLNAAIAEKDSIFTAK	K	D	K	A	K	K	4	0	1	2	0	0	1	0	0	2	1	3	0	1	0	1	1	0	0	0	0	17	2	1833.9836	C4LU72;Q07569	C4LU72	EHI_110180;mhcA		yes	no	2,3	3.9843E-12	142.72	2	2	2	34736000	6072400	16684000	11980000			650
DKLNEFSADIDYYDLGIMSR	-	D	K	S	R	G	1	1	1	4	0	0	1	1	0	2	2	1	1	1	0	2	0	0	2	0	0	20	1	2364.0944	P32022;B1N3C7	P32022	EHI_133900	Galactose-inhibitable lectin 170 kDa subunit	yes	yes	2,3	6.6025E-23	169.49	2	2	2	48462000	8226600	22020000	18215000			651
DKLTDIITVPESTSYEQK	K	D	K	Q	K	I	0	0	0	2	0	1	2	0	0	2	1	2	0	0	1	2	3	0	1	1	0	18	1	2066.0419	C4LYI6	C4LYI6	EHI_093950		yes	yes	2	0.060169	33.667	1	1	1	2737500	477430	1370000	890100			652
DKPDNFQLFQSPHGK	K	D	K	G	K	D	0	0	1	2	0	2	0	1	1	0	1	2	0	2	2	1	0	0	0	0	0	15	1	1756.8533	CON__Q29443;CON__Q0IIK2	CON__Q29443			yes	no	3	0.038682	41.359	1	1	1	7238000	1701600	2451900	3084500		+	653
DKQDIVIAELDCDNKDHK	K	D	K	H	K	D	1	0	1	5	1	1	1	0	1	2	1	3	0	0	0	0	0	0	0	1	0	18	2	2155.0215	Q5XWD1;C4MB38	Q5XWD1	PDI;EHI_071590		yes	no	3,4	2.1205E-22	186.55	2	2		32813000	13290000	19523000	0			654
DKSEVLGLIEQNSDMFVK	K	D	K	V	K	I	0	0	1	2	0	1	2	1	0	1	2	2	1	1	0	2	0	0	0	2	0	18	1	2051.0245	Q24818;C4LTX6;Q24860	Q24818	pfo1;EHI_051060		yes	no	3	2.3251E-05	82.877	1	1	1	12040000	2978400	5088200	3973300			655
DKTIAEMQESIDEKEDEITK	K	D	K	T	K	L	1	0	0	3	0	1	5	0	0	3	0	3	1	0	0	1	2	0	0	0	0	20	2	2351.105	C4LU72;Q07569	C4LU72	EHI_110180;mhcA		yes	no	3	5.6842E-50	252.55	1	1	1	38334000	10694000	17346000	10295000			656
DKVITFENEVLK	K	D	K	L	K	S	0	0	1	1	0	0	2	0	0	1	1	2	0	1	0	0	1	0	0	2	0	12	1	1433.7766	C4LWQ4	C4LWQ4	EHI_198580		yes	yes	2	0.0044198	63.292	1		1	1866300	868130	0	998180			657
DKVNSTFCTANYPSTIQK	K	D	K	Q	K	V	1	0	2	1	1	1	0	0	0	1	0	2	0	1	1	2	3	0	1	1	0	18	1	2072.9837	C4M0Z5	C4M0Z5	EHI_135090		yes	yes	2,3	1.824E-32	207.56	2	2	1	71206000	16924000	53727000	554820			658
DKWIDSTSSGK	R	D	K	G	K	A	0	0	0	2	0	0	0	1	0	1	0	2	0	0	0	3	1	1	0	0	0	11	1	1222.583	C4M296;F2VN92	C4M296	EHI_136160		yes	no	2	3.3457E-06	125.54	1	1	1	136220000	39896000	70699000	25624000			659
DKYFLDINVLK	K	D	K	L	K	D	0	0	1	2	0	0	0	0	0	1	2	2	0	1	0	0	0	0	1	1	0	11	1	1366.7497	C4M3S9	C4M3S9	EHI_163480		yes	yes	3	2.3707E-06	131.12	1	1	1	12563000	3166500	7409200	1987600			660
DKYPEFDYK	K	D	K	Y	K	F	0	0	0	2	0	0	1	0	0	0	0	2	0	1	1	0	0	0	2	0	0	9	1	1203.5448	C4LSR0;B1N3E9	C4LSR0	EHI_152220;EHI_150100		yes	no	3	0.0004109	87.258	1	1	1	3137500	840780	1779400	517320			661
DLAEEDYEEYPDIQK	K	D	L	Q	K	E	1	0	0	3	0	1	4	0	0	1	1	1	0	0	1	0	0	0	2	0	0	15	0	1855.8	C4M946	C4M946	EHI_083620		yes	yes	2	0.0001656	55.335	1	1	1	2891000	542190	1428600	920280			662
DLAEVLAAIDNGMFGDASIHK	K	D	L	H	K	F	4	0	1	3	0	0	1	2	1	2	2	1	1	1	0	1	0	0	0	1	0	21	0	2186.0678	C4M3I0;Q8WQT5;B1N5W3;B1N613	C4M3I0	EHI_138380;EHI_129000;EHI_043240	Phosphorylase	yes	no	2,3	9.2898E-21	133.21	2	3	2	15366000	4315100	7014500	4035900			663
DLAVGDLVNLDVGDIIPADGVYASGFDLR	R	D	L	L	R	V	3	1	1	6	0	0	0	4	0	2	4	0	0	1	1	1	0	0	1	4	0	29	0	2988.508	C4M1F1	C4M1F1	EHI_030830		yes	yes	3	0.00044457	63.095		1	1	2045300	0	1383700	661620			664
DLDLPSQK	K	D	L	Q	K	E	0	0	0	2	0	1	0	0	0	0	2	1	0	0	1	1	0	0	0	0	0	8	0	914.47091	C4LTM1	C4LTM1	EHI_012280	Protein SEY1 homolog 1	yes	yes	2	0.025622	65.156		1		1398000	0	1398000	0			665
DLEAQLNEVQDNHEK	K	D	L	E	K	A	1	0	2	2	0	2	3	0	1	0	2	1	0	0	0	0	0	0	0	1	0	15	0	1780.8228	C4LU72;Q07569	C4LU72	EHI_110180;mhcA		yes	no	2,3	5.9299E-27	200.97	1	2	1	23118000	3185500	15650000	4282300			666
DLGAQLPFR	K	D	L	F	R	F	1	1	0	1	0	1	0	1	0	0	2	0	0	1	1	0	0	0	0	0	0	9	0	1015.5451	C4M2S8	C4M2S8	EHI_076870		yes	yes	2	0.0001371	124.98	1	1	1	84208000	10195000	48087000	25926000			667
DLGHGGDDVK	K	D	L	V	K	V	0	0	0	3	0	0	0	3	1	0	1	1	0	0	0	0	0	0	0	1	0	10	0	1011.4621	O76753;C4LZ50;B1N321	O76753	abp2;EHI_104390;EHI_094030		yes	no	2	0.0061154	60.255	1	2	1	1619500	641930	772860	204700			668
DLGLTTDEYVHLYK	K	D	L	Y	K	G	0	0	0	2	0	0	1	1	1	0	3	1	0	0	0	0	2	0	2	1	0	14	0	1665.825	O00851;C4LUC7	O00851	EHI_110810		yes	no	2	3.1882E-05	78.401	1	1	1	3590100	390780	2351100	848280			669
DLGVTSLHIK	K	D	L	I	K	M	0	0	0	1	0	0	0	1	1	1	2	1	0	0	0	1	1	0	0	1	0	10	0	1081.6132	B1N2I3;O15626	B1N2I3			yes	no	2	0.00093515	73.499	1	1	1	46749000	3862800	17709000	25178000			670
DLHIFPFNIINQDNKPFIK	R	D	L	I	K	V	0	0	3	2	0	1	0	0	1	4	1	2	0	3	2	0	0	0	0	0	0	19	1	2312.2317	C4M5K9	C4M5K9	EHI_001950		yes	yes	3	0.00012699	73.928	1	1	2	6311100	1174600	3205200	1931300			671
DLIEALMTHFK	R	D	L	F	K	K	1	0	0	1	0	0	1	0	1	1	2	1	1	1	0	0	1	0	0	0	0	11	0	1316.6799	C4LTM1;Q24836	C4LTM1	EHI_012280	Protein SEY1 homolog 1	yes	no	2	0.00046197	77.541	1	1	1	2274700	482170	1526800	265780			672
DLIEALMTHFKK	R	D	L	K	K	H	1	0	0	1	0	0	1	0	1	1	2	2	1	1	0	0	1	0	0	0	0	12	1	1444.7748	C4LTM1;Q24836	C4LTM1	EHI_012280	Protein SEY1 homolog 1	yes	no	3	0.00039867	69.216	1	1	1	831480	222140	501130	108200			673
DLKPAIVK	R	D	L	V	K	V	1	0	0	1	0	0	0	0	0	1	1	2	0	0	1	0	0	0	0	1	0	8	1	882.55385	CON__ENSEMBL:ENSBTAP00000024146	CON__ENSEMBL:ENSBTAP00000024146			yes	yes	3	0.013553	71.501	1	1	1	3929500	546190	2755000	628300		+	674
DLKPDNLLLFSFSPK	R	D	L	P	K	V	0	0	1	2	0	0	0	0	0	0	4	2	0	2	2	2	0	0	0	0	0	15	1	1732.94	C4LVR6	C4LVR6	EHI_186990		yes	yes	3	5.3466E-05	77.24			1	1003500	0	0	1003500			675
DLKYETLVK	K	D	L	V	K	Y	0	0	0	1	0	0	1	0	0	0	2	2	0	0	0	0	1	0	1	1	0	9	1	1107.6176	C4LTM0;P23502;Q7JN45	C4LTM0	EHI_012270;CEL-170/4;gEh-170	170 kDa surface lectin	no	no	2,3	3.7481E-05	153.1	1	2	1	14659000	2578400	7633000	4447800			676
DLLANEGVIGLWR	R	D	L	W	R	G	1	1	1	1	0	0	1	2	0	1	3	0	0	0	0	0	0	1	0	1	0	13	0	1454.7882	Q5VM58;C4M4S8	Q5VM58	MCF;EHI_095150		yes	no	2	1.9442E-08	138.42	1	2	1	8702900	892230	4652100	3158700			677
DLLDQLEASR	K	D	L	S	R	A	1	1	0	2	0	1	1	0	0	0	3	0	0	0	0	1	0	0	0	0	0	10	0	1158.5881	C4MAN6	C4MAN6	EHI_016130		yes	yes	2	0.0004865	80.102	1	1	1	5899700	400740	3120700	2378200			678
DLLNVYPNINLLVFSTENITQNWYDGK	R	D	L	G	K	E	0	0	5	2	0	1	1	1	0	2	4	1	0	1	1	1	2	1	2	2	0	27	0	3182.5924	C4M2E3	C4M2E3	EHI_158240	3-ketoacyl-CoA synthase	yes	yes	3	0.043593	22.122	1	1	1	6130800	772200	3720700	1637900			679
DLNTVFNTVMK	K	D	L	M	K	R	0	0	2	1	0	0	0	0	0	0	1	1	1	1	0	0	2	0	0	2	0	11	0	1280.6435	C4M131;B1N3L7	C4M131	EHI_105270;EHI_052870		yes	no	2	8.6846E-06	111.86	1	1	1	7771000	2263500	2894100	2613300			680
DLPDVDAIIAPIGSGSLLCGLALAVK	R	D	L	V	K	T	4	0	0	3	1	0	0	3	0	3	5	1	0	0	2	2	0	0	0	2	0	26	0	2577.4088	C4LUI9	C4LUI9	EhTD2		yes	yes	3	0.027468	39.645	1	1		1276800	200700	1076100	0			681
DLPIEIGELFNLEDLNLNNNQIK	R	D	L	I	K	E	0	0	5	2	0	1	3	1	0	3	5	1	0	1	1	0	0	0	0	0	0	23	0	2667.3756	C4M989	C4M989	EHI_119950		yes	yes	2,3	6.7253E-15	105.52	2	2	2	18331000	4498900	11015000	2817400			682
DLPPITEVLAAKPIELETIENLFDNILPANLSK	R	D	L	S	K	A	3	0	3	2	0	0	4	0	0	4	6	2	0	1	4	1	2	0	0	1	0	33	1	3629.9808	Q9U7F6	Q9U7F6	adh112		yes	yes	3	0.066441	25.828	1	1	1	9625000	701360	4553200	4370500			683
DLQEDYCSGVPLIVTEPVVSFR	K	D	L	F	R	E	0	1	0	2	1	1	2	1	0	1	2	0	0	1	2	2	1	0	1	4	0	22	0	2522.2363	C4M4N3;B1N306;B1N3D6	C4M4N3	EHI_189490;EHI_166810;EHI_164510		yes	no	3	0.057777	19.926		1		2045100	0	2045100	0			684
DLQNLQSWFISVDK	K	D	L	D	K	D	0	0	1	2	0	2	0	0	0	1	2	1	0	1	0	2	0	1	0	1	0	14	0	1691.8519	Q9NJW1	Q9NJW1	grainin 2		yes	yes	2	2.5079E-13	146.96	1	1	1	64773000	13821000	29316000	21636000			685
DLQNLQSWFISVDKDK	K	D	L	D	K	S	0	0	1	3	0	2	0	0	0	1	2	2	0	1	0	2	0	1	0	1	0	16	1	1934.9738	Q9NJW1	Q9NJW1	grainin 2		yes	yes	2,3	4.119E-21	190.11	2	2	2	324300000	58270000	148260000	117760000			686
DLSLSDPWGR	K	D	L	G	R	A	0	1	0	2	0	0	0	1	0	0	2	0	0	0	1	2	0	1	0	0	0	10	0	1144.5513	C4M8M7	C4M8M7	EHI_114320		yes	yes	2	7.0249E-05	119.68	1	2	1	19208000	2304600	13043000	3861100			687
DLTDYLMK	R	D	L	M	K	I	0	0	0	2	0	0	0	0	0	0	2	1	1	0	0	0	1	0	1	0	0	8	0	997.47903	P11426;B1N2P0;Q9TYD6;B1N621;CON__P60712	P11426	EHI_043640	Actin	yes	no	2	0.0022913	83.313	1	1	1	48699000	8695000	22545000	17460000			688
DLTLPPALIK	K	D	L	I	K	S	1	0	0	1	0	0	0	0	0	1	3	1	0	0	2	0	1	0	0	0	0	10	0	1079.659	C4M6C3	C4M6C3	EHI_099350		yes	yes	2	0.037942	44.425	1	1	1	2268300	330020	1087900	850380			689
DLTNELQQTQLK	K	D	L	L	K	L	0	0	1	1	0	3	1	0	0	0	3	1	0	0	0	0	2	0	0	0	0	12	0	1429.7413	C4LU72;Q07569	C4LU72	EHI_110180;mhcA		yes	no	2	3.0382E-12	176.18	1	1	1	30034000	1238900	6730200	22065000			690
DLVCERPDPK	K	D	L	P	K	S	0	1	0	2	1	0	1	0	0	0	1	1	0	0	2	0	0	0	0	1	0	10	1	1227.5918	Q9U3Z8;C4M1S5;C4M1S6	Q9U3Z8	ALP;EHI_164430;EHI_164440		yes	no	2	8.4351E-05	104.43	1	1	1	17745000	3927400	12272000	1545500			691
DLVDWEVQQNK	K	D	L	N	K	S	0	0	1	2	0	2	1	0	0	0	1	1	0	0	0	0	0	1	0	2	0	11	0	1372.6623	C4LWQ0	C4LWQ0	EHI_069630		yes	yes	2	3.0975E-06	139.86	1	1	1	16823000	1903200	7166100	7753400			692
DLVIFVIDSSPFTLSVLK	K	D	L	L	K	R	0	0	0	2	0	0	0	0	0	2	3	1	0	2	1	3	1	0	0	3	0	18	0	1992.1183	C4MAK2	C4MAK2	EHI_017000		yes	yes	2	0.058581	28.166	1	1	1	1951000	321810	1014100	615160			693
DLVVDNHEVTMQIWDTAGNER	K	D	L	E	R	F	1	1	2	3	0	1	2	1	1	1	1	0	1	0	0	0	2	1	0	3	0	21	0	2441.1281	Q9NHW8;Q9BLE8;O15608	Q9NHW8	Rab7;EhRab7A		yes	no	2	0.00037161	51.31		1	1	1633100	0	792640	840450			694
DLYDDMFGVFTALDK	K	D	L	D	K	E	1	0	0	4	0	0	0	1	0	0	2	1	1	2	0	0	1	0	1	1	0	15	0	1748.7967	C4LY16;C4LT56	C4LY16	EHI_177620;EHI_148890		no	no	2	0.055968	30.072	1	1	1	1134600	355860	630960	147810			695
DLYDDMFGVFTALDKEENGQIHEAELR	K	D	L	L	R	Q	2	1	1	4	0	1	4	2	1	1	3	1	1	2	0	0	1	0	1	1	0	27	1	3154.4553	C4LY16;C4LT56	C4LY16	EHI_177620;EHI_148890		no	no	3,4	1.0795E-26	144.26	2	3	2	24588000	3374800	13650000	7564000			696
DLYGNIVLSGGTSMYPGINTR	K	D	L	T	R	L	0	1	2	1	0	0	0	4	0	2	2	0	1	0	1	2	2	0	2	1	0	21	0	2227.0943	P11426;B1N2P0;Q9TYD6;B1N621	P11426	EHI_043640	Actin	yes	no	2	8.2816E-24	159.26	1	2	2	17528000	1560000	8117400	7850600			697
DLYLPYYFSVTK	K	D	L	T	K	G	0	0	0	1	0	0	0	0	0	0	2	1	0	1	1	1	1	0	3	1	0	12	0	1507.7599	Q964D2;C4M6L0;Q964D1	Q964D2	igl1;EHI_065330;igl2		no	no	2	0.0002395	76.24	1	1	1	88176000	18618000	33460000	36097000			698
DLYWVGVFDK	K	D	L	D	K	E	0	0	0	2	0	0	0	1	0	0	1	1	0	1	0	0	0	1	1	2	0	10	0	1240.6128	B1N2F9	B1N2F9			yes	yes	2	0.00011169	96.113	1	1	1	10780000	1859700	6350400	2569700			699
DMIVSAALAFLK	K	D	M	L	K	I	3	0	0	1	0	0	0	0	0	1	2	1	1	1	0	1	0	0	0	1	0	12	0	1277.7053	C4M8R5	C4M8R5	EHI_181530		yes	yes	2	0.00051321	73.435	1	1	1	1430500	182810	943190	304540			700
DMLFEMLK	K	D	M	L	K	A	0	0	0	1	0	0	1	0	0	0	2	1	2	1	0	0	0	0	0	0	0	8	0	1025.4926	C4M261	C4M261			yes	yes	2	0.023655	52.482	1	1	1	1373100	340580	748650	283920			701
DMLIGNNFK	K	D	M	F	K	C	0	0	2	1	0	0	0	1	0	1	1	1	1	1	0	0	0	0	0	0	0	9	0	1050.5168	C4M8B5	C4M8B5	EHI_101240		yes	yes	2	0.00015183	102.51	1	1	1	9699000	2916200	4321600	2461100			702
DMVSAADTASELYAETNQSER	K	D	M	E	R	V	4	1	1	2	0	1	3	0	0	0	1	0	1	0	0	3	2	0	1	1	0	21	0	2286.991	C4M2A1	C4M2A1	EHI_136210		yes	yes	2	4.1788E-09	76.492	1	1	1	2335200	600860	1002100	732250			703
DNAAEKPHLTGFLGFK	K	D	N	F	K	A	2	0	1	1	0	0	1	2	1	0	2	2	0	2	1	0	1	0	0	0	0	16	1	1743.8944	C4LW09	C4LW09			yes	yes	2,3	3.6319E-11	127.97	1	2	2	157080000	21993000	53177000	81905000			704
DNEDFQESNR	K	D	N	N	R	M	0	1	2	2	0	1	2	0	0	0	0	0	0	1	0	1	0	0	0	0	0	10	0	1252.4956	CON__ENSEMBL:ENSBTAP00000031900	CON__ENSEMBL:ENSBTAP00000031900			yes	yes	2	0.006448	53.798	1	1	1	1119400	214160	406570	498700		+	705
DNEDGTYDVEYVAK	K	D	N	A	K	E	1	0	1	3	0	0	2	1	0	0	0	1	0	0	0	0	1	0	2	2	0	14	0	1616.6842	O76753;C4LZ50	O76753	abp2;EHI_104390		yes	no	2	4.6257E-08	97.273	1	2	1	10396000	1568100	8069800	757700			706
DNETQTEVNSLK	K	D	N	L	K	Q	0	0	2	1	0	1	2	0	0	0	1	1	0	0	0	1	2	0	0	1	0	12	0	1376.642	C4M015	C4M015	EHI_134660		yes	yes	2	9.2843E-07	108.68	1	1		2868500	431650	2436900	0			707
DNGIVLVYDELEK	K	D	N	E	K	K	0	0	1	2	0	0	2	1	0	1	2	1	0	0	0	0	0	0	1	2	0	13	0	1505.7613	C4M2E1	C4M2E1	EHI_158220		yes	yes	2	0.00051542	59.864			1	1599600	0	0	1599600			708
DNHFLGK	K	D	N	G	K	F	0	0	1	1	0	0	0	1	1	0	1	1	0	1	0	0	0	0	0	0	0	7	0	829.40825	O77164;C4M770	C4M770	BiP;EHI_199590		no	no	2	0.0017001	151.56	1	1	1	27405000	10700000	7177800	9527300			709
DNINDFSANDSAR	K	D	N	A	R	N	2	1	3	3	0	0	0	0	0	1	0	0	0	1	0	2	0	0	0	0	0	13	0	1437.612	C4MA08	C4MA08	EHI_146520		yes	yes	2	0.0025864	51.643	1	1	1	2457200	558670	988250	910320			710
DNKDGKDSQLIANAVETR	K	D	N	T	R	L	2	1	2	3	0	1	1	1	0	1	1	2	0	0	0	1	1	0	0	1	0	18	2	1972.9814	C4M367;C4LZ42;P48151	C4M367	EHI_086120;RPS18	40S ribosomal protein S18	yes	no	3	0.062677	42.76		1	1	3453300	0	1213400	2239900			711
DNNIPIYENLLHPR	K	D	N	P	R	P	0	1	3	1	0	0	1	0	1	2	2	0	0	0	2	0	0	0	1	0	0	14	0	1706.874	C4LWC2	C4LWC2	EHI_155730		yes	yes	3	1.8607E-06	86.756	1	1	1	14117000	2831700	7305200	3980100			712
DNNTVVLCPSLVHYYEVSIK	K	D	N	I	K	G	0	0	2	1	1	0	1	0	1	1	2	1	0	0	1	2	1	0	2	4	0	20	0	2349.1675	C4LVT1	C4LVT1	EHI_187140		yes	yes	3	0.030366	26.462		1		1644300	0	1644300	0			713
DNPVIFLLR	K	D	N	L	R	S	0	1	1	1	0	0	0	0	0	1	2	0	0	1	1	0	0	0	0	1	0	9	0	1085.6233	C4M2W7	C4M2W7	EHI_048540		yes	yes	2	0.00018663	94.309	1	1		712340	249890	462450	0			714
DNQIFVR	K	D	N	V	R	T	0	1	1	1	0	1	0	0	0	1	0	0	0	1	0	0	0	0	0	1	0	7	0	890.46102	C4MA90	C4MA90	EHI_039860		yes	yes	2	0.0072708	74.423	1	1	1	9764500	2477300	4946900	2340300			715
DNQSAEEELNELR	R	D	N	L	R	S	1	1	2	1	0	1	4	0	0	0	2	0	0	0	0	1	0	0	0	0	0	13	0	1545.6907	C4LU72;Q07569	C4LU72	EHI_110180;mhcA		yes	no	2	6.9988E-17	188.09		1	1	36823000	0	14128000	22695000			716
DNSEITAEYINNFANVIK	R	D	N	I	K	E	2	0	4	1	0	0	2	0	0	3	0	1	0	1	0	1	1	0	1	1	0	18	0	2053.9956	C4M4G0	C4M4G0	EHI_041950		yes	yes	2	1.6122E-06	68.41	1	1		1850100	1289600	560550	0			717
DNYLGVYSGSAFGEK	K	D	N	E	K	A	1	0	1	1	0	0	1	3	0	0	1	1	0	1	0	2	0	0	2	1	0	15	0	1605.7311	C4LVR6	C4LVR6	EHI_186990		yes	yes	2	1.027E-12	136.81	1	1	1	6333900	1851700	2538000	1944200			718
DNYVPEK	R	D	N	E	K	S	0	0	1	1	0	0	1	0	0	0	0	1	0	0	1	0	0	0	1	1	0	7	0	863.4025	C4M0Z2;C4M7N8;C4M0P7	C4M0Z2	EHI_135060;EHI_037130;EHI_009810		yes	no	2	0.00317	93.992	1		1	3908300	426200	0	3482100			719
DNYVPEKSEVNIDK	R	D	N	D	K	I	0	0	2	2	0	0	2	0	0	1	0	2	0	0	1	1	0	0	1	2	0	14	1	1648.7944	C4M0Z2;C4M0P7	C4M0Z2	EHI_135060;EHI_009810		yes	no	2	0.0086427	56.514			1	6362900	0	0	6362900			720
DPADIEEADDDDEVISIPK	R	D	P	P	K	T	2	0	0	6	0	0	3	0	0	3	0	1	0	0	2	1	0	0	0	1	0	19	0	2084.9274	Q1EQ19;C4M1X4	Q1EQ19	EHI_164810		yes	no	2	8.6252E-13	102.89	1	1	1	12200000	2899600	5302000	3998900			721
DPAQIGWGALGVDYVVESTGVFTTIPK	R	D	P	P	K	A	2	0	0	2	0	1	1	4	0	2	1	1	0	1	2	1	3	1	1	4	0	27	0	2819.4382	C4LVR9;Q27646	C4LVR9		Glyceraldehyde-3-phosphate dehydrogenase	yes	no	3	0.063826	24.91		1	1	5089100	0	2672900	2416200			722
DPGTGENMFFGEYLK	R	D	P	L	K	N	0	0	1	1	0	0	2	3	0	0	1	1	1	2	1	0	1	0	1	0	0	15	0	1703.7501	Q24801;P37213	Q24801	EHI_009530;PPDK	Pyruvate, phosphate dikinase	yes	no	2	2.922E-16	166.52	1	1	1	8299000	2059600	3390700	2848700			723
DPGYQSIK	R	D	P	I	K	E	0	0	0	1	0	1	0	1	0	1	0	1	0	0	1	1	0	0	1	0	0	8	0	906.4447	C4LVW1	C4LVW1	EHI_125740		yes	yes	1,2	0.0075896	99.139	1		1	1671400	1144400	0	527020			724
DPQAEEAPAEDPEVDK	K	D	P	D	K	V	3	0	0	3	0	1	4	0	0	0	0	1	0	0	3	0	0	0	0	1	0	16	0	1738.7534	C4M705	C4M705	EHI_057700		yes	yes	2	1.1708E-13	142.4	1	1	1	31869000	2259500	16127000	13482000			725
DPYDPAKFPDSDSILR	R	D	P	L	R	F	1	1	0	4	0	0	0	0	0	1	1	1	0	1	3	2	0	0	1	0	0	16	1	1834.8737	C4M0B9	C4M0B9	EHI_064500		yes	yes	2	0.0025834	63.682	1	1		2183100	432910	1750200	0			726
DPYFDPWPDTAQWNYFEPK	K	D	P	P	K	T	1	0	1	3	0	1	1	0	0	0	0	1	0	2	4	0	1	2	2	0	0	19	0	2415.0484	C4LUP7	C4LUP7	EHI_023360		yes	yes	2,3	9.2244E-13	94.281	2	2	2	16374000	4528400	8947300	2897800			727
DQALEVLMPHHGELEAVGK	K	D	Q	G	K	T	2	0	0	1	0	1	3	2	2	0	3	1	1	0	1	0	0	0	0	2	0	19	0	2072.0361	C4LYM3	C4LYM3	EHI_118750		yes	yes	3	3.0011E-05	61.319		1	1	6812200	0	1659900	5152400			728
DQDLIIQSLPK	K	D	Q	P	K	N	0	0	0	2	0	2	0	0	0	2	2	1	0	0	1	1	0	0	0	0	0	11	0	1268.6976	C4M0W6	C4M0W6	EHI_015280		yes	yes	2	0.066556	33.227	1			367540	367540	0	0			729
DQFSPNYPYGK	R	D	Q	G	K	Q	0	0	1	1	0	1	0	1	0	0	0	1	0	1	2	1	0	0	2	0	0	11	0	1314.5881	Q24846;B1N2L3	Q24846	lgl2;EHI_049690		yes	no	2	0.00025411	84.882	1			1873300	1873300	0	0			730
DQLDPVEFDK	R	D	Q	D	K	F	0	0	0	3	0	1	1	0	0	0	1	1	0	1	1	0	0	0	0	1	0	10	0	1204.5612	Q9U3Z8;C4M1S5;C4M1S6	Q9U3Z8	ALP;EHI_164430;EHI_164440		yes	no	2	7.4361E-05	106.62	1	1	1	10967000	2973700	6072500	1920700			731
DQLLLVPYPQNIQFNK	K	D	Q	N	K	G	0	0	2	1	0	3	0	0	0	1	3	1	0	1	2	0	0	0	1	1	0	16	0	1929.036	C4LTJ5	C4LTJ5	EHI_012010	Beta-hexosaminidase	yes	yes	2	8.4644E-05	56.514	1	1	1	5800500	339530	3236000	2224900			732
DQLSPNYPYGK	K	D	Q	G	K	M	0	0	1	1	0	1	0	1	0	0	1	1	0	0	2	1	0	0	2	0	0	11	0	1280.6037	C4LXZ9;Q03077	C4LXZ9	EHI_035690	Galactose-inhibitable lectin 35 kDa subunit	yes	no	2	5.4333E-05	95.822	1	1	1	11301000	3535400	4537400	3227900			733
DQMYTILK	K	D	Q	L	K	S	0	0	0	1	0	1	0	0	0	1	1	1	1	0	0	0	1	0	1	0	0	8	0	1010.5107	C4LYI1	C4LYI1	EHI_093900		yes	yes	2	0.045221	56.258		1		987620	0	987620	0			734
DQNKLEFVLALK	R	D	Q	L	K	E	1	0	1	1	0	1	1	0	0	0	3	2	0	1	0	0	0	0	0	1	0	12	1	1416.7977	O15612;C4LUW3	O15612	EHI_179000	40S ribosomal protein S9	yes	no	3	3.2083E-05	108.72	1	1	1	5985500	510590	2771600	2703300			735
DQNKLEFVLALKEENLLER	R	D	Q	E	R	R	1	1	2	1	0	1	4	0	0	0	5	2	0	1	0	0	0	0	0	1	0	19	2	2300.2376	O15612;C4LUW3	O15612	EHI_179000	40S ribosomal protein S9	yes	no	3,4	3.0838E-20	169.51	2	2	2	41812000	2216600	21480000	18116000			736
DQSIHYELLPFVQDILTIIK	K	D	Q	I	K	S	0	0	0	2	0	2	1	0	1	4	3	1	0	1	1	1	1	0	1	1	0	20	0	2384.2991	C4LU42	C4LU42	EHI_068510		yes	yes	2,3	0.05739	26.361		2		1988800	0	1988800	0			737
DQTDFPK	K	D	Q	P	K	F	0	0	0	2	0	1	0	0	0	0	0	1	0	1	1	0	1	0	0	0	0	7	0	849.38685	C4LYI8	C4LYI8	EHI_093970		yes	yes	2	0.027203	60.76	1	1	1	6072800	1891400	3283700	897660			738
DQTVIQNTDGNNNEAWAK	K	D	Q	A	K	N	2	0	4	2	0	2	1	1	0	1	0	1	0	0	0	0	2	1	0	1	0	18	0	2016.9137	CON__Q29443;CON__Q0IIK2	CON__Q29443			yes	no	2	6.8818E-14	113.88	1	1	1	15074000	1988800	7593200	5492400		+	739
DQVIELLR	R	D	Q	L	R	A	0	1	0	1	0	1	1	0	0	1	2	0	0	0	0	0	0	0	0	1	0	8	0	984.5604	C4LY16;C4LT56	C4LY16	EHI_177620;EHI_148890		no	no	2	0.00029607	153.78	1	1	1	41338000	7724200	19218000	14397000			740
DQWNDSFEPYSPQFFQEIVYSR	R	D	Q	S	R	K	0	1	1	2	0	3	2	0	0	1	0	0	0	3	2	3	0	1	2	1	0	22	0	2781.2347	C4M1J9	C4M1J9	EHI_084680		yes	yes	2	0.013997	32.146	1	1	1	2109600	350280	1140200	619040			741
DQYILDTER	K	D	Q	E	R	G	0	1	0	2	0	1	1	0	0	1	1	0	0	0	0	0	1	0	1	0	0	9	0	1151.5459	C4LU72;Q07569	C4LU72	EHI_110180;mhcA		yes	no	2	0.00012375	134.59		1	1	13028000	0	5162600	7865700			742
DQYVSPETVTVR	K	D	Q	V	R	C	0	1	0	1	0	1	1	0	0	0	0	0	0	0	1	1	2	0	1	3	0	12	0	1392.6885	CON__ENSEMBL:ENSBTAP00000034412	CON__ENSEMBL:ENSBTAP00000034412			yes	yes	2	9.3982E-07	108.24	1	2	1	21634000	4810600	16290000	533550		+	743
DRDEEEEEKDEL	R	D	R	E	L	-	0	1	0	3	0	0	6	0	0	0	1	1	0	0	0	0	0	0	0	0	0	12	2	1534.6271	C4M5K9	C4M5K9	EHI_001950		yes	yes	2	0.00024969	98.368	1	1	1	2353000	278020	847610	1227300			744
DREAYLAK	K	D	R	A	K	K	2	1	0	1	0	0	1	0	0	0	1	1	0	0	0	0	0	0	1	0	0	8	1	964.49779	C4M569	C4M569	EHI_111570		yes	yes	2	0.0020458	90.906	1	1	1	3177100	450980	689780	2036300			745
DRTENDPPVIILVGNK	R	D	R	N	K	T	0	1	2	2	0	0	1	1	0	2	1	1	0	0	2	0	1	0	0	2	0	16	1	1778.9527	Q5NT41	Q5NT41	EhRabC3		yes	yes	2,3	4.1759E-14	160.63	2	2	2	49348000	4787000	31320000	13241000			746
DSDIIVVLSGGK	K	D	S	G	K	V	0	0	0	2	0	0	0	2	0	2	1	1	0	0	0	2	0	0	0	2	0	12	0	1201.6554	Q24809;B1N2J5;B1N3U1	Q24809	EhPGP6;EHI_050640;EHI_081130		no	no	1,2	1.016E-07	124.21	1	2	2	10655000	1399600	6232200	3023000			747
DSFEYLQDWVNDVSNYCPQGVK	R	D	S	V	K	I	0	0	2	3	1	2	1	1	0	0	1	1	0	1	1	2	0	1	2	3	0	22	0	2662.1646	Q5NT16	Q5NT16	EhRabM2		yes	yes	2	0.046653	26.742		1		965330	0	965330	0			748
DSFNHLEK	R	D	S	E	K	W	0	0	1	1	0	0	1	0	1	0	1	1	0	1	0	1	0	0	0	0	0	8	0	988.46141	Q6AW65	Q6AW65	EhRAB7D		yes	yes	2	0.059439	44.82	1	1	1	5001400	495380	2195400	2310600			749
DSIFNLFLNDSLGAFCR	K	D	S	C	R	M	1	1	2	2	1	0	0	1	0	1	3	0	0	3	0	2	0	0	0	0	0	17	0	1987.9462	C4LVP6	C4LVP6	EHI_186790		yes	yes	2	0.016893	33.872		1		304680	0	304680	0			750
DSIFTAK	K	D	S	A	K	K	1	0	0	1	0	0	0	0	0	1	0	1	0	1	0	1	1	0	0	0	0	7	0	780.40177	C4LU72;Q07569	C4LU72	EHI_110180;mhcA		yes	no	2	0.032893	58.604	1	1	1	7454100	1848800	3615700	1989700			751
DSISVIRPDGDVALILAGNK	K	D	S	N	K	C	2	1	1	3	0	0	0	2	0	3	2	1	0	0	1	2	0	0	0	2	0	20	1	2052.1215	C4MA96	C4MA96	EHI_198330		yes	yes	2	6.7318E-10	110.33	1	1	1	3584300	274110	2278600	1031600			752
DSIVGIPGDNDPIDIIDISQK	R	D	S	Q	K	K	0	0	1	5	0	1	0	2	0	6	0	1	0	0	2	2	0	0	0	1	0	21	0	2223.1271	C4M982	C4M982	EHI_124880		yes	yes	2	3.561E-05	58.093		1	1	11606000	0	4413800	7192300			753
DSIVGIPGDNDPIDIIDISQKK	R	D	S	K	K	V	0	0	1	5	0	1	0	2	0	6	0	2	0	0	2	2	0	0	0	1	0	22	1	2351.222	C4M982	C4M982	EHI_124880		yes	yes	3	0.0031245	56.882		1	1	9285400	0	3579700	5705700			754
DSLFNHFYVLWPHK	K	D	S	H	K	F	0	0	1	1	0	0	0	0	2	0	2	1	0	2	1	1	0	1	1	1	0	14	0	1801.894	C4M3I0;Q8WQT5	C4M3I0	EHI_138380	Phosphorylase	yes	no	3	1.8755E-05	72.681	1	1	1	7348100	737110	3417300	3193600			755
DSLSVAALFLK	K	D	S	L	K	Q	2	0	0	1	0	0	0	0	0	0	3	1	0	1	0	2	0	0	0	1	0	11	0	1162.6598	Q1EQ29	Q1EQ29	EHI_004590		yes	yes	2	0.00022408	90.05	1	1	1	6457100	1284300	3525600	1647200			756
DSQLIANAVETR	K	D	S	T	R	L	2	1	1	1	0	1	1	0	0	1	1	0	0	0	0	1	1	0	0	1	0	12	0	1315.6732	C4M367;C4LZ42;P48151	C4M367	EHI_086120;RPS18	40S ribosomal protein S18	yes	no	2	8.0052E-17	196.7	1	1	1	53409000	6353400	14780000	32276000			757
DSSAAVIVYDINDR	R	D	S	D	R	Q	2	1	1	3	0	0	0	0	0	2	0	0	0	0	0	2	0	0	1	2	0	14	0	1536.742	Q5NSZ4;C4M2C0;C4LXP5	Q5NSZ4	EhRabX22;EHI_157890;EHI_014060		yes	no	2	0.00013399	69.258			1	1264100	0	0	1264100			758
DSSSLISR	K	D	S	S	R	L	0	1	0	1	0	0	0	0	0	1	1	0	0	0	0	4	0	0	0	0	0	8	0	863.43486	C4LU72;Q07569	C4LU72	EHI_110180;mhcA		yes	no	2	0.0019291	123.98	1	1	1	16718000	3303300	8370100	5045000			759
DSTDDTLVYGSHSYQYLK	R	D	S	L	K	G	0	0	0	3	0	1	0	1	1	0	2	1	0	0	0	3	2	0	3	1	0	18	0	2090.9433	C4LWX8	C4LWX8	EHI_127030		yes	yes	2,3	1.0224E-18	129.36	2	2	2	54297000	15781000	24002000	14515000			760
DSTLIMQLLR	K	D	S	L	R	D	0	1	0	1	0	1	0	0	0	1	3	0	1	0	0	1	1	0	0	0	0	10	0	1188.6536	C4LXB1;P42650;C4M0F4;P42648;C4M323	C4LXB1	EHI_098280;EHI_006810;EHI_025360	14-3-3 protein 3;14-3-3 protein 1	no	no	2	6.267E-05	133.13	1	1	1	10258000	1735200	4422500	4100000			761
DSVFYSEEEQGNEVKR	R	D	S	K	R	I	0	1	1	1	0	1	4	1	0	0	0	1	0	1	0	2	0	0	1	2	0	16	1	1914.8595	Q6Y0Y5	Q6Y0Y5	Vps35-1		yes	yes	2	0.00086958	70.197			1	1427400	0	0	1427400			762
DSVQQLSTSTVTNK	K	D	S	N	K	I	0	0	1	1	0	2	0	0	0	0	1	1	0	0	0	3	3	0	0	2	0	14	0	1506.7526	Q5FZL6;C4LYS4	Q5FZL6	NSF;EHI_004640		yes	no	2	2.1786E-11	125.97	1	1	1	8767500	1919300	4763600	2084700			763
DSVTYTEHAK	R	D	S	A	K	R	1	0	0	1	0	0	1	0	1	0	0	1	0	0	0	1	2	0	1	1	0	10	0	1149.5302	P40287;C4LUN4	P40287	EHI_023230	Histone H4	yes	no	2,3	0.00013606	74.772	3	2	3	14566000	1527100	4409800	8628900			764
DSYPYNPNSVQALHPMYLR	R	D	S	L	R	L	1	1	2	1	0	1	0	0	1	0	2	0	1	0	3	2	0	0	3	1	0	19	0	2264.0684	C4LT26	C4LT26	EHI_148560		yes	yes	2	4.0805E-06	60.764			1	1060900	0	0	1060900			765
DSYSIATTLIQPK	K	D	S	P	K	T	1	0	0	1	0	1	0	0	0	2	1	1	0	0	1	2	2	0	1	0	0	13	0	1435.7559	C4LVY9	C4LVY9	EHI_126040		yes	yes	2	0.00021717	73.927	1	1	1	6808100	542800	2918000	3347300			766
DTEIKDIISK	K	D	T	S	K	L	0	0	0	2	0	0	1	0	0	3	0	2	0	0	0	1	1	0	0	0	0	10	1	1160.6289	C4LY18	C4LY18	EHI_177650		yes	yes	2	0.0044808	86.114			1	865630	0	0	865630			767
DTENVPIIVVGNK	R	D	T	N	K	C	0	0	2	1	0	0	1	1	0	2	0	1	0	0	1	0	1	0	0	3	0	13	0	1396.7562	C4M8B0;Q24805	C4M8B0	EHI_058090;EhRAP2		yes	no	2	4.4119E-08	124.21	1	1	1	35489000	5149700	10328000	20011000			768
DTGKDYEGLEK	K	D	T	E	K	L	0	0	0	2	0	0	2	2	0	0	1	2	0	0	0	0	1	0	1	0	0	11	1	1253.5776	C4M2M6	C4M2M6	EHI_005910		yes	no	2	0.0002009	96.23	1	1	1	2249100	645840	979920	623370			769
DTGLGLSPTASLR	R	D	T	L	R	V	1	1	0	1	0	0	0	2	0	0	3	0	0	0	1	2	2	0	0	0	0	13	0	1286.683	CON__ENSEMBL:ENSBTAP00000024146	CON__ENSEMBL:ENSBTAP00000024146			yes	yes	2	1.8442E-16	184.34	1	1	1	30497000	6884300	16699000	6913500		+	770
DTGVDALAISIGTSHGAYK	K	D	T	Y	K	F	3	0	0	2	0	0	0	3	1	2	1	1	0	0	0	2	2	0	1	1	0	19	0	1874.9374	C4LXD7;Q8MTW2	C4LXD7	EHI_098570;ald		yes	no	2,3	5.8037E-13	103.88			2	21241000	0	0	21241000			771
DTGVLVANDISK	K	D	T	S	K	D	1	0	1	2	0	0	0	1	0	1	1	1	0	0	0	1	1	0	0	2	0	12	0	1230.6456	C4LWT4	C4LWT4	EHI_198880		yes	yes	2	0.0036481	55.291			1	997680	0	0	997680			772
DTHGVGLVK	R	D	T	V	K	S	0	0	0	1	0	0	0	2	1	0	1	1	0	0	0	0	1	0	0	2	0	9	0	924.50288	C4M9M7;C4LXX7	C4M9M7	EHI_112880;EHI_035460		yes	no	2,3	0.00014546	111.46	2	2	2	36849000	3330900	14715000	18803000			773
DTIEPTPDGIKK	K	D	T	K	K	Y	0	0	0	2	0	0	1	1	0	2	0	2	0	0	2	0	2	0	0	0	0	12	1	1312.6874	Q24841;C4MAR7;O96874;P19476;C4MA54;C4M8W7;C4M3Q0;C4M6Q4;C4MBP3;B1N623;B1N5Y9;B1N5L9	Q24841	EHI_001420;cbp-30;EHI_061980;EHI_114010;EHI_145840;EHI_201250;EHI_122310;EHI_139570;EHI_121620;EHI_084260	Putative peroxiredoxin	yes	no	2	0.007955	80.69	1	1	1	11417000	949170	7104200	3363900			774
DTIIKPLLVEPEGLEK	K	D	T	E	K	E	0	0	0	1	0	0	3	1	0	2	3	2	0	0	2	0	1	0	0	1	0	16	1	1793.0186	CON__ENSEMBL:ENSBTAP00000024146	CON__ENSEMBL:ENSBTAP00000024146			yes	yes	3	7.6389E-08	111.34	1	1	1	20402000	2846900	15065000	2489700		+	775
DTLFTSLFEK	K	D	T	E	K	E	0	0	0	1	0	0	1	0	0	0	2	1	0	2	0	1	2	0	0	0	0	10	0	1199.6074	C4LSV2	C4LSV2	EHI_152680		yes	yes	2	0.0033425	61.344	1	1	1	3316000	853980	1880900	581180			776
DTLPHLNAICLLRPTK	R	D	T	T	K	E	1	1	1	1	1	0	0	0	1	1	4	1	0	0	2	0	2	0	0	0	0	16	1	1861.0244	Q1EPY2;B1N3T5	Q1EPY2	EHI_160900;EHI_154290		yes	no	3,4	0.055678	38.808	1	2	1	6816400	676040	5805800	334540			777
DTLSQNLENEK	R	D	T	E	K	L	0	0	2	1	0	1	2	0	0	0	2	1	0	0	0	1	1	0	0	0	0	11	0	1289.6099	C4LU72;Q07569	C4LU72	EHI_110180;mhcA		yes	no	2	2.6406E-07	155	1	2	1	13524000	3870800	9004900	648270			778
DTNGSQFFITLVPTAWLDGR	K	D	T	G	R	H	1	1	1	2	0	1	0	2	0	1	2	0	0	2	1	1	3	1	0	1	0	20	0	2237.1117	C4M525	C4M525	EHI_128100	Peptidyl-prolyl cis-trans isomerase	yes	yes	2,3	2.5118E-06	69.361			2	1733900	0	0	1733900			779
DTNVPGYMAPLTEEQLEIFK	K	D	T	F	K	N	1	0	1	1	0	1	3	1	0	1	2	1	1	1	2	0	2	0	1	1	0	20	0	2294.1141	C4M2P1	C4M2P1	EHI_006070		yes	yes	2	0.00067789	52.451			1	3382900	0	0	3382900			780
DTTEVYAVAPSAWVHSDTR	K	D	T	T	R	R	3	1	0	2	0	0	1	0	1	0	0	0	0	0	1	2	3	1	1	3	0	19	0	2103.9861	C4LSJ9	C4LSJ9	EHI_151580		yes	yes	2	0.015798	40.432			1	486800	0	0	486800			781
DTVLACLSDPDDSLRR	R	D	T	R	R	T	1	2	0	4	1	0	0	0	0	0	3	0	0	0	1	2	1	0	0	1	0	16	1	1831.8734	Q1EQ19;C4M1X4	Q1EQ19	EHI_164810		yes	no	2	0.0066848	51.771	1			0	0	0	0			782
DTYFLPQYNK	K	D	T	N	K	E	0	0	1	1	0	1	0	0	0	0	1	1	0	1	1	0	1	0	2	0	0	10	0	1287.6136	C4M6U3	C4M6U3	EHI_054180	Protein SEY1 homolog 2	yes	yes	2	0.0075182	56.013		1		1215200	0	1215200	0			783
DTYSSYDELEPSVQENINK	K	D	T	N	K	L	0	0	2	2	0	1	3	0	0	1	1	1	0	0	1	3	1	0	2	1	0	19	0	2229.9914	C4M1J9	C4M1J9	EHI_084680		yes	yes	2	1.1462E-12	96.143	1	1	1	7995800	1224600	3688500	3082700			784
DVAEELLR	K	D	V	L	R	S	1	1	0	1	0	0	2	0	0	0	2	0	0	0	0	0	0	0	0	1	0	8	0	943.49746	C4M0A8	C4M0A8	EHI_005150		yes	yes	2	0.0021944	85.212	1	2	1	28708000	5160700	17729000	5817900			785
DVAMKPPSVYLLPPTR	K	D	V	T	R	E	1	1	0	1	0	0	0	0	0	0	2	1	1	0	4	1	1	0	1	2	0	16	1	1782.9702	CON__Q1RMK2	CON__Q1RMK2			yes	yes	2,3	8.2199E-08	110.56	2	2	2	67562000	20363000	19136000	28062000		+	786
DVDFAAAVEAVAAYYK	K	D	V	Y	K	K	6	0	0	2	0	0	1	0	0	0	0	1	0	1	0	0	0	0	2	3	0	16	0	1701.825	C4M8B5	C4M8B5	EHI_101240		yes	yes	2,3	6.8898E-06	81.526	1	2	2	5735700	766840	3263000	1705900			787
DVDFDAMINAVSSFFNK	K	D	V	N	K	E	2	0	2	3	0	0	0	0	0	1	0	1	1	3	0	2	0	0	0	2	0	17	0	1918.8771	C4M0A8	C4M0A8	EHI_005150		yes	yes	2	4.995E-05	54.281		1	1	785690	0	349200	436490			788
DVDGLIAEYVDYGK	K	D	V	G	K	H	1	0	0	3	0	0	1	2	0	1	1	1	0	0	0	0	0	0	2	2	0	14	0	1555.7406	P51555;C4LXE8	P51555	ENL-1;EHI_130700	Enolase 1	yes	no	2	3.7134E-10	109.83	1	2	1	48942000	6088200	29172000	13682000			789
DVEAFVK	K	D	V	V	K	D	1	0	0	1	0	0	1	0	0	0	0	1	0	1	0	0	0	0	0	2	0	7	0	806.41742	C4LXD7;Q8MTW2	C4LXD7	EHI_098570;ald		yes	no	1	0.005331	107.32		1	1	7442600	0	3725400	3717200			790
DVEEIYHR	K	D	V	H	R	M	0	1	0	1	0	0	2	0	1	1	0	0	0	0	0	0	0	0	1	1	0	8	0	1059.4985	C4LUF8;C4LY00	C4LUF8	EHI_049570;EHI_035710		yes	no	2	0.023779	63.419	1			355030	355030	0	0			791
DVETIKR	K	D	V	K	R	Q	0	1	0	1	0	0	1	0	0	1	0	1	0	0	0	0	1	0	0	1	0	7	1	859.47633	C4M3I0;Q8WQT5	C4M3I0	EHI_138380	Phosphorylase	yes	no	2	0.052611	98.418	1	1	1	13653000	2243500	7169000	4240900			792
DVFLNNSFNCIVER	K	D	V	E	R	V	0	1	3	1	1	0	1	0	0	1	1	0	0	2	0	1	0	0	0	2	0	14	0	1725.8145	C4M0A8	C4M0A8	EHI_005150		yes	yes	2	1.1853E-10	116.58	1	1		4282700	1282200	3000400	0			793
DVFTFWNFK	K	D	V	F	K	G	0	0	1	1	0	0	0	0	0	0	0	1	0	3	0	0	1	1	0	1	0	9	0	1202.576	C4LSF3	C4LSF3	EHI_153730		yes	yes	2	0.0051177	52.591		1		1287800	0	1287800	0			794
DVGYPFILYNLNTGGQGFIR	K	D	V	I	R	I	0	1	2	1	0	1	0	4	0	2	2	0	0	2	1	0	1	0	2	1	0	20	0	2243.1375	C4M0X6;Q05352;P20302	C4M0X6	EHI_015380	Antigenic protein P1	yes	no	2	3.3415E-22	146.81	1	1	1	10447000	3292100	3789400	3365700			795
DVIFTGHVDKK	K	D	V	K	K	I	0	0	0	2	0	0	0	1	1	1	0	2	0	1	0	0	1	0	0	2	0	11	1	1257.6717	C4LU92;C4LTS8	C4LU92	EHI_110400;EHI_050550		yes	no	3	0.00023383	83.081	1	1	1	32101000	4782300	20530000	6788900			796
DVLFQVFR	K	D	V	F	R	G	0	1	0	1	0	1	0	0	0	0	1	0	0	2	0	0	0	0	0	2	0	8	0	1022.5549	C4M0Y3	C4M0Y3	EHI_134960		yes	yes	2	0.0015983	101.64	1	1	1	1408100	422800	655240	330050			797
DVLKADEEK	K	D	V	E	K	G	1	0	0	2	0	0	2	0	0	0	1	2	0	0	0	0	0	0	0	1	0	9	1	1045.5292	C4M2K1;Q27642	C4M2K1	EHI_054830		yes	no	2	6.0834E-05	112.71	1	1		2361800	871630	1490100	0			798
DVLQLVMTSLAPR	K	D	V	P	R	N	1	1	0	1	0	1	0	0	0	0	3	0	1	0	1	1	1	0	0	2	0	13	0	1441.7963	Q1EQ38;Q1EQ37;B1N3Z7	Q1EQ38	EHI_088220;EHI_173180	Coatomer subunit beta	yes	no	2	3.1226E-09	147.26	1	1	1	2082600	470580	1005300	606800			799
DVNFNKPFTSAVDSYQIQQYAENGVFSANQENYVR	K	D	V	V	R	A	3	1	5	2	0	4	2	1	0	1	0	1	0	3	1	3	1	0	3	4	0	35	1	4041.8769	C4LXZ9;Q03077	C4LXZ9	EHI_035690	Galactose-inhibitable lectin 35 kDa subunit	yes	no	3	0.035169	38.288			1	14262000	0	0	14262000			800
DVNHEVR	K	D	V	V	R	F	0	1	1	1	0	0	1	0	1	0	0	0	0	0	0	0	0	0	0	2	0	7	0	867.41988	C4LWJ2;Q8IT44	C4LWJ2	EHI_096830	Phosphorylase	yes	no	2	0.0035871	89.046	1	1	1	2176000	512140	868630	795180			801
DVPELGYLTSNNPPQGELLFR	R	D	V	F	R	G	0	1	2	1	0	1	2	2	0	0	4	0	0	1	3	1	1	0	1	1	0	21	0	2358.1856	C4M520	C4M520	EHI_127830		yes	yes	2	7.8215E-06	58.712		1	2	3689000	0	1110800	2578200			802
DVQAQYK	K	D	V	Y	K	N	1	0	0	1	0	2	0	0	0	0	0	1	0	0	0	0	0	0	1	1	0	7	0	850.41848	Q9BH80;B1N3F8	Q9BH80	rpl27a-2	60S ribosomal protein L27a-2/4	yes	no	2	0.011058	71.715		1	1	7914100	0	4157700	3756500			803
DVQEQYK	K	D	V	Y	K	N	0	0	0	1	0	2	1	0	0	0	0	1	0	0	0	0	0	0	1	1	0	7	0	908.42396	Q9BI14;B1N420	Q9BI14	rpl27a-3;EHI_192090	60S ribosomal protein L27a-3	yes	no	2	0.0052308	81.784	1	1	1	4360400	811460	1901100	1647900			804
DVQTIVLNGFVTK	K	D	V	T	K	Y	0	0	1	1	0	1	0	1	0	1	1	1	0	1	0	0	2	0	0	3	0	13	0	1432.7926	C4M549;C4LT49	C4M549	EHI_148820		yes	no	2	3.1099E-10	161.21	2	1	1	14553000	1834800	3910100	8808200			805
DVSMLFIDVLK	K	D	V	L	K	C	0	0	0	2	0	0	0	0	0	1	2	1	1	1	0	1	0	0	0	2	0	11	0	1278.6894	B1N2V8	B1N2V8	EHI_013040		yes	yes	2	0.0059953	49.934	1			292150	292150	0	0			806
DVTISYGGVFPNVPTAVNSK	K	D	V	S	K	G	1	0	2	1	0	0	0	2	0	1	0	1	0	1	2	2	2	0	1	4	0	20	0	2064.0528	C4M2W3;C4LW06	C4M2W3	EHI_188960;EHI_126210	Histone H2A	yes	no	2	5.9351E-18	121.77	1	1	1	17076000	2284400	9399900	5391500			807
DVVAIDFIK	K	D	V	I	K	A	1	0	0	2	0	0	0	0	0	2	0	1	0	1	0	0	0	0	0	2	0	9	0	1018.5699	C4MA13;C4LWS0;O15631	C4MA13	EHI_146570;EHI_198740;RPS19	40S ribosomal protein S19	yes	no	1,2	0.0082444	51.276	2	2	2	28241000	2861000	16577000	8803400			808
DVVNGYTLK	K	D	V	L	K	Y	0	0	1	1	0	0	0	1	0	0	1	1	0	0	0	0	1	0	1	2	0	9	0	1007.5288	C4MA90	C4MA90	EHI_039860		yes	yes	2	0.0010319	74.173	1	1	1	3691900	709750	2045100	937030			809
DVVSQFGSSLEELYEYENDAALGSGGLGR	R	D	V	G	R	L	2	1	1	2	0	1	4	5	0	0	4	0	0	1	0	4	0	0	2	2	0	29	0	3061.4153	C4LWJ2;Q8IT44;B1N3Q3	C4LWJ2	EHI_096830;EHI_189300	Phosphorylase	yes	no	2,3	1.4863E-37	157.73	2	2	2	21214000	5110000	10858000	5245600			810
DVYEIHTR	K	D	V	T	R	L	0	1	0	1	0	0	1	0	1	1	0	0	0	0	0	0	1	0	1	1	0	8	0	1031.5036	C4M8C8	C4M8C8	EHI_039480		yes	yes	2	0.0016033	89.698	1	1	1	2322500	622070	1465800	234650			811
DVYNELEQLSHQLHIEDHVSLLK	K	D	V	L	K	N	0	0	1	2	0	2	3	0	3	1	5	1	0	0	0	2	0	0	1	2	0	23	0	2758.3926	B1N4A4;C4M5L3	B1N4A4	EHI_162230;EHI_001990		yes	no	3,5	4.9254E-07	76.21	1	2	2	9057800	664370	5778500	2614900			812
DWCENNGDIPYYETSAK	K	D	W	A	K	S	1	0	2	2	1	0	2	1	0	1	0	1	0	0	1	1	1	1	2	0	0	17	0	2060.8422	C4M717;Q6AW66	C4M717	EHI_189990;EhRAB7C		yes	no	2	1.2772E-06	70.802	1	1	1	5414300	949940	3860100	604270			813
DWLSQNVYTCQVEHNK	R	D	W	N	K	E	0	0	2	1	1	2	1	0	1	0	1	1	0	0	0	1	1	1	1	2	0	16	0	2019.9109	CON__Q1RMK2	CON__Q1RMK2			yes	yes	2	6.05E-08	94.454	1	1		3664000	921920	2742100	0		+	814
DYAMTAIK	K	D	Y	I	K	M	2	0	0	1	0	0	0	0	0	1	0	1	1	0	0	0	1	0	1	0	0	8	0	911.44225	C4M4D1;C4M247	C4M4D1	EHI_156310;EHI_169300		yes	no	1,2	0.0016515	117.4	2	2	2	5313600	1319700	2323000	1670800			815
DYEFEELVNNIDK	K	D	Y	D	K	I	0	0	2	2	0	0	3	0	0	1	1	1	0	1	0	0	0	0	1	1	0	13	0	1626.7413	C4M1H2	C4M1H2	EHI_192520		yes	yes	2	5.9028E-12	158.58	1	1	1	10707000	735360	4903000	5068400			816
DYETTHNVVLAAIEDYLEK	K	D	Y	E	K	E	2	0	1	2	0	0	3	0	1	1	2	1	0	0	0	0	2	0	2	2	0	19	0	2222.0743	B1N5I9	B1N5I9			yes	yes	3	1.8291E-06	62.617	1	1	1	2455600	142960	1507500	805130			817
DYHNACFK	K	D	Y	F	K	C	1	0	1	1	1	0	0	0	1	0	0	1	0	1	0	0	0	0	1	0	0	8	0	1053.4338	C4LWF5	C4LWF5	EHI_096420		yes	yes	2,3	0.0016279	136.8	2	2	2	7822700	3386000	3505500	931150			818
DYIPVLK	K	D	Y	L	K	N	0	0	0	1	0	0	0	0	0	1	1	1	0	0	1	0	0	0	1	1	0	7	0	846.48511	C4MA60	C4MA60	EHI_069950		yes	yes	2	0.027265	60.788	1	1	1	11849000	2362900	5886300	3599700			819
DYNGDPIKEGGAK	K	D	Y	A	K	F	1	0	1	2	0	0	1	3	0	1	0	2	0	0	1	0	0	0	1	0	0	13	1	1362.6416	O76753;C4LZ50	O76753	abp2;EHI_104390		yes	no	2	0.00014719	85.837	1	1	1	1329500	480050	608520	240880			820
DYNIDIIPK	R	D	Y	P	K	F	0	0	1	2	0	0	0	0	0	3	0	1	0	0	1	0	0	0	1	0	0	9	0	1089.5706	C4M1Y2;B1N309	C4M1Y2	EHI_164890;EHI_167060		yes	no	2	0.043373	42.802	1	1	1	4354900	1247800	1985600	1121600			821
DYNSGTYNNQWIVFDVNSWK	K	D	Y	W	K	K	0	0	4	2	0	1	0	1	0	1	0	1	0	1	0	2	1	2	2	2	0	20	0	2449.0975	C4M934	C4M934	EHI_097630		yes	yes	2	0.015563	33.248		1	1	1283400	0	691480	591950			822
DYPYVAAEETCTYDK	K	D	Y	D	K	K	2	0	0	2	1	0	2	0	0	0	0	1	0	0	1	0	2	0	3	1	0	15	0	1823.756	Q95030;Q06FF7;Q06FF8	Q95030	CP5		yes	no	2	2.986E-05	70.197	1			986930	986930	0	0			823
DYVIENFLVDNK	K	D	Y	N	K	D	0	0	2	2	0	0	1	0	0	1	1	1	0	1	0	0	0	0	1	2	0	12	0	1467.7246	C4M1J9	C4M1J9	EHI_084680		yes	yes	2	0.00062315	54.343			1	0	0	0	0			824
EAAENALASATAK	R	E	A	A	K	I	6	0	1	0	0	0	2	0	0	0	1	1	0	0	0	1	1	0	0	0	0	13	0	1245.6201	C4LU72;Q07569	C4LU72	EHI_110180;mhcA		yes	no	2	0.061546	38.995	1			8601000	8601000	0	0			825
EAAEVQVR	K	E	A	V	R	L	2	1	0	0	0	1	2	0	0	0	0	0	0	0	0	0	0	0	0	2	0	8	0	900.46649	C4LU72;Q07569	C4LU72	EHI_110180;mhcA		yes	no	2	0.0016272	130.27	1	1	1	15546000	5981800	5797600	3766600			826
EAAIQSYKEDR	K	E	A	D	R	A	2	1	0	1	0	1	2	0	0	1	0	1	0	0	0	1	0	0	1	0	0	11	1	1308.631	C4M946	C4M946	EHI_083620		yes	yes	2	0.0017715	71.085	1	1	1	961610	433780	362350	165470			827
EAAYTQLEDGEKIPEK	K	E	A	E	K	Q	2	0	0	1	0	1	4	1	0	1	1	2	0	0	1	0	1	0	1	0	0	16	1	1819.884	C4M0G7	C4M0G7	EHI_006940		yes	yes	2	1.8037E-11	133.87			1	3646200	0	0	3646200			828
EACGFSAYER	R	E	A	E	R	H	2	1	0	0	1	0	2	1	0	0	0	0	0	1	0	1	0	0	1	0	0	10	0	1188.487	O15629;C4LZH1	O15629			yes	no	2	1.7216E-06	160.53	1	1	1	42128000	4940700	28983000	8204400			829
EADLEEANENLDIEK	K	E	A	E	K	K	2	0	2	2	0	0	5	0	0	1	2	1	0	0	0	0	0	0	0	0	0	15	0	1730.7847	C4LU72;Q07569	C4LU72	EHI_110180;mhcA		yes	no	2	4.4181E-16	162.41	1	1	1	19595000	3600500	9250400	6744000			830
EADLEEANENLDIEKK	K	E	A	K	K	D	2	0	2	2	0	0	5	0	0	1	2	2	0	0	0	0	0	0	0	0	0	16	1	1858.8796	C4LU72;Q07569	C4LU72	EHI_110180;mhcA		yes	no	2	7.6231E-07	109.48	1	1	1	17217000	2827000	8333800	6056500			831
EAEAATAAVEK	K	E	A	E	K	A	5	0	0	0	0	0	3	0	0	0	0	1	0	0	0	0	1	0	0	1	0	11	0	1088.535	C4LSX5	C4LSX5	EHI_148050		yes	yes	2	1.0061E-05	111.63	1	1	1	11630000	2809100	5152200	3669100			832
EAEIHHIEGK	K	E	A	G	K	A	1	0	0	0	0	0	3	1	2	2	0	1	0	0	0	0	0	0	0	0	0	10	0	1161.5778	C4M9D1	C4M9D1	EHI_149860		yes	yes	2	0.00093793	80.037		1		672180	0	672180	0			833
EAELEKELFDKWFVEELNLR	R	E	A	L	R	H	1	1	1	1	0	0	6	0	0	0	4	2	0	2	0	0	0	1	0	1	0	20	2	2536.285	C4M8S6	C4M8S6	EHI_146950		yes	yes	3	0.0048933	65.416		1		1491300	0	1491300	0			834
EAEVAITTSASSVPIKEEK	K	E	A	E	K	A	3	0	0	0	0	0	4	0	0	2	0	2	0	0	1	3	2	0	0	2	0	19	1	1988.0314	B1N3J0	B1N3J0	EHI_059670		yes	yes	2,3	5.6758E-05	84.249	1	2	2	7805900	166110	3130000	4509800			835
EAFDEAIQK	K	E	A	Q	K	L	2	0	0	1	0	1	2	0	0	1	0	1	0	1	0	0	0	0	0	0	0	9	0	1049.5029	C4LXB1;P42649	C4LXB1	EHI_098280	14-3-3 protein 2	yes	no	2	0.0025375	85.744			1	2015500	0	0	2015500			836
EAFENKLEITNTPSK	K	E	A	S	K	S	1	0	2	0	0	0	3	0	0	1	1	2	0	1	1	1	2	0	0	0	0	15	1	1719.8679	C4M7U7	C4M7U7	EHI_020350		yes	yes	2	0.065211	30.575		1	1	1658400	0	998390	659990			837
EAFENMQTELK	K	E	A	L	K	G	1	0	1	0	0	1	3	0	0	0	1	1	1	1	0	0	1	0	0	0	0	11	0	1338.6126	C4LTJ7	C4LTJ7	EhRabX30		yes	yes	2	8.2886E-06	111.86	1	1	1	7470700	1370800	2859700	3240200			838
EAFTEDGWLCTGDIAK	K	E	A	A	K	F	2	0	0	2	1	0	2	2	0	1	1	1	0	1	0	0	2	1	0	0	0	16	0	1811.8036	C4M520	C4M520	EHI_127830		yes	yes	2	0.00023454	64.537		1		2526800	0	2526800	0			839
EAGLESSNLILGIDYTK	R	E	A	T	K	S	1	0	1	1	0	0	2	2	0	2	3	1	0	0	0	2	1	0	1	0	0	17	0	1821.936	C4M474	C4M474	EHI_140260		yes	yes	2	1.5403E-06	74.732	1	1	1	10732000	2622300	4171900	3937700			840
EAGSFGEPLYLDVATTLLDAGK	K	E	A	G	K	H	3	0	0	2	0	0	2	3	0	0	4	1	0	1	1	1	2	0	1	1	0	22	0	2266.1369	Q24818;C4LTX6	Q24818	pfo1;EHI_051060		yes	no	2	5.2314E-07	87.319	1	1	1	10546000	2045000	2333400	6167600			841
EAIGNDVK	K	E	A	V	K	N	1	0	1	1	0	0	1	1	0	1	0	1	0	0	0	0	0	0	0	1	0	8	0	844.42905	C4LU72;Q07569	C4LU72	EHI_110180;mhcA		yes	no	1,2	0.0016125	98.933	3	2	2	16694000	5098500	6824900	4771000			842
EAILDITFGDDKYQLK	K	E	A	L	K	T	1	0	0	3	0	1	1	1	0	2	2	2	0	1	0	0	1	0	1	0	0	16	1	1867.9567	B1N4D4	B1N4D4	EHI_192960		yes	yes	2	0.064105	29.58	1	1	1	3967700	425490	2845500	696660			843
EAINANNVQIR	R	E	A	I	R	V	2	1	3	0	0	1	1	0	0	2	0	0	0	0	0	0	0	0	0	1	0	11	0	1240.6524	Q1EQ17;B1N4M5	Q1EQ17	EHI_124460;EHI_089880		yes	no	2	7.2328E-06	125.75	1	1	1	5104200	2104100	1653100	1347000			844
EALDANYLVK	K	E	A	V	K	R	2	0	1	1	0	0	1	0	0	0	2	1	0	0	0	0	0	0	1	1	0	10	0	1134.5921	C4LUQ2	C4LUQ2	EHI_023430		yes	yes	2	0.021876	47.097	1	1	1	5809100	1124700	3680800	1003700			845
EALDLLVEAIAK	R	E	A	A	K	A	3	0	0	1	0	0	2	0	0	1	3	1	0	0	0	0	0	0	0	1	0	12	0	1283.7337	P51555;C4LXE8	P51555	ENL-1;EHI_130700	Enolase 1	yes	no	2	8.5195E-12	173.04	1	1	1	46202000	8141600	25030000	13030000			846
EALEELK	K	E	A	L	K	K	1	0	0	0	0	0	3	0	0	0	2	1	0	0	0	0	0	0	0	0	0	7	0	830.43855	C4M5M1	C4M5M1	EHI_122900		yes	yes	1,2	9.1417E-09	134.12	1	2	1	6301100	1720500	3810700	769860			847
EALLHATFR	R	E	A	F	R	Q	2	1	0	0	0	0	1	0	1	0	2	0	0	1	0	0	1	0	0	0	0	9	0	1056.5716	O76156;C4LVD3	O76156	EHI_197160	Sulfate adenylyltransferase	yes	no	3	9.2274E-05	93.649		1	1	8036400	0	292830	7743600			848
EALNQSVAK	K	E	A	A	K	R	2	0	1	0	0	1	1	0	0	0	1	1	0	0	0	1	0	0	0	1	0	9	0	958.50836	C4LZA2;C4LZU1;B1N384;C4LXX5	C4LZA2	EHI_000510;EHI_194270;EHI_064710;EHI_035440		no	no	2	0.00021173	92.051	1	1	1	26925000	4357400	11516000	11052000			849
EALPSGPIQFNEEFMTQK	K	E	A	Q	K	E	1	0	1	0	0	2	3	1	0	1	1	1	1	2	2	1	1	0	0	0	0	18	0	2064.9826	C4M2A1	C4M2A1	EHI_136210		yes	yes	2	2.2657E-06	63.691			1	1202400	0	0	1202400			850
EALSTIIDPNTENDVLDLNVHK	R	E	A	H	K	H	1	0	3	3	0	0	2	0	1	2	3	1	0	0	1	1	2	0	0	2	0	22	0	2449.2336	C4LZY3	C4LZY3	EHI_065670		yes	yes	2,3	4.1465E-15	105.84		2	2	14122000	0	8012700	6109500			851
EAMQVSPSEPLFLGFLPTSPR	K	E	A	P	R	F	1	1	0	0	0	1	2	1	0	0	3	0	1	2	4	3	1	0	0	1	0	21	0	2302.1668	C4M092	C4M092	EHI_004980		yes	yes	2	4.7924E-10	88.872	1	1	1	5822200	1242700	1955200	2624300			852
EANEYHEEINK	K	E	A	N	K	V	1	0	2	0	0	0	4	0	1	1	0	1	0	0	0	0	0	0	1	0	0	11	0	1374.6052	C4LW78	C4LW78	EHI_155250		yes	yes	2	0.0043256	52.391		1	1	893760	0	598840	294920			853
EANPDADGYIDYK	K	E	A	Y	K	A	2	0	1	3	0	0	1	1	0	1	0	1	0	0	1	0	0	0	2	0	0	13	0	1469.6311	B1N2S2	B1N2S2			yes	yes	2	0.00024693	71.879	1	1	1	8805800	985750	5038500	2781600			854
EANTIQTPELAK	K	E	A	A	K	L	2	0	1	0	0	1	2	0	0	1	1	1	0	0	1	0	2	0	0	0	0	12	0	1313.6827	Q24858;Q24813;B1N4I3	Q24858	EHI_014030;EHI_055400		no	no	2	1.0122E-07	120.55	1	1	1	35031000	5456400	12525000	17050000			855
EAPSNWLIEIAK	R	E	A	A	K	K	2	0	1	0	0	0	2	0	0	2	1	1	0	0	1	1	0	1	0	0	0	12	0	1369.7242	C4M4H1	C4M4H1	EHI_042170		yes	yes	2	0.00098968	61.11	1	1	1	7076200	998650	2634700	3442800			856
EAQAAEDEVTK	K	E	A	T	K	A	3	0	0	1	0	1	3	0	0	0	0	1	0	0	0	0	1	0	0	1	0	11	0	1189.5463	C4LX42;C4LYR5	C4LX42	EHI_159620;EHI_004550		yes	no	2	0.011913	47.712			1	278910	0	0	278910			857
EASDYAADHK	K	E	A	H	K	V	3	0	0	2	0	0	1	0	1	0	0	1	0	0	0	1	0	0	1	0	0	10	0	1105.4676	C4LT26	C4LT26	EHI_148560		yes	yes	2	0.0079658	54.259	1	1	1	1639700	263970	659170	716570			858
EATDSIEELFK	K	E	A	F	K	T	1	0	0	1	0	0	3	0	0	1	1	1	0	1	0	1	1	0	0	0	0	11	0	1280.6136	C4M2I4	C4M2I4	EHI_054530		yes	yes	2	8.1107E-05	94.465	1	1	1	8192500	1967700	4893300	1331500			859
EATISLPFYGLNK	K	E	A	N	K	T	1	0	1	0	0	0	1	1	0	1	2	1	0	1	1	1	1	0	1	0	0	13	0	1451.766	C4LVR6	C4LVR6	EHI_186990		yes	yes	2	0.00093907	58.04	1	1	1	2315100	630730	976680	707680			860
EAVAGIPELK	K	E	A	L	K	G	2	0	0	0	0	0	2	1	0	1	1	1	0	0	1	0	0	0	0	1	0	10	0	1025.5757	C4M9F9;B1N3K9	C4M9F9	EHI_067530;EHI_140540		no	no	2	0.000256	89.827	1	1	1	64172000	4996900	32044000	27131000			861
ECLPLILILR	K	E	C	L	R	N	0	1	0	0	1	0	1	0	0	2	4	0	0	0	1	0	0	0	0	0	0	10	0	1238.7421	B1N336;C4LYF4;B1N418	B1N336	EHI_118170;EHI_057850		yes	no	1,2	2.7848E-06	154.35	1	2	1	29272000	2545800	18527000	8199500			862
ECVFGNKDDDSPQCGEQAR	R	E	C	A	R	L	1	1	1	3	2	2	2	2	0	0	0	1	0	1	1	1	0	0	0	1	0	19	1	2210.8957	C4M1X3	C4M1X3	cpbf1		yes	yes	3	0.00023319	72.772		1		1873500	0	1873500	0			863
EDAEGNKIEYR	K	E	D	Y	R	V	1	1	1	1	0	0	3	1	0	1	0	1	0	0	0	0	0	0	1	0	0	11	1	1322.6103	C4LYN2	C4LYN2	EHI_118840		yes	yes	2,3	2.1193E-06	145.23	1	1	2	7234800	348000	1996100	4890700			864
EDAINWFK	K	E	D	F	K	E	1	0	1	1	0	0	1	0	0	1	0	1	0	1	0	0	0	1	0	0	0	8	0	1021.4869	C4LZP2;C4LZG9	C4LZP2			yes	no	2	0.00162	98.523	1	1	1	33865000	1328700	8562000	23974000			865
EDALELDQVNK	K	E	D	N	K	W	1	0	1	2	0	1	2	0	0	0	2	1	0	0	0	0	0	0	0	1	0	11	0	1272.6198	C4M9D1	C4M9D1	EHI_149860		yes	yes	2	1.6303E-06	146.17	1	1	1	4370600	980530	2196100	1194000			866
EDDLTEIFR	K	E	D	F	R	T	0	1	0	2	0	0	2	0	0	1	1	0	0	1	0	0	1	0	0	0	0	9	0	1136.535	C4LT26	C4LT26	EHI_148560		yes	yes	2	3.4093E-06	161.79	1	1	1	5113400	296450	2052400	2764500			867
EDEEEPEKPAPIIIQK	R	E	D	Q	K	Q	1	0	0	1	0	1	5	0	0	3	0	2	0	0	3	0	0	0	0	0	0	16	1	1863.9466	Q6AW65	Q6AW65	EhRAB7D		yes	yes	2	0.061642	31.319			1	376570	0	0	376570			868
EDFNSITNLENPVITSR	R	E	D	S	R	Q	0	1	3	1	0	0	2	0	0	2	1	0	0	1	1	2	2	0	0	1	0	17	0	1947.9538	C4M541	C4M541	EHI_078260		yes	yes	2	7.4665E-05	47.726	1	1	1	2293600	536040	840770	916830			869
EDHSEVSNQLYANYAIGK	R	E	D	G	K	D	2	0	2	1	0	1	2	1	1	1	1	1	0	0	0	2	0	0	2	1	0	18	0	2036.9439	Q4VSM4	Q4VSM4	EHI_189850		yes	yes	2	7.2774E-10	94.007			1	619100	0	0	619100			870
EDIQSSLTDFLK	K	E	D	L	K	R	0	0	0	2	0	1	1	0	0	1	2	1	0	1	0	2	1	0	0	0	0	12	0	1394.6929	C4MBF1	C4MBF1	EHI_165770		yes	yes	2	6.8948E-05	90.697	1	1	1	2803100	345460	1407700	1050000			871
EDKKEQAIEFVK	K	E	D	V	K	G	1	0	0	1	0	1	3	0	0	1	0	3	0	1	0	0	0	0	0	1	0	12	2	1462.7668	C4M3S9	C4M3S9	EHI_163480		yes	yes	2,3	1.3328E-08	175.88	2	2	2	39914000	14790000	19299000	5825400			872
EDLDTFSEIYPPTDK	K	E	D	D	K	Q	0	0	0	3	0	0	2	0	0	1	1	1	0	1	2	1	2	0	1	0	0	15	0	1768.8043	C4LUW9	C4LUW9	EHI_179080	Adenylyl-sulfate kinase	yes	yes	2	3.2476E-05	70.197	1	1	1	6443400	1432800	2929100	2081500			873
EDLVYLSK	R	E	D	S	K	L	0	0	0	1	0	0	1	0	0	0	2	1	0	0	0	1	0	0	1	1	0	8	0	965.50696	C4LXB1;P42649	C4LXB1	EHI_098280	14-3-3 protein 2	yes	no	2	0.029851	66.27			1	0	0	0	0			874
EDRNYHIFYQLLAGATAQQK	R	E	D	Q	K	S	3	1	1	1	0	3	1	1	1	1	2	1	0	1	0	0	1	0	2	0	0	20	1	2365.1815	C4LU72;Q07569	C4LU72	EHI_110180;mhcA		yes	no	4	0.00073717	63.447		1	1	2865300	0	1411500	1453800			875
EDTPFYIGK	K	E	D	G	K	R	0	0	0	1	0	0	1	1	0	1	0	1	0	1	1	0	1	0	1	0	0	9	0	1068.5128	B1N4V3	B1N4V3			yes	yes	2	0.0029167	66.299	1	2	1	41646000	5255300	20108000	16283000			876
EDVAPHVYAIADGAYR	R	E	D	Y	R	A	4	1	0	2	0	0	1	1	1	1	0	0	0	0	1	0	0	0	2	2	0	16	0	1745.8373	C4LU72;Q07569	C4LU72	EHI_110180;mhcA		yes	no	3	2.3785E-11	115.04	1	1	1	7943600	1419700	2495500	4028400			877
EDVNIITQK	R	E	D	Q	K	G	0	0	1	1	0	1	1	0	0	2	0	1	0	0	0	0	1	0	0	1	0	9	0	1058.5608	Q9U593	Q9U593	dpp		yes	yes	2	0.00016631	99.257	1	1	1	9393200	2336800	4187900	2868500			878
EDWFSVCK	K	E	D	C	K	N	0	0	0	1	1	0	1	0	0	0	0	1	0	1	0	1	0	1	0	1	0	8	0	1069.4539	O76156;C4LVD3	O76156	EHI_197160	Sulfate adenylyltransferase	yes	no	2	0.0016576	104.44	1	1	1	14201000	5169400	7527700	1503800			879
EDYASETDCDAQNER	K	E	D	E	R	V	2	1	1	3	1	1	3	0	0	0	0	0	0	0	0	1	1	0	1	0	0	15	0	1801.6697	C4LWD8	C4LWD8	EHI_096250		yes	yes	2	0.0017234	48.899	1	1		365860	139660	226200	0			880
EEAAPTEQPQEEVHEEVHEEEVHEEEVHEEEEGF	R	E	E	G	F	-	2	0	0	0	0	2	17	1	4	0	0	0	0	1	2	0	1	0	0	4	0	34	0	4053.6784	C4LWF5	C4LWF5	EHI_096420		yes	yes	4,5	0.048085	15.432	2	2	1	9606100	2018100	6578900	1009100			881
EEADEFVNDK	K	E	E	D	K	S	1	0	1	2	0	0	3	0	0	0	0	1	0	1	0	0	0	0	0	1	0	10	0	1194.5041	Q5NT12;C4LYX3	Q5NT12	EhRabP2;EHI_117890		yes	no	2	0.00086027	72.2	1	1	1	2663400	458070	1118400	1086900			882
EEAEFNTTATLK	K	E	E	L	K	A	2	0	1	0	0	0	3	0	0	0	1	1	0	1	0	0	3	0	0	0	0	12	0	1352.646	C4LU72;Q07569	C4LU72	EHI_110180;mhcA		yes	no	2	1.0279E-07	128.85	1	1	1	11066000	3555400	5097100	2413500			883
EEAFAYETNEILR	K	E	E	L	R	K	2	1	1	0	0	0	4	0	0	1	1	0	0	1	0	0	1	0	1	0	0	13	0	1583.7468	C4M0A8	C4M0A8	EHI_005150		yes	yes	2	4.5135E-12	163.51	1	1	1	11219000	1462900	4951900	4803900			884
EEAIIFDIESQK	K	E	E	Q	K	V	1	0	0	1	0	1	3	0	0	3	0	1	0	1	0	1	0	0	0	0	0	12	0	1420.7086	Q1EQ31	Q1EQ31	EHI_088090		yes	yes	2	0.00013505	85.522	1	1		2123700	456890	1666800	0			885
EEAMNQIIELQSK	R	E	E	S	K	H	1	0	1	0	0	2	3	0	0	2	1	1	1	0	0	1	0	0	0	0	0	13	0	1531.7552	C4M7Z2	C4M7Z2	EHI_167710		yes	yes	2	0.00016168	73.927	1	1	1	2317500	956010	647620	713850			886
EECDDKYK	K	E	E	Y	K	Q	0	0	0	2	1	0	2	0	0	0	0	2	0	0	0	0	0	0	1	0	0	8	1	1085.4335	O77164;C4M770	C4M770	BiP;EHI_199590		no	no	2	0.0067539	73.26	1			596470	596470	0	0			887
EEDDNSITFK	K	E	E	F	K	D	0	0	1	2	0	0	2	0	0	1	0	1	0	1	0	1	1	0	0	0	0	10	0	1196.5197	Q9U593;B1N629	Q9U593	dpp;EHI_061340		yes	no	2	0.006002	56.043	1	1	1	4339700	1050800	2073100	1215700			888
EEEDGIFYK	R	E	E	Y	K	N	0	0	0	1	0	0	3	1	0	1	0	1	0	1	0	0	0	0	1	0	0	9	0	1128.4975	C4MA47	C4MA47	EHI_019630		yes	yes	2	0.02648	46.462	1	1	1	2843400	522100	1405700	915660			889
EEEEVEDTEAMK	K	E	E	M	K	Q	1	0	0	1	0	0	6	0	0	0	0	1	1	0	0	0	1	0	0	1	0	12	0	1437.5817	C4M3S9	C4M3S9	EHI_163480		yes	yes	2	0.061958	32.295	1	1	1	2085800	694850	776350	614560			890
EEEEVEDTEAMKQEAQEK	K	E	E	E	K	A	2	0	0	1	0	2	8	0	0	0	0	2	1	0	0	0	1	0	0	1	0	18	1	2150.9161	C4M3S9	C4M3S9	EHI_163480		yes	yes	2,3	1.4312E-22	176.49	2	2	2	19780000	5637200	10198000	3944800			891
EEEIIQQIDEKK		E	E	K	K		0	0	0	1	0	2	4	0	0	3	0	2	0	0	0	0	0	0	0	0	0	12	1	1500.7672		REV__C4M294			yes	yes	3	0.013998	44.71	1			11878000	11878000	0	0	+		892
EEEKNPVIVIAYLELPR	K	E	E	P	R	Y	1	1	1	0	0	0	4	0	0	2	2	1	0	0	2	0	0	0	1	2	0	17	1	2011.099	C4M8B5	C4M8B5	EHI_101240		yes	yes	3	8.554E-10	118.55	1	1	1	5372100	887170	2778500	1706400			893
EEENAIEK	R	E	E	E	K	L	1	0	1	0	0	0	4	0	0	1	0	1	0	0	0	0	0	0	0	0	0	8	0	960.44001	C4LWS5	C4LWS5	EHI_198790		yes	yes	2	0.01757	60.91		1	2	210120	0	210120	0			894
EEESKQETTETETIK	K	E	E	I	K	S	0	0	0	0	0	1	6	0	0	1	0	2	0	0	0	1	4	0	0	0	0	15	1	1780.8214	C4M3A6	C4M3A6	EHI_175270		yes	yes	2	4.7041E-05	79.614	1	1	1	1698400	357560	821880	518930			895
EEESTLIPNVIHK	R	E	E	H	K	I	0	0	1	0	0	0	3	0	1	2	1	1	0	0	1	1	1	0	0	1	0	13	0	1507.7882	C4LV70	C4LV70	EHI_182930		yes	yes	2	0.00017664	73.881	1	1	1	4807000	1141800	2574300	1090900			896
EEEVPYVNVHVLNDEMFK	K	E	E	F	K	K	0	0	2	1	0	0	4	0	1	0	1	1	1	1	1	0	0	0	1	4	0	18	0	2190.0303	C4M067	C4M067	EHI_021560		yes	yes	3	0.00010592	54.964	1		1	2668100	703100	0	1965000			897
EEFSNQTGYSLLK	R	E	E	L	K	K	0	0	1	0	0	1	2	1	0	0	2	1	0	1	0	2	1	0	1	0	0	13	0	1514.7253	C4M8C0	C4M8C0	EHI_188590		yes	yes	2	4.679E-05	86.803	1	1	1	19813000	3296000	8701600	7815900			898
EEGEAFAK	K	E	E	A	K	E	2	0	0	0	0	0	3	1	0	0	0	1	0	1	0	0	0	0	0	0	0	8	0	879.39741	Q5NT27;Q5NT28	Q5NT27	EhRab2C;EhRab2B		no	no	2	0.0028854	82.452		1	1	2192400	0	474310	1718000			899
EEGSYVVLLHIICDSYLHCEWAYPIK	K	E	E	I	K	F	1	0	0	1	2	0	3	1	2	3	3	1	0	0	1	2	0	1	3	2	0	26	0	3193.5253	C4M012;B1N4T3	C4M012	EHI_134630;EHI_143120		yes	no	4	0.055514	13.232		1		493240	0	493240	0			900
EEIDNAEFDK	R	E	E	D	K	F	1	0	1	2	0	0	3	0	0	1	0	1	0	1	0	0	0	0	0	0	0	10	0	1208.5197	Q9NJW1;B1N3T3	Q9NJW1	grainin 2;EHI_111720		yes	no	2	7.1295E-05	115.78	1	3	1	49846000	11324000	17171000	21351000			901
EEIDNAEFDKFVNLVLALSG	R	E	E	S	G	-	2	0	2	2	0	0	3	1	0	1	3	1	0	2	0	1	0	0	0	2	0	20	1	2222.1107	Q9NJW1;B1N3T3	Q9NJW1	grainin 2;EHI_111720		yes	no	2	2.2627E-13	118.23	1	1	1	26980000	2182500	11986000	12812000			902
EEIGNNVNTLFDEVQK	R	E	E	Q	K	T	0	0	3	1	0	1	3	1	0	1	1	1	0	1	0	0	1	0	0	2	0	16	0	1847.8901	C4LT29	C4LT29	EHI_148590		yes	yes	2	7.5436E-05	59.673	1	1		1661900	640570	1021300	0			903
EEILNQPQEIQQPNYNNDIGDIFNIENLK	K	E	E	L	K	R	0	0	6	2	0	4	4	1	0	5	2	1	0	1	2	0	0	0	1	0	0	29	0	3441.6688	C4M2Y6	C4M2Y6	EHI_048730		yes	yes	3	0.01051	37.808	1		1	2915100	596400	0	2318700			904
EEILNQPQEIQQPNYNNDIGDIFNIENLKR	K	E	E	K	R	K	0	1	6	2	0	4	4	1	0	5	2	1	0	1	2	0	0	0	1	0	0	30	1	3597.77	C4M2Y6	C4M2Y6	EHI_048730		yes	yes	3	0.026754	31.923	1	1	1	13253000	1560200	4583800	7109000			905
EEIVLLLK	K	E	E	L	K	E	0	0	0	0	0	0	2	0	0	1	3	1	0	0	0	0	0	0	0	1	0	8	0	955.59538	C4LZY3	C4LZY3	EHI_065670		yes	yes	1,2	0.0033197	94.006	1	2	1	2806500	674620	1434500	697380			906
EELQSFANLKEPK	K	E	E	P	K	E	1	0	1	0	0	1	3	0	0	0	2	2	0	1	1	1	0	0	0	0	0	13	1	1531.7882	C4M8C0	C4M8C0	EHI_188590		yes	yes	3	0.015343	54.309	1	1	1	4306400	1219300	1881600	1205600			907
EELWEYLR	R	E	E	L	R	Q	0	1	0	0	0	0	3	0	0	0	2	0	0	0	0	0	0	1	1	0	0	8	0	1136.5502	C4MAW3	C4MAW3	EHI_183900		yes	yes	2	4.0959E-10	121.09	1	1		3332000	556190	2775800	0			908
EENDFFIDNEK	R	E	E	E	K	K	0	0	2	2	0	0	3	0	0	1	0	1	0	2	0	0	0	0	0	0	0	11	0	1398.5939	Q1EPZ9	Q1EPZ9	EHI_106240		yes	yes	2	0.00093355	65.348	1		1	3316400	625970	0	2690500			909
EENKEIEELQK	R	E	E	Q	K	K	0	0	1	0	0	1	5	0	0	1	1	2	0	0	0	0	0	0	0	0	0	11	1	1387.6831	B1N3T7	B1N3T7	EHI_154200		yes	yes	2	0.017108	54.286	1	1	1	2066200	232940	1323300	509960			910
EENLLER	K	E	E	E	R	R	0	1	1	0	0	0	3	0	0	0	2	0	0	0	0	0	0	0	0	0	0	7	0	901.45051	O15612;C4LUW3	O15612	EHI_179000	40S ribosomal protein S9	yes	no	2	0.0035331	136.33	1	1	1	12008000	1085700	6393000	4529200			911
EEPEEAYQSFCR	K	E	E	C	R	S	1	1	0	0	1	1	4	0	0	0	0	0	0	1	1	1	0	0	1	0	0	12	0	1543.6249	C4M4N3;B1N306;B1N3D6;Q06193	C4M4N3	EHI_189490;EHI_166810;EHI_164510;EF-2	Elongation factor 2	yes	no	2	6.105E-05	78.884		1		1172700	0	1172700	0			912
EEPIPASER	R	E	E	E	R	M	1	1	0	0	0	0	3	0	0	1	0	0	0	0	2	1	0	0	0	0	0	9	0	1026.4982	C4LWT9	C4LWT9	EHI_198930		yes	yes	2	0.0045295	64.841	1	1	1	3181700	633150	1195300	1353300			913
EEQLLTINR	K	E	E	N	R	V	0	1	1	0	0	1	2	0	0	1	2	0	0	0	0	0	1	0	0	0	0	9	0	1114.5982	C4LYN2	C4LYN2	EHI_118840		yes	yes	2	6.9149E-05	144.09		1	1	5320000	0	1120800	4199200			914
EEQPMAVDSNK	K	E	E	N	K	I	1	0	1	1	0	1	2	0	0	0	0	1	1	0	1	1	0	0	0	1	0	11	0	1246.55	C4LTW5	C4LTW5	EHI_050950		yes	yes	2	0.062254	34.75	1		1	392220	220820	0	171400			915
EETLLQNEDK	K	E	E	D	K	S	0	0	1	1	0	1	3	0	0	0	2	1	0	0	0	0	1	0	0	0	0	10	0	1217.5776	C4LZB9	C4LZB9	EHI_000700		yes	yes	2	0.0473	38.791			1	1379200	0	0	1379200			916
EEVETVMK	R	E	E	M	K	A	0	0	0	0	0	0	3	0	0	0	0	1	1	0	0	0	1	0	0	2	0	8	0	963.4583	C4M9M6	C4M9M6	EHI_112870	3-ketoacyl-CoA synthase	yes	yes	1	0.0014659	101.33	1		1	429210	163610	0	265590			917
EEVPAADLSDQVPDTESETK	R	E	E	T	K	I	2	0	0	3	0	1	4	0	0	0	1	1	0	0	2	2	2	0	0	2	0	20	0	2158.9754	CON__Q2UVX4	CON__Q2UVX4			yes	yes	2	0.0566	32.353			1	681070	0	0	681070		+	918
EEVPIENAK	R	E	E	A	K	H	1	0	1	0	0	0	3	0	0	1	0	1	0	0	1	0	0	0	0	1	0	9	0	1027.5186	C4LSR6	C4LSR6	EHI_152280		yes	yes	2	0.00014955	103.55	1	1	1	5169600	1524000	2033600	1611900			919
EEVVENNALLDWVNSFGLNVSNFSSDWK	K	E	E	W	K	D	1	0	5	2	0	0	3	1	0	0	3	1	0	2	0	4	0	2	0	4	0	28	0	3211.5098	Q9U3Z8;C4M1S5;C4M1S6	Q9U3Z8	ALP;EHI_164430;EHI_164440		yes	no	3	0.00089936	50.986		1	1	1924200	0	1158000	766150			920
EEWTAENELLTAALK	K	E	E	L	K	L	3	0	1	0	0	0	4	0	0	0	3	1	0	0	0	0	2	1	0	0	0	15	0	1716.857	C4M8T2	C4M8T2	EHI_147010		yes	yes	2	6.3948E-13	136.6	1	1	1	27432000	5025500	13211000	9195000			921
EEYDESGPAIVHR	K	E	E	H	R	K	1	1	0	1	0	0	3	1	1	1	0	0	0	0	1	1	0	0	1	1	0	13	0	1500.6845	P11426;B1N2P0;Q9TYD6;B1N621	P11426	EHI_043640	Actin	yes	no	2,3	1.2306E-16	184.55	2	2	2	200210000	17088000	125670000	57452000			922
EEYQQLK	K	E	E	L	K	K	0	0	0	0	0	2	2	0	0	0	1	1	0	0	0	0	0	0	1	0	0	7	0	936.45526	C4LTA0	C4LTA0			yes	yes	2	0.003868	118.01	1	1	1	7793100	1377400	3777100	2638600			923
EEYQQLKK	K	E	E	K	K	D	0	0	0	0	0	2	2	0	0	0	1	2	0	0	0	0	0	0	1	0	0	8	1	1064.5502	C4LTA0	C4LTA0			yes	yes	2	0.021047	114.5	1	1	1	5041100	35333	3225200	1780500			924
EFAADKPIILLK	R	E	F	L	K	A	2	0	0	1	0	0	1	0	0	2	2	2	0	1	1	0	0	0	0	0	0	12	1	1356.8017	C4LUV9;Q9NAT4	C4LUV9	EHI_178960		yes	no	3	0.015305	57.175	1	1	1	6889700	881520	3154700	2853500			925
EFALIIPHTPSLIQPINQELGIEK	K	E	F	E	K	I	1	0	1	0	0	2	3	1	1	5	3	1	0	1	3	1	1	0	0	0	0	24	0	2699.4898	C4LYW0	C4LYW0	EHI_010730		yes	yes	3	9.5801E-10	85.805	1	1	1	5413800	643700	2973300	1796800			926
EFCLAQGSSK	K	E	F	S	K	N	1	0	0	0	1	1	1	1	0	0	1	1	0	1	0	2	0	0	0	0	0	10	0	1125.5125	C4LWA8	C4LWA8	EHI_155570		yes	yes	2	0.03399	44.639		1		1139400	0	1139400	0			927
EFCQVQPDTSK	K	E	F	S	K	T	0	0	0	1	1	2	1	0	0	0	0	1	0	1	1	1	1	0	0	1	0	11	0	1337.5922	Q5NT23	Q5NT23	EhRabK1		yes	yes	2	6.8327E-06	130.56	1	1	1	9397000	1922100	6187100	1287800			928
EFDEVAK	R	E	F	A	K	G	1	0	0	1	0	0	2	0	0	0	0	1	0	1	0	0	0	0	0	1	0	7	0	836.3916	C4M1M6	C4M1M6	EHI_133970		yes	yes	2	0.004772	85.265	1	1	1	14936000	4707500	7126100	3102100			929
EFDLYEYR	R	E	F	Y	R	S	0	1	0	1	0	0	2	0	0	0	1	0	0	1	0	0	0	0	2	0	0	8	0	1133.5029	Q24809	Q24809	EhPGP6		yes	yes	2	0.0072155	80.165			1	6467400	0	0	6467400			930
EFEEASEEVR	K	E	F	V	R	K	1	1	0	0	0	0	5	0	0	0	0	0	0	1	0	1	0	0	0	1	0	10	0	1223.5306	C4LT65	C4LT65	EHI_148990		yes	yes	2	0.00030143	82.029	1		1	2584700	1527700	0	1057000			931
EFFNGKEPSR	K	E	F	S	R	G	0	1	1	0	0	0	2	1	0	0	0	1	0	2	1	1	0	0	0	0	0	10	1	1209.5778	O77164;C4M770	C4M770	BiP;EHI_199590		no	no	2	3.1177E-05	119.34	1		1	5389200	1112900	0	4276200			932
EFGALYNEDLDK	R	E	F	D	K	L	1	0	1	2	0	0	2	1	0	0	2	1	0	1	0	0	0	0	1	0	0	12	0	1412.646	C4LZG8	C4LZG8	EHI_138080		yes	yes	2	3.2425E-05	92.781	1	1	1	7039400	1317900	3425100	2296400			933
EFGDLVMMGIGGFSPLNGFMK	R	E	F	M	K	K	0	0	1	1	0	0	1	5	0	1	2	1	3	3	1	1	0	0	0	1	0	21	0	2246.0574	O76156;C4LVD3	O76156	EHI_197160	Sulfate adenylyltransferase	yes	no	2	6.1563E-06	64.249	1	1	1	3023000	721220	1290700	1011100			934
EFIIEPVDELQFLDSYNNR	R	E	F	N	R	I	0	1	2	2	0	1	3	0	0	2	2	0	0	2	1	1	0	0	1	1	0	19	0	2340.1274	C4LYZ1	C4LYZ1	EHI_118070		yes	yes	2	0.00099559	46.494	1	1	1	4075800	1018800	2343500	713430			935
EFIQFALK	K	E	F	L	K	A	1	0	0	0	0	1	1	0	0	1	1	1	0	2	0	0	0	0	0	0	0	8	0	994.54877	Q9Y088	Q9Y088	atpase		yes	yes	2	0.020214	55.676	1	1		749620	262530	487090	0			936
EFISGGNPSDPESFPYVVIANK	K	E	F	N	K	N	1	0	2	1	0	0	2	2	0	2	0	1	0	2	3	3	0	0	1	2	0	22	0	2366.143	Q6AW67	Q6AW67	EhRAB7B		yes	yes	2	0.00048896	55.972	1	1	1	12500000	1847200	7299800	3352800			937
EFISGGNPSDPESFPYVVIANKNDCEPANR	K	E	F	N	R	A	2	1	4	2	1	0	3	2	0	2	0	1	0	2	4	3	0	0	1	2	0	30	1	3322.5201	Q6AW67	Q6AW67	EhRAB7B		yes	yes	3	0.021383	50.865	1	1		4977800	879450	4098400	0			938
EFLIHPVDER	R	E	F	E	R	I	0	1	0	1	0	0	2	0	1	1	1	0	0	1	1	0	0	0	0	1	0	10	0	1253.6404	C4M8X0	C4M8X0	EHI_120590		yes	yes	3	0.00052772	66.19	1	1	1	15189000	2892900	9442300	2853800			939
EFLLDPINER	R	E	F	E	R	S	0	1	1	1	0	0	2	0	0	1	2	0	0	1	1	0	0	0	0	0	0	10	0	1244.6401	C4M3Z4	C4M3Z4	EHI_185260		yes	yes	2	0.00038026	80.037	1	1	1	3928800	846000	2178600	904160			940
EFLNGANVTNPNDFPFVVLVNK	K	E	F	N	K	M	1	0	5	1	0	0	1	1	0	0	2	1	0	3	2	0	1	0	0	4	0	22	0	2447.2485	Q6AW64	Q6AW64	EhRAB7E		yes	yes	2,3	4.1809E-07	80.236	2	2	2	15981000	2723400	6129500	7128100			941
EFLVQHNFK	K	E	F	F	K	H	0	0	1	0	0	1	1	0	1	0	1	1	0	2	0	0	0	0	0	1	0	9	0	1160.5978	C4M4V9	C4M4V9	EHI_028950		yes	yes	2	0.0022331	77.732	1	1		2858300	808180	2050100	0			942
EFNDSIK	K	E	F	I	K	G	0	0	1	1	0	0	1	0	0	1	0	1	0	1	0	1	0	0	0	0	0	7	0	851.4025	C4M6U3	C4M6U3	EHI_054180	Protein SEY1 homolog 2	yes	yes	2	0.024254	62.717	1	1	1	1476200	397670	640680	437850			943
EFNNETEQK	K	E	F	Q	K	E	0	0	2	0	0	1	3	0	0	0	0	1	0	1	0	0	1	0	0	0	0	9	0	1137.4938	C4M0F6	C4M0F6	EHI_006830		yes	yes	2	0.0088901	58.433		1		0	0	0	0			944
EFNQLTISGVNLIK	K	E	F	I	K	N	0	0	2	0	0	1	1	1	0	2	2	1	0	1	0	1	1	0	0	1	0	14	0	1574.8668	C4LV65	C4LV65	EHI_182860		yes	yes	2	0.006027	49.988			1	1071800	0	0	1071800			945
EFNVVSAK	K	E	F	A	K	V	1	0	1	0	0	0	1	0	0	0	0	1	0	1	0	1	0	0	0	2	0	8	0	892.46543	C4LV48;Q9NCC0	C4LV48	EHI_182670;Ebp2		yes	no	2	0.0025864	83.998	1	1	1	42653000	4508400	22777000	15368000			946
EFPYLENNVYLDYTASGLHQISQLK	R	E	F	L	K	D	1	0	2	1	0	2	2	1	1	1	4	1	0	1	1	2	1	0	3	1	0	25	0	2941.4498	C4M1V6	C4M1V6	EHI_027700		yes	yes	3	0.0010688	43.241		1	1	2349500	0	1206600	1142900			947
EFQQNQNPSFTTK	R	E	F	T	K	L	0	0	2	0	0	3	1	0	0	0	0	1	0	2	1	1	2	0	0	0	0	13	0	1567.7267	C4LTM9	C4LTM9	EHI_012380		yes	yes	2	0.0044548	40.88	1	1	1	2810700	308560	1322600	1179500			948
EFSQYFDAEQK	K	E	F	Q	K	A	1	0	0	1	0	2	2	0	0	0	0	1	0	2	0	1	0	0	1	0	0	11	0	1390.6041	C4M0A8	C4M0A8	EHI_005150		yes	yes	2	8.223E-06	110.84	1	1	1	18485000	2428200	6838400	9218700			949
EFSVVDLGTQLPGATR	R	E	F	T	R	E	1	1	0	1	0	1	1	2	0	0	2	0	0	1	1	1	2	0	0	2	0	16	0	1688.8733	C4M6A5	C4M6A5	EHI_082540		yes	yes	2	0.00010971	58.98			1	1410400	0	0	1410400			950
EFTDVEPPEQK	K	E	F	Q	K	M	0	0	0	1	0	1	3	0	0	0	0	1	0	1	2	0	1	0	0	1	0	11	0	1317.6089	C4LY07	C4LY07	EHI_035800		yes	yes	2	0.016404	43.604		1		1723500	0	1723500	0			951
EFTEAVVSLLMK	K	E	F	M	K	G	1	0	0	0	0	0	2	0	0	0	2	1	1	1	0	1	1	0	0	2	0	12	0	1365.7214	C4M6P9;B1N4R6	C4M6P9	EHI_201200;EHI_172280		yes	no	2	0.00065563	67.252	1	1	1	4935100	832000	2131600	1971500			952
EFTPVLQADFQK	K	E	F	Q	K	V	1	0	0	1	0	2	1	0	0	0	1	1	0	2	1	0	1	0	0	1	0	12	0	1421.7191	CON__P02070	CON__P02070			yes	yes	2	0.0036396	51.359		1		3945200	0	3945200	0		+	953
EFVDEIIPIK	K	E	F	I	K	T	0	0	0	1	0	0	2	0	0	3	0	1	0	1	1	0	0	0	0	1	0	10	0	1201.6594	O15635;O15570;C4M0H9	O15635	cysteine synthase type II;EHI_024230		yes	no	2	0.0047381	58.474	1	1	1	5767800	529350	3035700	2202700			954
EFYEVQDK	R	E	F	D	K	V	0	0	0	1	0	1	2	0	0	0	0	1	0	1	0	0	0	0	1	1	0	8	0	1056.4764	C4LUG8	C4LUG8	EHI_049670		yes	yes	2	0.060994	50.805		1		2280400	0	2280400	0			955
EFYQQFK	R	E	F	F	K	S	0	0	0	0	0	2	1	0	0	0	0	1	0	2	0	0	0	0	1	0	0	7	0	988.46543	C4M338;C4LVQ7	C4M338	EHI_059680;EHI_186900		yes	no	2	0.0031855	92.692	1	1	1	8481800	1615700	3468400	3397600			956
EGASEEYDDLAELTSNPVLQR	K	E	G	Q	R	L	2	1	1	2	0	1	4	1	0	0	3	0	0	0	1	2	1	0	1	1	0	21	0	2335.0816	C4MBI6	C4MBI6	EHI_106670		yes	yes	2	2.7543E-06	67.928			1	897960	0	0	897960			957
EGDHVVIGQCRPLSK	K	E	G	S	K	T	0	1	0	1	1	1	1	2	1	1	1	1	0	0	1	1	0	0	0	2	0	15	1	1693.857	C4LW92;C4M979	C4LW92	EHI_155410;EHI_124850		yes	no	2	0.0022044	64.52		1		648200	0	648200	0			958
EGDYQFGK	K	E	G	G	K	T	0	0	0	1	0	1	1	2	0	0	0	1	0	1	0	0	0	0	1	0	0	8	0	942.40831	C4LU72	C4LU72	EHI_110180		yes	yes	2	0.014238	62.546	1	1	1	11455000	2961900	6439800	2052900			959
EGEGIPSK	K	E	G	S	K	M	0	0	0	0	0	0	2	2	0	1	0	1	0	0	1	1	0	0	0	0	0	8	0	815.4025	C4M684	C4M684	EHI_081630		yes	yes	2	0.0050271	65.465	1	1	1	2296700	500940	1166200	629510			960
EGESKPVRPVK	K	E	G	V	K	V	0	1	0	0	0	0	2	1	0	0	0	2	0	0	2	1	0	0	0	2	0	11	2	1224.6826	C4M0A8	C4M0A8	EHI_005150		yes	yes	2	5.0694E-05	129	1	1	1	5352500	566350	2207200	2579000			961
EGEVINFEGFGDEKPDWK	R	E	G	W	K	T	0	0	1	2	0	0	4	3	0	1	0	2	0	2	1	0	0	1	0	1	0	18	1	2094.9535	C4LV33	C4LV33	EHI_182520		yes	yes	3	1.7706E-10	114.96	1	1	1	17725000	2630100	9571100	5523300			962
EGFNLIIMDR	K	E	G	D	R	L	0	1	1	1	0	0	1	1	0	2	1	0	1	1	0	0	0	0	0	0	0	10	0	1206.6067	C4M1Y9	C4M1Y9	EHI_165070		yes	yes	2	1.6074E-09	179.57	1	1	1	29624000	6356900	15711000	7556600			963
EGFNLIVIAR	K	E	G	A	R	R	1	1	1	0	0	0	1	1	0	2	1	0	0	1	0	0	0	0	0	1	0	10	0	1130.6448	C4M3T5	C4M3T5	EHI_163540		yes	yes	2	2.1765E-06	159.79	1	1	1	34213000	7392400	19925000	6895300			964
EGFQVTK	K	E	G	T	K	D	0	0	0	0	0	1	1	1	0	0	0	1	0	1	0	0	1	0	0	1	0	7	0	807.41267	C4M3Q5	C4M3Q5	EHI_146110		yes	yes	2	0.054371	53.351	1	1	1	1771700	428040	672510	671170			965
EGIEGYPTLILFR	K	E	G	F	R	K	0	1	0	0	0	0	2	2	0	2	2	0	0	1	1	0	1	0	1	0	0	13	0	1506.8082	C4LU87	C4LU87	EHI_110350		yes	yes	2	4.4007E-08	125.54	1	1	1	17017000	5045000	9355200	2617200			966
EGINIFLDGFIPTENMR	R	E	G	M	R	F	0	1	2	1	0	0	2	2	0	3	1	0	1	2	1	0	1	0	0	0	0	17	0	1964.9666	B1N3P0	B1N3P0	EHI_156200		yes	yes	2	8.7381E-14	126.63	1		1	2017300	610130	0	1407200			967
EGIPPDQQR	K	E	G	Q	R	L	0	1	0	1	0	2	1	1	0	1	0	0	0	0	2	0	0	0	0	0	0	9	0	1038.5094	Q7JN53;C4M760;C4LY85;O15575	Q7JN53	EhUBI1;EHI_166800		yes	no	2	0.00022116	88.136	1	2	2	7100800	1398600	2128200	3573900			968
EGKDEFLLYR	K	E	G	Y	R	N	0	1	0	1	0	0	2	1	0	0	2	1	0	1	0	0	0	0	1	0	0	10	1	1268.6401	C4MAP0	C4MAP0	EHI_162540		yes	yes	2	0.016294	57.532	1	1	1	7083900	1288000	4375600	1420300			969
EGKLDYIVLNHTEPDHSGSLVHILEK	K	E	G	E	K	Y	0	0	1	2	0	0	3	2	3	2	4	2	0	0	1	2	1	0	1	2	0	26	1	2942.5138	B1N2F9	B1N2F9			yes	yes	4,5	0.00044105	73.072	2	2	2	25523000	4411700	12040000	9071700			970
EGKPLLPLPAK	K	E	G	A	K	R	1	0	0	0	0	0	1	1	0	0	3	2	0	0	3	0	0	0	0	0	0	11	1	1161.7121	P38653;C4LWK0;C4LV69	P38653	RPL21;EHI_069110	60S ribosomal protein L21	yes	no	2,3	0.029844	52.391	2	2	2	72973000	5341900	23536000	44095000			971
EGLVVVDER	K	E	G	E	R	T	0	1	0	1	0	0	2	1	0	0	1	0	0	0	0	0	0	0	0	3	0	9	0	1014.5346	C4M8B5	C4M8B5	EHI_101240		yes	yes	2	0.00012753	134.23	1	1	1	36550000	3102800	9833500	23613000			972
EGNLCTLILTEGDSAK	K	E	G	A	K	T	1	0	1	1	1	0	2	2	0	1	3	1	0	0	0	1	2	0	0	0	0	16	0	1719.8349	Q6RCM0	Q6RCM0	EHI_120640	DNA topoisomerase 2	yes	yes	2	6.245E-05	64.454	1	1		1565900	607540	958360	0			973
EGPKENVVVIDMWYGNR	K	E	G	N	R	R	0	1	2	1	0	0	2	2	0	1	0	1	1	0	1	0	0	1	1	3	0	17	1	2004.9727	C4LVZ9;C4M9B0	C4LVZ9	EHI_126140;EHI_193080		no	no	3	5.2475E-07	89.484	1	1	1	9146800	1306900	4268100	3571800			974
EGSLFVSGEEAK	K	E	G	A	K	V	1	0	0	0	0	0	3	2	0	0	1	1	0	1	0	2	0	0	0	1	0	12	0	1251.5983	C4M8B5	C4M8B5	EHI_101240		yes	yes	2	3.5428E-06	98.902	1	1	1	31916000	3924700	14826000	13165000			975
EGSNFDGATQK	R	E	G	Q	K	L	1	0	1	1	0	1	1	2	0	0	0	1	0	1	0	1	1	0	0	0	0	11	0	1152.5047	C4M035	C4M035	EHI_021190		yes	yes	2	0.0034189	60.305	1	1	1	1654100	385220	981870	286980			976
EGSTTVEVGVMNYDGTK	K	E	G	T	K	V	0	0	1	1	0	0	2	3	0	0	0	1	1	0	0	1	3	0	1	3	0	17	0	1785.8091	C4M1J0	C4M1J0	EHI_001100		yes	yes	2	4.4726E-05	58.712	1	1	1	3322700	1064900	1312400	945400			977
EGTGVNEIFNALAEAMMDK	K	E	G	D	K	S	3	0	2	1	0	0	3	2	0	1	1	1	2	1	0	0	1	0	0	1	0	19	0	2038.934	Q9BLF2	Q9BLF2	EhRabC1		yes	yes	2	1.3728E-18	130.02	1	1	1	6281400	1046800	3103000	2131600			978
EGTSPVAEHISFEK	K	E	G	E	K	G	1	0	0	0	0	0	3	1	1	1	0	1	0	1	1	2	1	0	0	1	0	14	0	1529.7362	C4MAK2	C4MAK2	EHI_017000		yes	yes	2,3	1.184E-10	99.834	2	2	2	18686000	2165000	9012200	7508500			979
EGTTTGLAPNFHELSGLFYVLK	R	E	G	L	K	G	1	0	1	0	0	0	2	3	1	0	4	1	0	2	1	1	3	0	1	1	0	22	0	2393.2267	C4LTM7;E5RSJ5	C4LTM7	EHI_012340;cpbf4		yes	no	3	0.0073615	40.137	1	1	1	3557600	197090	1504800	1855700			980
EGVCTVNVTDAVEEDKEVLLHK	K	E	G	H	K	K	1	0	1	2	1	0	4	1	1	0	2	2	0	0	0	0	2	0	0	5	0	22	1	2483.2214	C4LWA8	C4LWA8	EHI_155570		yes	yes	4	0.043245	41.597	1		1	1535100	789520	0	745570			981
EGVELDGQKK	K	E	G	K	K	Q	0	0	0	1	0	1	2	2	0	0	1	2	0	0	0	0	0	0	0	1	0	10	1	1101.5666	Q5NT35;C4M1Y3	Q5NT35	EhRabD2;EHI_164900		yes	no	2	0.028085	77.14	1	1	1	1130700	343270	418380	369080			982
EHASVYDNPEK	K	E	H	E	K	C	1	0	1	1	0	0	2	0	1	0	0	1	0	0	1	1	0	0	1	1	0	11	0	1287.5731	C4M882	C4M882	EHI_098800		yes	yes	2	0.0011163	66.267			1	543290	0	0	543290			983
EHDFVSK	R	E	H	S	K	A	0	0	0	1	0	0	1	0	1	0	0	1	0	1	0	1	0	0	0	1	0	7	0	860.40283	C4MA84	C4MA84	EHI_067260		yes	yes	2	0.048881	63.565			1	1143100	0	0	1143100			984
EHFVNAIICQIANDDEIGAEK	K	E	H	E	K	S	3	0	2	2	1	1	3	1	1	4	0	1	0	1	0	0	0	0	0	1	0	21	0	2385.1271	C4M0D4	C4M0D4	EHI_064680		yes	yes	2	6.4995E-06	60.325	1	1	1	2582300	371130	1467900	743230			985
EHIISDLHLER	K	E	H	E	R	R	0	1	0	1	0	0	2	0	2	2	2	0	0	0	0	1	0	0	0	0	0	11	0	1360.7099	C4LUC1	C4LUC1	EHI_110740		yes	yes	2	5.3575E-05	79.036	1			1574500	1574500	0	0			986
EHILLSYTLGVK	R	E	H	V	K	Q	0	0	0	0	0	0	1	1	1	1	3	1	0	0	0	1	1	0	1	1	0	12	0	1371.7762	C4MAC9;O15600;P31018;C4M7D4	C4MAC9	EHI_011210	Elongation factor 1-alpha	no	no	2,3	8.7676E-13	180.2	3	2	2	148700000	39398000	80032000	29268000			987
EHLYFVSPIFFGMTVQDSLDLQK	K	E	H	Q	K	K	0	0	0	2	0	2	1	1	1	1	3	1	1	3	1	2	1	0	1	2	0	23	0	2713.3462	C4LV53	C4LV53	EHI_182720		yes	yes	3	0.013987	33.794		1	1	2033200	0	1409100	624100			988
EHPQPVEQEESPIFIMIK	K	E	H	I	K	S	0	0	0	0	0	2	4	0	1	3	0	1	1	1	3	1	0	0	0	1	0	18	0	2150.0718	C4M705	C4M705	EHI_057700		yes	yes	2,3	1.0413E-19	140.28	2	2	2	53392000	4744400	27968000	20680000			989
EIAEYIK	K	E	I	I	K	A	1	0	0	0	0	0	2	0	0	2	0	1	0	0	0	0	0	0	1	0	0	7	0	864.45928	C4M8B5	C4M8B5	EHI_101240		yes	yes	2	0.02636	60.972	1	1	1	10978000	2466700	4203600	4307300			990
EIAIQNALLLLENFK	K	E	I	F	K	G	2	0	2	0	0	1	2	0	0	2	4	1	0	1	0	0	0	0	0	0	0	15	0	1727.9822	Q5FZL6;C4LYS4	Q5FZL6	NSF;EHI_004640		yes	no	2,3	2.2064E-10	107.35	1	1	2	4801500	435600	1233700	3132200			991
EIDDEQSQDNLK	K	E	I	L	K	N	0	0	1	3	0	2	2	0	0	1	1	1	0	0	0	1	0	0	0	0	0	12	0	1432.6318	C4M242	C4M242	EHI_169240		yes	yes	2	1.1676E-11	165.63	1	1	1	7098400	1410200	3009300	2678900			992
EIDDLQR	K	E	I	Q	R	R	0	1	0	2	0	1	1	0	0	1	1	0	0	0	0	0	0	0	0	0	0	7	0	887.43486	C4M1M6	C4M1M6	EHI_133970		yes	yes	2	0.0032787	105.39		1	1	9230800	0	6117200	3113700			993
EIDDPNDKKPEGWDDIPK	K	E	I	P	K	T	0	0	1	5	0	0	2	1	0	2	0	3	0	0	3	0	0	1	0	0	0	18	2	2109.9855	C4M296;F2VN92	C4M296	EHI_136160		yes	no	2,3,4	1.9968E-05	96.153	3	3	3	812700000	226990000	416150000	169560000			994
EIDDPNVSKPADWVDEK	K	E	I	E	K	E	1	0	1	4	0	0	2	0	0	1	0	2	0	0	2	1	0	1	0	2	0	17	1	1955.9113	C4M296;F2VN92	C4M296	EHI_136160		yes	no	2,3	3.6034E-12	127.88	2	2	2	638700000	182080000	330550000	126070000			995
EIDISYSPLK	K	E	I	L	K	T	0	0	0	1	0	0	1	0	0	2	1	1	0	0	1	2	0	0	1	0	0	10	0	1163.6074	C4MAF8	C4MAF8	EHI_167290		yes	yes	2	0.0067535	55.314	1			681320	681320	0	0			996
EIDPEHK	K	E	I	H	K	G	0	0	0	1	0	0	2	0	1	1	0	1	0	0	1	0	0	0	0	0	0	7	0	866.4134	C4LXD7;Q8MTW2	C4LXD7	EHI_098570;ald		yes	no	2	0.0032269	100.19	1	1	1	4836500	341870	2175000	2319600			997
EIDQIKEETR	K	E	I	T	R	A	0	1	0	1	0	1	3	0	0	2	0	1	0	0	0	0	1	0	0	0	0	10	1	1259.6357	C4LZ87	C4LZ87	EHI_000240		yes	yes	2	3.5262E-05	117.02			1	2292900	0	0	2292900			998
EIDVDGESVALQVWDTAGHEK	K	E	I	E	K	F	2	0	0	3	0	1	3	2	1	1	1	1	0	0	0	1	1	1	0	3	0	21	0	2297.0812	C4M717;Q6AW66	C4M717	EHI_189990;EhRAB7C		yes	no	2	4.0143E-09	76.817		1		1322600	0	1322600	0			999
EIEDITQEQNGWIR	K	E	I	I	R	Q	0	1	1	1	0	2	3	1	0	3	0	0	0	0	0	0	1	1	0	0	0	14	0	1729.8271	C4M3P4	C4M3P4	EHI_140720		yes	yes	2	1.6786E-06	86.944		1	1	4663900	0	3535300	1128600			1000
EIEEIGLLMK	K	E	I	M	K	R	0	0	0	0	0	0	3	1	0	2	2	1	1	0	0	0	0	0	0	0	0	10	0	1173.6315	C4LXF6	C4LXF6	EHI_130880		yes	yes	2	7.1558E-05	115.82	1	1	1	5221500	1377000	2565800	1278800			1001
EIEIPLVSSDEEDWVFPVDNR	K	E	I	N	R	K	0	1	1	3	0	0	4	0	0	2	1	0	0	1	2	2	0	1	0	3	0	21	0	2487.1805	C4LUG5	C4LUG5	EHI_049640		yes	yes	2	0.047903	27.924			1	404790	0	0	404790			1002
EIFKEFNVVSAK	K	E	I	A	K	V	1	0	1	0	0	0	2	0	0	1	0	2	0	2	0	1	0	0	0	2	0	12	1	1409.7555	C4LV48;Q9NCC0	C4LV48	EHI_182670;Ebp2		yes	no	2,3	2.9411E-08	145.6	2	2	2	38109000	3860000	18430000	15819000			1003
EIFNDIFLLADGK	R	E	I	G	K	G	1	0	1	2	0	0	1	1	0	2	2	1	0	2	0	0	0	0	0	0	0	13	0	1493.7766	C4M6I6	C4M6I6	EHI_173470		yes	yes	2	0.0035591	46.318	1		1	2571000	705800	0	1865200			1004
EIGEQNEILPSLK	K	E	I	L	K	A	0	0	1	0	0	1	3	1	0	2	2	1	0	0	1	1	0	0	0	0	0	13	0	1468.7773	C4M2E3;B1N502	C4M2E3	EHI_158240;EHI_156710	3-ketoacyl-CoA synthase	yes	no	2	1.1913E-06	101.38	1	1	1	53149000	1317500	14316000	37515000			1005
EIGVEEGLINVDDFVK	K	E	I	V	K	L	0	0	1	2	0	0	3	2	0	2	1	1	0	1	0	0	0	0	0	3	0	16	0	1774.8989	C4M0U8	C4M0U8	EHI_100270		yes	yes	2	9.1836E-13	128.06	1	1	1	8592800	2215200	4312400	2065200			1006
EIIEWAWSHVPSERPSFK	K	E	I	F	K	E	1	1	0	0	0	0	3	0	1	2	0	1	0	1	2	3	0	2	0	1	0	18	1	2197.0956	C4M8B8	C4M8B8	EHI_101280		yes	yes	3	6.0988E-07	82.449	1	1		5706000	1694600	4011400	0			1007
EIIQATENPDEQVIK	K	E	I	I	K	Y	1	0	1	1	0	2	3	0	0	3	0	1	0	0	1	0	1	0	0	1	0	15	0	1725.8785	C4M2W7	C4M2W7	EHI_048540		yes	yes	2	6.7951E-07	87.647	1	1		3705300	1349500	2355700	0			1008
EIIQNIIFIISGK	K	E	I	G	K	K	0	0	1	0	0	1	1	1	0	6	0	1	0	1	0	1	0	0	0	0	0	13	0	1486.8759	Q1EQ38;Q1EQ37	Q1EQ38	EHI_088220	Coatomer subunit beta	yes	no	2	0.0030594	48.527	1	1	1	1865600	828630	374060	662880			1009
EIIQSINQR	K	E	I	Q	R	N	0	1	1	0	0	2	1	0	0	3	0	0	0	0	0	1	0	0	0	0	0	9	0	1099.5986	B1N2S4;C4LZ00	B1N2S4	EHI_142190;EHI_118160		yes	no	2	0.00035039	83.168			1	631260	0	0	631260			1010
EIKCESDDISHLYTLIIRPNNTYVVK	K	E	I	V	K	I	0	1	2	2	1	0	2	0	1	4	2	2	0	0	1	2	2	0	2	2	0	26	2	3119.5961	C4M296;F2VN92	C4M296	EHI_136160		yes	no	4	0.0069526	68.445	1	1	1	11748000	3369200	7402500	976460			1011
EILSAAGAEIDEAK	K	E	I	A	K	I	4	0	0	1	0	0	3	1	0	2	1	1	0	0	0	1	0	0	0	0	0	14	0	1415.7144	C4M4I3	C4M4I3	EHI_138770		yes	yes	2	3.5613E-12	132.97	1	1	1	107380000	19659000	42517000	45203000			1012
EILTAAGAEIDEAK	K	E	I	A	K	I	4	0	0	1	0	0	3	1	0	2	1	1	0	0	0	0	1	0	0	0	0	14	0	1429.73	C4LVQ0	C4LVQ0	EHI_186830		no	no	2	1.756E-10	121.24	1	1	1	32406000	131790	13403000	18872000			1013
EINHVDAVFR	K	E	I	F	R	D	1	1	1	1	0	0	1	0	1	1	0	0	0	1	0	0	0	0	0	2	0	10	0	1198.6095	C4M1J0	C4M1J0	EHI_001100		yes	yes	2	7.2313E-05	112.95	1	1	1	6640900	1654200	3201900	1784800			1014
EINLINDNLK	K	E	I	L	K	L	0	0	3	1	0	0	1	0	0	2	2	1	0	0	0	0	0	0	0	0	0	10	0	1184.6401	C4LWB0	C4LWB0	EHI_155590		yes	yes	2	0.0001072	97.813	1		1	2707100	399830	0	2307300			1015
EINLIPLAQEDIK	K	E	I	I	K	C	1	0	1	1	0	1	2	0	0	3	2	1	0	0	1	0	0	0	0	0	0	13	0	1494.8294	C4M730	C4M730	EHI_183510		yes	yes	2	0.00010861	79.639	1	1	1	4180600	965710	1417400	1797500			1016
EIPADGLALFTK	K	E	I	T	K	Q	2	0	0	1	0	0	1	1	0	1	2	1	0	1	1	0	1	0	0	0	0	12	0	1273.6918	C4LTM1	C4LTM1	EHI_012280	Protein SEY1 homolog 1	yes	yes	2	0.00036595	77.74	1	1	1	10067000	1747100	5582000	2738200			1017
EIPDYIGYFGLDEDDNK	K	E	I	N	K	C	0	0	1	4	0	0	2	2	0	2	1	1	0	1	1	0	0	0	2	0	0	17	0	2001.8844	C4M8N5	C4M8N5	EHI_077530		yes	yes	2	2.0467E-11	97.904	1	1	1	16758000	4297700	7595300	4865200			1018
EIPFNWKDEEWDPEIQYPASK	K	E	I	S	K	L	1	0	1	2	0	1	4	0	0	2	0	2	0	1	3	1	0	2	1	0	0	21	1	2620.2122	C4M1W9	C4M1W9	EHI_164760		yes	yes	3	0.01041	48.196	1	1	1	5384800	929950	2532700	1922200			1019
EIQEVIEGAK	K	E	I	A	K	R	1	0	0	0	0	1	3	1	0	2	0	1	0	0	0	0	0	0	0	1	0	10	0	1114.587	C4M1J9	C4M1J9	EHI_084680		yes	yes	2	0.0048891	71.03	1			1888900	1888900	0	0			1020
EIQTALPDLGFDLNTK	K	E	I	T	K	S	1	0	1	2	0	1	1	1	0	1	3	1	0	1	1	0	2	0	0	0	0	16	0	1773.9149	B1N4A1	B1N4A1	EHI_120360		yes	yes	2	9.6635E-15	153.48	1	1	1	28303000	6988700	14943000	6371000			1021
EISKVEVSNK	K	E	I	N	K	L	0	0	1	0	0	0	2	0	0	1	0	2	0	0	0	2	0	0	0	2	0	10	1	1131.6136	C4M3S9	C4M3S9	EHI_163480		yes	yes	2	6.1727E-05	112.89	1	1	1	1917300	635740	738400	543130			1022
EITAEHINTVLHHANIK	K	E	I	I	K	V	2	0	2	0	0	0	2	0	3	3	1	1	0	0	0	0	2	0	0	1	0	17	0	1939.0276	C4LZ75	C4LZ75	EHI_104660		yes	yes	2,3,4	2.7482E-14	130.02	3	3	3	110390000	15915000	61831000	32646000			1023
EITALILDTLDGDNEQYANIQTK	K	E	I	T	K	V	2	0	2	3	0	2	2	1	0	3	3	1	0	0	0	0	3	0	1	0	0	23	0	2577.281	Q1EQ28	Q1EQ28			yes	yes	3	0.00032414	57.484	1	1		1999600	606440	1393200	0			1024
EITEEVRQELEECQVEWASK	K	E	I	S	K	G	1	1	0	0	1	2	7	0	0	1	1	1	0	0	0	1	1	1	0	2	0	20	1	2491.1537	C4M2K1;Q27642	C4M2K1	EHI_054830		yes	no	3	1.6539E-18	133.21	1	1	1	9546300	2470700	5989800	1085800			1025
EITFTDFPLDSYNK	K	E	I	N	K	F	0	0	1	2	0	0	1	0	0	1	1	1	0	2	1	1	2	0	1	0	0	14	0	1688.7934	C4LWX8	C4LWX8	EHI_127030		yes	yes	2	3.6391E-12	126.09	1	1	1	16309000	3320100	7140500	5848300			1026
EITPIVNLVGVK	K	E	I	V	K	D	0	0	1	0	0	0	1	1	0	2	1	1	0	0	1	0	1	0	0	3	0	12	0	1280.7704	C4MAF8	C4MAF8	EHI_167290		yes	yes	2	0.00045722	74.962	1	1	1	2769600	925870	1162300	681460			1027
EITYTPTFQHGTIFYK	K	E	I	Y	K	V	0	0	0	0	0	1	1	1	1	2	0	1	0	2	1	0	4	0	2	0	0	16	0	1944.9622	C4LYH7	C4LYH7	EHI_093860		yes	yes	3	0.0040482	39.338			1	2607900	0	0	2607900			1028
EIVNVTGQIGTLITR	R	E	I	T	R	A	0	1	1	0	0	1	1	2	0	3	1	0	0	0	0	0	3	0	0	2	0	15	0	1612.9148	C4M0J5	C4M0J5	EHI_024530		yes	yes	2	6.0102E-55	251.68	1		1	12427000	6091400	0	6336000			1029
EIVPFRK	K	E	I	R	K	H	0	1	0	0	0	0	1	0	0	1	0	1	0	1	1	0	0	0	0	1	0	7	1	887.52289	C4LX05;C4M0M6;C4M2J3	C4M2J3	EHI_127330;EHI_008620;EHI_054740		no	no	3	0.027	54.787	1	1	1	4528600	696170	2236200	1596300			1030
EIVTEDGKTPEEFEK	K	E	I	E	K	N	0	0	0	1	0	0	5	1	0	1	0	2	0	1	1	0	2	0	0	1	0	15	1	1749.8309	B1N2M7	B1N2M7			yes	yes	2	7.7338E-06	95.751			1	1407800	0	0	1407800			1031
EIYNEVEK	R	E	I	E	K	I	0	0	1	0	0	0	3	0	0	1	0	1	0	0	0	0	0	0	1	1	0	8	0	1022.492	C4M7Z2	C4M7Z2	EHI_167710		yes	yes	2	0.020515	54.722	1	1	1	2683800	529020	925150	1229700			1032
EKAELNELEEDFR	K	E	K	F	R	T	1	1	1	1	0	0	5	0	0	0	2	1	0	1	0	0	0	0	0	0	0	13	1	1620.7631	Q24843;C4LYQ0;Q7JN17	Q24843	K18;EHI_004370		yes	no	2,3	8.323E-08	126.83	1	2	1	7474100	448510	5609200	1416300			1033
EKAVEIGFQK	R	E	K	Q	K	L	1	0	0	0	0	1	2	1	0	1	0	2	0	1	0	0	0	0	0	1	0	10	1	1147.6237	O15619;C4LW10	O15619			yes	no	2	0.03191	68.525			1	7212300	0	0	7212300			1034
EKEEIGKGEEFEK	K	E	K	E	K	S	0	0	0	0	0	0	6	2	0	1	0	3	0	1	0	0	0	0	0	0	0	13	2	1550.7464	C4M5N2	C4M5N2	EHI_122740		yes	yes	2	1.5431E-05	122.64	1	1	1	1396800	164390	827330	405040			1035
EKEELPDEPDDAEELLK	R	E	K	L	K	S	1	0	0	3	0	0	6	0	0	0	3	2	0	0	2	0	0	0	0	0	0	17	1	1997.9317	C4M012	C4M012	EHI_134630		yes	yes	2	0.022596	46.249	1		1	624200	204270	0	419930			1036
EKELEIQSLQEK	K	E	K	E	K	L	0	0	0	0	0	2	4	0	0	1	2	2	0	0	0	1	0	0	0	0	0	12	1	1472.7722	C4LU72;Q07569	C4LU72	EHI_110180;mhcA		yes	no	2	1.3079E-09	174.39	1	1	1	9050600	929730	4096600	4024200			1037
EKEVTPVVEK	K	E	K	E	K	K	0	0	0	0	0	0	3	0	0	0	0	2	0	0	1	0	1	0	0	3	0	10	1	1156.634	C4M2W3	C4M2W3	EHI_188960	Histone H2A	yes	yes	2	6.4164E-05	111.63		1	1	3079100	0	903190	2176000			1038
EKGEIFLFLVGNK	K	E	K	N	K	L	0	0	1	0	0	0	2	2	0	1	2	2	0	2	0	0	0	0	0	1	0	13	1	1492.829	Q5NSZ4;C4M2C0;C4LXP5	Q5NSZ4	EhRabX22;EHI_157890;EHI_014060		yes	no	3	0.049183	38.3			1	239280	0	0	239280			1039
EKIEEIIPEITPK	R	E	K	P	K	E	0	0	0	0	0	0	4	0	0	4	0	2	0	0	2	0	1	0	0	0	0	13	1	1537.8603	C4MAW3	C4MAW3	EHI_183900		yes	yes	2	2.7127E-05	102.63	1	1	1	3752400	308920	1490900	1952500			1040
EKKEEAFAYETNEILR	K	E	K	L	R	K	2	1	1	0	0	0	5	0	0	1	1	2	0	1	0	0	1	0	1	0	0	16	2	1968.9793	C4M0A8	C4M0A8	EHI_005150		yes	yes	2,3	8.6377E-08	119.45	2	2	2	29900000	3938400	13563000	12400000			1041
EKLESELADVK	K	E	K	V	K	I	1	0	0	1	0	0	3	0	0	0	2	2	0	0	0	1	0	0	0	1	0	11	1	1259.6609	C4M3P4	C4M3P4	EHI_140720		yes	yes	2	0.00024529	92.781	1	1	1	3927800	1195800	1558700	1173300			1042
EKLSPVLAILK	R	E	K	L	K	A	1	0	0	0	0	0	1	0	0	1	3	2	0	0	1	1	0	0	0	1	0	11	1	1209.7697	Q24803;C4M2R2;C4M230;B1N387	Q24803	ADH2;EHI_160940;EHI_150490;EHI_024240	Aldehyde-alcohol dehydrogenase 2;Alcohol dehydrogenase;Acetaldehyde dehydrogenase	yes	no	2,3	0.00021363	96.334	2	2	2	13872000	2704700	4917000	6250100			1043
EKYEYCDNCK	K	E	K	C	K	M	0	0	1	1	2	0	2	0	0	0	0	2	0	0	0	0	0	0	2	0	0	10	1	1407.5435	C4M092	C4M092	EHI_004980		yes	yes	2	0.059572	36.671		1		360750	0	360750	0			1044
EKYNVIAIPIHKDDEVK	R	E	K	V	K	I	1	0	1	2	0	0	2	0	1	3	0	3	0	0	1	0	0	0	1	2	0	17	2	2010.0786	C4M569;C4LSU3	C4M569	EHI_111570;EHI_152570		no	no	3,4	4.9739E-07	104.16	2	2	2	47220000	5936200	21111000	20172000			1045
ELALQTQEVVK	R	E	L	V	K	N	1	0	0	0	0	2	2	0	0	0	2	1	0	0	0	0	1	0	0	2	0	11	0	1256.6976	C4LYI1	C4LYI1	EHI_093900		yes	yes	2	0.0010661	65.879	1	1	1	10422000	1056800	5357000	4007800			1046
ELAPLNPDWIYIR	K	E	L	I	R	A	1	1	1	1	0	0	1	0	0	2	2	0	0	0	2	0	0	1	1	0	0	13	0	1598.8457	C4MA13;C4LWS0;O15631	C4MA13	EHI_146570;EHI_198740;RPS19	40S ribosomal protein S19	yes	no	2	2.3542E-09	147.24	1	1	1	85654000	11112000	54280000	20262000			1047
ELDDEITK	K	E	L	T	K	G	0	0	0	2	0	0	2	0	0	1	1	1	0	0	0	0	1	0	0	0	0	8	0	961.46041	C4LU72;Q07569	C4LU72	EHI_110180;mhcA		yes	no	2	0.0017415	133.23			1	9164000	0	0	9164000			1048
ELDFYSK	K	E	L	S	K	K	0	0	0	1	0	0	1	0	0	0	1	1	0	1	0	1	0	0	1	0	0	7	0	900.4229	C4M0Q2;C4MAX2;C4M8Y8	C4M0Q2	EHI_029350;EHI_086510	40S ribosomal protein S8	yes	no	2	0.031597	56.547	1	1	1	35670000	4716300	17815000	13139000			1049
ELDFYVMK	K	E	L	M	K	N	0	0	0	1	0	0	1	0	0	0	1	1	1	1	0	0	0	0	1	1	0	8	0	1043.4998	C4M8B5	C4M8B5	EHI_101240		yes	yes	2	0.017506	57.047		1	1	5640400	0	724910	4915500			1050
ELDQVENEEER	R	E	L	E	R	K	0	1	1	1	0	1	5	0	0	0	1	0	0	0	0	0	0	0	0	1	0	11	0	1388.6056	C4LWF0	C4LWF0	EHI_096370		yes	yes	2	1.1109E-07	159.09	1	1	1	15290000	1960900	6222300	7106700			1051
ELDSLLNDEMLQNTPFLILGNK	K	E	L	N	K	I	0	0	3	2	0	1	2	1	0	1	6	1	1	1	1	1	1	0	0	0	0	22	0	2516.2832	C4M4L8;B1N4P1	C4M4L8	EHI_075040		yes	no	2,3	0.00022859	52.72	1	1	2	3784200	253180	1201800	2329300			1052
ELEAYFNK	K	E	L	N	K	Y	1	0	1	0	0	0	2	0	0	0	1	1	0	1	0	0	0	0	1	0	0	8	0	1012.4866	Q86M34;C4M7C8	Q86M34	HEXB;EHI_007330	Beta-hexosaminidase subunit beta;Beta-hexosaminidase	yes	no	2	0.003237	77.072	1	1	1	16297000	4427300	8605100	3264600			1053
ELEIQSLQEK	K	E	L	E	K	L	0	0	0	0	0	2	3	0	0	1	2	1	0	0	0	1	0	0	0	0	0	10	0	1215.6347	C4LU72;Q07569	C4LU72	EHI_110180;mhcA		yes	no	2	6.4741E-05	128.52	1	1		26241000	3833100	22407000	0			1054
ELENEVENLNGIPTR	R	E	L	T	R	L	0	1	3	0	0	0	4	1	0	1	2	0	0	0	1	0	1	0	0	1	0	15	0	1725.8533	C4M7Z2	C4M7Z2	EHI_167710		yes	yes	2	1.1511E-07	101.53	1		1	3280400	1268400	0	2012000			1055
ELFASTFDSDNFVVIDEEK	K	E	L	E	K	S	1	0	1	3	0	0	3	0	0	1	1	1	0	3	0	2	1	0	0	2	0	19	0	2204.0161	C4M6P9;O15632;O15592	C4M6P9	EHI_201200		yes	no	2	0.00057945	53.504		1	1	1931500	0	1148700	782850			1056
ELFDKWFVEELNLR	K	E	L	L	R	H	0	1	1	1	0	0	3	0	0	0	3	1	0	2	0	0	0	1	0	1	0	14	1	1836.941	C4M8S6	C4M8S6	EHI_146950		yes	yes	3	3.0473E-05	85.45	1	1	1	5707500	949120	3700800	1057600			1057
ELFIEYISLSIK	K	E	L	I	K	N	0	0	0	0	0	0	2	0	0	3	2	1	0	1	0	2	0	0	1	0	0	12	0	1453.8068	C4M9P1	C4M9P1	EHI_080730		yes	yes	2	0.00022804	78.324		1	1	886490	0	598350	288140			1058
ELFLSDELSSFFEK	K	E	L	E	K	E	0	0	0	1	0	0	3	0	0	0	3	1	0	3	0	3	0	0	0	0	0	14	0	1689.8138	C4M4L4	C4M4L4	EHI_031370		yes	yes	2	0.00018255	62.357		1	1	1120600	0	676280	444320			1059
ELFSSLTETVLK	R	E	L	L	K	Y	0	0	0	0	0	0	2	0	0	0	3	1	0	1	0	2	2	0	0	1	0	12	0	1365.7391	C4MA08	C4MA08	EHI_146520		yes	yes	2	0.00073633	64.945	1	1	1	5084100	704070	1990000	2390000			1060
ELFYQLHFLDGLEK	R	E	L	E	K	L	0	0	0	1	0	1	2	1	1	0	4	1	0	2	0	0	0	0	1	0	0	14	0	1750.893	C4M144	C4M144	EHI_107030		yes	yes	3	0.049508	21.803	1	1		768750	253010	515740	0			1061
ELGFNYNMLSILGPQNSGK	K	E	L	G	K	S	0	0	3	0	0	1	1	3	0	1	3	1	1	1	1	2	0	0	1	0	0	19	0	2081.0252	C4LTM1	C4LTM1	EHI_012280	Protein SEY1 homolog 1	yes	yes	2	0.00025525	59.372		1	1	1777000	0	1100500	676460			1062
ELGGTEGICK	K	E	L	C	K	L	0	0	0	0	1	0	2	3	0	1	1	1	0	0	0	0	1	0	0	0	0	10	0	1062.5016	C4M1F1	C4M1F1	EHI_030830		yes	yes	2	0.00093895	73.887	1	1		8706600	2142500	6564000	0			1063
ELGLCNHK	K	E	L	H	K	E	0	0	1	0	1	0	1	1	1	0	2	1	0	0	0	0	0	0	0	0	0	8	0	969.4702	C4LXD7;Q8MTW2	C4LXD7	EHI_098570;ald		yes	no	2	0.0028717	94.114			1	767830	0	0	767830			1064
ELGSWTEGYTMTYK	K	E	L	Y	K	D	0	0	0	0	0	0	2	2	0	0	1	1	1	0	0	1	3	1	2	0	0	14	0	1664.7392	C4M146	C4M146	EHI_107050		yes	yes	2	9.6768E-06	85.837	1	1	1	55690000	16821000	20218000	18651000			1065
ELIDTIDELTPSVEASER	R	E	L	E	R	K	1	1	0	2	0	0	4	0	0	2	2	0	0	0	1	2	2	0	0	1	0	18	0	2015.9899	C4MB34	C4MB34	EHI_146790		yes	yes	2	9.4812E-22	151.39	1	1	1	4556700	1000600	2023100	1533000			1066
ELIENDVITALAK	K	E	L	A	K	Y	2	0	1	1	0	0	2	0	0	2	2	1	0	0	0	0	1	0	0	1	0	13	0	1427.7872	C4LU42	C4LU42	EHI_068510		yes	yes	2	1.2956E-06	101.53	2	1	1	13298000	3229800	7188300	2880300			1067
ELIFDSNHVVVANALAALNEINSMSEK	K	E	L	E	K	H	4	0	4	1	0	0	3	0	1	2	3	1	1	1	0	3	0	0	0	3	0	27	0	2927.4699	Q1EQ27	Q1EQ27	EHI_023600		yes	yes	3	4.5182E-08	87.792	1	1		1087800	415950	671830	0			1068
ELIIQQLKDEIIQLTNTEQK	K	E	L	Q	K	L	0	0	1	1	0	4	3	0	0	4	3	2	0	0	0	0	2	0	0	0	0	20	1	2396.3163	C4LYH6	C4LYH6	EHI_093850		yes	yes	3	1.7051E-06	78.917	1	1	1	1511300	414140	614820	482320			1069
ELIPEWLGFIK	R	E	L	I	K	G	0	0	0	0	0	0	2	1	0	2	2	1	0	1	1	0	0	1	0	0	0	11	0	1343.7489	Q5KTW9;C4MBP1;C4LVB2	Q5KTW9	EHI_102270;EHI_196940		yes	no	2	0.001826	60.255	1	1	1	4168900	663630	2806700	698520			1070
ELIRPTQYSEIADVK	R	E	L	V	K	R	1	1	0	1	0	1	2	0	0	2	1	1	0	0	1	1	1	0	1	1	0	15	1	1760.9309	C4M2H3	C4M2H3	cpbf7		yes	yes	2	1.6055E-16	181.26	1	1	1	3859000	1034700	1798600	1025800			1071
ELIRPTQYSEIADVKR	R	E	L	K	R	L	1	2	0	1	0	1	2	0	0	2	1	1	0	0	1	1	1	0	1	1	0	16	2	1917.032	C4M2H3	C4M2H3	cpbf7		yes	yes	3	0.064181	46.892	1			2285700	2285700	0	0			1072
ELISNASDAIDK	R	E	L	D	K	L	2	0	1	2	0	0	1	0	0	2	1	1	0	0	0	2	0	0	0	0	0	12	0	1274.6354	C4M3S9	C4M3S9	EHI_163480		yes	yes	2	1.0213E-07	126.12	1	1	1	61097000	16545000	36034000	8517600			1073
ELISNASDAIDKLR	R	E	L	L	R	F	2	1	1	2	0	0	1	0	0	2	2	1	0	0	0	2	0	0	0	0	0	14	1	1543.8206	C4M3S9	C4M3S9	EHI_163480		yes	yes	2,3	1.2998E-34	237.41	1	1	2	27562000	8253100	12984000	6324900			1074
ELISTIFLPWFNTLR	K	E	L	L	R	Y	0	1	1	0	0	0	1	0	0	2	3	0	0	2	1	1	2	1	0	0	0	15	0	1849.0138	Q5KTW3;Q5KTW4;C4LY19	Q5KTW3	EHI_177660		yes	no	2	2.5121E-05	71.98	1	1	1	671910	122160	385570	164180			1075
ELIVPVK	K	E	L	V	K	V	0	0	0	0	0	0	1	0	0	1	1	1	0	0	1	0	0	0	0	2	0	7	0	796.50584	C4LY50;O15597;C4M9F4	C4M9F4	EHI_177470		no	no	2	0.014141	70.912	1	1	1	27176000	3886300	12889000	10400000			1076
ELKEDEVPMEEQGTK	R	E	L	T	K	I	0	0	0	1	0	1	5	1	0	0	1	2	1	0	1	0	1	0	0	1	0	15	1	1760.8138	C4M3S9	C4M3S9	EHI_163480		yes	yes	2,3	1.1406E-07	116	2	2	2	42385000	11651000	22318000	8415600			1077
ELKPETVAEIIPLVHGQGYK	K	E	L	Y	K	G	1	0	0	0	0	1	3	2	1	2	2	2	0	0	2	0	1	0	1	2	0	20	1	2220.2154	C4M3Z2	C4M3Z2	EHI_185240		yes	yes	4	0.060749	35.436	1	1	1	2650100	550690	419040	1680400			1078
ELLEFLK	K	E	L	L	K	-	0	0	0	0	0	0	2	0	0	0	3	1	0	1	0	0	0	0	0	0	0	7	0	890.51132	C4LYI6	C4LYI6	EHI_093950		yes	yes	1,2	0.0033102	89.55	1	2	1	5017000	1046800	2857000	1113200			1079
ELLPFDLK	K	E	L	L	K	I	0	0	0	1	0	0	1	0	0	0	3	1	0	1	1	0	0	0	0	0	0	8	0	973.54843	C4M4I1	C4M4I1	EHI_138750		yes	yes	2	0.017236	58.981		1	1	2651500	0	2078200	573320			1080
ELLSHYIIQPGK	K	E	L	G	K	D	0	0	0	0	0	1	1	1	1	2	2	1	0	0	1	1	0	0	1	0	0	12	0	1396.7715	C4LUG7	C4LUG7	EHI_049660		yes	yes	2,3	1.023E-07	124.42	2	1	2	8567500	3248900	3205200	2113300			1081
ELLSNLK	K	E	L	L	K	V	0	0	1	0	0	0	1	0	0	0	3	1	0	0	0	1	0	0	0	0	0	7	0	815.47527	C4M6G9	C4M6G9	EHI_099750		yes	yes	2	0.0082861	74.439	1			6427500	6427500	0	0			1082
ELLVGENIGLPINEK	K	E	L	E	K	L	0	0	2	0	0	0	3	2	0	2	3	1	0	0	1	0	0	0	0	1	0	15	0	1636.9036	C4M2A9	C4M2A9	EHI_136400		yes	yes	2	2.5125E-05	77.068	1	1	1	13158000	2975200	7627700	2554700			1083
ELLVNVPR	K	E	L	P	R	I	0	1	1	0	0	0	1	0	0	0	2	0	0	0	1	0	0	0	0	2	0	8	0	938.55492	Q1EQ28	Q1EQ28			yes	yes	2	0.053593	54.611		1		1929300	0	1929300	0			1084
ELNDCDDVELYDWK	K	E	L	W	K	K	0	0	1	4	1	0	2	0	0	0	2	1	0	0	0	0	0	1	1	1	0	14	0	1812.7512	C4M7Y2	C4M7Y2	EHI_119540		yes	yes	2	0.00026252	54.094	1	1		7483400	1561100	5922200	0			1085
ELNITSISQK	K	E	L	Q	K	D	0	0	1	0	0	1	1	0	0	2	1	1	0	0	0	2	1	0	0	0	0	10	0	1131.6136	C4LSG8	C4LSG8	EHI_151250		yes	yes	2	0.0078041	59.04	1			793780	793780	0	0			1086
ELPENQAR	K	E	L	A	R	C	1	1	1	0	0	1	2	0	0	0	1	0	0	0	1	0	0	0	0	0	0	8	0	955.47231	C4LWA4;B1N4I7	C4LWA4	EHI_155530;EHI_196370		yes	no	2	0.0089878	67.169	1	2	1	4447000	256250	2620600	1570100			1087
ELPFFANIIR	K	E	L	I	R	N	1	1	1	0	0	0	1	0	0	2	1	0	0	2	1	0	0	0	0	0	0	10	0	1218.6761	C4LVW1	C4LVW1	EHI_125740		yes	yes	2	7.4752E-05	105.1	1	1	1	17726000	3171400	7987500	6567000			1088
ELPFVILRPAIIYGPGDVTGIAPR	K	E	L	P	R	I	2	2	0	1	0	0	1	3	0	4	2	0	0	1	4	0	1	0	1	2	0	24	1	2563.4526	C4M882	C4M882	EHI_098800		yes	yes	3	0.039312	44.683	1		1	2252600	639840	0	1612800			1089
ELQDFFVK	K	E	L	V	K	T	0	0	0	1	0	1	1	0	0	0	1	1	0	2	0	0	0	0	0	1	0	8	0	1024.5229	C4MAF9;Q9UAB5	C4MAF9	EHI_167300;grainin 1		yes	no	2	0.0016116	114.28	1	1	1	238250000	47303000	105320000	85624000			1090
ELQDWFK	R	E	L	F	K	K	0	0	0	1	0	1	1	0	0	0	1	1	0	1	0	0	0	1	0	0	0	7	0	964.46543	Q9U3Z8;C4M1S5;C4M1S6	Q9U3Z8	ALP;EHI_164430;EHI_164440		yes	no	2	0.0039673	85.265	1	1	1	6567400	1206900	2552400	2808100			1091
ELQLILDK	K	E	L	D	K	K	0	0	0	1	0	1	1	0	0	1	3	1	0	0	0	0	0	0	0	0	0	8	0	970.5699	B1N3Q0	B1N3Q0	EHI_138990		yes	yes	2	0.021364	67.838		1		322420	0	322420	0			1092
ELQNPQTTLGIANTEK	K	E	L	E	K	F	1	0	2	0	0	2	2	1	0	1	2	1	0	0	1	0	3	0	0	0	0	16	0	1755.9003	C4M6G1	C4M6G1	EHI_099810		yes	yes	2	1.4966E-05	72.433	1	1	1	4095400	1248300	2012300	834830			1093
ELQQAQEELLR	K	E	L	L	R	M	1	1	0	0	0	3	3	0	0	0	3	0	0	0	0	0	0	0	0	0	0	11	0	1355.7045	C4LYB3	C4LYB3	EHI_167130		yes	yes	2	0.010024	50.484		1		908750	0	908750	0			1094
ELSADGYSGVEVR	R	E	L	V	R	K	1	1	0	1	0	0	2	2	0	0	1	0	0	0	0	2	0	0	1	2	0	13	0	1380.6521	C4LT02	C4LT02			yes	yes	2	3.0756E-09	148.96		1	1	24282000	0	8101100	16181000			1095
ELSDTFGTDYVHVGGDEVWTSGWSK	K	E	L	S	K	S	0	0	0	3	0	0	2	4	1	0	1	1	0	1	0	3	3	2	1	3	0	25	0	2771.2351	C4LSY3;P49009;B1N2K7	C4LSY3	EHI_148130;HEXA;EHI_110500	Beta-hexosaminidase;Beta-hexosaminidase subunit alpha	yes	no	3	0.049301	25.157	1			435490	435490	0	0			1096
ELSEIEEVEKKEEK	K	E	L	E	K	E	0	0	0	0	0	0	7	0	0	1	1	3	0	0	0	1	0	0	0	1	0	14	2	1717.8622	C4M3S9	C4M3S9	EHI_163480		yes	yes	2,3	1.096E-12	159.58	2	2	1	18361000	3860300	9337700	5163000			1097
ELSGELVFECWDWDR	K	E	L	D	R	M	0	1	0	2	1	0	3	1	0	0	2	0	0	1	0	1	0	2	0	1	0	15	0	1939.8411	C4MA60	C4MA60	EHI_069950		yes	yes	2	0.00019936	50.305	1	1		4656100	1234400	3421700	0			1098
ELTFLNAPCAYIDHGDFGQYK	R	E	L	Y	K	C	2	0	1	2	1	1	1	2	1	1	2	1	0	2	1	0	1	0	2	0	0	21	0	2458.1263	C4M1F1	C4M1F1	EHI_030830		yes	yes	3	1.7693E-09	74.029	1	1		3657700	994750	2663000	0			1099
ELTNINVSDWEVSEQFGFVR	K	E	L	V	R	S	0	1	2	1	0	1	3	1	0	1	1	0	0	2	0	2	1	1	0	3	0	20	0	2368.1335	C4M0I0	C4M0I0	EHI_024350		yes	yes	2	5.0357E-06	60.561		2	1	3924600	0	2781800	1142900			1100
ELTQDDIQLLVR	K	E	L	V	R	L	0	1	0	2	0	2	1	0	0	1	3	0	0	0	0	0	1	0	0	1	0	12	0	1441.7777	C4LX06	C4LX06	EHI_127340		yes	yes	2	0.042314	40.475			1	721080	0	0	721080			1101
ELTQFVDYLR	R	E	L	L	R	E	0	1	0	1	0	1	1	0	0	0	2	0	0	1	0	0	1	0	1	1	0	10	0	1282.6558	C4LTQ5;C4M609	C4M609	EHI_050280	40S ribosomal protein S3a	no	no	2	2.843E-08	166.19	1	1	1	173460000	20507000	82766000	70187000			1102
ELVETLATLVK	K	E	L	V	K	E	1	0	0	0	0	0	2	0	0	0	3	1	0	0	0	0	2	0	0	2	0	11	0	1214.7122	C4M092	C4M092	EHI_004980		yes	yes	2	0.045235	41.242			1	1409200	0	0	1409200			1103
ELYQCLIDEIIAPLK	K	E	L	L	K	V	1	0	0	1	1	1	2	0	0	3	3	1	0	0	1	0	0	0	1	0	0	15	0	1816.9645	C4M606;B1N5R1	C4M606	EHI_072010;EHI_037440		yes	no	2	0.020082	32.702		1		380040	0	380040	0			1104
ELYSQSNQK	K	E	L	Q	K	E	0	0	1	0	0	2	1	0	0	0	1	1	0	0	0	2	0	0	1	0	0	9	0	1095.5197	C4M8V2;Q24832	C4M8V2	EHI_169580;cytb		yes	no	2	4.2128E-06	160.88	2	1	1	6010500	1985100	1378600	2646800			1105
ELYSQSNQKEESVTLLTCEGESK	K	E	L	S	K	S	0	0	1	0	1	2	5	1	0	0	3	2	0	0	0	4	2	0	1	1	0	23	1	2658.2331	C4M8V2	C4M8V2	EHI_169580		yes	yes	3	1.7856E-21	140.12	1	1	1	9372400	3546900	3944500	1881000			1106
ELYTEFTESLDESIFNGEINEK	R	E	L	E	K	E	0	0	2	1	0	0	6	1	0	2	2	1	0	2	0	2	2	0	1	0	0	22	0	2606.1912	Q24843;C4LYQ0;Q7JN17	Q24843	K18;EHI_004370		yes	no	2	0.0044113	45.363	1	1	1	3185800	524480	2057200	604130			1107
EMEFFNNR	K	E	M	N	R	E	0	1	2	0	0	0	2	0	0	0	0	0	1	2	0	0	0	0	0	0	0	8	0	1085.46	C4M834;C4LSH0	C4M834	EHI_108700;EHI_151270		yes	no	2	0.029548	58.782			1	738190	0	0	738190			1108
EMFEHAIK	K	E	M	I	K	G	1	0	0	0	0	0	2	0	1	1	0	1	1	1	0	0	0	0	0	0	0	8	0	1003.4797	C4LXD7;Q8MTW2	C4LXD7	EHI_098570;ald		yes	no	2	0.072895	48.794		1		2472200	0	2472200	0			1109
EMIEMEK		E	M	E	K		0	0	0	0	0	0	3	0	0	1	0	1	2	0	0	0	0	0	0	0	0	7	0	908.39834		REV__C4M543			yes	yes	2	0.009012	71.715	2	1	1	3708100	1865300	829690	1013100	+		1110
EMIQLAPPTMK	K	E	M	M	K	I	1	0	0	0	0	1	1	0	0	1	1	1	2	0	2	0	1	0	0	0	0	11	0	1257.6461	P11426;B1N2P0;Q9TYD6;B1N621	P11426	EHI_043640	Actin	yes	no	2	7.601E-06	118.77	1	1	1	25122000	559280	5128300	19434000			1111
EMMTNIEYTR	K	E	M	T	R	D	0	1	1	0	0	0	2	0	0	1	0	0	2	0	0	0	2	0	1	0	0	10	0	1286.5635	C4LUP7	C4LUP7	EHI_023360		yes	yes	2	0.0005856	72.2		1		1729500	0	1729500	0			1112
EMVETLGPDILNILFSNTIPTVVR	K	E	M	V	R	K	0	1	2	1	0	0	2	1	0	3	3	0	1	1	2	1	3	0	0	3	0	24	0	2670.4302	Q1EQ22	Q1EQ22	EHI_045710		yes	yes	3	0.00088628	48.077	1	1	1	1183200	173760	751770	257630			1113
ENADEPVPILK	R	E	N	L	K	V	1	0	1	1	0	0	2	0	0	1	1	1	0	0	2	0	0	0	0	1	0	11	0	1223.6398	C4M261	C4M261			yes	yes	2	0.018257	45.433	1	1	1	9449600	1772900	4446800	3229900			1114
ENAIYALTPSDFVDYAFR	R	E	N	F	R	Y	3	1	1	2	0	0	1	0	0	1	1	0	0	2	1	1	1	0	2	1	0	18	0	2090.9949	C4M1Y9	C4M1Y9	EHI_165070		yes	yes	2,3	6.6825E-26	165.16	2	2	2	42583000	9554400	22744000	10284000			1115
ENDIDSVWNFLSGVGLK	K	E	N	L	K	-	0	0	2	2	0	0	1	2	0	1	2	1	0	1	0	2	0	1	0	2	0	17	0	1891.9316	B1N345;B1N2N5	B1N345	EHI_000670;EHI_092570		yes	no	2	4.4645E-08	85.563	1	1	1	3095000	493090	1429700	1172200			1116
ENDITFYSISYDTASPK	R	E	N	P	K	D	1	0	1	2	0	0	1	0	0	2	0	1	0	1	1	3	2	0	2	0	0	17	0	1949.8895	C4M1J0	C4M1J0	EHI_001100		yes	yes	2	2.6216E-14	132.64	1	1	1	9460500	2770500	4374500	2315400			1117
ENEEGLTER	K	E	N	E	R	Q	0	1	1	0	0	0	4	1	0	0	1	0	0	0	0	0	1	0	0	0	0	9	0	1075.4782	C4M8T2	C4M8T2	EHI_147010		yes	yes	2	0.00014617	105.98	1	1	1	11563000	2525100	5069400	3968200			1118
ENEEPSINHVYFLK	R	E	N	L	K	R	0	0	2	0	0	0	3	0	1	1	1	1	0	1	1	1	0	0	1	1	0	14	0	1717.8312	B1N3D5	B1N3D5	EHI_164460		yes	yes	3	0.023147	30.176	1	1		1676500	418140	1258400	0			1119
ENEETVNNFDK	K	E	N	D	K	L	0	0	3	1	0	0	3	0	0	0	0	1	0	1	0	0	1	0	0	1	0	11	0	1337.5735	C4M334	C4M334	EHI_025470		yes	yes	2	0.018188	47.991	1			406340	406340	0	0			1120
ENEEVTCNLDVR	K	E	N	V	R	K	0	1	2	1	1	0	3	0	0	0	1	0	0	0	0	0	1	0	0	2	0	12	0	1476.6515	C4M9M6	C4M9M6	EHI_112870	3-ketoacyl-CoA synthase	yes	yes	2	0.0002171	78.529	1	1	1	8169500	2885700	4748500	535270			1121
ENEHDMADMAVFTSHDETK	R	E	N	T	K	T	2	0	1	3	0	0	3	0	2	0	0	1	2	1	0	1	2	0	0	1	0	19	0	2205.8943	C4M684	C4M684	EHI_081630		yes	yes	3	1.4555E-09	81.368		1	1	3518800	0	1778600	1740200			1122
ENIALGAHR	K	E	N	H	R	S	2	1	1	0	0	0	1	1	1	1	1	0	0	0	0	0	0	0	0	0	0	9	0	979.51993	Q24809	Q24809	EhPGP6		yes	yes	2	3.0199E-05	153.08	1	1	1	13902000	3912300	6964400	3025300			1123
ENIFVVFR	K	E	N	F	R	V	0	1	1	0	0	0	1	0	0	1	0	0	0	2	0	0	0	0	0	2	0	8	0	1022.5549	C4LXS4	C4LXS4	EHI_014400		yes	yes	2	0.0018544	126.04	1	1	1	10763000	4092200	5182700	1487900			1124
ENIPFMDVDALK	K	E	N	L	K	A	1	0	1	2	0	0	1	0	0	1	1	1	1	1	1	0	0	0	0	1	0	12	0	1390.6803	B1N2I7	B1N2I7			yes	yes	2	0.00074058	64.224	1	1	1	41115000	5380300	20509000	15226000			1125
ENISSEAMEAAR	R	E	N	A	R	I	3	1	1	0	0	0	3	0	0	1	0	0	1	0	0	2	0	0	0	0	0	12	0	1306.5823	C4LTA0;Q8MTT4;B1N5V8	C4LTA0	EHI_185010		yes	no	2	1.0144E-07	120.57	1	1	1	66277000	6525300	26030000	33722000			1126
ENIVCTLIESGYASLK	K	E	N	L	K	I	1	0	1	0	1	0	2	1	0	2	2	1	0	0	0	2	1	0	1	1	0	16	0	1795.9026	C4M0A8	C4M0A8	EHI_005150		yes	yes	2	1.2902E-12	123.02	1	1	1	4872400	1211200	2618500	1042700			1127
ENKDEIIK	K	E	N	I	K	K	0	0	1	1	0	0	2	0	0	2	0	2	0	0	0	0	0	0	0	0	0	8	1	987.52368	Q5XWD1;C4MB38	Q5XWD1	PDI;EHI_071590		yes	no	2	0.00017936	172.28	1	1	1	81946000	22678000	41053000	18215000			1128
ENKDEIIKK	K	E	N	K	K	A	0	0	1	1	0	0	2	0	0	2	0	3	0	0	0	0	0	0	0	0	0	9	2	1115.6186	Q5XWD1;C4MB38	Q5XWD1	PDI;EHI_071590		yes	no	2,3	5.2671E-05	141.91	2	1	1	24328000	9676800	9812300	4838700			1129
ENLLPNASTSESK	K	E	N	S	K	V	1	0	2	0	0	0	2	0	0	0	2	1	0	0	1	3	1	0	0	0	0	13	0	1388.6783	P42650;C4M0F4	P42650	EHI_006810	14-3-3 protein 3	yes	no	2	4.3959E-08	117.41	1	1	1	7404100	1324900	2866700	3212500			1130
ENLMSVCDEFR	K	E	N	F	R	S	0	1	1	1	1	0	2	0	0	0	1	0	1	1	0	1	0	0	0	1	0	11	0	1398.5908	C4MAN6	C4MAN6	EHI_016130		yes	yes	2	1.0391E-06	86.114		1		1556500	0	1556500	0			1131
ENLRAPGSASEAFFEQGPTR	K	E	N	T	R	I	3	2	1	0	0	1	3	2	0	0	1	0	0	2	2	2	1	0	0	0	0	20	1	2163.0345	CON__ENSEMBL:ENSBTAP00000031900	CON__ENSEMBL:ENSBTAP00000031900			yes	yes	3	0.065713	26.502	1	1	1	18615000	554420	7783700	10277000		+	1132
ENNCSQPTGGSNLCGK	K	E	N	G	K	C	0	0	3	0	2	1	1	3	0	0	1	1	0	0	1	2	1	0	0	0	0	16	0	1721.7097	C4LVS8	C4LVS8	EHI_187110		yes	yes	2	0.016449	36.597		1		331600	0	331600	0			1133
ENNLITEENKLPEENPNEMLPADASK	K	E	N	S	K	C	2	0	5	1	0	0	6	0	0	1	3	2	1	0	3	1	1	0	0	0	0	26	1	2938.3866	C4M0P2	C4M0P2	EHI_008780		yes	yes	3	0.00052053	69.845			1	1758200	0	0	1758200			1134
ENPTYQALLEIK	K	E	N	I	K	G	1	0	1	0	0	1	2	0	0	1	2	1	0	0	1	0	1	0	1	0	0	12	0	1417.7453	C4M8R5	C4M8R5	EHI_181530		yes	yes	2	0.00053847	69.352		1	1	2693700	0	1246700	1447000			1135
ENQEGIYK	K	E	N	Y	K	F	0	0	1	0	0	1	2	1	0	1	0	1	0	0	0	0	0	0	1	0	0	8	0	979.46108	C4M0A8	C4M0A8	EHI_005150		yes	yes	2	0.0029781	79.474	1	1	1	3969800	1212300	1163500	1594100			1136
ENSENISGENIETIIK	R	E	N	I	K	E	0	0	3	0	0	0	4	1	0	4	0	1	0	0	0	2	1	0	0	0	0	16	0	1788.8741	B1N425	B1N425	EHI_199720		yes	yes	2	3.4102E-07	86.798	1	1	1	5231000	1360200	3176900	693970			1137
ENSFEQLCINLTNEK	R	E	N	E	K	L	0	0	3	0	1	1	3	0	0	1	2	1	0	1	0	1	1	0	0	0	0	15	0	1837.8516	C4LU72;Q07569	C4LU72	EHI_110180;mhcA		yes	no	2	7.5564E-14	148.66	1	1	1	39916000	13735000	23865000	2316200			1138
ENSGTYNNQYIIIDYNK	R	E	N	N	K	F	0	0	4	1	0	1	1	1	0	3	0	1	0	0	0	1	1	0	3	0	0	17	0	2047.9487	C4M8M7	C4M8M7	EHI_114320		yes	yes	2	1.9045E-06	66.809	1	1	1	14009000	4440500	6193100	3375500			1139
ENVAFSALDNVQFIVNATEEQLK	R	E	N	L	K	E	3	0	3	1	0	2	3	0	0	1	2	1	0	2	0	1	1	0	0	3	0	23	0	2578.2915	C4M0J5	C4M0J5	EHI_024530		yes	yes	3	6.1163E-56	207.54	1	1	1	14216000	2849500	7729900	3636900			1140
ENVAFSALDNVQFIVNATEEQLKEK	R	E	N	E	K	A	3	0	3	1	0	2	4	0	0	1	2	2	0	2	0	1	1	0	0	3	0	25	1	2835.4291	C4M0J5	C4M0J5	EHI_024530		yes	yes	2,3	3.8901E-07	97.542	1	2	1	47507000	9803700	27856000	9847600			1141
ENVDGIIFLVGNK	K	E	N	N	K	I	0	0	2	1	0	0	1	2	0	2	1	1	0	1	0	0	0	0	0	2	0	13	0	1416.7613	Q9NDI3;Q4QT07	Q4QT07	rabB		no	no	2	0.00029443	71.176	1	1	1	4764600	996700	2364200	1403700			1142
ENVLNTR	K	E	N	T	R	K	0	1	2	0	0	0	1	0	0	0	1	0	0	0	0	0	1	0	0	1	0	7	0	844.44028	C4LWX8	C4LWX8	EHI_127030		yes	yes	2	0.0031851	96.111		1	2	6635900	0	3712700	2923200			1143
ENVVVIDMWYGNR	K	E	N	N	R	R	0	1	2	1	0	0	1	1	0	1	0	0	1	0	0	0	0	1	1	3	0	13	0	1593.761	C4LVZ9;C4M9B0	C4LVZ9	EHI_126140;EHI_193080		no	no	2	3.5121E-18	117.93			1	0	0	0	0			1144
ENVVVIDMWYGNRR	K	E	N	R	R	D	0	2	2	1	0	0	1	1	0	1	0	0	1	0	0	0	0	1	1	3	0	14	1	1749.8621	C4LVZ9;C4M9B0	C4LVZ9	EHI_126140;EHI_193080		no	no	2	4.5394E-19	185.95	1	1	1	4154100	434410	2411500	1308200			1145
EPQVYVLAPPQEELSK	R	E	P	S	K	S	1	0	0	0	0	2	3	0	0	0	2	1	0	0	3	1	0	0	1	2	0	16	0	1825.9462	CON__ENSEMBL:ENSBTAP00000024462;CON__ENSEMBL:ENSBTAP00000024466	CON__ENSEMBL:ENSBTAP00000024462			no	no	2,3	1.0844E-10	105.89	2	2	2	218900000	47358000	91588000	79957000		+	1146
EPQVYVLDPPKEELSK	R	E	P	S	K	S	0	0	0	1	0	1	3	0	0	0	2	2	0	0	3	1	0	0	1	2	0	16	1	1869.9724	CON__ENSEMBL:ENSBTAP00000024462	CON__ENSEMBL:ENSBTAP00000024462			yes	yes	2,3	3.5114E-11	125.45	2	2	2	256140000	56617000	139610000	59916000		+	1147
EPTFITPEPLDFQFEENEITPETENFYDK	K	E	P	D	K	A	0	0	2	2	0	1	7	0	0	2	1	1	0	4	4	0	4	0	1	0	0	29	0	3518.5929	C4M3A6	C4M3A6	EHI_175270		yes	yes	3	1.4579E-11	80.664	1	1	1	6543800	1262300	3568000	1713400			1148
EQAESVGAEFCTVSVDEDAENKFGYANAASQR	K	E	Q	Q	R	L	6	1	2	2	1	2	5	2	0	0	0	1	0	2	0	3	1	0	1	3	0	32	1	3478.5219	Q24858;B1N4I3	Q24858	EHI_014030;EHI_055400		no	no	3	0.02061	52.198		1	1	5770600	0	4247900	1522600			1149
EQAIEFVK	K	E	Q	V	K	G	1	0	0	0	0	1	2	0	0	1	0	1	0	1	0	0	0	0	0	1	0	8	0	962.5073	C4M3S9	C4M3S9	EHI_163480		yes	yes	2	0.0020464	85.676	1	1	1	28458000	9609400	15217000	3631000			1150
EQDYDEFYTAK	K	E	Q	A	K	V	1	0	0	2	0	1	2	0	0	0	0	1	0	1	0	0	1	0	2	0	0	11	0	1407.583	C4LU72;Q07569	C4LU72	EHI_110180;mhcA		yes	no	2	0.00016465	87.184	1	1	1	18530000	1605200	6661000	10264000			1151
EQEEDDDEKEEIPTIVE	K	E	Q	V	E	-	0	0	0	3	0	1	7	0	0	2	0	1	0	0	1	0	1	0	0	1	0	17	1	2045.8801	C4LY68	C4LY68	EHI_051720		yes	yes	2	0.051979	35.473	1	1	1	3749900	257660	1079600	2412600			1152
EQEENTSSNAVVSDQIK	K	E	Q	I	K	E	1	0	2	1	0	2	3	0	0	1	0	1	0	0	0	3	1	0	0	2	0	17	0	1876.865	Q1EQ34	Q1EQ34			yes	yes	2	0.013237	39.338			1	325840	0	0	325840			1153
EQEENTSSNAVVSDQIKEEK	K	E	Q	E	K	K	1	0	2	1	0	2	5	0	0	1	0	2	0	0	0	3	1	0	0	2	0	20	1	2263.0452	Q1EQ34	Q1EQ34			yes	yes	3	0.036627	39.825		1	1	1851300	0	725000	1126300			1154
EQHLPAMIK	K	E	Q	I	K	S	1	0	0	0	0	1	1	0	1	1	1	1	1	0	1	0	0	0	0	0	0	9	0	1065.5641	C4LTA0;Q8MTT4	C4LTA0			yes	no	2,3	0.0076356	59.153	2	1	1	3070500	705470	1390700	974370			1155
EQILEPYTLFYNNYEK	K	E	Q	E	K	V	0	0	2	0	0	1	3	0	0	1	2	1	0	1	1	0	1	0	3	0	0	16	0	2062.9888	C4LW49	C4LW49	EHI_142040		yes	yes	2	1.229E-05	67.646	1	1		1854200	566980	1287200	0			1156
EQILNQIEVNIFDLHPPAVPAWELSEQR	K	E	Q	Q	R	L	2	1	2	1	0	3	4	0	1	3	3	0	0	1	3	1	0	1	0	2	0	28	0	3284.683	C4M3G1;C4LU44	C4M3G1	EHI_017560;EHI_068530		yes	no	3	0.065945	15.554	1	1	1	2653000	318450	1188900	1145700			1157
EQPIVPQVDTQTLQTENQNMENTLR	K	E	Q	L	R	N	0	1	3	1	0	5	3	0	0	1	2	0	1	0	2	0	4	0	0	2	0	25	0	2925.4138	C4M6D2	C4M6D2	EHI_142960		yes	yes	3	0.019173	32.778			1	1140800	0	0	1140800			1158
EQPNSEIVIVGNK	R	E	Q	N	K	I	0	0	2	0	0	1	2	1	0	2	0	1	0	0	1	1	0	0	0	2	0	13	0	1425.7464	Q8I8X4;Q5NT37	Q8I8X4	EhRabC7		yes	no	2	0.0015567	56.139		1	1	3045300	0	1515500	1529800			1159
EQTPIKVEDYSYLK	K	E	Q	L	K	K	0	0	0	1	0	1	2	0	0	1	1	2	0	0	1	1	1	0	2	1	0	14	1	1711.8669	C4LWD8	C4LWD8	EHI_096250		yes	yes	2	3.8149E-05	87.363	1	1	1	3351200	766800	1510100	1074300			1160
EQTSIAYEVAK	K	E	Q	A	K	D	2	0	0	0	0	1	2	0	0	1	0	1	0	0	0	1	1	0	1	1	0	11	0	1237.619	C4M3A6	C4M3A6	EHI_175270		yes	yes	2	0.00093332	69.216	1	1	1	7192800	1935100	2849500	2408100			1161
EQTSSTSGTLTLSFEK	K	E	Q	E	K	S	0	0	0	0	0	1	2	1	0	0	2	1	0	1	0	4	4	0	0	0	0	16	0	1714.8261	C4M7X1	C4M7X1	EHI_047800		yes	yes	2	1.5488E-12	121.82	1	1		4602100	2084000	2518100	0			1162
EQWWYPLCMSLR	K	E	Q	L	R	I	0	1	0	0	1	1	1	0	0	0	2	0	1	0	1	1	0	2	1	0	0	12	0	1667.7589	C4M6J3	C4M6J3	EHI_060380		yes	yes	2	0.004206	45.28		1		1567100	0	1567100	0			1163
ERDDLMYDLHALPK	K	E	R	P	K	Q	1	1	0	3	0	0	1	0	1	0	3	1	1	0	1	0	0	0	1	0	0	14	1	1714.8349	C4M131;B1N3L7;C4LSV2	C4M131	EHI_105270;EHI_052870;EHI_152680		no	no	3	0.0007858	71.316		1		5885100	0	5885100	0			1164
ERFDAELK	R	E	R	L	K	L	1	1	0	1	0	0	2	0	0	0	1	1	0	1	0	0	0	0	0	0	0	8	1	1006.5084	O15612;C4LUW3	O15612	EHI_179000	40S ribosomal protein S9	yes	no	2	0.00046882	114.86	1	1	1	33297000	3603800	16465000	13228000			1165
ERPSALELLK	R	E	R	L	K	C	1	1	0	0	0	0	2	0	0	0	3	1	0	0	1	1	0	0	0	0	0	10	1	1154.6659	C4MB14	C4MB14	EHI_156670		yes	yes	3	0.0016081	79.07	1	1	1	2575400	648610	1176300	750440			1166
ESAALISGIESIGK	R	E	S	G	K	Y	2	0	0	0	0	0	2	2	0	3	1	1	0	0	0	3	0	0	0	0	0	14	0	1373.7402	C4LUJ3	C4LUJ3	EHI_049950		yes	yes	2	1.0241E-06	96.135		1	1	4548800	0	2233600	2315200			1167
ESAQLLQDSK	R	E	S	S	K	H	1	0	0	1	0	2	1	0	0	0	2	1	0	0	0	2	0	0	0	0	0	10	0	1117.5615	Q9NH04;B1N2J0;G5EKL5	Q9NH04	EHI_044970;EHI_050330;ME	Malic enzyme	yes	no	2	6.1295E-05	136.27	1	1	1	14066000	3317100	5736300	5013000			1168
ESCDIPVWHDDQQGTASVTLAGLLNALK	R	E	S	L	K	L	3	0	1	3	1	2	1	2	1	1	4	1	0	0	1	2	2	1	0	2	0	28	0	3037.4815	Q9NH04;B1N2J0;G5EKL5	Q9NH04	EHI_044970;EHI_050330;ME	Malic enzyme	yes	no	3	0.037839	30.702	1	1	1	10442000	2393200	7044900	1003700			1169
ESDYPYTGSDSTCK	K	E	S	C	K	T	0	0	0	2	1	0	1	1	0	0	0	1	0	0	1	3	2	0	2	0	0	14	0	1608.625	Q01958;C4M434;P36185	Q01958	CPP2;ACP2	Histolysain;Cysteine proteinase ACP2	yes	no	2	3.604E-07	101.3	1	1	1	6285600	1500400	3772100	1013000			1170
ESDYPYTGSDSTCR	K	E	S	C	R	S	0	1	0	2	1	0	1	1	0	0	0	0	0	0	1	3	2	0	2	0	0	14	0	1636.6311	Q01957;C4M307	Q01957	CPP1;EHI_074180	Cysteine proteinase 1	yes	no	2	2.2781E-12	133.04	1	1	1	8797200	1846800	5608600	1341800			1171
ESEYYIR	K	E	S	I	R	V	0	1	0	0	0	0	2	0	0	1	0	0	0	0	0	1	0	0	2	0	0	7	0	958.43961	C4M8S6	C4M8S6	EHI_146950		yes	yes	2	0.0032816	88.029	1	1	1	6974500	1949900	3494400	1530200			1172
ESFPWIQLSNFFIGR	K	E	S	G	R	I	0	1	1	0	0	1	1	1	0	2	1	0	0	3	1	2	0	1	0	0	0	15	0	1839.9308	C4M5Z3	C4M5Z3	EHI_181210		yes	yes	2	0.0042929	51.03		2	1	1092500	0	705260	387210			1173
ESFVFLEAIKK	R	E	S	K	K	A	1	0	0	0	0	0	2	0	0	1	1	2	0	2	0	1	0	0	0	1	0	11	1	1309.7282	Q7Z0T4	Q7Z0T4	SYBL2		yes	yes	2,3	0.003635	56.936	1	1	2	1823000	343650	979490	499910			1174
ESFYGVIHYDDK		E	S	D	K		0	0	0	2	0	0	1	1	1	1	0	1	0	1	0	1	0	0	2	1	0	12	0	1471.662		REV__Q5U8N1			yes	yes	2	0.0048309	45.433	1	2		6497900	1420500	5077400	0	+		1175
ESGHDVVMITGDSIFTAAHVAEELTITSK	K	E	S	S	K	D	3	0	0	2	0	0	3	2	2	3	1	1	1	1	0	3	4	0	0	3	0	29	0	3057.4965	C4LZY3	C4LZY3	EHI_065670		yes	yes	4	0.026403	34.78	1	1	1	1913900	354690	773850	785340			1176
ESGVVFPLAEK	K	E	S	E	K	I	1	0	0	0	0	0	2	1	0	0	1	1	0	1	1	1	0	0	0	2	0	11	0	1174.6234	B1N2Z3	B1N2Z3			yes	yes	1,2	6.124E-06	126.39		2	2	62033000	0	43465000	18568000			1177
ESGYINVPTIAFCNSDNSLK	R	E	S	L	K	N	1	0	3	1	1	0	1	1	0	2	1	1	0	1	1	3	1	0	1	1	0	20	0	2228.0419	C4M5A0	C4M5A0		40S ribosomal protein SA	yes	yes	2	4.4945E-20	137.61		1	1	16559000	0	5820800	10738000			1178
ESHQEEQEINENSQPK	K	E	S	P	K	D	0	0	2	0	0	3	5	0	1	1	0	1	0	0	1	2	0	0	0	0	0	16	0	1924.8399	C4M5J7	C4M5J7	EHI_001830		yes	yes	3	3.486E-13	126.77		1	1	2851900	0	191370	2660600			1179
ESIITDIIPVVFR	R	E	S	F	R	Y	0	1	0	1	0	0	1	0	0	4	0	0	0	1	1	1	1	0	0	2	0	13	0	1500.8552	C4M7F7	C4M7F7	EHI_035980		yes	yes	2	4.3961E-08	114.76	1	1	1	3487700	701890	1875500	910340			1180
ESIKDVFLNNSFNCIVER	R	E	S	E	R	V	0	1	3	1	1	0	2	0	0	2	1	1	0	2	0	2	0	0	0	2	0	18	1	2183.0681	C4M0A8	C4M0A8	EHI_005150		yes	yes	3	6.5549E-07	81.618	1	2	1	48000000	9296000	35113000	3591800			1181
ESKPFEPVNPQQQELEKPK	K	E	S	P	K	K	0	0	1	0	0	3	4	0	0	0	1	3	0	1	4	1	0	0	0	1	0	19	2	2251.1485	C4MA21	C4MA21	EHI_039590		yes	yes	4	0.010557	66.606	1	1	1	10787000	677060	4160900	5949500			1182
ESLFTGLFEK	K	E	S	E	K	E	0	0	0	0	0	0	2	1	0	0	2	1	0	2	0	1	1	0	0	0	0	10	0	1169.5968	C4M131;B1N3L7	C4M131	EHI_105270;EHI_052870		yes	no	2	7.3391E-05	110.39	1	1	1	14513000	3753500	7786600	2973100			1183
ESLIGFTK	K	E	S	T	K	E	0	0	0	0	0	0	1	1	0	1	1	1	0	1	0	1	1	0	0	0	0	8	0	893.48583	C4LV33	C4LV33	EHI_182520		yes	yes	2	0.011526	66.27	1	1	1	6107600	1631300	2997400	1479000			1184
ESLNQDKPRPTPLQEK	K	E	S	E	K	L	0	1	1	1	0	2	2	0	0	0	2	2	0	0	3	1	1	0	0	0	0	16	2	1878.9799	C4M1F1	C4M1F1	EHI_030830		yes	yes	3	5.1221E-12	151.8	1	2	1	22181000	5203700	10060000	6917300			1185
ESNEEVKENITETQ	K	E	S	T	Q	-	0	0	2	0	0	1	5	0	0	1	0	1	0	0	0	1	2	0	0	1	0	14	1	1648.7428	C4M4M5;B1N2Z7	C4M4M5	EHI_189410;EHI_051580		yes	no	2	1.2929E-12	145.81	1	1	1	3831200	278920	1683500	1868800			1186
ESNIVVFDLEGTDGSAR	K	E	S	A	R	E	1	1	1	2	0	0	2	2	0	1	1	0	0	1	0	2	1	0	0	2	0	17	0	1807.8588	C4M6U3;B1N586	C4M6U3	EHI_054180;EHI_098970	Protein SEY1 homolog 2	yes	no	2	0.0003193	62.203			1	1763800	0	0	1763800			1187
ESQYIFVYSNNDYGQK	K	E	S	Q	K	G	0	0	2	1	0	2	1	1	0	1	0	1	0	1	0	2	0	0	3	1	0	16	0	1953.8745	C4M2H3	C4M2H3	cpbf7		yes	yes	2	1.2555E-11	114.63	1	1	1	8418500	2444200	3833700	2140600			1188
ESSKECLNR	K	E	S	N	R	N	0	1	1	0	1	0	2	0	0	0	1	1	0	0	0	2	0	0	0	0	0	9	1	1121.5135	C4M8R8;C4LVT2	C4M8R8	EHI_181560;EHI_187150		yes	no	2	0.0046281	93.701	1	2		5670000	745450	4924500	0			1189
ESSSVLLELNKENINWK	K	E	S	W	K	S	0	0	3	0	0	0	3	0	0	1	3	2	0	0	0	3	0	1	0	1	0	17	1	2002.0371	C4M6E4	C4M6E4	EHI_142740		yes	yes	3	0.033814	41.422	1	1	1	3025000	477770	1309800	1237500			1190
ESTLHLVLR	K	E	S	L	R	L	0	1	0	0	0	0	1	0	1	0	3	0	0	0	0	1	1	0	0	1	0	9	0	1066.6135	Q7JN53;C4M760;C4LY85	Q7JN53	EhUBI1;EHI_166800		yes	no	2,3	8.8321E-14	201.07	2	2	2	113060000	14548000	42365000	56150000			1191
ESVCDSAIVVPYQK	K	E	S	Q	K	Y	1	0	0	1	1	1	1	0	0	1	0	1	0	0	1	2	0	0	1	3	0	14	0	1593.7709	C4M342	C4M342	cpbf8		yes	yes	2	1.5685E-05	85.536	1	1		8669100	2820200	5848900	0			1192
ESVESFIENFFSGK	K	E	S	G	K	L	0	0	1	0	0	0	3	1	0	1	0	1	0	3	0	3	0	0	0	1	0	14	0	1618.7515	C4M611	C4M611	EHI_072060		yes	yes	2	0.0047716	39.629	1	1	1	2028200	304290	1109700	614160			1193
ESYPHSLDLTNLK	K	E	S	L	K	S	0	0	1	1	0	0	1	0	1	0	3	1	0	0	1	2	1	0	1	0	0	13	0	1515.7569	C4LT26	C4LT26	EHI_148560		yes	yes	2	1.4306E-30	216.68	1	1	1	6284400	839250	2268500	3176600			1194
ETDIELGDTELPPEQQNK	K	E	T	N	K	E	0	0	1	2	0	2	4	1	0	1	2	1	0	0	2	0	2	0	0	0	0	18	0	2054.9644	C4LY68	C4LY68	EHI_051720		yes	yes	2	0.015183	63.691			1	0	0	0	0			1195
ETDIHNTIKK	R	E	T	K	K	T	0	0	1	1	0	0	1	0	1	2	0	2	0	0	0	0	2	0	0	0	0	10	1	1197.6354	C4LWF0	C4LWF0	EHI_096370		yes	yes	2	0.0012891	109.16	1	1	1	2121800	222450	940400	958940			1196
ETDKITAPFR	K	E	T	F	R	D	1	1	0	1	0	0	1	0	0	1	0	1	0	1	1	0	2	0	0	0	0	10	1	1176.6139	C4M2R6	C4M2R6	EHI_160980		yes	yes	3	0.015996	58.699	1	1	1	21514000	878250	4356300	16279000			1197
ETEEIIADVLGVEVFR	R	E	T	F	R	H	1	1	0	1	0	0	4	1	0	2	1	0	0	1	0	0	1	0	0	3	0	16	0	1817.9411	C4M2Q1	C4M2Q1	EIF6	Eukaryotic translation initiation factor 6	yes	yes	2	8.5897E-07	73.279		1		1029000	0	1029000	0			1198
ETEIQTICNDQFQK	R	E	T	Q	K	F	0	0	1	1	1	3	2	0	0	2	0	1	0	1	0	0	2	0	0	0	0	14	0	1752.7989	C4LVV5	C4LVV5	EHI_125680		yes	yes	2	4.5173E-05	71.879	1	1	1	3179000	903340	2017600	258080			1199
ETESLSPELK	K	E	T	L	K	V	0	0	0	0	0	0	3	0	0	0	2	1	0	0	1	2	1	0	0	0	0	10	0	1131.5659	C4LXD1	C4LXD1	EHI_098510		yes	yes	2	0.0011443	72.922			1	0	0	0	0			1200
ETFESLDYWIDLTR	R	E	T	T	R	K	0	1	0	2	0	0	2	0	0	1	2	0	0	1	0	1	2	1	1	0	0	14	0	1786.8414	Q5NSY5	Q5NSY5	EhRabX31		yes	yes	2	5.1886E-12	119.96	1	1	1	10771000	1432900	6607600	2731000			1201
ETFMPNFR	K	E	T	F	R	E	0	1	1	0	0	0	1	0	0	0	0	0	1	2	1	0	1	0	0	0	0	8	0	1040.475	C4M2E3	C4M2E3	EHI_158240	3-ketoacyl-CoA synthase	yes	yes	2	0.0016091	113.5	1	1	1	17837000	4611100	6310200	6915800			1202
ETIEALR	R	E	T	L	R	N	1	1	0	0	0	0	2	0	0	1	1	0	0	0	0	0	1	0	0	0	0	7	0	830.44978	C4LYI1	C4LYI1	EHI_093900		yes	yes	2	0.0034412	111.73	1	1	1	3806400	469530	2355100	981720			1203
ETITEPSR	R	E	T	S	R	I	0	1	0	0	0	0	2	0	0	1	0	0	0	0	1	1	2	0	0	0	0	8	0	931.46108	C4M4N3;B1N306;B1N3D6;Q06193	C4M4N3	EHI_189490;EHI_166810;EHI_164510;EF-2	Elongation factor 2	yes	no	2	0.0035101	77.318	1	1	1	4987700	182180	534110	4271400			1204
ETITYENIHSK	R	E	T	S	K	I	0	0	1	0	0	0	2	0	1	2	0	1	0	0	0	1	2	0	1	0	0	11	0	1333.6514	C4M7I9	C4M7I9	EHI_023870		yes	yes	2	0.0049357	52.837		1		481450	0	481450	0			1205
ETLDWIDNNQNASTEEYDNK	K	E	T	N	K	M	1	0	4	3	0	1	3	0	0	1	1	1	0	0	0	1	2	1	1	0	0	20	0	2398.0197	C4M3S5;Q24842	C4M3S5	EHI_052860;Hsp70		yes	no	2	5.3125E-13	96.143	1	1	1	8765200	3069800	3377000	2318400			1206
ETLEFHHDKHHATYVNK	K	E	T	N	K	L	1	0	1	1	0	0	2	0	4	0	1	2	0	1	0	0	2	0	1	1	0	17	1	2105.0079	P34107;C4LX20	P34107	SODB;EHI_159160	Superoxide dismutase [Fe];Superoxide dismutase	yes	no	4	1.4161E-05	73.597	1	1	1	8583000	562580	1649300	6371200			1207
ETPIFIPSAFFLSK	K	E	T	S	K	L	1	0	0	0	0	0	1	0	0	2	1	1	0	3	2	2	1	0	0	0	0	14	0	1595.8599	C4M1X3	C4M1X3	cpbf1		yes	yes	2	0.063083	31.089	1	1	1	2425000	610420	1027900	786610			1208
ETTPVEETERPK	K	E	T	P	K	T	0	1	0	0	0	0	4	0	0	0	0	1	0	0	2	0	3	0	0	1	0	12	1	1414.694	C4M417	C4M417	EHI_195140		yes	yes	2,3	2.9597E-08	142.1	2	1	2	44945000	437340	779800	43728000			1209
ETTPVEETERPKTD	K	E	T	T	D	-	0	1	0	1	0	0	4	0	0	0	0	1	0	0	2	0	4	0	0	1	0	14	2	1630.7686	C4M417	C4M417	EHI_195140		yes	yes	3	3.9131E-05	102.33			1	4311500	0	0	4311500			1210
ETWISEIEEEIQK	R	E	T	Q	K	V	0	0	0	0	0	1	5	0	0	3	0	1	0	0	0	1	1	1	0	0	0	13	0	1632.7883	C4M173;C4LXX0	C4M173	EHI_107320;EHI_035390		yes	no	2	8.6762E-07	100.02	1	1	1	8904500	1309400	5702100	1893000			1211
ETYEGIVLNK	K	E	T	N	K	-	0	0	1	0	0	0	2	1	0	1	1	1	0	0	0	0	1	0	1	1	0	10	0	1164.6027	C4LZP2;C4LZG9	C4LZP2			yes	no	2	0.0019853	64.927	1	1	1	78059000	5784800	31401000	40874000			1212
EVAEAIK	K	E	V	I	K	G	2	0	0	0	0	0	2	0	0	1	0	1	0	0	0	0	0	0	0	1	0	7	0	758.41742	C4M7U0;O15606	C4M7U0	EHI_020280		yes	no	2	0.005941	82.671	1	1		7052500	0	7052500	0			1213
EVDIDFSQITIPSGK	K	E	V	G	K	G	0	0	0	2	0	1	1	1	0	3	0	1	0	1	1	2	1	0	0	1	0	15	0	1647.8356	C4LZ82	C4LZ82	EHI_104740		yes	yes	2	1.0682E-07	103.6	1	1	1	9956300	4095000	2286300	3575000			1214
EVEPQINVPQSK	K	E	V	S	K	N	0	0	1	0	0	2	2	0	0	1	0	1	0	0	2	1	0	0	0	2	0	12	0	1366.7092	C4M8U0	C4M8U0	EHI_143820		yes	yes	2	0.0020393	57.567			1	980900	0	0	980900			1215
EVGPNEPLTR	K	E	V	T	R	E	0	1	1	0	0	0	2	1	0	0	1	0	0	0	2	0	1	0	0	1	0	10	0	1110.5669	Q24803;C4M2R2;C4M230;B1N387	Q24803	ADH2;EHI_160940;EHI_150490;EHI_024240	Aldehyde-alcohol dehydrogenase 2;Alcohol dehydrogenase;Acetaldehyde dehydrogenase	yes	no	2	6.7172E-05	126.39	1	1	1	33673000	6393300	13334000	13946000			1216
EVHPGSFEIVHIK	R	E	V	I	K	D	0	0	0	0	0	0	2	1	2	2	0	1	0	1	1	1	0	0	0	2	0	13	0	1490.7882	B1N336;C4LYF4	B1N336	EHI_118170		yes	no	3,4	1.0011E-08	136.93	2	2	2	113720000	12570000	39646000	61501000			1217
EVIEEQTYFK	R	E	V	F	K	N	0	0	0	0	0	1	3	0	0	1	0	1	0	1	0	0	1	0	1	1	0	10	0	1284.6238	C4LTI8	C4LTI8	EHI_011940		yes	yes	2	9.5498E-05	96.342	1	1	1	18875000	3528400	10194000	5153200			1218
EVIENESLEK	K	E	V	E	K	E	0	0	1	0	0	0	4	0	0	1	1	1	0	0	0	1	0	0	0	1	0	10	0	1188.5874	C4LT65;B1N3E4	C4LT65	EHI_148990;EHI_165050		yes	no	2	3.3102E-05	142.83	1	1	1	9981200	2407100	5269700	2304300			1219
EVIENGKENDLEAVLQEYVDKR	K	E	V	K	R	E	1	1	2	2	0	1	5	1	0	1	2	2	0	0	0	0	0	0	1	3	0	22	2	2589.2922	C4LVV5	C4LVV5	EHI_125680		yes	yes	4	0.051972	42.348	1	1	1	2351000	625730	1048800	676460			1220
EVIEQTVGNYSIR	K	E	V	I	R	L	0	1	1	0	0	1	2	1	0	2	0	0	0	0	0	1	1	0	1	2	0	13	0	1506.7678	B1N2Z1	B1N2Z1	EHI_035730		yes	yes	2	0.074734	34.432		1		1436100	0	1436100	0			1221
EVIFKPVVIVR	K	E	V	V	R	V	0	1	0	0	0	0	1	0	0	2	0	1	0	1	1	0	0	0	0	4	0	11	1	1297.8122	C4LSV0	C4LSV0			yes	yes	3	0.057105	37.968	1	1	1	4405000	801220	1750700	1853100			1222
EVIPYLSQALLDLDPQVR	K	E	V	V	R	K	1	1	0	2	0	2	1	0	0	1	4	0	0	0	2	1	0	0	1	2	0	18	0	2068.1205	C4LWN6	C4LWN6	EHI_069480		yes	yes	2,3	0.0003547	54.764	1	2	1	2291700	102050	1778800	410800			1223
EVIQNYQEIPEDWPK	K	E	V	P	K	E	0	0	1	1	0	2	3	0	0	2	0	1	0	0	2	0	0	1	1	1	0	15	0	1886.905	B1N2M5	B1N2M5	EHI_178580		yes	yes	2	0.044919	36.993		1		1676300	0	1676300	0			1224
EVISLAIIK	K	E	V	I	K	N	1	0	0	0	0	0	1	0	0	3	1	1	0	0	0	1	0	0	0	1	0	9	0	984.62193	B1N3T7	B1N3T7	EHI_154200		yes	yes	2	0.0432	45.368			1	331080	0	0	331080			1225
EVKDFVTYFNTNYGYDR	R	E	V	D	R	D	0	1	2	2	0	0	1	1	0	0	0	1	0	2	0	0	2	0	3	2	0	17	1	2129.9694	Q5XWD1;C4MB38	Q5XWD1	PDI;EHI_071590		yes	no	2,3	5.24E-07	87.676	3	2	2	13762000	3517500	5161500	5083000			1226
EVKDFVTYFNTNYGYDRDENGK	R	E	V	G	K	L	0	1	3	3	0	0	2	2	0	0	0	2	0	2	0	0	2	0	3	2	0	22	2	2673.1983	Q5XWD1;C4MB38	Q5XWD1	PDI;EHI_071590		yes	no	3,4	1.9733E-16	150.65	2	2	2	46183000	7385900	21219000	17578000			1227
EVKEDLVGVEK	R	E	V	E	K	I	0	0	0	1	0	0	3	1	0	0	1	2	0	0	0	0	0	0	0	3	0	11	1	1243.666	C4LY16;C4LT56	C4LY16	EHI_177620;EHI_148890		no	no	2	5.5376E-05	111.94	1	1	1	23507000	3716900	12500000	7290400			1228
EVLIYLFSQEYSEADKNALIGTLR	R	E	V	L	R	G	2	1	1	1	0	1	3	1	0	2	4	1	0	1	0	2	1	0	2	1	0	24	1	2771.4382	Q1EPY3	Q1EPY3	EHI_093130		yes	yes	3	4.2959E-05	82.885		1	1	2088500	0	1375800	712790			1229
EVLNENEKEIVEMINELANALNK	K	E	V	N	K	T	2	0	5	0	0	0	6	0	0	2	3	2	1	0	0	0	0	0	0	2	0	23	1	2655.3425	C4LXA4	C4LXA4	EHI_098210		yes	yes	3	0.061409	24.901		1	1	1049700	0	573050	476630			1230
EVLQLYDENAAATLKK	K	E	V	K	K	G	3	0	1	1	0	1	2	0	0	0	3	2	0	0	0	0	1	0	1	1	0	16	1	1804.9571	C4M5I6	C4M5I6	EHI_111050		yes	yes	2	0.001377	67.646			1	538950	0	0	538950			1231
EVLYQTELPEVLK	R	E	V	L	K	G	0	0	0	0	0	1	3	0	0	0	3	1	0	0	1	0	1	0	1	2	0	13	0	1559.8447	C4M126	C4M126	EHI_105210		yes	yes	2	1.295E-06	98.368	1	1	1	6945100	2370500	3342000	1232600			1232
EVNAESILAVTK	K	E	V	T	K	A	2	0	1	0	0	0	2	0	0	1	1	1	0	0	0	1	1	0	0	2	0	12	0	1272.6925	C4M660	C4M660	EHI_042920		yes	yes	2	1.0208E-07	125.82	1	1	1	80600000	14183000	53349000	13068000			1233
EVNEENAIK	K	E	V	I	K	L	1	0	2	0	0	0	3	0	0	1	0	1	0	0	0	0	0	0	0	1	0	9	0	1044.5088	C4M6G4	C4M6G4	EHI_099840		yes	yes	2	0.00096013	74.464	1	1	1	3383400	488480	1455100	1439800			1234
EVNLNEEKPVFDGVK	K	E	V	V	K	V	0	0	2	1	0	0	3	1	0	0	1	2	0	1	1	0	0	0	0	3	0	15	1	1715.873	Q1EQ30;C4LYY9	Q1EQ30	EHI_118050		yes	no	2	0.0023671	78.69			1	1311500	0	0	1311500			1235
EVNNTPSGSINIETTSPEK	K	E	V	E	K	K	0	0	3	0	0	0	3	1	0	2	0	1	0	0	2	3	3	0	0	1	0	19	0	2015.9647	Q6AW64	Q6AW64	EhRAB7E		yes	yes	2	2.147E-19	132.79	1	1	1	10121000	848760	4386600	4885500			1236
EVNNTPSGSINIETTSPEKK	K	E	V	K	K	E	0	0	3	0	0	0	3	1	0	2	0	2	0	0	2	3	3	0	0	1	0	20	1	2144.0597	Q6AW64	Q6AW64	EhRAB7E		yes	yes	2,3	1.953E-08	88.176	2	2	1	7015200	3217600	2284100	1513500			1237
EVNTSDGTEFAQK	R	E	V	Q	K	H	1	0	1	1	0	1	2	1	0	0	0	1	0	1	0	1	2	0	0	1	0	13	0	1424.642	Q9BLE3;C4M2S0	Q9BLE3	EhRab11C;EHI_161030		yes	no	2	2.2766E-13	179.35	1	1	1	23370000	1847100	11014000	10509000			1238
EVPLTWTEGHYWVGNYNYEAPK	K	E	V	P	K	H	1	0	2	0	0	0	3	2	1	0	1	1	0	0	2	0	2	2	3	2	0	22	0	2652.2285	C4MA84	C4MA84	EHI_067260		yes	yes	3	0.0042028	40.137	1	1	1	5721200	1947800	1503300	2270100			1239
EVPTEFSDNLIFVK	K	E	V	V	K	N	0	0	1	1	0	0	2	0	0	1	1	1	0	2	1	1	1	0	0	2	0	14	0	1636.8348	C4LV48;Q9NCC0	C4LV48	EHI_182670;Ebp2		yes	no	1,2	3.7702E-10	107.65	1	2	1	175130000	17829000	79932000	77368000			1240
EVQTSEGEELAK	R	E	V	A	K	K	1	0	0	0	0	1	4	1	0	0	1	1	0	0	0	1	1	0	0	1	0	12	0	1318.6252	Q9BLE4	Q9BLE4	EhRab11B		yes	yes	2	5.299E-08	140.24	1	1	1	24127000	1796400	5175800	17155000			1241
EVQTSEGEELAKK	R	E	V	K	K	N	1	0	0	0	0	1	4	1	0	0	1	2	0	0	0	1	1	0	0	1	0	13	1	1446.7202	Q9BLE4	Q9BLE4	EhRab11B		yes	yes	2	2.6283E-06	120.87	1	1	1	8054200	651680	2383800	5018700			1242
EVSDEEAQNYSK	K	E	V	S	K	R	1	0	1	1	0	1	3	0	0	0	0	1	0	0	0	2	0	0	1	1	0	12	0	1397.5947	Q5NSY5	Q5NSY5	EhRabX31		yes	yes	2	0.00052959	70.089	1	1	1	17770000	990570	6453900	10325000			1243
EVTEVIEK	K	E	V	E	K	K	0	0	0	0	0	0	3	0	0	1	0	1	0	0	0	0	1	0	0	2	0	8	0	945.50188	C4M8B5	C4M8B5	EHI_101240		yes	yes	2	0.0016176	99.136	1	1	1	11400000	391890	3742900	7265200			1244
EVTINGTATTLQIWDTAGHEK	K	E	V	E	K	F	2	0	1	1	0	1	2	2	1	2	1	1	0	0	0	0	5	1	0	1	0	21	0	2284.1335	Q6AW64	Q6AW64	EhRAB7E		yes	yes	2	8.0686E-10	88.176		1		2228300	0	2228300	0			1245
EVTKEEAEEVAK	R	E	V	A	K	G	2	0	0	0	0	0	5	0	0	0	0	2	0	0	0	0	1	0	0	2	0	12	1	1360.6722	Q5NT09	Q5NT09	EhRabX7		yes	yes	2	2.9564E-08	141.13		1	1	4017700	0	1564500	2453200			1246
EVTPVIETQPVITK	K	E	V	T	K	Y	0	0	0	0	0	1	2	0	0	2	0	1	0	0	2	0	3	0	0	3	0	14	0	1552.8712	C4LXF2	C4LXF2	EHI_130740		yes	yes	2	0.010635	47.622		1		1129500	0	1129500	0			1247
EVTQEGQLGTSK	K	E	V	S	K	T	0	0	0	0	0	2	2	2	0	0	1	1	0	0	0	1	2	0	0	1	0	12	0	1275.6307	Q1EPY3	Q1EPY3	EHI_093130		yes	yes	2	0.00016745	86.772			1	878000	0	0	878000			1248
EVTVESIK	K	E	V	I	K	A	0	0	0	0	0	0	2	0	0	1	0	1	0	0	0	1	1	0	0	2	0	8	0	903.49131	C4LVR9;Q27646	C4LVR9		Glyceraldehyde-3-phosphate dehydrogenase	yes	no	2	0.0016816	123.72	1	1	1	67980000	10900000	34700000	22380000			1249
EVVPQLLVDR	R	E	V	D	R	E	0	1	0	1	0	1	1	0	0	0	2	0	0	0	1	0	0	0	0	3	0	10	0	1166.6659	C4LV74	C4LV74	EHI_182970		yes	yes	2	0.0063048	62.466			1	887520	0	0	887520			1250
EVVVDFK	R	E	V	F	K	R	0	0	0	1	0	0	1	0	0	0	0	1	0	1	0	0	0	0	0	3	0	7	0	834.44872	C4M8B5	C4M8B5	EHI_101240		yes	yes	2	0.0047595	85.359	1	1	1	9854200	2207000	5165800	2481400			1251
EVVVDFKR	R	E	V	K	R	Y	0	1	0	1	0	0	1	0	0	0	0	1	0	1	0	0	0	0	0	3	0	8	1	990.54983	C4M8B5	C4M8B5	EHI_101240		yes	yes	2	0.021638	137.9	1	1	1	5380300	1306600	1883900	2189800			1252
EVVVIRPNDK	R	E	V	D	K	N	0	1	1	1	0	0	1	0	0	1	0	1	0	0	1	0	0	0	0	3	0	10	1	1167.6612	C4M012	C4M012	EHI_134630		yes	yes	2	0.00089861	76.416		1	1	2325600	0	1507000	818670			1253
EVVVSECTPEESQAFK	K	E	V	F	K	S	1	0	0	0	1	1	4	0	0	0	0	1	0	1	1	2	1	0	0	3	0	16	0	1837.8404	C4MBD7	C4MBD7	EHI_053830		yes	yes	2	1.7023E-05	68.481	1	1		1528700	288630	1240100	0			1254
EVYLVQQLSDQTR	K	E	V	T	R	D	0	1	0	1	0	3	1	0	0	0	2	0	0	0	0	1	1	0	1	2	0	13	0	1577.8049	Q1EPY2;B1N3T5	Q1EPY2	EHI_160900;EHI_154290		yes	no	2	3.788E-13	110.92	1			0	0	0	0			1255
EVYPVFLDSK	K	E	V	S	K	N	0	0	0	1	0	0	1	0	0	0	1	1	0	1	1	1	0	0	1	2	0	10	0	1195.6125	C4M828	C4M828	EHI_002130		yes	yes	2	0.00089475	71.524	1		1	3761400	1237200	0	2524200			1256
EWEESQLR	K	E	W	L	R	T	0	1	0	0	0	1	3	0	0	0	1	0	0	0	0	1	0	1	0	0	0	8	0	1075.4934	Q9U3Z8	Q9U3Z8	ALP		yes	yes	2	0.012543	73.665			1	1581000	0	0	1581000			1257
EWEFTPLVK	R	E	W	V	K	K	0	0	0	0	0	0	2	0	0	0	1	1	0	1	1	0	1	1	0	1	0	9	0	1147.5914	Q24802	Q24802	EHI_043010		yes	yes	2	0.0016756	66.299	1	1	1	5363500	390850	2850000	2122600			1258
EWIIEEK	K	E	W	E	K	M	0	0	0	0	0	0	3	0	0	2	0	1	0	0	0	0	0	1	0	0	0	7	0	945.48075	B1N2V8;Q1EQ26	B1N2V8	EHI_013040		yes	no	2	0.0071362	73.616	1			518870	518870	0	0			1259
EWWFPLACSISGTEFR	K	E	W	F	R	N	1	1	0	0	1	0	2	1	0	1	1	0	0	2	1	2	1	2	0	0	0	16	0	1984.9142	B1N4A1	B1N4A1	EHI_120360		yes	yes	2	3.1028E-07	83.54	1	1	1	5343100	749960	3815500	777620			1260
EWWYPLATSISGTEFK	R	E	W	F	K	E	1	0	0	0	0	0	2	1	0	1	1	1	0	1	1	2	2	2	1	0	0	16	0	1913.92	C4MAF9;Q9UAB5	C4MAF9	EHI_167300;grainin 1		yes	no	2,3	4.8146E-27	187.16	2	2	2	361140000	61472000	175520000	124150000			1261
EWYGWHFPELSK	R	E	W	S	K	Y	0	0	0	0	0	0	2	1	1	0	1	1	0	1	1	1	0	2	1	0	0	12	0	1577.7303	C4MAW3	C4MAW3	EHI_183900		yes	yes	3	0.0072291	37.744	1	1	1	2918500	248100	1679800	990590			1262
EYALEQGAEFK	R	E	Y	F	K	T	2	0	0	0	0	1	3	1	0	0	1	1	0	1	0	0	0	0	1	0	0	11	0	1283.6034	C4LZX1	C4LZX1	EHI_194600		yes	yes	2	7.5377E-06	119.27	1	1	1	18115000	6479400	3191700	8443900			1263
EYASNMLEVIIDLISK	K	E	Y	S	K	V	1	0	1	1	0	0	2	0	0	3	2	1	1	0	0	2	0	0	1	1	0	16	0	1836.9543	Q6Y0Y5	Q6Y0Y5	Vps35-1		yes	yes	2	0.00012387	53.565	1	1		771980	170550	601430	0			1264
EYAYPIEK	K	E	Y	E	K	Y	1	0	0	0	0	0	2	0	0	1	0	1	0	0	1	0	0	0	2	0	0	8	0	1011.4913	C4LTM0;Q24835;Q8MZT8;Q8MZT7;Q8MZT9;P32022;B1N3C7;P23502;Q7JN45	C4LTM0	EHI_012270;hgl3;hgl;EHI_133900;CEL-170/4;gEh-170	Galactose-inhibitable lectin 170 kDa subunit;170 kDa surface lectin	no	no	1,2	0.0018574	85.676	2	3	1	112560000	18981000	64268000	29310000			1265
EYDVVSQCDGQWLVAVPK	K	E	Y	P	K	G	1	0	0	2	1	2	1	1	0	0	1	1	0	0	1	1	0	1	1	4	0	18	0	2091.9935	C4M0J5	C4M0J5	EHI_024530		yes	yes	2	0.010577	40.493	1	1		8290000	2283300	6006700	0			1266
EYEDGKADVIK	R	E	Y	I	K	K	1	0	0	2	0	0	2	1	0	1	0	2	0	0	0	0	0	0	1	1	0	11	1	1265.6139	C4LVH5	C4LVH5	EHI_103300		yes	yes	2	0.029104	50.149		1	1	1734900	0	946530	788330			1267
EYFNRPEETK	K	E	Y	T	K	N	0	1	1	0	0	0	3	0	0	0	0	1	0	1	1	0	1	0	1	0	0	10	1	1311.6095	C4MB19	C4MB19	EHI_025090		yes	yes	2	4.9562E-06	166.69	1	1	1	3052300	462540	1341700	1248100			1268
EYGSAGCLTK	K	E	Y	T	K	S	1	0	0	0	1	0	1	2	0	0	1	1	0	0	0	1	1	0	1	0	0	10	0	1084.4859	C4LZY3	C4LZY3	EHI_065670		yes	yes	2	0.008215	54.259	1	1	1	2327600	365650	1619200	342780			1269
EYHIQYFDK	K	E	Y	D	K	A	0	0	0	1	0	1	1	0	1	1	0	1	0	1	0	0	0	0	2	0	0	9	0	1241.5717	C4M8M7	C4M8M7	EHI_114320		yes	yes	3	0.0020863	59.931	1	1	1	7080300	2088400	3633900	1358000			1270
EYIPTVFENSTK	K	E	Y	T	K	T	0	0	1	0	0	0	2	0	0	1	0	1	0	1	1	1	2	0	1	1	0	12	0	1426.698	C4LW15	C4LW15	EHI_126310		yes	yes	2	4.1096E-06	90.434	1	1	1	6889700	2072300	4817400	0			1271
EYIQNDSNNTILQK	K	E	Y	Q	K	N	0	0	3	1	0	2	1	0	0	2	1	1	0	0	0	1	1	0	1	0	0	14	0	1678.8162	C4LUG5	C4LUG5	EHI_049640		yes	yes	2	0.052998	30.484	1	1	1	1947600	201740	769890	975920			1272
EYLCPDTICR	K	E	Y	C	R	I	0	1	0	1	2	0	1	0	0	1	1	0	0	0	1	0	1	0	1	0	0	10	0	1325.5744	B1N3K6	B1N3K6	EHI_138340		yes	yes	2	0.00055303	74.841	1	1		956540	278310	678240	0			1273
EYLKPEYTQEK	K	E	Y	E	K	I	0	0	0	0	0	1	3	0	0	0	1	2	0	0	1	0	1	0	2	0	0	11	1	1426.698	Q24803;C4M2R2;C4M230;B1N387	Q24803	ADH2;EHI_160940;EHI_150490;EHI_024240	Aldehyde-alcohol dehydrogenase 2;Alcohol dehydrogenase;Acetaldehyde dehydrogenase	yes	no	2,3	0.00010917	98.898	2	3	2	36870000	2619400	18166000	16085000			1274
EYLNEENDYTPEEIEELK	R	E	Y	L	K	K	0	0	2	1	0	0	7	0	0	1	2	1	0	0	1	0	1	0	2	0	0	18	0	2255.9958	C4M261	C4M261			yes	yes	2	5.9434E-13	103.66	1	1	1	17561000	1940900	9270300	6350200			1275
EYLNEQDEYTPEELEELK	R	E	Y	L	K	K	0	0	1	1	0	1	7	0	0	0	3	1	0	0	1	0	1	0	2	0	0	18	0	2270.0114	C4M0Y3	C4M0Y3	EHI_134960		yes	yes	2	4.4148E-08	73.918	1	1	1	7867100	1492300	3853800	2521000			1276
EYLVSHNVSIQR	K	E	Y	Q	R	A	0	1	1	0	0	1	1	0	1	1	1	0	0	0	0	2	0	0	1	2	0	12	0	1443.747	C4LVW1	C4LVW1	EHI_125740		yes	yes	2	3.2086E-16	184.55	1	1	1	12211000	1642700	4425000	6143300			1277
EYMASYFTLK	K	E	Y	L	K	N	1	0	0	0	0	0	1	0	0	0	1	1	1	1	0	1	1	0	2	0	0	10	0	1251.5846	C4LYF9;C4LTE3;C4M9F8	C4LYF9	EHI_093580;EHI_067520		no	no	2	7.5628E-05	101.66		1	1	17405000	0	739260	16666000			1278
EYNLQIWDTAGHEK	K	E	Y	E	K	F	1	0	1	1	0	1	2	1	1	1	1	1	0	0	0	0	1	1	1	0	0	14	0	1702.7951	Q6AW62	Q6AW62	EhRAB7G		yes	yes	2	2.9462E-07	100.11	1	1	1	7014100	1420100	3440500	2153400			1279
EYPAILEWMNK	K	E	Y	N	K	K	1	0	1	0	0	0	2	0	0	1	1	1	1	0	1	0	0	1	1	0	0	11	0	1392.6748	Q86M34;C4M7C8	Q86M34	HEXB;EHI_007330	Beta-hexosaminidase subunit beta;Beta-hexosaminidase	yes	no	2	0.0013964	60.305	1	1	1	3118200	895660	1593000	629590			1280
EYPDALRPSFAK	K	E	Y	A	K	M	2	1	0	1	0	0	1	0	0	0	1	1	0	1	2	1	0	0	1	0	0	12	1	1392.7038	Q1EQ19;C4M1X4	Q1EQ19	EHI_164810		yes	no	2	0.00013945	93.772	1	1	1	7007400	1911900	2920400	2175000			1281
EYQIVDHLLPGLK	K	E	Y	L	K	E	0	0	0	1	0	1	1	1	1	1	3	1	0	0	1	0	0	0	1	1	0	13	0	1523.8348	C4M7U0	C4M7U0	EHI_020280		yes	yes	3	0.029786	31.656	1	1	1	8699300	665030	4987300	3047000			1282
EYSPEEISAMVIK	K	E	Y	I	K	K	1	0	0	0	0	0	3	0	0	2	0	1	1	0	1	2	0	0	1	1	0	13	0	1494.7276	O77164;C4M770	C4M770	BiP;EHI_199590		no	no	2	2.0241E-06	94.122	1	1	1	38205000	10552000	20889000	6763800			1283
EYSPEEISAMVIKK	K	E	Y	K	K	M	1	0	0	0	0	0	3	0	0	2	0	2	1	0	1	2	0	0	1	1	0	14	1	1622.8226	O77164;C4M770	C4M770	BiP;EHI_199590		no	no	3	0.00099966	55.724	1			10896000	10896000	0	0			1284
EYSSLIQQYNENIK	K	E	Y	I	K	I	0	0	2	0	0	2	2	0	0	2	1	1	0	0	0	2	0	0	2	0	0	14	0	1727.8366	C4M620	C4M620	EHI_125170		yes	yes	2	1.6033E-05	82.202			1	1063400	0	0	1063400			1285
EYSVQMK	K	E	Y	M	K	I	0	0	0	0	0	1	1	0	0	0	0	1	1	0	0	1	0	0	1	1	0	7	0	883.41095	C4M3S9	C4M3S9	EHI_163480		yes	yes	2	0.0073171	74.415		1	1	6254300	0	4049500	2204800			1286
EYSYNDLVK	K	E	Y	V	K	K	0	0	1	1	0	0	1	0	0	0	1	1	0	0	0	1	0	0	2	1	0	9	0	1129.5292	C4LY07	C4LY07	EHI_035800		yes	yes	2	0.0086847	56.013	1	1	1	4557100	823840	1788400	1944800			1287
EYTGQPEGTPYYDIQGCELAK	K	E	Y	A	K	M	1	0	0	1	1	2	3	3	0	1	1	1	0	0	2	0	2	0	3	0	0	21	0	2418.0686	C4M2K1;Q27642	C4M2K1	EHI_054830		yes	no	2	3.5819E-06	64.522	1	1	1	8001900	1179500	5747300	1075100			1288
EYTLEDIVPGYR	K	E	Y	Y	R	E	0	1	0	1	0	0	2	1	0	1	1	0	0	0	1	0	1	0	2	1	0	12	0	1453.7089	C4LZ12	C4LZ12	EHI_009240		yes	yes	2	1.8354E-06	102.4	1	1		3377100	1418900	1958200	0			1289
EYVEPVVEEEIK	K	E	Y	I	K	N	0	0	0	0	0	0	5	0	0	1	0	1	0	0	1	0	0	0	1	3	0	12	0	1461.7239	C4MAW3	C4MAW3	EHI_183900		yes	yes	2	2.21E-06	100.38	1	1	1	8268100	583800	3853400	3830900			1290
EYVLPSFEVQLEPEEK	K	E	Y	E	K	F	0	0	0	0	0	1	5	0	0	0	2	1	0	1	2	1	0	0	1	2	0	16	0	1934.9513	CON__Q2UVX4	CON__Q2UVX4			yes	yes	2	1.2917E-11	115.04	1	1	1	11794000	1653400	8152200	1988600		+	1291
EYYDDEQQTK	K	E	Y	T	K	V	0	0	0	2	0	2	2	0	0	0	0	1	0	0	0	0	1	0	2	0	0	10	0	1317.5361	C4M8C0	C4M8C0	EHI_188590		yes	yes	2	1.8515E-06	156.83	1	1	1	10838000	2524400	4712700	3601200			1292
EYYLALSTLLQNVAYQGLSVQPTNVHNLIHK	K	E	Y	H	K	M	2	0	3	0	0	3	1	1	2	1	6	1	0	0	1	2	2	0	3	3	0	31	0	3525.862	C4M5J7	C4M5J7	EHI_001830		yes	yes	3	0.030976	29.011		1	1	2238300	0	1319100	919130			1293
FAANFEEYYPVNTLR	K	F	A	L	R	K	2	1	2	0	0	0	2	0	0	0	1	0	0	2	1	0	1	0	2	1	0	15	0	1832.8733	C4LWS5	C4LWS5	EHI_198790		yes	yes	2	2.1589E-10	105.14	1	1	1	5920400	388440	2707300	2824600			1294
FADDTYTDTHIATIGVDFK	R	F	A	F	K	I	2	0	0	4	0	0	0	1	1	2	0	1	0	2	0	0	4	0	1	1	0	19	0	2128.9953	Q9BLF3	Q9BLF3	EhRab1A		yes	yes	2,3	7.3305E-18	122.49	2	2	2	39779000	2941600	23180000	13657000			1295
FAEIEER	K	F	A	E	R	V	1	1	0	0	0	0	3	0	0	1	0	0	0	1	0	0	0	0	0	0	0	7	0	892.42905	C4M185	C4M185	EHI_188110		yes	yes	2	0.019079	65.252	1	1	1	2547600	689690	1163800	694120			1296
FAEIPELKPNIIEILK	K	F	A	L	K	K	1	0	1	0	0	0	3	0	0	4	2	2	0	1	2	0	0	0	0	0	0	16	1	1866.0866	Q1EQ36	Q1EQ36	EHI_040700	Coatomer subunit gamma	yes	yes	3	3.3129E-05	74.89	1	1	1	6895700	1447500	3809600	1638600			1297
FAELTDEEIIEK	K	F	A	E	K	L	1	0	0	1	0	0	4	0	0	2	1	1	0	1	0	0	1	0	0	0	0	12	0	1435.7082	C4M2K1;Q27642;C4M3X0	C4M2K1	EHI_054830;EHI_016480		no	no	2	6.3209E-07	108.72	1	1	1	20704000	5236100	8817900	6650000			1298
FAELTDEEIIEKLENLR	K	F	A	L	R	V	1	1	1	1	0	0	5	0	0	2	3	1	0	1	0	0	1	0	0	0	0	17	1	2061.063	C4M2K1;Q27642;C4M3X0	C4M2K1	EHI_054830;EHI_016480		no	no	2,3	1.3656E-12	131.4	1	2	2	21750000	3353800	12389000	6006800			1299
FAESGVFSANQENYVR	K	F	A	V	R	A	2	1	2	0	0	1	2	1	0	0	0	0	0	2	0	2	0	0	1	2	0	16	0	1816.838	C4LT47	C4LT47	EHI_148790		yes	yes	2	3.7462E-35	218.68	1	1	1	62410000	17464000	25021000	19925000			1300
FAFFDSNGK	K	F	A	G	K	L	1	0	1	1	0	0	0	1	0	0	0	1	0	3	0	1	0	0	0	0	0	9	0	1031.4712	C4LT06	C4LT06	EHI_148360		yes	yes	2	1.2236E-05	154.49	1	1	1	4251300	230030	2414100	1607100			1301
FAFIEFIGDK	K	F	A	D	K	S	1	0	0	1	0	0	1	1	0	2	0	1	0	3	0	0	0	0	0	0	0	10	0	1185.607	C4LVQ1	C4LVQ1	EHI_186840		yes	yes	2	7.4584E-05	106.4	1	1	1	15369000	3191100	9067400	3110900			1302
FALQSEK	R	F	A	E	K	N	1	0	0	0	0	1	1	0	0	0	1	1	0	1	0	1	0	0	0	0	0	7	0	821.42832	C4M3I8	C4M3I8	EHI_138460		yes	yes	1	0.0031608	113.14	1	1	1	1113400	291640	532850	288940			1303
FATLSSNYFR	R	F	A	F	R	N	1	1	1	0	0	0	0	0	0	0	1	0	0	2	0	2	1	0	1	0	0	10	0	1204.5877	B1N3J0;Q9BLF1	B1N3J0	EHI_059670;EhRabD1		yes	no	2	0.0024121	70.808			1	1894400	0	0	1894400			1304
FATLTGNYFR	R	F	A	F	R	N	1	1	1	0	0	0	0	1	0	0	1	0	0	2	0	0	2	0	1	0	0	10	0	1188.5928	Q5NT35;C4M1Y3	Q5NT35	EhRabD2;EHI_164900		yes	no	2	0.00012561	113.1			1	2340100	0	0	2340100			1305
FAVASCIAASAVPALVSAR	R	F	A	A	R	G	7	1	0	0	1	0	0	0	0	1	1	0	0	1	1	3	0	0	0	3	0	19	0	1859.9928	C4LZA2;C4LZU1;B1N384;O15594;C4LXX5	C4LZA2	EHI_000510;EHI_194270;EHI_064710;RPL4;EHI_035440	60S ribosomal protein L4	no	no	2,3	3.6368E-26	173.87	2	2	2	15938000	1179300	4577800	10181000			1306
FAVELLK	K	F	A	L	K	V	1	0	0	0	0	0	1	0	0	0	2	1	0	1	0	0	0	0	0	1	0	7	0	818.49019	C4LWF0	C4LWF0	EHI_096370		yes	yes	2	0.0064943	79.116	1	1	1	7467200	1527400	2560600	3379200			1307
FAVQMDELPSSLK	R	F	A	L	K	D	1	0	0	1	0	1	1	0	0	0	2	1	1	1	1	2	0	0	0	1	0	13	0	1463.733	C4LSK1	C4LSK1	EHI_151600		yes	yes	2	0.0039013	55.291			1	824680	0	0	824680			1308
FAVYIPIPWNK	R	F	A	N	K	W	1	0	1	0	0	0	0	0	0	2	0	1	0	1	2	0	0	1	1	1	0	11	0	1346.7387	C4M8V2	C4M8V2	EHI_169580		yes	yes	2	0.00042309	77.662	1	1	1	6695400	1663500	4130600	901280			1309
FCDDLEKDMLFEMLK	K	F	C	L	K	A	0	0	0	3	1	0	2	0	0	0	3	2	2	2	0	0	0	0	0	0	0	15	1	1932.8671	C4M261	C4M261			yes	yes	3	0.031724	40.242	1	1	1	2693300	570060	1857900	265250			1310
FCENTFEPVYISTVGVDFKPK	R	F	C	P	K	V	0	0	1	1	1	0	2	1	0	1	0	2	0	3	2	1	2	0	1	3	0	21	1	2476.1984	Q5NT41	Q5NT41	EhRabC3		yes	yes	2,3	1.2276E-13	110.38	1	2	1	27883000	1800200	20498000	5585500			1311
FCLVPLTAEQAK	R	F	C	A	K	R	2	0	0	0	1	1	1	0	0	0	2	1	0	1	1	0	1	0	0	1	0	12	0	1375.717	B1N336;C4LYF4;B1N418	B1N336	EHI_118170;EHI_057850		yes	no	2	7.5564E-05	90.697	1	1	1	19461000	1159500	7566200	10735000			1312
FDDDRLIPVFGFGDSK	K	F	D	S	K	T	0	1	0	4	0	0	0	2	0	1	1	1	0	3	1	1	0	0	0	1	0	16	1	1826.8839	C4LWI9	C4LWI9	EHI_096790		yes	yes	3	0.046131	39.12	1	1	1	3713200	847260	1856300	1009700			1313
FDDTNPEKETHEFINTIEETVK	R	F	D	V	K	W	0	0	2	2	0	0	5	0	1	2	0	2	0	2	1	0	4	0	0	1	0	22	1	2635.229	C4M1P6	C4M1P6	EHI_062700		yes	yes	3	7.4662E-08	102.45			1	1155400	0	0	1155400			1314
FDEALLEGFQSGR	K	F	D	G	R	V	1	1	0	1	0	1	2	2	0	0	2	0	0	2	0	1	0	0	0	0	0	13	0	1467.6994	C4M0Q2;C4MAX2;C4M8Y8	C4M0Q2	EHI_029350;EHI_086510	40S ribosomal protein S8	yes	no	2	3.6885E-12	168.61	1	1	1	113870000	11752000	49495000	52628000			1315
FDEDWDMLAPK	K	F	D	P	K	E	1	0	0	3	0	0	1	0	0	0	1	1	1	1	1	0	0	1	0	0	0	11	0	1365.5911	C4M296;F2VN92	C4M296	EHI_136160		yes	no	2	0.00023117	84.821	1	1	1	51522000	16209000	25353000	9960600			1316
FDELALK	R	F	D	L	K	A	1	0	0	1	0	0	1	0	0	0	2	1	0	1	0	0	0	0	0	0	0	7	0	834.44872	C4LXC8	C4LXC8			yes	yes	1,2	0.0031423	104.76	2	1	1	51257000	4223200	17169000	29865000			1317
FDEPLLSR	R	F	D	S	R	K	0	1	0	1	0	0	1	0	0	0	2	0	0	1	1	1	0	0	0	0	0	8	0	975.50255	C4M3Z4	C4M3Z4	EHI_185260		yes	yes	2	0.011091	64.711	1	1	1	1504500	329560	693010	481970			1318
FDFEEEK	K	F	D	E	K	N	0	0	0	1	0	0	3	0	0	0	0	1	0	2	0	0	0	0	0	0	0	7	0	942.39708	C4LXN2;B1N442;O15598;C4LZB0	C4LXN2	EHI_013890;EHI_199990;EHI_000590	40S ribosomal protein S6	no	no	2	0.0035754	111.82	1	1	1	14350000	1753400	6824700	5771900			1319
FDFYNQK	K	F	D	Q	K	C	0	0	1	1	0	1	0	0	0	0	0	1	0	2	0	0	0	0	1	0	0	7	0	960.43413	C4M8X0	C4M8X0	EHI_120590		yes	yes	2	0.0032567	118.69	1	1	1	6623000	1527400	3720400	1375200			1320
FDGTGGESIYGAK	R	F	D	A	K	F	1	0	0	1	0	0	1	4	0	1	0	1	0	1	0	1	1	0	1	0	0	13	0	1300.5935	C4M525	C4M525	EHI_128100	Peptidyl-prolyl cis-trans isomerase	yes	yes	2	4.41E-08	122.46	1	1	1	40307000	9010600	19127000	12169000			1321
FDGVDDMSQLTHLSEATVLYNLR	K	F	D	L	R	I	1	1	1	3	0	1	1	1	1	0	4	0	1	1	0	2	2	0	1	2	0	23	0	2623.2588	C4LU72;Q07569	C4LU72	EHI_110180;mhcA		yes	no	3	1.6686E-33	152.06	1	1	1	12098000	1715400	7860700	2522100			1322
FDHDFTSDVNSYQIQK	K	F	D	Q	K	F	0	0	1	3	0	2	0	0	1	1	0	1	0	2	0	2	1	0	1	1	0	16	0	1942.8697	C4LT47	C4LT47	EHI_148790		yes	yes	2,3	9.2826E-35	210.9	2	3	2	91555000	17109000	56096000	18350000			1323
FDHSLSNVLSLVR	R	F	D	V	R	L	0	1	1	1	0	0	0	0	1	0	3	0	0	1	0	3	0	0	0	2	0	13	0	1485.794	C4LSZ9	C4LSZ9	EHI_148290		yes	yes	3	0.00019996	50.46		1		0	0	0	0			1324
FDIGNTAMMIGGNGMGR	K	F	D	G	R	V	1	1	2	1	0	0	0	5	0	2	0	0	3	1	0	0	1	0	0	0	0	17	0	1740.7746	B1N336;C4LYF4;B1N418	B1N336	EHI_118170;EHI_057850		yes	no	2	8.1481E-07	81.656	1	1	1	6276400	741950	1913400	3621100			1325
FDIHSFPEQLEK	K	F	D	E	K	Y	0	0	0	1	0	1	2	0	1	1	1	1	0	2	1	1	0	0	0	0	0	12	0	1488.7249	C4LVA3	C4LVA3	EHI_182480		yes	yes	2	1.0206E-07	120.53	1	1	1	2556500	625330	1432700	498480			1326
FDLDGIQPAPR	K	F	D	P	R	G	1	1	0	2	0	1	0	1	0	1	1	0	0	1	2	0	0	0	0	0	0	11	0	1227.6248	O77164;C4M770	C4M770	BiP;EHI_199590		no	no	2	3.8472E-15	198.25	1	1	1	120850000	41871000	32096000	46885000			1327
FDLTLHK	K	F	D	H	K	Q	0	0	0	1	0	0	0	0	1	0	2	1	0	1	0	0	1	0	0	0	0	7	0	872.4756	C4M0H5	C4M0H5	EHI_007020		yes	yes	2	0.012804	69.998	1	1	1	6306800	1321100	4227100	758620			1328
FDMGLNQFIWSQGIR	K	F	D	I	R	S	0	1	1	1	0	2	0	2	0	2	1	0	1	2	0	1	0	1	0	0	0	15	0	1810.8825	C4LU13;C4M8A9	C4LU13	EHI_058080		yes	no	2	3.3998E-27	202.25	1	1	1	20489000	2862400	7999800	9626700			1329
FDNDEDLEEDVVPDQTEVDK	K	F	D	D	K	T	0	0	1	6	0	1	4	0	0	0	1	1	0	1	1	0	1	0	0	3	0	20	0	2349.9972	Q24809	Q24809	EhPGP6		yes	yes	2,3	3.0109E-09	78.554	2	2	2	37675000	6510000	13441000	17724000			1330
FDNDEDLEEDVVPDQTEVDKTYIEVDDDHR	K	F	D	H	R	T	0	1	1	9	0	1	5	0	1	1	1	1	0	1	1	0	2	0	1	4	0	30	1	3593.5442	Q24809	Q24809	EhPGP6		yes	yes	3,4	0.0033945	62.034	2	2	1	17656000	3714200	9155000	4786500			1331
FDNFNFVNYYK	K	F	D	Y	K	V	0	0	3	1	0	0	0	0	0	0	0	1	0	3	0	0	0	0	2	1	0	11	0	1469.6616	C4LWI9;C4MBJ7	C4MBJ7	EHI_096790;EHI_163260		no	no	2	1.1106E-06	142.83	1	1	1	64131000	12937000	35762000	15432000			1332
FDNFQFVNFYEVVSARPDLQDIVFAVK	K	F	D	V	K	A	2	1	2	3	0	2	1	0	0	1	1	1	0	5	1	1	0	0	1	5	0	27	1	3206.6077	C4M5Y9	C4M5Y9	EHI_137110		yes	yes	3	0.00053882	71.427	1	1	1	15105000	1888400	8556500	4660100			1333
FDNTVLHLLLAYIR	R	F	D	I	R	K	1	1	1	1	0	0	0	0	1	1	4	0	0	1	0	0	1	0	1	1	0	14	0	1686.9457	Q5FZL6;C4LYS4	Q5FZL6	NSF;EHI_004640		yes	no	3	2.0922E-05	73.927	1	1	1	2337300	228140	912880	1196300			1334
FDRYEPEIGLALTEEGIK	K	F	D	I	K	E	1	1	0	1	0	0	4	2	0	2	2	1	0	1	1	0	1	0	1	0	0	18	1	2079.0524	C4LUQ2	C4LUQ2	EHI_023430		yes	yes	3	0.00011732	75.686	1	1	1	4242500	1207600	2431600	603430			1335
FDSISFFFR	K	F	D	F	R	T	0	1	0	1	0	0	0	0	0	1	0	0	0	4	0	2	0	0	0	0	0	9	0	1164.5604	C4M1J9	C4M1J9	EHI_084680		yes	yes	2	0.00025795	114.89	1	1		1963300	648360	1315000	0			1336
FDTVLGQR	K	F	D	Q	R	G	0	1	0	1	0	1	0	1	0	0	1	0	0	1	0	0	1	0	0	1	0	8	0	934.48723	Q24809	Q24809	EhPGP6		yes	yes	2	0.00097182	147.52	1	1	1	10508000	657270	3629000	6221500			1337
FDYSTNTGYPQFLWR	R	F	D	W	R	Y	0	1	1	1	0	1	0	1	0	0	1	0	0	2	1	1	2	1	2	0	0	15	0	1893.8686	C4LWX8	C4LWX8	EHI_127030		yes	yes	2	1.2405E-20	178.15	1	1	1	27361000	5748800	12887000	8725200			1338
FEAQTAISSNIQNVGNCK	R	F	E	C	K	L	2	0	3	0	1	2	1	1	0	2	0	1	0	1	0	2	1	0	0	1	0	18	0	1979.9371	C4LUS8	C4LUS8	EHI_178630		yes	yes	2	0.00027722	58.98		1		753180	0	753180	0			1339
FEASMLVPVLNPIYSADSK	R	F	E	S	K	R	2	0	1	1	0	0	1	0	0	1	2	1	1	1	2	3	0	0	1	2	0	19	0	2080.0551	C4LYM9	C4LYM9	EHI_118810		yes	yes	2	3.982E-09	80.859	1	1	1	2816000	770130	1544900	500960			1340
FEAYNWNVLK	R	F	E	L	K	C	1	0	2	0	0	0	1	0	0	0	1	1	0	1	0	0	0	1	1	1	0	10	0	1282.6346	B1N5J9;C4MAC4;C4M818;B1N3S8	B1N5J9	EHI_157770;EHI_011410;EHI_002160;EHI_177870		yes	no	2	0.0028246	60.398			1	579250	0	0	579250			1341
FEDENFK	K	F	E	F	K	L	0	0	1	1	0	0	2	0	0	0	0	1	0	2	0	0	0	0	0	0	0	7	0	927.39741	C4M525	C4M525	EHI_128100	Peptidyl-prolyl cis-trans isomerase	yes	yes	1,2	0.0031901	136.11	2	2	2	15139000	4110700	6110300	4918000			1342
FEDGTISFLSIASLK	R	F	E	L	K	Y	1	0	0	1	0	0	1	1	0	2	2	1	0	2	0	3	1	0	0	0	0	15	0	1626.8505	C4LZX1	C4LZX1	EHI_194600		yes	yes	2	8.8925E-06	85.493	1	1	1	14052000	4489600	9075500	486930			1343
FEELLSK	K	F	E	S	K	I	0	0	0	0	0	0	2	0	0	0	2	1	0	1	0	1	0	0	0	0	0	7	0	864.45928	C4MAC9;O15581;P31018;C4M7D4	C4MAC9	EHI_011210	Elongation factor 1-alpha	no	no	2	0.0034209	89.752	1	1	1	168410000	8420200	20383000	139600000			1344
FEELNIDLFK	R	F	E	F	K	S	0	0	1	1	0	0	2	0	0	1	2	1	0	2	0	0	0	0	0	0	0	10	0	1266.6496	C4M3S5;Q24842	C4M3S5	EHI_052860;Hsp70		yes	no	2	8.184E-07	102.52	1			0	0	0	0			1345
FEELNLELFK	K	F	E	F	K	S	0	0	1	0	0	0	3	0	0	0	3	1	0	2	0	0	0	0	0	0	0	10	0	1280.6653	O77164;C4M770	C4M770	BiP;EHI_199590		no	no	2	7.5113E-05	102.52	1	1	1	25321000	6649300	15800000	2871300			1346
FEGTVQELLEQK	K	F	E	Q	K	I	0	0	0	0	0	2	3	1	0	0	2	1	0	1	0	0	1	0	0	1	0	12	0	1419.7246	B1N3P0;B1N3F2	B1N3P0	EHI_156200;EHI_150530		yes	no	2	2.441E-08	142.97			1	6065000	0	0	6065000			1347
FEHGKLEDLIER	R	F	E	E	R	L	0	1	0	1	0	0	3	1	1	1	2	1	0	1	0	0	0	0	0	0	0	12	1	1484.7623	B1N3T7;B1N4A9	B1N3T7	EHI_154200;EHI_197680		yes	no	3	0.051012	43.03			1	575750	0	0	575750			1348
FEIAQLK	K	F	E	L	K	E	1	0	0	0	0	1	1	0	0	1	1	1	0	1	0	0	0	0	0	0	0	7	0	847.48035	C4LU95	C4LU95	EHI_110430		yes	yes	2	0.0052201	83.287	1	1	1	14003000	2332600	8612100	3058600			1349
FEKESAEMGK	K	F	E	G	K	G	1	0	0	0	0	0	3	1	0	0	0	2	1	1	0	1	0	0	0	0	0	10	1	1154.5278	C4MAC9;O15600;P31018;C4M7D4	C4MAC9	EHI_011210	Elongation factor 1-alpha	no	no	2	0.00022048	97.452	1	1	1	2933100	551310	0	2381800			1350
FELFILK	R	F	E	L	K	R	0	0	0	0	0	0	1	0	0	1	2	1	0	2	0	0	0	0	0	0	0	7	0	908.53714	C4M7X2	C4M7X2	EHI_047810	Lysine--tRNA ligase	yes	yes	2	0.0045861	84.244		1	1	315950	0	0	315950			1351
FELLTTVR	K	F	E	V	R	I	0	1	0	0	0	0	1	0	0	0	2	0	0	1	0	0	2	0	0	1	0	8	0	977.55458	C4M2E3	C4M2E3	EHI_158240	3-ketoacyl-CoA synthase	yes	yes	2	0.0004153	152.63	1	1	1	10186000	1704200	2865300	5616200			1352
FEQFSGLDNTQMVIDCQK	K	F	E	Q	K	L	0	0	1	2	1	3	1	1	0	1	1	1	1	2	0	1	1	0	0	1	0	18	0	2158.9663	Q9U3Z8;C4M1S5;C4M1S6	Q9U3Z8	ALP;EHI_164430;EHI_164440		yes	no	2	0.00039658	52.481	1	1		9020400	2785500	6234900	0			1353
FEQGIDCGGGYIK	K	F	E	I	K	L	0	0	0	1	1	1	1	4	0	2	0	1	0	1	0	0	0	0	1	0	0	13	0	1442.65	C4M296;F2VN92	C4M296	EHI_136160		yes	no	2	4.0111E-08	130.1	1	1	1	193740000	62718000	126630000	4397500			1354
FESLFSPK	K	F	E	P	K	A	0	0	0	0	0	0	1	0	0	0	1	1	0	2	1	2	0	0	0	0	0	8	0	953.48583	C4M985	C4M985	EHI_119910		yes	yes	2	0.001618	99.136	1	1		3547100	1076700	2470400	0			1355
FEVVSEATENVPK	K	F	E	P	K	M	1	0	1	0	0	0	3	0	0	0	0	1	0	1	1	1	1	0	0	3	0	13	0	1447.7195	C4M8B5	C4M8B5	EHI_101240		yes	yes	2	5.9799E-05	86.803	1	1	1	58001000	4360600	17015000	36625000			1356
FEVVSEHQGIPK	K	F	E	P	K	A	0	0	0	0	0	1	2	1	1	1	0	1	0	1	1	1	0	0	0	2	0	12	0	1368.7038	C4M0A8	C4M0A8	EHI_005150		yes	yes	2	0.00016232	84.892			1	17184000	0	0	17184000			1357
FFAPWCGHCK	K	F	F	C	K	K	1	0	0	0	2	0	0	1	1	0	0	1	0	2	1	0	0	1	0	0	0	10	0	1308.5532	Q5XWD1;C4MB38;C4M7K9;C4M5V0	Q5XWD1	PDI;EHI_071590;EHI_170420;EHI_026340	Thioredoxin	no	no	2,3	0.00026543	82.287	2	2	1	101660000	35221000	65746000	696190			1358
FFDLEFTSLPHFK	K	F	F	F	K	H	0	0	0	1	0	0	1	0	1	0	2	1	0	4	1	1	1	0	0	0	0	13	0	1626.8082	C4LTM1	C4LTM1	EHI_012280	Protein SEY1 homolog 1	yes	yes	3	4.9155E-05	77.185	1	1	1	8464500	1877700	4954500	1632300			1359
FFEAIEPYLISLENK	K	F	F	N	K	R	1	0	1	0	0	0	3	0	0	2	2	1	0	2	1	1	0	0	1	0	0	15	0	1811.9346	C4M347	C4M347	EHI_059890		yes	yes	2	0.008731	38.995	2	1	1	2720000	551660	1250700	917650			1360
FFEDEEVKK	K	F	F	K	K	Y	0	0	0	1	0	0	3	0	0	0	0	2	0	2	0	0	0	0	0	1	0	9	1	1169.5605	C4LY32	C4LY32	EHI_177180		yes	yes	2,3	0.002884	83.647	2	2	2	13754000	4158300	6256900	3338800			1361
FFEVILVDPFNAAIR	R	F	F	I	R	N	2	1	1	1	0	0	1	0	0	2	1	0	0	3	1	0	0	0	0	2	0	15	0	1749.9454	C4M7U2	C4M7U2		Ribosomal protein L15	yes	yes	2,3	2.1248E-10	107.35	2	2	2	59873000	2963100	38326000	18584000			1362
FFGNELVK	K	F	F	V	K	G	0	0	1	0	0	0	1	1	0	0	1	1	0	2	0	0	0	0	0	1	0	8	0	952.50182	C4LZ56	C4LZ56	EHI_104450		yes	yes	2	0.041539	49.96	1	1	1	6035500	1301600	2843100	1890800			1363
FFGNLAGEIQQDIIEILNLK	K	F	F	L	K	Y	1	0	2	1	0	2	2	2	0	4	3	1	0	2	0	0	0	0	0	0	0	20	0	2274.226	C4LZT8	C4LZT8	EHI_194240		yes	yes	2	0.00080065	52.185			1	1179100	0	0	1179100			1364
FFGSSIEELYEYEEDAALGSGGLGR	K	F	F	G	R	L	2	1	0	1	0	0	5	5	0	1	3	0	0	2	0	3	0	0	2	0	0	25	0	2695.229	C4M3I0;Q8WQT5	C4M3I0	EHI_138380	Phosphorylase	yes	no	2,3	9.9841E-10	93.633	2	2	2	24735000	4298300	14585000	5852300			1365
FFIELEER	K	F	F	E	R	Q	0	1	0	0	0	0	3	0	0	1	1	0	0	2	0	0	0	0	0	0	0	8	0	1081.5444	C4LU61	C4LU61	EHI_068710		yes	yes	2	2.677E-05	99.139	1		1	552230	0	0	552230			1366
FFIPEDSK	R	F	F	S	K	V	0	0	0	1	0	0	1	0	0	1	0	1	0	2	1	1	0	0	0	0	0	8	0	981.48075	C4LXE4	C4LXE4	EHI_130660		yes	yes	2	0.023842	53.493	1	1	1	2462600	356550	1303500	802580			1367
FFITIPFINSK	K	F	F	S	K	I	0	0	1	0	0	0	0	0	0	3	0	1	0	3	1	1	1	0	0	0	0	11	0	1325.7384	C4M4K7	C4M4K7	EHI_031250		yes	yes	2	3.0558E-06	141.1	1	1	1	11651000	1520700	6181000	3949000			1368
FFLGWYQQLLLDHANNVLSAAK	K	F	F	A	K	S	3	0	2	1	0	2	0	1	1	0	5	1	0	2	0	1	0	1	1	1	0	22	0	2547.3274	C4M1H6	C4M1H6	EHI_192590		yes	yes	3	1.8844E-07	81.574	1	1	1	13213000	3556400	8391900	1264400			1369
FFNVQNDEEEVAEETNAQ	K	F	F	A	Q	-	2	0	3	1	0	2	5	0	0	0	0	0	0	2	0	0	1	0	0	2	0	18	0	2111.892	C4LW40	C4LW40	EHI_141940		yes	yes	2,3	1.7506E-07	76.82	2	2	2	78567000	8131500	36630000	33806000			1370
FFPIYTPFIVSK	K	F	F	S	K	Y	0	0	0	0	0	0	0	0	0	2	0	1	0	3	2	1	1	0	1	1	0	12	0	1457.7959	C4LU72;Q07569	C4LU72	EHI_110180;mhcA		yes	no	2	0.00044451	71.076	1	1	1	13552000	3249800	7552200	2749700			1371
FFPTKEEK	K	F	F	E	K	E	0	0	0	0	0	0	2	0	0	0	0	2	0	2	1	0	1	0	0	0	0	8	1	1024.5229	C4M203	C4M203	EHI_165220		yes	yes	2	0.06363	45.972	1		1	422750	191570	0	231190			1372
FFVTESLKR	K	F	F	K	R	I	0	1	0	0	0	0	1	0	0	0	1	1	0	2	0	1	1	0	0	1	0	9	1	1125.6182	Q5VM58;C4M4S8	Q5VM58	MCF;EHI_095150		yes	no	3	0.0010866	74.92	1	1	1	3299400	498830	847880	1952600			1373
FGALIIR	R	F	G	I	R	I	1	1	0	0	0	0	0	1	0	2	1	0	0	1	0	0	0	0	0	0	0	7	0	788.49086	A7UFC2	A7UFC2	trf1	TATA-box-binding protein-like protein 1	yes	yes	2	0.0032653	106.29	1	1	1	42571000	6244800	23252000	13075000			1374
FGAVWTGDTDSTWGHLK	K	F	G	L	K	T	1	0	0	2	0	0	0	3	1	0	1	1	0	1	0	1	3	2	0	1	0	17	0	1876.8744	C4LUQ2	C4LUQ2	EHI_023430		yes	yes	2	0.002518	47.548	1			291380	291380	0	0			1375
FGAYNYK	K	F	G	Y	K	F	1	0	1	0	0	0	0	1	0	0	0	1	0	1	0	0	0	0	2	0	0	7	0	861.4021	C4LTQ5;C4M609	C4M609	EHI_050280	40S ribosomal protein S3a	no	no	2	0.0031883	113.08	1	1	1	55648000	6360300	29562000	19725000			1376
FGDVDIK	K	F	G	I	K	D	0	0	0	2	0	0	0	1	0	1	0	1	0	1	0	0	0	0	0	1	0	7	0	792.40177	C4M3T5	C4M3T5	EHI_163540		yes	yes	2	0.020878	66.429	1	1	1	23580000	6335100	12112000	5132300			1377
FGDVDIKDINNMVSLNIR	K	F	G	I	R	V	0	1	3	3	0	0	0	1	0	3	1	1	1	1	0	1	0	0	0	2	0	18	1	2062.0517	C4M3T5	C4M3T5	EHI_163540		yes	yes	2	3.3136E-10	113.88	1	1		2375400	546580	1828800	0			1378
FGEDANTQICTLEEGIPEGWEGVDCGPK	K	F	G	P	K	T	1	0	1	2	2	1	5	5	0	2	1	1	0	1	2	0	2	1	0	1	0	28	0	3107.3488	C4M192	C4M192	EHI_188180	Phosphoglycerate kinase	yes	yes	3	0.0098965	41.818		1		1585400	0	1585400	0			1379
FGEGSIVWNVYDILLR	K	F	G	L	R	I	0	1	1	1	0	0	1	2	0	2	2	0	0	1	0	1	0	1	1	2	0	16	0	1879.9832	B1N4B1	B1N4B1	EHI_077490		yes	yes	2	3.2281E-07	85.469	1	1		2164800	464660	1700200	0			1380
FGEGSQADYEK	K	F	G	E	K	F	1	0	0	1	0	1	2	2	0	0	0	1	0	1	0	1	0	0	1	0	0	11	0	1229.52	C4LU72	C4LU72	EHI_110180		yes	yes	2	7.2352E-06	125.97	1	1	1	20733000	1855700	2856400	16021000			1381
FGFETFTK	K	F	G	T	K	K	0	0	0	0	0	0	1	1	0	0	0	1	0	3	0	0	2	0	0	0	0	8	0	975.47018	B1N4A4;C4M5L3	B1N4A4	EHI_162230;EHI_001990		yes	no	2	0.001619	99.136	1	1	1	6006200	1347100	2613600	2045500			1382
FGGHVVTVK	K	F	G	V	K	D	0	0	0	0	0	0	0	2	1	0	0	1	0	1	0	0	1	0	0	3	0	9	0	942.5287	C4M3I0;Q8WQT5	C4M3I0	EHI_138380	Phosphorylase	yes	no	3	0.0053605	56.632	1	1	1	16029000	4801200	7813200	3414200			1383
FGIHGYPTITFFPK	K	F	G	P	K	D	0	0	0	0	0	0	0	2	1	2	0	1	0	3	2	0	2	0	1	0	0	14	0	1623.8449	C4M1U3	C4M1U3	EHI_027550		yes	yes	3	7.5228E-08	104.24	1	1	1	8774500	1702500	4641400	2430600			1384
FGISGFPTLK	K	F	G	L	K	F	0	0	0	0	0	0	0	2	0	1	1	1	0	2	1	1	1	0	0	0	0	10	0	1065.5859	Q5XWD1;C4MB38	Q5XWD1	PDI;EHI_071590		yes	no	2	7.4629E-05	109.15	1	1	1	270050000	62927000	141170000	65949000			1385
FGLAYTALPDAANK	K	F	G	N	K	F	4	0	1	1	0	0	0	1	0	0	2	1	0	1	1	0	1	0	1	0	0	14	0	1450.7456	C4LSX5	C4LSX5	EHI_148050		yes	yes	2	1.4211E-05	89.46	1	1	1	33424000	9268500	19528000	4627800			1386
FGNEFMAK	K	F	G	A	K	F	1	0	1	0	0	0	1	1	0	0	0	1	1	2	0	0	0	0	0	0	0	8	0	942.42694	C4M131	C4M131	EHI_105270		yes	yes	2	0.0016018	91.069	1	1	1	4341700	1322000	1510800	1508900			1387
FGNPLIIWR	K	F	G	W	R	R	0	1	1	0	0	0	0	1	0	2	1	0	0	1	1	0	0	1	0	0	0	9	0	1114.6287	B1N2V4	B1N2V4	EHI_159870		yes	yes	2	4.3462E-06	160.11	1	1	1	7144300	1144500	2876100	3123700			1388
FGNTSSSSVWYEFK	R	F	G	F	K	F	0	0	1	0	0	0	1	1	0	0	0	1	0	2	0	4	1	1	1	1	0	14	0	1637.7362	C4M5I2	C4M5I2	EHI_111000	3-ketoacyl-CoA synthase	yes	yes	2	8.2426E-05	70.26	1	1	1	4853900	454280	2160700	2238900			1389
FGPYEPTEFK	K	F	G	F	K	F	0	0	0	0	0	0	2	1	0	0	0	1	0	2	2	0	1	0	1	0	0	10	0	1213.5655	B1N2H8;C4LYH0	B1N2H8	EHI_045470;EHI_093790		yes	no	2	0.00089811	71.03	1	1	1	6204000	1534500	616720	4052800			1390
FGQKPIK	R	F	G	I	K	S	0	0	0	0	0	1	0	1	0	1	0	2	0	1	1	0	0	0	0	0	0	7	1	816.48577	Q24818;C4LTX6;Q24860	Q24818	pfo1;EHI_051060		yes	no	3	0.059563	51.572			1	1105200	0	0	1105200			1391
FGQLELK	K	F	G	L	K	D	0	0	0	0	0	1	1	1	0	0	2	1	0	1	0	0	0	0	0	0	0	7	0	833.4647	C4M1Y9	C4M1Y9	EHI_165070		yes	yes	2	0.0038759	120.65	1	1	1	33408000	7477500	18368000	7562800			1392
FGQTVEK	R	F	G	E	K	K	0	0	0	0	0	1	1	1	0	0	0	1	0	1	0	0	1	0	0	1	0	7	0	807.41267	C4M779	C4M779	EHI_199660		yes	yes	1,2	0.0029587	126.57	1	2	2	134220000	878270	50487000	82851000			1393
FGVTVEGELGVLSGVEDDVAAAEHVFTDPK	K	F	G	P	K	D	3	0	0	3	0	0	4	4	1	0	2	1	0	2	1	1	2	0	0	6	0	30	0	3086.5084	C4LXD7;Q8MTW2	C4LXD7	EHI_098570;ald		yes	no	3	0.013963	46.412	1	1	1	11500000	1886200	5654400	3959000			1394
FGVVEITLIK	K	F	G	I	K	T	0	0	0	0	0	0	1	1	0	2	1	1	0	1	0	0	1	0	0	2	0	10	0	1117.6747	C4M5C4;Q9NCC1	C4M5C4	EHI_121780;Ebp1		yes	no	2	0.0001668	94.692	1	1	1	45912000	4981600	22473000	18457000			1395
FGVYTMIINYR	K	F	G	Y	R	R	0	1	1	0	0	0	0	1	0	2	0	0	1	1	0	0	1	0	2	1	0	11	0	1375.6958	C4LWN1;C4M4V6	C4LWN1	EHI_069430;EHI_028900		yes	no	2	1.2499E-05	96.171	1	1		5877000	1300000	4577000	0			1396
FGYANAASQR	K	F	G	Q	R	L	3	1	1	0	0	1	0	1	0	0	0	0	0	1	0	1	0	0	1	0	0	10	0	1083.5098	Q24858;Q24813;B1N4I3	Q24858	EHI_014030;EHI_055400		no	no	2	1.7746E-06	162.8	1	1	1	68155000	3636600	20823000	43695000			1397
FHEELPSTIPESQQHTVTEGNQIYVFNLNDTAGQEVYR	K	F	H	Y	R	T	1	1	3	1	0	4	5	2	2	2	2	0	0	2	2	2	4	0	2	3	0	38	0	4390.0778	C4LTJ7	C4LTJ7	EhRabX30		yes	yes	4	2.369E-05	48.65	1		1	12004000	3635200	0	8368600			1398
FHLIPSLVHK	R	F	H	H	K	N	0	0	0	0	0	0	0	0	2	1	2	1	0	1	1	1	0	0	0	1	0	10	0	1189.6972	C4LT76	C4LT76	EHI_044540		yes	yes	3	0.0013892	62.463		1	1	1263900	0	715790	548160			1399
FHLQTIK	K	F	H	I	K	L	0	0	0	0	0	1	0	0	1	1	1	1	0	1	0	0	1	0	0	0	0	7	0	885.50724	C4LVW1	C4LVW1	EHI_125740		yes	yes	2	0.034444	65.313			1	2332700	0	0	2332700			1400
FHPEEEGSSIVDGKK	R	F	H	K	K	V	0	0	0	1	0	0	3	2	1	1	0	2	0	1	1	2	0	0	0	1	0	15	1	1657.7948	C4M192	C4M192	EHI_188180	Phosphoglycerate kinase	yes	yes	3	2.0733E-16	169.4	1	1	1	16798000	2440600	6182800	8174100			1401
FIAAGIAPEALENIYIEAHK	R	F	I	H	K	K	5	0	1	0	0	0	3	1	1	4	1	1	0	1	1	0	0	0	1	0	0	20	0	2169.147	C4LU56	C4LU56			yes	yes	3	3.8349E-18	116.13	1	1	1	37524000	3650100	5110100	28764000			1402
FIAAGIAPEALENIYIEAHKK	R	F	I	K	K	I	5	0	1	0	0	0	3	1	1	4	1	2	0	1	1	0	0	0	1	0	0	21	1	2297.242	C4LU56	C4LU56			yes	yes	3,4	4.6443E-10	96.379	2	2	2	131230000	10441000	10418000	110370000			1403
FIADIFVIQWEELKPLNR	K	F	I	N	R	N	1	1	1	1	0	1	2	0	0	3	2	1	0	2	1	0	0	1	0	1	0	18	1	2230.215	C4LUG7	C4LUG7	EHI_049660		yes	yes	3	6.944E-05	75.376	1	1	1	2045500	282160	1055800	707590			1404
FIAEHNK	K	F	I	N	K	T	1	0	1	0	0	0	1	0	1	1	0	1	0	1	0	0	0	0	0	0	0	7	0	857.43955	C4M8R8;C4LVT2	C4M8R8	EHI_181560;EHI_187150		yes	no	2	0.0032155	106.42	1	1	1	15362000	1693700	4914700	8753800			1405
FIAIINTLEHFSTVDAFVR	R	F	I	V	R	D	2	1	1	1	0	0	1	0	1	3	1	0	0	3	0	1	2	0	0	2	0	19	0	2192.163	C4LWN6	C4LWN6	EHI_069480		yes	yes	3	2.1982E-06	60.764		2	1	1472200	0	1045100	427030			1406
FIAPQGVTATQTNK	K	F	I	N	K	L	2	0	1	0	0	2	0	1	0	1	0	1	0	1	1	0	3	0	0	1	0	14	0	1474.778	C4M7Q3	C4M7Q3	EHI_120870		yes	yes	2	5.4344E-06	91.812			1	990900	0	0	990900			1407
FIASNTELYQIK	K	F	I	I	K	N	1	0	1	0	0	1	1	0	0	2	1	1	0	1	0	1	1	0	1	0	0	12	0	1425.7504	C4LWD8	C4LWD8	EHI_096250		yes	yes	2	3.0437E-06	97.163	1	1	1	24501000	4053800	11058000	9388900			1408
FIEDAQVLYSSEAFPTNFR	K	F	I	F	R	D	2	1	1	1	0	1	2	0	0	1	1	0	0	3	1	2	1	0	1	1	0	19	0	2233.0691	CON__Q9TTE1	CON__Q9TTE1			yes	yes	2	1.0419E-12	97.271	1	1		6291900	2022600	4269300	0		+	1409
FIEELSNK	K	F	I	N	K	L	0	0	1	0	0	0	2	0	0	1	1	1	0	1	0	1	0	0	0	0	0	8	0	978.50221	C4M0A8	C4M0A8	EHI_005150		yes	yes	1	0.051063	84.568		1		643940	0	643940	0			1410
FIEESTFHQNLNLVDQK	K	F	I	Q	K	A	0	0	2	1	0	2	2	0	1	1	2	1	0	2	0	1	1	0	0	1	0	17	0	2061.0167	C4LSR0;B1N3E9	C4LSR0	EHI_152220;EHI_150100		yes	no	2,3	8.56E-07	73.688	2	2	2	27871000	8299300	13512000	6060000			1411
FIEHYIEQPQYK	K	F	I	Y	K	D	0	0	0	0	0	2	2	0	1	2	0	1	0	1	1	0	0	0	2	0	0	12	0	1593.7827	C4M7P6	C4M7P6	EHI_091090		yes	yes	2	8.803E-05	84.605		1	1	4791600	0	2137700	2654000			1412
FIEIQFSNGGK	K	F	I	G	K	I	0	0	1	0	0	1	1	2	0	2	0	1	0	2	0	1	0	0	0	0	0	11	0	1238.6295	C4LU72;Q07569	C4LU72	EHI_110180;mhcA		yes	no	1	5.2887E-07	105.98		1		455910	0	455910	0			1413
FIFFSFNK	K	F	I	N	K	V	0	0	1	0	0	0	0	0	0	1	0	1	0	4	0	1	0	0	0	0	0	8	0	1048.5382	C4LU87	C4LU87	EHI_110350		yes	yes	2	0.0018353	114.5	1	1	1	2503400	445480	574560	1483300			1414
FIGCTEQLGTVK	K	F	I	V	K	E	0	0	0	0	1	1	1	2	0	1	1	1	0	1	0	0	2	0	0	1	0	12	0	1351.6806	C4LVV5	C4LVV5	EHI_125680		yes	yes	2	6.2262E-05	92.19	1	1		3017300	1099300	1918000	0			1415
FIGHLLEAK	K	F	I	A	K	G	1	0	0	0	0	0	1	1	1	1	2	1	0	1	0	0	0	0	0	0	0	9	0	1026.5862	C4LUQ1	C4LUQ1	EHI_023410		yes	yes	3	0.0028779	62.558	1	1	1	4262600	657150	1920100	1685300			1416
FIGPEPYQK	K	F	I	Q	K	R	0	0	0	0	0	1	1	1	0	1	0	1	0	1	2	0	0	0	1	0	0	9	0	1077.5495	C4LYI8	C4LYI8	EHI_093970		yes	yes	2	0.038319	43.272		1		8294000	0	8294000	0			1417
FIGTDALPNKK	K	F	I	K	K	G	1	0	1	1	0	0	0	1	0	1	1	2	0	1	1	0	1	0	0	0	0	11	1	1202.6659	C4LUR3	C4LUR3	cpbf6		yes	yes	2	9.697E-05	132.32	1	1	1	40502000	9105900	16936000	14460000			1418
FIIGGSDLLNSSK	K	F	I	S	K	F	0	0	1	1	0	0	0	2	0	2	2	1	0	1	0	3	0	0	0	0	0	13	0	1349.7191	Q1EPY2;B1N3T5	Q1EPY2	EHI_160900;EHI_154290		yes	no	2	6.5672E-07	108.5		1	1	6046800	0	2149600	3897200			1419
FIIHPVAGR	R	F	I	G	R	L	1	1	0	0	0	0	0	1	1	2	0	0	0	1	1	0	0	0	0	1	0	9	0	1008.5869	Q24858;Q24813;B1N4I3	Q24858	EHI_014030;EHI_055400		no	no	2,3	0.00021071	91.064	2	2	2	57102000	5844300	23755000	27503000			1420
FIIPWEALTPAK	K	F	I	A	K	D	2	0	0	0	0	0	1	0	0	2	1	1	0	1	2	0	1	1	0	0	0	12	0	1384.7755	C4M3I8	C4M3I8	EHI_138460		yes	yes	2	2.6771E-05	93.839	1	1	1	12568000	3133200	6188100	3246800			1421
FIIWTESAFK	R	F	I	F	K	K	1	0	0	0	0	0	1	0	0	2	0	1	0	2	0	1	1	1	0	0	0	10	0	1240.6492	C4LZA2;C4LZU1;B1N384;C4LXX5	C4LZA2	EHI_000510;EHI_194270;EHI_064710;EHI_035440		no	no	2	7.0079E-05	117.7	1	1	1	48431000	4381100	17197000	26853000			1422
FIIWTESAFKK	R	F	I	K	K	L	1	0	0	0	0	0	1	0	0	2	0	2	0	2	0	1	1	1	0	0	0	11	1	1368.7442	C4LZA2;C4LZU1;B1N384;C4LXX5	C4LZA2	EHI_000510;EHI_194270;EHI_064710;EHI_035440		no	no	3	8.5169E-05	93.096	1	1	1	7961400	605800	2911500	4444100			1423
FILNVPSK	K	F	I	S	K	S	0	0	1	0	0	0	0	0	0	1	1	1	0	1	1	1	0	0	0	1	0	8	0	916.5382	C4LZM7	C4LZM7	EHI_175020		yes	yes	2	0.017586	60.019	1	1	1	2918600	355410	839400	1723800			1424
FILPTIQVLGDSSILQR	K	F	I	Q	R	I	0	1	0	1	0	2	0	1	0	3	3	0	0	1	1	2	1	0	0	1	0	17	0	1899.0829	C4MBF5	C4MBF5	EHI_161640		yes	yes	2,3	6.6238E-28	195.2	2	2	2	32815000	7506000	14247000	11061000			1425
FINSSDLQTK	K	F	I	T	K	Y	0	0	1	1	0	1	0	0	0	1	1	1	0	1	0	2	1	0	0	0	0	10	0	1151.5823	C4MA08	C4MA08	EHI_146520		yes	yes	2	0.00013863	96.113	1	1	1	3258900	573760	1448400	1236800			1426
FINTFEK	K	F	I	E	K	A	0	0	1	0	0	0	1	0	0	1	0	1	0	2	0	0	1	0	0	0	0	7	0	897.45962	Q24841;C4MAR7;O96874;P19476;C4MA54;C4M8W7;C4M3Q0;C4M6Q4;C4MBP3;O96875;B1N5A8;B1N5L9	Q24841	EHI_001420;cbp-30;EHI_061980;EHI_114010;EHI_145840;EHI_201250;EHI_122310;EHI_123390;EHI_084260	Putative peroxiredoxin	yes	no	2	0.0032572	102.77		1	1	37569000	0	25016000	12553000			1427
FINTVFNISK	K	F	I	S	K	I	0	0	2	0	0	0	0	0	0	2	0	1	0	2	0	1	1	0	0	1	0	10	0	1181.6445	C4M1M6	C4M1M6	EHI_133970		yes	yes	2	0.00024209	87.184	2	1	1	55594000	24442000	20892000	10260000			1428
FINVTNGVTPR	K	F	I	P	R	R	0	1	2	0	0	0	0	1	0	1	0	0	0	1	1	0	2	0	0	2	0	11	0	1216.6564	C4LWJ2;Q8IT44;C4M3I0;Q8WQT5	C4LWJ2	EHI_096830;EHI_138380	Phosphorylase	no	no	2	7.4929E-06	121.68			1	17065000	0	0	17065000			1429
FIQLLQDSFQK	K	F	I	Q	K	G	0	0	0	1	0	3	0	0	0	1	2	1	0	2	0	1	0	0	0	0	0	11	0	1365.7293	C4M4G0	C4M4G0	EHI_041950		yes	yes	2	0.00052661	74.962	1	1	1	5001100	1884800	2069100	1047300			1430
FIQPWTIPQFVIEGHR	R	F	I	H	R	L	0	1	0	0	0	2	1	1	1	3	0	0	0	2	2	0	1	1	0	1	0	16	0	1967.0418	C4M4I1	C4M4I1	EHI_138750		yes	yes	3	1.3307E-07	85.469	1	1	1	6825900	381100	3894900	2549900			1431
FIRPLIEVPVVFIQEWTK	K	F	I	T	K	Y	0	1	0	0	0	1	2	0	0	3	1	1	0	2	2	0	1	1	0	3	0	18	1	2213.2612	C4LZB3	C4LZB3	EHI_000620		yes	yes	3	0.0075048	52.814		1	1	461080	0	297740	163340			1432
FISQDYYESR	K	F	I	S	R	D	0	1	0	1	0	1	1	0	0	1	0	0	0	1	0	2	0	0	2	0	0	10	0	1306.583	Q4VSM4	Q4VSM4	EHI_189850		yes	yes	2	7.4689E-05	103.18	1	1	1	13266000	2386300	6076600	4802600			1433
FIVTNSNR	K	F	I	N	R	G	0	1	2	0	0	0	0	0	0	1	0	0	0	1	0	1	1	0	0	1	0	8	0	949.49813	C4M926;C4M6B2	C4M926	EHI_121490;EHI_099190		yes	no	2	0.059673	45.7			1	821610	0	0	821610			1434
FKCEDVNGK	K	F	K	G	K	D	0	0	1	1	1	0	1	1	0	0	0	2	0	1	0	0	0	0	0	1	0	9	1	1095.5019	C4LTQ5;C4M609	C4M609	EHI_050280	40S ribosomal protein S3a	no	no	2	7.1791E-05	107.08	1	1		3536000	514100	3021900	0			1435
FKDLGEEHFK	R	F	K	F	K	G	0	0	0	1	0	0	2	1	1	0	1	2	0	2	0	0	0	0	0	0	0	10	1	1248.6139	CON__P02769	CON__P02769			yes	yes	2,3,4	0.0018523	74.962	3	3	3	258770000	69570000	126760000	62439000		+	1436
FKEEDNPTLIQNVQTNLAEEVNK	R	F	K	N	K	V	1	0	4	1	0	2	4	0	0	1	2	2	0	1	1	0	2	0	0	2	0	23	1	2672.3293	Q1EQ05;C4LT43	Q1EQ05	EHI_164320;EHI_148750		yes	no	3	5.5509E-15	122.47	1	1	1	18555000	2621400	5005200	10929000			1437
FKNILDVIK	K	F	K	I	K	K	0	0	1	1	0	0	0	0	0	2	1	2	0	1	0	0	0	0	0	1	0	9	1	1088.6594	C4M9I2	C4M9I2	EHI_187770		yes	yes	2,3	0.032053	53.124	1	2	2	3109400	597620	1584200	927560			1438
FKPAYNPYTEPSMEIFAYHPGLGK	R	F	K	G	K	F	2	0	1	0	0	0	2	2	1	1	1	2	1	2	4	1	1	0	3	0	0	24	1	2756.3309	C4M538	C4M538	EHI_078230		yes	yes	4	0.024541	48.597			1	2074100	0	0	2074100			1439
FKPGMHPR	K	F	K	P	R	I	0	1	0	0	0	0	0	1	1	0	0	1	1	1	2	0	0	0	0	0	0	8	1	968.50144	C4LXD7;Q8MTW2	C4LXD7	EHI_098570;ald		yes	no	3	0.0057621	77.058		1	1	5339300	0	0	5339300			1440
FLCITDK	R	F	L	D	K	S	0	0	0	1	1	0	0	0	0	1	1	1	0	1	0	0	1	0	0	0	0	7	0	895.44734	C4M3S9	C4M3S9	EHI_163480		yes	yes	2	0.0034832	111.04		1		15391000	0	15391000	0			1441
FLCTCFVNEIVDVLASK	K	F	L	S	K	G	1	0	1	1	2	0	1	0	0	1	2	1	0	2	0	1	1	0	0	3	0	17	0	2013.9904	C4M185	C4M185	EHI_188110		yes	yes	2	0.036136	27.714	1	1		1455700	331930	1123700	0			1442
FLDANDPNAPLFVLLGGEGPASPK	K	F	L	P	K	V	3	0	2	2	0	0	1	3	0	0	4	1	0	2	4	1	0	0	0	1	0	24	0	2438.2482	C4LU03	C4LU03	EHI_068090		yes	yes	2,3	4.3972E-21	125.11	2	2	2	16859000	4401500	9818000	2639400			1443
FLDVVTSLLE	K	F	L	L	E	-	0	0	0	1	0	0	1	0	0	0	3	0	0	1	0	1	1	0	0	2	0	10	0	1134.6172	Q9GSV7;C4MBE2	Q9GSV7	URE3-BP;EHI_060740		yes	no	2	0.0072623	54.982	1	1	1	16434000	1188400	9401100	5844200			1444
FLEQQNQVLQTK	R	F	L	T	K	W	0	0	1	0	0	4	1	0	0	0	2	1	0	1	0	0	1	0	0	1	0	12	0	1474.778	CON__P35908;CON__Q9R0H5;CON__Q6NXH9;CON__Q6IFZ6;CON__Q7Z794;CON__ENSEMBL:ENSBTAP00000038253;CON__P04264	CON__P35908			no	no	2	7.257E-12	169.98	1	1	1	14903000	657060	13406000	840630		+	1445
FLEQVLLSR	R	F	L	S	R	D	0	1	0	0	0	1	1	0	0	0	3	0	0	1	0	1	0	0	0	1	0	9	0	1103.6339	C4M4G0	C4M4G0	EHI_041950		yes	yes	2	0.0001343	125.57	1	1	1	7132400	1442700	2746100	2943600			1446
FLGIPPISTFILNK	K	F	L	N	K	A	0	0	1	0	0	0	0	1	0	3	2	1	0	2	2	1	1	0	0	0	0	14	0	1558.9123	B1N4L5	B1N4L5	EHI_129370		yes	yes	2	0.00017788	65.809	1	1	1	15972000	2218400	5279000	8474500			1447
FLGPIITTLENLEK	R	F	L	E	K	I	0	0	1	0	0	0	2	1	0	2	3	1	0	1	1	0	2	0	0	0	0	14	0	1586.892	C4LT46	C4LT46	EHI_148780		yes	yes	2	0.0056109	50.806		1		391390	0	391390	0			1448
FLHANSIIHR	R	F	L	H	R	D	1	1	1	0	0	0	0	0	2	2	1	0	0	1	0	1	0	0	0	0	0	10	0	1206.6622	C4LVR6	C4LVR6	EHI_186990		yes	yes	4	0.014977	41.399			1	334270	0	0	334270			1449
FLHNLPPK	R	F	L	P	K	A	0	0	1	0	0	0	0	0	1	0	2	1	0	1	2	0	0	0	0	0	0	8	0	964.54944	B1N4V3	B1N4V3			yes	yes	3	0.0012018	82.716			1	2533200	0	0	2533200			1450
FLIDGHQLGVNWAVFHPNQQYIATASDDK	K	F	L	D	K	T	3	0	2	3	0	3	0	2	2	2	2	1	0	2	1	1	1	1	1	2	0	29	0	3283.6051	Q1EQ31	Q1EQ31	EHI_088090		yes	yes	3,4	0.0037554	47.286			2	3493000	0	0	3493000			1451
FLILAGIEDVFTQTTGHTK	K	F	L	T	K	T	1	0	0	1	0	1	1	2	1	2	2	1	0	2	0	0	4	0	0	1	0	19	0	2090.1048	C4M7U0;O15606	C4M7U0	EHI_020280		yes	no	3	8.2002E-14	110.74	2	1	2	25454000	1077900	13395000	10982000			1452
FLIPSEHIIK	R	F	L	I	K	L	0	0	0	0	0	0	1	0	1	3	1	1	0	1	1	1	0	0	0	0	0	10	0	1195.6965	C4M0W6	C4M0W6	EHI_015280		yes	yes	3	0.016062	42.718		1	1	1609200	0	842800	766390			1453
FLNEGGITTDEYKK	R	F	L	K	K	N	0	0	1	1	0	0	2	2	0	1	1	2	0	1	0	0	2	0	1	0	0	14	1	1613.7937	Q5FZP2	Q5FZP2	EHI_148280		yes	yes	3	0.0063447	47.506		1	1	1763000	0	786750	976290			1454
FLNLVMSLVDDA	K	F	L	D	A	-	1	0	1	2	0	0	0	0	0	0	3	0	1	1	0	1	0	0	0	2	0	12	0	1335.6744	B1N4A1	B1N4A1	EHI_120360		yes	yes	2	0.0082463	44.847	1	1	1	3209400	617690	1609600	982110			1455
FLQDAVKPK	K	F	L	P	K	V	1	0	0	1	0	1	0	0	0	0	1	2	0	1	1	0	0	0	0	1	0	9	1	1044.5968	C4LWA4;B1N4I7	C4LWA4	EHI_155530;EHI_196370		yes	no	3	0.03053	53.756	1	1	1	4326800	837490	1701600	1787700			1456
FLQTQCEYQGNSDEELK	K	F	L	L	K	S	0	0	1	1	1	3	3	1	0	0	2	1	0	1	0	1	1	0	1	0	0	17	0	2087.9106	C4LSF2	C4LSF2	EHI_153720		yes	yes	2	1.6897E-14	132.81	1	1	1	5539300	1807100	3048400	683720			1457
FLSAQGMESYEFHHIK	R	F	L	I	K	T	1	0	0	0	0	1	2	1	2	1	1	1	1	2	0	2	0	0	1	0	0	16	0	1922.8985	C4M8S6	C4M8S6	EHI_146950		yes	yes	3	0.052942	21.314	1	1	1	12529000	3927400	5028400	3573100			1458
FLSKPVTLLYK	K	F	L	Y	K	E	0	0	0	0	0	0	0	0	0	0	3	2	0	1	1	1	1	0	1	1	0	11	1	1307.7853	C4M171	C4M171	EHI_107300		yes	yes	3	0.067436	31.478	1	1	1	1348200	399330	527550	421340			1459
FLTNAYR	R	F	L	Y	R	T	1	1	1	0	0	0	0	0	0	0	1	0	0	1	0	0	1	0	1	0	0	7	0	883.4552	C4M0X6;Q05352	C4M0X6	EHI_015380		yes	no	2	3.2391E-05	107.43			1	0	0	0	0			1460
FLTVGSNHK	K	F	L	H	K	A	0	0	1	0	0	0	0	1	1	0	1	1	0	1	0	1	1	0	0	1	0	9	0	1001.5294	C4LU72;Q07569	C4LU72	EHI_110180;mhcA		yes	no	2,3	3.544E-06	164.71	3	2	3	22403000	4872300	9512500	8018100			1461
FMDAYEGGDVETFEK	R	F	M	E	K	L	1	0	0	2	0	0	3	2	0	0	0	1	1	2	0	0	1	0	1	1	0	15	0	1736.724	C4M2A1	C4M2A1	EHI_136210		yes	yes	2	5.4079E-07	70.451	1			1388400	1388400	0	0			1462
FMELAYNLFVMNDR	K	F	M	D	R	N	1	1	2	1	0	0	1	0	0	0	2	0	2	2	0	0	0	0	1	1	0	14	0	1761.8218	Q9GSV7;C4MBE2	Q9GSV7	URE3-BP;EHI_060740		yes	no	2	2.0674E-13	146.96	2	2	1	10540000	1310300	8729700	499990			1463
FMFGVNAYSADVNNAR	K	F	M	A	R	L	3	1	3	1	0	0	0	1	0	0	0	0	1	2	0	1	0	0	1	2	0	16	0	1774.8097	Q24803;C4M2R2;C4M230	Q24803	ADH2;EHI_160940;EHI_150490	Aldehyde-alcohol dehydrogenase 2;Alcohol dehydrogenase;Acetaldehyde dehydrogenase	yes	no	2	3.2955E-21	184.76	1	1	1	13998000	2647500	5541800	5808600			1464
FMNLTLMLMDDA	K	F	M	D	A	-	1	0	1	2	0	0	0	0	0	0	3	0	3	1	0	0	1	0	0	0	0	12	0	1413.6342	C4MAF9	C4MAF9	EHI_167300		yes	yes	2	0.0033291	51.998		1	1	2055700	0	1092800	962910			1465
FMQEIQSIVNDAHDYHLSFR	K	F	M	F	R	L	1	1	1	2	0	2	1	0	2	2	1	0	1	2	0	2	0	0	1	1	0	20	0	2449.1485	C4M8X0	C4M8X0	EHI_120590		yes	yes	4	7.4426E-10	80.236	1	1	1	15531000	3411900	8052800	4065900			1466
FMSFGAAFYR	K	F	M	Y	R	G	2	1	0	0	0	0	0	1	0	0	0	0	1	3	0	1	0	0	1	0	0	10	0	1195.5485	Q6AW64	Q6AW64	EhRAB7E		yes	yes	2	9.0032E-06	149.72	1	1	1	9936100	1970900	5436500	2528600			1467
FMSFGQAFYR	K	F	M	Y	R	G	1	1	0	0	0	1	0	1	0	0	0	0	1	3	0	1	0	0	1	0	0	10	0	1252.5699	C4M717;Q6AW66	C4M717	EHI_189990;EhRAB7C		yes	no	2	1.7724E-06	158.76	1	1	1	3722400	813530	1445100	1463800			1468
FMTENLKK	K	F	M	K	K	V	0	0	1	0	0	0	1	0	0	0	1	2	1	1	0	0	1	0	0	0	0	8	1	1009.5267	C4LUP7	C4LUP7	EHI_023360		yes	yes	3	0.017592	55.531	1		1	731340	460940	0	270390			1469
FNAFYLNGVFINPEK	K	F	N	E	K	M	1	0	3	0	0	0	1	1	0	1	1	1	0	3	1	0	0	0	1	1	0	15	0	1771.8934	C4M0W6	C4M0W6	EHI_015280		yes	yes	2	2.7532E-05	72.615	1	1	1	3178700	527980	1674400	976360			1470
FNALLNAGQIR	R	F	N	I	R	E	2	1	2	0	0	1	0	1	0	1	2	0	0	1	0	0	0	0	0	0	0	11	0	1215.6724	Q1EQ28	Q1EQ28			yes	yes	2	5.8226E-06	136.36		1	1	4018100	0	1661000	2357100			1471
FNDKELFK	K	F	N	F	K	N	0	0	1	1	0	0	1	0	0	0	1	2	0	2	0	0	0	0	0	0	0	8	1	1039.5338	C4LTV0	C4LTV0	EHI_050800		yes	yes	2	0.0043891	81.547	1	1	1	5293600	1527400	2622800	1143400			1472
FNEIANDSYVMTPENFFFFR	K	F	N	F	R	M	1	1	3	1	0	0	2	0	0	1	0	0	1	5	1	1	1	0	1	1	0	20	0	2487.1205	C4M107;Q1EPY0	C4M107	EHI_135210		yes	no	2	3.9838E-06	60.062	1	1	1	1558300	256890	819340	482020			1473
FNELIINIDELKK	K	F	N	K	K	S	0	0	2	1	0	0	2	0	0	3	2	2	0	1	0	0	0	0	0	0	0	13	1	1587.8872	C4M619	C4M619	EHI_125160		yes	yes	2	0.053259	45.825	1			369380	369380	0	0			1474
FNEQSIPALLVGNK	K	F	N	N	K	A	1	0	2	0	0	1	1	1	0	1	2	1	0	1	1	1	0	0	0	1	0	14	0	1528.8249	Q5NT05	Q5NT05	EhRabX11		yes	yes	2	5.25E-08	108.23	1	1	1	60080000	10584000	28627000	20868000			1475
FNFEGTKEELQSFANLK	K	F	N	L	K	E	1	0	2	0	0	1	3	1	0	0	2	2	0	3	0	1	1	0	0	0	0	17	1	2000.9844	C4M8C0	C4M8C0	EHI_188590		yes	yes	3	0.0029338	60.158	1	1	1	4336300	909600	2202000	1224700			1476
FNFEGTKEELQSFANLKEPK	K	F	N	P	K	E	1	0	2	0	0	1	4	1	0	0	2	3	0	3	1	1	1	0	0	0	0	20	2	2355.1747	C4M8C0	C4M8C0	EHI_188590		yes	yes	3	0.00022415	86.189	1	1	1	25332000	5738200	12778000	6816600			1477
FNFFILYHPLISFMSR	R	F	N	S	R	N	0	1	1	0	0	0	0	0	1	2	2	0	1	4	1	2	0	0	1	0	0	16	0	2031.0441	C4LT65;B1N3E4	C4LT65	EHI_148990;EHI_165050		yes	no	3	1.033E-05	62.357	1		1	458230	82556	0	375670			1478
FNFLIDSFK	R	F	N	F	K	S	0	0	1	1	0	0	0	0	0	1	1	1	0	3	0	1	0	0	0	0	0	9	0	1129.5808	C4LV38	C4LV38	EHI_182570		yes	yes	2	0.0099573	54.066		1	1	649940	0	315280	334660			1479
FNFNSLK	K	F	N	L	K	N	0	0	2	0	0	0	0	0	0	0	1	1	0	2	0	1	0	0	0	0	0	7	0	868.4443	C4MAZ9	C4MAZ9	EHI_176820		yes	yes	2	0.0039164	120.65	1	1	1	19274000	5168300	9282200	4823300			1480
FNGGHSGVDIQHQR	K	F	N	Q	R	A	0	1	1	1	0	2	0	3	2	1	0	0	0	1	0	1	0	0	0	1	0	14	0	1550.7338	C4M4H1	C4M4H1	EHI_042170		yes	yes	3	2.0296E-05	77.633		1	1	2855000	0	1239000	1616000			1481
FNGSFCNLPLLEHLTFIDSPGVLSGEK	K	F	N	E	K	Q	0	0	2	1	1	0	2	3	1	1	5	1	0	3	2	3	1	0	0	1	0	27	0	2990.4848	C4M131;B1N3L7	C4M131	EHI_105270;EHI_052870		yes	no	3	8.162E-05	65.248	1	1	1	7670500	1750200	5201400	718990			1482
FNLEDVTNQR	K	F	N	Q	R	E	0	1	2	1	0	1	1	0	0	0	1	0	0	1	0	0	1	0	0	1	0	10	0	1234.5942	C4LU72;Q07569	C4LU72	EHI_110180;mhcA		yes	no	2	2.1308E-09	177.06	1	1	1	22563000	1513800	11772000	9276400			1483
FNLFDYVNSSSVENNVIGGSIDSTK	K	F	N	T	K	A	0	0	4	2	0	0	1	2	0	2	1	1	0	2	0	5	1	0	1	3	0	25	0	2705.2821	C4M784	C4M784	EHI_044370		yes	yes	2	0.0017174	52.366	1	1	1	4361800	1417300	2071300	873200			1484
FNLHPFCFILNQPEDGAHLIF	K	F	N	I	F	-	1	0	2	1	1	1	1	1	2	2	3	0	0	4	2	0	0	0	0	0	0	21	0	2528.2311	C4LYJ7	C4LYJ7	EHI_094100		yes	yes	3	0.033577	23.477		1		1519700	0	1519700	0			1485
FNLPQYHTSIVFGTNTPK	K	F	N	P	K	S	0	0	2	0	0	1	0	1	1	1	1	1	0	2	2	1	3	0	1	1	0	18	0	2063.0476	C4M342	C4M342	cpbf8		yes	yes	3	2.5079E-14	112.91	1	1	1	47598000	8218900	15576000	23803000			1486
FNLTDEDCMPSR	K	F	N	S	R	A	0	1	1	2	1	0	1	0	0	0	1	0	1	1	1	1	1	0	0	0	0	12	0	1483.6072	C4M9M6	C4M9M6	EHI_112870	3-ketoacyl-CoA synthase	yes	yes	2	1.4761E-06	103.44	1	1	1	2711800	858130	1305400	548290			1487
FNPTSLDFLAR	R	F	N	A	R	L	1	1	1	1	0	0	0	0	0	0	2	0	0	2	1	1	1	0	0	0	0	11	0	1279.6561	C4M5I2	C4M5I2	EHI_111000	3-ketoacyl-CoA synthase	yes	yes	2	8.9809E-06	110.84	1	1	1	14604000	1378800	6848800	6376400			1488
FNPVDDLLTSTLK	R	F	N	L	K	M	0	0	1	2	0	0	0	0	0	0	3	1	0	1	1	1	2	0	0	1	0	13	0	1461.7715	C4LYW9	C4LYW9	EHI_117850		yes	yes	2	8.8661E-07	103.97	1	1	1	12484000	563320	1764200	10157000			1489
FNQPWMIPQFVIEGNR	R	F	N	N	R	L	0	1	2	0	0	2	1	1	0	2	0	0	1	2	2	0	0	1	0	1	0	16	0	1974.9774	C4M7N9;C4M455;C4LXW0;C4M315	C4M7N9	EHI_037140;EHI_030420;EHI_087800;EHI_025280		yes	no	2	0.044842	35.872			1	776250	0	0	776250			1490
FNSSDPNSTELGEWYNSPK	R	F	N	P	K	I	0	0	3	1	0	0	2	1	0	0	1	1	0	1	2	4	1	1	1	0	0	19	0	2170.9443	C4M8X0	C4M8X0	EHI_120590		yes	yes	2	1.3394E-19	135.08	1	1	1	6588600	1420300	4301300	867080			1491
FNTYDLGGHTPAR	K	F	N	A	R	K	1	1	1	1	0	0	0	2	1	0	1	0	0	1	1	0	2	0	1	0	0	13	0	1447.6844	C4M4L8;B1N4P1	C4M4L8	EHI_075040		yes	no	2	1.6718E-16	181.98	1	1	1	16398000	2757000	8578300	5062900			1492
FNVLECVR	K	F	N	V	R	T	0	1	1	0	1	0	1	0	0	0	1	0	0	1	0	0	0	0	0	2	0	8	0	1035.5172	C4LXG8	C4LXG8	EHI_131000		yes	yes	2	0.0016154	95.815	1	1	1	2538100	466280	1626400	445410			1493
FNVTLSEFDKWEANLLPSR	R	F	N	S	R	H	1	1	2	1	0	0	2	0	0	0	3	1	0	2	1	2	1	1	0	1	0	19	1	2265.143	C4LXM0	C4LXM0			yes	yes	2,3	5.5572E-20	150.7	2	2	2	36854000	1814700	26373000	8666000			1494
FPDYYPLYQDALLEQTASHAR	K	F	P	A	R	L	3	1	0	2	0	2	1	0	1	0	3	0	0	1	2	1	1	0	3	0	0	21	0	2497.1914	C4M7I1	C4M7I1	EHI_111990		yes	yes	3	3.2E-22	136.81	1	1	1	13334000	1526900	4822200	6985100			1495
FPGIYIASGK	K	F	P	G	K	E	1	0	0	0	0	0	0	2	0	2	0	1	0	1	1	1	0	0	1	0	0	10	0	1051.5702	C4LYN2	C4LYN2	EHI_118840		yes	yes	2	0.0063149	58.889			1	3776100	0	0	3776100			1496
FPGIYIASGKEEQLLTINR	K	F	P	N	R	V	1	1	1	0	0	1	2	2	0	3	2	1	0	1	1	1	1	0	1	0	0	19	1	2148.1579	C4LYN2	C4LYN2	EHI_118840		yes	yes	2,3	1.3041E-22	173.77			2	8778500	0	0	8778500			1497
FPINIYEITDGEDKR	K	F	P	K	R	M	0	1	1	2	0	0	2	1	0	3	0	1	0	1	1	0	1	0	1	0	0	15	1	1808.8945	C4LTM6;C4MAX8	C4MAX8	EHI_012330;EHI_025700		no	no	3	0.0032729	45.468	1	1	1	4068100	998300	2033800	1036000			1498
FPIYVAYTTGPLGIQIFPDDHNVNELSK	R	F	P	S	K	F	1	0	2	2	0	1	1	2	1	3	2	1	0	2	3	1	2	0	2	2	0	28	0	3147.5917	C4M1M6	C4M1M6	EHI_133970		yes	yes	3	4.3632E-07	70.449	1	1	1	8817800	1759700	3900600	3157500			1499
FPLATETALK	K	F	P	L	K	K	2	0	0	0	0	0	1	0	0	0	2	1	0	1	1	0	2	0	0	0	0	10	0	1089.607	Q9XYW0;C4LV64	Q9XYW0	RP23A;EHI_182850		yes	no	2	0.040799	43.477	1	1	1	69618000	9606100	31109000	28903000			1500
FPLATETALKK	K	F	P	K	K	I	2	0	0	0	0	0	1	0	0	0	2	2	0	1	1	0	2	0	0	0	0	11	1	1217.702	Q9XYW0;C4LV64	Q9XYW0	RP23A;EHI_182850		yes	no	3	0.00045601	75.229	1	1	1	7387700	1121600	3007000	3259100			1501
FPLVIIVK	K	F	P	V	K	T	0	0	0	0	0	0	0	0	0	2	1	1	0	1	1	0	0	0	0	2	0	8	0	927.61573	C4M1D4	C4M1D4	EHI_170120		yes	yes	2	0.0026641	82.671	1	1	1	2368400	282720	974390	1111300			1502
FPSSLFIK	K	F	P	I	K	I	0	0	0	0	0	0	0	0	0	1	1	1	0	2	1	2	0	0	0	0	0	8	0	937.5273	C4M144	C4M144	EHI_107030		yes	yes	2	0.001617	111.01	1	1	1	1624700	283520	655510	685720			1503
FPTIQGLIR	R	F	P	I	R	R	0	1	0	0	0	1	0	1	0	2	1	0	0	1	1	0	1	0	0	0	0	9	0	1043.6128	C4LWA8	C4LWA8	EHI_155570		yes	yes	2	4.3005E-05	149.65	1	1	1	2551300	388750	897950	1264600			1504
FPTLLGK	K	F	P	G	K	N	0	0	0	0	0	0	0	1	0	0	2	1	0	1	1	0	1	0	0	0	0	7	0	774.46398	B1N2I7	B1N2I7			yes	yes	2	0.0031827	92.822	1	1	1	18827000	2421300	9062500	7343400			1505
FPTNFLINLFGSWSAISSR	R	F	P	S	R	G	1	1	2	0	0	0	0	1	0	2	2	0	0	3	1	4	1	1	0	0	0	19	0	2156.1055	Q5XWC1	Q5XWC1			yes	yes	3	2.1512E-09	77.08		1	1	1613500	0	687940	925520			1506
FPYPGLPSTDIDGKK	R	F	P	K	K	E	0	0	0	2	0	0	0	2	0	1	1	2	0	1	3	1	1	0	1	0	0	15	1	1633.8352	C4M7I1	C4M7I1	EHI_111990		yes	yes	3	0.065789	30.332	1			1512600	1512600	0	0			1507
FPYSTNVLTK	R	F	P	T	K	N	0	0	1	0	0	0	0	0	0	0	1	1	0	1	1	1	2	0	1	1	0	10	0	1168.6128	C4LV53	C4LV53	EHI_182720		yes	yes	2	0.00012701	96.626	1	1	1	13923000	3109600	5847900	4965700			1508
FQAVMSFHK	K	F	Q	H	K	C	1	0	0	0	0	1	0	0	1	0	0	1	1	2	0	1	0	0	0	1	0	9	0	1093.5379	C4M1H6;C4LYK5;B1N3U6;B1N2L4	C4M1H6	EHI_192590;EHI_118440;EHI_058340		yes	no	3	0.0095654	49.06	1	1	1	4000700	1781800	1851700	367160			1509
FQDDTGESEVQR	R	F	Q	Q	R	T	0	1	0	2	0	2	2	1	0	0	0	0	0	1	0	1	1	0	0	1	0	12	0	1409.6059	C4M846;B1N4Q6	C4M846	EHI_052050;EHI_080890		yes	no	2	0.0012585	59.227		1	1	1419600	0	877410	542210			1510
FQETSIPIVVEK	K	F	Q	E	K	I	0	0	0	0	0	1	2	0	0	2	0	1	0	1	1	1	1	0	0	2	0	12	0	1388.7551	C4M487	C4M487	EHI_097870		yes	yes	2	0.001436	57.106	1	1	1	25513000	5237400	12199000	8076400			1511
FQINAPSSVAQEEEK	K	F	Q	E	K	Q	2	0	1	0	0	2	3	0	0	1	0	1	0	1	1	2	0	0	0	1	0	15	0	1675.8053	C4LU72;Q07569	C4LU72	EHI_110180;mhcA		yes	no	2	2.855E-13	140.43	1	1	1	68317000	3667700	34906000	29743000			1512
FQINAPSSVAQEEEKQR	K	F	Q	Q	R	L	2	1	1	0	0	3	3	0	0	1	0	1	0	1	1	2	0	0	0	1	0	17	1	1959.965	C4LU72;Q07569	C4LU72	EHI_110180;mhcA		yes	no	2,3	0.0001068	86.772		1	1	1114800	0	1114800	0			1513
FQLDLIDIANHVK	K	F	Q	V	K	T	1	0	1	2	0	1	0	0	1	2	2	1	0	1	0	0	0	0	0	1	0	13	0	1524.83	C4M4S6	C4M4S6	EHI_095130		yes	yes	3	0.0013491	48.585		1	1	2185000	0	1585700	599370			1514
FQLPDCAK	K	F	Q	A	K	Y	1	0	0	1	1	1	0	0	0	0	1	1	0	1	1	0	0	0	0	0	0	8	0	977.46405	C4M483	C4M483	EHI_140350		yes	yes	2	0.0016002	89.401	1	1	1	4888700	390790	4290900	207030			1515
FQPIHDLTIGVEFGTK	R	F	Q	T	K	T	0	0	0	1	0	1	1	2	1	2	1	1	0	2	1	0	2	0	0	1	0	16	0	1800.941	Q5NT27;Q5NT28	Q5NT27	EhRab2C;EhRab2B		no	no	3	4.5426E-11	108.14		1	1	8455400	0	3735300	4720200			1516
FQPNSNELQTCFEWGK	K	F	Q	G	K	K	0	0	2	0	1	2	2	1	0	0	1	1	0	2	1	1	1	1	0	0	0	16	0	1983.8785	B1N2F9	B1N2F9			yes	yes	2	4.1613E-08	96.208	1	1	1	14288000	2816200	10073000	1399000			1517
FQSLGVAFYR	R	F	Q	Y	R	G	1	1	0	0	0	1	0	1	0	0	1	0	0	2	0	1	0	0	1	1	0	10	0	1186.6135	Q9NHW8;Q9BLE8;O15608	Q9NHW8	Rab7;EhRab7A		yes	no	2	1.6447E-05	147.75	1	1	1	19512000	560570	5766400	13185000			1518
FQTTTEK	R	F	Q	E	K	K	0	0	0	0	0	1	1	0	0	0	0	1	0	1	0	0	3	0	0	0	0	7	0	853.41815	C4LW09;B1N4Y7	C4LW09	EHI_167520		yes	no	2	0.0032628	104.45			1	4615800	0	0	4615800			1519
FQTTTEKK	R	F	Q	K	K	A	0	0	0	0	0	1	1	0	0	0	0	2	0	1	0	0	3	0	0	0	0	8	1	981.51311	C4LW09;B1N4Y7	C4LW09	EHI_167520		yes	no	3	0.001523	81.296		1	1	2335700	0	323710	2012000			1520
FQVENSNR	K	F	Q	N	R	L	0	1	2	0	0	1	1	0	0	0	0	0	0	1	0	1	0	0	0	1	0	8	0	992.46756	CON__ENSEMBL:ENSBTAP00000024146	CON__ENSEMBL:ENSBTAP00000024146			yes	yes	2	0.0017292	133.12		1	1	2813800	0	1689000	1124700		+	1521
FQVYNCDGHYVEQWESCANR	K	F	Q	N	R	L	1	1	2	1	2	2	2	1	1	0	0	0	0	1	0	1	0	1	2	2	0	20	0	2561.0488	C4M146	C4M146	EHI_107050		yes	yes	2,3	1.5306E-22	139.74	2	2	1	83761000	40987000	40381000	2393600			1522
FQWWFPLVER	K	F	Q	E	R	L	0	1	0	0	0	1	1	0	0	0	1	0	0	2	1	0	0	2	0	1	0	10	0	1406.7135	Q9NJW1	Q9NJW1	grainin 2		yes	yes	2	4.3431E-05	134.57	1	2	1	228820000	42826000	137590000	48399000			1523
FQYMLYTQVLPLLR	K	F	Q	L	R	N	0	1	0	0	0	2	0	0	0	0	4	0	1	1	1	0	1	0	2	1	0	14	0	1783.9695	C4M373	C4M373	EHI_086180		yes	yes	2	0.0022951	54.898	1	1	1	2346900	232940	641750	1472200			1524
FRDQVGIIFHETMHALGFDGSLGVDKK	R	F	R	K	K	V	1	1	0	3	0	1	1	4	2	2	2	2	1	3	0	1	1	0	0	2	0	27	2	3016.5229	C4M655	C4M655	EHI_042870		yes	yes	5	0.029411	58.349		1	1	1012700	0	685110	327580			1525
FREDPLIEDLLALR	R	F	R	L	R	R	1	2	0	2	0	0	2	0	0	1	4	0	0	1	1	0	0	0	0	0	0	14	1	1698.9305	B1N405	B1N405	EHI_088060		yes	yes	3	0.00079166	66.246		1	1	1034800	0	416980	617780			1526
FREDPLIEDLLALRR	R	F	R	R	R	Y	1	3	0	2	0	0	2	0	0	1	4	0	0	1	1	0	0	0	0	0	0	15	2	1855.0316	B1N405	B1N405	EHI_088060		yes	yes	3,4	0.011946	65.038			2	1051700	0	0	1051700			1527
FRFPDGIGVK	K	F	R	V	K	K	0	1	0	1	0	0	0	2	0	1	0	1	0	2	1	0	0	0	0	1	0	10	1	1134.6186	C4M4P9	C4M4P9	EHI_168390		yes	yes	3	0.034335	50.353	1	1	1	1446900	284750	665390	496800			1528
FRYPTRPEQVILDGASFVIPK	K	F	R	P	K	G	1	2	0	1	0	1	1	1	0	2	1	1	0	2	3	1	1	0	1	2	0	21	2	2432.3216	Q24809	Q24809	EhPGP6		yes	yes	3,4	6.7799E-10	114.46	2	2	2	25297000	1230500	10238000	13828000			1529
FSAEQLASLGPDDAIFPIYR	K	F	S	Y	R	L	3	1	0	2	0	1	1	1	0	2	2	0	0	2	2	2	0	0	1	0	0	20	0	2209.1055	C4M6I1	C4M6I1	EHI_173440		yes	yes	2	4.8897E-06	64.705	1	1	1	3215200	682980	1818400	713840			1530
FSAHFLVFGR	K	F	S	G	R	V	1	1	0	0	0	0	0	1	1	0	1	0	0	3	0	1	0	0	0	1	0	10	0	1179.6189	Q24809	Q24809	EhPGP6		yes	yes	3	9.9731E-05	89.886	1	1	1	7406500	1572900	3740300	2093300			1531
FSEDAFNPMYITTVGIDFR	R	F	S	F	R	V	1	1	1	2	0	0	1	1	0	2	0	0	1	3	1	1	2	0	1	1	0	19	0	2222.0354	Q963D1;Q95W88	Q963D1	rab8		yes	no	2	1.2643E-12	94.973	1	1	1	5011300	565820	2948700	1496900			1532
FSGLRDEEFLLAFAK	K	F	S	A	K	E	2	1	0	1	0	0	2	1	0	0	3	1	0	3	0	1	0	0	0	0	0	15	1	1741.9039	C4LXX4	C4LXX4	EHI_035430		yes	yes	3	0.00049712	72.209	1	1		1482400	468240	1014200	0			1533
FSNPFQFVGSNSIEYPGEYLFNIK	K	F	S	I	K	Y	0	0	3	0	0	1	2	2	0	2	1	1	0	4	2	3	0	0	2	1	0	24	0	2796.3435	C4M784	C4M784	EHI_044370		yes	yes	3	2.307E-06	68.528	1	1	1	4354400	1028200	2420400	905790			1534
FSNTEPK	K	F	S	P	K	V	0	0	1	0	0	0	1	0	0	0	0	1	0	1	1	1	1	0	0	0	0	7	0	821.39193	C4LZ82	C4LZ82	EHI_104740		yes	yes	2	0.0075041	75.189	1	1	1	1357000	550020	726490	80511			1535
FSPDLPFSR	R	F	S	S	R	Q	0	1	0	1	0	0	0	0	0	0	1	0	0	2	2	2	0	0	0	0	0	9	0	1064.5291	C4LT26	C4LT26	EHI_148560		yes	yes	2	6.664E-06	155.84	1	1	1	13665000	1831000	6144300	5689400			1536
FSQFIELLK	K	F	S	L	K	K	0	0	0	0	0	1	1	0	0	1	2	1	0	2	0	1	0	0	0	0	0	9	0	1123.6277	C4LWN1;C4M4V6	C4LWN1	EHI_069430;EHI_028900		yes	no	2	0.0050166	61.765	1	1	1	9388600	1975600	3525700	3887300			1537
FSQFIELLKK	K	F	S	K	K	N	0	0	0	0	0	1	1	0	0	1	2	2	0	2	0	1	0	0	0	0	0	10	1	1251.7227	C4LWN1;C4M4V6	C4LWN1	EHI_069430;EHI_028900		yes	no	3	0.0021962	63.073	1	1	1	6361000	1311800	3220400	1828800			1538
FSSDDFLGK	K	F	S	G	K	F	0	0	0	2	0	0	0	1	0	0	1	1	0	2	0	2	0	0	0	0	0	9	0	1014.4658	C4LXV4	C4LXV4	EHI_087740		yes	yes	2	0.04106	59.645		1		1243600	0	1243600	0			1539
FSSEAVIFDFGK	K	F	S	G	K	F	1	0	0	1	0	0	1	1	0	1	0	1	0	3	0	2	0	0	0	1	0	12	0	1345.6554	C4M9P2	C4M9P2	EHI_080740		yes	yes	2	0.0087608	44.511	1	1	1	3988400	1642500	1600800	745040			1540
FSSHVSGTLGQFYQDVLWGPLDTADDSKR	R	F	S	K	R	T	1	1	0	4	0	2	0	3	1	0	3	1	0	2	1	4	2	1	1	2	0	29	1	3225.5367	CON__Q3T052	CON__Q3T052			yes	yes	4	0.0093213	50.413		1		1159200	0	1159200	0		+	1541
FSSNPDIR	R	F	S	I	R	K	0	1	1	1	0	0	0	0	0	1	0	0	0	1	1	2	0	0	0	0	0	8	0	934.45084	C4M916	C4M916	EHI_192760		yes	yes	2	0.0018634	118.74			1	853440	0	0	853440			1542
FSTEFEYGGSK	R	F	S	S	K	S	0	0	0	0	0	0	2	2	0	0	0	1	0	2	0	2	1	0	1	0	0	11	0	1250.5455	C4M7X1	C4M7X1	EHI_047800		yes	yes	2	7.5959E-06	119.03	1	1	1	35051000	7321500	11043000	16686000			1543
FSWFVDDVEVNTATTK	K	F	S	T	K	P	1	0	1	2	0	0	1	0	0	0	0	1	0	2	0	1	3	1	0	3	0	16	0	1857.8785	CON__ENSEMBL:ENSBTAP00000024462;CON__ENSEMBL:ENSBTAP00000024466	CON__ENSEMBL:ENSBTAP00000024462			no	no	2	0.0096928	40.186	1	1	1	2291900	541540	1042100	708290		+	1544
FSWFVDDVEVNTATTKPR	K	F	S	P	R	E	1	1	1	2	0	0	1	0	0	0	0	1	0	2	1	1	3	1	0	3	0	18	1	2111.0324	CON__ENSEMBL:ENSBTAP00000024462;CON__ENSEMBL:ENSBTAP00000024466	CON__ENSEMBL:ENSBTAP00000024462			no	no	2,3,4	2.6964E-22	171.56	2	3	3	244200000	49773000	124310000	70121000		+	1545
FTAQETNPTNTNCQK	R	F	T	Q	K	A	1	0	3	0	1	2	1	0	0	0	0	1	0	1	1	0	4	0	0	0	0	15	0	1752.7737	C4LUR3	C4LUR3	cpbf6		yes	yes	2	1.276E-13	147.7	1	1	1	9087800	2572100	5834100	681570			1546
FTCESIIPVLLDIMQTTNSISVSK	K	F	T	S	K	E	0	0	1	1	1	1	1	0	0	4	2	1	1	1	1	4	3	0	0	2	0	24	0	2695.3812	Q1EQ39	Q1EQ39	EHI_027720	Coatomer subunit beta	yes	yes	3	0.027328	30.223		1		955640	0	955640	0			1547
FTDELKR	K	F	T	K	R	L	0	1	0	1	0	0	1	0	0	0	1	1	0	1	0	0	1	0	0	0	0	7	1	907.47633	C4M574;C4LVN9	C4M574	EHI_111760;EHI_186720	40S ribosomal protein S12	no	no	2,3	0.00095482	131.04	2	2	1	19100000	3649900	12696000	2754600			1548
FTDEVKR	K	F	T	K	R	L	0	1	0	1	0	0	1	0	0	0	0	1	0	1	0	0	1	0	0	1	0	7	1	893.46068	C4LSC4	C4LSC4	EHI_153330		yes	yes	2,3	0.0015012	100.37	2	2	2	5197700	283440	2711000	2203200			1549
FTEDIKR	K	F	T	K	R	F	0	1	0	1	0	0	1	0	0	1	0	1	0	1	0	0	1	0	0	0	0	7	1	907.47633	C4M5I2	C4M5I2	EHI_111000	3-ketoacyl-CoA synthase	yes	yes	3	0.041715	46.835	1	1	2	4588400	514740	1428600	2645000			1550
FTEDKFDDQEPSTSTNFK	R	F	T	F	K	V	0	0	1	3	0	1	2	0	0	0	0	2	0	3	1	2	3	0	0	0	0	18	1	2134.9331	Q5NT12;C4LYX3	Q5NT12	EhRabP2;EHI_117890		yes	no	2	5.5895E-07	86.488	1	1	1	3729500	479310	2372300	877900			1551
FTENIIDWVLQR	K	F	T	Q	R	R	0	1	1	1	0	1	1	0	0	2	1	0	0	1	0	0	1	1	0	1	0	12	0	1532.7987	C4LWN1;C4M4V6	C4LWN1	EHI_069430;EHI_028900		yes	no	2,3	3.4086E-16	181.66	2	2	2	11354000	1950100	6343100	3060600			1552
FTIHCVNK	K	F	T	N	K	V	0	0	1	0	1	0	0	0	1	1	0	1	0	1	0	0	1	0	0	1	0	8	0	1017.5066	P90545	P90545	abp1		no	no	2	0.0033131	76.478	1			713990	713990	0	0			1553
FTLFNYR	K	F	T	Y	R	V	0	1	1	0	0	0	0	0	0	0	1	0	0	2	0	0	1	0	1	0	0	7	0	959.4865	Q1EQ15	Q1EQ15	EHI_099240		yes	yes	2	0.00064654	154.11	1	1	1	6250000	1755000	2641400	1853500			1554
FTNIDFPVFYLSTSFR	K	F	T	F	R	N	0	1	1	1	0	0	0	0	0	1	1	0	0	4	1	2	2	0	1	1	0	16	0	1952.9672	C4LVJ0	C4LVJ0	EHI_103460		yes	yes	2	5.1442E-05	60.307		1		1222200	0	1222200	0			1555
FTPEEISSMVLTK	K	F	T	T	K	M	0	0	0	0	0	0	2	0	0	1	1	1	1	1	1	2	2	0	0	1	0	13	0	1480.7483	C4M3S5;Q24842	C4M3S5	EHI_052860;Hsp70		yes	no	2	0.00010943	79.875	1	1	1	8019600	1944000	3456000	2619500			1556
FTPESEYNIMFGPDVCGGSK	K	F	T	S	K	R	0	0	1	1	1	0	2	3	0	1	0	1	1	2	2	2	1	0	1	1	0	20	0	2233.966	C4M296;F2VN92	C4M296	EHI_136160		yes	no	2,3	2.4373E-06	63.639	2	2	1	45314000	14763000	29555000	996240			1557
FTPESEYNIMFGPDVCGGSKR	K	F	T	K	R	T	0	1	1	1	1	0	2	3	0	1	0	1	1	2	2	2	1	0	1	1	0	21	1	2390.0671	C4M296;F2VN92	C4M296	EHI_136160		yes	no	3	0.011304	42.908	1	1		2456700	478420	1978300	0			1558
FTPGSFTNQIQK	R	F	T	Q	K	K	0	0	1	0	0	2	0	1	0	1	0	1	0	2	1	1	2	0	0	0	0	12	0	1366.6881	C4M5A0;O15599;O15585	C4M5A0		40S ribosomal protein SA	yes	no	2	3.845E-08	141.71		1	1	79023000	0	38733000	40290000			1559
FTPLDFK	K	F	T	F	K	G	0	0	0	1	0	0	0	0	0	0	1	1	0	2	1	0	1	0	0	0	0	7	0	866.4538	C4M3I8	C4M3I8	EHI_138460		yes	yes	2	0.0072209	75.189	1	1	1	4564800	866610	1956400	1741800			1560
FTPLPSSDSLIQISPTK	K	F	T	T	K	N	0	0	0	1	0	1	0	0	0	2	2	1	0	1	3	4	2	0	0	0	0	17	0	1829.9775	C4LU98	C4LU98	EHI_110470		yes	yes	2	1.1078E-06	77.505		1	1	1389300	0	930420	458900			1561
FTPNDEGCLIER	K	F	T	E	R	V	0	1	1	1	1	0	2	1	0	1	1	0	0	1	1	0	1	0	0	0	0	12	0	1449.6558	C4M2S3	C4M2S3	EHI_161070		yes	yes	2	1.4069E-06	104.59	1	1	1	12394000	2455100	8287700	1651300			1562
FTQDAIIK	R	F	T	I	K	R	1	0	0	1	0	1	0	0	0	2	0	1	0	1	0	0	1	0	0	0	0	8	0	934.51238	C4LTQ0;C4M8C9;C4M6S2	C4LTQ0	EHI_050130;EHI_185580;EHI_184470		yes	no	2	0.020541	57.722	1	2	1	57588000	6211300	40153000	11224000			1563
FTQDAIIKR	R	F	T	K	R	L	1	1	0	1	0	1	0	0	0	2	0	1	0	1	0	0	1	0	0	0	0	9	1	1090.6135	C4LTQ0;C4M8C9;C4M6S2	C4LTQ0	EHI_050130;EHI_185580;EHI_184470		yes	no	3	4.3961E-05	113.71	1	1	1	12163000	1441400	4328000	6393300			1564
FTSHFVSVHR	R	F	T	H	R	G	0	1	0	0	0	0	0	0	2	0	0	0	0	2	0	2	1	0	0	2	0	10	0	1215.6149	C4MAB3	C4MAB3	EHI_186020	DNA-directed RNA polymerase	yes	yes	3	0.0072932	46.796			1	450130	0	0	450130			1565
FTTEFNEELMNVFR	K	F	T	F	R	N	0	1	2	0	0	0	3	0	0	0	1	0	1	3	0	0	2	0	0	1	0	14	0	1775.8189	C4M105	C4M105	EHI_135190		yes	yes	2	7.3047E-16	160.38	1	1	1	2507500	580080	1233200	694240			1566
FTVEHGNFQIVGDDLLVTNPAR	K	F	T	A	R	V	1	1	2	2	0	1	1	2	1	1	2	0	0	2	1	0	2	0	0	3	0	22	0	2441.2339	P51555;C4LXE8	P51555	ENL-1;EHI_130700	Enolase 1	yes	no	2,3	3.1145E-33	161.68	2	2	2	37573000	5401100	4658400	27514000			1567
FTYALESFNFGSLASNPLTK	R	F	T	T	K	E	2	0	2	0	0	0	1	1	0	0	3	1	0	3	1	3	2	0	1	0	0	20	0	2206.0946	C4M3Z4	C4M3Z4	EHI_185260		yes	yes	2	1.089E-06	73.294	1	1	1	2979400	538820	1807200	633380			1568
FTYDGDSSLQLSSR	R	F	T	S	R	V	0	1	0	2	0	1	0	1	0	0	2	0	0	1	0	4	1	0	1	0	0	14	0	1574.7213	C4LWE5	C4LWE5	EHI_096320		yes	yes	2	2.8359E-13	148.52	1	1	1	10282000	3269800	4060200	2952300			1569
FVACGGLDNIVSIYSIAPK	K	F	V	P	K	S	2	0	1	1	1	0	0	2	0	3	1	1	0	1	1	2	0	0	1	2	0	19	0	2023.0448	C4LZ87	C4LZ87	EHI_000240		yes	yes	2	4.6344E-06	64.705		1		1595700	0	1595700	0			1570
FVADGVFYAELNELLQR	K	F	V	Q	R	E	2	1	1	1	0	1	2	1	0	0	3	0	0	2	0	0	0	0	1	2	0	17	0	1983.0102	C4LT02	C4LT02			yes	yes	2,3	2.1833E-15	145.69	2	2	2	15700000	922130	8112500	6665600			1571
FVDEAQAISR	R	F	V	S	R	L	2	1	0	1	0	1	1	0	0	1	0	0	0	1	0	1	0	0	0	1	0	10	0	1134.5669	C4M0P2	C4M0P2	EHI_008780		yes	yes	2	0.00093665	72.2			1	582770	0	0	582770			1572
FVDETTKNELK	K	F	V	L	K	A	0	0	1	1	0	0	2	0	0	0	1	2	0	1	0	0	2	0	0	1	0	11	1	1322.6718	B1N316;C4M2R7;C4LZP6	B1N316	EHI_160990;EHI_038620		yes	no	2,3	3.5659E-08	182.29	2	2	2	109520000	18090000	48077000	43351000			1573
FVDLVDK	K	F	V	D	K	T	0	0	0	2	0	0	0	0	0	0	1	1	0	1	0	0	0	0	0	2	0	7	0	834.44872	C4M6J3	C4M6J3	EHI_060380		yes	yes	2	0.0046408	85.813	1			2207000	2207000	0	0			1574
FVEIQLVGAK	K	F	V	A	K	G	1	0	0	0	0	1	1	1	0	1	1	1	0	1	0	0	0	0	0	2	0	10	0	1102.6386	Q5FZL6;C4LYS4	Q5FZL6	NSF;EHI_004640		yes	no	2	0.0070766	53.124		1		2919300	0	2919300	0			1575
FVELTTSVFR	K	F	V	F	R	K	0	1	0	0	0	0	1	0	0	0	1	0	0	2	0	1	2	0	0	2	0	10	0	1197.6394	B1N4A1	B1N4A1	EHI_120360		yes	yes	2	5.8017E-06	150.61	1	1		14536000	4645400	9890700	0			1576
FVFISWAGEGIK	K	F	V	I	K	K	1	0	0	0	0	0	1	2	0	2	0	1	0	2	0	1	0	1	0	1	0	12	0	1352.7129	C4M4P4	C4M4P4	EHI_168340		yes	yes	2	0.00022891	80.69	1	1	2	37437000	1473400	5218900	30745000			1577
FVFPYDYPK	K	F	V	P	K	N	0	0	0	1	0	0	0	0	0	0	0	1	0	2	2	0	0	0	2	1	0	9	0	1174.5699	C4LUH3	C4LUH3	EHI_049740		yes	yes	2	0.06432	37.508			1	836420	0	0	836420			1578
FVGGFDAEEVISFAK	R	F	V	A	K	N	2	0	0	1	0	0	2	2	0	1	0	1	0	3	0	1	0	0	0	2	0	15	0	1614.793	C4M067	C4M067	EHI_021560		yes	yes	2	5.4469E-06	87.519	2	1	2	28284000	5021000	9664400	13598000			1579
FVGHEGDVMSVAFSADNTK	R	F	V	T	K	I	2	0	1	2	0	0	1	2	1	0	0	1	1	2	0	2	1	0	0	3	0	19	0	2009.9153	C4LU92;C4LTS8	C4LU92	EHI_110400;EHI_050550		yes	no	2,3	1.6046E-13	110.77	1		2	10644000	362540	0	10281000			1580
FVIDQFR	K	F	V	F	R	G	0	1	0	1	0	1	0	0	0	1	0	0	0	2	0	0	0	0	0	1	0	7	0	923.4865	C4M3I0;Q8WQT5;B1N5W3;B1N613	C4M3I0	EHI_138380;EHI_129000;EHI_043240	Phosphorylase	yes	no	2	0.0035012	88.029	1	1	1	30773000	8514800	11273000	10986000			1581
FVIEEQRK	K	F	V	R	K	E	0	1	0	0	0	1	2	0	0	1	0	1	0	1	0	0	0	0	0	1	0	8	1	1047.5713	C4M2X1	C4M2X1	EHI_048580		yes	yes	2	0.047203	58.426		1		447360	0	447360	0			1582
FVIFFIK	R	F	V	I	K	Q	0	0	0	0	0	0	0	0	0	2	0	1	0	3	0	0	0	0	0	1	0	7	0	912.54731	C4M2E3	C4M2E3	EHI_158240	3-ketoacyl-CoA synthase	yes	yes	2	0.0033852	88.734	1	1	1	13599000	2729900	8459400	2409700			1583
FVIGVIEK	K	F	V	E	K	S	0	0	0	0	0	0	1	1	0	2	0	1	0	1	0	0	0	0	0	2	0	8	0	903.54295	C4M2Z1	C4M2Z1	EHI_074020		yes	yes	2	0.0017706	114.5	1	1	1	4605900	1185900	2331000	1089000			1584
FVIHDPAVYK	K	F	V	Y	K	L	1	0	0	1	0	0	0	0	1	1	0	1	0	1	1	0	0	0	1	2	0	10	0	1187.6339	C4M758	C4M758	EHI_083250		yes	yes	2,3	0.00018526	91.549	2	2	2	43402000	8177500	25216000	10008000			1585
FVISQLPIK	K	F	V	I	K	I	0	0	0	0	0	1	0	0	0	2	1	1	0	1	1	1	0	0	0	1	0	9	0	1043.6379	C4LSY3;P49009;B1N2K7	C4LSY3	EHI_148130;HEXA;EHI_110500	Beta-hexosaminidase;Beta-hexosaminidase subunit alpha	yes	no	2	0.003307	66.299	1	1	1	1912300	598650	964930	348670			1586
FVLENVPAKN	K	F	V	K	N	-	1	0	2	0	0	0	1	0	0	0	1	1	0	1	1	0	0	0	0	2	0	10	1	1129.6132	C4M5V0	C4M5V0	EHI_026340	Thioredoxin	yes	yes	2	0.0010753	112.11	1	1	1	36156000	4604900	15758000	15794000			1587
FVLLHDYWLNR	K	F	V	N	R	T	0	1	1	1	0	0	0	0	1	0	3	0	0	1	0	0	0	1	1	1	0	11	0	1474.7721	C4LU25	C4LU25	EHI_068320		yes	yes	3	4.3788E-06	105.52	1	1	1	5684200	1148100	3021600	1514500			1588
FVLPEDQK	R	F	V	Q	K	V	0	0	0	1	0	1	1	0	0	0	1	1	0	1	1	0	0	0	0	1	0	8	0	974.5073	C4M2H3	C4M2H3	cpbf7		yes	yes	2	0.0016752	87.696	1	1	2	10148000	1967300	3280500	4900600			1589
FVLSTLEEINWK	K	F	V	W	K	K	0	0	1	0	0	0	2	0	0	1	2	1	0	1	0	1	1	1	0	1	0	12	0	1477.7817	C4MAK2	C4MAK2	EHI_017000		yes	yes	2	0.0007071	63.091	1	1	1	3059400	665120	1112200	1282000			1590
FVLTMQNNETGIIFDSK	K	F	V	S	K	E	0	0	2	1	0	1	1	1	0	2	1	1	1	2	0	1	2	0	0	1	0	17	0	1955.9663	C4LSA8	C4LSA8	EHI_153160		yes	yes	2	7.6713E-14	127.83	1	1	1	4508900	1108000	3400900	0			1591
FVNFDQAAEDAAK	R	F	V	A	K	A	4	0	1	2	0	1	1	0	0	0	0	1	0	2	0	0	0	0	0	1	0	13	0	1424.6572	C4M8B5	C4M8B5	EHI_101240		yes	yes	2	8.1994E-07	82.069	1	1	1	73662000	3351900	25984000	44326000			1592
FVQCFGSFGWSGEGVK	R	F	V	V	K	N	0	0	0	0	1	1	1	4	0	0	0	1	0	3	0	2	0	1	0	2	0	16	0	1790.8086	B1N2F9	B1N2F9			yes	yes	2	8.3566E-11	109.79	1	1	1	14571000	3356200	9200100	2015000			1593
FVQGIFLVK	R	F	V	V	K	Y	0	0	0	0	0	1	0	1	0	1	1	1	0	2	0	0	0	0	0	2	0	9	0	1049.6274	C4M8B0;Q24805;B1N4V4;Q24804	C4M8B0	EHI_058090;EhRAP2;EHI_049030;EhRAP1		no	no	2	0.0010886	72.23	1	1	1	36598000	5012000	14892000	16694000			1594
FVQLTDDPSLDSEHFR	K	F	V	F	R	T	0	1	0	3	0	1	1	0	1	0	2	0	0	2	1	2	1	0	0	1	0	16	0	1904.8905	C4LTM0;Q8MZT0;Q8MZS9;Q24835;P32022;B1N3C7;P23502	C4LTM0	EHI_012270;hgl;hgl3;EHI_133900;CEL-170/4	Galactose-inhibitable lectin 170 kDa subunit;170 kDa surface lectin	no	no	2	2.9704E-27	198.16	1	1	1	21278000	1703200	2977600	16598000			1595
FVSAGWDNQVK	K	F	V	V	K	T	1	0	1	1	0	1	0	1	0	0	0	1	0	1	0	1	0	1	0	2	0	11	0	1249.6091	C4LU92;C4LTS8	C4LU92	EHI_110400;EHI_050550		yes	no	2	7.5799E-06	119.34	1	1	2	46953000	1250600	9926600	35776000			1596
FVSDQFSEVTK	R	F	V	T	K	S	0	0	0	1	0	1	1	0	0	0	0	1	0	2	0	2	1	0	0	2	0	11	0	1285.619	B1N3J0;Q9BLF1	B1N3J0	EHI_059670;EhRabD1		yes	no	2	0.00070061	63.944			1	2584500	0	0	2584500			1597
FVSLFGK	R	F	V	G	K	I	0	0	0	0	0	0	0	1	0	0	1	1	0	2	0	1	0	0	0	1	0	7	0	796.44833	Q24801;P37213;B1N2H6	Q24801	EHI_009530;PPDK;EHI_045090	Pyruvate, phosphate dikinase	yes	no	2	0.0051712	84.699		1	1	3312200	0	1198200	2114000			1598
FVSNELSQSYNIMTNLAQK	R	F	V	Q	K	V	1	0	3	0	0	2	1	0	0	1	2	1	1	1	0	3	1	0	1	1	0	19	0	2186.0678	C4M6V2	C4M6V2	EHI_170590		yes	yes	2	0.0059539	40.968	1	1	1	2595500	330180	1081000	1184300			1599
FVSNNDIPLYIETSSK	K	F	V	S	K	K	0	0	2	1	0	0	1	0	0	2	1	1	0	1	1	3	1	0	1	1	0	16	0	1825.9098	Q9BLE5;C4M535	Q9BLE5	EhRabH;EHI_128180		yes	no	2	8.675E-05	58.712		2	1	7579600	0	5491600	2088000			1600
FVTKPHPVFTR	K	F	V	T	R	K	0	1	0	0	0	0	0	0	1	0	0	1	0	2	2	0	2	0	0	2	0	11	1	1327.7401	C4LUK8	C4LUK8	EHI_022950		yes	yes	3	0.00012146	99.5	1	1	1	31143000	4886800	11562000	14695000			1601
FVTNLVIAALVGNK	K	F	V	N	K	V	2	0	2	0	0	0	0	1	0	1	2	1	0	1	0	0	1	0	0	3	0	14	0	1457.8606	C4LVM7	C4LVM7	EHI_103850		yes	yes	2	0.0049001	43.03	1	1		1325900	135480	1190400	0			1602
FVVIGGAR	K	F	V	A	R	D	1	1	0	0	0	0	0	2	0	1	0	0	0	1	0	0	0	0	0	2	0	8	0	817.48102	C4LYI6	C4LYI6	EHI_093950		yes	yes	2	0.0026721	85.265	1	1	1	5493100	1232900	2640000	1620200			1603
FVVVVADDSDPIFTETFGESEEVK	K	F	V	V	K	S	1	0	0	3	0	0	4	1	0	1	0	1	0	3	1	2	2	0	0	5	0	24	0	2658.2589	C4M8V7	C4M8V7	EHI_113910		yes	yes	2,3	0.040782	35.66	2	2	2	11158000	968360	7194500	2994900			1604
FVYIYDYPFTDSR	R	F	V	S	R	H	0	1	0	2	0	0	0	0	0	1	0	0	0	2	1	1	1	0	3	1	0	13	0	1684.7773	B1N2V4	B1N2V4	EHI_159870		yes	yes	2	0.00028721	65.043	1	1	1	12757000	1883500	5129500	5743600			1605
FVYVHPYK	R	F	V	Y	K	T	0	0	0	0	0	0	0	0	1	0	0	1	0	1	1	0	0	0	2	2	0	8	0	1051.5491	C4M5G9	C4M5G9	EHI_058330		yes	yes	3	0.037101	38.962	1	1	1	4944800	743790	2494700	1706300			1606
FVYVHPYPTEWYPEYNSTTK	R	F	V	T	K	Y	0	0	1	0	0	0	2	0	1	0	0	1	0	1	3	1	3	1	4	2	0	20	0	2520.1638	C4LXZ9;Q03077	C4LXZ9	EHI_035690	Galactose-inhibitable lectin 35 kDa subunit	yes	no	2,3	1.2936E-09	75.564	2	1	2	26954000	7157600	1208400	18588000			1607
FVYVHPYPTSYYQNSNQNK	R	F	V	N	K	W	0	0	3	0	0	2	0	0	1	0	0	1	0	1	2	2	1	0	4	2	0	19	0	2348.0862	C4LT47	C4LT47	EHI_148790		yes	yes	2	3.9447E-22	149	1	1	1	10695000	2018900	5768400	2907900			1608
FVYVHPYSTDWYPEYHSK	R	F	V	S	K	V	0	0	0	1	0	0	1	0	2	0	0	1	0	1	2	2	1	1	4	2	0	18	0	2317.048	Q24846;B1N2L3	Q24846	lgl2;EHI_049690		yes	no	4	0.00044613	38.777	1	1	1	13125000	2313700	5294700	5517100			1609
FWHNILPEIR	R	F	W	I	R	G	0	1	1	0	0	0	1	0	1	2	1	0	0	1	1	0	0	1	0	0	0	10	0	1323.7088	C4LU18	C4LU18	EHI_068250	Adenosylhomocysteinase	yes	yes	3	0.0032743	51.276	1	1	1	1247200	191870	215430	839850			1610
FWLIEDFLSPEGR	K	F	W	G	R	I	0	1	0	1	0	0	2	1	0	1	2	0	0	2	1	1	0	1	0	0	0	13	0	1607.7984	C4M0W6	C4M0W6	EHI_015280		yes	yes	2	0.0022941	57.434			1	590120	0	0	590120			1611
FWSSEDITDPESHEVR	R	F	W	V	R	A	0	1	0	2	0	0	3	0	1	1	0	0	0	1	1	3	1	1	0	1	0	16	0	1932.849	Q86M34;C4M7C8	Q86M34	HEXB;EHI_007330	Beta-hexosaminidase subunit beta;Beta-hexosaminidase	yes	no	2,3	1.1119E-06	80.387	2	2	2	83095000	20209000	45803000	17083000			1612
FWTFPEVLR	R	F	W	L	R	D	0	1	0	0	0	0	1	0	0	0	1	0	0	2	1	0	1	1	0	1	0	9	0	1193.6233	CON__Q1RMK2	CON__Q1RMK2			yes	yes	1,2	1.383E-05	150.36	2	1	1	230790000	49218000	126070000	55502000		+	1613
FYALFDPTFAK	R	F	Y	A	K	K	2	0	0	1	0	0	0	0	0	0	1	1	0	3	1	0	1	0	1	0	0	11	0	1318.6598	C4LTI8	C4LTI8	EHI_011940		yes	yes	2	0.00042284	78.342	1	1	1	6704900	1276000	2664200	2764700			1614
FYANAHSHNSVSSR	K	F	Y	S	R	T	2	1	2	0	0	0	0	0	2	0	0	0	0	1	0	4	0	0	1	1	0	14	0	1575.7179	C4LZX1	C4LZX1	EHI_194600		yes	yes	2,3	1.1397E-13	150.22	2		2	5583400	2419000	0	3164400			1615
FYDCNKDNEQVK	K	F	Y	V	K	K	0	0	2	2	1	1	1	0	0	0	0	2	0	1	0	0	0	0	1	1	0	12	1	1558.6722	C4M067	C4M067	EHI_021560		yes	yes	2	6.857E-13	196.02	1	1	1	6126000	2009400	3620300	496240			1616
FYDCNKDNEQVKK	K	F	Y	K	K	Y	0	0	2	2	1	1	1	0	0	0	0	3	0	1	0	0	0	0	1	1	0	13	2	1686.7672	C4M067	C4M067	EHI_021560		yes	yes	2,3,4	4.8664E-05	107.99	3	3	3	28809000	9541400	16539000	2728800			1617
FYDDDKVTHLQFDYLIK	K	F	Y	I	K	I	0	0	0	4	0	1	0	0	1	1	2	2	0	2	0	0	1	0	2	1	0	17	1	2159.0575	O76754;C4M6L6	O76754	Rhoxi;EHI_147570		yes	no	3	0.04656	33.082	1	1	1	5620500	840120	2752400	2028000			1618
FYEYSSLDVEPYQPR	R	F	Y	P	R	R	0	1	0	1	0	1	2	0	0	0	1	0	0	1	2	2	0	0	3	1	0	15	0	1891.8628	C4LWB0	C4LWB0	EHI_155590		yes	yes	2	2.4364E-20	170.79			1	2679100	0	0	2679100			1619
FYHNNMGVFNSLENQYPSR	R	F	Y	S	R	S	0	1	4	0	0	1	1	1	1	0	1	0	1	2	1	2	0	0	2	1	0	19	0	2316.0382	C4M173;C4LXX0	C4M173	EHI_107320;EHI_035390		yes	no	3	3.9706E-07	70.334	1	1	1	5225700	647850	1444600	3133300			1620
FYHPDKEDGMLSK	R	F	Y	S	K	L	0	0	0	2	0	0	1	1	1	0	1	2	1	1	1	1	0	0	1	0	0	13	1	1565.7184	CON__Q2UVX4	CON__Q2UVX4			yes	yes	3	0.023681	48.527	1	1	1	2292600	537090	1259300	496280		+	1621
FYIAAAK	K	F	Y	A	K	L	3	0	0	0	0	0	0	0	0	1	0	1	0	1	0	0	0	0	1	0	0	7	0	782.43268	C4M296;F2VN92	C4M296	EHI_136160		yes	no	2	0.0081698	75.311	1	1	1	117360000	34587000	56094000	26674000			1622
FYIGDGIPFIPLR	K	F	Y	L	R	L	0	1	0	1	0	0	0	2	0	3	1	0	0	2	2	0	0	0	1	0	0	13	0	1506.8235	C4M2Z1	C4M2Z1	EHI_074020		yes	yes	2	4.7453E-05	86.911	1	1	1	5930300	1135000	3133500	1661800			1623
FYPIIPLK	R	F	Y	L	K	F	0	0	0	0	0	0	0	0	0	2	1	1	0	1	2	0	0	0	1	0	0	8	0	989.59499	C4M0H4	C4M0H4	EHI_007010		yes	yes	2	0.04367	48.561	1	1	1	1233600	306640	472750	454240			1624
FYQGNYEQNILLR	R	F	Y	L	R	P	0	1	2	0	0	2	1	1	0	1	2	0	0	1	0	0	0	0	2	0	0	13	0	1656.826	C4M5G9;C4LT47	C4LT47	EHI_058330;EHI_148790		no	no	2	1.9449E-05	86.772	1	2	2	12387000	1342400	6865800	4178800			1625
FYQGNYEQNILLRPLK	R	F	Y	L	K	M	0	1	2	0	0	2	1	1	0	1	3	1	0	1	1	0	0	0	2	0	0	16	1	1995.0578	C4M5G9;C4LT47	C4LT47	EHI_058330;EHI_148790		no	no	3	2.1531E-11	127.32	1	1	1	104180000	27067000	43997000	33119000			1626
FYQIEGYDIFPITEHEEESFR	K	F	Y	F	R	E	0	1	0	1	0	1	5	1	1	3	0	0	0	3	1	1	1	0	2	0	0	21	0	2648.2071	C4LW32	C4LW32	EHI_141860		yes	yes	3	1.9651E-06	58.093	1	1	1	5589600	206260	3179100	2204200			1627
FYTIDAIK	K	F	Y	I	K	I	1	0	0	1	0	0	0	0	0	2	0	1	0	1	0	0	1	0	1	0	0	8	0	969.51713	Q24818;C4LTX6;Q24860	Q24818	pfo1;EHI_051060		yes	no	2	0.012618	63.419	1	1	1	10481000	1462700	4070100	4948000			1628
FYTLVSYVPVASFK	K	F	Y	F	K	G	1	0	0	0	0	0	0	0	0	0	1	1	0	2	1	2	1	0	2	3	0	14	0	1619.8599	C4LU13;C4M8A9	C4LU13	EHI_058080		yes	no	2	3.354E-10	109.83	1	1	1	69084000	3809000	32111000	33164000			1629
FYYDSWSSDTIFEFLK	R	F	Y	L	K	E	0	0	0	2	0	0	1	0	0	1	1	1	0	3	0	3	1	1	2	0	0	16	0	2046.9251	C4MAK2	C4MAK2	EHI_017000		yes	yes	2	2.1718E-05	61.962	1	1	1	2507400	322140	1603900	581360			1630
GADIEQIADSYQQFDEETNQK	K	G	A	Q	K	-	2	0	1	3	0	4	3	1	0	2	0	1	0	1	0	1	1	0	1	0	0	21	0	2428.0666	C4LYD9	C4LYD9	EHI_008030		yes	yes	2	9.2764E-24	154.26		1	1	6675700	0	2252400	4423200			1631
GADVSQYLQK	K	G	A	Q	K	Q	1	0	0	1	0	2	0	1	0	0	1	1	0	0	0	1	0	0	1	1	0	10	0	1107.556	C4LU72;Q07569	C4LU72	EHI_110180;mhcA		yes	no	2	7.2725E-07	167.12	1	1	1	38633000	5779400	18517000	14337000			1632
GADYVEK	R	G	A	E	K	E	1	0	0	1	0	0	1	1	0	0	0	1	0	0	0	0	0	0	1	1	0	7	0	780.36538	Q5XWD1;C4MB38	Q5XWD1	PDI;EHI_071590		yes	no	1,2	0.0070939	78.324	2	1	1	35093000	20696000	7619600	6777200			1633
GADYVEKEK	R	G	A	E	K	A	1	0	0	1	0	0	2	1	0	0	0	2	0	0	0	0	0	0	1	1	0	9	1	1037.5029	Q5XWD1;C4MB38	Q5XWD1	PDI;EHI_071590		yes	no	2	4.1722E-05	136.99	1	1	1	20904000	7903400	5782700	7217500			1634
GAEGISIYK	K	G	A	Y	K	T	1	0	0	0	0	0	1	2	0	2	0	1	0	0	0	1	0	0	1	0	0	9	0	936.49165	P49230;C4MB21;Q76N78	P49230	EHI_176140	Profilin	yes	no	2	0.02183	69.375			1	10059000	0	0	10059000			1635
GAEQNGEVANYVETEQIIR	R	G	A	I	R	V	2	1	2	0	0	2	4	2	0	2	0	0	0	0	0	0	1	0	1	2	0	19	0	2119.0182	C4LW32	C4LW32	EHI_141860		yes	yes	2	4.1175E-10	93.371			1	1122800	0	0	1122800			1636
GAFFQNK	K	G	A	N	K	V	1	0	1	0	0	1	0	1	0	0	0	1	0	2	0	0	0	0	0	0	0	7	0	810.40244	Q86M34;C4M7C8	Q86M34	HEXB;EHI_007330	Beta-hexosaminidase subunit beta;Beta-hexosaminidase	yes	no	2	0.0032816	107.55	1	1	1	6045800	1598200	3429100	1018500			1637
GAIIEIDPAPFR	K	G	A	F	R	L	2	1	0	1	0	0	1	1	0	3	0	0	0	1	2	0	0	0	0	0	0	12	0	1297.703	C4M0Q2;C4MAX2;C4M8Y8	C4M0Q2	EHI_029350;EHI_086510	40S ribosomal protein S8	yes	no	2	6.8809E-08	137.89	1	1	1	99118000	7853200	50719000	40546000			1638
GALGAILVYDVTKK	R	G	A	K	K	S	2	0	0	1	0	0	0	2	0	1	2	2	0	0	0	0	1	0	1	2	0	14	1	1446.8446	Q5NT42	Q5NT42	EhRab11D		yes	yes	3	0.00089804	61.167	1		1	4211800	1581700	0	2630100			1639
GALGALVVYDITKK	R	G	A	K	K	T	2	0	0	1	0	0	0	2	0	1	2	2	0	0	0	0	1	0	1	2	0	14	1	1446.8446	Q9BLE4	Q9BLE4	EhRab11B		yes	yes	2,3	5.1839E-05	79.875	2	2	1	25713000	3871700	16427000	5413500			1640
GALTDVLEESTLWMAK	K	G	A	A	K	N	2	0	0	1	0	0	2	1	0	0	3	1	1	0	0	1	2	1	0	1	0	16	0	1762.8811	C4M3L1	C4M3L1	EHI_109920		yes	yes	3	6.0962E-05	54.859	1	1	1	797400	192310	449340	155750			1641
GAPEILK	K	G	A	L	K	G	1	0	0	0	0	0	1	1	0	1	1	1	0	0	1	0	0	0	0	0	0	7	0	726.42759	C4LZY3	C4LZY3	EHI_065670		yes	yes	2	0.013487	73.039	1		1	2200500	404750	0	1795700			1642
GAPEVILSK	K	G	A	S	K	C	1	0	0	0	0	0	1	1	0	1	1	1	0	0	1	1	0	0	0	1	0	9	0	912.52803	C4M1F1	C4M1F1	EHI_030830		yes	yes	2	0.031161	50.372	1	1	1	7208100	1983300	3377800	1847000			1643
GASGALLVYDISR	R	G	A	S	R	K	2	1	0	1	0	0	0	2	0	1	2	0	0	0	0	2	0	0	1	1	0	13	0	1320.7038	Q5NT27	Q5NT27	EhRab2C		yes	yes	2	3.3229E-17	196.7	1		1	7282400	556070	0	6726300			1644
GATEITTTITK	K	G	A	T	K	L	1	0	0	0	0	0	1	1	0	2	0	1	0	0	0	0	5	0	0	0	0	11	0	1134.6132	CON__ENSEMBL:ENSBTAP00000024146	CON__ENSEMBL:ENSBTAP00000024146			yes	yes	2	0.00074427	75.788	1	1	1	20265000	2747000	13472000	4045300		+	1645
GAVDFMEANEAPRPVTIR	K	G	A	I	R	V	3	2	1	1	0	0	2	1	0	1	0	0	1	1	2	0	1	0	0	2	0	18	1	1971.9836	C4LWT4	C4LWT4	EHI_198880		yes	yes	3	0.043297	51.495			1	0	0	0	0			1646
GAVGALVVYDITK	R	G	A	T	K	E	2	0	0	1	0	0	0	2	0	1	1	1	0	0	0	0	1	0	1	3	0	13	0	1304.734	Q6AW60;O15785	Q6AW60	EhRAB11A;Rab11		yes	no	2	0.0036069	50.659	1	1	1	30142000	6450000	12739000	10953000			1647
GAYDSVLLCPHK	R	G	A	H	K	T	1	0	0	1	1	0	0	1	1	0	2	1	0	0	1	1	0	0	1	1	0	12	0	1358.6653	O00851;C4LUC7	O00851	EHI_110810		yes	no	3	0.023879	36.447	1	1	1	2606100	515210	1610600	480290			1648
GAYVLLSFDENTKPITK	K	G	A	T	K	I	1	0	1	1	0	0	1	1	0	1	2	2	0	1	1	1	2	0	1	1	0	17	1	1895.004	C4M672	C4M672	EHI_117570	Serine/threonine-protein phosphatase	yes	yes	3	0.065163	25.611	1	1	1	2859400	604460	1286500	968480			1649
GCEVSISGK	K	G	C	G	K	L	0	0	0	0	1	0	1	2	0	1	0	1	0	0	0	2	0	0	0	1	0	9	0	935.43823	C4LT02	C4LT02			yes	yes	2	0.00021063	92.838	1	1	1	13385000	2205900	9427300	1752300			1650
GDDSQLHIIILDELDAICK	R	G	D	C	K	Q	1	0	0	4	1	1	1	1	1	4	3	1	0	0	0	1	0	0	0	0	0	19	0	2167.0831	Q5FZL6;C4LYS4	Q5FZL6	NSF;EHI_004640		yes	no	3	0.0066697	39.387	1	1	1	3037600	495680	1914300	627630			1651
GDEEVQALVVDNGSGMCK	M	G	D	C	K	A	1	0	1	2	1	1	2	3	0	0	1	1	1	0	0	1	0	0	0	3	0	18	0	1906.8401	P11426;B1N2P0;B1N5D1	P11426	EHI_161200	Actin	yes	no	2	6.0066E-07	81.157	1	1	1	4711900	480540	1820300	2411100			1652
GDEILVFVGADSTAEGIVHFK	K	G	D	F	K	M	2	0	0	2	0	0	2	3	1	2	1	1	0	2	0	1	1	0	0	3	0	21	0	2203.1161	C4M1X3	C4M1X3	cpbf1		yes	yes	3	3.1546E-06	64.522	1	1	1	1877300	142100	1331100	404080			1653
GDIEILDGTETLK	K	G	D	L	K	V	0	0	0	2	0	0	2	2	0	2	2	1	0	0	0	0	2	0	0	0	0	13	0	1402.7191	C4M730	C4M730	EHI_183510		yes	yes	2	0.00043936	65.495	1	1	1	5801500	616260	2983200	2202100			1654
GDKDHSGMISVK	K	G	D	V	K	E	0	0	0	2	0	0	0	2	1	1	0	2	1	0	0	2	0	0	0	1	0	12	1	1272.6132	B1N2G5	B1N2G5	EHI_148810		yes	yes	3	0.031581	49.483	1	1	1	1750000	473640	866940	409430			1655
GDLEAFLAR	K	G	D	A	R	E	2	1	0	1	0	0	1	1	0	0	2	0	0	1	0	0	0	0	0	0	0	9	0	990.51345	Q24818;C4LTX6;Q24860	Q24818	pfo1;EHI_051060		yes	no	1,2	0.0061491	72.492	1	1	1	4844200	1775400	2473700	595070			1656
GDLYQLK	K	G	D	L	K	A	0	0	0	1	0	1	0	1	0	0	2	1	0	0	0	0	0	0	1	0	0	7	0	835.44397	B1N2Z3	B1N2Z3			yes	yes	2	0.022162	64.523	1	1	1	32231000	5555300	18492000	8183700			1657
GDNNPVDDR	K	G	D	D	R	G	0	1	2	3	0	0	0	1	0	0	0	0	0	0	1	0	0	0	0	1	0	9	0	1000.421	C4LVB9	C4LVB9	EHI_197020		yes	yes	2	0.0012395	70.929	1	1	1	4230800	207920	1222800	2800100			1658
GDQATYNCDISQQLR	K	G	D	L	R	F	1	1	1	2	1	3	0	1	0	1	1	0	0	0	0	1	1	0	1	0	0	15	0	1767.7846	C4M8S6	C4M8S6	EHI_146950		yes	yes	2	2.6985E-12	122.33	1	1		3483300	1066900	2416400	0			1659
GDQITQGGVTWNAHVFDPEGNEIPIEQK	K	G	D	Q	K	D	1	0	2	2	0	3	3	4	1	3	0	1	0	1	2	0	2	1	0	2	0	28	0	3078.4683	P90545	P90545	abp1		no	no	3	0.034847	30.702	1	1	1	9376900	2576200	3856800	2943800			1660
GDQNNQLQATNK	K	G	D	N	K	E	1	0	3	1	0	3	0	1	0	0	1	1	0	0	0	0	1	0	0	0	0	12	0	1329.6273	C4LU72	C4LU72	EHI_110180		yes	yes	2	2.912E-08	144.28			1	8746000	0	0	8746000			1661
GDSYATDNIK	K	G	D	I	K	L	1	0	1	2	0	0	0	1	0	1	0	1	0	0	0	1	1	0	1	0	0	10	0	1082.488	C4LTM0	C4LTM0	EHI_012270		yes	yes	2	3.1291E-05	145.9	1	1	1	54551000	12064000	28600000	13886000			1662
GDVLSDLEDETSHLVESADGFK	R	G	D	F	K	S	1	0	0	4	0	0	3	2	1	0	3	1	0	1	0	3	1	0	0	2	0	22	0	2362.0812	Q7Z0T4	Q7Z0T4	SYBL2		yes	yes	3	0.044625	27.542			1	736040	0	0	736040			1663
GDVSICSAGVDYNYRE	R	G	D	R	E	-	1	1	1	2	1	0	1	2	0	1	0	0	0	0	0	2	0	0	2	2	0	16	1	1803.7734	O97368;C4LWG9	O97368	EHI_096570		yes	no	2	8.3553E-05	90.561	1	1	1	5835400	1374400	2845000	1616000			1664
GDVVFSDALNHSSIITGIK	K	G	D	I	K	S	1	0	1	2	0	0	0	2	1	3	1	1	0	1	0	3	1	0	0	2	0	19	0	1972.0266	C4LSR6	C4LSR6	EHI_152280		yes	yes	3	4.2437E-07	78.401	1	1	1	14502000	4342200	6642400	3517500			1665
GDVVHFVYR	R	G	D	Y	R	N	0	1	0	1	0	0	0	1	1	0	0	0	0	1	0	0	0	0	1	3	0	9	0	1090.556	C4LZA2;C4LZU1;B1N384;C4LXX5	C4LZA2	EHI_000510;EHI_194270;EHI_064710;EHI_035440		no	no	1,3	0.00062715	77.923		1	2	16229000	0	404130	15825000			1666
GEADAMSLDGGYLYIAGK	K	G	E	G	K	C	3	0	0	2	0	0	1	4	0	1	2	1	1	0	0	1	0	0	2	0	0	18	0	1829.8506	CON__Q29443;CON__Q0IIK2	CON__Q29443			yes	no	2	0.00035611	61.127	1	1	1	2863600	825290	1409100	629220		+	1667
GECWFPSECLDTIVTK	R	G	E	T	K	L	0	0	0	1	2	0	2	1	0	1	1	1	0	1	1	1	2	1	0	1	0	16	0	1940.8648	C4M2Z1	C4M2Z1	EHI_074020		yes	yes	2	0.054776	38.261		1		0	0	0	0			1668
GEDAPNTTSPSTEK	K	G	E	E	K	K	1	0	1	1	0	0	2	1	0	0	0	1	0	0	2	2	3	0	0	0	0	14	0	1432.6318	C4MA96	C4MA96	EHI_198330		yes	yes	2	0.032836	39.163			1	1815400	0	0	1815400			1669
GEDDYNKFDELTK	K	G	E	T	K	-	0	0	1	3	0	0	2	1	0	0	1	2	0	1	0	0	1	0	1	0	0	13	1	1572.6944	C4M0J5	C4M0J5	EHI_024530		yes	yes	2	8.4441E-10	167.32	1	1	1	19093000	3725300	8741600	6626400			1670
GEDLEDEITELNSQINTLNATVDKK	K	G	E	K	K	D	1	0	3	3	0	1	4	1	0	2	3	2	0	0	0	1	3	0	0	1	0	25	1	2788.3614	C4LU72	C4LU72	EHI_110180		yes	yes	3	0.0079172	50.271	1	1	1	3415900	858100	1562100	995640			1671
GEFIPLTFPVHTYTTDNTVYYQLIGR	R	G	E	G	R	V	0	1	1	1	0	1	1	2	1	2	2	0	0	2	2	0	5	0	3	2	0	26	0	3044.5284	C4LYV8	C4LYV8	EHI_010710		yes	yes	3	7.5825E-10	83.992	1	1	1	13942000	2628000	8205600	3108600			1672
GEIIENADR	K	G	E	D	R	G	1	1	1	1	0	0	2	1	0	2	0	0	0	0	0	0	0	0	0	0	0	9	0	1015.4934	Q5FZL6;C4LYS4	Q5FZL6	NSF;EHI_004640		yes	no	2	0.00020154	92.838	1	1	1	4892400	990670	2500600	1401100			1673
GEIIWPIVDTIITR	K	G	E	T	R	Y	0	1	0	1	0	0	1	1	0	5	0	0	0	0	1	0	2	1	0	1	0	14	0	1624.9188	C4M8R5	C4M8R5	EHI_181530		yes	yes	2,3	3.7909E-05	77.372	1	2	1	3034300	480510	1638900	914870			1674
GEIIYDSNTDSK	K	G	E	S	K	L	0	0	1	2	0	0	1	1	0	2	0	1	0	0	0	2	1	0	1	0	0	12	0	1340.6096	B1N3X0	B1N3X0	EHI_125330		yes	yes	2	0.0045682	49.483	1	1		2230500	809740	1420700	0			1675
GEIPTAYVPTVFENFSHVMK	K	G	E	M	K	Y	1	0	1	0	0	0	2	1	1	1	0	1	1	2	2	1	2	0	1	3	0	20	0	2265.114	Q8I890;Q95TD4;Q8I894;C4M4W4;C4M0Y0;Q8I892;Q8I893;P31021	Q8I890	Rho;EHI_029020;EHI_015440;RHO1	Ras-like GTP-binding protein RHO1	yes	no	2	0.000316	55.337	1	1	1	2961400	296480	1658800	1006100			1676
GEIVQIKPICALALLDGGETDWK	R	G	E	W	K	V	2	0	0	2	1	1	2	3	0	3	3	2	0	0	1	0	1	1	0	1	0	23	1	2525.32	C4M982	C4M982	EHI_124880		yes	yes	2	0.0090774	59.561		1		3529900	0	3529900	0			1677
GEKPVFIK	K	G	E	I	K	F	0	0	0	0	0	0	1	1	0	1	0	2	0	1	1	0	0	0	0	1	0	8	1	916.5382	C4M7K9	C4M7K9	EHI_170420	Thioredoxin	yes	yes	2,3	0.00081592	104.2	2	2	2	83022000	25485000	42801000	14736000			1678
GELANLR	K	G	E	L	R	T	1	1	1	0	0	0	1	1	0	0	2	0	0	0	0	0	0	0	0	0	0	7	0	771.4239	C4MB46	C4MB46	EHI_042720		yes	yes	2	0.0032344	103.29	1	1	1	30369000	4287400	10829000	15252000			1679
GELRPELILAINGLLQDLNHPNEYIR	K	G	E	I	R	G	1	2	3	1	0	1	3	2	1	3	6	0	0	0	2	0	0	0	1	0	0	26	1	2999.6193	Q1EQ38	Q1EQ38	EHI_088220	Coatomer subunit beta	yes	yes	4	3.9013E-06	81.055	1	1	1	2154600	211270	1427800	515610			1680
GENKKPIAYEGGR	K	G	E	G	R	E	1	1	1	0	0	0	2	3	0	1	0	2	0	0	1	0	0	0	1	0	0	13	2	1417.7314	Q5XWD1;C4MB38	Q5XWD1	PDI;EHI_071590		yes	no	2,3	0.00013827	101.33	2	2	4	118440000	24596000	55388000	38460000			1681
GEQQYYLNIYSESK	K	G	E	S	K	S	0	0	1	0	0	2	2	1	0	1	1	1	0	0	0	2	0	0	3	0	0	14	0	1720.7944	C4M2H3	C4M2H3	cpbf7		yes	yes	2	4.7947E-07	96.673	1	1	1	7084900	2448900	2883400	1752600			1682
GESFVSAAEGQELAEK	K	G	E	E	K	I	3	0	0	0	0	1	4	2	0	0	1	1	0	1	0	2	0	0	0	1	0	16	0	1650.7737	C4M9S3	C4M9S3	EHI_135450		yes	yes	2	0.00017019	71.601		1		2361000	0	2361000	0			1683
GEVTIYDKPSVNNHHFIK	K	G	E	I	K	T	0	0	2	1	0	0	1	1	2	2	0	2	0	1	1	1	1	0	1	2	0	18	1	2097.0643	C4M2S3	C4M2S3	EHI_161070		yes	yes	4	3.65E-05	81.346	1	1	1	9134300	1815300	4325400	2993600			1684
GEWVHPQIANPDYVYDPELYK	K	G	E	Y	K	Y	1	0	1	2	0	1	2	1	1	1	1	1	0	0	3	0	0	1	3	2	0	21	0	2532.1961	C4M296;F2VN92	C4M296	EHI_136160		yes	no	2,3	1.5721E-09	73.672	2	2	2	619560000	161110000	351660000	106790000			1685
GFAFIEFATPQEAEK	R	G	F	E	K	A	3	0	0	0	0	1	3	1	0	1	0	1	0	3	1	0	1	0	0	0	0	15	0	1683.8144	C4M5C4	C4M5C4	EHI_121780		yes	yes	2	5.1052E-13	138.21			1	17015000	0	0	17015000			1686
GFAFVEYETEEDAK	R	G	F	A	K	K	2	0	0	1	0	0	4	1	0	0	0	1	0	2	0	0	1	0	1	1	0	14	0	1633.7148	C4LV48;Q9NCC0	C4LV48	EHI_182670;Ebp2		yes	no	2	4.4365E-12	124.07			1	3964000	0	0	3964000			1687
GFAFVEYETEEDAKK	R	G	F	K	K	A	2	0	0	1	0	0	4	1	0	0	0	2	0	2	0	0	1	0	1	1	0	15	1	1761.8097	C4LV48;Q9NCC0	C4LV48	EHI_182670;Ebp2		yes	no	3	2.8988E-06	92.939			1	15736000	0	0	15736000			1688
GFAPADVFVQWLQR	K	G	F	Q	R	G	2	1	0	1	0	2	0	1	0	0	1	0	0	2	1	0	0	1	0	2	0	14	0	1632.8413	CON__Q1RMK2	CON__Q1RMK2			yes	yes	2,3	2.3994E-16	171.32	2	2	2	216130000	37765000	136100000	42267000		+	1689
GFDEFKK	K	G	F	K	K	S	0	0	0	1	0	0	1	1	0	0	0	2	0	2	0	0	0	0	0	0	0	7	1	869.42832	C4LT26	C4LT26	EHI_148560		yes	yes	3	0.07105	38.133			1	365600	0	0	365600			1690
GFDVLSDGFYK	K	G	F	Y	K	V	0	0	0	2	0	0	0	2	0	0	1	1	0	2	0	1	0	0	1	1	0	11	0	1246.587	C4LU25	C4LU25	EHI_068320		yes	yes	2	0.0010078	67.385	1	1	1	6149600	1550900	2623600	1975100			1691
GFDYQYIDSSTK	K	G	F	T	K	D	0	0	0	2	0	1	0	1	0	1	0	1	0	1	0	2	1	0	2	0	0	12	0	1422.6303	C4LYI8	C4LYI8	EHI_093970		yes	yes	2	1.0212E-07	122.55	1	1	1	30369000	8034500	17600000	4734900			1692
GFDYQYIDSSTKDQTDFPK	K	G	F	P	K	F	0	0	0	4	0	2	0	1	0	1	0	2	0	2	1	2	2	0	2	0	0	19	1	2254.0066	C4LYI8	C4LYI8	EHI_093970		yes	yes	2,3	0.0087802	63.436	2	3	1	6501600	1178800	4575000	747800			1693
GFEELNEEIKK	K	G	F	K	K	L	0	0	1	0	0	0	4	1	0	1	1	2	0	1	0	0	0	0	0	0	0	11	1	1334.6718	Q24858;Q24813	Q24858	EHI_014030		yes	no	2	0.00012046	119.27	1	1	1	40193000	12005000	15273000	12916000			1694
GFEELNSELKR	K	G	F	K	R	L	0	1	1	0	0	0	3	1	0	0	2	1	0	1	0	1	0	0	0	0	0	11	1	1320.6674	B1N4I3	B1N4I3	EHI_055400		yes	yes	2	3.8596E-06	163.84	1	1	1	16552000	2288600	8643700	5620200			1695
GFFDQTEGWIESYKDEHTQVHFK	K	G	F	F	K	N	0	0	0	2	0	2	3	2	2	1	0	2	0	3	0	1	2	1	1	1	0	23	1	2827.2878	C4LUB9;C4M0E1	C4LUB9	EHI_110720;EHI_006670		yes	no	4	1.2071E-06	88.09	1	1	1	10571000	1690600	5736900	3143700			1696
GFGGIGGILR	K	G	F	L	R	Y	0	1	0	0	0	0	0	5	0	2	1	0	0	1	0	0	0	0	0	0	0	10	0	945.5396	C4LSV8	C4LSV8	EHI_152750		yes	yes	2	0.00043761	86.136		1	2	1698200	0	718440	979800			1697
GFGTVSPTTTTSPK	K	G	F	P	K	Q	0	0	0	0	0	0	0	2	0	0	0	1	0	1	2	2	5	0	0	1	0	14	0	1379.6933	C4M944	C4M944	EHI_083600		yes	yes	2	1.7095E-10	122.64			1	9190700	0	0	9190700			1698
GFGYLDFFNVNEAQR	R	G	F	Q	R	C	1	1	2	1	0	1	1	2	0	0	1	0	0	3	0	0	0	0	1	1	0	15	0	1775.8267	C4M7A6	C4M7A6	EHI_055640		yes	yes	2	4.1557E-07	92.939	1	1	1	1568800	214780	762790	591230			1699
GFLEENEYVR	K	G	F	V	R	F	0	1	1	0	0	0	3	1	0	0	1	0	0	1	0	0	0	0	1	1	0	10	0	1254.5881	C4LYT1	C4LYT1	EHI_010340		yes	yes	2	4.7479E-07	142.43	1	1	1	26334000	7521500	13363000	5449600			1700
GFLGPEPYQVR	K	G	F	V	R	Y	0	1	0	0	0	1	1	2	0	0	1	0	0	1	2	0	0	0	1	1	0	11	0	1261.6455	C4LWX8	C4LWX8	EHI_127030		yes	yes	2	3.0439E-07	153.97	1	1	1	28081000	5856800	13854000	8369600			1701
GFPTVLVFNGEESKK	R	G	F	K	K	F	0	0	1	0	0	0	2	2	0	0	1	2	0	2	1	1	1	0	0	2	0	15	1	1650.8617	C4M5V0	C4M5V0	EHI_026340	Thioredoxin	yes	yes	3	1.0056E-05	83.511	1	1	1	23794000	1516600	11685000	10593000			1702
GFPVANHITPTNIISLLATDNK	K	G	F	N	K	L	2	0	3	1	0	0	0	1	1	3	2	1	0	1	2	1	3	0	0	1	0	22	0	2335.2536	C4LUV1	C4LUV1	EHI_178870		yes	yes	3	0.060839	23.536	1	1	1	1618600	294200	705600	618800			1703
GFTEPVAVMLLR	R	G	F	L	R	T	1	1	0	0	0	0	1	1	0	0	2	0	1	1	1	0	1	0	0	2	0	12	0	1331.7271	C4LW44	C4LW44	EHI_141990		yes	yes	2	2.2944E-06	103.08			1	990400	0	0	990400			1704
GFVNYENTEDAQK	K	G	F	Q	K	A	1	0	2	1	0	1	2	1	0	0	0	1	0	1	0	0	1	0	1	1	0	13	0	1513.6685	C4LWS1	C4LWS1	EHI_198750		yes	yes	2	3.9436E-08	128.68			1	1713900	0	0	1713900			1705
GFYCENPSTFNQQEINEK	R	G	F	E	K	D	0	0	3	0	1	2	3	1	0	1	0	1	0	2	1	1	1	0	1	0	0	18	0	2203.948	C4LV34	C4LV34	EHI_182530		yes	yes	2	0.00049768	49.537	1	1	1	3560500	284820	2583500	692120			1706
GFYNENPSQFK	R	G	F	F	K	K	0	0	2	0	0	1	1	1	0	0	0	1	0	2	1	1	0	0	1	0	0	11	0	1329.599	B1N3X3	B1N3X3	EHI_117690		yes	yes	2	5.2715E-07	147.74	1	1	1	30416000	8061900	13704000	8649700			1707
GGANEGATLIIWPK	R	G	G	P	K	N	2	0	1	0	0	0	1	3	0	2	1	1	0	0	1	0	1	1	0	0	0	14	0	1425.7616	C4LXZ9	C4LXZ9	EHI_035690		yes	yes	2	0.00032342	60.196	1	1	1	32250000	8519700	11562000	12168000			1708
GGDEEIKEELK	K	G	G	L	K	I	0	0	0	1	0	0	4	2	0	1	1	2	0	0	0	0	0	0	0	0	0	11	1	1245.6089	C4M0H4	C4M0H4	EHI_007010		yes	yes	2	2.3526E-06	136.96	1	1	1	2364000	627480	1110300	626180			1709
GGDEFKVEITDPEGK	K	G	G	G	K	K	0	0	0	2	0	0	3	3	0	1	0	2	0	1	1	0	1	0	0	1	0	15	1	1619.7679	P90545	P90545	abp1		no	no	2	2.0544E-05	91.592		1	1	1887900	0	1294600	593300			1710
GGEFQEDFVETQSR	R	G	G	S	R	T	0	1	0	1	0	2	3	2	0	0	0	0	0	2	0	1	1	0	0	1	0	14	0	1627.7114	C4M7P6	C4M7P6	EHI_091090		yes	yes	2	0.052806	37.654			1	3840500	0	0	3840500			1711
GGGDVELYTLNQGGK	R	G	G	G	K	L	0	0	1	1	0	1	1	5	0	0	2	1	0	0	0	0	1	0	1	1	0	15	0	1506.7314	C4M105	C4M105	EHI_135190		yes	yes	2	1.3122E-13	153.39	1	1	1	7729400	1814200	4232200	1683100			1712
GGKPIEDPKELLENYPK	K	G	G	P	K	G	0	0	1	1	0	0	3	2	0	1	2	3	0	0	3	0	0	0	1	0	0	17	2	1926.0098	C4M213;B1N2Y0	C4M213	EHI_165350;EHI_014410		yes	no	4	0.00051874	82.942	1	1	1	2997700	241800	549590	2206300			1713
GGNILFIGK	R	G	G	G	K	Y	0	0	1	0	0	0	0	3	0	2	1	1	0	1	0	0	0	0	0	0	0	9	0	917.53345	C4M8B5	C4M8B5	EHI_101240		yes	yes	2	0.0096686	59.597	1	1	1	7027800	487150	649450	5891200			1714
GGNWGISNPGEETNNVMTSINYILYTNIAGHR	K	G	G	H	R	N	1	1	6	0	0	0	2	5	1	4	1	0	1	0	1	2	3	1	2	1	0	32	0	3491.6528	C4M0X6;Q05352;P20302	C4M0X6	EHI_015380	Antigenic protein P1	yes	no	3	0.015446	38.925	1	1	1	4767900	852680	1388600	2526600			1715
GGSDYYLVCR	R	G	G	C	R	D	0	1	0	1	1	0	0	2	0	0	1	0	0	0	0	1	0	0	2	1	0	10	0	1188.5234	C4M3I0;Q8WQT5;B1N5W3;B1N613	C4M3I0	EHI_138380;EHI_129000;EHI_043240	Phosphorylase	yes	no	2	8.2467E-07	137.05	1	1	1	20866000	7356900	11468000	2040900			1716
GGSGGSYGGGGSGGGYGGGSGSR	R	G	G	S	R	G	0	1	0	0	0	0	0	15	0	0	0	0	0	0	0	5	0	0	2	0	0	23	0	1790.7204	CON__P35527	CON__P35527			yes	yes	2	0.0010178	71.651	1	1	1	1188100	128050	745640	314380		+	1717
GGVASAQAAPVAPK	K	G	G	P	K	V	5	0	0	0	0	1	0	2	0	0	0	1	0	0	2	1	0	0	0	2	0	14	0	1222.667	C4M295	C4M295	EHI_136150	Adenylyl cyclase-associated protein	yes	yes	2	0.0030532	55.291			1	4542900	0	0	4542900			1718
GGVDNIQIGDIVVYNLPSK	K	G	G	S	K	G	0	0	2	2	0	1	0	3	0	3	1	1	0	0	1	1	0	0	1	3	0	19	0	2000.0579	C4LVB9	C4LVB9	EHI_197020		yes	yes	2,3	9.5833E-18	123.55	2	2	2	30393000	7152600	14090000	9149900			1719
GGVLQVR	R	G	G	V	R	C	0	1	0	0	0	1	0	2	0	0	1	0	0	0	0	0	0	0	0	2	0	7	0	727.43407	C4M059;C4LZQ8	C4M059	EHI_021450;EHI_038860		yes	no	2	0.0038031	121.68	1	1	1	9771700	261520	1705000	7805200			1720
GGVLSNEQEEQK	K	G	G	Q	K	E	0	0	1	0	0	2	3	2	0	0	1	1	0	0	0	1	0	0	0	1	0	12	0	1316.6208	C4M4D3	C4M4D3	EHI_156330		yes	yes	2	1.2918E-06	108.35			1	852320	0	0	852320			1721
GGVLSNEQEEQKEQR	K	G	G	Q	R	Q	0	1	1	0	0	3	4	2	0	0	1	1	0	0	0	1	0	0	0	1	0	15	1	1729.8231	C4M4D3	C4M4D3	EHI_156330		yes	yes	2,3	5.1358E-13	150.22			2	4738000	0	0	4738000			1722
GGWYAFLSVTEK	R	G	G	E	K	V	1	0	0	0	0	0	1	2	0	0	1	1	0	1	0	1	1	1	1	1	0	12	0	1356.6714	C4M1X3	C4M1X3	cpbf1		yes	yes	2	2.1005E-06	103.43	1	1	1	11392000	2408300	6293900	2690200			1723
GHGLSNTSTILHTYK	R	G	H	Y	K	V	0	0	1	0	0	0	0	2	2	1	2	1	0	0	0	2	3	0	1	0	0	15	0	1627.8318	P38653;C4LWK0;C4LV69	P38653	RPL21;EHI_069110	60S ribosomal protein L21	yes	no	2	6.8056E-16	159.34			1	7493100	0	0	7493100			1724
GHGYNGVIK	K	G	H	I	K	R	0	0	1	0	0	0	0	3	1	1	0	1	0	0	0	0	0	0	1	1	0	9	0	943.48756	C4LW09;B1N4Y7	C4LW09	EHI_167520		yes	no	2	0.00013398	129.72	1	1	1	9572600	828300	4239100	4505300			1725
GHGYNGVIKR	K	G	H	K	R	F	0	1	1	0	0	0	0	3	1	1	0	1	0	0	0	0	0	0	1	1	0	10	1	1099.5887	C4LW09;B1N4Y7	C4LW09	EHI_167520		yes	no	3	0.0010824	74.269	1	1	1	3194200	98180	920960	2175100			1726
GHVSMGYGR	R	G	H	G	R	I	0	1	0	0	0	0	0	3	1	0	0	0	1	0	0	1	0	0	1	1	0	9	0	962.43923	Q9BH80;B1N3F8;Q9BI14;B1N420	Q9BH80	rpl27a-2;rpl27a-3;EHI_192090	60S ribosomal protein L27a-2/4;60S ribosomal protein L27a-3	no	no	2	0.00013195	131.22			1	5642400	0	0	5642400			1727
GIADGLTGIER	R	G	I	E	R	N	1	1	0	1	0	0	1	3	0	2	1	0	0	0	0	0	1	0	0	0	0	11	0	1100.5826	C4LY17	C4LY17	EHI_177640		yes	yes	2	9.7463E-05	78.548		1		2396200	0	2396200	0			1728
GIAPSQIGAIMR	K	G	I	M	R	D	2	1	0	0	0	1	0	2	0	3	0	0	1	0	1	1	0	0	0	0	0	12	0	1212.6649	C4M9M7;C4LXX7	C4M9M7	EHI_112880;EHI_035460		yes	no	2	3.9552E-18	202.03	1	1	1	21436000	1055600	8323200	12057000			1729
GIAVGLK	-	G	I	L	K	R	1	0	0	0	0	0	0	2	0	1	1	1	0	0	0	0	0	0	0	1	0	7	0	656.42211	O15629;C4LZH1;O15623	O15629			yes	no	2	0.0090322	77.748			1	5002000	0	0	5002000			1730
GIAVGLKR	-	G	I	K	R	G	1	1	0	0	0	0	0	2	0	1	1	1	0	0	0	0	0	0	0	1	0	8	1	812.52322	O15629;C4LZH1;O15623	O15629			yes	no	2	0.021071	120.65		1	1	2556100	0	395880	2160200			1731
GIAVLPLYSIFHK	R	G	I	H	K	Q	1	0	0	0	0	0	0	1	1	2	2	1	0	1	1	1	0	0	1	1	0	13	0	1456.8442	C4LWP4	C4LWP4	EHI_069560		yes	yes	2,3	4.3908E-08	114.72	2	2	2	116530000	23460000	56251000	36820000			1732
GIDTMGQSEK	K	G	I	E	K	L	0	0	0	1	0	1	1	2	0	1	0	1	1	0	0	1	1	0	0	0	0	10	0	1064.4808	C4M6D2	C4M6D2	EHI_142960		yes	yes	2	0.0079116	55.353	1	1	1	1471700	353480	414330	703850			1733
GIEPALEAIAR	M	G	I	A	R	K	3	1	0	0	0	0	2	1	0	2	1	0	0	0	1	0	0	0	0	0	0	11	0	1138.6346	C4LV09	C4LV09			yes	yes	2	1.0638E-05	108.4	1	1	1	32538000	627090	3913300	27998000			1734
GIESILSELR	R	G	I	L	R	V	0	1	0	0	0	0	2	1	0	2	2	0	0	0	0	2	0	0	0	0	0	10	0	1115.6186	C4LY17	C4LY17	EHI_177640		yes	yes	2	2.1319E-06	160.36	1	1	1	7447400	1417900	4190900	1838600			1735
GIFIDWK	R	G	I	W	K	G	0	0	0	1	0	0	0	1	0	2	0	1	0	1	0	0	0	1	0	0	0	7	0	877.46979	C4LYM3	C4LYM3	EHI_118750		yes	yes	2	0.0033631	108.98	1	1	1	6997100	1347700	3253700	2395600			1736
GIFINYVNK	K	G	I	N	K	L	0	0	2	0	0	0	0	1	0	2	0	1	0	1	0	0	0	0	1	1	0	9	0	1066.5811	C4M0Z5	C4M0Z5	EHI_135090		yes	yes	2	0.00020742	90.37	1	1		16003000	4074100	11929000	0			1737
GIFQENNSEHTAPHK	K	G	I	H	K	I	1	0	2	0	0	1	2	1	2	1	0	1	0	1	1	1	1	0	0	0	0	15	0	1707.7965	C4M9B1	C4M9B1	EHI_193090		yes	yes	3	0.011493	34.851		1	1	2972400	0	1924000	1048400			1738
GIFSEDMIK	R	G	I	I	K	I	0	0	0	1	0	0	1	1	0	2	0	1	1	1	0	1	0	0	0	0	0	9	0	1038.5056	C4M0A8	C4M0A8	EHI_005150		yes	yes	1	8.9366E-05	141.52	1	1	1	3480700	625700	1174300	1680700			1739
GIGHVFGPDVTQEFLNLNHLDLIIR	R	G	I	I	R	S	0	1	2	2	0	1	1	3	2	3	4	0	0	2	1	0	1	0	0	2	0	25	0	2816.4973	C4M672	C4M672	EHI_117570	Serine/threonine-protein phosphatase	yes	yes	4	1.6519E-06	71.651			1	1393100	0	0	1393100			1740
GIKKPLLQQVNETIK	K	G	I	I	K	K	0	0	1	0	0	2	1	1	0	2	2	3	0	0	1	0	1	0	0	1	0	15	2	1708.0247	B1N336;C4LYF4	B1N336	EHI_118170		yes	no	3	0.02641	62.104			1	1900900	0	0	1900900			1741
GILGYTEDLVVSSDFVHDNR	K	G	I	N	R	S	0	1	1	3	0	0	1	2	1	1	2	0	0	1	0	2	1	0	1	3	0	20	0	2235.0808	C4LVR9;Q27646	C4LVR9		Glyceraldehyde-3-phosphate dehydrogenase	yes	no	2,3	4.5412E-40	200.48	2	2	3	131230000	17051000	77281000	36899000			1742
GILSMANAGK	K	G	I	G	K	D	2	0	1	0	0	0	0	2	0	1	1	1	1	0	0	1	0	0	0	0	0	10	0	960.50625	C4M525	C4M525	EHI_128100	Peptidyl-prolyl cis-trans isomerase	yes	yes	2	0.00012354	101.9	1	1		4128400	1542900	2585500	0			1743
GIMDFVSQFFK	K	G	I	F	K	F	0	0	0	1	0	1	0	1	0	1	0	1	1	3	0	1	0	0	0	1	0	11	0	1317.6427	C4MAK2	C4MAK2	EHI_017000		yes	yes	2	0.066094	32.159	1	1	1	1619600	194600	537550	887400			1744
GINEIVSLEYLLK	K	G	I	L	K	F	0	0	1	0	0	0	2	1	0	2	3	1	0	0	0	1	0	0	1	1	0	13	0	1489.8392	C4MAW3	C4MAW3	EHI_183900		yes	yes	2	0.00023525	71.879	1	1	1	4441300	366130	2242800	1832300			1745
GINGVSPK	R	G	I	P	K	I	0	0	1	0	0	0	0	2	0	1	0	1	0	0	1	1	0	0	0	1	0	8	0	770.42865	C4LYV2;C4MA09	C4MA09	EHI_010650;EHI_146530		no	no	2	0.015559	78.77	1		1	3466900	0	0	3466900			1746
GINPDEAVAYGAAVQGGVLSNIK	R	G	I	I	K	G	4	0	2	1	0	1	1	4	0	2	1	1	0	0	1	1	0	0	1	3	0	23	0	2242.1594	O77164;C4M770	C4M770	BiP;EHI_199590		no	no	2,3	6.5584E-29	147.67	3	2	2	60891000	1315500	6049700	53526000			1747
GINPDNIIGTMDEPGIFPK	R	G	I	P	K	E	0	0	2	2	0	0	1	3	0	4	0	1	1	1	3	0	1	0	0	0	0	19	0	2027.0034	Q9NH04;B1N2J0;G5EKL5	Q9NH04	EHI_044970;EHI_050330;ME	Malic enzyme	yes	no	2	7.2264E-13	105.9	1	1	1	8621500	2011100	3187800	3422600			1748
GINVISMDCVPR	K	G	I	P	R	L	0	1	1	1	1	0	0	1	0	2	0	0	1	0	1	1	0	0	0	2	0	12	0	1359.6639	Q24858;Q24813;B1N4I3	Q24858	EHI_014030;EHI_055400		no	no	2	5.8655E-05	92.247	1	1	1	8671900	1096200	4229100	3346600			1749
GIPFTGK	R	G	I	G	K	V	0	0	0	0	0	0	0	2	0	1	0	1	0	1	1	0	1	0	0	0	0	7	0	718.40138	CON__ENSEMBL:ENSBTAP00000024146	CON__ENSEMBL:ENSBTAP00000024146			yes	yes	2	0.051413	56.122	1	1	1	1687800	224470	849190	614190		+	1750
GIPIIHR	K	G	I	H	R	V	0	1	0	0	0	0	0	1	1	3	0	0	0	0	1	0	0	0	0	0	0	7	0	804.49701	C4LVB9	C4LVB9	EHI_197020		yes	yes	2	0.0042037	88.201	1	1	1	8638100	2379900	3390200	2868000			1751
GIPTVHSGSISMDDVYEIAR	K	G	I	A	R	T	1	1	0	2	0	0	1	2	1	3	0	0	1	0	1	3	1	0	1	2	0	20	0	2146.0365	C4M1E1	C4M1E1			yes	yes	3	1.0845E-20	142.58	1	1	1	48762000	717700	11255000	36790000			1752
GISFTLPDSNAFVPLLK	R	G	I	L	K	S	1	0	1	1	0	0	0	1	0	1	3	1	0	2	2	2	1	0	0	1	0	17	0	1817.9927	C4LV77	C4LV77	EHI_183010		yes	yes	2	0.00057534	58.723			1	4645100	0	0	4645100			1753
GISIDEVPVEQPK	K	G	I	P	K	K	0	0	0	1	0	1	2	1	0	2	0	1	0	0	2	1	0	0	0	2	0	13	0	1409.7402	B1N4D4	B1N4D4	EHI_192960		yes	yes	2	0.00016475	76.728			1	1246400	0	0	1246400			1754
GISVASLDHQR	R	G	I	Q	R	E	1	1	0	1	0	1	0	1	1	1	1	0	0	0	0	2	0	0	0	1	0	11	0	1181.6153	Q24802	Q24802	EHI_043010		yes	yes	2,3	6.944E-06	132.32	1	1	2	3324400	147470	917060	2259800			1755
GITFTEESYK	R	G	I	Y	K	S	0	0	0	0	0	0	2	1	0	1	0	1	0	1	0	1	2	0	1	0	0	10	0	1173.5554	C4M828	C4M828	EHI_002130		yes	yes	2	0.00070368	75.652	1	1	1	2495900	475540	1009700	1010700			1756
GITKPAIR	K	G	I	I	R	R	1	1	0	0	0	0	0	1	0	2	0	1	0	0	1	0	1	0	0	0	0	8	1	854.53379	P40287;C4LUN4	P40287	EHI_023230	Histone H4	yes	no	3	0.046606	54.157	1		1	1968700	140700	0	1828000			1757
GITMTTLNELLDEFYGK	K	G	I	G	K	D	0	0	1	1	0	0	2	2	0	1	3	1	1	1	0	0	3	0	1	0	0	17	0	1943.955	C4LU25	C4LU25	EHI_068320		yes	yes	2	1.7936E-05	61.265	1	1	1	1504800	277420	700910	526460			1758
GITPMGGFPHYGVVK	K	G	I	V	K	N	0	0	0	0	0	0	0	4	1	1	0	1	1	1	2	0	1	0	1	2	0	15	0	1558.7966	C4LW09;B1N4Y7	C4LW09	EHI_167520		yes	no	2,3	0.00053748	56.569	2	2	2	57162000	9260500	27839000	20063000			1759
GITPYGSVITIENEGMPIK	K	G	I	I	K	M	0	0	1	0	0	0	2	3	0	4	0	1	1	0	2	1	2	0	1	1	0	19	0	2018.0394	C4LV33	C4LV33	EHI_182520		yes	yes	2	4.5751E-06	65.022		1	1	3206900	0	1257400	1949500			1760
GIVEHLGCNFDDVDILMGTFSK	R	G	I	S	K	S	0	0	1	3	1	0	1	3	1	2	2	1	1	2	0	1	1	0	0	2	0	22	0	2466.1559	C4LSR6;C4LWL9	C4LSR6	EHI_152280;EHI_069310		yes	no	3	3.7941E-07	80.412	1	1	1	3829200	1158900	2342200	328140			1761
GIVLDDLKK	R	G	I	K	K	M	0	0	0	2	0	0	0	1	0	1	2	2	0	0	0	0	0	0	0	1	0	9	1	999.59645	C4LY32	C4LY32	EHI_177180		yes	yes	3	0.039689	42.19	1	1	1	869090	215040	298990	355060			1762
GIVPEGDITPEYTGYYHSAK	R	G	I	A	K	E	1	0	0	1	0	0	2	3	1	2	0	1	0	0	2	1	2	0	3	1	0	20	0	2196.0375	C4LTW4	C4LTW4	EHI_050940		yes	yes	2,3	0.00022324	56.081	1	1	2	8650000	785980	1559800	6304300			1763
GIYMTPEESR	K	G	I	S	R	L	0	1	0	0	0	0	2	1	0	1	0	0	1	0	1	1	1	0	1	0	0	10	0	1181.5387	O76156;C4LVD3	O76156	EHI_197160	Sulfate adenylyltransferase	yes	no	2	6.4474E-05	129.85	1	1	1	21451000	2502900	4936800	14012000			1764
GKDSLHVQGK	K	G	K	G	K	R	0	0	0	1	0	1	0	2	1	0	1	2	0	0	0	1	0	0	0	1	0	10	1	1067.5724	C4LS99;O15576	C4LS99			yes	no	2,3	1.942E-05	150.59	1	2	2	22682000	77682	1469100	21135000			1765
GKDVDFDAMINAVSSFFNK	R	G	K	N	K	E	2	0	2	3	0	0	0	1	0	1	0	2	1	3	0	2	0	0	0	2	0	19	1	2103.9935	C4M0A8	C4M0A8	EHI_005150		yes	yes	3	0.012256	54.834		1	1	2187900	0	891640	1296200			1766
GKEEFETIAR	K	G	K	A	R	K	1	1	0	0	0	0	3	1	0	1	0	1	0	1	0	0	1	0	0	0	0	10	1	1178.5932	C4LWS2;Q24857	C4LWS2	EHI_198760;ADH3	Alcohol dehydrogenase 3	yes	no	2,3	1.4026E-05	160.77	1	1	2	19319000	2628800	7104100	9586000			1767
GKEFSQYFDAEQK	K	G	K	Q	K	A	1	0	0	1	0	2	2	1	0	0	0	2	0	2	0	1	0	0	1	0	0	13	1	1575.7205	C4M0A8	C4M0A8	EHI_005150		yes	yes	2,3	2.5243E-05	102.52	2	2	2	27002000	3157400	10861000	12983000			1768
GKEIAEYIK	K	G	K	I	K	A	1	0	0	0	0	0	2	1	0	2	0	2	0	0	0	0	0	0	1	0	0	9	1	1049.5757	C4M8B5	C4M8B5	EHI_101240		yes	yes	2,3	0.0074411	70.056	1	1	2	13120000	1591800	2876100	8652400			1769
GKGGLEEVK	K	G	K	V	K	A	0	0	0	0	0	0	2	3	0	0	1	2	0	0	0	0	0	0	0	1	0	9	1	915.50255	C4M4P4	C4M4P4	EHI_168340		yes	yes	2	0.0027687	82.008	1	1	2	16268000	1185000	8209700	6873000			1770
GKIDVIAYTPWYIK	K	G	K	I	K	T	1	0	0	1	0	0	0	1	0	3	0	2	0	0	1	0	1	1	2	1	0	14	1	1665.913	C4M1Y9	C4M1Y9	EHI_165070		yes	yes	3	5.3967E-05	83.692	1	1	1	7215200	1856300	3679300	1679600			1771
GKNNLIR	K	G	K	I	R	K	0	1	2	0	0	0	0	1	0	1	1	1	0	0	0	0	0	0	0	0	0	7	1	813.48209	C4M296;F2VN92	C4M296	EHI_136160		yes	no	2	0.00095355	128.38	1	1	1	7296000	3305800	2732900	1257300			1772
GLASMTVFPGMTLEESANK	R	G	L	N	K	F	2	0	1	0	0	0	2	2	0	0	2	1	2	1	1	2	2	0	0	1	0	19	0	1981.9489	Q9U593;B1N629	Q9U593	dpp;EHI_061340		yes	no	2	2.6313E-06	72.359	1	1	1	7258400	2324800	2599800	2333700			1773
GLAVMNTFGPDNIIAIGGGSAMDAAK	K	G	L	A	K	I	5	0	2	2	0	0	0	5	0	3	1	1	2	1	1	1	1	0	0	1	0	26	0	2490.2247	Q24803;C4M2R2;C4M230;B1N387	Q24803	ADH2;EHI_160940;EHI_150490;EHI_024240	Aldehyde-alcohol dehydrogenase 2;Alcohol dehydrogenase;Acetaldehyde dehydrogenase	yes	no	2,3	1.19E-05	71.06	2	1	2	11436000	3086600	3031300	5318100			1774
GLCPVSQAESIK	R	G	L	I	K	Y	1	0	0	0	1	1	1	1	0	1	1	1	0	0	1	2	0	0	0	1	0	12	0	1287.6493	C4LT02	C4LT02			yes	yes	2	2.7913E-06	101.71	1	1	1	37181000	4178100	11902000	21100000			1775
GLDGNDLK	K	G	L	L	K	E	0	0	1	2	0	0	0	2	0	0	2	1	0	0	0	0	0	0	0	0	0	8	0	830.4134	C4M1F1	C4M1F1	EHI_030830		yes	yes	2	0.037839	53.775	1	1	1	3799800	1068200	1481200	1250500			1776
GLDGNDLKER	K	G	L	E	R	Y	0	1	1	2	0	0	1	2	0	0	2	1	0	0	0	0	0	0	0	0	0	10	1	1115.5571	C4M1F1	C4M1F1	EHI_030830		yes	yes	2	5.2531E-05	115.78	1	1	1	4051100	777010	1996200	1277900			1777
GLDMIETQMGFPSDELK	K	G	L	L	K	A	0	0	0	2	0	1	2	2	0	1	2	1	2	1	1	1	1	0	0	0	0	17	0	1909.8802	B1N2F9	B1N2F9			yes	yes	2	6.291E-14	130.21	1	1	1	4694400	1048300	1876500	1769500			1778
GLEEEVKK	K	G	L	K	K	L	0	0	0	0	0	0	3	1	0	0	1	2	0	0	0	0	0	0	0	1	0	8	1	930.50221	C4LU72;Q07569	C4LU72	EHI_110180;mhcA		yes	no	3	0.0012023	85.212	1	1	1	3219000	1185400	1365700	667820			1779
GLENVFNHELIEK	K	G	L	E	K	F	0	0	2	0	0	0	3	1	1	1	2	1	0	1	0	0	0	0	0	1	0	13	0	1540.7886	C4M3I0;Q8WQT5	C4M3I0	EHI_138380	Phosphorylase	yes	no	2,3	2.1879E-06	91.712	2	2	2	51523000	12096000	17357000	22070000			1780
GLFDLFSR	K	G	L	S	R	I	0	1	0	1	0	0	0	1	0	0	2	0	0	2	0	1	0	0	0	0	0	8	0	953.49707	C4LXI4;C4LYD6	C4LXI4	EHI_131160;EHI_007990		yes	no	2	0.050194	47.869			1	175780	0	0	175780			1781
GLGVIWLNTLK	K	G	L	L	K	Q	0	0	1	0	0	0	0	2	0	1	3	1	0	0	0	0	1	1	0	1	0	11	0	1212.723	C4M3U1	C4M3U1	EHI_163600		yes	yes	2	0.025289	48.442		1		676300	0	676300	0			1782
GLGVLTK	K	G	L	T	K	T	0	0	0	0	0	0	0	2	0	0	2	1	0	0	0	0	1	0	0	1	0	7	0	686.43268	C4M3L1	C4M3L1	EHI_109920		yes	yes	2	0.0049907	88.029		1	1	2268100	0	1673500	594610			1783
GLHEFLIPK	R	G	L	P	K	K	0	0	0	0	0	0	1	1	1	1	2	1	0	1	1	0	0	0	0	0	0	9	0	1052.6019	C4M4S6	C4M4S6	EHI_095130		yes	yes	3	0.016445	46.129	1	1	1	1281800	293250	456260	532340			1784
GLKQDSEKEVQR	R	G	L	Q	R	L	0	1	0	1	0	2	2	1	0	0	1	2	0	0	0	1	0	0	0	1	0	12	2	1415.7369	C4LU72;Q07569	C4LU72	EHI_110180;mhcA		yes	no	3	0.057915	53.448		1		3901500	0	3901500	0			1785
GLKVPSLQNVYDSFVNSGLK	K	G	L	L	K	F	0	0	2	1	0	1	0	2	0	0	3	2	0	1	1	3	0	0	1	3	0	20	1	2164.1528	C4M8W3	C4M8W3	EHI_113970		yes	yes	3	0.065127	27.471			1	707320	0	0	707320			1786
GLLLPNTCNDQELLHLR	K	G	L	L	R	N	0	1	2	1	1	1	1	1	1	0	6	0	0	0	1	0	1	0	0	0	0	17	0	2005.0415	C4M2Q1	C4M2Q1	EIF6	Eukaryotic translation initiation factor 6	yes	yes	2,3	1.0105E-17	158.93	2	2	1	19910000	4383500	13677000	1849600			1787
GLMLSVEHR	K	G	L	H	R	F	0	1	0	0	0	0	1	1	1	0	2	0	1	0	0	1	0	0	0	1	0	9	0	1040.5437	C4LU03;C4M7N4	C4LU03	EHI_068090;EHI_037190		yes	no	2	0.0010266	83.948			1	0	0	0	0			1788
GLNPIHPSQR	R	G	L	Q	R	G	0	1	1	0	0	1	0	1	1	1	1	0	0	0	2	1	0	0	0	0	0	10	0	1117.5992	Q24818;C4LTX6;Q24860	Q24818	pfo1;EHI_051060		yes	no	2,3	7.299E-05	112.85			2	9389300	0	0	9389300			1789
GLNTALLTVSHIAVQEAR	K	G	L	A	R	S	3	1	1	0	0	1	1	1	1	1	3	0	0	0	0	1	2	0	0	2	0	18	0	1892.048	C4LX05;C4M0M6;C4M2J3	C4M2J3	EHI_127330;EHI_008620;EHI_054740		no	no	2,3	1.5869E-39	205.18	2	2	2	81766000	2381500	22958000	56427000			1790
GLPASPGAATGAVVFDADDAVEQAK	K	G	L	A	K	G	7	0	0	3	0	1	1	3	0	0	1	1	0	1	2	1	1	0	0	3	0	25	0	2356.1547	Q24801;P37213	Q24801	EHI_009530;PPDK	Pyruvate, phosphate dikinase	yes	no	2	8.3052E-06	76.237	1	1	1	7045600	611200	1691200	4743200			1791
GLPEGVPGLDK	K	G	L	D	K	F	0	0	0	1	0	0	1	3	0	0	2	1	0	0	2	0	0	0	0	1	0	11	0	1080.5815	C4M4N3;B1N306;B1N3D6;Q06193	C4M4N3	EHI_189490;EHI_166810;EHI_164510;EF-2	Elongation factor 2	yes	no	2	0.00078253	76.255	1	1	1	4882500	521560	1275300	3085600			1792
GLPEIALQCVR	K	G	L	V	R	D	1	1	0	0	1	1	1	1	0	1	2	0	0	0	1	0	0	0	0	1	0	11	0	1254.6754	Q1EQ31	Q1EQ31	EHI_088090		yes	yes	2	7.4517E-06	121.5	1	1	1	4581500	896320	2923500	761650			1793
GLQMFYEAGENFCR	R	G	L	C	R	A	1	1	1	0	1	1	2	2	0	0	1	0	1	2	0	0	0	0	1	0	0	14	0	1720.7338	C4M2A1	C4M2A1	EHI_136210		yes	yes	2	0.0042548	39.033	1	1		1784200	839120	945120	0			1794
GLQTSEDNK	K	G	L	N	K	F	0	0	1	1	0	1	1	1	0	0	1	1	0	0	0	1	1	0	0	0	0	9	0	990.4618	C4M296;F2VN92	C4M296	EHI_136160		yes	no	2	8.9322E-05	144.09	1	1	1	42461000	12036000	22510000	7914800			1795
GLQTSEDNKFYIAAAK	K	G	L	A	K	L	3	0	1	1	0	1	1	1	0	1	1	2	0	1	0	1	1	0	1	0	0	16	1	1754.8839	C4M296;F2VN92	C4M296	EHI_136160		yes	no	2,3	1.6235E-09	125.5	2	3	3	133180000	36434000	58873000	37875000			1796
GLSGIEVTTGK	R	G	L	G	K	L	0	0	0	0	0	0	1	3	0	1	1	1	0	0	0	1	2	0	0	1	0	11	0	1060.5764	C4M0E4	C4M0E4	EHI_006710		yes	yes	2	0.00067646	79.036	1	1	1	1631600	309370	751230	570970			1797
GLSGLFYTIK	K	G	L	I	K	G	0	0	0	0	0	0	0	2	0	1	2	1	0	1	0	1	1	0	1	0	0	10	0	1097.6121	C4MBF6;E5RSJ4	C4MBF6	EHI_161650;cpbf3		yes	no	2	0.00022159	90.827	1	1	1	3073600	774640	1437900	861010			1798
GLSPAVIEGFGIAK	R	G	L	A	K	G	2	0	0	0	0	0	1	3	0	2	1	1	0	1	1	1	0	0	0	1	0	14	0	1357.7606	C4M6U0	C4M6U0	EHI_054260		yes	yes	2	5.7924E-07	103.76	1	1	1	61256000	6394600	32143000	22718000			1799
GLVLIAFSQYLQQCPFDEHVK	K	G	L	V	K	L	1	0	0	1	1	3	1	1	1	1	3	1	0	2	1	1	0	0	1	2	0	21	0	2491.257	CON__P02769	CON__P02769			yes	yes	2,3	2.4038E-18	110.74	3	2	2	86590000	11610000	67859000	7121000		+	1800
GLWYTFVGDGR	R	G	L	G	R	A	0	1	0	1	0	0	0	3	0	0	1	0	0	1	0	0	1	1	1	1	0	11	0	1269.6142	C4LUR3	C4LUR3	cpbf6		yes	yes	2	6.9618E-06	129.89	1	1	1	48835000	10848000	20975000	17012000			1801
GLYGGPLWLKPDQIIGK	R	G	L	G	K	S	0	0	0	1	0	1	0	4	0	2	3	2	0	0	2	0	0	1	1	0	0	17	1	1854.0404	C4LVB9	C4LVB9	EHI_197020		yes	yes	3	0.0020284	66.289	1	1	1	12774000	367890	4258200	8147900			1802
GMDTHGIQR	R	G	M	Q	R	F	0	1	0	1	0	1	0	2	1	1	0	0	1	0	0	0	1	0	0	0	0	9	0	1013.4713	C4M213	C4M213	EHI_165350		yes	yes	2,3	0.00014201	118.33	2	2	2	3874300	1157000	900690	1816600			1803
GMLISNTLFR	K	G	M	F	R	M	0	1	1	0	0	0	0	1	0	1	2	0	1	1	0	1	1	0	0	0	0	10	0	1150.6169	C4M2E3;C4LUY4	C4M2E3	EHI_158240;EHI_092190	3-ketoacyl-CoA synthase	yes	no	2	1.0824E-09	182.76	1	1	1	35731000	7452800	14239000	14040000			1804
GMYNTALIQSGYTVTDSNEYAQWVQR	K	G	M	Q	R	M	2	1	2	1	0	3	1	2	0	1	1	0	1	0	0	2	3	1	3	2	0	26	0	2994.3818	C4M3S9	C4M3S9	EHI_163480		yes	yes	2,3	1.5137E-14	99.078	2	2	2	18122000	4888800	8820200	4413400			1805
GNEDNIDYQWIK	K	G	N	I	K	N	0	0	2	2	0	1	1	1	0	2	0	1	0	0	0	0	0	1	1	0	0	12	0	1493.6787	C4LV58	C4LV58	EHI_182770		yes	yes	2	0.00024316	76.326	1	1	1	8227300	2331900	3961900	1933600			1806
GNEHLEEQIK	K	G	N	I	K	L	0	0	1	0	0	1	3	1	1	1	1	1	0	0	0	0	0	0	0	0	0	10	0	1195.5833	C4M0W6	C4M0W6	EHI_015280		yes	yes	2	0.0049584	64.64	1			451670	451670	0	0			1807
GNELPVSK	K	G	N	S	K	F	0	0	1	0	0	0	1	1	0	0	1	1	0	0	1	1	0	0	0	1	0	8	0	842.44978	Q24818;C4LTX6;Q24860	Q24818	pfo1;EHI_051060		yes	no	2	0.0037199	78.149	1	1	1	4489300	489550	1383200	2616500			1808
GNENIEFEGPR	K	G	N	P	R	T	0	1	2	0	0	0	3	2	0	1	0	0	0	1	1	0	0	0	0	0	0	11	0	1260.5735	C4M7K9	C4M7K9	EHI_170420	Thioredoxin	yes	yes	2	2.575E-07	155.98	1	1	1	152770000	26386000	90282000	36099000			1809
GNGLETEIAEGGSNFSIGER	K	G	N	E	R	Q	1	1	2	0	0	0	4	5	0	2	1	0	0	1	0	2	1	0	0	0	0	20	0	2035.9447	C4M0V2	C4M0V2	EHI_100320		yes	yes	2	8.28E-14	112.58			1	1693700	0	0	1693700			1810
GNHEIQIYTSQTTK	K	G	N	T	K	D	0	0	1	0	0	2	1	1	1	2	0	1	0	0	0	1	3	0	1	0	0	14	0	1618.7951	C4LZ19	C4LZ19	EHI_009410		yes	yes	2	0.0057785	49.595		1		815060	0	815060	0			1811
GNILTNDNEINEEYIQEQSNLGEEYFTDFKK	R	G	N	K	K	L	0	0	5	2	0	2	6	2	0	3	2	2	0	2	0	1	2	0	2	0	0	31	1	3693.6958	C4M5M6;Q9XYQ0	C4M5M6	EHI_122800;abph	Coronin	yes	no	3	0.068307	11.758			1	1904500	0	0	1904500			1812
GNKPSSVVLK	K	G	N	L	K	V	0	0	1	0	0	0	0	1	0	0	1	2	0	0	1	2	0	0	0	2	0	10	1	1027.6026	C4LUR2	C4LUR2	EHI_178460		yes	yes	2	0.022213	58.274	1	1	1	4576500	849570	2338700	1388200			1813
GNLYVEIISNGTDLASYILEHGFAIPTGR	K	G	N	G	R	Y	2	1	2	1	0	0	2	4	1	4	3	0	0	1	1	2	2	0	2	1	0	29	0	3119.5928	C4M8B5	C4M8B5	EHI_101240		yes	yes	4	0.06159	19.985			1	709210	0	0	709210			1814
GNNAYMK	R	G	N	M	K	L	1	0	2	0	0	0	0	1	0	0	0	1	1	0	0	0	0	0	1	0	0	7	0	796.35377	C4LXC8	C4LXC8			yes	yes	2	0.029034	60.788	1	1	1	2420200	471680	584460	1364000			1815
GNSEGNTWLTAFVLK	R	G	N	L	K	S	1	0	2	0	0	0	1	2	0	0	2	1	0	1	0	1	2	1	0	1	0	15	0	1635.8257	CON__ENSEMBL:ENSBTAP00000024146	CON__ENSEMBL:ENSBTAP00000024146			yes	yes	2	3.0806E-07	98.943	1	1	1	7965200	866090	5653900	1445100		+	1816
GNSIYETEYLIEK	K	G	N	E	K	K	0	0	1	0	0	0	3	1	0	2	1	1	0	0	0	1	1	0	2	0	0	13	0	1557.7563	C4LWR4	C4LWR4	EHI_198680		yes	yes	2	0.00088347	55.724	1	1	1	3831600	613150	1277600	1940800			1817
GNTFTTR	K	G	N	T	R	L	0	1	1	0	0	0	0	1	0	0	0	0	0	1	0	0	3	0	0	0	0	7	0	795.38752	B1N336;C4LYF4	B1N336	EHI_118170		yes	no	2	0.0031828	97.033	1	1	1	18417000	2370500	6823200	9223800			1818
GNTYTVETELTK	K	G	N	T	K	Q	0	0	1	0	0	0	2	1	0	0	1	1	0	0	0	0	4	0	1	1	0	12	0	1354.6616	C4M2S8	C4M2S8	EHI_076870		yes	yes	2	1.0232E-07	129.34	1	1	1	160640000	30822000	68501000	61315000			1819
GNVGFIFTK	K	G	N	T	K	G	0	0	1	0	0	0	0	2	0	1	0	1	0	2	0	0	1	0	0	1	0	9	0	981.52837	B1N2Z3	B1N2Z3			yes	yes	2	0.00014509	111.06	1	1	1	49041000	9599000	25266000	14176000			1820
GNVLFETCKENFAGECLER	K	G	N	E	R	I	1	1	2	0	2	0	4	2	0	0	2	1	0	2	0	0	1	0	0	1	0	19	1	2272.0253	B1N2F9	B1N2F9			yes	yes	2,3	4.8625E-18	131.31	2	2		11095000	2835500	8259000	0			1821
GNVTCEGIRPIEVFMSSIVNR	K	G	N	N	R	Q	0	2	2	0	1	0	2	2	0	3	0	0	1	1	1	2	1	0	0	3	0	21	1	2377.1882	C4M4L8;B1N4P1	C4M4L8	EHI_075040		yes	no	3	1.0902E-21	159.77	1	1	1	3328400	279400	1200600	1848400			1822
GNYVGYSIIEK	K	G	N	E	K	K	0	0	1	0	0	0	1	2	0	2	0	1	0	0	0	1	0	0	2	1	0	11	0	1241.6292	C4LZX1	C4LZX1	EHI_194600		yes	yes	2	0.047112	28.46		1		3142000	0	3142000	0			1823
GPAREPQVYVLAPPQEELSK	K	G	P	S	K	S	2	1	0	0	0	2	3	1	0	0	2	1	0	0	4	1	0	0	1	2	0	20	1	2207.1586	CON__ENSEMBL:ENSBTAP00000024462;CON__ENSEMBL:ENSBTAP00000024466	CON__ENSEMBL:ENSBTAP00000024462			no	no	2	0.071852	25.611		1	1	1660000	0	1044000	615990		+	1824
GPAWGNSLFEDNAEYGFGMFK	R	G	P	F	K	A	2	0	2	1	0	0	2	4	0	0	1	1	1	3	1	1	0	1	1	0	0	21	0	2336.0208	Q24818;C4LTX6	Q24818	pfo1;EHI_051060		yes	no	2	7.7657E-06	59.339	1	1	2	12021000	1338300	4432000	6251100			1825
GPEGTLLGLLTPSEVFELPQGISNK	R	G	P	N	K	R	0	0	1	0	0	1	3	4	0	1	5	1	0	1	3	2	2	0	0	1	0	25	0	2595.3796	C4LUW9	C4LUW9	EHI_179080	Adenylyl-sulfate kinase	yes	yes	3	9.1147E-10	91.883	1	1	1	6578900	734600	1158500	4685800			1826
GPHGIQGIGAGFIPDIYKK	K	G	P	K	K	E	1	0	0	1	0	1	0	5	1	4	0	2	0	1	2	0	0	0	1	0	0	19	1	1967.0629	O15635;O15570;C4M0H9	O15635	cysteine synthase type II;EHI_024230		yes	no	4	0.028516	38.418		1	1	2041400	0	1063800	977570			1827
GPIADFLIATVCR	K	G	P	C	R	N	2	1	0	1	1	0	0	1	0	2	1	0	0	1	1	0	1	0	0	1	0	13	0	1431.7544	C4M0J1	C4M0J1	EHI_024490		yes	yes	2,3	8.7843E-09	143.42	1	2		3569500	951090	2618400	0			1828
GPLESLR	K	G	P	L	R	H	0	1	0	0	0	0	1	1	0	0	2	0	0	0	1	1	0	0	0	0	0	7	0	770.42865	C4M2D1	C4M2D1	EHI_158120		yes	yes	2	0.0031569	94.777	1	1	1	1803100	522900	646360	633850			1829
GPLGTYK	K	G	P	Y	K	I	0	0	0	0	0	0	0	2	0	0	1	1	0	0	1	0	1	0	1	0	0	7	0	734.39629	C4LUD7	C4LUD7	EHI_049350		yes	yes	2	0.0070227	79.116	1			770940	770940	0	0			1830
GPLVVYGNDDLQAVK	K	G	P	V	K	A	1	0	1	2	0	1	0	2	0	0	2	1	0	0	1	0	0	0	1	3	0	15	0	1586.8304	C4LZA2;C4LZU1;B1N384;O15594;C4LXX5	C4LZA2	EHI_000510;EHI_194270;EHI_064710;RPL4;EHI_035440	60S ribosomal protein L4	no	no	2	3.0096E-05	75.764	1	1	1	19330000	2444800	9569300	7315600			1831
GPNVIAEDYLDINGQPINPANR	K	G	P	N	R	V	2	1	4	2	0	1	1	2	0	3	1	0	0	0	3	0	0	0	1	1	0	22	0	2379.1819	Q4VSM4	Q4VSM4	EHI_189850		yes	yes	3	0.0030449	48.968			1	8344400	0	0	8344400			1832
GPQLMTER	K	G	P	E	R	S	0	1	0	0	0	1	1	1	0	0	1	0	1	0	1	0	1	0	0	0	0	8	0	930.4593	C4M9J1	C4M9J1	EHI_011550		yes	yes	2	0.0048162	71.692	1	1	1	533470	45871	116520	371080			1833
GPSACVVEESK	R	G	P	S	K	K	1	0	0	0	1	0	2	1	0	0	0	1	0	0	1	2	0	0	0	2	0	11	0	1161.5336	C4LWP4	C4LWP4	EHI_069560		yes	yes	2	7.5099E-06	122.7	1	1		5366600	1864000	3502500	0			1834
GPSACVVEESKK	R	G	P	K	K	S	1	0	0	0	1	0	2	1	0	0	0	2	0	0	1	2	0	0	0	2	0	12	1	1289.6286	C4LWP4	C4LWP4	EHI_069560		yes	yes	2,3	6.3387E-07	125.36	2	2		14487000	5428200	9059300	0			1835
GPTLIGALDSVTPPERPVDK	K	G	P	D	K	P	1	1	0	2	0	0	1	2	0	1	2	1	0	0	4	1	2	0	0	2	0	20	1	2061.1106	C4MAC9;O15580;P31018;C4M7D4;O15601	C4MAC9	EHI_011210	Elongation factor 1-alpha	no	no	2,3	7.7778E-14	130.46	2	2	2	40025000	4964900	13399000	21661000			1836
GPTLIGALDSVTPPERPVDKPLR	K	G	P	L	R	L	1	2	0	2	0	0	1	2	0	1	3	1	0	0	5	1	2	0	0	2	0	23	2	2427.3486	C4MAC9;O15580;P31018;C4M7D4;O15601	C4MAC9	EHI_011210	Elongation factor 1-alpha	no	no	2,3,4	1.722E-21	160.3	4	4	4	1204600000	172270000	465640000	566740000			1837
GPTLTEILEGLK	R	G	P	L	K	F	0	0	0	0	0	0	2	2	0	1	3	1	0	0	1	0	2	0	0	0	0	12	0	1269.718	CON__A2I7N1;CON__A2I7N0	CON__A2I7N1			yes	no	2	3.3236E-06	99.539	1	1	1	2323100	581840	1478200	263110		+	1838
GQESVDITLPLNK	K	G	Q	N	K	K	0	0	1	1	0	1	1	1	0	1	2	1	0	0	1	1	1	0	0	1	0	13	0	1412.7511	C4M3U4	C4M3U4	EHI_163640		yes	yes	2	0.034223	45.347			1	570740	0	0	570740			1839
GQGQIIPENDK	K	G	Q	D	K	C	0	0	1	1	0	2	1	2	0	2	0	1	0	0	1	0	0	0	0	0	0	11	0	1197.599	C4LSG9	C4LSG9	EHI_151260		yes	yes	2	0.00088802	71.159	1	1	1	3485600	240150	1287700	1957800			1840
GQIAVLEMK	R	G	Q	M	K	K	1	0	0	0	0	1	1	1	0	1	1	1	1	0	0	0	0	0	0	1	0	9	0	987.5423	C4M421	C4M421	EHI_114140		yes	yes	2	0.04451	50.353		1		1053800	0	1053800	0			1841
GQIEITSETLLIK	K	G	Q	I	K	E	0	0	0	0	0	1	2	1	0	3	2	1	0	0	0	1	2	0	0	0	0	13	0	1443.8185	B1N2Z3	B1N2Z3			yes	yes	2	0.00022554	73.386	1	1	1	45421000	4838700	26394000	14188000			1842
GQLIGIIGEVGCGK	K	G	Q	G	K	T	0	0	0	0	1	1	1	5	0	3	1	1	0	0	0	0	0	0	0	1	0	14	0	1399.7493	C4M0V2	C4M0V2	EHI_100320		yes	yes	2	0.0002288	66.246	1	1	1	6268600	1499900	4242500	526250			1843
GQQIGGIDECEMIQK	R	G	Q	Q	K	K	0	0	0	1	1	3	2	3	0	3	0	1	1	0	0	0	0	0	0	0	0	15	0	1704.7811	C4M2W9	C4M2W9	EHI_048560		yes	yes	2	1.1061E-05	82.529	1	1	1	10959000	3829900	5795100	1334200			1844
GQQNELVEK	K	G	Q	E	K	K	0	0	1	0	0	2	2	1	0	0	1	1	0	0	0	0	0	0	0	1	0	9	0	1043.5247	C4LSA0	C4LSA0			yes	yes	2	0.00015672	101.65		1	1	9014600	0	1690600	7324000			1845
GRFEYER	K	G	R	E	R	Y	0	2	0	0	0	0	2	1	0	0	0	0	0	1	0	0	0	0	1	0	0	7	1	955.45118	C4M0W6	C4M0W6	EHI_015280		yes	yes	2	0.012332	74.486	1	1	1	1572200	403620	850850	317710			1846
GRLTEEEIER	K	G	R	E	R	M	0	2	0	0	0	0	4	1	0	1	1	0	0	0	0	0	1	0	0	0	0	10	1	1230.6204	O77164;C4M770	C4M770	BiP;EHI_199590		no	no	2,3	1.9119E-20	231.07	2	1	1	18406000	14407000	336950	3662000			1847
GRPIPPPIK	K	G	R	I	K	E	0	1	0	0	0	0	0	1	0	2	0	1	0	0	4	0	0	0	0	0	0	9	1	973.60729	Q5NSZ9	Q5NSZ9	EhRabX17		yes	yes	2	0.0018047	85.67	1			816240	816240	0	0			1848
GSAAAAGASDLK	K	G	S	L	K	S	5	0	0	1	0	0	0	2	0	0	1	1	0	0	0	2	0	0	0	0	0	12	0	1017.5091	C4M3P4	C4M3P4	EHI_140720		yes	yes	2	0.0097043	66.708	1	1		2296500	1004300	1292200	0			1849
GSDGYAIFHLLR	K	G	S	L	R	W	1	1	0	1	0	0	0	2	1	1	2	0	0	1	0	1	0	0	1	0	0	12	0	1347.6935	C4LTV0	C4LTV0	EHI_050800		yes	yes	2,3	3.4268E-06	97.163	2	2	2	10242000	2120200	5797300	2324200			1850
GSDLQNYFK	R	G	S	F	K	K	0	0	1	1	0	1	0	1	0	0	1	1	0	1	0	1	0	0	1	0	0	9	0	1070.5033	B1N3P0;B1N3F3	B1N3P0	EHI_156200;EHI_150540		yes	no	2	0.0011782	70.256	1	1	1	5581000	668850	1675500	3236600			1851
GSDLYASVTVSLLESLTGFQR	K	G	S	Q	R	S	1	1	0	1	0	1	1	2	0	0	4	0	0	1	0	4	2	0	1	2	0	21	0	2242.1481	C4LUK8	C4LUK8	EHI_022950		yes	yes	2	0.0023498	46.953		1	1	821430	0	553170	268270			1852
GSGDVSISISENK	K	G	S	N	K	I	0	0	1	1	0	0	1	2	0	2	0	1	0	0	0	4	0	0	0	1	0	13	0	1291.6256	C4LYD0	C4LYD0	EHI_007930		yes	yes	2	1.5759E-06	102.57	1	1	1	5834500	1666300	2414200	1753900			1853
GSGGTAEHPFTVEEFVLPK	K	G	S	P	K	F	1	0	0	0	0	0	3	3	1	0	1	1	0	2	2	1	2	0	0	2	0	19	0	2000.9844	CON__ENSEMBL:ENSBTAP00000024146	CON__ENSEMBL:ENSBTAP00000024146			yes	yes	2,3	1.0608E-06	77.13	1	2	2	22924000	2276800	11144000	9503200		+	1854
GSGSLSNQDILEDLNR	K	G	S	N	R	T	0	1	2	2	0	1	1	2	0	1	3	0	0	0	0	3	0	0	0	0	0	16	0	1716.8279	C4M3Y5	C4M3Y5	EHI_200800		yes	yes	2	3.4312E-16	157.68			1	4745300	0	0	4745300			1855
GSIAENAPIIPICAQLK	K	G	S	L	K	Y	3	0	1	0	1	1	1	1	0	4	1	1	0	0	2	1	0	0	0	0	0	17	0	1793.971	C4MAU7	C4MAU7	EHI_132880		yes	yes	2	0.00029332	58.814		1		1072000	0	1072000	0			1856
GSIHEVVLVGGSTR	K	G	S	T	R	I	0	1	0	0	0	0	1	3	1	1	1	0	0	0	0	2	1	0	0	3	0	14	0	1409.7627	O77164;C4M770	C4M770	BiP;EHI_199590		no	no	2,3	9.1392E-13	144.2	2	2	3	123660000	26608000	59640000	37415000			1857
GSIYIIDNGIGMTK	K	G	S	T	K	E	0	0	1	1	0	0	0	3	0	4	0	1	1	0	0	1	1	0	1	0	0	14	0	1480.7596	C4M3S9	C4M3S9	EHI_163480		yes	yes	2	2.5088E-12	135.81	1	1	1	18292000	5375200	9599600	3316800			1858
GSIYIIDNGIGMTKEELGK	K	G	S	G	K	N	0	0	1	1	0	0	2	4	0	4	1	2	1	0	0	1	1	0	1	0	0	19	1	2037.0452	C4M3S9	C4M3S9	EHI_163480		yes	yes	2,3	2.905E-08	101.53	2	1	2	15339000	5220900	7153600	2964400			1859
GSLISLGECYIQR	K	G	S	Q	R	G	0	1	0	0	1	1	1	2	0	2	2	0	0	0	0	2	0	0	1	0	0	13	0	1494.7501	C4M9I6	C4M9I6	EHI_187760		yes	yes	2	0.045402	35.037	1	1		2124500	841040	1283400	0			1860
GSLMELGISPIVTASMVMQLLQGAK	R	G	S	A	K	I	2	0	0	0	0	2	1	3	0	2	4	1	3	0	1	3	1	0	0	2	0	25	0	2573.3631	Q5XWC1;C4M1T1	Q5XWC1	EHI_164500		yes	no	2,3	8.7806E-07	81.144	2	4	1	23708000	1922800	21016000	770100			1861
GSMTIFSAIFTK	R	G	S	T	K	V	1	0	0	0	0	0	0	1	0	2	0	1	1	2	0	2	2	0	0	0	0	12	0	1301.669	B1N4Z2;B1N2N7	B1N4Z2	EHI_136740;EHI_092680		yes	no	2	0.00036191	77.185	1		1	2819800	1495800	0	1324000			1862
GSNKPAIR	K	G	S	I	R	A	1	1	1	0	0	0	0	1	0	1	0	1	0	0	1	1	0	0	0	0	0	8	1	841.477	B1N4V3	B1N4V3			yes	yes	2	0.0078969	78.178	1			888960	888960	0	0			1863
GSQVTFIQLEK	K	G	S	E	K	I	0	0	0	0	0	2	1	1	0	1	1	1	0	1	0	1	1	0	0	1	0	11	0	1248.6714	Q1EQ33	Q1EQ33	EHI_126990		yes	yes	2	0.0047516	54.199	2	1	1	2426400	702840	897690	825900			1864
GSSSGGGYSSGSSSYGSGGR	R	G	S	G	R	Q	0	1	0	0	0	0	0	8	0	0	0	0	0	0	0	9	0	0	2	0	0	20	0	1739.6983	CON__P35908	CON__P35908			yes	yes	2	0.062657	41.256		1		321940	0	321940	0		+	1865
GSVIAMAVNASK	R	G	S	S	K	K	3	0	1	0	0	0	0	1	0	1	0	1	1	0	0	2	0	0	0	2	0	12	0	1146.6067	C4M2S3	C4M2S3	EHI_161070		yes	yes	2	0.00022839	85.672	1	1	1	4883700	803260	2621900	1458600			1866
GSVYFMTCATGTEIPTFISAHDSCR	K	G	S	C	R	G	2	1	0	1	2	0	1	2	1	2	0	0	1	2	1	3	4	0	1	1	0	25	0	2807.2353	C4LUR3	C4LUR3	cpbf6		yes	yes	3	0.025105	32.778	1	1		1995000	486750	1508300	0			1867
GSVYHPEIK	K	G	S	I	K	D	0	0	0	0	0	0	1	1	1	1	0	1	0	0	1	1	0	0	1	1	0	9	0	1028.5291	P90545	P90545	abp1		no	no	2	0.0085135	58.699	1	1	1	3129800	684190	1385300	1060300			1868
GSWFHINVMK	K	G	S	M	K	K	0	0	1	0	0	0	0	1	1	1	0	1	1	1	0	1	0	1	0	1	0	10	0	1217.6015	C4M2H3	C4M2H3	cpbf7		yes	yes	3	0.035274	32.209	1	1	1	2416400	866080	960510	589860			1869
GSYEEFAK	K	G	S	A	K	I	1	0	0	0	0	0	2	1	0	0	0	1	0	1	0	1	0	0	1	0	0	8	0	929.41306	C4LWQ4	C4LWQ4	EHI_198580		yes	yes	2	0.0032844	78.77	1	1	1	10072000	3398600	3756700	2916400			1870
GSYSCEVTHEGSTVTK	K	G	S	T	K	T	0	0	0	0	1	0	2	2	1	0	0	1	0	0	0	3	3	0	1	2	0	16	0	1740.7625	CON__Q1RMN8	CON__Q1RMN8			yes	yes	2,3	1.0332E-13	143.88	2	2	2	78634000	25289000	50054000	3291000		+	1871
GSYSPFSEEDISSPK	K	G	S	P	K	C	0	0	0	1	0	0	2	1	0	1	0	1	0	1	2	5	0	0	1	0	0	15	0	1628.7206	C4LYJ9;C4LTB5	C4LYJ9	EHI_094120;EHI_045000		yes	no	2	2.3068E-06	88.768	1	1	1	5926600	284990	2122200	3519400			1872
GSYYLIPEGYK	R	G	S	Y	K	G	0	0	0	0	0	0	1	2	0	1	1	1	0	0	1	1	0	0	3	0	0	11	0	1288.634	C4LUR3	C4LUR3	cpbf6		yes	yes	1,2	0.00067218	73.655	2	2	2	48251000	12081000	22238000	13932000			1873
GTAHCADLYAEK	K	G	T	E	K	D	3	0	0	1	1	0	1	1	1	0	1	1	0	0	0	0	1	0	1	0	0	12	0	1334.5925	C4M2I4	C4M2I4	EHI_054530		yes	yes	2	1.0103E-07	117.03	1	1	1	2697000	1027900	1425500	243530			1874
GTCWAFGIIGMLEHSYR	K	G	T	Y	R	E	1	1	0	0	1	0	1	3	1	2	1	0	1	1	0	1	1	1	1	0	0	17	0	1996.9288	C4LSR0	C4LSR0	EHI_152220		yes	yes	3	7.1874E-07	70.783		1		982070	0	982070	0			1875
GTCWALATIGLLEQSYR	R	G	T	Y	R	D	2	1	0	0	1	1	1	2	0	1	3	0	0	0	0	1	2	1	1	0	0	17	0	1937.9669	C4LYI8	C4LYI8	EHI_093970		yes	yes	2	6.2576E-05	50.831	1	1	1	2020500	370380	1404100	246000			1876
GTDALANK	K	G	T	N	K	Q	2	0	1	1	0	0	0	1	0	0	1	1	0	0	0	0	1	0	0	0	0	8	0	788.40283	C4LU72;Q07569	C4LU72	EHI_110180;mhcA		yes	no	2	0.0034509	81.119	1	1		3625300	1166800	2458500	0			1877
GTEDIVLLDTTPLTLGIETVGGVMTSLIK	K	G	T	I	K	R	0	0	0	2	0	0	2	4	0	3	5	1	1	0	1	1	6	0	0	3	0	29	0	2985.6196	O77164;C4M770	C4M770	BiP;EHI_199590		no	no	2,3	1.9626E-07	86.519	2	2		66475000	12865000	53610000	0			1878
GTESATGFAQCGIDEK	K	G	T	E	K	E	2	0	0	1	1	1	2	3	0	1	0	1	0	1	0	1	2	0	0	0	0	16	0	1669.7254	C4M7F5	C4M7F5	EHI_166490		yes	yes	2	0.0032562	51.235	1	1	1	2671700	775540	1281200	614930			1879
GTETLVNLPLDK	K	G	T	D	K	G	0	0	1	1	0	0	1	1	0	0	3	1	0	0	1	0	2	0	0	1	0	12	0	1298.7082	B1N336;C4LYF4	B1N336	EHI_118170		yes	no	2	8.4796E-08	134.99	1	1	1	106980000	5888100	38484000	62604000			1880
GTFEELK	K	G	T	L	K	A	0	0	0	0	0	0	2	1	0	0	1	1	0	1	0	0	1	0	0	0	0	7	0	822.41233	C4M0V2	C4M0V2	EHI_100320		yes	yes	1	0.0040117	86.866	1	1	1	2054100	409520	974330	670260			1881
GTGIVAAPTPK	R	G	T	P	K	K	2	0	0	0	0	0	0	2	0	1	0	1	0	0	2	0	2	0	0	1	0	11	0	1010.576	C4M7U0;O15606	C4M7U0	EHI_020280		yes	no	2	0.00099004	73.435		1	1	21777000	0	532030	21245000			1882
GTGPLYHSYCQLPEDI	K	G	T	D	I	-	0	0	0	1	1	1	1	2	1	1	2	0	0	0	2	1	1	0	2	0	0	16	0	1848.8352	Q86M34;C4M7C8	Q86M34	HEXB;EHI_007330	Beta-hexosaminidase subunit beta;Beta-hexosaminidase	yes	no	2	3.697E-12	118.24	1	1		11331000	3985000	7345900	0			1883
GTGPLYTSYCDAK	K	G	T	A	K	-	1	0	0	1	1	0	0	2	0	0	1	1	0	0	1	1	2	0	2	0	0	13	0	1431.634	C4LTJ5	C4LTJ5	EHI_012010	Beta-hexosaminidase	yes	yes	2	0.0037478	47.037	1	1		2384400	828170	1556200	0			1884
GTGTGVSIQTCPSK	K	G	T	S	K	S	0	0	0	0	1	1	0	3	0	1	0	1	0	0	1	2	3	0	0	1	0	14	0	1391.6715	C4LUR3	C4LUR3	cpbf6		yes	yes	2	3.4302E-05	84.173	1	1	1	1662800	333200	877470	452170			1885
GTIESQGVNNAK	K	G	T	A	K	K	1	0	2	0	0	1	1	2	0	1	0	1	0	0	0	1	1	0	0	1	0	12	0	1216.6048	C4M0I0	C4M0I0	EHI_024350		yes	yes	2	1.0621E-07	116.55	1	1	1	5000300	208020	2634300	2158000			1886
GTMVVLMDNALGSEFNAETEFDRK	R	G	T	R	K	N	2	1	2	2	0	0	3	2	0	0	2	1	2	2	0	1	2	0	0	2	0	24	1	2673.2415	C4LTM0;P23502;Q7JN45	C4LTM0	EHI_012270;CEL-170/4;gEh-170	170 kDa surface lectin	no	no	3	0.00015659	70.994		1	1	2638500	0	864510	1774000			1887
GTNLLPK	K	G	T	P	K	I	0	0	1	0	0	0	0	1	0	0	2	1	0	0	1	0	1	0	0	0	0	7	0	741.43849	C4M2W1;C4LV05;C4LT96	C4LT96	EHI_188940;EHI_092430;EHI_044770		no	no	2	0.0031436	94.006	1	1	1	10438000	586340	2980600	6870700			1888
GTPSGNLYKPLADEK	K	G	T	E	K	Q	1	0	1	1	0	0	1	2	0	0	2	2	0	0	2	1	1	0	1	0	0	15	1	1588.8097	CON__ENSEMBL:ENSBTAP00000031360	CON__ENSEMBL:ENSBTAP00000031360			yes	no	2,3	0.00036862	76.82	2	2	2	17628000	2973200	11838000	2817400		+	1889
GTQGVLIVYDVTDR	R	G	T	D	R	A	0	1	0	2	0	1	0	2	0	1	1	0	0	0	0	0	2	0	1	3	0	14	0	1534.7991	Q5NT41	Q5NT41	EhRabC3		yes	yes	2	2.2562E-10	116.58	1	1	1	11885000	995430	2790000	8099700			1890
GTSQGPDVFFQAVEK	R	G	T	E	K	S	1	0	0	1	0	2	1	2	0	0	0	1	0	2	1	1	1	0	0	2	0	15	0	1608.7784	Q24818;C4LTX6	Q24818	pfo1;EHI_051060		yes	no	2	3.666E-06	88.561			1	10496000	0	0	10496000			1891
GTTEPIEYEGGR	K	G	T	G	R	T	0	1	0	0	0	0	3	3	0	1	0	0	0	0	1	0	2	0	1	0	0	12	0	1307.5994	Q5XWD1;C4MB38	Q5XWD1	PDI;EHI_071590		yes	no	2	1.0104E-07	122.33	1	1	1	209710000	69814000	107480000	32415000			1892
GTVAGIR	K	G	T	I	R	R	1	1	0	0	0	0	0	2	0	1	0	0	0	0	0	0	1	0	0	1	0	7	0	672.39187	C4LW09;B1N4Y7	C4LW09	EHI_167520		yes	no	2	0.0035461	93.883		2	2	9101100	0	5178300	3922700			1893
GTVYAVEFAFRPGR	K	G	T	G	R	D	2	2	0	0	0	0	1	2	0	0	0	0	0	2	1	0	1	0	1	2	0	14	1	1568.81	C4LYN2	C4LYN2	EHI_118840		yes	yes	2	6.8823E-14	172.57	1	1	1	7938000	444840	3718000	3775100			1894
GTWNYWEGGEFNTSLK	K	G	T	L	K	C	0	0	2	0	0	0	2	3	0	0	1	1	0	1	0	1	2	2	1	0	0	16	0	1887.8428	C4M6Z0	C4M6Z0	EHI_056400		yes	yes	2	0.0091541	40.014		1	1	2926400	0	1707900	1218400			1895
GTYGQLFECFR	R	G	T	F	R	K	0	1	0	0	1	1	1	2	0	0	1	0	0	2	0	0	1	0	1	0	0	11	0	1376.6183	C4MAN6	C4MAN6	EHI_016130		yes	yes	2	2.8408E-07	152.07	1	1	1	7697900	1784300	5167900	745700			1896
GTYIDKK	R	G	T	K	K	C	0	0	0	1	0	0	0	1	0	1	0	2	0	0	0	0	1	0	1	0	0	7	1	823.44397	C4LW92;C4M979	C4LW92	EHI_155410;EHI_124850		yes	no	2	0.002407	102.3		1		3944000	0	3944000	0			1897
GVAASVDAELAK	K	G	V	A	K	K	4	0	0	1	0	0	1	1	0	0	1	1	0	0	0	1	0	0	0	2	0	12	0	1129.5979	O02611;C4M6Z7	O02611	TPI;EHI_056480	Triosephosphate isomerase	yes	no	2	0.00080408	68.676	1	1	1	5506200	1112200	1770200	2623800			1898
GVAELFDEAVR	K	G	V	V	R	K	2	1	0	1	0	0	2	1	0	0	1	0	0	1	0	0	0	0	0	2	0	11	0	1204.6088	C4M292	C4M292	EHI_180430		yes	yes	2	0.0010957	66.486	1	1	1	3352700	700030	1434900	1217800			1899
GVAMNPVDHPHGGGNHQHVGHPTTLK	R	G	V	L	K	R	1	0	2	1	0	1	0	5	5	0	1	1	1	0	3	0	2	0	0	3	0	26	0	2693.2993	C4LWZ3	C4LWZ3			yes	yes	6	0.017899	38.357			1	7587100	0	0	7587100			1900
GVAMNPVDHPHGGGNHQHVGHPTTLKR	R	G	V	K	R	S	1	1	2	1	0	1	0	5	5	0	1	1	1	0	3	0	2	0	0	3	0	27	1	2849.4004	C4LWZ3	C4LWZ3			yes	yes	5	7.4215E-05	75.529			1	14141000	0	0	14141000			1901
GVDYLEIR	R	G	V	I	R	K	0	1	0	1	0	0	1	1	0	1	1	0	0	0	0	0	0	0	1	1	0	8	0	963.50255	C4M2K1;Q27642;C4M3X0	C4M2K1	EHI_054830;EHI_016480		no	no	2	0.0017789	113.5	1	1	1	14350000	3872400	7810900	2666400			1902
GVEILVNDQGNR	K	G	V	N	R	I	0	1	2	1	0	1	1	2	0	1	1	0	0	0	0	0	0	0	0	2	0	12	0	1312.6735	O77164	O77164	BiP		yes	yes	2	1.7139E-09	161.99	1	1	1	135890000	31399000	76681000	27810000			1903
GVFFNVIRPIVSLIPTINEPTK	M	G	V	T	K	K	0	1	2	0	0	0	1	1	0	4	1	1	0	2	3	1	2	0	0	3	0	22	1	2453.4046	Q5XWC1;C4M1T1;C4LUZ7	Q5XWC1	EHI_164500;EHI_092340		yes	no	3	1.0243E-10	117.35	1	1	1	15515000	947690	6950500	7616700			1904
GVFFNVIRPIVSLIPTINEPTKK	M	G	V	K	K	I	0	1	2	0	0	0	1	1	0	4	1	2	0	2	3	1	2	0	0	3	0	23	2	2581.4996	Q5XWC1;C4M1T1;C4LUZ7	Q5XWC1	EHI_164500;EHI_092340		yes	no	3,4	9.4192E-11	133.74	2	3	5	39987000	2907400	22546000	14534000			1905
GVGSLSDYVK	K	G	V	V	K	E	0	0	0	1	0	0	0	2	0	0	1	1	0	0	0	2	0	0	1	2	0	10	0	1023.5237	C4M2D1	C4M2D1	EHI_158120		yes	yes	2	0.0067951	58.592	1	1		1719000	710230	1008700	0			1906
GVHYAYVYFNFK	K	G	V	F	K	K	1	0	1	0	0	0	0	1	1	0	0	1	0	2	0	0	0	0	3	2	0	12	0	1506.7296	C4LZY3	C4LZY3	EHI_065670		yes	yes	3	0.0026394	42.21	1	1		1062600	254120	808470	0			1907
GVIADFLIATVCR	K	G	V	C	R	N	2	1	0	1	1	0	0	1	0	2	1	0	0	1	0	0	1	0	0	2	0	13	0	1433.7701	C4MBJ8	C4MBJ8	EHI_163240		yes	yes	2	1.6443E-09	154.67	1	1	1	9914800	2498100	6674600	742020			1908
GVIASDIIESIPSVFDQVFGQNK	R	G	V	N	K	I	1	0	1	2	0	2	1	2	0	4	0	1	0	2	1	3	0	0	0	3	0	23	0	2462.2693	C4LZV8	C4LZV8	EHI_194450	ATP-dependent (S)-NAD(P)H-hydrate dehydratase	yes	yes	2,3	2.1154E-08	86.539	2	2	2	10598000	940080	6308700	3349400			1909
GVIDSDDLPLNVGR	R	G	V	G	R	E	0	1	1	3	0	0	0	2	0	1	2	0	0	0	1	1	0	0	0	2	0	14	0	1468.7522	C4M3S9	C4M3S9	EHI_163480		yes	yes	2	5.4051E-16	170.66	1	1	1	60646000	20387000	20470000	19789000			1910
GVLVNQK	K	G	V	Q	K	Q	0	0	1	0	0	1	0	1	0	0	1	1	0	0	0	0	0	0	0	2	0	7	0	756.44939	C4M8T2	C4M8T2	EHI_147010		yes	yes	2	0.015047	71.258	1		1	1977400	928460	0	1048900			1911
GVLVPFYDK	K	G	V	D	K	L	0	0	0	1	0	0	0	1	0	0	1	1	0	1	1	0	0	0	1	2	0	9	0	1036.5593	Q1EQ15	Q1EQ15	EHI_099240		yes	yes	2	0.011417	54.066	1	1	1	4816700	1573800	1866100	1376800			1912
GVLVSEETYEK	K	G	V	E	K	T	0	0	0	0	0	0	3	1	0	0	1	1	0	0	0	1	1	0	1	2	0	11	0	1252.6187	C4MB19	C4MB19	EHI_025090		yes	yes	2	0.033434	64.224			1	998150	0	0	998150			1913
GVNSDSGSQPAPIR	K	G	V	I	R	T	1	1	1	1	0	1	0	2	0	1	0	0	0	0	2	3	0	0	0	1	0	14	0	1383.6743	C4M0S1	C4M0S1	EHI_010070		yes	yes	2	0.0032012	50.897	1	2	1	4451900	645900	2550000	1256100			1914
GVPAGETWVWYTNPNPRPK	K	G	V	P	K	T	1	1	2	0	0	0	1	2	0	0	0	1	0	0	4	0	2	2	1	2	0	19	1	2168.0803	C4LU72	C4LU72	EHI_110180		yes	yes	2,3	0.00026919	72.583	1	1	2	13515000	585240	1134200	11796000			1915
GVPEGVEVSNEQIYAAAK	R	G	V	A	K	M	3	0	1	0	0	1	3	2	0	1	0	1	0	0	1	1	0	0	1	3	0	18	0	1859.9265	C4M3B2;Q24850;Q24851;C4M422	C4M3B2	EHI_175450;pgp5;pgp1;EHI_114150		yes	no	2	0.00055062	56.817		1	1	1090100	0	473410	616670			1916
GVPFLLK	K	G	V	L	K	F	0	0	0	0	0	0	0	1	0	0	2	1	0	1	1	0	0	0	0	1	0	7	0	772.48471	Q5FZL6;C4LYS4	Q5FZL6	NSF;EHI_004640		yes	no	2	0.061398	52.683	1	1	1	2120400	382140	1248500	489770			1917
GVPGYEVLK	K	G	V	L	K	N	0	0	0	0	0	0	1	2	0	0	1	1	0	0	1	0	0	0	1	2	0	9	0	960.52803	C4LSF2	C4LSF2	EHI_153720		yes	yes	2	0.011958	55.064	1	1	1	5019400	1294000	2058200	1667200			1918
GVPISLNLDHGANFQICK	K	G	V	C	K	E	1	0	2	1	1	1	0	2	1	2	2	1	0	1	1	1	0	0	0	1	0	18	0	1982.0044	C4LXD7	C4LXD7	EHI_098570		yes	yes	2,3	0.011078	45.384	1	1	2	6452900	1056600	2936500	2459700			1919
GVQSLINSVADVFINR	R	G	V	N	R	Y	1	1	2	1	0	1	0	1	0	2	1	0	0	1	0	2	0	0	0	3	0	16	0	1730.9315	C4M6A5	C4M6A5	EHI_082540		yes	yes	3	0.0050997	42.242		1	1	786580	0	559950	226640			1920
GVRDEYDTIYSNSYLK	R	G	V	L	K	S	0	1	1	2	0	0	1	1	0	1	1	1	0	0	0	2	1	0	3	1	0	16	1	1921.9058	C4M6I1	C4M6I1	EHI_173440		yes	yes	2	0.0029529	60.307	1	1	1	1999400	394080	1028800	576520			1921
GVSPYLDYVYVSSETGK	K	G	V	G	K	I	0	0	0	1	0	0	1	2	0	0	1	1	0	0	1	3	1	0	3	3	0	17	0	1862.8938	C4M1J0	C4M1J0	EHI_001100		yes	yes	2	4.0972E-09	99.711	1			2128400	2128400	0	0			1922
GVTDEASYPYTATK	K	G	V	T	K	G	2	0	0	1	0	0	1	1	0	0	0	1	0	0	1	1	3	0	2	1	0	14	0	1501.6937	Q27643;C4LTT0	Q27643	EHI_050570		yes	no	2	6.9173E-11	124.07			1	3766000	0	0	3766000			1923
GVTLYYLK	K	G	V	L	K	D	0	0	0	0	0	0	0	1	0	0	2	1	0	0	0	0	1	0	2	1	0	8	0	955.53787	Q24835;Q8MZT8;Q8MZT7;Q8MZT9;P32022;B1N3C7	P32022	hgl3;hgl;EHI_133900	Galactose-inhibitable lectin 170 kDa subunit	no	no	2	0.012137	64.207	1	1	1	6378100	2188300	2848600	1341200			1924
GVVFSVNK	K	G	V	N	K	D	0	0	1	0	0	0	0	1	0	0	0	1	0	1	0	1	0	0	0	3	0	8	0	848.4756	C4M602	C4M602	EHI_181140		yes	yes	2	0.061975	47.574	1	1	1	1273000	295120	568910	408950			1925
GVVWEEVIMSLPK	R	G	V	P	K	H	0	0	0	0	0	0	2	1	0	1	1	1	1	0	1	1	0	1	0	3	0	13	0	1485.7901	C4M620	C4M620	EHI_125170		yes	yes	2	0.0012043	56.139	1	1	1	1036800	110740	673590	252510			1926
GWDSYSTLTSPSTDK	K	G	W	D	K	N	0	0	0	2	0	0	0	1	0	0	1	1	0	0	1	4	3	1	1	0	0	15	0	1643.7315	C4LZF3	C4LZF3	EHI_137920		yes	yes	2	1.6296E-12	132.08	1	1	1	5914800	1124800	2835300	1954700			1927
GWGVMASHR	K	G	W	H	R	S	1	1	0	0	0	0	0	2	1	0	0	0	1	0	0	1	0	1	0	1	0	9	0	999.47087	P51555;C4LXE8	P51555	ENL-1;EHI_130700	Enolase 1	yes	no	2,3	0.00013119	131.06	1	1	3	11178000	1010500	2708700	7458500			1928
GWWEEDR	R	G	W	D	R	Y	0	1	0	1	0	0	2	1	0	0	0	0	0	0	0	0	0	2	0	0	0	7	0	976.40389	C4LT26	C4LT26	EHI_148560		yes	yes	2	0.05689	48.756	1		1	723540	257920	0	465620			1929
GYAFTTTAER	R	G	Y	E	R	E	2	1	0	0	0	0	1	1	0	0	0	0	0	1	0	0	3	0	1	0	0	10	0	1115.5247	P11426;B1N2P0;Q9TYD6;B1N621	P11426	EHI_043640	Actin	yes	no	2	6.5301E-05	129.85	1	1	1	166100000	21642000	91051000	53409000			1930
GYDELVPYR	R	G	Y	Y	R	I	0	1	0	1	0	0	1	1	0	0	1	0	0	0	1	0	0	0	2	1	0	9	0	1110.5346	C4LXB9	C4LXB9	EHI_098360		yes	yes	2	0.043963	50.805			1	1086300	0	0	1086300			1931
GYDNQPLFNNDGSLLYYLSMSAPK	K	G	Y	P	K	D	1	0	3	2	0	1	0	2	0	0	4	1	1	1	2	3	0	0	3	0	0	24	0	2706.2636	Q9U593	Q9U593	dpp		yes	yes	2	0.035471	36.504	1	1	1	2405900	580600	1037100	788230			1932
GYDQYEQYLNAFK	R	G	Y	F	K	A	1	0	1	1	0	2	1	1	0	0	1	1	0	1	0	0	0	0	3	0	0	13	0	1637.7362	Q964D2;C4M6L0;Q964D1	Q964D2	igl1;EHI_065330;igl2		no	no	2	3.0691E-08	129.34	1	1	1	108900000	20750000	42586000	45565000			1933
GYFFHAVINGK	K	G	Y	G	K	N	1	0	1	0	0	0	0	2	1	1	0	1	0	2	0	0	0	0	1	1	0	11	0	1251.64	C4M7I1	C4M7I1	EHI_111990		yes	yes	3	0.026089	36.395	1		1	1079000	258840	0	820120			1934
GYFNRPEENK	K	G	Y	N	K	E	0	1	2	0	0	0	2	1	0	0	0	1	0	1	1	0	0	0	1	0	0	10	1	1252.5836	C4M8T2	C4M8T2	EHI_147010		yes	yes	2	8.7758E-07	175.07	1	1	1	9280600	1509600	3524100	4246900			1935
GYFNRPEESK	K	G	Y	S	K	E	0	1	1	0	0	0	2	1	0	0	0	1	0	1	1	1	0	0	1	0	0	10	1	1225.5728	C4M4D2;C4M520	C4M520	EHI_156320;EHI_127830		no	no	2	0.00013095	82.803			1	0	0	0	0			1936
GYGFVEVK	K	G	Y	V	K	S	0	0	0	0	0	0	1	2	0	0	0	1	0	1	0	0	0	0	1	2	0	8	0	897.45962	C4LV48;Q9NCC0	C4LV48	EHI_182670;Ebp2		yes	no	1,2	0.01763	94.662		2	1	27700000	0	6841900	20858000			1937
GYGFVTFK	K	G	Y	F	K	T	0	0	0	0	0	0	0	2	0	0	0	1	0	2	0	0	1	0	1	1	0	8	0	917.4647	C4M5C4;Q9NCC1	C4M5C4	EHI_121780;Ebp1		yes	no	2	0.0033305	78.77		1	1	15813000	0	1498500	14314000			1938
GYGIYVESGAGLLSSCTDEDYR	R	G	Y	Y	R	S	1	1	0	2	1	0	2	4	0	1	2	0	0	0	0	3	1	0	3	1	0	22	0	2411.0587	Q24858;Q24813;B1N4I3	Q24858	EHI_014030;EHI_055400		no	no	2	9.1252E-15	105.96	1	1	1	3904100	509310	2461500	933260			1939
GYIDGDSYSNPYK	K	G	Y	Y	K	I	0	0	1	2	0	0	0	2	0	1	0	1	0	0	1	2	0	0	3	0	0	13	0	1477.6361	C4M1X3	C4M1X3	cpbf1		yes	yes	2	1.8575E-08	138.24	2	1	1	104000000	39861000	42099000	22042000			1940
GYIFIDEAHITEALTWLAQK	R	G	Y	Q	K	Q	3	0	0	1	0	1	2	1	1	3	2	1	0	1	0	0	2	1	1	0	0	20	0	2318.1947	CON__ENSEMBL:ENSBTAP00000024146	CON__ENSEMBL:ENSBTAP00000024146			yes	yes	3	1.7787E-07	72.21	1	1	1	5729300	285280	4564800	879240		+	1941
GYITSEEDHNTTLEGFKER	R	G	Y	E	R	F	0	1	1	1	0	0	4	2	1	1	1	1	0	1	0	1	3	0	1	0	0	19	1	2225.0237	C4LW54	C4LW54	EHI_142090		yes	yes	3	0.0695	37.431			1	817570	0	0	817570			1942
GYLAVAVVK	K	G	Y	V	K	T	2	0	0	0	0	0	0	1	0	0	1	1	0	0	0	0	0	0	1	3	0	9	0	918.55385	CON__Q29443;CON__Q0IIK2	CON__Q29443			yes	no	2	0.0071533	63.419	1	1	1	7454300	1840100	3573800	2040400		+	1943
GYLEEFYAFCQK	K	G	Y	Q	K	L	1	0	0	0	1	1	2	1	0	0	1	1	0	2	0	0	0	0	2	0	0	12	0	1553.6861	C4M399	C4M399	EHI_106350		yes	yes	2	4.6721E-09	149.96	1	1	1	12995000	3203900	9194700	596120			1944
GYLHSNDK	K	G	Y	D	K	E	0	0	1	1	0	0	0	1	1	0	1	1	0	0	0	1	0	0	1	0	0	8	0	932.43519	C4M1M6	C4M1M6	EHI_133970		yes	yes	2	0.0069614	69.628	1			260870	260870	0	0			1945
GYLHSNDKEK	K	G	Y	E	K	R	0	0	1	1	0	0	1	1	1	0	1	2	0	0	0	1	0	0	1	0	0	10	1	1189.5728	C4M1M6	C4M1M6	EHI_133970		yes	yes	2,3	1.7138E-05	157.38	2	2	2	23653000	5410800	12811000	5431300			1946
GYLIALR	K	G	Y	L	R	E	1	1	0	0	0	0	0	1	0	1	2	0	0	0	0	0	0	0	1	0	0	7	0	804.48577	C4M6U3	C4M6U3	EHI_054180	Protein SEY1 homolog 2	yes	yes	2	0.0032688	106.29	1	1	1	2753800	703130	1305100	745530			1947
GYQVTEGTTK	K	G	Y	T	K	E	0	0	0	0	0	1	1	2	0	0	0	1	0	0	0	0	3	0	1	1	0	10	0	1082.5244	C4M3L1	C4M3L1	EHI_109920		yes	yes	2	0.00011087	99.973	1	1	1	9374700	2869000	4245300	2260400			1948
GYSGISAEEIAK	R	G	Y	A	K	R	2	0	0	0	0	0	2	2	0	2	0	1	0	0	0	2	0	0	1	0	0	12	0	1223.6034	C4LSA0	C4LSA0			yes	yes	2	0.00032301	80.17			1	31163000	0	0	31163000			1949
GYSVDGLPQNVSQDLSTK	R	G	Y	T	K	M	0	0	1	2	0	2	0	2	0	0	2	1	0	0	1	3	1	0	1	2	0	18	0	1906.9272	C4LXS8	C4LXS8	EHI_087350		yes	yes	2	0.00047015	57.173			1	543940	0	0	543940			1950
GYTPVLDCHTSHIACK	K	G	Y	C	K	F	1	0	0	1	2	0	0	1	2	1	1	1	0	0	1	1	2	0	1	1	0	16	0	1857.8502	C4MAC9;O15581;P31018;C4M7D4	C4MAC9	EHI_011210	Elongation factor 1-alpha	no	no	2,3	1.2938E-10	92.265	2	3	2	42080000	3310600	29916000	8853200			1951
GYVFFQLK	K	G	Y	L	K	T	0	0	0	0	0	1	0	1	0	0	1	1	0	2	0	0	0	0	1	1	0	8	0	1000.5382	C4M325	C4M325	EHI_025380		yes	yes	2	0.049129	46.994	1	1		1040800	214830	825990	0			1952
GYVSDLSK	R	G	Y	S	K	N	0	0	0	1	0	0	0	1	0	0	1	1	0	0	0	2	0	0	1	1	0	8	0	867.4338	C4LZ56	C4LZ56	EHI_104450		yes	yes	1,2	0.0014491	101.33	2	2		1580400	627360	952990	0			1953
GYWGATIGEVHTVPCK	R	G	Y	C	K	L	1	0	0	0	1	0	1	3	1	1	0	1	0	0	1	0	2	1	1	2	0	16	0	1773.8508	C4M7U0;O15606	C4M7U0	EHI_020280		yes	no	2	5.7896E-13	132.23		1	1	4307200	0	1097600	3209700			1954
GYYAMLR	R	G	Y	L	R	I	1	1	0	0	0	0	0	1	0	0	1	0	1	0	0	0	0	0	2	0	0	7	0	872.42146	C4M934	C4M934	EHI_097630		yes	yes	2	0.040501	54.765			1	512970	0	0	512970			1955
HAAAAPAEAEK	K	H	A	E	K	K	6	0	0	0	0	0	2	0	1	0	0	1	0	0	1	0	0	0	0	0	0	11	0	1064.5251	C4LY50	C4LY50	EHI_177470		yes	yes	2	7.1688E-06	131.12			1	4692800	0	0	4692800			1956
HAAAAPAEAEKKPAK	K	H	A	A	K	G	7	0	0	0	0	0	2	0	1	0	0	3	0	0	2	0	0	0	0	0	0	15	2	1488.8049	C4LY50	C4LY50	EHI_177470		yes	yes	3	0.010109	74.649			1	915830	0	0	915830			1957
HAAAAPTEAEK	K	H	A	E	K	K	5	0	0	0	0	0	2	0	1	0	0	1	0	0	1	0	1	0	0	0	0	11	0	1094.5356	C4M9F4	C4M9F4			yes	yes	2	1.2323E-07	165.63			1	3278100	0	0	3278100			1958
HAAAAPTEAEKKPAK	K	H	A	A	K	G	6	0	0	0	0	0	2	0	1	0	0	3	0	0	2	0	1	0	0	0	0	15	2	1518.8154	C4M9F4	C4M9F4			yes	yes	3	0.027952	65.956			1	915090	0	0	915090			1959
HADVGIAVLNTLPSEK	K	H	A	E	K	E	2	0	1	1	0	0	1	1	1	1	2	1	0	0	1	1	1	0	0	2	0	16	0	1662.8941	C4LZY3	C4LZY3	EHI_065670		yes	yes	2	4.0895E-12	112.57	1	1		2934100	611730	2322400	0			1960
HALAALVAFTNDGK	K	H	A	G	K	F	4	0	1	1	0	0	0	1	1	0	2	1	0	1	0	0	1	0	0	1	0	14	0	1426.7569	C4MAZ9	C4MAZ9	EHI_176820		yes	yes	2	1.1605E-16	113.25	2	1	2	20131000	6798000	6299300	7033400			1961
HAVITVPAYFNDAQR	K	H	A	Q	R	Q	3	1	1	1	0	1	0	0	1	1	0	0	0	1	1	0	1	0	1	2	0	15	0	1700.8635	O77164;C4M770	C4M770	BiP;EHI_199590		no	no	2,3	1.9044E-20	178.67	2	2	2	104310000	12850000	44329000	47126000			1962
HAVSEGQSAVK	K	H	A	V	K	R	2	0	0	0	0	1	1	1	1	0	0	1	0	0	0	2	0	0	0	2	0	11	0	1111.5622	C4LV75	C4LV75		Histone H2B	yes	yes	2	4.2168E-10	174.23			1	4499200	0	0	4499200			1963
HCPGGGIENWAFHR	R	H	C	H	R	R	1	1	1	0	1	0	1	3	2	1	0	0	0	1	1	0	0	1	0	0	0	14	0	1636.7317	C4M6U0	C4M6U0	EHI_054260		yes	yes	3	7.4934E-13	136.01	1	1	2	35404000	6233000	13173000	15997000			1964
HCVRPLETLLTK	R	H	C	T	K	Y	0	1	0	0	1	0	1	0	1	0	3	1	0	0	1	0	2	0	0	1	0	12	1	1465.8075	C4M8E1	C4M8E1	EHI_115300		yes	yes	3	0.00058626	76.728	1	1	1	13048000	1876800	8668600	2502500			1965
HDEDEVLVCTLSSAIPQHSVDIPLYLDEVTFVVK	K	H	D	V	K	G	1	0	0	4	1	1	3	0	2	2	4	1	0	1	2	3	2	0	1	6	0	34	0	3866.9288	C4MAD5;C4M859	C4MAD5	EHI_080880;EHI_052040		yes	no	4	2.508E-16	89.145		1	1	8169500	0	6924000	1245400			1966
HDEFEAVTASTIFR	K	H	D	F	R	V	2	1	0	1	0	0	2	0	1	1	0	0	0	2	0	1	2	0	0	1	0	14	0	1621.7736	Q1EQ41	Q1EQ41	EHI_023070		yes	yes	3	2.691E-07	97.69	1	1	1	2055000	246850	770190	1038000			1967
HDHSIQGPIINLSVKDEK	K	H	D	E	K	G	0	0	1	2	0	1	1	1	2	3	1	2	0	0	1	2	0	0	0	1	0	18	1	2029.0593	C4LZX1	C4LZX1	EHI_194600		yes	yes	4	2.6183E-10	116.04	1	1	1	10494000	4087200	722940	5684100			1968
HDLPQAMSISEVTEK	K	H	D	E	K	L	1	0	0	1	0	1	2	0	1	1	1	1	1	0	1	2	1	0	0	1	0	15	0	1683.8138	C4LXL1	C4LXL1			yes	yes	2	3.1487E-16	166.48	1	1	1	5801800	893830	2920500	1987500			1969
HDTSLALK	K	H	D	L	K	E	1	0	0	1	0	0	0	0	1	0	2	1	0	0	0	1	1	0	0	0	0	8	0	883.47633	C4M4T0	C4M4T0	EHI_095180		yes	yes	2	8.0216E-06	111.17	1	1	1	4614200	2126900	0	2487300			1970
HEEAQIR	R	H	E	I	R	V	1	1	0	0	0	1	2	0	1	1	0	0	0	0	0	0	0	0	0	0	0	7	0	881.43553	C4M2F0	C4M2F0	EHI_158310		yes	yes	2	0.0032681	104.37	2	1	1	2777200	959240	1299300	518700			1971
HEGLWEATAR	R	H	E	A	R	K	2	1	0	0	0	0	2	1	1	0	1	0	0	0	0	0	1	1	0	0	0	10	0	1168.5625	C4LT26	C4LT26	EHI_148560		yes	yes	2	0.00067396	76.332	1	1	1	40485000	7439900	14525000	18520000			1972
HENSIPQTLSK	K	H	E	S	K	K	0	0	1	0	0	1	1	0	1	1	1	1	0	0	1	2	1	0	0	0	0	11	0	1252.6412	C4MAX8	C4MAX8	EHI_025700		yes	yes	2	0.0010134	67.118		1	1	763700	0	394620	369080			1973
HETLPSDINCYASYIK	K	H	E	I	K	G	1	0	1	1	1	0	1	0	1	2	1	1	0	0	1	2	1	0	2	0	0	16	0	1909.888	C4M2I4	C4M2I4	EHI_054530		yes	yes	2,3	1.4177E-13	135.55	2	2		8997100	2337300	6659800	0			1974
HEYYGLNK	K	H	E	N	K	C	0	0	1	0	0	0	1	1	1	0	1	1	0	0	0	0	0	0	2	0	0	8	0	1022.4821	C4LZY3	C4LZY3	EHI_065670		yes	yes	2	0.001772	130.22	1		1	1109500	223490	0	886040			1975
HFAVNNTHDDETK	K	H	F	T	K	N	1	0	2	2	0	0	1	0	2	0	0	1	0	1	0	0	2	0	0	1	0	13	0	1526.675	C4M5B3	C4M5B3	EHI_081280		yes	yes	3	9.9743E-07	92.856		1	1	804160	0	99751	704410			1976
HFDADKSGSLDVNELIK	K	H	F	I	K	A	1	0	1	3	0	0	1	1	1	1	2	2	0	1	0	2	0	0	0	1	0	17	1	1886.9374	Q9NJW1;B1N3T3	Q9NJW1	grainin 2;EHI_111720		yes	no	2	2.169E-05	71.354	1	1	1	2199200	592380	1157100	449720			1977
HFDEIFSVLSPFIFSSEK	K	H	F	E	K	F	0	0	0	1	0	0	2	0	1	2	1	1	0	4	1	4	0	0	0	1	0	18	0	2128.0517	C4LW44	C4LW44	EHI_141990		yes	yes	3	0.00013222	55.437		1		303470	0	303470	0			1978
HFDEIYR	K	H	F	Y	R	Q	0	1	0	1	0	0	1	0	1	1	0	0	0	1	0	0	0	0	1	0	0	7	0	978.45593	C4MA90	C4MA90	EHI_039860		yes	yes	2	7.3174E-19	209.69	1	1	1	20441000	5152300	10045000	5244600			1979
HFDGSYSTFGEHR	K	H	F	H	R	G	0	1	0	1	0	0	1	2	2	0	0	0	0	2	0	2	1	0	1	0	0	13	0	1538.6539	CON__ENSEMBL:ENSBTAP00000024146	CON__ENSEMBL:ENSBTAP00000024146			yes	yes	3	2.0947E-08	110.98	1	1	1	16587000	1912900	11427000	3247200		+	1980
HFDINLNNEYLSAK	K	H	F	A	K	K	1	0	3	1	0	0	1	0	1	1	2	1	0	1	0	1	0	0	1	0	0	14	0	1676.8158	C4LYN0	C4LYN0	EHI_118820		yes	yes	2	2.3109E-20	181.58	1	1	1	6891500	1410400	3491400	1989700			1981
HFDVDQSGSLDITELQVALPQLGFNLNK	K	H	F	N	K	Q	1	0	2	3	0	3	1	2	1	1	5	1	0	2	1	2	1	0	0	2	0	28	0	3097.572	Q9U3Z8;C4M1S5;C4M1S6	Q9U3Z8	ALP;EHI_164430;EHI_164440		yes	no	3	1.5196E-18	117.61	1	1	1	5276900	1465800	3220500	590630			1982
HFELGNEK	K	H	F	E	K	K	0	0	1	0	0	0	2	1	1	0	1	1	0	1	0	0	0	0	0	0	0	8	0	972.46649	C4LS99	C4LS99			yes	yes	2	2.3061E-12	195.32		1	1	19274000	0	3245200	16029000			1983
HFELGNEKK	K	H	F	K	K	D	0	0	1	0	0	0	2	1	1	0	1	2	0	1	0	0	0	0	0	0	0	9	1	1100.5615	C4LS99	C4LS99			yes	yes	3	0.04494	47.853			1	3687500	0	0	3687500			1984
HFETEEGKK	K	H	F	K	K	L	0	0	0	0	0	0	3	1	1	0	0	2	0	1	0	0	1	0	0	0	0	9	1	1103.5247	C4LZ12	C4LZ12	EHI_009240		yes	yes	3	0.0015341	73.157	1	1		1154300	617890	536430	0			1985
HFGALVLTTSYGILDNTEAR	R	H	F	A	R	A	2	1	1	1	0	0	1	2	1	1	3	0	0	1	0	1	3	0	1	1	0	20	0	2177.1117	C4LXM0	C4LXM0			yes	yes	2,3	9.2676E-33	185.25	1	1	2	40374000	682070	12389000	27303000			1986
HFHDNSEWGVDLVAAQLQAK	K	H	F	A	K	E	3	0	1	2	0	2	1	1	2	0	2	1	0	1	0	1	0	1	0	2	0	20	0	2264.0974	C4M8B5	C4M8B5	EHI_101240		yes	yes	4	6.9918E-10	85.087	1		1	5071600	1279300	0	3792300			1987
HFLEQLPNTVTK	K	H	F	T	K	I	0	0	1	0	0	1	1	0	1	0	2	1	0	1	1	0	2	0	0	1	0	12	0	1425.7616	Q24818;Q24860	Q24818	pfo1		yes	no	2	1.3049E-11	164.13	1	1	1	12728000	1649000	4636000	6443500			1988
HFLLSEESTEYPEVHADDLAIIMYTSGTSSSPK	K	H	F	P	K	G	2	0	0	2	0	0	4	1	2	2	3	1	1	1	2	6	3	0	2	1	0	33	0	3653.7083	C4M8T2	C4M8T2	EHI_147010		yes	yes	3	2.0339E-06	64.767			1	1852600	0	0	1852600			1989
HFNDEDTPK	K	H	F	P	K	N	0	0	1	2	0	0	1	0	1	0	0	1	0	1	1	0	1	0	0	0	0	9	0	1101.4727	C4LXG8	C4LXG8	EHI_131000		yes	yes	2	5.7615E-05	146.11	1	1	1	7330200	287600	2594700	4447900			1990
HFNYSELLNQGR	K	H	F	G	R	Q	0	1	2	0	0	1	1	1	1	0	2	0	0	1	0	1	0	0	1	0	0	12	0	1476.711	C4M8C0	C4M8C0	EHI_188590		yes	yes	2	3.027E-16	184.44		2	1	11984000	0	5366800	6617300			1991
HFVWTTCETTK	R	H	F	T	K	G	0	0	0	0	1	0	1	0	1	0	0	1	0	1	0	0	4	1	0	1	0	11	0	1408.6445	C4LTM0;P23502;Q7JN45	C4LTM0	EHI_012270;CEL-170/4;gEh-170	170 kDa surface lectin	no	no	2	0.030055	23.092	1			4204300	4204300	0	0			1992
HFYLPYR	R	H	F	Y	R	L	0	1	0	0	0	0	0	0	1	0	1	0	0	1	1	0	0	0	2	0	0	7	0	994.50249	C4LXZ9;Q03077;Q24846;B1N2L3	C4LXZ9	EHI_035690;lgl2;EHI_049690	Galactose-inhibitable lectin 35 kDa subunit	no	no	2	0.003109	140.01	1	1	1	35396000	9533100	11677000	14186000			1993
HGHFVYIQR	K	H	G	Q	R	E	0	1	0	0	0	1	0	1	2	1	0	0	0	1	0	0	0	0	1	1	0	9	0	1155.5938	CON__ENSEMBL:ENSBTAP00000034412	CON__ENSEMBL:ENSBTAP00000034412			yes	yes	3	8.048E-05	96.492	1	1	1	14724000	3843200	7068600	3812200		+	1994
HGLSVIDK	K	H	G	D	K	Y	0	0	0	1	0	0	0	1	1	1	1	1	0	0	0	1	0	0	0	1	0	8	0	867.48142	C4M896	C4M896	EHI_019090		yes	yes	2	0.0018145	117.72	1	1	1	2935700	717770	1263900	954070			1995
HGNVLNHYGAVPQTWEDLFER	K	H	G	E	R	D	1	1	2	1	0	1	2	2	2	0	2	0	0	1	1	0	1	1	1	2	0	21	0	2481.1826	C4M982	C4M982	EHI_124880		yes	yes	3,4	1.7545E-27	161.51		1	2	14775000	0	1013100	13762000			1996
HGSLAFHPR	R	H	G	P	R	K	1	1	0	0	0	0	0	1	2	0	1	0	0	1	1	1	0	0	0	0	0	9	0	1020.5253	C4LW09	C4LW09			yes	yes	2,3	1.1912E-27	229.44		1	2	36151000	0	370650	35781000			1997
HIEMYDGVVVK	R	H	I	V	K	K	0	0	0	1	0	0	1	1	1	1	0	1	1	0	0	0	0	0	1	3	0	11	0	1288.6486	C4LVZ9;C4M9B0	C4LVZ9	EHI_126140;EHI_193080		no	no	2	2.6461E-07	155	1	1	1	51788000	2864800	18809000	30114000			1998
[truncated: 3,949 more rows]
[truncated: 6 more columns]
