# Supplementary material for: Data set for the proteomics analysis of the endomembrane system from the unicellular Entamoeba histolytica
Source: Data Brief. 2014 Sep 3;1:29–36. doi: 10.1016/j.dib.2014.08.007 (PMC4459567; doi:10.1016/j.dib.2014.08.007)
Supplement: Supplementary file 2 — Supplementary data [file mmc2.zip › Maxquant Supplemental folder/proteinGroups.txt]

Protein IDs	Majority protein IDs	Peptide counts (all)	Peptide counts (razor+unique)	Peptide counts (unique)	Protein names	Gene names	Fasta headers	Number of proteins	Peptides	Razor + unique peptides	Unique peptides	Peptides vesicle1	Peptides vesicle2	Peptides vesicle3	Razor + unique peptides vesicle1	Razor + unique peptides vesicle2	Razor + unique peptides vesicle3	Unique peptides vesicle1	Unique peptides vesicle2	Unique peptides vesicle3	Sequence coverage [%]	Unique + razor sequence coverage [%]	Unique sequence coverage [%]	Mol. weight [kDa]	Sequence length	Sequence lengths	Experiment vesicle1	Experiment vesicle2	Experiment vesicle3	PEP	Sequence coverage vesicle1 [%]	Sequence coverage vesicle2 [%]	Sequence coverage vesicle3 [%]	Intensity	Intensity vesicle1	Intensity vesicle2	Intensity vesicle3	iBAQ	iBAQ vesicle1	iBAQ vesicle2	iBAQ vesicle3	LFQ intensity vesicle1	LFQ intensity vesicle2	LFQ intensity vesicle3	MS/MS Count vesicle1	MS/MS Count vesicle2	MS/MS Count vesicle3	Only identified by site	Reverse
A7UFC2	A7UFC2	1	1	1	TATA-box-binding protein-like protein 1	trf1	>sp|A7UFC2|TBPL1_ENTHI TATA-box-binding protein-like protein 1 OS=Entamoeba histolytica GN=trf1 PE=3 SV=1	1	1	1	1	1	1	1	1	1	1	1	1	1	3.2	3.2	3.2	24.184	216	216	1	1	1	0.0032653	3.2	3.2	3.2	42571000	6244800	23252000	13075000	2838100	416320	1550100	871640	0	0	6778200	1	2	1
C4LSA2;B1N2E0	C4LSA2;B1N2E0	2;2	2;2	1;1		EHI_153100;EHI_153590	>tr|C4LSA2|C4LSA2_ENTHI Alpha-amylase, putative OS=Entamoeba histolytica GN=EHI_153100 PE=4 SV=1;>tr|B1N2E0|B1N2E0_ENTHI Beta/alpha-amylase, putative OS=Entamoeba histolytica GN=EHI_153590 PE=4 SV=1	2	2	2	1	2	1	1	2	1	1	1	0	0	7.4	7.4	3	52.93	473	473;473	2	1	1	3.5137E-05	7.4	4.4	4.4	4431400	1497100	1715900	1218400	233230	78795	90313	64124	1497100	0	0	2	0	0
B1N2F9;C4M0C2	B1N2F9	21;1	21;1	21;1			>tr|B1N2F9|B1N2F9_ENTHI Type A flavoprotein, putative OS=Entamoeba histolytica GN=EHI_096710 PE=4 SV=1	2	21	21	21	21	20	18	21	20	18	21	20	18	64.8	64.8	64.8	46.027	406	406;415	26	25	20	1.6431E-139	64.8	62.6	55.2	220600000	44795000	120410000	55395000	9591100	1947600	5235100	2408500	42014000	41659000	34904000	10	21	7
B1N2G5	B1N2G5	6	6	6		EHI_148810	>tr|B1N2G5|B1N2G5_ENTHI EF-hand calcium-binding domain containing protein OS=Entamoeba histolytica GN=EHI_148810 PE=4 SV=1	1	6	6	6	6	6	6	6	6	6	6	6	6	28.7	28.7	28.7	35.082	307	307	6	6	6	3.3618E-18	28.7	28.7	28.7	13688000	3248000	6554500	3885600	760450	180440	364140	215870	3506700	2227900	1980900	3	1	5
B1N2H1;C4M759	B1N2H1;C4M759	1;1	1;1	1;1		EHI_044940;EHI_083260	>tr|B1N2H1|B1N2H1_ENTHI T-complex protein 1 subunit eta, putative OS=Entamoeba histolytica GN=EHI_044940 PE=3 SV=1;>tr|C4M759|C4M759_ENTHI T-complex protein 1 subunit eta, putative OS=Entamoeba histolytica GN=EHI_083260 PE=3 SV=1	2	1	1	1	1	1	1	1	1	1	1	1	1	2.8	2.8	2.8	55.31	500	500;513	1	1	1	2.846E-05	2.8	2.8	2.8	2080400	292330	1106200	681940	67111	9430.1	35683	21998	0	0	353530	0	1	0
B1N2H8;C4LYH0	B1N2H8;C4LYH0	7;6	7;6	7;6		EHI_045470;EHI_093790	>tr|B1N2H8|B1N2H8_ENTHI Dolychil-diphosphooligosaccharide--protein glycosyltransferase subunit, putative OS=Entamoeba histolytica GN=EHI_045470 PE=4 SV=1;>tr|C4LYH0|C4LYH0_ENTHI Dolychil-diphosphooligosaccharide--protein glycosyltransferase subunit, putati	2	7	7	7	5	6	7	5	6	7	5	6	7	19.6	19.6	19.6	42.355	398	398;423	5	6	7	5.3848E-26	10.6	15.1	19.6	28878000	4657000	9693500	14527000	1375100	221760	461590	691770	4999500	5391600	5425100	1	2	5
B1N2I3;O15626	B1N2I3;O15626	10;7	10;7	10;7			>tr|B1N2I3|B1N2I3_ENTHI 40S ribosomal protein S14, putative OS=Entamoeba histolytica GN=EHI_012360 PE=3 SV=1;>tr|O15626|O15626_ENTHI Ribosomal protein S14 (Fragment) OS=Entamoeba histolytica PE=2 SV=1	2	10	10	10	9	9	10	9	9	10	9	9	10	71.2	71.2	71.2	15.641	146	146;140	10	10	11	4.4186E-52	70.5	70.5	71.2	277490000	25723000	112870000	138890000	39641000	3674800	16124000	19842000	32990000	42542000	64441000	4	9	8
B1N2I7;O15613	B1N2I7	17;4	17;4	17;4			>tr|B1N2I7|B1N2I7_ENTHI 60S ribosomal protein L10a, putative OS=Entamoeba histolytica GN=EHI_012480 PE=4 SV=1	2	17	17	17	14	16	15	14	16	15	14	16	15	58.4	58.4	58.4	23.856	214	214;165	16	18	18	1.1582E-91	45.3	58.4	51.4	298970000	46049000	155850000	97067000	22998000	3542300	11989000	7466700	42294000	53571000	58553000	5	14	15
B1N2J9;C4M477	B1N2J9;C4M477	2;2	2;2	2;2		EHI_068150;EHI_140290	>tr|B1N2J9|B1N2J9_ENTHI Putative uncharacterized protein OS=Entamoeba histolytica GN=EHI_068150 PE=4 SV=1;>tr|C4M477|C4M477_ENTHI Putative uncharacterized protein OS=Entamoeba histolytica GN=EHI_140290 PE=4 SV=1	2	2	2	2	2	0	1	2	0	1	2	0	1	12.1	12.1	12.1	21.8	190	190;570	2		1	0.0005066	12.1	0	5.3	555410	283940	0	271470	55541	28394	0	27147	283940	0	0	1	0	1
Q24846;B1N2L3	Q24846;B1N2L3	9;9	3;3	3;3		lgl2;EHI_049690	>tr|Q24846|Q24846_ENTHI Galactose-specific adhesin light subunit OS=Entamoeba histolytica GN=lgl2 PE=4 SV=1;>tr|B1N2L3|B1N2L3_ENTHI Galactose-specific adhesin light subunit, putative OS=Entamoeba histolytica GN=EHI_049690 PE=4 SV=1	2	9	3	3	9	8	8	3	2	2	3	2	2	33	14.9	14.9	33.944	288	288;288	3	2	2	2.2899E-38	33	29.2	29.2	21252000	5097100	7200700	8953900	1250100	299830	423570	526700	0	2531100	4805800	1	1	1
B1N5U7;B1N538;B1N5T0;C4MB78;B1N523;B1N4V0;B1N3X2;B1N3R1;B1N2L8	B1N5U7;B1N538;B1N5T0;C4MB78;B1N523;B1N4V0;B1N3X2;B1N3R1;B1N2L8	1;1;1;1;1;1;1;1;1	1;1;1;1;1;1;1;1;1	1;1;1;1;1;1;1;1;1		EHI_090840;EHI_155060;EHI_094680;EHI_034710;EHI_017350;EHI_005657;EHI_028920;EHI_022620	>tr|B1N5U7|B1N5U7_ENTHI Chaperone clpB, putative OS=Entamoeba histolytica GN=EHI_090840 PE=4 SV=1;>tr|B1N538|B1N538_ENTHI Chaperone clpB, putative OS=Entamoeba histolytica GN=EHI_155060 PE=4 SV=1;>tr|B1N5T0|B1N5T0_ENTHI Chaperone clpB, putative OS=Entamoeb	9	1	1	1	0	1	0	0	1	0	0	1	0	6.6	6.6	6.6	28.971	259	259;263;314;866;866;866;866;866;866		1		1.0762E-06	0	6.6	0	368970	0	368970	0	23061	0	23061	0	0	138090	0	0	1	0
B1N2M5	B1N2M5	8	8	8		EHI_178580	>tr|B1N2M5|B1N2M5_ENTHI ATP-binding cassette protein, putative OS=Entamoeba histolytica GN=EHI_178580 PE=3 SV=1	1	8	8	8	5	7	5	5	7	5	5	7	5	6.3	6.3	6.3	154.19	1358	1358	5	7	5	1.2463E-17	3.7	5.4	3.8	13881000	1891400	7166200	4823200	210310	28657	108580	73078	2167500	1834100	3072400	2	3	5
B1N2M6	B1N2M6	1	1	1		EHI_178640	>tr|B1N2M6|B1N2M6_ENTHI Putative uncharacterized protein OS=Entamoeba histolytica GN=EHI_178640 PE=4 SV=1	1	1	1	1	1	1	1	1	1	1	1	1	1	8.3	8.3	8.3	9.6863	84	84	1	1	1	0.0031551	8.3	8.3	8.3	1965800	336240	698360	931170	491440	84061	174590	232790	0	0	482740	1	1	0
B1N2M7	B1N2M7	2	2	2			>tr|B1N2M7|B1N2M7_ENTHI rRNA processing protein, putative OS=Entamoeba histolytica GN=EHI_055830 PE=4 SV=1	1	2	2	2	0	0	2	0	0	2	0	0	2	15.9	15.9	15.9	24.85	208	208			2	2.8719E-18	0	0	15.9	3225500	0	0	3225500	358390	0	0	358390	0	0	1672200	0	0	2
B1N345;B1N2N5	B1N345;B1N2N5	2;2	2;2	2;2		EHI_000670;EHI_092570	>tr|B1N345|B1N345_ENTHI Putative uncharacterized protein OS=Entamoeba histolytica GN=EHI_000670 PE=4 SV=1;>tr|B1N2N5|B1N2N5_ENTHI Putative uncharacterized protein OS=Entamoeba histolytica GN=EHI_092570 PE=4 SV=1	2	2	2	2	1	1	2	1	1	2	1	1	2	19.5	19.5	19.5	26.355	236	236;236	1	1	2	1.4574E-09	7.2	7.2	19.5	4070900	493090	1429700	2148100	508860	61636	178710	268510	0	0	1113600	1	1	2
B1N4Z2;B1N2N7	B1N4Z2;B1N2N7	2;2	2;2	2;2		EHI_136740;EHI_092680	>tr|B1N4Z2|B1N4Z2_ENTHI Putative uncharacterized protein (Fragment) OS=Entamoeba histolytica GN=EHI_136740 PE=4 SV=1;>tr|B1N2N7|B1N2N7_ENTHI Putative uncharacterized protein OS=Entamoeba histolytica GN=EHI_092680 PE=4 SV=1	2	2	2	2	2	1	2	2	1	2	2	1	2	15	15	15	20.797	187	187;400	2	1	2	3.3265E-07	15	8.6	15	8637000	2127300	2957900	3551800	959670	236370	328650	394650	2071300	0	1897400	1	1	2
P11426;B1N2P0;Q9TYD6;B1N621;B1N5D1;CON__P60712	P11426;B1N2P0;Q9TYD6;B1N621	21;21;20;17;6;4	21;21;20;17;6;4	16;16;15;15;1;2	Actin	EHI_043640	>sp|P11426|ACT_ENTHI Actin OS=Entamoeba histolytica PE=2 SV=1;>tr|B1N2P0|B1N2P0_ENTHI Actin OS=Entamoeba histolytica GN=EHI_107290 PE=3 SV=1;>tr|Q9TYD6|Q9TYD6_ENTHI Actin (Fragment) OS=Entamoeba histolytica PE=2 SV=1;>tr|B1N621|B1N621_ENTHI Actin, putative	6	21	21	16	16	18	21	16	18	21	14	14	16	62.5	62.5	50.8	42.03	376	376;376;373;332;76;375	21	27	33	2.2739E-175	47.6	50.8	62.5	1462000000	103740000	650820000	707390000	69617000	4940000	30991000	33685000	112000000	260480000	329000000	12	28	37
B1N2P1	B1N2P1	5	1	1		EHI_182980	>tr|B1N2P1|B1N2P1_ENTHI Putative uncharacterized protein OS=Entamoeba histolytica GN=EHI_182980 PE=4 SV=1	1	5	1	1	4	5	4	1	1	1	1	1	1	15	3.8	3.8	33.711	293	293	1	1	1	2.5143E-17	12.3	15	11.3	4172500	763800	2155800	1253000	320960	58754	165830	96381	0	0	649570	0	0	1
B1N2Q5	B1N2Q5	1	1	1	Actin-related protein 2/3 complex subunit 5		>tr|B1N2Q5|B1N2Q5_ENTHI Actin-related protein 2/3 complex subunit 5 OS=Entamoeba histolytica GN=EHI_103440 PE=3 SV=1	1	1	1	1	1	1	1	1	1	1	1	1	1	9.6	9.6	9.6	14.846	136	136	1	1	1	3.6167E-05	9.6	9.6	9.6	3994600	931990	1780400	1282200	363150	84726	161860	116570	0	0	664740	0	1	0
B1N2S2	B1N2S2	1	1	1			>tr|B1N2S2|B1N2S2_ENTHI Calmodulin, putative OS=Entamoeba histolytica GN=EHI_117470 PE=4 SV=1	1	1	1	1	1	1	1	1	1	1	1	1	1	17.1	17.1	17.1	8.6785	76	76	1	1	1	0.00024693	17.1	17.1	17.1	8805800	985750	5038500	2781600	1761200	197150	1007700	556320	0	0	1442000	0	1	0
B1N2S4;C4LZ00;B1N501	B1N2S4;C4LZ00;B1N501	2;2;1	2;2;1	2;2;1		EHI_142190;EHI_118160;EHI_016010	>tr|B1N2S4|B1N2S4_ENTHI WD repeat protein 2, putative OS=Entamoeba histolytica GN=EHI_142190 PE=4 SV=1;>tr|C4LZ00|C4LZ00_ENTHI WD repeat protein OS=Entamoeba histolytica GN=EHI_118160 PE=4 SV=1;>tr|B1N501|B1N501_ENTHI 66 kDa stress protein, putative (Fragm	3	2	2	2	0	0	2	0	0	2	0	0	2	3.7	3.7	3.7	64.616	590	590;595;223			2	3.7165E-07	0	0	3.7	3528900	0	0	3528900	98025	0	0	98025	0	0	1829500	0	0	2
B1N2V4	B1N2V4	2	2	2		EHI_159870	>tr|B1N2V4|B1N2V4_ENTHI Galactose-inhibitable lectin small subunit, putative OS=Entamoeba histolytica GN=EHI_159870 PE=4 SV=1	1	2	2	2	2	2	2	2	2	2	2	2	2	8.6	8.6	8.6	30.789	257	257	2	2	2	1.2483E-09	8.6	8.6	8.6	19901000	3028000	8005600	8867300	1326700	201860	533710	591150	3452800	2945800	4222600	0	3	1
B1N2V8;Q1EQ26	B1N2V8;Q1EQ26	6;4	6;4	6;4		EHI_013040	>tr|B1N2V8|B1N2V8_ENTHI Adaptor protein (AP) family protein OS=Entamoeba histolytica GN=EHI_013040 PE=4 SV=1;>tr|Q1EQ26|Q1EQ26_ENTHI Beta subunit isoform b OS=Entamoeba histolytica PE=4 SV=1	2	6	6	6	6	3	2	6	3	2	6	3	2	6.8	6.8	6.8	119.52	1091	1091;699	6	3	2	6.0401E-21	6.8	3.8	2.6	13426000	7444700	4321000	1660700	258200	143170	83096	31936	8079600	823850	1019300	6	0	1
B1N2W5	B1N2W5	2	2	2		EHI_098490	>tr|B1N2W5|B1N2W5_ENTHI Vesicle-associated membrane protein, putative OS=Entamoeba histolytica GN=EHI_098490 PE=4 SV=1	1	2	2	2	0	0	2	0	0	2	0	0	2	15.3	15.3	15.3	16.931	144	144			2	2.0157E-07	0	0	15.3	2712200	0	0	2712200	542430	0	0	542430	0	0	1406100	0	0	2
B1N2W6	B1N2W6	1	1	1		EHI_131210	>tr|B1N2W6|B1N2W6_ENTHI Putative uncharacterized protein OS=Entamoeba histolytica GN=EHI_131210 PE=4 SV=1	1	1	1	1	1	1	0	1	1	0	1	1	0	8.1	8.1	8.1	16.522	148	148	1	1		0.00079057	8.1	8.1	0	1986900	445980	1540900	0	496720	111490	385220	0	0	576700	0	0	1	0
B1N2Z1	B1N2Z1	6	6	6		EHI_035730	>tr|B1N2Z1|B1N2Z1_ENTHI Putative uncharacterized protein OS=Entamoeba histolytica GN=EHI_035730 PE=4 SV=1	1	6	6	6	3	6	4	3	6	4	3	6	4	11	11	11	78.926	679	679	3	6	4	1.0729E-18	5.6	11	7.5	20362000	3177400	10585000	6599300	565610	88261	294040	183310	4340100	2973400	3246900	2	3	1
B1N2Z3	B1N2Z3	16	16	16			>tr|B1N2Z3|B1N2Z3_ENTHI 60S acidic ribosomal protein P0, putative OS=Entamoeba histolytica GN=EHI_090400 PE=3 SV=1	1	16	16	16	13	15	15	13	15	15	13	15	15	66.8	66.8	66.8	34.345	316	316	14	19	19	3.6035E-93	46.8	56	64.6	694070000	90588000	379340000	224140000	53390000	6968300	29180000	17241000	113990000	135800000	97418000	10	18	14
C4M4N3;B1N306;B1N3D6;Q06193	C4M4N3;B1N306;B1N3D6;Q06193	15;15;14;13	15;15;14;13	15;15;14;13	Elongation factor 2	EHI_189490;EHI_166810;EHI_164510;EF-2	>tr|C4M4N3|C4M4N3_ENTHI Elongation factor 2 OS=Entamoeba histolytica GN=EHI_189490 PE=4 SV=1;>tr|B1N306|B1N306_ENTHI Elongation factor 2 OS=Entamoeba histolytica GN=EHI_166810 PE=4 SV=1;>tr|B1N3D6|B1N3D6_ENTHI Elongation factor 2 OS=Entamoeba histolytica G	4	15	15	15	9	12	11	9	12	11	9	12	11	24.3	24.3	24.3	93.4	841	841;874;841;840	10	13	12	4.3714E-86	14.9	18.5	18.3	111100000	13895000	44768000	52441000	2583800	323140	1041100	1219600	14214000	15209000	28415000	4	8	13
C4M1Y2;B1N309	C4M1Y2;B1N309	5;5	5;5	5;5		EHI_164890;EHI_167060	>tr|C4M1Y2|C4M1Y2_ENTHI Rab GDP dissociation inhibitor alpha, putative OS=Entamoeba histolytica GN=EHI_164890 PE=4 SV=1;>tr|B1N309|B1N309_ENTHI Rab GDP dissociation inhibitor alpha, putative OS=Entamoeba histolytica GN=EHI_167060 PE=4 SV=1	2	5	5	5	3	4	5	3	4	5	3	4	5	21.4	21.4	21.4	49.305	439	439;439	3	4	5	1.4619E-32	10.9	16.2	21.4	15900000	2890200	6798200	6211500	567850	103220	242790	221840	3759300	2291000	2604400	2	3	3
B1N316;C4M2R7;C4LZP6	B1N316;C4M2R7;C4LZP6	7;7;7	7;7;7	7;7;7		EHI_160990;EHI_038620	>tr|B1N316|B1N316_ENTHI 40S ribosomal protein S16, putative OS=Entamoeba histolytica GN=EHI_008010 PE=3 SV=1;>tr|C4M2R7|C4M2R7_ENTHI 40S ribosomal protein S16, putative OS=Entamoeba histolytica GN=EHI_160990 PE=3 SV=1;>tr|C4LZP6|C4LZP6_ENTHI 40S ribosomal	3	7	7	7	7	6	6	7	6	6	7	6	6	43.3	43.3	43.3	17.383	157	157;158;158	10	9	8	1.3157E-40	43.3	33.8	33.8	325930000	49837000	152160000	123940000	36215000	5537500	16906000	13771000	43968000	58075000	68288000	6	8	8
B1N318	B1N318	2	2	2		EHI_008110	>tr|B1N318|B1N318_ENTHI Transporter, major facilitator family OS=Entamoeba histolytica GN=EHI_008110 PE=4 SV=1	1	2	2	2	2	2	2	2	2	2	2	2	2	4.1	4.1	4.1	56.292	508	508	2	2	2	1.8819E-05	4.1	4.1	4.1	6706000	630090	3598400	2477500	515840	48468	276800	190580	324200	1502700	1434300	1	1	1
B1N336;C4LYF4;B1N418	B1N336;C4LYF4;B1N418	19;19;10	19;19;10	19;19;10		EHI_118170;EHI_057850	>tr|B1N336|B1N336_ENTHI 40S ribosomal protein S4, putative OS=Entamoeba histolytica GN=EHI_118170 PE=4 SV=1;>tr|C4LYF4|C4LYF4_ENTHI 40S ribosomal protein S4, putative OS=Entamoeba histolytica GN=EHI_003940 PE=4 SV=1;>tr|B1N418|B1N418_ENTHI 40S ribosomal pr	3	19	19	19	16	17	19	16	17	19	16	17	19	58.5	58.5	58.5	35.761	318	318;326;197	20	23	24	6.3806E-102	52.8	54.1	58.5	768140000	57451000	252820000	457860000	45185000	3379500	14872000	26933000	63099000	110630000	214520000	11	17	23
B1N341;B1N422	B1N341;B1N422	2;1	2;1	2;1		EHI_104560;EHI_083140	>tr|B1N341|B1N341_ENTHI Cortexillin, putative OS=Entamoeba histolytica GN=EHI_104560 PE=4 SV=1;>tr|B1N422|B1N422_ENTHI Putative uncharacterized protein OS=Entamoeba histolytica GN=EHI_083140 PE=4 SV=1	2	2	2	2	2	1	2	2	1	2	2	1	2	3.4	3.4	3.4	65.089	560	560;398	2	1	2	3.7274E-06	3.4	2	3.4	4777800	1284000	2170700	1323200	140520	37764	63843	38917	1197000	0	772910	1	1	1
C4M7M3;B1N351	C4M7M3;B1N351	1;1	1;1	1;1		EHI_199950;EHI_124320	>tr|C4M7M3|C4M7M3_ENTHI Putative uncharacterized protein OS=Entamoeba histolytica GN=EHI_199950 PE=4 SV=1;>tr|B1N351|B1N351_ENTHI Putative uncharacterized protein OS=Entamoeba histolytica GN=EHI_124320 PE=4 SV=1	2	1	1	1	1	1	1	1	1	1	1	1	1	1.2	1.2	1.2	73.648	657	657;666	1	1	1	0.0073772	1.2	1.2	1.2	3140800	845310	1163400	1132100	78521	21133	29086	28302	0	0	586900	0	0	1
B1N354	B1N354	2	2	2		EHI_124520	>tr|B1N354|B1N354_ENTHI Ras-1, putative OS=Entamoeba histolytica GN=EHI_124520 PE=4 SV=1	1	2	2	2	2	2	2	2	2	2	2	2	2	7	7	7	22.741	200	200	2	2	2	6.9658E-13	7	7	7	5980800	1047700	2952600	1980500	498400	87312	246050	165040	1053700	1087600	1038300	1	2	0
Q1EQ16;B1N355	Q1EQ16;B1N355	4;4	4;4	4;4		EHI_135430;EHI_124560	>tr|Q1EQ16|Q1EQ16_ENTHI Clathrin coat assembly protein, putative OS=Entamoeba histolytica GN=EHI_135430 PE=4 SV=1;>tr|B1N355|B1N355_ENTHI AP-2 complex subunit mu, putative OS=Entamoeba histolytica GN=EHI_124560 PE=4 SV=1	2	4	4	4	3	3	4	3	3	4	3	3	4	10.1	10.1	10.1	46.16	407	407;414	3	3	4	6.8228E-24	8.4	7.4	10.1	27471000	3664700	12916000	10891000	1098900	146590	516620	435640	3177600	4437300	6529900	1	2	1
B1N368	B1N368	10	10	10		EHI_065490	>tr|B1N368|B1N368_ENTHI Putative uncharacterized protein OS=Entamoeba histolytica GN=EHI_065490 PE=4 SV=1	1	10	10	10	8	8	9	8	8	9	8	8	9	31.5	31.5	31.5	43.349	378	378	9	10	11	1.4057E-62	24.3	25.1	29.6	109290000	22023000	31645000	55627000	5752400	1159100	1665500	2927700	25454000	10222000	27030000	5	5	12
B1N384;O15594	B1N384	22;9	1;0	1;0		EHI_064710	>tr|B1N384|B1N384_ENTHI 60S ribosomal protein L4, putative OS=Entamoeba histolytica GN=EHI_064710 PE=4 SV=1	2	22	1	1	14	17	21	0	1	1	0	1	1	42.9	4.2	4.2	47.335	431	431;245		1	1	5.1734E-168	29	35.7	42.7	5582500	0	273280	5309200	253750	0	12422	241330	0	0	2752400	0	1	1
B1N392;Q6Y0Y4;Q53UB0	B1N392;Q6Y0Y4;Q53UB0	1;1;1	1;1;1	1;1;1		EHI_008470;Vps26;EhVPS26	>tr|B1N392|B1N392_ENTHI Vacuolar sorting protein 26, putative (Fragment) OS=Entamoeba histolytica GN=EHI_008470 PE=4 SV=1;>tr|Q6Y0Y4|Q6Y0Y4_ENTHI Vacuolar sorting protein 26-like (Fragment) OS=Entamoeba histolytica GN=Vps26 PE=4 SV=1;>tr|Q53UB0|Q53UB0_ENTH	3	1	1	1	1	1	0	1	1	0	1	1	0	4.2	4.2	4.2	33.312	287	287;328;413	1	1		0.0035574	4.2	4.2	0	1968900	525050	1443900	0	140640	37504	103130	0	0	540390	0	1	1	0
B1N399	B1N399	2	2	2		EHI_015420	>tr|B1N399|B1N399_ENTHI Putative uncharacterized protein OS=Entamoeba histolytica GN=EHI_015420 PE=4 SV=1	1	2	2	2	2	1	0	2	1	0	2	1	0	4.6	4.6	4.6	85.153	757	757	2	1		0.00020503	4.6	2.5	0	3772600	1362600	2409900	0	125750	45421	80331	0	0	901960	0	0	1	0
B1N3D5;REV__C4M7F4	B1N3D5	4;1	4;1	4;1		EHI_164460	>tr|B1N3D5|B1N3D5_ENTHI Leucine-rich repeat containing protein OS=Entamoeba histolytica GN=EHI_164460 PE=4 SV=1	2	4	4	4	3	4	2	3	4	2	3	4	2	6.1	6.1	6.1	83.159	725	725;1150	3	4	2	2.7625E-07	5	6.1	3.2	6799800	1503200	3785900	1510800	170000	37579	94647	37770	1611900	1308200	0	3	0	1
B1N3E8;C4M5S9	B1N3E8;C4M5S9	1;1	1;1	1;1		EHI_165270;EHI_070720	>tr|B1N3E8|B1N3E8_ENTHI L-myo-inositol-1-phosphate synthase, putative OS=Entamoeba histolytica GN=EHI_165270 PE=4 SV=1;>tr|C4M5S9|C4M5S9_ENTHI L-myo-inositol-1-phosphate synthase OS=Entamoeba histolytica GN=EHI_070720 PE=4 SV=1	2	1	1	1	0	0	1	0	0	1	0	0	1	3.5	3.5	3.5	48.268	425	425;508			1	0.00017818	0	0	3.5	1502200	0	0	1502200	53650	0	0	53650	0	0	778780	0	0	1
Q9BH80;B1N3F8	Q9BH80;B1N3F8	7;7	7;7	1;1	60S ribosomal protein L27a-2/4	rpl27a-2	>sp|Q9BH80|R27A2_ENTHI 60S ribosomal protein L27a-2/4 OS=Entamoeba histolytica GN=rpl27a-2 PE=3 SV=1;>tr|B1N3F8|B1N3F8_ENTHI 60S ribosomal protein L27a, putative OS=Entamoeba histolytica GN=EHI_069490 PE=3 SV=1	2	7	7	1	4	5	7	4	5	7	0	1	1	40.3	40.3	4.7	17.005	149	149;149	4	6	7	1.3442E-31	28.9	33.6	40.3	206450000	20279000	98060000	88112000	29493000	2897000	14009000	12587000	22388000	33737000	46533000	2	4	6
B1N3F9;C4LWN4;B1N5X0	B1N3F9;C4LWN4;B1N5X0	2;2;1	2;2;1	2;2;1		EHI_169270;EHI_069460;EHI_027130	>tr|B1N3F9|B1N3F9_ENTHI Putative uncharacterized protein OS=Entamoeba histolytica GN=EHI_169270 PE=4 SV=1;>tr|C4LWN4|C4LWN4_ENTHI Putative uncharacterized protein OS=Entamoeba histolytica GN=EHI_069460 PE=4 SV=1;>tr|B1N5X0|B1N5X0_ENTHI Putative uncharacter	3	2	2	2	0	0	2	0	0	2	0	0	2	10	10	10	24.876	219	219;710;348			2	0.0038141	0	0	10	1900800	0	0	1900800	158400	0	0	158400	0	0	985420	0	0	2
C4LXG4;B1N3G7	C4LXG4;B1N3G7	3;3	3;3	3;3		EHI_130960;EHI_136220	>tr|C4LXG4|C4LXG4_ENTHI Purine nucleoside phosphorylase, putative OS=Entamoeba histolytica GN=EHI_130960 PE=1 SV=1;>tr|B1N3G7|B1N3G7_ENTHI Putative uncharacterized protein OS=Entamoeba histolytica GN=EHI_136220 PE=4 SV=1	2	3	3	3	3	3	3	3	3	3	3	3	3	18.9	18.9	18.9	26.269	238	238;391	3	3	3	9.3859E-26	18.9	18.9	18.9	15879000	3529300	6763300	5586800	1134200	252090	483090	399050	3450700	2486000	3020100	2	0	3
B1N3J0;Q9BLF1	B1N3J0;Q9BLF1	8;4	8;4	7;3		EHI_059670;EhRabD1	>tr|B1N3J0|B1N3J0_ENTHI Rab family GTPase OS=Entamoeba histolytica GN=EHI_059670 PE=3 SV=1;>tr|Q9BLF1|Q9BLF1_ENTHI Small GTPase RabD1 OS=Entamoeba histolytica GN=EhRabD1 PE=2 SV=1	2	8	8	7	2	5	5	2	5	5	1	5	5	12.3	12.3	11.3	86.286	750	750;196	2	6	6	3.1716E-25	3.5	8.5	8.8	19884000	1461700	8389700	10033000	946860	69604	399510	477740	0	3353100	4988100	1	4	4
B1N3J4	B1N3J4	2	2	2		EHI_175280	>tr|B1N3J4|B1N3J4_ENTHI Putative uncharacterized protein OS=Entamoeba histolytica GN=EHI_175280 PE=4 SV=1	1	2	2	2	2	1	0	2	1	0	2	1	0	4.3	4.3	4.3	59.739	510	510	2	1		1.6466E-05	4.3	2.2	0	1942700	949400	993320	0	64757	31647	33111	0	949400	0	0	2	1	0
B1N3K6	B1N3K6	1	1	1		EHI_138340	>tr|B1N3K6|B1N3K6_ENTHI Major facilitator superfamily protein OS=Entamoeba histolytica GN=EHI_138340 PE=4 SV=1	1	1	1	1	1	1	0	1	1	0	1	1	0	1.9	1.9	1.9	60.208	533	533	1	1		0.00055303	1.9	1.9	0	956540	278310	678240	0	86958	25300	61658	0	0	253840	0	1	0	0
B1N3K9	B1N3K9	10	4	4		EHI_140540	>tr|B1N3K9|B1N3K9_ENTHI 40S ribosomal protein S7, putative OS=Entamoeba histolytica GN=EHI_140540 PE=4 SV=1	1	10	4	4	6	7	9	1	3	3	1	3	3	43.4	14.3	14.3	21.51	196	196	1	3	3	8.1166E-40	23.5	32.1	42.9	28025000	1244600	11799000	14982000	2547700	113140	1072600	1362000	0	4444100	7738500	0	4	1
B1N3N8	B1N3N8	1	1	1		EHI_048260	>tr|B1N3N8|B1N3N8_ENTHI Putative uncharacterized protein OS=Entamoeba histolytica GN=EHI_048260 PE=4 SV=1	1	1	1	1	1	1	1	1	1	1	1	1	1	16.2	16.2	16.2	8.8854	80	80	1	1	1	5.5985E-07	16.2	16.2	16.2	6988700	914340	2830200	3244200	3494400	457170	1415100	1622100	0	0	1681900	0	1	0
B1N3N9;C4LZR0;C4LWU1;C4M743	B1N3N9;C4LZR0;C4LWU1;C4M743	1;1;1;1	1;1;1;1	1;1;1;1		EHI_048300;EHI_038880;EHI_198950;EHI_191920	>tr|B1N3N9|B1N3N9_ENTHI WD repeat protein 68, putative OS=Entamoeba histolytica GN=EHI_048300 PE=4 SV=1;>tr|C4LZR0|C4LZR0_ENTHI WD repeat protein OS=Entamoeba histolytica GN=EHI_038880 PE=4 SV=1;>tr|C4LWU1|C4LWU1_ENTHI WD-repeat protein OS=Entamoeba histol	4	1	1	1	1	0	0	1	0	0	1	0	0	8.6	8.6	8.6	24.376	222	222;322;329;333	1			0.0039249	8.6	0	0	482370	482370	0	0	68910	68910	0	0	482370	0	0	1	0	0
B1N3P0;B1N3F3;B1N3F2	B1N3P0	19;8;5	19;8;5	19;8;5		EHI_156200	>tr|B1N3P0|B1N3P0_ENTHI RNAseL inhibitor-like protein, putative OS=Entamoeba histolytica GN=EHI_156200 PE=3 SV=1	3	19	19	19	12	14	18	12	14	18	12	14	18	35.3	35.3	35.3	73.655	651	651;238;203	13	15	19	2.6431E-106	23.3	26.6	33.9	95596000	11585000	30745000	53266000	2811700	340750	904250	1566700	13028000	14024000	21638000	6	8	16
B1N3Q0	B1N3Q0	6	6	6		EHI_138990	>tr|B1N3Q0|B1N3Q0_ENTHI Putative uncharacterized protein OS=Entamoeba histolytica GN=EHI_138990 PE=4 SV=1	1	6	6	6	4	6	4	4	6	4	4	6	4	5.9	5.9	5.9	159.86	1386	1386	4	6	4	4.9852E-14	4.2	5.9	4.2	11537000	2075200	7066000	2396200	151810	27305	92974	31529	2387600	1835900	1738500	2	3	2
B1N3R6	B1N3R6	2	2	2		EHI_119300	>tr|B1N3R6|B1N3R6_ENTHI Ras family protein OS=Entamoeba histolytica GN=EHI_119300 PE=4 SV=1	1	2	2	2	1	1	2	1	1	2	1	1	2	20.1	20.1	20.1	21.477	189	189	1	1	2	9.7418E-15	11.6	11.6	20.1	5679500	680050	2682800	2316600	436890	52312	206370	178200	0	0	1201000	0	0	2
C4LVH6;B1N3R9	C4LVH6;B1N3R9	17;17	17;17	17;17		EHI_103310	>tr|C4LVH6|C4LVH6_ENTHI 60S ribosomal protein L7a, putative OS=Entamoeba histolytica GN=EHI_103310 PE=4 SV=1;>tr|B1N3R9|B1N3R9_ENTHI 60S ribosomal protein L7a, putative OS=Entamoeba histolytica GN=EHI_029530 PE=4 SV=1	2	17	17	17	13	12	15	13	12	15	13	12	15	48.6	48.6	48.6	32.247	286	286;286	17	17	21	2.5167E-102	44.8	41.3	45.1	594960000	71013000	232360000	291590000	45766000	5462500	17874000	22430000	68261000	95620000	142600000	7	11	15
B1N5J9;C4MAC4;C4M818;B1N3S8	B1N5J9;C4MAC4;C4M818;B1N3S8	1;1;1;1	1;1;1;1	1;1;1;1		EHI_157770;EHI_011410;EHI_002160;EHI_177870	>tr|B1N5J9|B1N5J9_ENTHI Transketolase, putative (Fragment) OS=Entamoeba histolytica GN=EHI_157770 PE=4 SV=1;>tr|C4MAC4|C4MAC4_ENTHI Transketolase, putative OS=Entamoeba histolytica GN=EHI_011410 PE=4 SV=1;>tr|C4M818|C4M818_ENTHI Transketolase, putative OS=	4	1	1	1	0	0	1	0	0	1	0	0	1	2.2	2.2	2.2	50.507	457	457;502;661;676			1	0.0028246	0	0	2.2	579250	0	0	579250	32180	0	0	32180	0	0	300300	0	0	1
Q1EPY2;B1N3T5	Q1EPY2;B1N3T5	14;14	14;14	14;14		EHI_160900;EHI_154290	>tr|Q1EPY2|Q1EPY2_ENTHI EhVps45A OS=Entamoeba histolytica GN=EHI_160900 PE=4 SV=1;>tr|B1N3T5|B1N3T5_ENTHI Vacuolar protein sorting-associated protein 45, putative OS=Entamoeba histolytica GN=EHI_154290 PE=4 SV=1	2	14	14	14	5	11	10	5	11	10	5	11	10	44.4	44.4	44.4	60.465	529	529;529	5	12	10	1.0719E-55	10.8	37.4	34.2	41940000	3584700	25246000	13110000	1613100	137870	970980	504230	6254400	7576700	5998700	2	8	8
B1N3T7;B1N4A9	B1N3T7	3;1	3;1	3;1		EHI_154200	>tr|B1N3T7|B1N3T7_ENTHI Putative uncharacterized protein OS=Entamoeba histolytica GN=EHI_154200 PE=4 SV=1	2	3	3	3	1	1	3	1	1	3	1	1	3	3.5	3.5	3.5	107.82	921	921;168	1	1	3	3.7701E-05	1.2	1.2	3.5	2973000	232940	1323300	1416800	58294	4567.4	25947	27780	0	0	734500	1	0	2
B1N3U1	B1N3U1	10	2	2		EHI_081130	>tr|B1N3U1|B1N3U1_ENTHI P-glycoprotein 6, putative OS=Entamoeba histolytica GN=EHI_081130 PE=3 SV=1	1	10	2	2	9	10	10	2	2	2	2	2	2	31.1	5.7	5.7	57.758	524	524	3	4	3	2.7566E-84	26.1	31.1	31.1	41837000	8999100	17198000	15640000	2202000	473640	905180	823140	8999000	5559500	7668400	1	3	2
B1N3X0	B1N3X0	1	1	1		EHI_125330	>tr|B1N3X0|B1N3X0_ENTHI Putative uncharacterized protein OS=Entamoeba histolytica GN=EHI_125330 PE=4 SV=1	1	1	1	1	1	1	0	1	1	0	1	1	0	7.6	7.6	7.6	18.352	158	158	1	1		0.0045682	7.6	7.6	0	2230500	809740	1420700	0	202770	73612	129160	0	0	531730	0	1	0	0
B1N3X3	B1N3X3	7	7	7		EHI_117690	>tr|B1N3X3|B1N3X3_ENTHI Putative uncharacterized protein OS=Entamoeba histolytica GN=EHI_117690 PE=4 SV=1	1	7	7	7	7	7	7	7	7	7	7	7	7	69	69	69	14.848	126	126	9	11	10	8.646E-46	69	69	69	138240000	33467000	67698000	37079000	15360000	3718600	7522000	4119800	30811000	27179000	20036000	6	5	4
B1N3Y5;C4M111;B1N3Q9	B1N3Y5;C4M111;B1N3Q9	3;3;2	3;3;2	3;3;2		EHI_142720;EHI_105060;EHI_028880	>tr|B1N3Y5|B1N3Y5_ENTHI Bifunctional short chain isoprenyl diphosphate synthase, putative OS=Entamoeba histolytica GN=EHI_142720 PE=4 SV=1;>tr|C4M111|C4M111_ENTHI Geranylgeranyl pyrophosphate synthase, putative OS=Entamoeba histolytica GN=EHI_105060 PE=3 S	3	3	3	3	0	1	3	0	1	3	0	1	3	11	11	11	37.258	326	326;349;314		1	3	1.873E-07	0	3.4	11	1972900	0	287800	1685100	140920	0	20557	120360	0	0	873590	0	0	3
B1N401	B1N401	3	3	3		EHI_065310	>tr|B1N401|B1N401_ENTHI Glycoprotein FP21, putative OS=Entamoeba histolytica GN=EHI_065310 PE=4 SV=1	1	3	3	3	3	3	3	3	3	3	3	3	3	23.1	23.1	23.1	18.439	160	160	3	3	3	1.1324E-14	23.1	23.1	23.1	18729000	4835800	8595300	5297800	1872900	483580	859530	529780	4741300	3265700	2792300	2	2	1
B1N405	B1N405	2	2	2		EHI_088060	>tr|B1N405|B1N405_ENTHI Putative uncharacterized protein OS=Entamoeba histolytica GN=EHI_088060 PE=4 SV=1	1	2	2	2	0	1	2	0	1	2	0	1	2	10	10	10	18.742	150	150		1	3	9.4571E-06	0	9.3	10	2086400	0	416980	1669400	521610	0	104250	417360	0	0	865490	0	0	3
Q9BI14;B1N420	Q9BI14;B1N420	7;7	2;2	2;2	60S ribosomal protein L27a-3	rpl27a-3;EHI_192090	>sp|Q9BI14|R27A3_ENTHI 60S ribosomal protein L27a-3 OS=Entamoeba histolytica GN=rpl27a-3 PE=3 SV=1;>tr|B1N420|B1N420_ENTHI 60S ribosomal protein L27a, putative OS=Entamoeba histolytica GN=EHI_192090 PE=3 SV=1	2	7	2	2	5	5	6	2	2	1	2	2	1	40.3	12.8	12.8	17.065	149	149;149	2	2	1	8.7149E-31	33.6	33.6	32.2	21923000	4169500	16105000	1647900	3131800	595650	2300700	235410	4681500	5515700	0	0	2	0
B1N424	B1N424	7	7	7		EHI_083430	>tr|B1N424|B1N424_ENTHI Adapter-related protein complex 3 (AP-3) subunit, putative OS=Entamoeba histolytica GN=EHI_083430 PE=4 SV=1	1	7	7	7	5	5	5	5	5	5	5	5	5	11.7	11.7	11.7	97.903	855	855	5	5	5	3.4648E-39	9.4	9.7	7	33612000	10787000	11353000	11471000	988580	317280	333920	337380	10461000	2971400	7550900	2	2	3
B1N425	B1N425	3	3	3		EHI_199720	>tr|B1N425|B1N425_ENTHI Putative uncharacterized protein OS=Entamoeba histolytica GN=EHI_199720 PE=4 SV=1	1	3	3	3	2	3	2	2	3	2	2	3	2	8.7	8.7	8.7	48.641	416	416	2	3	2	2.4333E-12	6.2	8.7	6.2	9691400	2195200	5897100	1599200	403810	91465	245710	66632	1808900	2299200	1123200	1	2	1
B1N453;C4M419	B1N453;C4M419	1;1	1;1	1;1	T-complex protein 1 subunit delta	EHI_091130;EHI_114120	>tr|B1N453|B1N453_ENTHI T-complex protein 1 subunit delta OS=Entamoeba histolytica GN=EHI_091130 PE=3 SV=1;>tr|C4M419|C4M419_ENTHI T-complex protein 1 subunit delta OS=Entamoeba histolytica GN=EHI_114120 PE=3 SV=1	2	1	1	1	0	0	1	0	0	1	0	0	1	4.7	4.7	4.7	38.651	358	358;538			1	3.3352E-05	0	0	4.7	1192500	0	0	1192500	54203	0	0	54203	0	0	618200	0	0	1
B1N497	B1N497	1	1	1		EHI_036600	>tr|B1N497|B1N497_ENTHI Putative uncharacterized protein OS=Entamoeba histolytica GN=EHI_036600 PE=4 SV=1	1	1	1	1	1	1	1	1	1	1	1	1	1	5.8	5.8	5.8	20.019	173	173	1	1	1	0.00024838	5.8	5.8	5.8	2218700	666480	1045600	506560	277330	83310	130710	63320	0	0	262610	1	0	0
B1N4A1	B1N4A1	12	10	10		EHI_120360	>tr|B1N4A1|B1N4A1_ENTHI Grainin, putative OS=Entamoeba histolytica GN=EHI_120360 PE=4 SV=1	1	12	10	10	12	11	10	10	9	8	10	9	8	63.3	59.5	59.5	24.599	215	215	12	10	9	1.7916E-57	63.3	60	55.3	119710000	23595000	62510000	33602000	8550500	1685400	4465000	2400100	21172000	23647000	18728000	6	9	3
B1N4A4;C4M5L3	B1N4A4;C4M5L3	8;8	8;8	8;8		EHI_162230;EHI_001990	>tr|B1N4A4|B1N4A4_ENTHI Alpha-1,3-mannosyltransferase ALG2, putative OS=Entamoeba histolytica GN=EHI_162230 PE=4 SV=1;>tr|C4M5L3|C4M5L3_ENTHI Alpha-1,3-mannosyltransferase ALG2, putative OS=Entamoeba histolytica GN=EHI_001990 PE=4 SV=1	2	8	8	8	6	8	8	6	8	8	6	8	8	27.6	27.6	27.6	38.79	340	340;397	7	10	10	1.7183E-52	19.4	27.6	27.6	60055000	11707000	29636000	18712000	3002800	585360	1481800	935600	14057000	9570000	8872700	6	6	4
B1N4B1	B1N4B1	1	1	1		EHI_077490	>tr|B1N4B1|B1N4B1_ENTHI Putative uncharacterized protein OS=Entamoeba histolytica GN=EHI_077490 PE=4 SV=1	1	1	1	1	1	1	0	1	1	0	1	1	0	9.7	9.7	9.7	20.109	165	165	1	1		3.2281E-07	9.7	9.7	0	2164800	464660	1700200	0	240540	51629	188910	0	0	636320	0	0	1	0
B1N4D4	B1N4D4	2	2	2		EHI_192960	>tr|B1N4D4|B1N4D4_ENTHI PH domain containing protein OS=Entamoeba histolytica GN=EHI_192960 PE=4 SV=1	1	2	2	2	1	1	2	1	1	2	1	1	2	5.1	5.1	5.1	64.397	574	574	1	1	2	1.0561E-05	2.8	2.8	5.1	5214100	425490	2845500	1943100	173800	14183	94850	64769	0	0	1007300	1	0	1
O15618;B1N4F4	O15618;B1N4F4	1;1	1;1	1;1			>tr|O15618|O15618_ENTHI Elongation factor 1 beta (Fragment) OS=Entamoeba histolytica PE=2 SV=1;>tr|B1N4F4|B1N4F4_ENTHI Elongation factor 1 beta, putative OS=Entamoeba histolytica GN=EHI_146390 PE=4 SV=1	2	1	1	1	1	0	1	1	0	1	1	0	1	16.5	16.5	16.5	13.597	121	121;122	1		1	0.0028872	16.5	0	16.5	878710	223140	0	655570	219680	55786	0	163890	0	0	339860	0	0	1
B1N4G5	B1N4G5	1	1	1		EHI_107930	>tr|B1N4G5|B1N4G5_ENTHI Putative uncharacterized protein OS=Entamoeba histolytica GN=EHI_107930 PE=4 SV=1	1	1	1	1	1	1	1	1	1	1	1	1	1	3.6	3.6	3.6	22.389	194	194	1	1	1	0.0042814	3.6	3.6	3.6	5031100	1309800	2106300	1615000	503110	130980	210630	161500	0	0	837270	0	0	1
B1N4I1	B1N4I1	1	1	1		EHI_055350	>tr|B1N4I1|B1N4I1_ENTHI Putative uncharacterized protein OS=Entamoeba histolytica GN=EHI_055350 PE=4 SV=1	1	1	1	1	0	0	1	0	0	1	0	0	1	6.2	6.2	6.2	23.67	208	208			1	0.0028681	0	0	6.2	494020	0	0	494020	54892	0	0	54892	0	0	256120	0	0	1
B1N4I3	B1N4I3	39	4	4		EHI_055400	>tr|B1N4I3|B1N4I3_ENTHI Putative uncharacterized protein OS=Entamoeba histolytica GN=EHI_055400 PE=4 SV=1	1	39	4	4	33	36	38	3	4	4	3	4	4	42	4.5	4.5	119.09	1098	1098	3	4	4	5.7732E-270	32.6	39.5	41.3	35095000	3356400	15721000	16017000	746700	71412	334490	340790	3072300	4119300	10353000	0	2	3
B1N4L5	B1N4L5	1	1	1		EHI_129370	>tr|B1N4L5|B1N4L5_ENTHI Putative uncharacterized protein OS=Entamoeba histolytica GN=EHI_129370 PE=4 SV=1	1	1	1	1	1	1	1	1	1	1	1	1	1	11.2	11.2	11.2	13.89	125	125	1	1	1	0.00017788	11.2	11.2	11.2	15972000	2218400	5279000	8474500	7986000	1109200	2639500	4237300	0	0	4393400	1	0	2
C4M4L8;B1N4P1	C4M4L8;B1N4P1	5;5	5;5	5;5		EHI_075040	>tr|C4M4L8|C4M4L8_ENTHI GTP-binding protein OS=Entamoeba histolytica GN=EHI_031410 PE=3 SV=1;>tr|B1N4P1|B1N4P1_ENTHI GTP-binding protein OS=Entamoeba histolytica GN=EHI_075040 PE=3 SV=1	2	5	5	5	5	5	5	5	5	5	5	5	5	44.7	44.7	44.7	21.474	190	190;190	5	5	7	7.0449E-57	44.7	44.7	44.7	51130000	7315500	20509000	23305000	3933000	562730	1577600	1792700	7015600	7903500	12154000	2	5	8
C4M846;B1N4Q6	C4M846;B1N4Q6	1;1	1;1	1;1		EHI_052050;EHI_080890	>tr|C4M846|C4M846_ENTHI 26s protease regulatory subunit OS=Entamoeba histolytica GN=EHI_052050 PE=3 SV=1;>tr|B1N4Q6|B1N4Q6_ENTHI 26S protease regulatory subunit 7, putative OS=Entamoeba histolytica GN=EHI_080890 PE=3 SV=1	2	1	1	1	0	1	1	0	1	1	0	1	1	2.9	2.9	2.9	46.914	417	417;417		1	1	0.0012585	0	2.9	2.9	1419600	0	877410	542210	70981	0	43870	27110	0	0	281100	0	1	0
B1N4V3	B1N4V3	7	7	7			>tr|B1N4V3|B1N4V3_ENTHI 60S ribosomal protein L35a, putative OS=Entamoeba histolytica GN=EHI_014110 PE=4 SV=1	1	7	7	7	2	3	6	2	3	6	2	3	6	59.3	59.3	59.3	12.122	108	108	2	6	8	1.7425E-23	15.7	26.9	51.9	89139000	6144300	21984000	61011000	12734000	877750	3140600	8715800	0	2202700	37544000	2	1	16
B1N535	B1N535	1	1	1		EHI_040820	>tr|B1N535|B1N535_ENTHI Putative uncharacterized protein OS=Entamoeba histolytica GN=EHI_040820 PE=4 SV=1	1	1	1	1	1	1	1	1	1	1	1	1	1	12.5	12.5	12.5	11.186	96	96	2	2	2	1.3461E-09	12.5	12.5	12.5	14585000	2753500	4206400	7625000	4861600	917820	1402100	2541700	1682100	1674500	4924100	0	0	2
B1N5N2;B1N569	B1N5N2;B1N569	1;1	1;1	1;1		EHI_171070;EHI_201420	>tr|B1N5N2|B1N5N2_ENTHI Putative uncharacterized protein OS=Entamoeba histolytica GN=EHI_171070 PE=4 SV=1;>tr|B1N569|B1N569_ENTHI Predicted protein OS=Entamoeba histolytica GN=EHI_201420 PE=4 SV=1	2	1	1	1	0	1	0	0	1	0	0	1	0	6.6	6.6	6.6	22.09	182	182;346		1		0.00062039	0	6.6	0	1166300	0	1166300	0	106030	0	106030	0	0	436520	0	0	1	0
B1N591;C4M2U3	B1N591;C4M2U3	1;1	1;1	1;1		EHI_030610;EHI_188760	>tr|B1N591|B1N591_ENTHI HECT domain and RCC1-like domain-containing protein, putative (Fragment) OS=Entamoeba histolytica GN=EHI_030610 PE=4 SV=1;>tr|C4M2U3|C4M2U3_ENTHI Putative uncharacterized protein OS=Entamoeba histolytica GN=EHI_188760 PE=4 SV=1	2	1	1	1	1	1	1	1	1	1	1	1	1	10.1	10.1	10.1	20.222	179	179;245	2	2	2	0.00020987	10.1	10.1	10.1	3087300	593080	1674700	819530	308730	59308	167470	81953	0	620510	431120	0	1	1
C4M0D3;B1N5A0	C4M0D3;B1N5A0	3;3	3;3	3;3		EHI_064670;EHI_073160	>tr|C4M0D3|C4M0D3_ENTHI Putative uncharacterized protein OS=Entamoeba histolytica GN=EHI_064670 PE=4 SV=1;>tr|B1N5A0|B1N5A0_ENTHI Putative uncharacterized protein OS=Entamoeba histolytica GN=EHI_073160 PE=4 SV=1	2	3	3	3	0	1	2	0	1	2	0	1	2	17.4	17.4	17.4	25.258	224	224;224		1	2	1.1682E-12	0	5.8	11.6	6188500	0	1142800	5045700	618850	0	114280	504570	0	0	2615800	0	1	2
Q8I8E0;B1N5G3	Q8I8E0;B1N5G3	2;2	2;2	2;2		CP8;EHI_010850	>tr|Q8I8E0|Q8I8E0_ENTHI Cysteine protease 8 OS=Entamoeba histolytica GN=CP8 PE=3 SV=1;>tr|B1N5G3|B1N5G3_ENTHI Cysteine proteinase, putative OS=Entamoeba histolytica GN=EHI_010850 PE=3 SV=1	2	2	2	2	1	1	1	1	1	1	1	1	1	8.9	8.9	8.9	34.931	315	315;315	1	1	1	0.00071298	3.2	5.7	3.2	1762100	0	736690	1025400	160190	0	66971	93220	0	0	531600	0	1	1
B1N5I9	B1N5I9	1	1	1			>tr|B1N5I9|B1N5I9_ENTHI Rac-like GTP-binding protein RAC2, putative OS=Entamoeba histolytica GN=EHI_013650 PE=3 SV=1	1	1	1	1	1	1	1	1	1	1	1	1	1	7.9	7.9	7.9	27.619	239	239	1	1	1	1.8291E-06	7.9	7.9	7.9	2455600	142960	1507500	805130	306950	17870	188440	100640	0	0	417400	0	0	1
B1N5K7;C4M4E1	B1N5K7;C4M4E1	1;1	1;1	1;1		EHI_193940;EHI_156420	>tr|B1N5K7|B1N5K7_ENTHI Putative uncharacterized protein OS=Entamoeba histolytica GN=EHI_193940 PE=4 SV=1;>tr|C4M4E1|C4M4E1_ENTHI Putative uncharacterized protein OS=Entamoeba histolytica GN=EHI_156420 PE=4 SV=1	2	1	1	1	1	1	1	1	1	1	1	1	1	5.2	5.2	5.2	17.441	154	154;401	1	1	1	0.0094228	5.2	5.2	5.2	762270	120340	419860	222070	95284	15042	52483	27759	0	0	115130	0	1	1
B1N5V9;C4M9P0	B1N5V9;C4M9P0	3;3	3;3	3;3		EHI_105970;EHI_080720	>tr|B1N5V9|B1N5V9_ENTHI Diacylglycerol cholinephosphotransferase, putative OS=Entamoeba histolytica GN=EHI_105970 PE=3 SV=1;>tr|C4M9P0|C4M9P0_ENTHI Aminoalcoholphosphotransferase, putative OS=Entamoeba histolytica GN=EHI_080720 PE=3 SV=1	2	3	3	3	3	3	3	3	3	3	3	3	3	29.2	29.2	29.2	15.006	130	130;377	4	5	5	5.5383E-11	29.2	29.2	29.2	24776000	2154700	11943000	10678000	4955100	430930	2388500	2135600	2066500	4155500	5938200	0	3	3
C4LS90	C4LS90	3	3	3		EHI_152970	>tr|C4LS90|C4LS90_ENTHI Putative uncharacterized protein OS=Entamoeba histolytica GN=EHI_152970 PE=4 SV=1	1	3	3	3	3	3	2	3	3	2	3	3	2	12.7	12.7	12.7	24.877	220	220	3	3	2	4.3826E-14	12.7	12.7	8.2	12600000	4819100	5984000	1797200	900020	344220	427430	128370	4676000	1988700	1325700	3	0	0
C4LS99;O15576	C4LS99;O15576	4;2	4;2	4;2			>tr|C4LS99|C4LS99_ENTHI 60S ribosomal protein L44, putative OS=Entamoeba histolytica GN=EHI_092120 PE=3 SV=1;>tr|O15576|O15576_ENTHI Ribosomal protein L44 (Fragment) OS=Entamoeba histolytica PE=2 SV=1	2	4	4	4	1	3	4	1	3	4	1	3	4	33.7	33.7	33.7	11.567	98	98;80	1	4	5	2.0053E-21	10.2	32.7	33.7	62826000	77682	7453600	55295000	20942000	25894	2484500	18432000	0	2411700	29044000	0	1	6
C4LSA0	C4LSA0	10	10	10			>tr|C4LSA0|C4LSA0_ENTHI 60S ribosomal protein L24, putative OS=Entamoeba histolytica GN=EHI_030760 PE=4 SV=1	1	10	10	10	6	9	10	6	9	10	6	9	10	40.5	40.5	40.5	18.604	163	163	7	10	11	1.7518E-33	27	33.1	40.5	210650000	14197000	72671000	123780000	26331000	1774600	9083900	15473000	14338000	26756000	64474000	1	7	9
C4LSA8;B1N2E2	C4LSA8	11;1	11;1	11;1		EHI_153160	>tr|C4LSA8|C4LSA8_ENTHI Putative uncharacterized protein OS=Entamoeba histolytica GN=EHI_153160 PE=4 SV=1	2	11	11	11	11	11	11	11	11	11	11	11	11	19.4	19.4	19.4	67.86	593	593;231	13	14	14	3.2528E-66	19.4	19.4	19.4	155290000	20564000	80354000	54374000	5546100	734430	2869800	1941900	24665000	24577000	24169000	7	10	10
C4LSC4	C4LSC4	7	7	7		EHI_153330	>tr|C4LSC4|C4LSC4_ENTHI 40S ribosomal protein S12, putative OS=Entamoeba histolytica GN=EHI_153330 PE=4 SV=1	1	7	7	7	6	7	5	6	7	5	6	7	5	61	61	61	15.157	136	136	8	9	7	1.2817E-24	52.9	61	47.1	66184000	9274900	36999000	19910000	9454800	1325000	5285600	2844300	8989300	11776000	12679000	2	4	4
C4LSE8	C4LSE8	4	4	4		EHI_153660	>tr|C4LSE8|C4LSE8_ENTHI Tetratricopeptide repeat domain containing protein OS=Entamoeba histolytica GN=EHI_153660 PE=4 SV=1	1	4	4	4	3	4	4	3	4	4	3	4	4	25.7	25.7	25.7	20.722	179	179	3	5	4	3.5273E-32	25.1	25.7	25.7	43625000	10771000	20351000	12504000	6232200	1538600	2907200	1786300	11635000	7118000	5899300	1	3	2
C4LSF2	C4LSF2	4	4	4		EHI_153720	>tr|C4LSF2|C4LSF2_ENTHI Long-chain-fatty-acid--CoA ligase, putative OS=Entamoeba histolytica GN=EHI_153720 PE=4 SV=1	1	4	4	4	3	4	4	3	4	4	3	4	4	8.7	8.7	8.7	74.945	658	658	3	4	4	1.4029E-20	7.1	8.7	8.7	18783000	3610400	7137000	8035100	751300	144420	285480	321410	4272100	2246900	3928100	1	2	3
C4LSF3	C4LSF3	2	2	2		EHI_153730	>tr|C4LSF3|C4LSF3_ENTHI Putative uncharacterized protein OS=Entamoeba histolytica GN=EHI_153730 PE=4 SV=1	1	2	2	2	1	2	1	1	2	1	1	2	1	4.8	4.8	4.8	41.177	356	356	1	2	1	0.00019601	2.2	4.8	2.2	2557700	129190	2222000	206590	127890	6459.4	111100	10329	0	831600	0	0	2	0
C4LSG5	C4LSG5	2	2	2		EHI_151220	>tr|C4LSG5|C4LSG5_ENTHI Putative uncharacterized protein OS=Entamoeba histolytica GN=EHI_151220 PE=4 SV=1	1	2	2	2	1	1	2	1	1	2	1	1	2	2.8	2.8	2.8	87.348	759	759	1	1	2	0.00021571	1.1	1.7	2.8	1073500	78436	662890	332180	33547	2451.1	20715	10381	0	0	172210	0	1	1
C4LSG8	C4LSG8	5	5	5		EHI_151250	>tr|C4LSG8|C4LSG8_ENTHI Putative uncharacterized protein OS=Entamoeba histolytica GN=EHI_151250 PE=4 SV=1	1	5	5	5	3	4	3	3	4	3	3	4	3	2.2	2.2	2.2	296.65	2537	2537	3	4	3	1.2934E-24	1.4	1.9	1.6	10199000	1692400	5053900	3452800	73375	12176	36359	24840	0	1949300	1732200	1	3	1
C4LSG9	C4LSG9	3	3	3		EHI_151260	>tr|C4LSG9|C4LSG9_ENTHI DnaJ family protein OS=Entamoeba histolytica GN=EHI_151260 PE=3 SV=1	1	3	3	3	3	3	3	3	3	3	3	3	3	12.8	12.8	12.8	45.16	400	400	5	4	4	4.2618E-18	12.8	12.8	12.8	14162000	2935400	6222200	5004700	674390	139780	296290	238320	2826600	2564500	2072300	2	2	3
C4M834;C4LSH0	C4M834;C4LSH0	2;2	2;2	2;2		EHI_108700;EHI_151270	>tr|C4M834|C4M834_ENTHI Rap/Ran GTPase activating protein, putative OS=Entamoeba histolytica GN=EHI_108700 PE=4 SV=1;>tr|C4LSH0|C4LSH0_ENTHI Rap/Ran GTPase activating protein, putative OS=Entamoeba histolytica GN=EHI_151270 PE=4 SV=1	2	2	2	2	1	0	1	1	0	1	1	0	1	2.5	2.5	2.5	91.505	796	796;798	1		1	0.00077392	1.5	0	1	898440	160240	0	738190	20419	3641.9	0	16777	160240	0	0	1	0	1
C4LSJ9	C4LSJ9	4	4	4		EHI_151580	>tr|C4LSJ9|C4LSJ9_ENTHI Putative uncharacterized protein OS=Entamoeba histolytica GN=EHI_151580 PE=4 SV=1	1	4	4	4	3	3	3	3	3	3	3	3	3	16.8	16.8	16.8	48.822	434	434	3	3	3	1.4486E-13	12.4	12.4	11.5	12139000	2397600	6136400	3605200	505800	99900	255680	150220	2273400	2284200	2005700	2	2	1
C4LSK1	C4LSK1	2	2	2		EHI_151600	>tr|C4LSK1|C4LSK1_ENTHI Helicase, putative OS=Entamoeba histolytica GN=EHI_151600 PE=4 SV=1	1	2	2	2	0	1	2	0	1	2	0	1	2	5.7	5.7	5.7	47.289	419	419		1	2	7.0361E-06	0	2.6	5.7	1667600	0	633920	1033700	72503	0	27562	44941	0	0	535870	0	1	1
C4LSR0;B1N3E9	C4LSR0;B1N3E9	11;6	11;6	11;6		EHI_152220;EHI_150100	>tr|C4LSR0|C4LSR0_ENTHI Putative uncharacterized protein OS=Entamoeba histolytica GN=EHI_152220 PE=4 SV=1;>tr|B1N3E9|B1N3E9_ENTHI Putative uncharacterized protein OS=Entamoeba histolytica GN=EHI_150100 PE=4 SV=1	2	11	11	11	9	11	9	9	11	9	9	11	9	27.3	27.3	27.3	58.087	502	502;204	11	13	12	7.3083E-66	23.9	27.3	23.9	94804000	23705000	50953000	20146000	4514500	1128800	2426300	959340	25088000	18834000	8485100	10	8	4
C4LSR6;C4LWL9	C4LSR6	10;1	10;1	10;1		EHI_152280	>tr|C4LSR6|C4LSR6_ENTHI Serine palmitoyltransferase, putative OS=Entamoeba histolytica GN=EHI_152280 PE=3 SV=1	2	10	10	10	10	9	7	10	9	7	10	9	7	18.2	18.2	18.2	98.116	883	883;882	10	9	7	2.8223E-35	18.2	16.1	12.1	41209000	12003000	19789000	9417300	981170	285780	471170	224220	10855000	7508700	5927600	4	4	3
C4LSU3	C4LSU3	12	4	4		EHI_152570	>tr|C4LSU3|C4LSU3_ENTHI 60S ribosomal protein L26, putative OS=Entamoeba histolytica GN=EHI_152570 PE=4 SV=1	1	12	4	4	10	10	12	2	3	4	2	3	4	43.7	21.6	21.6	23.844	213	213	2	3	4	4.7114E-54	34.3	34.7	43.7	47230000	4745900	19353000	23131000	4723000	474590	1935300	2313100	5629600	7592000	10759000	1	3	1
C4LSV0	C4LSV0	3	3	3			>tr|C4LSV0|C4LSV0_ENTHI ARP2/3 complex 20 kDa subunit, putative OS=Entamoeba histolytica GN=EHI_030820 PE=4 SV=1	1	3	3	3	3	2	2	3	2	2	3	2	2	20.9	20.9	20.9	21.541	191	191	3	2	2	5.6033E-10	20.9	12	12	10126000	2763000	3386500	3976000	920510	251190	307860	361460	1767700	1901400	2422700	3	1	1
C4LSV2	C4LSV2	10	3	3		EHI_152680	>tr|C4LSV2|C4LSV2_ENTHI EH-domain containing protein, putative OS=Entamoeba histolytica GN=EHI_152680 PE=4 SV=1	1	10	3	3	7	10	6	3	3	2	3	3	2	22.4	8.3	8.3	57.649	508	508	3	3	2	1.654E-29	16.3	22.4	13.6	7636300	2224000	4282600	1129700	263320	76689	147680	38956	2252100	1285900	874510	2	1	1
C4LSV8	C4LSV8	1	1	1		EHI_152750	>tr|C4LSV8|C4LSV8_ENTHI Eukaryotic peptide chain release factor subunit 1, putative OS=Entamoeba histolytica GN=EHI_152750 PE=4 SV=1	1	1	1	1	0	1	1	0	1	1	0	1	1	2.1	2.1	2.1	53.099	468	468		1	2	0.00043761	0	2.1	2.1	1698200	0	718440	979800	67930	0	28738	39192	0	0	253980	0	1	1
C4LSX2	C4LSX2	2	2	2		EHI_148020	>tr|C4LSX2|C4LSX2_ENTHI Putative uncharacterized protein OS=Entamoeba histolytica GN=EHI_148020 PE=4 SV=1	1	2	2	2	1	2	2	1	2	2	1	2	2	8.9	8.9	8.9	23.072	203	203	1	2	2	5.4318E-08	4.9	8.9	8.9	17970000	893790	7842500	9233700	2246200	111720	980310	1154200	0	2649000	5073200	1	2	1
C4LSX5	C4LSX5	10	10	10		EHI_148050	>tr|C4LSX5|C4LSX5_ENTHI Putative uncharacterized protein OS=Entamoeba histolytica GN=EHI_148050 PE=4 SV=1	1	10	10	10	8	10	9	8	10	9	8	10	9	33.3	33.3	33.3	43.937	393	393	8	12	9	1.022E-49	30.8	33.3	33.3	125290000	26751000	74483000	24053000	7369800	1573600	4381300	1414900	25291000	21750000	16607000	7	8	5
C4LSX6	C4LSX6	3	3	3		EHI_148060	>tr|C4LSX6|C4LSX6_ENTHI Putative uncharacterized protein OS=Entamoeba histolytica GN=EHI_148060 PE=4 SV=1	1	3	3	3	3	2	2	3	2	2	3	2	2	17.6	17.6	17.6	30.772	273	273	3	2	2	1.4215E-10	17.6	15	15	12727000	3857400	5622500	3247100	909070	275530	401610	231930	3357200	2604500	0	2	1	0
C4LSY3;P49009;B1N2K7	C4LSY3;P49009;B1N2K7	4;4;3	4;4;3	4;4;3	Beta-hexosaminidase;Beta-hexosaminidase subunit alpha	EHI_148130;HEXA;EHI_110500	>tr|C4LSY3|C4LSY3_ENTHI Beta-N-acetylhexosaminidase, alpha subunit OS=Entamoeba histolytica GN=EHI_148130 PE=4 SV=1;>sp|P49009|HEXA_ENTHI Beta-hexosaminidase subunit alpha OS=Entamoeba histolytica GN=HEXA PE=1 SV=2;>tr|B1N2K7|B1N2K7_ENTHI Beta-N-acetylhexo	3	4	4	4	3	3	3	3	3	3	3	3	3	12.8	12.8	12.8	61.054	538	538;564;444	3	3	3	3.8287E-10	8.4	8.2	8.2	5858300	1619200	2904300	1334800	188980	52231	93686	43059	1403800	1078600	915780	2	2	1
C4LSY9	C4LSY9	2	2	2		EHI_148190	>tr|C4LSY9|C4LSY9_ENTHI Ran family GTPase OS=Entamoeba histolytica GN=EHI_148190 PE=4 SV=1	1	2	2	2	1	2	0	1	2	0	1	2	0	9.1	9.1	9.1	24.994	219	219	1	2		1.297E-05	5.9	9.1	0	2886000	482900	2403100	0	206140	34493	171650	0	0	899400	0	1	1	0
C4LSZ0	C4LSZ0	2	2	2		EHI_148200	>tr|C4LSZ0|C4LSZ0_ENTHI Serine/threonine-protein kinase, putative OS=Entamoeba histolytica GN=EHI_148200 PE=4 SV=1	1	2	2	2	0	1	2	0	1	2	0	1	2	4	4	4	67.461	582	582		1	2	0.0002927	0	1.5	4	1281200	0	442660	838500	47450	0	16395	31056	0	0	434700	0	0	2
C4M0M9;C4LSZ3	C4M0M9;C4LSZ3	5;5	5;5	5;5		EHI_008650;EHI_148230	>tr|C4M0M9|C4M0M9_ENTHI 60S ribosomal protein L37a, putative OS=Entamoeba histolytica GN=EHI_008650 PE=4 SV=1;>tr|C4LSZ3|C4LSZ3_ENTHI 60S ribosomal protein L37a, putative OS=Entamoeba histolytica GN=EHI_148230 PE=4 SV=1	2	5	5	5	5	5	4	5	5	4	5	5	4	39.8	39.8	39.8	10.298	93	93;93	6	6	5	1.4139E-30	39.8	39.8	38.7	77647000	10200000	49687000	17760000	19412000	2549900	12422000	4440100	8689600	15258000	14055000	3	3	5
C4LSZ9	C4LSZ9	1	1	1		EHI_148290	>tr|C4LSZ9|C4LSZ9_ENTHI Thiamine pyrophosphokinase, putative OS=Entamoeba histolytica GN=EHI_148290 PE=4 SV=1	1	1	1	1	0	1	0	0	1	0	0	1	0	5.9	5.9	5.9	24.593	220	220		1		0.00019996	0	5.9	0	0	0	0	0	0	0	0	0	0	0	0	0	0	0
C4LT02	C4LT02	15	15	15			>tr|C4LT02|C4LT02_ENTHI 40S ribosomal protein S3, putative OS=Entamoeba histolytica GN=EHI_146340 PE=3 SV=1	1	15	15	15	13	14	14	13	14	14	13	14	14	54.1	54.1	54.1	26.934	244	244	16	19	17	4.5102E-68	45.5	50	50	394520000	35368000	176910000	182240000	21918000	1964900	9828600	10124000	32791000	56038000	96827000	10	13	19
C4LT04	C4LT04	1	1	1		EHI_148340	>tr|C4LT04|C4LT04_ENTHI Long-chain-fatty-acid--CoA ligase, putative OS=Entamoeba histolytica GN=EHI_148340 PE=4 SV=1	1	1	1	1	1	0	1	1	0	1	1	0	1	1.7	1.7	1.7	73.286	642	642	1		1	0.0020028	1.7	0	1.7	213250	74266	0	138990	5923.7	2062.9	0	3860.8	0	0	72055	1	0	1
C4LT06	C4LT06	2	2	2		EHI_148360	>tr|C4LT06|C4LT06_ENTHI Putative uncharacterized protein OS=Entamoeba histolytica GN=EHI_148360 PE=4 SV=1	1	2	2	2	2	2	2	2	2	2	2	2	2	14.4	14.4	14.4	18.416	153	153	2	2	2	5.3998E-13	14.4	14.4	14.4	24684000	4580400	12792000	7311900	3085500	572550	1599000	913990	2962500	5547500	4648600	0	2	2
C4LT26;B1N627	C4LT26	30;5	30;5	30;5		EHI_148560	>tr|C4LT26|C4LT26_ENTHI 4-alpha-glucanotransferase, putative OS=Entamoeba histolytica GN=EHI_148560 PE=4 SV=1	2	30	30	30	25	21	30	25	21	30	25	21	30	41.2	41.2	41.2	103.47	898	898;338	28	24	35	3.2438E-177	34.6	28.5	41.2	274430000	55401000	78883000	140140000	5600500	1130600	1609900	2860100	57177000	35940000	64461000	13	11	27
C4LT29	C4LT29	1	1	1		EHI_148590	>tr|C4LT29|C4LT29_ENTHI Putative uncharacterized protein OS=Entamoeba histolytica GN=EHI_148590 PE=4 SV=1	1	1	1	1	1	1	0	1	1	0	1	1	0	1.7	1.7	1.7	111.3	959	959	1	1		7.5436E-05	1.7	1.7	0	1661900	640570	1021300	0	28167	10857	17310	0	0	382240	0	1	0	0
C4LT46	C4LT46	2	2	2		EHI_148780	>tr|C4LT46|C4LT46_ENTHI Putative uncharacterized protein OS=Entamoeba histolytica GN=EHI_148780 PE=4 SV=1	1	2	2	2	0	2	0	0	2	0	0	2	0	5.5	5.5	5.5	70.572	605	605		2		7.9088E-05	0	5.5	0	756850	0	756850	0	25228	0	25228	0	0	283260	0	0	2	0
C4LT47	C4LT47	17	17	11		EHI_148790	>tr|C4LT47|C4LT47_ENTHI Gal/GalNAc lectin light subunit OS=Entamoeba histolytica GN=EHI_148790 PE=4 SV=1	1	17	17	11	16	17	16	16	17	16	10	11	10	68.9	68.9	51.5	31.582	270	270	19	22	20	5.0215E-162	65.2	68.9	62.2	544610000	132750000	252600000	159250000	32036000	7809100	14859000	9367800	130180000	83894000	81890000	19	21	10
C4M549;C4LT49	C4M549;C4LT49	7;7	7;7	7;7		EHI_148820	>tr|C4M549|C4M549_ENTHI 40S ribosomal protein S24, putative OS=Entamoeba histolytica GN=EHI_078300 PE=4 SV=1;>tr|C4LT49|C4LT49_ENTHI 40S ribosomal protein S24, putative OS=Entamoeba histolytica GN=EHI_148820 PE=4 SV=1	2	7	7	7	7	7	7	7	7	7	7	7	7	40.7	40.7	40.7	16.26	140	140;140	12	11	12	9.5933E-73	40.7	40.7	40.7	284620000	10667000	113430000	160530000	71155000	2666700	28357000	40132000	10852000	31275000	83034000	6	6	11
C4LT56	C4LT56	8	1	1		EHI_148890	>tr|C4LT56|C4LT56_ENTHI Calmodulin, putative OS=Entamoeba histolytica GN=EHI_148890 PE=4 SV=1	1	8	1	1	7	8	8	1	1	1	1	1	1	67.1	13.7	13.7	16.872	146	146	1	1	1	2.1844E-109	67.1	67.1	67.1	25811000	3478700	16754000	5578300	2581100	347870	1675400	557830	0	0	2891900	0	2	0
C4LT62	C4LT62	1	1	1			>tr|C4LT62|C4LT62_ENTHI Putative uncharacterized protein OS=Entamoeba histolytica GN=EHI_111030 PE=4 SV=1	1	1	1	1	1	0	0	1	0	0	1	0	0	10.3	10.3	10.3	14.898	126	126	1			0.00026766	10.3	0	0	441090	441090	0	0	73515	73515	0	0	441090	0	0	1	0	0
C4LT65;B1N3E4	C4LT65	13;3	13;3	13;3		EHI_148990	>tr|C4LT65|C4LT65_ENTHI Heat shock protein 70, putative OS=Entamoeba histolytica GN=EHI_148990 PE=3 SV=1	2	13	13	13	10	9	13	10	9	13	10	9	13	21.6	21.6	21.6	88.052	769	769;300	12	11	15	7.492E-44	15.9	14.3	21.6	68459000	16448000	33010000	19001000	1711500	411200	825250	475020	15437000	13319000	9896900	5	4	10
P38654;C4LYP4;C4LT66	P38654;C4LYP4;C4LT66	1;1;1	1;1;1	1;1;1	40S ribosomal protein S27	RPS27;EHI_004200;EHI_149000	>sp|P38654|RS27_ENTHI 40S ribosomal protein S27 OS=Entamoeba histolytica GN=RPS27 PE=3 SV=1;>tr|C4LYP4|C4LYP4_ENTHI 40S ribosomal protein S27 OS=Entamoeba histolytica GN=EHI_004200 PE=3 SV=1;>tr|C4LT66|C4LT66_ENTHI 40S ribosomal protein S27 OS=Entamoeba hi	3	1	1	1	1	1	1	1	1	1	1	1	1	20.2	20.2	20.2	9.321	84	84;84;84	1	1	1	1.1925E-27	20.2	20.2	20.2	20298000	280530	4182200	15836000	5074600	70134	1045500	3958900	0	0	8209500	0	1	2
C4LT76	C4LT76	1	1	1		EHI_044540	>tr|C4LT76|C4LT76_ENTHI Putative uncharacterized protein OS=Entamoeba histolytica GN=EHI_044540 PE=4 SV=1	1	1	1	1	0	1	1	0	1	1	0	1	1	1.7	1.7	1.7	67.085	582	582		1	1	0.0013892	0	1.7	1.7	1263900	0	715790	548160	39498	0	22368	17130	0	0	284180	0	1	0
C4LT77;C4M912	C4LT77;C4M912	2;1	2;1	2;1		EHI_147710	>tr|C4LT77|C4LT77_ENTHI Ribosomal protein S30, putative OS=Entamoeba histolytica GN=EHI_044550 PE=4 SV=1;>tr|C4M912|C4M912_ENTHI Ribosomal protein S30, putative OS=Entamoeba histolytica GN=EHI_147710 PE=4 SV=1	2	2	2	2	0	2	2	0	2	2	0	2	2	21.9	21.9	21.9	7.4297	64	64;62		2	2	3.2536E-06	0	21.9	21.9	6433800	0	1067100	5366800	3216900	0	533530	2683400	0	385680	2796000	0	0	2
C4LT81;O15587	C4LT81;O15587	7;4	1;1	1;1	40S ribosomal protein S5		>tr|C4LT81|C4LT81_ENTHI 40S ribosomal protein S5, putative OS=Entamoeba histolytica GN=EHI_044590 PE=3 SV=1;>sp|O15587|RS5_ENTHI 40S ribosomal protein S5 (Fragment) OS=Entamoeba histolytica PE=2 SV=1	2	7	1	1	6	6	7	1	1	1	1	1	1	36.9	7.3	7.3	23.038	206	206;148	2	2	2	5.6156E-70	32	31.6	36.9	34189000	5651400	18141000	10397000	2629900	434720	1395400	799770	5666400	6768100	5396400	2	1	2
C4LT85	C4LT85	1	1	1		EHI_044640	>tr|C4LT85|C4LT85_ENTHI Protein kinase, putative OS=Entamoeba histolytica GN=EHI_044640 PE=4 SV=1	1	1	1	1	0	0	1	0	0	1	0	0	1	3.9	3.9	3.9	43.871	384	384			1	0.00064016	0	0	3.9	491890	0	0	491890	32793	0	0	32793	0	0	255010	0	0	1
C4LT95	C4LT95	1	1	1		EHI_044760	>tr|C4LT95|C4LT95_ENTHI Rho guanine nucleotide exchange factor, putative OS=Entamoeba histolytica GN=EHI_044760 PE=4 SV=1	1	1	1	1	1	1	1	1	1	1	1	1	1	1.6	1.6	1.6	80.039	687	687	1	1	1	0.0054702	1.6	1.6	1.6	879250	102060	355130	422050	21445	2489.4	8661.7	10294	0	0	218800	0	1	0
C4LT96	C4LT96	9	9	2		EHI_044770	>tr|C4LT96|C4LT96_ENTHI 60S ribosomal protein L32, putative OS=Entamoeba histolytica GN=EHI_044770 PE=4 SV=1	1	9	9	2	5	8	9	5	8	9	0	1	2	42.5	42.5	11.2	15.538	134	134	6	10	11	1.1495E-27	25.4	36.6	42.5	132040000	5160000	45587000	81297000	18863000	737140	6512400	11614000	5999000	17935000	40434000	1	4	10
C4LTA0;Q8MTT4;B1N5V8	C4LTA0;Q8MTT4	10;6;1	10;6;1	10;6;1			>tr|C4LTA0|C4LTA0_ENTHI 60S ribosomal protein L10, putative OS=Entamoeba histolytica GN=EHI_044810 PE=4 SV=1;>tr|Q8MTT4|Q8MTT4_ENTHI Ribosomal protein L10 OS=Entamoeba histolytica PE=2 SV=1	3	10	10	10	9	10	9	9	10	9	9	10	9	31	31	31	23.784	210	210;210;210	11	12	11	1.5877E-37	26.7	31	26.7	334610000	38358000	164020000	132230000	33461000	3835800	16402000	13223000	51445000	61495000	55356000	5	9	7
C4LYJ9;C4LTB5	C4LYJ9;C4LTB5	8;8	8;8	8;8		EHI_094120;EHI_045000	>tr|C4LYJ9|C4LYJ9_ENTHI ARP2/3 complex 41 kDa subunit, putative OS=Entamoeba histolytica GN=EHI_094120 PE=4 SV=1;>tr|C4LTB5|C4LTB5_ENTHI Actin-related protein 2/3 complex subunit 1A, putative OS=Entamoeba histolytica GN=EHI_045000 PE=4 SV=1	2	8	8	8	7	7	6	7	7	6	7	7	6	28.7	28.7	28.7	40.565	366	366;366	7	7	6	3.2086E-37	26.5	24.6	22.4	26014000	5012700	10142000	10860000	1238800	238700	482940	517120	4257100	5202700	4978400	1	3	4
C4LTC5	C4LTC5	2	2	2		EHI_045120	>tr|C4LTC5|C4LTC5_ENTHI Cell division cycle protein 48, putative OS=Entamoeba histolytica GN=EHI_045120 PE=3 SV=1	1	2	2	2	2	2	2	2	2	2	2	2	2	3.9	3.9	3.9	88.408	794	794	2	2	2	2.9016E-07	3.9	3.9	3.9	3335300	467530	1710600	1157100	72507	10164	37188	25155	450750	644330	612570	1	1	1
C4LTC8	C4LTC8	1	1	1		EHI_045150	>tr|C4LTC8|C4LTC8_ENTHI Prenyl cysteine carboxyl methyltransferase, putative OS=Entamoeba histolytica GN=EHI_045150 PE=4 SV=1	1	1	1	1	0	0	1	0	0	1	0	0	1	4.1	4.1	4.1	26.588	221	221			1	0.012001	0	0	4.1	408020	0	0	408020	68003	0	0	68003	0	0	211530	0	0	1
C4LTE6	C4LTE6	1	1	1		EHI_045330	>tr|C4LTE6|C4LTE6_ENTHI Monoglyceride lipase, putative OS=Entamoeba histolytica GN=EHI_045330 PE=4 SV=1	1	1	1	1	1	1	1	1	1	1	1	1	1	5.3	5.3	5.3	33.228	284	284	1	1	1	1.392E-05	5.3	5.3	5.3	1386700	189720	565980	631000	99050	13551	40427	45071	0	0	327130	0	1	1
C4LTG1	C4LTG1	2	2	2		EHI_045500	>tr|C4LTG1|C4LTG1_ENTHI Putative uncharacterized protein OS=Entamoeba histolytica GN=EHI_045500 PE=4 SV=1	1	2	2	2	1	2	1	1	2	1	1	2	1	3.1	3.1	3.1	128.74	1117	1117	1	2	1	0.00020225	1.5	3.1	1.5	2712700	538790	1409600	764320	43753	8690.2	22735	12328	0	527560	0	0	2	0
C4LTI4	C4LTI4	1	1	1		EHI_011900	>tr|C4LTI4|C4LTI4_ENTHI Putative uncharacterized protein OS=Entamoeba histolytica GN=EHI_011900 PE=4 SV=1	1	1	1	1	1	1	1	1	1	1	1	1	1	8.7	8.7	8.7	17.085	150	150	2	2	2	4.8525E-05	8.7	8.7	8.7	24997000	6407800	6812400	11776000	4999300	1281600	1362500	2355300	6866100	3229700	4966800	3	0	0
C4LTI8;B1N615	C4LTI8	7;1	7;1	7;1		EHI_011940	>tr|C4LTI8|C4LTI8_ENTHI Dolichyl-diphosphooligosaccharide--protein glycosyltransferase subunit STT3A, putative OS=Entamoeba histolytica GN=EHI_011940 PE=4 SV=1	2	7	7	7	6	6	6	6	6	6	6	6	6	13.5	13.5	13.5	82.92	721	721;160	7	7	7	7.6239E-72	11.2	11.9	11.9	66850000	11624000	28951000	26275000	2156400	374970	933890	847570	10950000	10847000	14284000	3	2	8
C4LTJ4	C4LTJ4	1	1	1		EHI_012000	>tr|C4LTJ4|C4LTJ4_ENTHI Putative uncharacterized protein OS=Entamoeba histolytica GN=EHI_012000 PE=4 SV=1	1	1	1	1	0	1	1	0	1	1	0	1	1	1.9	1.9	1.9	44.236	378	378		1	1	0.0057473	0	1.9	1.9	933950	0	596400	337550	42452	0	27109	15343	0	0	174990	0	1	0
C4LTJ5	C4LTJ5	5	5	5	Beta-hexosaminidase	EHI_012010	>tr|C4LTJ5|C4LTJ5_ENTHI Beta-N-acetylhexosaminidase, putative OS=Entamoeba histolytica GN=EHI_012010 PE=4 SV=1	1	5	5	5	5	5	4	5	5	4	5	5	4	13.5	13.5	13.5	64.39	563	563	5	6	5	8.6938E-20	13.5	13.5	11.2	23868000	3639900	14833000	5395200	954710	145600	593300	215810	4458500	4615200	2914500	2	4	0
C4LTJ7	C4LTJ7	6	6	6		EhRabX30	>tr|C4LTJ7|C4LTJ7_ENTHI Rab family GTPase OS=Entamoeba histolytica GN=EhRabX30 PE=4 SV=1	1	6	6	6	4	5	5	4	5	5	4	5	5	45.6	45.6	45.6	20.477	182	182	4	5	6	6.1518E-21	36.3	24.7	41.2	33151000	6118200	9153800	17879000	3315100	611820	915380	1787900	6106900	4973300	7080200	3	1	3
C4LTJ9	C4LTJ9	1	1	1		EHI_012060	>tr|C4LTJ9|C4LTJ9_ENTHI Putative uncharacterized protein OS=Entamoeba histolytica GN=EHI_012060 PE=4 SV=1	1	1	1	1	0	1	1	0	1	1	0	1	1	22.3	22.3	22.3	11.207	103	103		1	1	1.202E-09	0	22.3	22.3	2628300	0	1132700	1495600	375470	0	161810	213660	0	0	775350	0	1	1
C4LTL7;Q24817;C4LX92	C4LTL7;Q24817;C4LX92	6;5;5	4;4;3	4;4;3	Rho-related protein racD	EHI_012240;RACD;EHI_013260	>tr|C4LTL7|C4LTL7_ENTHI Rho family GTPase OS=Entamoeba histolytica GN=EHI_012240 PE=3 SV=1;>sp|Q24817|RACD_ENTHI Rho-related protein racD (Fragment) OS=Entamoeba histolytica GN=RACD PE=2 SV=1;>tr|C4LX92|C4LX92_ENTHI Rho family GTPase OS=Entamoeba histolyti	3	6	4	4	5	6	4	3	4	3	3	4	3	35.5	23	23	22.334	200	200;198;199	6	9	8	5.049E-52	29.5	35.5	22.5	118850000	10527000	48795000	59526000	10804000	957000	4435900	5411500	11031000	18160000	28815000	4	9	8
C4LTM0;Q8MZT0;Q8MZS9;A8WEU7;Q8MZT3;Q8MZT2;Q8MZT1;Q8MU89;Q24862	C4LTM0	26;5;4;4;2;2;2;2;1	26;5;4;4;2;2;2;2;1	3;0;0;0;0;0;0;0;0		EHI_012270	>tr|C4LTM0|C4LTM0_ENTHI Gal/GalNAc lectin heavy subunit OS=Entamoeba histolytica GN=EHI_012270 PE=4 SV=1	9	26	26	3	22	23	25	22	23	25	3	3	3	29	29	3.5	144.33	1286	1286;284;284;587;372;372;372;372;72	31	34	33	2.5427E-222	23.2	25	28.1	1533800000	286800000	762160000	484870000	21603000	4039500	10735000	6829100	290060000	288960000	243890000	26	29	23
C4LTM1;Q24836	C4LTM1	21;10	21;10	21;10	Protein SEY1 homolog 1	EHI_012280	>sp|C4LTM1|SEY11_ENTHI Protein SEY1 homolog 1 OS=Entamoeba histolytica GN=EHI_012280 PE=3 SV=1	2	21	21	21	15	20	14	15	20	14	15	20	14	25.1	25.1	25.1	112.12	959	959;450	16	21	17	2.9889E-76	18	24.3	18.1	89936000	17488000	50396000	22052000	1577800	306810	884140	386880	17607000	18534000	11028000	9	16	7
C4LTM6;B1N330	C4LTM6;B1N330	4;2	1;0	1;0		EHI_012330;EHI_004340	>tr|C4LTM6|C4LTM6_ENTHI Serine-threonine-isoleucine rich protein, putative OS=Entamoeba histolytica GN=EHI_012330 PE=4 SV=1;>tr|B1N330|B1N330_ENTHI Serine-threonine-isoleucine rich protein, putative OS=Entamoeba histolytica GN=EHI_004340 PE=4 SV=1	2	4	1	1	3	2	3	0	0	1	0	0	1	2.6	0.6	0.6	290.62	2627	2627;2364			1	1.1134E-10	2	1.4	2	570840	0	0	570840	4459.7	0	0	4459.7	0	0	295940	0	0	1
C4LTM7;E5RSJ5	C4LTM7;E5RSJ5	1;1	1;1	1;1		EHI_012340;cpbf4	>tr|C4LTM7|C4LTM7_ENTHI Putative uncharacterized protein OS=Entamoeba histolytica GN=EHI_012340 PE=4 SV=1;>tr|E5RSJ5|E5RSJ5_ENTHI Cysteine protease binding protein family 4 OS=Entamoeba histolytica GN=cpbf4 PE=2 SV=1	2	1	1	1	1	1	1	1	1	1	1	1	1	2.5	2.5	2.5	98.273	883	883;893	1	1	1	0.0073615	2.5	2.5	2.5	3557600	197090	1504800	1855700	88940	4927.2	37621	46391	0	0	962020	0	0	1
C4LTM9	C4LTM9	1	1	1		EHI_012380	>tr|C4LTM9|C4LTM9_ENTHI Rab family GTPase OS=Entamoeba histolytica GN=EHI_012380 PE=3 SV=1	1	1	1	1	1	1	1	1	1	1	1	1	1	5.4	5.4	5.4	26.646	239	239	1	1	1	0.0044548	5.4	5.4	5.4	2810700	308560	1322600	1179500	175670	19285	82665	73718	0	0	611480	0	0	1
C4LTN0	C4LTN0	1	1	1	Peptidyl-prolyl cis-trans isomerase	EHI_012390	>tr|C4LTN0|C4LTN0_ENTHI Peptidyl-prolyl cis-trans isomerase OS=Entamoeba histolytica GN=EHI_012390 PE=4 SV=1	1	1	1	1	1	1	1	1	1	1	1	1	1	7	7	7	18.111	158	158	1	1	1	0.0050832	7	7	7	7878200	2310900	4230600	1336700	984770	288860	528820	167090	0	0	692990	0	1	0
C4LTQ0;C4M8C9;C4M6S2	C4LTQ0;C4M8C9;C4M6S2	7;7;7	7;7;7	7;7;7		EHI_050130;EHI_185580;EHI_184470	>tr|C4LTQ0|C4LTQ0_ENTHI 60S ribosomal protein L14, putative OS=Entamoeba histolytica GN=EHI_050130 PE=4 SV=1;>tr|C4M8C9|C4M8C9_ENTHI 60S ribosomal protein L14, putative OS=Entamoeba histolytica GN=EHI_185580 PE=4 SV=1;>tr|C4M6S2|C4M6S2_ENTHI 60S ribosomal	3	7	7	7	6	6	7	6	6	7	6	6	7	60.3	60.3	60.3	13.491	121	121;135;135	7	9	8	2.8982E-39	46.3	46.3	60.3	263740000	17179000	149130000	97435000	43957000	2863100	24855000	16239000	21002000	48113000	46876000	6	9	7
C4LTQ5	C4LTQ5	16	1	1	40S ribosomal protein S3a	EHI_050280	>tr|C4LTQ5|C4LTQ5_ENTHI 40S ribosomal protein S3a, putative OS=Entamoeba histolytica GN=EHI_050280 PE=4 SV=1	1	16	1	1	14	14	15	0	0	1	0	0	1	58.2	8.2	8.2	29.095	256	256			1	3.8875E-76	50	50	54.7	1127200	0	0	1127200	80517	0	0	80517	0	0	584390	0	0	1
C4LTR1	C4LTR1	2	2	2		EHI_050360	>tr|C4LTR1|C4LTR1_ENTHI Oxysterol binding protein, putative OS=Entamoeba histolytica GN=EHI_050360 PE=3 SV=1	1	2	2	2	0	2	2	0	2	2	0	2	2	3.9	3.9	3.9	82.702	719	719		2	2	0.00017385	0	3.9	3.9	2776000	0	929190	1846800	63091	0	21118	41973	0	331540	973670	0	0	2
C4LTS5	C4LTS5	2	2	2		EHI_050520	>tr|C4LTS5|C4LTS5_ENTHI Putative uncharacterized protein OS=Entamoeba histolytica GN=EHI_050520 PE=4 SV=1	1	2	2	2	2	2	0	2	2	0	2	2	0	10.3	10.3	10.3	25.078	223	223	3	3		6.7353E-12	10.3	10.3	0	17115000	6503800	10612000	0	1316600	500290	816280	0	6624000	3851300	0	2	1	0
C4LU92;C4LTS8	C4LU92;C4LTS8	8;8	8;8	7;7		EHI_110400;EHI_050550	>tr|C4LU92|C4LU92_ENTHI Guanine nucleotide-binding protein subunit beta 2-like 1, putative OS=Entamoeba histolytica GN=EHI_110400 PE=4 SV=1;>tr|C4LTS8|C4LTS8_ENTHI Guanine nucleotide-binding protein subunit beta 2-like 1, putative OS=Entamoeba histolytica	2	8	8	7	6	7	8	6	7	8	6	6	7	41.1	41.1	31.5	34.988	321	321;321	7	8	13	7.6968E-104	22.7	35.2	41.1	309750000	18410000	107210000	184130000	23827000	1416100	8247100	14164000	18856000	41742000	93230000	4	7	8
Q27643;C4LTT0	Q27643;C4LTT0	2;2	2;2	2;2		EHI_050570	>tr|Q27643|Q27643_ENTHI Cysteine proteinase OS=Entamoeba histolytica PE=3 SV=1;>tr|C4LTT0|C4LTT0_ENTHI Cysteine proteinase, putative OS=Entamoeba histolytica GN=EHI_050570 PE=3 SV=1	2	2	2	2	1	1	2	1	1	2	1	1	2	6.8	6.8	6.8	33.744	311	311;311	1	1	2	1.834E-12	2.3	2.3	6.8	6305300	967320	1027900	4310000	450380	69094	73424	307860	0	0	2234400	0	1	2
C4LTT9	C4LTT9	1	1	1		EHI_050690	>tr|C4LTT9|C4LTT9_ENTHI Putative uncharacterized protein OS=Entamoeba histolytica GN=EHI_050690 PE=4 SV=1	1	1	1	1	1	1	1	1	1	1	1	1	1	3.7	3.7	3.7	36.382	321	321	1	1	1	5.9445E-09	3.7	3.7	3.7	2536600	802870	1083400	650360	195120	61760	83337	50028	0	0	337170	0	1	0
C4LTU4	C4LTU4	2	2	2		EHI_050740	>tr|C4LTU4|C4LTU4_ENTHI L-asparaginase, putative OS=Entamoeba histolytica GN=EHI_050740 PE=3 SV=1	1	2	2	2	1	2	2	1	2	2	1	2	2	10.3	10.3	10.3	40.823	378	378	1	2	2	1.5179E-11	5	10.3	10.3	4384500	443940	2519700	1420800	208790	21140	119990	67659	0	1026500	653110	0	0	2
C4LTV0	C4LTV0	6	6	6		EHI_050800	>tr|C4LTV0|C4LTV0_ENTHI Putative uncharacterized protein OS=Entamoeba histolytica GN=EHI_050800 PE=4 SV=1	1	6	6	6	4	6	4	4	6	4	4	6	4	12.9	12.9	12.9	64.5	567	567	6	7	5	1.4041E-23	6.9	12.9	6.9	33363000	10440000	16638000	6285100	1042600	326250	519940	196410	7699700	6209900	3144100	4	3	3
C4LTW4;B1N573	C4LTW4	4;1	4;1	4;1		EHI_050940	>tr|C4LTW4|C4LTW4_ENTHI 2,3-bisphosphoglycerate-independent phosphoglycerate mutase, putative OS=Entamoeba histolytica GN=EHI_050940 PE=4 SV=1	2	4	4	4	4	3	3	4	3	3	4	3	3	8.3	8.3	8.3	61.879	555	555;210	4	3	5	2.4244E-12	8.3	6.8	6.8	19548000	3308300	4725200	11514000	674060	114080	162940	397050	3240900	2513100	4240000	2	2	3
C4LTW5;B1N575	C4LTW5;B1N575	2;1	2;1	2;1		EHI_050950;EHI_160010	>tr|C4LTW5|C4LTW5_ENTHI Putative uncharacterized protein OS=Entamoeba histolytica GN=EHI_050950 PE=4 SV=1;>tr|B1N575|B1N575_ENTHI Putative uncharacterized protein (Fragment) OS=Entamoeba histolytica GN=EHI_160010 PE=4 SV=1	2	2	2	2	1	0	2	1	0	2	1	0	2	7.2	7.2	7.2	41.025	345	345;218	1		2	0.0026787	3.2	0	7.2	872730	220820	0	651910	72727	18401	0	54326	0	0	337970	1	0	1
C4LTY3	C4LTY3	1	1	1		EHI_067870	>tr|C4LTY3|C4LTY3_ENTHI Putative uncharacterized protein OS=Entamoeba histolytica GN=EHI_067870 PE=4 SV=1	1	1	1	1	0	0	1	0	0	1	0	0	1	0.9	0.9	0.9	127.02	1127	1127			1	0.0090144	0	0	0.9	358350	0	0	358350	6515.4	0	0	6515.4	0	0	185780	0	0	1
C4LTZ3	C4LTZ3	6	6	6		EHI_067970	>tr|C4LTZ3|C4LTZ3_ENTHI Chorein, putative OS=Entamoeba histolytica GN=EHI_067970 PE=4 SV=1	1	6	6	6	2	5	2	2	5	2	2	5	2	2.8	2.8	2.8	381.92	3346	3346	2	5	2	1.2825E-13	0.7	2.5	0.7	5804500	701690	4831200	271670	33169	4009.7	27607	1552.4	1070900	1438900	0	1	4	0
C4LU03;C4M7N4	C4LU03;C4M7N4	6;4	6;4	6;4		EHI_068090;EHI_037190	>tr|C4LU03|C4LU03_ENTHI Serine carboxypeptidase (S28) family protein OS=Entamoeba histolytica GN=EHI_068090 PE=4 SV=1;>tr|C4M7N4|C4M7N4_ENTHI Serine carboxypeptidase (S28) family protein OS=Entamoeba histolytica GN=EHI_037190 PE=4 SV=1	2	6	6	6	5	5	5	5	5	5	5	5	5	24.4	24.4	24.4	54.072	480	480;480	7	6	6	3.0544E-61	22.5	22.5	16.5	64480000	18160000	36608000	9711700	3224000	908000	1830400	485580	17902000	13454000	5469000	7	5	2
C4LU13;C4M8A9	C4LU13;C4M8A9	4;2	4;2	4;2		EHI_058080	>tr|C4LU13|C4LU13_ENTHI 60S ribosomal protein L31, putative OS=Entamoeba histolytica GN=EHI_068200 PE=4 SV=1;>tr|C4M8A9|C4M8A9_ENTHI 60S ribosomal protein L31, putative OS=Entamoeba histolytica GN=EHI_058080 PE=4 SV=1	2	4	4	4	4	4	4	4	4	4	4	4	4	25.3	25.3	25.3	17.243	150	150;150	5	4	4	4.6625E-50	25.3	25.3	25.3	159360000	15472000	67423000	76466000	26560000	2578700	11237000	12744000	11874000	27568000	37658000	4	3	5
C4LU18	C4LU18	1	1	1	Adenosylhomocysteinase	EHI_068250	>tr|C4LU18|C4LU18_ENTHI Adenosylhomocysteinase OS=Entamoeba histolytica GN=EHI_068250 PE=3 SV=1	1	1	1	1	1	1	1	1	1	1	1	1	1	2.1	2.1	2.1	51.505	466	466	1	1	1	0.0032743	2.1	2.1	2.1	1247200	191870	215430	839850	49886	7674.9	8617.3	33594	0	0	435400	0	0	1
C4LU25	C4LU25	6	6	6		EHI_068320	>tr|C4LU25|C4LU25_ENTHI Glycerophosphoryl diester phosphodiesterase, putative OS=Entamoeba histolytica GN=EHI_068320 PE=4 SV=1	1	6	6	6	5	5	6	5	5	6	5	5	6	14.1	14.1	14.1	45.244	396	396	5	5	6	3.8786E-19	12.1	12.1	14.1	19629000	4246700	8776000	6606100	981440	212340	438800	330310	4607500	3352400	2996300	4	1	3
C4LU41	C4LU41	3	3	3		EHI_068500	>tr|C4LU41|C4LU41_ENTHI Putative uncharacterized protein OS=Entamoeba histolytica GN=EHI_068500 PE=4 SV=1	1	3	3	3	3	3	2	3	3	2	3	3	2	13.1	13.1	13.1	24.613	213	213	4	4	4	2.6045E-30	13.1	13.1	13.1	49032000	13316000	25499000	10217000	5448000	1479500	2833200	1135300	12242000	9449300	5327500	3	2	3
C4LU42	C4LU42	7	7	7		EHI_068510	>tr|C4LU42|C4LU42_ENTHI Putative uncharacterized protein OS=Entamoeba histolytica GN=EHI_068510 PE=4 SV=1	1	7	7	7	6	7	4	6	7	4	6	7	4	13.2	13.2	13.2	82.506	744	744	7	8	4	1.2665E-26	10.5	13.2	7.1	27688000	6052400	17162000	4473100	728630	159270	451640	117710	3966800	6077300	3135800	3	6	2
C4M3G1;C4LU44	C4M3G1;C4LU44	4;4	3;3	3;3		EHI_017560;EHI_068530	>tr|C4M3G1|C4M3G1_ENTHI Putative uncharacterized protein OS=Entamoeba histolytica GN=EHI_017560 PE=4 SV=1;>tr|C4LU44|C4LU44_ENTHI Putative uncharacterized protein OS=Entamoeba histolytica GN=EHI_068530 PE=4 SV=1	2	4	3	3	4	3	3	3	2	2	3	2	2	17.1	14.8	14.8	40.747	357	357;868	3	2	3	2.9278E-24	17.1	13.2	13.2	8084900	1621600	2981200	3482200	538990	108100	198740	232140	1185500	1551800	0	2	1	1
C4LU56;O15589;O15588	C4LU56	13;5;4	13;5;4	13;5;4			>tr|C4LU56|C4LU56_ENTHI 60S ribosomal protein L5, putative OS=Entamoeba histolytica GN=EHI_006860 PE=3 SV=1	3	13	13	13	13	12	12	13	12	12	13	12	12	43.7	43.7	43.7	32.376	286	286;167;167	16	16	15	2.4421E-83	43.7	41.3	40.2	611300000	74498000	189220000	347580000	50942000	6208100	15768000	28965000	77531000	74863000	172430000	12	11	15
C4LU58	C4LU58	1	1	1		EHI_068680	>tr|C4LU58|C4LU58_ENTHI Nucleolar phosphoprotein Nopp34, putative OS=Entamoeba histolytica GN=EHI_068680 PE=4 SV=1	1	1	1	1	0	1	0	0	1	0	0	1	0	9.2	9.2	9.2	17.985	153	153		1		0.0014752	0	9.2	0	550560	0	550560	0	61173	0	61173	0	0	206050	0	0	1	0
C4LU61	C4LU61	4	4	4		EHI_068710	>tr|C4LU61|C4LU61_ENTHI Putative uncharacterized protein OS=Entamoeba histolytica GN=EHI_068710 PE=4 SV=1	1	4	4	4	4	2	3	4	2	3	4	2	3	12.3	12.3	12.3	31.601	260	260	5	3	5	1.1269E-26	12.3	5.4	8.5	20970000	7444000	8779600	4746300	1398000	496270	585310	316420	6478200	3883100	2057900	5	2	3
C4LU65	C4LU65	2	2	2		EHI_068750	>tr|C4LU65|C4LU65_ENTHI Vacuolar ATP synthase subunit H, putative OS=Entamoeba histolytica GN=EHI_068750 PE=4 SV=1	1	2	2	2	0	2	0	0	2	0	0	2	0	6.1	6.1	6.1	51.97	444	444		2		0.0010109	0	6.1	0	2087200	0	2087200	0	90748	0	90748	0	0	781170	0	0	2	0
O15820;C4LU66	O15820;C4LU66	2;2	2;2	2;2	Phosphoglucomutase	pgm;PGM	>sp|O15820|PGM_ENTHI Phosphoglucomutase OS=Entamoeba histolytica GN=pgm PE=2 SV=1;>tr|C4LU66|C4LU66_ENTHI Phosphoglucomutase OS=Entamoeba histolytica GN=PGM PE=3 SV=1	2	2	2	2	1	1	1	1	1	1	1	1	1	4.2	4.2	4.2	60.788	553	553;553	1	1	1	5.3275E-05	2.5	2.5	1.6	1743100	490070	435810	817210	60107	16899	15028	28180	0	163110	0	1	0	1
C4LU70	C4LU70	1	1	1		EHI_110160	>tr|C4LU70|C4LU70_ENTHI Putative uncharacterized protein OS=Entamoeba histolytica GN=EHI_110160 PE=4 SV=1	1	1	1	1	1	1	1	1	1	1	1	1	1	2.1	2.1	2.1	53.592	476	476	1	1	1	0.0088198	2.1	2.1	2.1	14946000	3338600	4986000	6621700	574860	128410	191770	254680	0	0	3432900	0	1	0
C4LU72;Q07569	C4LU72;Q07569	159;147	159;147	159;147		EHI_110180;mhcA	>tr|C4LU72|C4LU72_ENTHI Myosin heavy chain OS=Entamoeba histolytica GN=EHI_110180 PE=4 SV=1;>tr|Q07569|Q07569_ENTHI Myosin heavy chain OS=Entamoeba histolytica GN=mhcA PE=4 SV=2	2	159	159	159	133	148	142	133	148	142	133	148	142	64.9	64.9	64.9	246.57	2151	2151;2139	172	187	177	0	57.4	61.9	60.8	3494500000	722330000	1701700000	1070500000	27956000	5778700	13613000	8563800	725350000	602970000	570080000	110	134	128
C4LU78	C4LU78	1	1	1		EHI_110250	>tr|C4LU78|C4LU78_ENTHI Protein kinase domain containing protein OS=Entamoeba histolytica GN=EHI_110250 PE=4 SV=1	1	1	1	1	0	0	1	0	0	1	0	0	1	1.7	1.7	1.7	71.518	633	633			1	0.00070931	0	0	1.7	919270	0	0	919270	32831	0	0	32831	0	0	476570	0	0	1
C4LU80	C4LU80	1	1	1		EHI_110280	>tr|C4LU80|C4LU80_ENTHI LIM zinc finger domain containing protein OS=Entamoeba histolytica GN=EHI_110280 PE=4 SV=1	1	1	1	1	0	0	1	0	0	1	0	0	1	4	4	4	32.824	301	301			1	6.1053E-18	0	0	4	0	0	0	0	0	0	0	0	0	0	0	0	0	0
C4LWJ4;C4LU86	C4LWJ4;C4LU86	7;7	7;7	7;7	Ribosomal protein L19	EHI_096850;EHI_110340	>tr|C4LWJ4|C4LWJ4_ENTHI Ribosomal protein L19 OS=Entamoeba histolytica GN=EHI_096850 PE=3 SV=1;>tr|C4LU86|C4LU86_ENTHI Ribosomal protein L19 OS=Entamoeba histolytica GN=EHI_110340 PE=3 SV=1	2	7	7	7	5	6	7	5	6	7	5	6	7	23.2	23.2	23.2	22.915	198	198;198	6	7	9	5.2632E-46	21.2	22.7	23.2	176820000	20821000	49062000	106930000	22102000	2602600	6132700	13367000	20089000	27287000	47244000	1	3	9
C4LU87	C4LU87	12	12	12		EHI_110350	>tr|C4LU87|C4LU87_ENTHI Thioredoxin, putative OS=Entamoeba histolytica GN=EHI_110350 PE=4 SV=1	1	12	12	12	10	10	11	10	10	11	10	10	11	25.6	25.6	25.6	59.061	504	504	12	12	13	1.3246E-53	23.8	23.8	23.4	89375000	25691000	44176000	19508000	3081900	885890	1523300	672700	26024000	15510000	10804000	8	11	5
C4LU95	C4LU95	1	1	1		EHI_110430	>tr|C4LU95|C4LU95_ENTHI Putative uncharacterized protein OS=Entamoeba histolytica GN=EHI_110430 PE=4 SV=1	1	1	1	1	1	1	1	1	1	1	1	1	1	0.8	0.8	0.8	103	890	890	1	1	1	0.0052201	0.8	0.8	0.8	14003000	2332600	8612100	3058600	388980	64795	239220	84962	0	0	1585700	0	1	0
C4LU98	C4LU98	1	1	1		EHI_110470	>tr|C4LU98|C4LU98_ENTHI C2 domain containing protein OS=Entamoeba histolytica GN=EHI_110470 PE=4 SV=1	1	1	1	1	0	1	1	0	1	1	0	1	1	5	5	5	38.898	339	339		1	1	1.1078E-06	0	5	5	1389300	0	930420	458900	81725	0	54730	26994	0	0	237910	0	1	1
C4LUA6	C4LUA6	1	1	1		EHI_110570	>tr|C4LUA6|C4LUA6_ENTHI Protein tyrosine phosphatase, putative OS=Entamoeba histolytica GN=EHI_110570 PE=4 SV=1	1	1	1	1	0	1	1	0	1	1	0	1	1	6.4	6.4	6.4	25.068	218	218		1	1	3.8605E-10	0	6.4	6.4	2259100	0	2129300	129850	251010	0	236580	14428	0	0	67320	0	1	0
C4LUB5	C4LUB5	2	2	2		EHI_110680	>tr|C4LUB5|C4LUB5_ENTHI Tryptophanyl-tRNA synthetase, putative OS=Entamoeba histolytica GN=EHI_110680 PE=1 SV=1	1	2	2	2	1	2	1	1	2	1	1	2	1	9.4	9.4	9.4	43.39	381	381	1	2	1	7.1073E-05	2.6	9.4	2.6	3258500	433710	1951200	873630	125330	16681	75045	33601	0	730250	0	0	2	0
C4LUB6	C4LUB6	2	2	2		EHI_110690	>tr|C4LUB6|C4LUB6_ENTHI Putative uncharacterized protein OS=Entamoeba histolytica GN=EHI_110690 PE=4 SV=1	1	2	2	2	1	2	2	1	2	2	1	2	2	6.6	6.6	6.6	42.079	366	366	1	2	2	2.4193E-07	3.3	6.6	6.6	2665600	367450	1644400	653720	126930	17497	78306	31130	0	558770	395590	1	2	0
C4LUB9;C4M0E1	C4LUB9;C4M0E1	5;5	5;5	5;5		EHI_110720;EHI_006670	>tr|C4LUB9|C4LUB9_ENTHI PCTP-like protein, putative OS=Entamoeba histolytica GN=EHI_110720 PE=4 SV=1;>tr|C4M0E1|C4M0E1_ENTHI Putative uncharacterized protein OS=Entamoeba histolytica GN=EHI_006670 PE=4 SV=1	2	5	5	5	4	5	4	4	5	4	4	5	4	27.4	27.4	27.4	30.795	259	259;264	4	5	4	2.1852E-19	24.7	27.4	24.7	37008000	6209100	17944000	12855000	2846800	477620	1380300	988860	6066700	6410000	7112600	2	4	2
C4LUC1	C4LUC1	13	13	13		EHI_110740	>tr|C4LUC1|C4LUC1_ENTHI Putative uncharacterized protein OS=Entamoeba histolytica GN=EHI_110740 PE=4 SV=1	1	13	13	13	11	9	11	11	9	11	11	9	11	14.9	14.9	14.9	95.298	863	863	15	14	15	8.0582E-87	12.6	11.2	12.9	158870000	39425000	52272000	67178000	15887000	3942500	5227200	6717800	43352000	18719000	29946000	8	6	9
O00851;C4LUC7	O00851;C4LUC7	8;8	8;8	8;8		EHI_110810	>tr|O00851|O00851_ENTHI Unconventional myosin IB OS=Entamoeba histolytica PE=2 SV=1;>tr|C4LUC7|C4LUC7_ENTHI Unconventional myosin IB OS=Entamoeba histolytica GN=EHI_110810 PE=4 SV=1	2	8	8	8	6	7	7	6	7	7	6	7	7	11.2	11.2	11.2	119.55	1049	1049;1049	6	8	7	5.6191E-29	7.6	9.6	10.4	37734000	4810300	21941000	10983000	920330	117330	535140	267870	5655200	8850800	4209700	4	4	3
C4LUD7	C4LUD7	3	3	3		EHI_049350	>tr|C4LUD7|C4LUD7_ENTHI Putative uncharacterized protein OS=Entamoeba histolytica GN=EHI_049350 PE=4 SV=1	1	3	3	3	2	2	1	2	2	1	2	2	1	5.2	5.2	5.2	61.948	538	538	2	2	1	4.0349E-08	3.5	3.9	2.2	16292000	3273600	8105900	4912400	857470	172300	426630	258550	3273600	0	0	2	1	1
C4LUF8;C4LY00	C4LUF8;C4LY00	2;1	2;1	2;1		EHI_049570;EHI_035710	>tr|C4LUF8|C4LUF8_ENTHI RhoGAP domain containing protein OS=Entamoeba histolytica GN=EHI_049570 PE=4 SV=1;>tr|C4LY00|C4LY00_ENTHI RhoGAP domain containing protein OS=Entamoeba histolytica GN=EHI_035710 PE=4 SV=1	2	2	2	2	2	1	0	2	1	0	2	1	0	3.1	3.1	3.1	73.397	645	645;449	2	1		7.633E-05	3.1	1.9	0	2136800	837310	1299500	0	66776	26166	40610	0	837310	0	0	2	0	0
C4LUG5	C4LUG5	5	5	4		EHI_049640	>tr|C4LUG5|C4LUG5_ENTHI Phospholipid-transporting P-type ATPase, putative OS=Entamoeba histolytica GN=EHI_049640 PE=4 SV=1	1	5	5	4	2	3	5	2	3	5	2	2	4	8.1	8.1	6.8	122.35	1068	1068	2	3	5	9.1257E-12	3.2	4.5	8.1	12191000	799910	4417100	6974300	239040	15685	86610	136750	1760000	1618200	2690500	2	1	3
C4LUG7	C4LUG7	5	5	5		EHI_049660	>tr|C4LUG7|C4LUG7_ENTHI Putative uncharacterized protein OS=Entamoeba histolytica GN=EHI_049660 PE=4 SV=1	1	5	5	5	4	4	4	4	4	4	4	4	4	17.7	17.7	17.7	38.609	345	345	5	4	5	2.9337E-31	13.9	13.9	17.4	31239000	8141100	13783000	9315700	1735500	452290	765700	517540	8692200	5675400	3761500	4	3	1
C4LUG8	C4LUG8	4	4	4		EHI_049670	>tr|C4LUG8|C4LUG8_ENTHI Putative uncharacterized protein OS=Entamoeba histolytica GN=EHI_049670 PE=4 SV=1	1	4	4	4	2	3	3	2	3	3	2	3	3	4.7	4.7	4.7	93.825	822	822	2	3	3	1.8436E-21	2.6	3.5	3.8	14881000	1373100	5749000	7758900	1860100	171640	718620	969860	1932300	1886400	3728400	0	1	3
C4LUG9	C4LUG9	1	1	1		EHI_049680	>tr|C4LUG9|C4LUG9_ENTHI Putative uncharacterized protein OS=Entamoeba histolytica GN=EHI_049680 PE=4 SV=1	1	1	1	1	0	1	0	0	1	0	0	1	0	1	1	1	101.99	909	909		1		0.00086468	0	1	0	0	0	0	0	0	0	0	0	0	0	0	0	0	0
C4LUH3	C4LUH3	2	2	2		EHI_049740	>tr|C4LUH3|C4LUH3_ENTHI Ubiquitin-conjugating enzyme family protein OS=Entamoeba histolytica GN=EHI_049740 PE=4 SV=1	1	2	2	2	1	0	1	1	0	1	1	0	1	4.7	4.7	4.7	39.844	344	344	1		1	0.004051	2	0	2.6	1325000	488580	0	836420	73611	27143	0	46468	488580	0	0	1	0	1
C4LUI9	C4LUI9	2	2	2		EhTD2	>tr|C4LUI9|C4LUI9_ENTHI Threonine dehydratase OS=Entamoeba histolytica GN=EhTD2 PE=4 SV=1	1	2	2	2	1	2	1	1	2	1	1	2	1	11.4	11.4	11.4	46.562	429	429	1	2	1	0.00032904	6.1	11.4	5.4	2468200	200700	1767200	500360	112190	9122.5	80327	22744	0	661400	0	0	2	0
C4LUJ3	C4LUJ3	8	8	8		EHI_049950	>tr|C4LUJ3|C4LUJ3_ENTHI Putative uncharacterized protein OS=Entamoeba histolytica GN=EHI_049950 PE=4 SV=1	1	8	8	8	4	7	7	4	7	7	4	7	7	18.8	18.8	18.8	61.266	543	543	4	8	7	9.1763E-34	9.4	16.6	17.5	24984000	1913900	11279000	11790000	832780	63798	375980	393010	5413700	3233200	3600900	1	7	4
C4LUK0	C4LUK0	1	1	1		EHI_022870	>tr|C4LUK0|C4LUK0_ENTHI Putative uncharacterized protein OS=Entamoeba histolytica GN=EHI_022870 PE=4 SV=1	1	1	1	1	1	1	0	1	1	0	1	1	0	3.8	3.8	3.8	38.505	319	319	1	1		0.0042634	3.8	3.8	0	285660	67434	218220	0	25969	6130.4	19838	0	0	81674	0	0	1	0
C4LUK2	C4LUK2	1	1	1		EHI_022890	>tr|C4LUK2|C4LUK2_ENTHI Putative uncharacterized protein OS=Entamoeba histolytica GN=EHI_022890 PE=4 SV=1	1	1	1	1	0	1	1	0	1	1	0	1	1	4.4	4.4	4.4	22.512	206	206		1	1	0.00014427	0	4.4	4.4	2243700	0	409540	1834200	249300	0	45505	203800	0	0	950890	0	0	1
C4LUK8	C4LUK8	7	6	6		EHI_022950	>tr|C4LUK8|C4LUK8_ENTHI DnaJ family protein OS=Entamoeba histolytica GN=EHI_022950 PE=3 SV=1	1	7	6	6	5	7	6	4	6	5	4	6	5	25.1	22.3	22.3	41.399	367	367	4	6	5	2.2164E-20	14.2	25.1	19.9	52307000	7726700	21576000	23004000	2753000	406670	1135600	1210700	8782300	8150300	10795000	0	3	4
C4LUK9	C4LUK9	1	1	1		EHI_022960	>tr|C4LUK9|C4LUK9_ENTHI LIM zinc finger domain containing protein OS=Entamoeba histolytica GN=EHI_022960 PE=4 SV=1	1	1	1	1	0	1	0	0	1	0	0	1	0	2.1	2.1	2.1	51.56	470	470		1		0.0097786	0	2.1	0	373830	0	373830	0	15576	0	15576	0	0	139910	0	0	1	0
C4LUL0	C4LUL0	1	1	1		EHI_022970	>tr|C4LUL0|C4LUL0_ENTHI Putative uncharacterized protein OS=Entamoeba histolytica GN=EHI_022970 PE=4 SV=1	1	1	1	1	1	1	1	1	1	1	1	1	1	7.3	7.3	7.3	19.781	165	165	1	1	1	1.3087E-06	7.3	7.3	7.3	7849500	1216500	3742200	2890800	1569900	243310	748430	578150	0	0	1498600	1	1	0
P35630;C4LUM3	P35630;C4LUM3	6;6	6;6	6;6	NADP-dependent isopropanol dehydrogenase	ADH1;EHI_023110	>sp|P35630|ADH1_ENTHI NADP-dependent alcohol dehydrogenase OS=Entamoeba histolytica GN=ADH1 PE=1 SV=1;>tr|C4LUM3|C4LUM3_ENTHI NADP-dependent alcohol dehydrogenase OS=Entamoeba histolytica GN=EHI_023110 PE=3 SV=1	2	6	6	6	6	4	5	6	4	5	6	4	5	23.3	23.3	23.3	38.567	360	360;366	7	4	5	1.5951E-22	23.3	15.8	20.6	24606000	8207000	6517500	9881800	1295100	431950	343030	520090	5839000	3831200	5412100	2	1	4
P40287;C4LUN4	P40287;C4LUN4	5;5	5;5	5;5	Histone H4	EHI_023230	>sp|P40287|H4_ENTHI Histone H4 OS=Entamoeba histolytica PE=3 SV=1;>tr|C4LUN4|C4LUN4_ENTHI Histone H4 OS=Entamoeba histolytica GN=EHI_023230 PE=3 SV=1	2	5	5	5	3	3	5	3	3	5	3	3	5	35.6	35.6	35.6	12.87	118	118;118	5	4	7	6.2219E-15	25.4	19.5	35.6	28647000	2459400	7249800	18938000	4774600	409900	1208300	3156400	2716400	2985200	9121300	1	3	5
C4LUP7	C4LUP7	17	17	17		EHI_023360	>tr|C4LUP7|C4LUP7_ENTHI Alpha-amylase family protein OS=Entamoeba histolytica GN=EHI_023360 PE=4 SV=1	1	17	17	17	15	14	15	15	14	15	15	14	15	46.6	46.6	46.6	56.689	496	496	22	20	19	1.3709E-132	42.3	42.1	39.1	353940000	139710000	155720000	58502000	14747000	5821400	6488400	2437600	128890000	53557000	41499000	18	7	9
C4LUQ1	C4LUQ1	6	6	6		EHI_023410	>tr|C4LUQ1|C4LUQ1_ENTHI Putative uncharacterized protein OS=Entamoeba histolytica GN=EHI_023410 PE=4 SV=1	1	6	6	6	5	6	6	5	6	6	5	6	6	22.8	22.8	22.8	48.705	426	426	5	7	7	6.763E-37	19.7	22.8	22.8	44414000	5121300	20578000	18714000	2337600	269540	1083100	984960	7236300	6813700	8475100	3	3	4
C4LUQ2	C4LUQ2	8	8	8		EHI_023430	>tr|C4LUQ2|C4LUQ2_ENTHI Glucosidase, putative OS=Entamoeba histolytica GN=EHI_023430 PE=4 SV=1	1	8	8	8	8	6	6	8	6	6	8	6	6	13.7	13.7	13.7	100.11	871	871	8	6	6	1.2471E-35	13.7	9.4	9.4	28278000	7111900	14520000	6646300	601660	151320	308930	141410	7145600	5751700	3094400	8	3	2
C4LUQ9	C4LUQ9	7	7	7		EHI_023500	>tr|C4LUQ9|C4LUQ9_ENTHI Calmodulin, putative OS=Entamoeba histolytica GN=EHI_023500 PE=4 SV=1	1	7	7	7	6	6	7	6	6	7	6	6	7	41.8	41.8	41.8	17.41	153	153	7	7	8	2.1409E-44	35.3	35.3	41.8	119750000	17430000	61034000	41286000	10886000	1584500	5548500	3753300	17404000	22727000	21546000	4	4	4
C4LUR2	C4LUR2	4	4	4		EHI_178460	>tr|C4LUR2|C4LUR2_ENTHI Putative uncharacterized protein OS=Entamoeba histolytica GN=EHI_178460 PE=4 SV=1	1	4	4	4	4	3	3	4	3	3	4	3	3	18.3	18.3	18.3	22.375	191	191	4	3	3	3.521E-12	18.3	14.1	14.1	19685000	3010200	9597300	7077000	3936900	602040	1919500	1415400	2621300	3744500	3905400	2	4	3
C4LUR3	C4LUR3	16	16	16		cpbf6	>tr|C4LUR3|C4LUR3_ENTHI Cysteine protease binding protein family 6 OS=Entamoeba histolytica GN=cpbf6 PE=2 SV=1	1	16	16	16	16	16	14	16	16	14	16	16	14	26.4	26.4	26.4	97.82	895	895	19	20	17	4.6261E-119	26.4	26.4	22.5	469100000	109430000	201560000	158120000	14215000	3315900	6107800	4791400	105790000	80966000	80079000	12	18	13
C4LUS8	C4LUS8	2	2	2		EHI_178630	>tr|C4LUS8|C4LUS8_ENTHI Putative uncharacterized protein OS=Entamoeba histolytica GN=EHI_178630 PE=4 SV=1	1	2	2	2	1	2	0	1	2	0	1	2	0	6.7	6.7	6.7	32.07	282	282	1	2		1.8558E-05	6.7	6.7	0	2684000	635160	2048800	0	157880	37362	120520	0	0	766800	0	0	2	0
C4LUV1	C4LUV1	2	2	2		EHI_178870	>tr|C4LUV1|C4LUV1_ENTHI Putative uncharacterized protein OS=Entamoeba histolytica GN=EHI_178870 PE=4 SV=1	1	2	2	2	2	1	1	2	1	1	2	1	1	4.7	4.7	4.7	78.97	699	699	2	1	1	0.0025689	4.7	3.1	3.1	1913500	589080	705600	618800	65982	20313	24331	21338	589080	0	0	1	0	1
C4LUV3	C4LUV3	1	1	1		EHI_178890	>tr|C4LUV3|C4LUV3_ENTHI Putative uncharacterized protein OS=Entamoeba histolytica GN=EHI_178890 PE=4 SV=1	1	1	1	1	0	0	1	0	0	1	0	0	1	8	8	8	24.619	213	213			1	5.258E-07	0	0	8	1889300	0	0	1889300	269900	0	0	269900	0	0	979460	0	0	1
C4LUV9;Q9NAT4	C4LUV9;Q9NAT4	12;11	12;11	12;11		EHI_178960	>tr|C4LUV9|C4LUV9_ENTHI Acetyl-CoA synthetase, putative OS=Entamoeba histolytica GN=EHI_178960 PE=4 SV=1;>tr|Q9NAT4|Q9NAT4_ENTHI Acetyl-CoA synthetase OS=Entamoeba histolytica PE=4 SV=1	2	12	12	12	8	9	10	8	9	10	8	9	10	19.1	19.1	19.1	77.478	713	713;713	8	9	10	3.0773E-28	11.8	16.5	16.5	43487000	6174300	17957000	19355000	1115000	158310	460440	496290	7415800	6692800	8820700	6	4	7
Q9GYV7;C4LVW6;C4LUW1	Q9GYV7;C4LVW6;C4LUW1	2;2;2	2;2;2	2;2;2		EHI_125800;EHI_178980	>tr|Q9GYV7|Q9GYV7_ENTHI Chaperonin-containing TCP-1, zeta subunit OS=Entamoeba histolytica PE=3 SV=1;>tr|C4LVW6|C4LVW6_ENTHI Chaperonin-containing TCP-1, zeta subunit, putative OS=Entamoeba histolytica GN=EHI_125800 PE=3 SV=1;>tr|C4LUW1|C4LUW1_ENTHI Putati	3	2	2	2	0	1	1	0	1	1	0	1	1	4.1	4.1	4.1	59.864	540	540;540;1070		1	1	5.4769E-05	0	2.2	1.9	1424500	0	875020	549470	44515	0	27344	17171	0	0	284860	0	1	1
O15612;C4LUW3	O15612;C4LUW3	15;15	15;15	15;15	40S ribosomal protein S9	EHI_179000	>sp|O15612|RS9_ENTHI 40S ribosomal protein S9 OS=Entamoeba histolytica GN=2.t00127 PE=2 SV=2;>tr|C4LUW3|C4LUW3_ENTHI 40S ribosomal protein S9, putative OS=Entamoeba histolytica GN=EHI_179000 PE=3 SV=1	2	15	15	15	12	11	14	12	11	14	12	11	14	61.1	61.1	61.1	21.502	185	185;185	14	14	18	1.269E-99	56.8	51.9	60.5	524100000	42326000	244860000	236920000	52410000	4232600	24486000	23692000	54328000	84282000	118180000	6	7	15
C4LUW9	C4LUW9	8	8	8	Adenylyl-sulfate kinase	EHI_179080	>tr|C4LUW9|C4LUW9_ENTHI Adenylyl-sulfate kinase OS=Entamoeba histolytica GN=EHI_179080 PE=3 SV=1	1	8	8	8	8	8	8	8	8	8	8	8	8	26.6	26.6	26.6	52.732	477	477	11	11	10	6.6684E-41	26.6	26.6	26.6	115450000	16663000	51265000	47525000	4618100	666530	2050600	1901000	11880000	15702000	27495000	3	3	7
C4LUX3	C4LUX3	2	2	2		EHI_092080	>tr|C4LUX3|C4LUX3_ENTHI Putative uncharacterized protein OS=Entamoeba histolytica GN=EHI_092080 PE=4 SV=1	1	2	2	2	1	2	2	1	2	2	1	2	2	3.7	3.7	3.7	57.806	482	482	1	2	2	3.1485E-06	2.1	3.7	3.7	4777300	446620	3338000	992730	341240	31901	238430	70909	0	1216200	547800	1	2	1
C4LUX9	C4LUX9	1	1	1		EHI_092140	>tr|C4LUX9|C4LUX9_ENTHI Vesicular transport protein Yip1, putative OS=Entamoeba histolytica GN=EHI_092140 PE=4 SV=1	1	1	1	1	1	1	1	1	1	1	1	1	1	9.1	9.1	9.1	25.796	231	231	1	2	2	8.329E-19	9.1	9.1	9.1	22794000	2391400	11421000	8982300	3799100	398560	1903500	1497100	0	4268500	4662600	1	1	3
C4M2W1;C4LV05	C4M2W1;C4LV05	8;8	1;1	1;1		EHI_188940;EHI_092430	>tr|C4M2W1|C4M2W1_ENTHI 60S ribosomal protein L32, putative OS=Entamoeba histolytica GN=EHI_188940 PE=4 SV=1;>tr|C4LV05|C4LV05_ENTHI 60S ribosomal protein L32, putative OS=Entamoeba histolytica GN=EHI_092430 PE=4 SV=1	2	8	1	1	6	8	8	1	1	1	1	1	1	37.3	6	6	15.556	134	134;134	2	2	2	8.9512E-26	31.3	37.3	37.3	9630000	1212300	2129100	6288600	1375700	173180	304160	898370	964080	775730	3529500	1	2	4
C4LV09	C4LV09	1	1	1			>tr|C4LV09|C4LV09_ENTHI 60S ribosomal protein L40, putative OS=Entamoeba histolytica GN=EHI_092470 PE=4 SV=1	1	1	1	1	1	1	1	1	1	1	1	1	1	19.6	19.6	19.6	6.4648	56	56	1	1	1	1.0638E-05	19.6	19.6	19.6	32538000	627090	3913300	27998000	16269000	313550	1956600	13999000	0	0	14515000	0	0	1
C4LV11	C4LV11	1	1	1		EHI_092490	>tr|C4LV11|C4LV11_ENTHI Putative uncharacterized protein OS=Entamoeba histolytica GN=EHI_092490 PE=4 SV=1	1	1	1	1	1	1	1	1	1	1	1	1	1	3.3	3.3	3.3	53.603	449	449	1	1	1	0.013711	3.3	3.3	3.3	2651800	648110	1064200	939470	101990	24927	40932	36133	0	0	487040	0	0	1
C4LV24;B1N346	C4LV24;B1N346	2;1	2;1	2;1		EHI_092640;EHI_000690	>tr|C4LV24|C4LV24_ENTHI Seryl-tRNA synthetase, putative OS=Entamoeba histolytica GN=EHI_092640 PE=3 SV=1;>tr|B1N346|B1N346_ENTHI Seryl-tRNA synthetase, putative OS=Entamoeba histolytica GN=EHI_000690 PE=3 SV=1	2	2	2	2	1	0	2	1	0	2	1	0	2	8.4	8.4	8.4	52.037	453	453;251	1		2	2.9955E-16	3.5	0	8.4	4607200	704780	0	3902400	170640	26103	0	144530	0	0	2023100	0	0	2
C4LV26	C4LV26	2	2	2		EHI_092660	>tr|C4LV26|C4LV26_ENTHI Putative uncharacterized protein OS=Entamoeba histolytica GN=EHI_092660 PE=4 SV=1	1	2	2	2	2	1	1	2	1	1	2	1	1	1.9	1.9	1.9	128.81	1116	1116	2	1	1	0.00013398	1.9	1	1	2192800	608690	927730	656410	37167	10317	15724	11126	608690	0	0	2	1	0
C4LV33	C4LV33	10	10	9		EHI_182520	>tr|C4LV33|C4LV33_ENTHI DNAJ homolog subfamily A member 1, putative OS=Entamoeba histolytica GN=EHI_182520 PE=4 SV=1	1	10	10	9	6	9	9	6	9	9	5	8	8	38.7	38.7	35.8	39.327	346	346	7	10	10	7.3304E-53	21.1	33.2	34.4	69216000	11548000	36005000	21664000	3296000	549910	1714500	1031600	13670000	12503000	10082000	4	5	9
C4LV34	C4LV34	6	6	6		EHI_182530	>tr|C4LV34|C4LV34_ENTHI Putative uncharacterized protein OS=Entamoeba histolytica GN=EHI_182530 PE=4 SV=1	1	6	6	6	3	6	3	3	6	3	3	6	3	57	57	57	15.05	128	128	4	7	4	1.056E-15	39.8	57	39.8	21076000	2600500	13604000	4871700	2634500	325060	1700500	608960	2961800	4585900	2669800	2	4	3
C4LV36	C4LV36	2	2	2		EHI_182550	>tr|C4LV36|C4LV36_ENTHI Vacuolar ATP synthase subunit E, putative OS=Entamoeba histolytica GN=EHI_182550 PE=4 SV=1	1	2	2	2	2	2	1	2	2	1	2	2	1	7.3	7.3	7.3	25.221	218	218	2	2	1	5.8974E-06	7.3	7.3	4.1	3964900	1036800	1922600	1005500	283210	74059	137330	71822	0	719550	0	0	1	1
C4LV37	C4LV37	2	2	2		EHI_182560	>tr|C4LV37|C4LV37_ENTHI Vacuolar ATP synthase subunit E, putative OS=Entamoeba histolytica GN=EHI_182560 PE=3 SV=1	1	2	2	2	1	1	1	1	1	1	1	1	1	12.8	12.8	12.8	25.078	218	218	1	1	1	2.3895E-06	6.9	6	6.9	1218400	112180	780660	325530	101530	9348.1	65055	27128	0	292180	0	0	1	1
C4LV38	C4LV38	1	1	1		EHI_182570	>tr|C4LV38|C4LV38_ENTHI Putative uncharacterized protein OS=Entamoeba histolytica GN=EHI_182570 PE=4 SV=1	1	1	1	1	0	1	1	0	1	1	0	1	1	1.5	1.5	1.5	70.259	600	600		1	1	0.0099573	0	1.5	1.5	649940	0	315280	334660	17104	0	8296.8	8806.8	0	0	173500	0	0	1
C4LV48;Q9NCC0	C4LV48;Q9NCC0	16;13	16;13	16;13		EHI_182670;Ebp2	>tr|C4LV48|C4LV48_ENTHI Enhancer binding protein-2, putative OS=Entamoeba histolytica GN=EHI_182670 PE=4 SV=1;>tr|Q9NCC0|Q9NCC0_ENTHI Enhancer binding protein-2 OS=Entamoeba histolytica GN=Ebp2 PE=4 SV=1	2	16	16	16	10	14	16	10	14	16	10	14	16	55.5	55.5	55.5	26.316	229	229;196	14	21	21	1.2471E-89	41	48.9	55.5	700570000	58534000	287780000	354250000	53890000	4502600	22137000	27250000	63479000	106260000	180160000	7	19	18
C4LV53	C4LV53	18	18	18		EHI_182720	>tr|C4LV53|C4LV53_ENTHI Dipeptidyl-peptidase, putative OS=Entamoeba histolytica GN=EHI_182720 PE=4 SV=1	1	18	18	18	17	17	16	17	17	16	17	17	16	44.4	44.4	44.4	75.528	669	669	21	21	20	3.9257E-131	41	43	38.6	205760000	54347000	99869000	51546000	6235200	1646900	3026300	1562000	51798000	36397000	28125000	15	12	13
C4LV54	C4LV54	2	2	2		EHI_182730	>tr|C4LV54|C4LV54_ENTHI Putative uncharacterized protein OS=Entamoeba histolytica GN=EHI_182730 PE=4 SV=1	1	2	2	2	1	1	2	1	1	2	1	1	2	27.6	27.6	27.6	19.053	163	163	1	1	2	1.9837E-12	12.3	15.3	27.6	12628000	384860	3161900	9081200	2104700	64143	526990	1513500	0	0	4707900	0	0	2
C4LV58	C4LV58	5	5	5		EHI_182770	>tr|C4LV58|C4LV58_ENTHI Putative uncharacterized protein OS=Entamoeba histolytica GN=EHI_182770 PE=4 SV=1	1	5	5	5	5	5	4	5	5	4	5	5	4	13.2	13.2	13.2	71.881	627	627	6	6	4	2.1921E-33	13.2	13.2	8.9	34068000	9339300	18547000	6182100	1216700	333550	662380	220790	9320600	6581400	3583700	2	5	1
Q9XYW0;C4LV64	Q9XYW0;C4LV64	7;7	7;7	7;7		RP23A;EHI_182850	>tr|Q9XYW0|Q9XYW0_ENTHI Ribosomal protein L23A (Fragment) OS=Entamoeba histolytica GN=RP23A PE=2 SV=1;>tr|C4LV64|C4LV64_ENTHI Ribosomal protein L23A, putative OS=Entamoeba histolytica GN=EHI_182850 PE=3 SV=1	2	7	7	7	6	6	7	6	6	7	6	6	7	47.9	47.9	47.9	13.464	119	119;121	7	7	9	1.3596E-26	38.7	38.7	47.9	231580000	28672000	98859000	104050000	46317000	5734500	19772000	20811000	36110000	37662000	45844000	4	1	5
C4LV65	C4LV65	2	2	2		EHI_182860	>tr|C4LV65|C4LV65_ENTHI Putative uncharacterized protein OS=Entamoeba histolytica GN=EHI_182860 PE=4 SV=1	1	2	2	2	1	0	1	1	0	1	1	0	1	7.8	7.8	7.8	47.16	410	410	1		1	0.00032503	4.4	0	3.4	1286600	214800	0	1071800	71475	11933	0	59542	0	0	555630	1	0	1
C4LV70	C4LV70	6	6	6		EHI_182930	>tr|C4LV70|C4LV70_ENTHI RhoGAP domain containing protein OS=Entamoeba histolytica GN=EHI_182930 PE=4 SV=1	1	6	6	6	6	5	5	6	5	5	6	5	5	8.5	8.5	8.5	108.38	934	934	6	5	5	3.1062E-26	8.5	7.4	7.4	25604000	7181900	11850000	6571800	457210	128250	211610	117350	7269100	4293600	3461400	2	3	2
C4LV74	C4LV74	2	2	2		EHI_182970	>tr|C4LV74|C4LV74_ENTHI Putative uncharacterized protein OS=Entamoeba histolytica GN=EHI_182970 PE=4 SV=1	1	2	2	2	1	1	2	1	1	2	1	1	2	5.3	5.3	5.3	41.156	361	361	1	1	2	9.2842E-07	2.5	2.5	5.3	5751000	1095800	2257800	2397400	359430	68484	141110	149840	0	0	1242900	1	1	1
C4LV75;O15582	C4LV75;O15582	3;2	3;2	3;2	Histone H2B		>tr|C4LV75|C4LV75_ENTHI Histone H2B OS=Entamoeba histolytica GN=EHI_182990 PE=3 SV=1;>tr|O15582|O15582_ENTHI Histone H2B (Fragment) OS=Entamoeba histolytica PE=2 SV=1	2	3	3	3	2	2	3	2	2	3	2	2	3	31.6	31.6	31.6	14.519	133	133;130	3	3	4	8.5698E-27	23.3	23.3	31.6	28788000	5909700	14796000	8082400	4798000	984950	2466000	1347100	2701100	11312000	1624600	1	2	2
C4LV77	C4LV77	10	10	10		EHI_183010	>tr|C4LV77|C4LV77_ENTHI Dolichyl-diphosphooligosaccharide-protein glycotransferase, putative OS=Entamoeba histolytica GN=EHI_183010 PE=4 SV=1	1	10	10	10	7	7	9	7	7	9	7	7	9	35.4	35.4	35.4	43.412	376	376	8	8	10	6.2042E-46	23.7	24.5	33.5	79250000	12662000	38247000	28341000	4661800	744800	2249800	1667100	16358000	13668000	11643000	5	8	6
C4LVA3	C4LVA3	2	2	2		EHI_182480	>tr|C4LVA3|C4LVA3_ENTHI Putative uncharacterized protein OS=Entamoeba histolytica GN=EHI_182480 PE=4 SV=1	1	2	2	2	2	2	1	2	2	1	2	2	1	5.5	5.5	5.5	61.541	531	531	2	3	1	5.8238E-13	5.5	5.5	2.3	4688600	900140	3290000	498480	223270	42864	156670	23737	1183400	948030	0	0	3	0
Q1EQ24;C4LVA7	Q1EQ24;C4LVA7	1;1	1;1	1;1		EHI_196890	>tr|Q1EQ24|Q1EQ24_ENTHI Gamma subunit isoform 1 OS=Entamoeba histolytica PE=4 SV=1;>tr|C4LVA7|C4LVA7_ENTHI Gamma-adaptin, putative OS=Entamoeba histolytica GN=EHI_196890 PE=4 SV=1	2	1	1	1	1	1	1	1	1	1	1	1	1	2.5	2.5	2.5	93.579	837	837;837	1	1	1	0.0055665	2.5	2.5	2.5	1268200	304840	727630	235770	43733	10512	25091	8130.1	0	0	122230	0	1	0
C4LVB0	C4LVB0	3	3	3			>tr|C4LVB0|C4LVB0_ENTHI 60S ribosomal protein L23, putative OS=Entamoeba histolytica GN=EHI_051710 PE=3 SV=1	1	3	3	3	2	3	3	2	3	3	2	3	3	28.6	28.6	28.6	15.233	140	140	2	3	3	2.2702E-08	14.3	28.6	28.6	31281000	669520	11551000	19061000	3910200	83690	1443900	2382600	1771900	3927000	9175400	0	1	2
Q5KTW9;C4MBP1;C4LVB2	Q5KTW9;C4MBP1;C4LVB2	2;2;2	2;2;2	2;2;2		EHI_102270;EHI_196940	>tr|Q5KTW9|Q5KTW9_ENTHI Cytosolic-type hsp90 (Fragment) OS=Entamoeba histolytica PE=3 SV=1;>tr|C4MBP1|C4MBP1_ENTHI Heat shock protein 90, putative OS=Entamoeba histolytica GN=EHI_102270 PE=3 SV=1;>tr|C4LVB2|C4LVB2_ENTHI Heat shock protein 90, putative OS=E	3	2	2	2	2	2	1	2	2	1	2	2	1	3.2	3.2	3.2	81.892	708	708;718;718	2	2	1	2.9463E-08	3.2	3.2	1.6	9133100	1518400	6916200	698520	246840	41039	186920	18879	1528100	2578800	0	0	2	0
C4LVB9	C4LVB9	6	6	6		EHI_197020	>tr|C4LVB9|C4LVB9_ENTHI Signal peptidase, putative OS=Entamoeba histolytica GN=EHI_197020 PE=4 SV=1	1	6	6	6	5	5	6	5	5	6	5	5	6	37.6	37.6	37.6	21.049	189	189	6	6	7	3.3248E-40	32.3	32.3	37.6	59228000	10647000	24493000	24087000	5384300	967920	2226700	2189700	11367000	9345900	11589000	2	4	2
C4LVC0	C4LVC0	3	3	3		EHI_197030	>tr|C4LVC0|C4LVC0_ENTHI 40S ribosomal protein S10, putative OS=Entamoeba histolytica GN=EHI_197030 PE=4 SV=1	1	3	3	3	1	3	2	1	3	2	1	3	2	38.6	38.6	38.6	14.55	127	127	1	3	2	8.0105E-19	10.2	38.6	26.8	61046000	944520	17760000	42341000	10174000	157420	2960000	7056900	0	12749000	15849000	0	4	1
C4LVC1	C4LVC1	1	1	1		EHI_197040	>tr|C4LVC1|C4LVC1_ENTHI Putative uncharacterized protein OS=Entamoeba histolytica GN=EHI_197040 PE=4 SV=1	1	1	1	1	1	1	1	1	1	1	1	1	1	1.2	1.2	1.2	99.706	882	882	1	1	1	0.0071403	1.2	1.2	1.2	871820	194770	462850	214200	18163	4057.8	9642.7	4462.6	0	0	111050	0	1	0
O76156;C4LVD3	O76156;C4LVD3	23;23	23;23	23;23	Sulfate adenylyltransferase	EHI_197160	>sp|O76156|SAT_ENTHI Sulfate adenylyltransferase OS=Entamoeba histolytica PE=3 SV=1;>tr|C4LVD3|C4LVD3_ENTHI Sulfate adenylyltransferase, putative OS=Entamoeba histolytica GN=EHI_197160 PE=3 SV=1	2	23	23	23	19	22	21	19	22	21	19	22	21	62.2	62.2	62.2	47.927	423	423;423	26	30	30	1.3037E-163	55.1	60.5	60	763390000	118170000	327050000	318170000	29361000	4545100	12579000	12237000	119270000	132830000	153330000	11	21	18
C4LVG4	C4LVG4	3	3	3		EHI_197480	>tr|C4LVG4|C4LVG4_ENTHI Actophorin, putative OS=Entamoeba histolytica GN=EHI_197480 PE=4 SV=1	1	3	3	3	1	3	3	1	3	3	1	3	3	18.8	18.8	18.8	15.702	138	138	1	4	4	4.309E-13	8.7	18.8	18.8	44931000	6291500	23506000	15134000	6418800	898790	3358000	2162000	0	3861700	12782000	1	2	2
C4LVG7	C4LVG7	2	2	2		EHI_197510	>tr|C4LVG7|C4LVG7_ENTHI EF-hand calcium-binding domain containing protein OS=Entamoeba histolytica GN=EHI_197510 PE=4 SV=1	1	2	2	2	2	2	2	2	2	2	2	2	2	6.1	6.1	6.1	29.932	264	264	2	2	2	5.7499E-07	6.1	6.1	6.1	6645300	1687500	3204800	1753000	553770	140620	267070	146090	1606400	0	989860	1	0	1
C4LVH2	C4LVH2	2	2	2		EHI_103270	>tr|C4LVH2|C4LVH2_ENTHI T-complex protein 1 beta subunit, putative OS=Entamoeba histolytica GN=EHI_103270 PE=3 SV=1	1	2	2	2	0	2	1	0	2	1	0	2	1	6.2	6.2	6.2	58.28	533	533		2	1	5.7829E-09	0	6.2	3.8	3363000	0	2215300	1147700	115970	0	76390	39576	0	829110	0	0	2	0
C4LVH5	C4LVH5	3	3	3		EHI_103300	>tr|C4LVH5|C4LVH5_ENTHI Translation initiation factor eIF-1A, putative OS=Entamoeba histolytica GN=EHI_103300 PE=3 SV=1	1	3	3	3	1	2	3	1	2	3	1	2	3	22.2	22.2	22.2	19.522	171	171	1	2	3	2.619E-08	9.4	15.8	22.2	9868600	296490	4593500	4978600	1409800	42355	656210	711230	0	1867200	2433100	0	2	2
C4LVI9	C4LVI9	2	2	2		EHI_103450	>tr|C4LVI9|C4LVI9_ENTHI Actin binding protein, putative OS=Entamoeba histolytica GN=EHI_103450 PE=4 SV=1	1	2	2	2	1	2	1	1	2	1	1	2	1	6	6	6	43.652	383	383	1	2	1	2.5293E-05	3.7	6	3.7	4062800	351320	2766300	945200	213830	18491	145600	49747	0	1035300	0	0	1	1
C4LVJ0	C4LVJ0	1	1	1		EHI_103460	>tr|C4LVJ0|C4LVJ0_ENTHI Membrane-bound O-acyltransferase (MBOAT ) family protein OS=Entamoeba histolytica GN=EHI_103460 PE=4 SV=1	1	1	1	1	0	1	0	0	1	0	0	1	0	3.4	3.4	3.4	55.586	473	473		1		5.1442E-05	0	3.4	0	1222200	0	1222200	0	67899	0	67899	0	0	457420	0	0	1	0
C4LVJ5	C4LVJ5	1	1	1		EHI_103510	>tr|C4LVJ5|C4LVJ5_ENTHI Ubiquitin-like, putative OS=Entamoeba histolytica GN=EHI_103510 PE=4 SV=1	1	1	1	1	0	0	1	0	0	1	0	0	1	16.9	16.9	16.9	8.5679	77	77			1	0.0063596	0	0	16.9	830690	0	0	830690	276900	0	0	276900	0	0	430650	0	0	1
Q24848;C4LVK5	Q24848;C4LVK5	2;2	2;2	2;2		PAK;EHI_103610	>tr|Q24848|Q24848_ENTHI P21 activated kinase OS=Entamoeba histolytica GN=PAK PE=4 SV=1;>tr|C4LVK5|C4LVK5_ENTHI Protein kinase, putative OS=Entamoeba histolytica GN=EHI_103610 PE=4 SV=1	2	2	2	2	1	2	1	1	2	1	1	2	1	5.2	5.2	5.2	53.049	458	458;602	1	2	1	0.00058012	2.8	5.2	2.8	1519500	142610	968270	408670	58444	5484.8	37241	15718	0	362390	0	1	2	1
C4LVK6	C4LVK6	1	1	1		EHI_103620	>tr|C4LVK6|C4LVK6_ENTHI WD domain containing protein OS=Entamoeba histolytica GN=EHI_103620 PE=4 SV=1	1	1	1	1	0	0	1	0	0	1	0	0	1	2.6	2.6	2.6	45.02	392	392			1	0.0015895	0	0	2.6	0	0	0	0	0	0	0	0	0	0	0	0	0	0
C4LVL1	C4LVL1	1	1	1		EHI_103670	>tr|C4LVL1|C4LVL1_ENTHI Putative uncharacterized protein OS=Entamoeba histolytica GN=EHI_103670 PE=4 SV=1	1	1	1	1	1	1	0	1	1	0	1	1	0	4.3	4.3	4.3	37.495	323	323	1	2		0.0014468	4.3	4.3	0	1563600	349600	1214000	0	97727	21850	75877	0	0	227180	0	1	1	0
C4LVL2	C4LVL2	1	1	1		EHI_103680	>tr|C4LVL2|C4LVL2_ENTHI Zinc transporter, putative OS=Entamoeba histolytica GN=EHI_103680 PE=4 SV=1	1	1	1	1	0	1	1	0	1	1	0	1	1	3.6	3.6	3.6	30.053	275	275		1	1	0.0068824	0	3.6	3.6	1962500	0	1103600	858900	490640	0	275910	214730	0	0	445280	0	1	1
C4LVL3	C4LVL3	5	5	5		EHI_103690	>tr|C4LVL3|C4LVL3_ENTHI Soluble calcium-activated nucleotidase 1, putative OS=Entamoeba histolytica GN=EHI_103690 PE=4 SV=1	1	5	5	5	3	5	4	3	5	4	3	5	4	21.6	21.6	21.6	39.095	338	338	4	5	4	7.2792E-25	13	21.6	18.9	26929000	6318000	14884000	5726600	1170800	274690	647130	248980	4759200	5043300	3029700	1	3	2
C4LVM0	C4LVM0	1	1	1		EHI_103780	>tr|C4LVM0|C4LVM0_ENTHI Defender against cell death protein, putative OS=Entamoeba histolytica GN=EHI_103780 PE=4 SV=1	1	1	1	1	1	1	1	1	1	1	1	1	1	6.8	6.8	6.8	13.429	118	118	1	1	1	0.0016225	6.8	6.8	6.8	14917000	2705500	5357000	6854200	2983300	541100	1071400	1370800	0	0	3553400	0	1	1
C4LVM7	C4LVM7	1	1	1		EHI_103850	>tr|C4LVM7|C4LVM7_ENTHI Proteasome regulatory subunit, putative OS=Entamoeba histolytica GN=EHI_103850 PE=4 SV=1	1	1	1	1	1	1	0	1	1	0	1	1	0	3.7	3.7	3.7	43.809	377	377	1	1		0.0049001	3.7	3.7	0	1325900	135480	1190400	0	66294	6774.1	59520	0	0	445530	0	0	1	0
C4LVM8	C4LVM8	1	1	1		EHI_103860	>tr|C4LVM8|C4LVM8_ENTHI Putative uncharacterized protein OS=Entamoeba histolytica GN=EHI_103860 PE=4 SV=1	1	1	1	1	1	1	1	1	1	1	1	1	1	3.6	3.6	3.6	28.703	248	248	1	1	1	0.011079	3.6	3.6	3.6	692720	47419	210890	434410	49480	3387.1	15064	31029	0	0	225210	0	0	1
C4LVN8;C4LSM2	C4LVN8;C4LSM2	3;2	3;2	3;2		EHI_186480;EHI_151810	>tr|C4LVN8|C4LVN8_ENTHI Translation initiation factor eIF-5A, putative OS=Entamoeba histolytica GN=EHI_186480 PE=4 SV=1;>tr|C4LSM2|C4LSM2_ENTHI Translation initiation factor eIF-5A, putative OS=Entamoeba histolytica GN=EHI_151810 PE=4 SV=1	2	3	3	3	1	2	3	1	2	3	1	2	3	21	21	21	17.132	157	157;155	1	2	3	2.1165E-09	8.3	15.9	21	9502500	1007400	3357400	5137700	950250	100740	335740	513770	0	0	2663500	1	0	2
C4LVN9	C4LVN9	8	1	1	40S ribosomal protein S12	EHI_186720	>tr|C4LVN9|C4LVN9_ENTHI 40S ribosomal protein S12 OS=Entamoeba histolytica GN=EHI_186720 PE=3 SV=1	1	8	1	1	8	8	7	1	1	1	1	1	1	51.5	13.6	13.6	14.81	132	132	1	1	1	9.3924E-25	51.5	51.5	43.2	15497000	1482700	7608100	6406300	1937100	185340	951010	800790	0	0	3321200	0	0	1
C4LVP1	C4LVP1	1	1	1		EHI_186740	>tr|C4LVP1|C4LVP1_ENTHI Putative uncharacterized protein OS=Entamoeba histolytica GN=EHI_186740 PE=4 SV=1	1	1	1	1	0	1	1	0	1	1	0	1	1	3.3	3.3	3.3	46.563	399	399		2	1	0.0083876	0	3.3	3.3	1349700	0	1169800	179900	53989	0	46793	7196.1	0	0	93266	0	1	1
C4LVP6	C4LVP6	2	2	2		EHI_186790	>tr|C4LVP6|C4LVP6_ENTHI Putative uncharacterized protein OS=Entamoeba histolytica GN=EHI_186790 PE=4 SV=1	1	2	2	2	0	2	0	0	2	0	0	2	0	7.3	7.3	7.3	65.101	559	559		2		0.00022395	0	7.3	0	1147200	0	1147200	0	42489	0	42489	0	0	429360	0	0	2	0
C4LVP7	C4LVP7	3	3	3		EHI_186800	>tr|C4LVP7|C4LVP7_ENTHI Putative uncharacterized protein OS=Entamoeba histolytica GN=EHI_186800 PE=4 SV=1	1	3	3	3	3	0	1	3	0	1	3	0	1	3.1	3.1	3.1	108.98	926	926	3		1	9.6373E-06	3.1	0	1.1	3149100	1226100	0	1923000	82870	32266	0	50605	1226100	0	0	3	0	0
C4LVQ0	C4LVQ0	7	4	1		EHI_186830	>tr|C4LVQ0|C4LVQ0_ENTHI 60S acidic ribosomal protein P2, putative OS=Entamoeba histolytica GN=EHI_186830 PE=4 SV=1	1	7	4	1	5	7	7	2	4	4	0	1	1	68.9	43.4	19.8	11.413	106	106	3	4	4	5.2677E-56	40.6	68.9	68.9	53006000	3059000	23946000	26001000	8834400	509840	3991000	4333500	1987400	6531800	15518000	1	1	4
C4LVQ1	C4LVQ1	4	4	4		EHI_186840	>tr|C4LVQ1|C4LVQ1_ENTHI Actin-binding protein, cofilin/tropomyosin family OS=Entamoeba histolytica GN=EHI_186840 PE=4 SV=1	1	4	4	4	3	3	2	3	3	2	3	3	2	20.5	20.5	20.5	16.332	146	146	3	3	2	1.1717E-16	15.1	20.5	15.1	26897000	5917500	17250000	3729700	3362100	739690	2156200	466210	4558400	7497500	2251100	1	3	0
C4M338;C4LVQ7	C4M338;C4LVQ7	4;4	4;4	4;4		EHI_059680;EHI_186900	>tr|C4M338|C4M338_ENTHI Putative uncharacterized protein OS=Entamoeba histolytica GN=EHI_059680 PE=4 SV=1;>tr|C4LVQ7|C4LVQ7_ENTHI Putative uncharacterized protein OS=Entamoeba histolytica GN=EHI_186900 PE=4 SV=1	2	4	4	4	4	3	4	4	3	4	4	3	4	12.9	12.9	12.9	29.533	240	240;240	4	3	4	5.2331E-12	12.9	8.8	12.9	22999000	4228300	7392900	11378000	3285600	604040	1056100	1625400	4473600	2935400	5484600	2	1	3
C4LVR6	C4LVR6	7	7	7		EHI_186990	>tr|C4LVR6|C4LVR6_ENTHI Tyrosine kinase, putative OS=Entamoeba histolytica GN=EHI_186990 PE=3 SV=1	1	7	7	7	5	4	7	5	4	7	5	4	7	11.1	11.1	11.1	101.2	892	892	5	4	7	7.262E-27	8.3	5.6	11.1	14679000	4126300	4821800	5731300	305820	85964	100450	119400	4143100	2348600	2410400	3	3	3
C4LVR9;Q27646;O15634	C4LVR9;Q27646	14;10;2	14;10;2	14;10;2	Glyceraldehyde-3-phosphate dehydrogenase		>tr|C4LVR9|C4LVR9_ENTHI Glyceraldehyde-3-phosphate dehydrogenase, putative OS=Entamoeba histolytica GN=EHI_008200 PE=3 SV=1;>tr|Q27646|Q27646_ENTHI Glyceraldehyde-3-phosphate dehydrogenase (Fragment) OS=Entamoeba histolytica PE=3 SV=1	3	14	14	14	11	14	13	11	14	13	11	14	13	58.1	58.1	58.1	36.013	334	334;298;100	20	19	22	1.1625E-146	51.2	58.1	53.6	1078600000	132400000	538510000	407730000	56770000	6968300	28343000	21459000	138200000	197830000	167810000	14	22	25
C4LVS8	C4LVS8	3	3	3		EHI_187110	>tr|C4LVS8|C4LVS8_ENTHI Rho GTPase activating protein, putative OS=Entamoeba histolytica GN=EHI_187110 PE=4 SV=1	1	3	3	3	0	2	2	0	2	2	0	2	2	4.3	4.3	4.3	105	894	894		2	2	1.0598E-09	0	2.8	2.5	1354800	0	689880	664880	36615	0	18645	17970	0	0	344690	0	1	2
C4LVT1	C4LVT1	2	2	2		EHI_187140	>tr|C4LVT1|C4LVT1_ENTHI Putative uncharacterized protein OS=Entamoeba histolytica GN=EHI_187140 PE=4 SV=1	1	2	2	2	0	2	1	0	2	1	0	2	1	9.5	9.5	9.5	37.264	327	327		2	1	1.2208E-05	0	9.5	3.4	3326700	0	2203900	1122800	195690	0	129640	66047	0	824830	0	0	1	1
C4LVV2	C4LVV2	2	2	2		EHI_125650	>tr|C4LVV2|C4LVV2_ENTHI PIWI, putative OS=Entamoeba histolytica GN=EHI_125650 PE=4 SV=1	1	2	2	2	0	2	2	0	2	2	0	2	2	2.5	2.5	2.5	109.7	937	937		2	2	0.00031821	0	2.5	2.5	1929100	0	603710	1325400	38582	0	12074	26508	0	226990	686090	0	0	2
C4LVV5	C4LVV5	5	5	5		EHI_125680	>tr|C4LVV5|C4LVV5_ENTHI Exocyst complex component sec15, putative OS=Entamoeba histolytica GN=EHI_125680 PE=4 SV=1	1	5	5	5	5	4	3	5	4	3	5	4	3	10.1	10.1	10.1	85.722	735	735	5	4	3	8.1943E-17	10.1	8	6.4	10896000	3299500	6289400	1306800	231820	70202	133820	27805	2447300	2262100	1621500	2	3	0
C4LVW1	C4LVW1	9	9	9		EHI_125740	>tr|C4LVW1|C4LVW1_ENTHI Oxidoreductase, putative OS=Entamoeba histolytica GN=EHI_125740 PE=4 SV=1	1	9	9	9	8	7	8	8	7	8	8	7	8	37	37	37	35.573	316	316	9	9	9	4.8906E-42	34.8	34.8	33.2	87412000	13237000	45584000	28591000	4856200	735400	2532500	1588400	12979000	13309000	15858000	7	5	7
C4LVX3	C4LVX3	4	4	4		EHI_125870	>tr|C4LVX3|C4LVX3_ENTHI Putative uncharacterized protein OS=Entamoeba histolytica GN=EHI_125870 PE=4 SV=1	1	4	4	4	3	3	2	3	3	2	3	3	2	15.7	15.7	15.7	60.971	536	536	4	4	3	3.8752E-20	12.3	12.3	8.6	8234900	1964400	4678200	1592300	343120	81852	194920	66344	1611200	1646400	1283300	1	3	1
C4LVX9	C4LVX9	2	2	2		EHI_125940	>tr|C4LVX9|C4LVX9_ENTHI Putative uncharacterized protein OS=Entamoeba histolytica GN=EHI_125940 PE=4 SV=1	1	2	2	2	0	1	1	0	1	1	0	1	1	14.9	14.9	14.9	28.62	248	248		1	1	1.7666E-14	0	8.5	6.5	8351600	0	886960	7464600	927950	0	98551	829400	0	0	3869900	0	1	1
C4LVY0	C4LVY0	7	7	6		EHI_125950	>tr|C4LVY0|C4LVY0_ENTHI Alcohol dehydrogenase, putative OS=Entamoeba histolytica GN=EHI_125950 PE=4 SV=1	1	7	7	6	7	6	5	7	6	5	6	6	5	30	30	27.7	42.143	383	383	9	8	8	1.5517E-51	30	27.7	21.9	96683000	15481000	48288000	32913000	4834200	774070	2414400	1645700	13152000	16849000	20165000	6	8	5
C4LVY9	C4LVY9	1	1	1		EHI_126040	>tr|C4LVY9|C4LVY9_ENTHI Putative uncharacterized protein OS=Entamoeba histolytica GN=EHI_126040 PE=4 SV=1	1	1	1	1	1	1	1	1	1	1	1	1	1	1.8	1.8	1.8	79.949	703	703	1	1	1	0.00021717	1.8	1.8	1.8	6808100	542800	2918000	3347300	219620	17510	94128	107980	0	0	1735300	0	0	1
C4LVZ6	C4LVZ6	8	8	2			>tr|C4LVZ6|C4LVZ6_ENTHI 40S ribosomal protein S5, putative OS=Entamoeba histolytica GN=EHI_126110 PE=3 SV=1	1	8	8	2	6	6	8	6	6	8	1	1	2	45.4	45.4	15.6	22.922	205	205	10	8	11	6.4592E-78	32.2	31.7	45.4	242820000	17425000	81605000	143790000	18679000	1340400	6277300	11061000	31695000	55725000	34299000	9	14	13
C4LVZ9	C4LVZ9	14	14	3		EHI_126140	>tr|C4LVZ9|C4LVZ9_ENTHI 60S ribosomal protein L9, putative OS=Entamoeba histolytica GN=EHI_126140 PE=4 SV=1	1	14	14	3	11	12	14	11	12	14	3	3	3	57.9	57.9	9.1	22.314	197	197	12	15	16	3.2882E-132	51.8	52.3	57.9	426400000	30529000	195590000	200280000	35533000	2544100	16299000	16690000	50941000	81884000	72519000	7	8	9
C4LW09;B1N4Y7	C4LW09;B1N4Y7	25;21	25;21	25;21		EHI_167520	>tr|C4LW09|C4LW09_ENTHI 60S ribosomal protein L3, putative OS=Entamoeba histolytica GN=EHI_005890 PE=3 SV=1;>tr|B1N4Y7|B1N4Y7_ENTHI 60S ribosomal protein L3, putative OS=Entamoeba histolytica GN=EHI_167520 PE=3 SV=1	2	25	25	25	18	22	25	18	22	25	18	22	25	58.5	58.5	58.5	45.524	402	402;350	24	31	35	8.0856E-147	47.5	55.5	58.5	801170000	73284000	270030000	457850000	33382000	3053500	11251000	19077000	70479000	110550000	223360000	14	23	37
O15619;C4LW10	O15619;C4LW10	3;3	3;3	3;3			>tr|O15619|O15619_ENTHI Ribosomal protein S29 OS=Entamoeba histolytica PE=4 SV=1;>tr|C4LW10|C4LW10_ENTHI Ribosomal protein S29, putative OS=Entamoeba histolytica GN=EHI_030070 PE=4 SV=1	2	3	3	3	2	2	3	2	2	3	2	2	3	32.1	32.1	32.1	6.4244	56	56;56	2	2	3	3.3251E-06	14.3	14.3	32.1	40160000	4842200	22016000	13302000	10040000	1210600	5503900	3325600	5185800	10554000	4238000	0	2	1
C4LW15	C4LW15	7	7	7		EHI_126310	>tr|C4LW15|C4LW15_ENTHI Rho family GTPase OS=Entamoeba histolytica GN=EHI_126310 PE=3 SV=1	1	7	7	7	3	5	4	3	5	4	3	5	4	47.6	47.6	47.6	24.437	212	212	3	5	4	5.8785E-34	17.5	29.7	28.8	28327000	4717400	17276000	6333800	2360600	393120	1439700	527820	4895300	6288000	0	0	5	2
C4LW18;B1N4X5	C4LW18;B1N4X5	14;12	14;12	14;12		EHI_141330;EHI_085720	>tr|C4LW18|C4LW18_ENTHI Putative uncharacterized protein OS=Entamoeba histolytica GN=EHI_141330 PE=4 SV=1;>tr|B1N4X5|B1N4X5_ENTHI Putative uncharacterized protein OS=Entamoeba histolytica GN=EHI_085720 PE=4 SV=1	2	14	14	14	11	12	11	11	12	11	11	12	11	45.4	45.4	45.4	51.462	463	463;294	16	16	16	1.2562E-168	35.6	38	41.5	384070000	122500000	178750000	82816000	16699000	5326200	7771600	3600700	115300000	63682000	38666000	18	11	9
C4LW27	C4LW27	1	1	1		EHI_141800	>tr|C4LW27|C4LW27_ENTHI Putative uncharacterized protein OS=Entamoeba histolytica GN=EHI_141800 PE=4 SV=1	1	1	1	1	1	1	0	1	1	0	1	1	0	17.6	17.6	17.6	8.1082	74	74	1	1		0.00091037	17.6	17.6	0	1640100	520160	1119900	0	820060	260080	559970	0	0	419160	0	1	0	0
C4LW32	C4LW32	5	5	5		EHI_141860	>tr|C4LW32|C4LW32_ENTHI Phosphoinositide phosphatase, putative OS=Entamoeba histolytica GN=EHI_141860 PE=4 SV=1	1	5	5	5	4	4	5	4	4	5	4	4	5	13.1	13.1	13.1	67.831	586	586	4	4	6	2.0142E-38	9.9	9.9	13.1	32133000	2651100	13843000	15639000	973730	80336	419470	473920	2549900	5130700	6010900	0	4	4
C4LW40	C4LW40	5	5	5		EHI_141940	>tr|C4LW40|C4LW40_ENTHI Putative uncharacterized protein OS=Entamoeba histolytica GN=EHI_141940 PE=4 SV=1	1	5	5	5	5	5	5	5	5	5	5	5	5	38.7	38.7	38.7	15.847	137	137	7	6	7	4.9737E-27	38.7	38.7	38.7	191330000	30975000	100900000	59458000	63778000	10325000	33634000	19819000	34253000	39487000	24969000	4	7	5
C4LW44	C4LW44	3	3	3		EHI_141990	>tr|C4LW44|C4LW44_ENTHI 60S ribosomal protein L7, putative OS=Entamoeba histolytica GN=EHI_141990 PE=4 SV=1	1	3	3	3	1	2	2	1	2	2	1	2	2	19.3	19.3	19.3	28.608	249	249	1	2	2	4.5109E-16	7.2	14.5	12	4867300	230180	2106100	2531100	374410	17706	162010	194700	0	0	1312200	0	2	2
C4LW49	C4LW49	3	3	3		EHI_142040	>tr|C4LW49|C4LW49_ENTHI Exocyst complex component exo70, putative OS=Entamoeba histolytica GN=EHI_142040 PE=4 SV=1	1	3	3	3	2	3	0	2	3	0	2	3	0	7.5	7.5	7.5	88.072	765	765	2	3		4.9815E-11	3.8	7.5	0	3947100	1073500	2873600	0	93978	25559	68419	0	1273100	875870	0	0	3	0
C4LW54	C4LW54	3	3	3		EHI_142090	>tr|C4LW54|C4LW54_ENTHI RNA polymerase subunit Rpb5, putative OS=Entamoeba histolytica GN=EHI_142090 PE=4 SV=1	1	3	3	3	2	2	3	2	2	3	2	2	3	15.2	15.2	15.2	23.684	204	204	2	2	3	3.2185E-08	5.9	5.9	15.2	4126300	968660	1586200	1571400	458470	107630	176250	174600	1270800	616650	489570	2	1	1
C4LW65	C4LW65	3	3	3		EHI_142210	>tr|C4LW65|C4LW65_ENTHI Putative uncharacterized protein OS=Entamoeba histolytica GN=EHI_142210 PE=4 SV=1	1	3	3	3	0	2	3	0	2	3	0	2	3	14.8	14.8	14.8	23.65	209	209		2	3	7.6586E-18	0	14.8	14.8	22952000	0	2470600	20481000	2295200	0	247060	2048100	0	962600	10580000	0	1	3
C4LW73	C4LW73	2	2	2		EHI_155190	>tr|C4LW73|C4LW73_ENTHI Ankyrin repeat protein, putative OS=Entamoeba histolytica GN=EHI_155190 PE=4 SV=1	1	2	2	2	0	1	2	0	1	2	0	1	2	3.4	3.4	3.4	78.104	708	708		1	2	2.6859E-06	0	2.3	3.4	2252200	0	758850	1493300	70381	0	23714	46667	0	0	774190	0	0	2
C4LW78	C4LW78	1	1	1		EHI_155250	>tr|C4LW78|C4LW78_ENTHI Putative uncharacterized protein OS=Entamoeba histolytica GN=EHI_155250 PE=4 SV=1	1	1	1	1	0	1	1	0	1	1	0	1	1	3.1	3.1	3.1	41.204	351	351		1	1	0.0043256	0	3.1	3.1	893760	0	598840	294920	42560	0	28516	14044	0	0	152890	0	1	0
C4LW82	C4LW82	1	1	1		EHI_155290	>tr|C4LW82|C4LW82_ENTHI Actinin-like protein, putative OS=Entamoeba histolytica GN=EHI_155290 PE=4 SV=1	1	1	1	1	1	1	1	1	1	1	1	1	1	1.4	1.4	1.4	58.243	500	500	1	1	1	0.0032369	1.4	1.4	1.4	3760400	681780	1695500	1383100	144630	26222	65212	53196	0	0	717040	0	0	1
C4LW84	C4LW84	2	2	2		EHI_155310	>tr|C4LW84|C4LW84_ENTHI Putative uncharacterized protein OS=Entamoeba histolytica GN=EHI_155310 PE=4 SV=1	1	2	2	2	0	2	1	0	2	1	0	2	1	7.9	7.9	7.9	24.429	214	214		2	1	1.4402E-05	0	7.9	4.2	8417600	0	2523500	5894100	1202500	0	360500	842010	0	944460	0	0	2	1
C4LW92;C4M979	C4LW92;C4M979	4;3	4;3	4;3		EHI_155410;EHI_124850	>tr|C4LW92|C4LW92_ENTHI 40S ribosomal protein S11, putative OS=Entamoeba histolytica GN=EHI_155410 PE=3 SV=1;>tr|C4M979|C4M979_ENTHI 40S ribosomal protein S11, putative OS=Entamoeba histolytica GN=EHI_124850 PE=3 SV=1	2	4	4	4	2	4	2	2	4	2	2	4	2	28.8	28.8	28.8	18.165	156	156;156	3	5	3	7.5418E-19	14.7	28.8	14.7	68776000	3724800	24927000	40124000	7641700	413870	2769700	4458200	4212500	6028700	23614000	1	2	3
C4LW95;B1N4N8;Q24834	C4LW95;B1N4N8;Q24834	4;3;2	4;3;2	4;3;2	Thioredoxin reductase	EHI_155440;EHI_024110;gEh-34 KDa protein	>tr|C4LW95|C4LW95_ENTHI Thioredoxin reductase OS=Entamoeba histolytica GN=EHI_155440 PE=3 SV=1;>tr|B1N4N8|B1N4N8_ENTHI Disulphide oxidoreductase, putative OS=Entamoeba histolytica GN=EHI_024110 PE=4 SV=1;>tr|Q24834|Q24834_ENTHI Disulphide oxidoreductase OS	3	4	4	4	3	3	3	3	3	3	3	3	3	21.3	21.3	21.3	33.741	314	314;122;316	4	4	4	4.4322E-16	14.6	14.6	16.6	19693000	3716700	9606500	6370100	1406700	265480	686180	455010	3626500	3326800	3661100	1	2	3
C4LWA4;B1N4I7	C4LWA4	13;4	13;4	13;4		EHI_155530	>tr|C4LWA4|C4LWA4_ENTHI Chromosome partition protein, putative OS=Entamoeba histolytica GN=EHI_155530 PE=4 SV=1	2	13	13	13	8	8	10	8	8	10	8	8	10	10.5	10.5	10.5	120.74	1016	1016;180	8	9	10	1.4049E-34	6.8	6.5	7.9	40846000	8401800	14880000	17564000	1167000	240050	425160	501820	5766100	5474600	11346000	3	6	7
C4LWA8	C4LWA8	8	8	8		EHI_155570	>tr|C4LWA8|C4LWA8_ENTHI Glutamyl-tRNA synthetase, putative OS=Entamoeba histolytica GN=EHI_155570 PE=3 SV=1	1	8	8	8	6	7	7	6	7	7	6	7	7	18.9	18.9	18.9	62.877	551	551	6	8	7	3.0317E-20	14.5	14.9	17.1	24745000	3392800	11768000	9584500	749860	102810	356600	290440	3387200	3157800	5297000	2	4	6
C4LWB0	C4LWB0	4	4	4		EHI_155590	>tr|C4LWB0|C4LWB0_ENTHI Putative uncharacterized protein OS=Entamoeba histolytica GN=EHI_155590 PE=4 SV=1	1	4	4	4	2	1	4	2	1	4	2	1	4	27.9	27.9	27.9	19.675	172	172	2	1	4	3.3101E-29	10.5	4.7	27.9	10642000	589010	1676100	8377100	886850	49084	139680	698090	895440	0	4036500	1	1	4
C4LWC2	C4LWC2	9	9	9		EHI_155730	>tr|C4LWC2|C4LWC2_ENTHI 1-acyl-glycerol-3-phosphate acyltransferase, putative OS=Entamoeba histolytica GN=EHI_155730 PE=4 SV=1	1	9	9	9	9	8	7	9	8	7	9	8	7	33.7	33.7	33.7	38.687	323	323	12	9	8	7.5981E-36	33.7	33.7	30.3	56553000	14103000	26884000	15566000	3770200	940200	1792300	1037700	12398000	10478000	8465300	5	6	4
C4LWD8	C4LWD8	12	12	12		EHI_096250	>tr|C4LWD8|C4LWD8_ENTHI Putative uncharacterized protein OS=Entamoeba histolytica GN=EHI_096250 PE=4 SV=1	1	12	12	12	11	12	9	11	12	9	11	12	9	24.6	24.6	24.6	69.817	622	622	11	13	10	2.1784E-49	24.4	24.6	20.7	99029000	20612000	51008000	27408000	3301000	687070	1700300	913610	20664000	17806000	15442000	1	10	5
C4LWE5	C4LWE5	5	5	5		EHI_096320	>tr|C4LWE5|C4LWE5_ENTHI Putative uncharacterized protein OS=Entamoeba histolytica GN=EHI_096320 PE=4 SV=1	1	5	5	5	5	5	3	5	5	3	5	5	3	40.2	40.2	40.2	24.441	219	219	5	5	3	1.4618E-58	40.2	40.2	23.3	45759000	14492000	23925000	7342300	4575900	1449200	2392500	734230	12426000	8331900	6495000	6	5	1
C4LWE7	C4LWE7	9	9	9		EHI_096340	>tr|C4LWE7|C4LWE7_ENTHI Putative uncharacterized protein OS=Entamoeba histolytica GN=EHI_096340 PE=4 SV=1	1	9	9	9	8	9	8	8	9	8	8	9	8	25.6	25.6	25.6	40.381	363	363	12	13	11	1.3888E-38	23.7	25.6	23.7	160350000	28021000	77331000	54999000	14577000	2547400	7030100	4999900	21769000	26201000	33830000	11	5	11
C4LWE8	C4LWE8	3	3	3		EHI_096350	>tr|C4LWE8|C4LWE8_ENTHI Putative uncharacterized protein OS=Entamoeba histolytica GN=EHI_096350 PE=4 SV=1	1	3	3	3	1	2	2	1	2	2	1	2	2	7.5	7.5	7.5	59.287	530	530	1	2	3	7.4899E-16	1.5	6	6	7413500	0	1580000	5833500	436090	0	92939	343150	0	655120	2960500	0	0	3
C4LWE9	C4LWE9	2	2	2		EHI_096360	>tr|C4LWE9|C4LWE9_ENTHI Putative uncharacterized protein OS=Entamoeba histolytica GN=EHI_096360 PE=4 SV=1	1	2	2	2	1	1	2	1	1	2	1	1	2	3.4	3.4	3.4	50.934	465	465	1	1	2	0.0010546	1.9	1.9	3.4	4570200	885570	1454200	2230400	507800	98396	161580	247820	0	0	1156300	1	0	1
C4LWF0;REV__C4M5E6	C4LWF0	16;1	16;1	16;1		EHI_096370	>tr|C4LWF0|C4LWF0_ENTHI Putative uncharacterized protein OS=Entamoeba histolytica GN=EHI_096370 PE=4 SV=1	2	16	16	16	14	14	16	14	14	16	14	14	16	14.7	14.7	14.7	115.28	980	980;489	15	14	16	3.0919E-56	11.6	11.6	14.7	73398000	12547000	22544000	38307000	2038800	348530	626240	1064100	15322000	9941300	15580000	5	7	8
C4LWF4	C4LWF4	1	1	1		EHI_096410	>tr|C4LWF4|C4LWF4_ENTHI Putative uncharacterized protein OS=Entamoeba histolytica GN=EHI_096410 PE=4 SV=1	1	1	1	1	1	1	1	1	1	1	1	1	1	5.9	5.9	5.9	15.664	136	136	1	1	1	3.1026E-05	5.9	5.9	5.9	28343000	5631100	11803000	10909000	5668500	1126200	2360600	2181700	0	0	5655300	1	0	1
C4LWF5	C4LWF5	4	4	4		EHI_096420	>tr|C4LWF5|C4LWF5_ENTHI LIM zinc finger domain containing protein OS=Entamoeba histolytica GN=EHI_096420 PE=4 SV=1	1	4	4	4	3	2	4	3	2	4	3	2	4	41.4	41.4	41.4	15.977	145	145	5	4	5	3.7542E-09	33.8	29	41.4	23422000	6597200	10084000	6740200	2927700	824650	1260500	842520	6543000	4843300	2479400	1	2	3
O97368;C4LWG9	O97368;C4LWG9	2;2	2;2	2;2		EHI_096570	>tr|O97368|O97368_ENTHI Lysozyme II (Fragment) OS=Entamoeba histolytica PE=4 SV=1;>tr|C4LWG9|C4LWG9_ENTHI Lysozyme, putative OS=Entamoeba histolytica GN=EHI_096570 PE=4 SV=1	2	2	2	2	2	2	2	2	2	2	2	2	2	13.1	13.1	13.1	22.776	206	206;212	2	2	2	2.756E-11	13.1	13.1	13.1	12625000	2396200	4632600	5596400	3156300	599040	1158200	1399100	2600800	1690900	2739500	0	2	0
C4LWH4	C4LWH4	1	1	1		EHI_096620	>tr|C4LWH4|C4LWH4_ENTHI Phospholipid-transporting P-type ATPase, putative OS=Entamoeba histolytica GN=EHI_096620 PE=4 SV=1	1	1	1	1	0	0	1	0	0	1	0	0	1	1.5	1.5	1.5	132.3	1166	1166			1	0.012327	0	0	1.5	467870	0	0	467870	8827.7	0	0	8827.7	0	0	242550	0	0	1
C4LWH6	C4LWH6	1	1	1		EHI_096640	>tr|C4LWH6|C4LWH6_ENTHI EF-hand calcium-binding domain containing protein OS=Entamoeba histolytica GN=EHI_096640 PE=4 SV=1	1	1	1	1	0	1	1	0	1	1	0	1	1	5.7	5.7	5.7	36.114	314	314		1	1	2.4232E-06	0	5.7	5.7	743390	0	529950	213440	41300	0	29442	11858	0	0	110650	0	1	0
C4LWH7;C4LY78	C4LWH7;C4LY78	2;2	2;2	2;2		EHI_051840	>tr|C4LWH7|C4LWH7_ENTHI Histone H3, putative OS=Entamoeba histolytica GN=EHI_096650 PE=4 SV=1;>tr|C4LY78|C4LY78_ENTHI Histone H3, putative OS=Entamoeba histolytica GN=EHI_051840 PE=4 SV=1	2	2	2	2	1	1	1	1	1	1	1	1	1	6.2	6.2	6.2	16.428	146	146;147	1	1	1	5.0196E-05	5.5	5.5	6.2	5437500	261930	917420	4258200	1087500	52387	183480	851630	0	343360	0	0	1	1
C4LWI9	C4LWI9	9	8	8		EHI_096790	>tr|C4LWI9|C4LWI9_ENTHI Putative uncharacterized protein OS=Entamoeba histolytica GN=EHI_096790 PE=4 SV=1	1	9	8	8	6	8	7	5	7	6	5	7	6	53.6	49.4	49.4	29.092	263	263	5	7	6	2.535E-41	35	45.6	34.6	42072000	10012000	21157000	10903000	2804800	667430	1410500	726900	9956300	7611000	6015200	3	6	3
C4LWJ2;Q8IT44;B1N3Q3	C4LWJ2;Q8IT44	31;26;14	31;26;14	29;24;14	Phosphorylase	EHI_096830	>tr|C4LWJ2|C4LWJ2_ENTHI Phosphorylase OS=Entamoeba histolytica GN=EHI_096830 PE=3 SV=1;>tr|Q8IT44|Q8IT44_ENTHI Phosphorylase (Fragment) OS=Entamoeba histolytica PE=2 SV=1	3	31	31	29	21	25	27	21	25	27	20	24	25	47.6	47.6	45.5	101.8	884	884;869;444	25	30	31	2.6593E-231	31	37.1	42.6	295030000	54833000	116320000	123880000	7024600	1305500	2769500	2949600	73965000	46369000	42256000	16	24	14
C4LWJ6	C4LWJ6	4	4	4		EHI_069060	>tr|C4LWJ6|C4LWJ6_ENTHI LIM zinc finger domain containing protein OS=Entamoeba histolytica GN=EHI_069060 PE=4 SV=1	1	4	4	4	3	4	2	3	4	2	3	4	2	47.9	47.9	47.9	13.298	117	117	3	4	2	2.8813E-23	31.6	47.9	19.7	10753000	1785700	8130400	836520	1536100	255100	1161500	119500	2451400	2377200	0	2	2	0
P38653;C4LWK0;C4LV69	P38653;C4LWK0;C4LV69	9;9;8	9;9;8	9;9;8	60S ribosomal protein L21	RPL21;EHI_069110	>sp|P38653|RL21_ENTHI 60S ribosomal protein L21 OS=Entamoeba histolytica GN=RPL21 PE=2 SV=2;>tr|C4LWK0|C4LWK0_ENTHI 60S ribosomal protein L21, putative OS=Entamoeba histolytica GN=EHI_069110 PE=4 SV=1;>tr|C4LV69|C4LV69_ENTHI 60S ribosomal protein L21, puta	3	9	9	9	4	5	9	4	5	9	4	5	9	47.6	47.6	47.6	18.857	166	166;166;166	5	6	11	1.6778E-40	20.5	32.5	47.6	114200000	6939600	28785000	78475000	14275000	867450	3598100	9809400	9469900	13983000	33710000	3	2	9
C4LWK2	C4LWK2	1	1	1		EHI_069130	>tr|C4LWK2|C4LWK2_ENTHI Putative uncharacterized protein OS=Entamoeba histolytica GN=EHI_069130 PE=4 SV=1	1	1	1	1	0	0	1	0	0	1	0	0	1	7.4	7.4	7.4	22.069	190	190			1	0.005288	0	0	7.4	1539100	0	0	1539100	307810	0	0	307810	0	0	797890	0	0	1
C4LWL4	C4LWL4	4	4	4		EHI_069260	>tr|C4LWL4|C4LWL4_ENTHI Putative uncharacterized protein OS=Entamoeba histolytica GN=EHI_069260 PE=4 SV=1	1	4	4	4	3	4	1	3	4	1	3	4	1	12	12	12	41.711	350	350	3	4	1	3.0813E-11	8	12	2.9	9858500	1068200	7026900	1763400	469450	50869	334610	83970	1675100	2023100	0	2	3	0
C4LWL5	C4LWL5	2	2	2		EHI_069270	>tr|C4LWL5|C4LWL5_ENTHI Putative uncharacterized protein OS=Entamoeba histolytica GN=EHI_069270 PE=4 SV=1	1	2	2	2	1	2	1	1	2	1	1	2	1	4.5	4.5	4.5	57.066	487	487	1	2	1	1.5689E-06	1.8	4.5	1.8	1740200	339730	929060	471390	108760	21233	58066	29462	0	347720	0	1	1	0
C4LWM7	C4LWM7	1	1	1		EHI_069390	>tr|C4LWM7|C4LWM7_ENTHI Cysteine-rich surface protein, putative OS=Entamoeba histolytica GN=EHI_069390 PE=4 SV=1	1	1	1	1	1	1	1	1	1	1	1	1	1	5.3	5.3	5.3	34.236	304	304	1	1	1	8.2015E-05	5.3	5.3	5.3	2897800	506540	1761700	629650	289780	50654	176170	62965	0	0	326430	1	1	1
C4LWN0	C4LWN0	1	1	1		EHI_069420	>tr|C4LWN0|C4LWN0_ENTHI Putative uncharacterized protein OS=Entamoeba histolytica GN=EHI_069420 PE=4 SV=1	1	1	1	1	1	1	0	1	1	0	1	1	0	3.8	3.8	3.8	31.005	261	261	1	1		0.00055246	3.8	3.8	0	2168400	895550	1272900	0	166800	68889	97914	0	0	476390	0	1	0	0
C4LWN1;C4M4V6	C4LWN1;C4M4V6	15;14	15;14	15;14		EHI_069430;EHI_028900	>tr|C4LWN1|C4LWN1_ENTHI Dolichyl-di-phosphooligosaccharide-protein glycotransferase, putative OS=Entamoeba histolytica GN=EHI_069430 PE=4 SV=1;>tr|C4M4V6|C4M4V6_ENTHI Dolichyl-diphosphooligosaccharide-protein glycotransferase, putative OS=Entamoeba histoly	2	15	15	15	14	15	13	14	15	13	14	15	13	48.1	48.1	48.1	48.112	416	416;416	16	17	17	1.3255E-101	41.3	48.1	45.2	109360000	19385000	54780000	35195000	5755800	1020300	2883200	1852400	18109000	19517000	17262000	7	11	8
C4LWN6	C4LWN6	7	7	7		EHI_069480	>tr|C4LWN6|C4LWN6_ENTHI HEAT repeat domain containing protein OS=Entamoeba histolytica GN=EHI_069480 PE=4 SV=1	1	7	7	7	1	5	6	1	5	6	1	5	6	13.3	13.3	13.3	78.374	707	707	1	7	6	2.2186E-24	2.5	11.7	13.2	7005700	102050	4532900	2370800	162920	2373.3	105420	55135	0	1529500	1229200	0	6	4
C4LWN8	C4LWN8	1	1	1		EHI_069500	>tr|C4LWN8|C4LWN8_ENTHI Small GTPase Rab 32, putative OS=Entamoeba histolytica GN=EHI_069500 PE=4 SV=1	1	1	1	1	0	0	1	0	0	1	0	0	1	3.5	3.5	3.5	28.718	256	256			1	0.0076858	0	0	3.5	386610	0	0	386610	32218	0	0	32218	0	0	200430	0	0	1
C4LWN9	C4LWN9	2	2	2		EHI_069510	>tr|C4LWN9|C4LWN9_ENTHI Putative uncharacterized protein OS=Entamoeba histolytica GN=EHI_069510 PE=4 SV=1	1	2	2	2	2	2	2	2	2	2	2	2	2	17.4	17.4	17.4	17.044	149	149	2	2	2	1.6202E-08	17.4	17.4	17.4	67858000	15769000	29754000	22336000	8482300	1971100	3719200	2792000	15119000	12825000	10540000	1	1	2
C4LWP4	C4LWP4	9	9	9		EHI_069560	>tr|C4LWP4|C4LWP4_ENTHI Putative uncharacterized protein OS=Entamoeba histolytica GN=EHI_069560 PE=4 SV=1	1	9	9	9	9	9	7	9	9	7	9	9	7	40.1	40.1	40.1	22.832	207	207	11	11	9	1.9991E-52	40.1	40.1	34.3	476200000	117890000	236840000	121470000	52911000	13099000	26316000	13497000	106480000	85483000	77442000	9	12	6
C4LWQ0	C4LWQ0	4	4	4		EHI_069630	>tr|C4LWQ0|C4LWQ0_ENTHI CDP-diacylglycerol--inositol3-phosphatidyltransferase, putative OS=Entamoeba histolytica GN=EHI_069630 PE=3 SV=1	1	4	4	4	4	3	2	4	3	2	4	3	2	19.6	19.6	19.6	24.609	214	214	4	3	2	4.7153E-17	19.6	14.5	8.4	23739000	4883100	10703000	8152100	2158100	443920	973040	741100	4718800	4661600	3734900	4	1	1
C4LWQ4	C4LWQ4	14	14	14		EHI_198580	>tr|C4LWQ4|C4LWQ4_ENTHI Putative uncharacterized protein OS=Entamoeba histolytica GN=EHI_198580 PE=4 SV=1	1	14	14	14	14	13	14	14	13	14	14	13	14	74.3	74.3	74.3	22.589	202	202	18	16	15	8.3477E-67	74.3	74.3	74.3	313180000	122250000	120430000	70498000	22370000	8732300	8601900	5035600	111250000	48960000	43666000	15	11	13
C4LWQ6	C4LWQ6	1	1	1		EHI_198600	>tr|C4LWQ6|C4LWQ6_ENTHI Putative uncharacterized protein OS=Entamoeba histolytica GN=EHI_198600 PE=4 SV=1	1	1	1	1	0	1	0	0	1	0	0	1	0	2.2	2.2	2.2	45.145	404	404		1		0.011826	0	2.2	0	4205600	0	4205600	0	467290	0	467290	0	0	1574000	0	0	1	0
C4LWR4	C4LWR4	1	1	1		EHI_198680	>tr|C4LWR4|C4LWR4_ENTHI Putative uncharacterized protein OS=Entamoeba histolytica GN=EHI_198680 PE=4 SV=1	1	1	1	1	1	1	1	1	1	1	1	1	1	5.4	5.4	5.4	27.792	241	241	1	1	1	0.00088347	5.4	5.4	5.4	3831600	613150	1277600	1940800	348320	55741	116150	176440	0	0	1006200	1	0	0
C4LWR5	C4LWR5	1	1	1		EHI_198690	>tr|C4LWR5|C4LWR5_ENTHI MAK16 protein, putative OS=Entamoeba histolytica GN=EHI_198690 PE=4 SV=1	1	1	1	1	1	1	1	1	1	1	1	1	1	6.1	6.1	6.1	31.665	264	264	1	1	1	4.9246E-07	6.1	6.1	6.1	3929700	572340	2059700	1297600	357240	52031	187250	117960	0	0	672710	0	0	1
C4MA13;C4LWS0;O15631	C4MA13;C4LWS0;O15631	11;11;9	11;11;9	11;11;9	40S ribosomal protein S19	EHI_146570;EHI_198740;RPS19	>tr|C4MA13|C4MA13_ENTHI 40S ribosomal protein S19, putative OS=Entamoeba histolytica GN=EHI_146570 PE=4 SV=1;>tr|C4LWS0|C4LWS0_ENTHI 40S ribosomal protein S19, putative OS=Entamoeba histolytica GN=EHI_198740 PE=4 SV=1;>sp|O15631|RS19_ENTHI 40S ribosomal pr	3	11	11	11	9	10	10	9	10	10	9	10	10	60	60	60	17.718	155	155;155;148	12	14	14	2.8133E-41	51.6	54.8	54.8	268660000	24273000	133820000	110560000	24423000	2206600	12165000	10051000	23115000	45642000	60521000	3	7	10
C4LWS1	C4LWS1	3	3	3		EHI_198750	>tr|C4LWS1|C4LWS1_ENTHI Polyadenylate-binding protein, putative OS=Entamoeba histolytica GN=EHI_198750 PE=4 SV=1	1	3	3	3	1	1	3	1	1	3	1	1	3	6.1	6.1	6.1	60.23	524	524	1	1	3	6.3954E-13	1.7	1.7	6.1	4836600	249360	1020400	3566900	172740	8905.8	36441	127390	0	0	1849200	0	1	2
C4LWS2;Q24857;B1N3M8;O15603;C4M1G7	C4LWS2;Q24857	10;10;2;2;2	10;10;2;2;2	10;10;2;2;2	Alcohol dehydrogenase 3	EHI_198760;ADH3	>tr|C4LWS2|C4LWS2_ENTHI Alcohol dehydrogenase, putative OS=Entamoeba histolytica GN=EHI_198760 PE=4 SV=1;>sp|Q24857|ADH3_ENTHI Alcohol dehydrogenase 3 OS=Entamoeba histolytica GN=ADH3 PE=2 SV=1	5	10	10	10	8	9	10	8	9	10	8	9	10	38	38	38	42.518	384	384;395;98;122;382	8	9	11	1.4705E-32	32.3	35.2	38	131180000	30726000	61398000	39058000	7287900	1707000	3411000	2169900	22816000	26777000	24361000	4	7	7
C4LWS5	C4LWS5	7	7	7		EHI_198790	>tr|C4LWS5|C4LWS5_ENTHI Alanyl-tRNA synthetase, putative OS=Entamoeba histolytica GN=EHI_198790 PE=4 SV=1	1	7	7	7	4	6	6	4	6	6	4	6	6	10.6	10.6	10.6	111.03	980	980	4	7	7	1.3444E-23	6.8	9	8.3	19736000	1370300	9806100	8559600	402780	27966	200120	174690	1746200	3254300	4215800	1	3	5
C4LWT4	C4LWT4	2	2	2		EHI_198880	>tr|C4LWT4|C4LWT4_ENTHI Proliferating-cell nucleolar antigen p120, putative OS=Entamoeba histolytica GN=EHI_198880 PE=4 SV=1	1	2	2	2	0	0	2	0	0	2	0	0	2	6.1	6.1	6.1	55.483	495	495			2	0.00015795	0	0	6.1	997680	0	0	997680	45349	0	0	45349	0	0	517230	0	0	1
C4LWT9	C4LWT9	5	5	5		EHI_198930	>tr|C4LWT9|C4LWT9_ENTHI Actin-related protein 3, putative OS=Entamoeba histolytica GN=EHI_198930 PE=3 SV=1	1	5	5	5	2	3	5	2	3	5	2	3	5	15.6	15.6	15.6	46.94	416	416	2	3	5	4.8197E-20	5.3	8.4	15.6	10966000	953630	2839500	7172800	577150	50191	149450	377520	1916900	1705500	2112500	2	0	3
C4LWU6	C4LWU6	2	2	2		EHI_199000	>tr|C4LWU6|C4LWU6_ENTHI Calponin homology domain protein, putative OS=Entamoeba histolytica GN=EHI_199000 PE=4 SV=1	1	2	2	2	1	2	2	1	2	2	1	2	2	5.5	5.5	5.5	69.795	619	619	1	2	3	2.8605E-13	2.3	5.5	5.5	5859000	584520	2309800	2964700	158350	15798	62426	80126	0	0	1085200	1	1	2
Q27650;C4LWV6	Q27650;C4LWV6	2;2	2;2	2;2	Lysozyme	LYS4;EHI_199110	>sp|Q27650|LYS4_ENTHI Lysozyme OS=Entamoeba histolytica GN=LYS4 PE=1 SV=2;>tr|C4LWV6|C4LWV6_ENTHI Lysozyme, putative OS=Entamoeba histolytica GN=EHI_199110 PE=4 SV=1	2	2	2	2	2	1	1	2	1	1	2	1	1	12.1	12.1	12.1	22.379	198	198;211	3	1	2	0.00028111	12.1	6.1	6.1	8451300	5563000	1038200	1850100	939040	618110	115360	205570	5563000	0	0	3	1	1
C4LWV8	C4LWV8	1	1	1		EHI_199130	>tr|C4LWV8|C4LWV8_ENTHI Putative uncharacterized protein OS=Entamoeba histolytica GN=EHI_199130 PE=4 SV=1	1	1	1	1	1	0	0	1	0	0	1	0	0	1.3	1.3	1.3	101.26	856	856	1			0.0064606	1.3	0	0	470010	470010	0	0	10445	10445	0	0	470010	0	0	1	0	0
C4LWW3	C4LWW3	4	4	4	40S ribosomal protein S21	EHI_126870	>tr|C4LWW3|C4LWW3_ENTHI 40S ribosomal protein S21 OS=Entamoeba histolytica GN=EHI_126870 PE=3 SV=1	1	4	4	4	0	2	4	0	2	4	0	2	4	22.1	22.1	22.1	9.567	86	86		2	5	2.8121E-15	0	12.8	22.1	19044000	0	2154800	16889000	9521800	0	1077400	8444400	0	947160	8421100	0	0	5
C4LWW4	C4LWW4	8	8	8	Methionine aminopeptidase	EHI_126880	>tr|C4LWW4|C4LWW4_ENTHI Methionine aminopeptidase OS=Entamoeba histolytica GN=EHI_126880 PE=3 SV=1	1	8	8	8	8	7	7	8	7	7	8	7	7	25.9	25.9	25.9	46.004	413	413	8	8	7	3.4463E-51	25.9	20.6	21.1	42033000	5106100	15995000	20932000	2335200	283670	888640	1162900	4544400	5871500	11528000	1	7	4
C4LWW6	C4LWW6	3	3	3		EHI_126900	>tr|C4LWW6|C4LWW6_ENTHI Putative uncharacterized protein OS=Entamoeba histolytica GN=EHI_126900 PE=4 SV=1	1	3	3	3	2	3	2	2	3	2	2	3	2	18.1	18.1	18.1	30.542	265	265	3	4	3	1.0412E-16	9.1	18.1	9.1	48943000	7181800	26733000	15028000	5438100	797980	2970400	1669800	7049200	10197000	7732200	0	4	2
C4LWW8	C4LWW8	9	9	9		EHI_126920	>tr|C4LWW8|C4LWW8_ENTHI Asparaginyl-tRNA synthetase, putative OS=Entamoeba histolytica GN=EHI_126920 PE=1 SV=1	1	9	9	9	9	9	8	9	9	8	9	9	8	31.3	31.3	31.3	52.008	451	451	10	9	9	2.4742E-51	31.3	31.3	27.5	59171000	15782000	25369000	18020000	2275800	606990	975740	693080	14955000	8968100	10696000	7	5	6
C4LWX8	C4LWX8	12	12	12		EHI_127030	>tr|C4LWX8|C4LWX8_ENTHI Putative uncharacterized protein OS=Entamoeba histolytica GN=EHI_127030 PE=4 SV=1	1	12	12	12	11	11	12	11	11	12	11	11	12	32.2	32.2	32.2	57.953	503	503	13	12	14	1.1707E-102	30.8	27.4	32.2	246160000	60282000	117370000	68507000	8488300	2078700	4047300	2362300	61045000	44180000	33744000	8	8	7
C4LWZ3;O15574	C4LWZ3	10;4	10;4	10;4			>tr|C4LWZ3|C4LWZ3_ENTHI 60S ribosomal protein L2/L8, putative OS=Entamoeba histolytica GN=EHI_127200 PE=3 SV=1	2	10	10	10	7	7	10	7	7	10	7	7	10	48.2	48.2	48.2	27.794	257	257;158	9	9	11	9.6809E-48	35	35	48.2	328440000	21737000	100280000	206430000	36493000	2415200	11142000	22936000	23298000	44372000	94490000	3	11	12
C4LX05;C4M0M6	C4LX05;C4M0M6	6;5	1;0	1;0		EHI_127330;EHI_008620	>tr|C4LX05|C4LX05_ENTHI 60S ribosomal protein L17, putative OS=Entamoeba histolytica GN=EHI_127330 PE=3 SV=1;>tr|C4M0M6|C4M0M6_ENTHI 60S ribosomal protein L17, putative OS=Entamoeba histolytica GN=EHI_008620 PE=3 SV=1	2	6	1	1	5	6	5	1	1	1	1	1	1	29.1	5	5	19.85	179	179;177	1	1	1	6.3737E-54	28.5	29.1	28.5	4715500	387630	1465500	2862400	673640	55376	209350	408910	0	0	1483900	0	0	1
C4LX06	C4LX06	2	2	2		EHI_127340	>tr|C4LX06|C4LX06_ENTHI Translation initiation factor IF-2, putative OS=Entamoeba histolytica GN=EHI_127340 PE=4 SV=1	1	2	2	2	0	1	1	0	1	1	0	1	1	2.2	2.2	2.2	102.38	890	890		1	1	0.00031167	0	0.9	1.3	721080	0	0	721080	18976	0	0	18976	0	0	373830	0	0	1
P34107;C4LX20	P34107;C4LX20	6;6	6;6	6;6	Superoxide dismutase [Fe];Superoxide dismutase	SODB;EHI_159160	>sp|P34107|SODF_ENTHI Superoxide dismutase [Fe] OS=Entamoeba histolytica GN=SODB PE=2 SV=1;>tr|C4LX20|C4LX20_ENTHI Superoxide dismutase OS=Entamoeba histolytica GN=EHI_159160 PE=3 SV=1	2	6	6	6	6	6	6	6	6	6	6	6	6	45.3	45.3	45.3	22.06	190	190;190	8	7	7	6.7043E-35	45.3	45.3	45.3	64015000	8313900	28186000	27515000	4924300	639530	2168200	2116600	7429800	10981000	14195000	3	1	6
Q6KCA4;C4LX40	Q6KCA4;C4LX40	2;2	2;2	2;2	Amoebiasin-1	AMS;EHI_159600	>sp|Q6KCA4|ICP1_ENTHI Amoebiasin-1 OS=Entamoeba histolytica GN=AMS PE=3 SV=1;>tr|C4LX40|C4LX40_ENTHI Cysteine protease inhibitor 1 (EhICP1) OS=Entamoeba histolytica GN=EHI_159600 PE=4 SV=1	2	2	2	2	2	1	2	2	1	2	2	1	2	24.5	24.5	24.5	11.123	102	102;102	2	1	2	2.799E-05	24.5	14.7	24.5	9231900	1218800	2012300	6000700	3077300	406280	670780	2000200	1229900	0	3099900	1	0	1
C4LX42;C4LYR5;C4M8Z5	C4LX42;C4LYR5	3;2;1	3;2;1	2;1;0		EHI_159620;EHI_004550	>tr|C4LX42|C4LX42_ENTHI TolA protein, putative OS=Entamoeba histolytica GN=EHI_159620 PE=4 SV=1;>tr|C4LYR5|C4LYR5_ENTHI Putative uncharacterized protein OS=Entamoeba histolytica GN=EHI_004550 PE=4 SV=1	3	3	3	2	1	1	3	1	1	3	1	1	2	11.2	11.2	8.3	35.366	312	312;410;382	1	1	3	1.5128E-08	4.8	4.8	11.2	3431300	364690	1207400	1859200	201840	21452	71025	109370	0	0	963870	0	1	2
C4LX85	C4LX85	4	4	4		EHI_013190	>tr|C4LX85|C4LX85_ENTHI Putative uncharacterized protein OS=Entamoeba histolytica GN=EHI_013190 PE=4 SV=1	1	4	4	4	4	4	3	4	4	3	4	4	3	7.6	7.6	7.6	97.819	853	853	5	5	5	4.2836E-11	7.6	7.6	5.7	13364000	3160300	5952600	4251600	272740	64496	121480	86767	3320900	2210100	1401400	3	1	2
C4LX90	C4LX90	2	2	2		EHI_013240	>tr|C4LX90|C4LX90_ENTHI Putative uncharacterized protein OS=Entamoeba histolytica GN=EHI_013240 PE=4 SV=1	1	2	2	2	2	1	1	2	1	1	2	1	1	1.4	1.4	1.4	233.86	2020	2020	2	1	1	0.0020157	1.4	0.7	0.7	1292900	473580	497030	322280	12313	4510.3	4733.7	3069.3	473580	0	0	1	1	1
C4LXA4	C4LXA4	2	2	2		EHI_098210	>tr|C4LXA4|C4LXA4_ENTHI Lysine and glutamic acid-rich protein 1 (KERP1) OS=Entamoeba histolytica GN=EHI_098210 PE=4 SV=1	1	2	2	2	1	1	2	1	1	2	1	1	2	20.1	20.1	20.1	21.488	184	184	1	1	2	3.8695E-06	7.6	12.5	20.1	3233000	513940	573050	2146000	404120	64243	71631	268250	0	0	1112500	0	1	1
C4LXA6	C4LXA6	4	4	4		EHI_098230	>tr|C4LXA6|C4LXA6_ENTHI Putative uncharacterized protein OS=Entamoeba histolytica GN=EHI_098230 PE=4 SV=1	1	4	4	4	2	2	3	2	2	3	2	2	3	38.8	38.8	38.8	17.726	160	160	2	2	3	7.4808E-20	15.6	26.9	33.1	25771000	3728200	9178100	12864000	3221300	466030	1147300	1608100	0	3742600	6361800	2	1	2
C4LXB1;P42649	C4LXB1;P42649	8;7	8;7	6;6	14-3-3 protein 2	EHI_098280	>tr|C4LXB1|C4LXB1_ENTHI 14-3-3 protein 2 OS=Entamoeba histolytica GN=EHI_098280 PE=3 SV=1;>sp|P42649|14332_ENTHI 14-3-3 protein 2 OS=Entamoeba histolytica PE=3 SV=1	2	8	8	6	5	4	7	5	4	7	4	3	5	32.4	32.4	23.9	27.566	238	238;238	5	4	7	1.9012E-31	21	21	32.4	61338000	9720200	30963000	20655000	3608100	571780	1821300	1215000	10329000	13446000	8241900	5	5	4
C4LXB9	C4LXB9	4	4	4		EHI_098360	>tr|C4LXB9|C4LXB9_ENTHI Glycogen debranching enzyme, putative OS=Entamoeba histolytica GN=EHI_098360 PE=4 SV=1	1	4	4	4	3	3	4	3	3	4	3	3	4	3.4	3.4	3.4	165.55	1428	1428	3	3	4	3.8969E-20	2.8	2.8	3.4	8110100	2365900	3221000	2523200	108130	31546	42946	33642	2763900	1133800	981820	1	2	3
C4LXC1	C4LXC1	5	5	5		EHI_098390	>tr|C4LXC1|C4LXC1_ENTHI Putative uncharacterized protein OS=Entamoeba histolytica GN=EHI_098390 PE=4 SV=1	1	5	5	5	2	2	4	2	2	4	2	2	4	12	12	12	69.318	601	601	3	2	4	1.8599E-18	5.2	3.5	10	5955900	869900	1551200	3534800	175170	25585	45623	103970	0	0	1832500	2	2	3
C4LXC8	C4LXC8	6	6	6			>tr|C4LXC8|C4LXC8_ENTHI 60S ribosomal protein L18, putative OS=Entamoeba histolytica GN=EHI_079190 PE=4 SV=1	1	6	6	6	6	6	6	6	6	6	6	6	6	33.9	33.9	33.9	18.993	168	168	8	7	7	2.5856E-22	33.9	33.9	33.9	201020000	22609000	84815000	93596000	25127000	2826100	10602000	11699000	25469000	29979000	47427000	6	7	5
C4LXD1;B1N494	C4LXD1	10;3	10;3	10;3		EHI_098510	>tr|C4LXD1|C4LXD1_ENTHI Putative uncharacterized protein OS=Entamoeba histolytica GN=EHI_098510 PE=4 SV=1	2	10	10	10	9	6	8	9	6	8	9	6	8	8.5	8.5	8.5	187.93	1725	1725;861	9	6	8	4.5908E-32	7.9	6	7.1	40162000	8838600	19418000	11905000	461630	101590	223190	136840	8492800	7780200	6005100	4	2	3
C4LXD7;Q8MTW2	C4LXD7;Q8MTW2	15;14	15;14	15;14		EHI_098570;ald	>tr|C4LXD7|C4LXD7_ENTHI Fructose-1,6-bisphosphate aldolase, putative OS=Entamoeba histolytica GN=EHI_098570 PE=4 SV=1;>tr|Q8MTW2|Q8MTW2_ENTHI Putative fructose-1,6-bisphosphate aldolase (Fragment) OS=Entamoeba histolytica GN=ald PE=4 SV=1	2	15	15	15	9	11	14	9	11	14	9	11	14	55.2	55.2	55.2	36.216	330	330;326	9	12	17	8.5506E-70	31.5	38.5	52.7	233010000	31968000	78091000	122950000	11096000	1522300	3718600	5854800	43351000	34537000	47048000	6	6	16
C4LXE4;C4MAE2	C4LXE4;C4MAE2	2;1	2;1	2;1		EHI_130660;EHI_172140	>tr|C4LXE4|C4LXE4_ENTHI Microtubule associated protein, putative OS=Entamoeba histolytica GN=EHI_130660 PE=3 SV=1;>tr|C4MAE2|C4MAE2_ENTHI Putative uncharacterized protein OS=Entamoeba histolytica GN=EHI_172140 PE=3 SV=1	2	2	2	2	2	2	2	2	2	2	2	2	2	11.6	11.6	11.6	14.812	129	129;134	2	2	2	7.7249E-05	11.6	11.6	11.6	4330200	636700	2055900	1637600	866030	127340	411170	327520	0	754480	863930	0	1	1
P51555;C4LXE8	P51555;C4LXE8	16;16	16;16	16;16	Enolase 1	ENL-1;EHI_130700	>sp|P51555|ENO1_ENTHI Enolase 1 OS=Entamoeba histolytica GN=ENL-1 PE=1 SV=1;>tr|C4LXE8|C4LXE8_ENTHI Enolase, putative OS=Entamoeba histolytica GN=EHI_130700 PE=3 SV=1	2	16	16	16	15	15	14	15	15	14	15	15	14	51.1	51.1	51.1	47.327	436	436;436	21	19	21	2.1732E-174	48.2	46.8	44.5	560180000	91767000	245490000	222920000	28009000	4588400	12274000	11146000	82193000	91105000	100110000	17	16	17
C4LXF0	C4LXF0	1	1	1		EHI_130720	>tr|C4LXF0|C4LXF0_ENTHI Putative uncharacterized protein OS=Entamoeba histolytica GN=EHI_130720 PE=4 SV=1	1	1	1	1	0	0	1	0	0	1	0	0	1	7.5	7.5	7.5	22.765	200	200			1	0.00034595	0	0	7.5	694700	0	0	694700	53439	0	0	53439	0	0	360150	0	0	1
C4LXF2	C4LXF2	3	3	3		EHI_130740	>tr|C4LXF2|C4LXF2_ENTHI Putative uncharacterized protein OS=Entamoeba histolytica GN=EHI_130740 PE=4 SV=1	1	3	3	3	0	3	1	0	3	1	0	3	1	16.4	16.4	16.4	27.846	244	244		3	1	2.7827E-06	0	16.4	4.9	2117200	0	1657000	460230	192470	0	150630	41839	0	620150	0	0	2	0
C4LXF6;B1N2N0	C4LXF6	3;1	3;1	3;1		EHI_130880	>tr|C4LXF6|C4LXF6_ENTHI Putative uncharacterized protein OS=Entamoeba histolytica GN=EHI_130880 PE=4 SV=1	2	3	3	3	2	2	3	2	2	3	2	2	3	6.8	6.8	6.8	58.355	503	503;161	2	2	3	8.0816E-14	4.4	4.4	6.8	13300000	3380300	4554800	5365200	700010	177910	239720	282380	3369700	1715400	0	1	1	1
C4LXG8	C4LXG8	11	11	11		EHI_131000	>tr|C4LXG8|C4LXG8_ENTHI Putative uncharacterized protein OS=Entamoeba histolytica GN=EHI_131000 PE=4 SV=1	1	11	11	11	11	11	9	11	11	9	11	11	9	58.2	58.2	58.2	33.634	299	299	13	12	9	1.005E-69	58.2	58.2	47.2	98822000	19178000	49813000	29831000	7601700	1475200	3831700	2294700	14494000	17588000	18231000	6	11	2
C4LXH7	C4LXH7	1	1	1		EHI_131090	>tr|C4LXH7|C4LXH7_ENTHI Ubiquitin carboxyl-terminal hydrolase, putative OS=Entamoeba histolytica GN=EHI_131090 PE=4 SV=1	1	1	1	1	0	1	0	0	1	0	0	1	0	2.4	2.4	2.4	39.302	337	337		1		0.013024	0	2.4	0	376950	0	376950	0	20942	0	20942	0	0	141080	0	0	1	0
C4LXI1	C4LXI1	1	1	1		EHI_131130	>tr|C4LXI1|C4LXI1_ENTHI Putative uncharacterized protein OS=Entamoeba histolytica GN=EHI_131130 PE=4 SV=1	1	1	1	1	0	1	1	0	1	1	0	1	1	3	3	3	45.982	406	406		1	1	0.00022957	0	3	3	4018500	0	669340	3349200	401850	0	66934	334920	0	0	1736300	0	0	1
C4LXI4;C4LYD6	C4LXI4;C4LYD6	3;3	3;3	3;3		EHI_131160;EHI_007990	>tr|C4LXI4|C4LXI4_ENTHI Putative uncharacterized protein OS=Entamoeba histolytica GN=EHI_131160 PE=4 SV=1;>tr|C4LYD6|C4LYD6_ENTHI Putative uncharacterized protein OS=Entamoeba histolytica GN=EHI_007990 PE=4 SV=1	2	3	3	3	1	2	3	1	2	3	1	2	3	13.1	13.1	13.1	40.113	351	351;353	1	2	3	1.2336E-05	5.4	10.8	13.1	6060100	135530	3395700	2528900	275460	6160.2	154350	114950	0	1307800	1274100	0	0	3
C4LXL1;Q9NIP7;O77162	C4LXL1;Q9NIP7;O77162	5;4;3	5;4;3	5;4;3		ARF	>tr|C4LXL1|C4LXL1_ENTHI ADP-ribosylation factor, putative OS=Entamoeba histolytica GN=EHI_073470 PE=1 SV=1;>tr|Q9NIP7|Q9NIP7_ENTHI ADP-ribosylation factor (Fragment) OS=Entamoeba histolytica PE=2 SV=1;>tr|O77162|O77162_ENTHI ADP-ribosylation factor (Fragme	3	5	5	5	5	5	5	5	5	5	5	5	5	38.5	38.5	38.5	19.892	174	174;170;113	7	5	5	1.2858E-37	38.5	38.5	38.5	82180000	19606000	44816000	17758000	8218000	1960600	4481600	1775800	15187000	16262000	6947900	3	4	2
C4LXL6	C4LXL6	1	1	1		EHI_073560	>tr|C4LXL6|C4LXL6_ENTHI Phosphatidylinositol 3-kinase 1, putative OS=Entamoeba histolytica GN=EHI_073560 PE=4 SV=1	1	1	1	1	1	1	0	1	1	0	1	1	0	0.9	0.9	0.9	95.926	814	814	1	1		0.026921	0.9	0.9	0	2392600	722960	1669700	0	50907	15382	35525	0	0	624900	0	1	0	0	+
C4LXL8	C4LXL8	1	1	1		EHI_073580	>tr|C4LXL8|C4LXL8_ENTHI Leucine-rich repeat containing protein OS=Entamoeba histolytica GN=EHI_073580 PE=4 SV=1	1	1	1	1	1	1	1	1	1	1	1	1	1	5	5	5	55.918	504	504	1	1	1	9.6007E-06	5	5	5	2283600	539950	1296700	446960	91343	21598	51867	17878	0	0	231710	0	1	0
C4LXM0	C4LXM0	9	9	9			>tr|C4LXM0|C4LXM0_ENTHI 40S ribosomal protein S15a, putative OS=Entamoeba histolytica GN=EHI_073600 PE=3 SV=1	1	9	9	9	5	6	8	5	6	8	5	6	8	76.2	76.2	76.2	14.67	130	130	6	8	11	2.4834E-86	55.4	63.1	70	190600000	7013200	75305000	108280000	21178000	779240	8367200	12031000	10099000	35396000	45840000	1	4	10
C4LXN0	C4LXN0	1	1	1		EHI_013870	>tr|C4LXN0|C4LXN0_ENTHI Dimethyladenosine transferase, putative OS=Entamoeba histolytica GN=EHI_013870 PE=3 SV=1	1	1	1	1	0	0	1	0	0	1	0	0	1	2.4	2.4	2.4	33.686	295	295			1	0.073128	0	0	2.4	529230	0	0	529230	29402	0	0	29402	0	0	274370	0	0	1	+
C4LXN2;B1N442;O15598;B1N350	C4LXN2;B1N442;O15598;B1N350	14;13;11;10	14;13;11;10	2;2;2;0	40S ribosomal protein S6	EHI_013890;EHI_199990;EHI_124190	>tr|C4LXN2|C4LXN2_ENTHI 40S ribosomal protein S6 OS=Entamoeba histolytica GN=EHI_013890 PE=3 SV=1;>tr|B1N442|B1N442_ENTHI 40S ribosomal protein S6 OS=Entamoeba histolytica GN=EHI_199990 PE=3 SV=1;>tr|O15598|O15598_ENTHI Ribosomal protein S6 (Fragment) OS=E	4	14	14	2	10	12	12	10	12	12	2	2	2	41.7	41.7	3.4	29.75	266	266;269;162;408	12	15	14	3.4213E-71	27.4	41.7	39.1	413510000	33708000	163880000	215920000	41351000	3370800	16388000	21592000	32037000	61550000	110510000	4	9	10
Q5NSZ4;C4M2C0;C4LXP5	Q5NSZ4;C4M2C0;C4LXP5	5;5;5	5;5;5	5;5;5		EhRabX22;EHI_157890;EHI_014060	>tr|Q5NSZ4|Q5NSZ4_ENTHI Small GTPase EhRabX22 (Fragment) OS=Entamoeba histolytica GN=EhRabX22 PE=3 SV=1;>tr|C4M2C0|C4M2C0_ENTHI Rab family GTPase OS=Entamoeba histolytica GN=EHI_157890 PE=3 SV=1;>tr|C4LXP5|C4LXP5_ENTHI Rab family GTPase OS=Entamoeba histol	3	5	5	5	1	2	5	1	2	5	1	2	5	31.8	31.8	31.8	21.549	192	192;196;196	1	2	5	3.0335E-20	7.8	12	31.8	9959000	502860	3983700	5472400	829920	41905	331980	456040	0	2305900	2022100	0	0	5
C4LXQ8	C4LXQ8	1	1	1		EHI_014200	>tr|C4LXQ8|C4LXQ8_ENTHI Putative uncharacterized protein OS=Entamoeba histolytica GN=EHI_014200 PE=4 SV=1	1	1	1	1	0	0	1	0	0	1	0	0	1	2.5	2.5	2.5	55.606	481	481			1	0.0041719	0	0	2.5	319710	0	0	319710	13900	0	0	13900	0	0	165740	0	0	1
C4LXS4	C4LXS4	7	7	7		EHI_014400	>tr|C4LXS4|C4LXS4_ENTHI Putative uncharacterized protein OS=Entamoeba histolytica GN=EHI_014400 PE=4 SV=1	1	7	7	7	7	5	5	7	5	5	7	5	5	37.6	37.6	37.6	24.46	210	210	9	7	6	5.3544E-38	37.6	23.8	29.5	77082000	26861000	36563000	13657000	5138800	1790700	2437600	910480	26185000	15533000	5907900	8	2	2
C4LXS8	C4LXS8	2	2	2		EHI_087350	>tr|C4LXS8|C4LXS8_ENTHI Putative uncharacterized protein OS=Entamoeba histolytica GN=EHI_087350 PE=4 SV=1	1	2	2	2	1	0	1	1	0	1	1	0	1	5.1	5.1	5.1	57.079	493	493	1		1	3.8068E-06	1.4	0	3.7	1012600	468700	0	543940	32666	15119	0	17546	0	0	281990	1	0	1
C4LXT9	C4LXT9	3	3	3		EHI_087570	>tr|C4LXT9|C4LXT9_ENTHI Endoribonuclease L-PSP, putative OS=Entamoeba histolytica GN=EHI_087570 PE=1 SV=1	1	3	3	3	2	3	2	2	3	2	2	3	2	30.7	30.7	30.7	13.382	127	127	2	3	2	1.2079E-14	23.6	30.7	22.8	8702600	728030	6499400	1475100	1087800	91003	812430	184390	1099300	2063900	762030	1	2	0
C4LXV4	C4LXV4	2	2	2		EHI_087740	>tr|C4LXV4|C4LXV4_ENTHI Putative uncharacterized protein OS=Entamoeba histolytica GN=EHI_087740 PE=4 SV=1	1	2	2	2	0	2	1	0	2	1	0	2	1	4.2	4.2	4.2	76.259	670	670		2	1	0.0015809	0	4.2	2.8	3170000	0	2493000	676910	90570	0	71230	19340	0	933060	0	0	2	0
C4M173;C4LXX0	C4M173;C4LXX0	6;6	6;6	6;6		EHI_107320;EHI_035390	>tr|C4M173|C4M173_ENTHI Phosphatidylinositol-glycan biosynthesis class O protein, putative OS=Entamoeba histolytica GN=EHI_107320 PE=4 SV=1;>tr|C4LXX0|C4LXX0_ENTHI Phosphatidylinositol-glycan biosynthesis class O protein, putative OS=Entamoeba histolytica	2	6	6	6	6	5	5	6	5	5	6	5	5	8.8	8.8	8.8	99.503	866	866;870	6	5	5	2.5985E-35	8.8	7.6	7.6	25364000	4758500	12166000	8440100	1268200	237930	608280	422010	4746900	4852000	4088500	3	2	3
C4LXX4	C4LXX4	6	6	6		EHI_035430	>tr|C4LXX4|C4LXX4_ENTHI Putative uncharacterized protein OS=Entamoeba histolytica GN=EHI_035430 PE=4 SV=1	1	6	6	6	5	3	4	5	3	4	5	3	4	5.5	5.5	5.5	208.23	1801	1801	5	3	4	2.9696E-16	4.3	2.8	3.9	8995100	2551200	3236500	3207400	93699	26576	33714	33410	2689300	1408400	1327700	4	1	2
C4LXX5	C4LXX5	22	1	0		EHI_035440	>tr|C4LXX5|C4LXX5_ENTHI 60S ribosomal protein L4, putative OS=Entamoeba histolytica GN=EHI_035440 PE=4 SV=1	1	22	1	0	15	17	21	1	1	1	0	0	0	42.9	3.9	0	47.396	431	431	2	2	2	8.3142E-172	33.2	35.7	42.7	19134000	3220800	11842000	4071500	869730	146400	538260	185070	2684700	4817500	2261300	1	2	0
C4M9M7;C4LXX7	C4M9M7;C4LXX7	7;7	7;7	7;7		EHI_112880;EHI_035460	>tr|C4M9M7|C4M9M7_ENTHI 40S ribosomal protein S13, putative OS=Entamoeba histolytica GN=EHI_112880 PE=4 SV=1;>tr|C4LXX7|C4LXX7_ENTHI 40S ribosomal protein S13, putative OS=Entamoeba histolytica GN=EHI_035460 PE=4 SV=1	2	7	7	7	6	7	7	6	7	7	6	7	7	40.5	40.5	40.5	16.659	148	148;151	8	9	10	3.5076E-61	35.8	40.5	40.5	216410000	23289000	88528000	104590000	24046000	2587700	9836400	11621000	18294000	30932000	55492000	3	9	7
C4LXY2	C4LXY2	3	3	3		EHI_035510	>tr|C4LXY2|C4LXY2_ENTHI Putative uncharacterized protein OS=Entamoeba histolytica GN=EHI_035510 PE=4 SV=1	1	3	3	3	3	3	2	3	3	2	3	3	2	12.6	12.6	12.6	28.658	262	262	4	4	3	1.2049E-15	12.6	12.6	8.4	49377000	14394000	26562000	8421700	4488800	1308500	2414700	765610	13607000	8921300	6173000	4	3	3
C4LXZ0	C4LXZ0	9	9	9	60S ribosomal protein L18a		>tr|C4LXZ0|C4LXZ0_ENTHI 60S ribosomal protein L18a OS=Entamoeba histolytica GN=EHI_035600 PE=3 SV=1	1	9	9	9	5	8	9	5	8	9	5	8	9	53.2	53.2	53.2	20.093	173	173	8	11	12	2.4021E-43	30.6	49.1	53.2	333590000	20859000	110140000	202600000	33359000	2085900	11014000	20260000	31973000	39662000	95476000	2	5	11
C4LXZ9;Q03077	C4LXZ9;Q03077	16;15	14;13	8;7	Galactose-inhibitable lectin 35 kDa subunit	EHI_035690	>tr|C4LXZ9|C4LXZ9_ENTHI Galactose-inhibitable lectin 35 kDa subunit OS=Entamoeba histolytica GN=EHI_035690 PE=4 SV=1;>sp|Q03077|GIL2_ENTHI Galactose-inhibitable lectin 35 kDa subunit OS=Entamoeba histolytica PE=2 SV=1	2	16	14	8	15	15	16	13	13	14	7	7	8	62.5	55.9	37.8	33.594	288	288;288	16	16	17	5.3144E-65	50.3	50.3	62.5	360260000	84580000	149220000	126450000	18961000	4451600	7853900	6655500	91649000	44530000	56970000	12	8	14
C4LY07	C4LY07	7	7	7		EHI_035800	>tr|C4LY07|C4LY07_ENTHI Ras GTPase activating protein, putative OS=Entamoeba histolytica GN=EHI_035800 PE=4 SV=1	1	7	7	7	4	6	3	4	6	3	4	6	3	13	13	13	90.364	787	787	4	7	3	6.5666E-37	7.9	10.9	5.8	26493000	4549600	15262000	6682000	679320	116660	391330	171330	4474800	4067400	5014300	2	3	3
C4LY16	C4LY16	9	9	2		EHI_177620	>tr|C4LY16|C4LY16_ENTHI Calcium binding family protein OS=Entamoeba histolytica GN=EHI_177620 PE=4 SV=1	1	9	9	2	8	9	9	8	9	9	2	2	2	67.1	67.1	13.7	16.888	146	146	9	12	11	1.5965E-118	67.1	67.1	67.1	224650000	28940000	124080000	71637000	22465000	2894000	12408000	7163700	33171000	42961000	35563000	4	12	7
C4LY17	C4LY17	4	4	4		EHI_177640	>tr|C4LY17|C4LY17_ENTHI Putative uncharacterized protein OS=Entamoeba histolytica GN=EHI_177640 PE=4 SV=1	1	4	4	4	2	3	3	2	3	3	2	3	3	7.2	7.2	7.2	55.625	486	486	2	3	3	1.8648E-14	3.5	5.8	4.9	12087000	1690700	7436400	2959600	805790	112720	495760	197310	1901500	2116400	1990400	2	1	2
C4LY18	C4LY18	1	1	1		EHI_177650	>tr|C4LY18|C4LY18_ENTHI RNA recognition motif domain containing protein OS=Entamoeba histolytica GN=EHI_177650 PE=4 SV=1	1	1	1	1	0	0	1	0	0	1	0	0	1	5.3	5.3	5.3	21.812	187	187			1	0.0044808	0	0	5.3	865630	0	0	865630	96181	0	0	96181	0	0	448770	0	0	1
Q5KTW3;Q5KTW4;C4LY19	Q5KTW3;Q5KTW4;C4LY19	2;2;2	2;2;2	2;2;2		EHI_177660	>tr|Q5KTW3|Q5KTW3_ENTHI Isoleucyl tRNA synthetase (Fragment) OS=Entamoeba histolytica PE=2 SV=1;>tr|Q5KTW4|Q5KTW4_ENTHI Isoleucyl tRNA synthetase (Fragment) OS=Entamoeba histolytica PE=3 SV=1;>tr|C4LY19|C4LY19_ENTHI Isoleucyl-tRNA synthetase, putative OS=E	3	2	2	2	1	1	2	1	1	2	1	1	2	3.7	3.7	3.7	78.792	677	677;826;1056	1	1	2	1.4996E-09	2.2	2.2	3.7	2010300	122160	385570	1502600	57438	3490.3	11016	42932	0	0	778990	0	1	2
Q9NCN4;C4LY22	Q9NCN4;C4LY22	5;5	5;5	5;5		EHI_176970	>tr|Q9NCN4|Q9NCN4_ENTHI Cdc48-like protein OS=Entamoeba histolytica PE=3 SV=1;>tr|C4LY22|C4LY22_ENTHI Cdc48-like protein, putative OS=Entamoeba histolytica GN=EHI_176970 PE=3 SV=1	2	5	5	5	3	3	5	3	3	5	3	3	5	10.8	10.8	10.8	86.332	772	772;772	3	3	5	3.6913E-26	7.8	7.8	10.8	13529000	1675800	5722100	6131100	270580	33516	114440	122620	1835800	2690900	2469200	1	1	6
C4LY32	C4LY32	8	8	8		EHI_177180	>tr|C4LY32|C4LY32_ENTHI Putative uncharacterized protein OS=Entamoeba histolytica GN=EHI_177180 PE=4 SV=1	1	8	8	8	8	8	8	8	8	8	8	8	8	25.8	25.8	25.8	35.236	302	302	9	9	10	1.3452E-37	25.8	25.8	25.8	72188000	14599000	29748000	27841000	3609400	729970	1487400	1392100	14394000	10443000	13629000	8	3	5
C4LY33	C4LY33	3	3	3		EHI_177190	>tr|C4LY33|C4LY33_ENTHI Putative uncharacterized protein OS=Entamoeba histolytica GN=EHI_177190 PE=4 SV=1	1	3	3	3	3	2	0	3	2	0	3	2	0	5.3	5.3	5.3	83.996	713	713	3	2		8.974E-10	5.3	3.8	0	2118100	1069800	1048300	0	70605	35660	34945	0	664180	797980	0	1	2	0
C4LY34	C4LY34	4	4	4		EHI_177300	>tr|C4LY34|C4LY34_ENTHI Putative uncharacterized protein OS=Entamoeba histolytica GN=EHI_177300 PE=4 SV=1	1	4	4	4	1	3	2	1	3	2	1	3	2	7.5	7.5	7.5	68.957	610	610	1	3	2	1.0219E-10	2	6.1	3.4	2733600	243800	878700	1611100	88181	7864.6	28345	51971	0	0	835240	0	1	2
C4LY47;B1N2V6	C4LY47	3;1	3;1	3;1		EHI_177440	>tr|C4LY47|C4LY47_ENTHI Putative uncharacterized protein OS=Entamoeba histolytica GN=EHI_177440 PE=4 SV=1	2	3	3	3	2	2	2	2	2	2	2	2	2	4.7	4.7	4.7	107.87	932	932;152	2	2	2	8.3056E-16	3.6	3.6	2.8	7737300	2070100	3305900	2361300	164620	44044	70338	50241	2047500	1259900	0	0	2	2
C4LY50;O15597	C4LY50	6;1	2;0	2;0		EHI_177470	>tr|C4LY50|C4LY50_ENTHI 40S ribosomal protein S25, putative OS=Entamoeba histolytica GN=EHI_177470 PE=4 SV=1	2	6	2	2	3	4	5	0	0	2	0	0	2	37.2	10.9	10.9	14.712	137	137;129			2	1.4602E-18	19	26.3	29.9	5608600	0	0	5608600	934770	0	0	934770	0	0	2907700	0	0	3
C4LY53	C4LY53	2	2	2		EHI_177500	>tr|C4LY53|C4LY53_ENTHI Putative uncharacterized protein OS=Entamoeba histolytica GN=EHI_177500 PE=4 SV=1	1	2	2	2	1	1	1	1	1	1	1	1	1	10.7	10.7	10.7	24.516	214	214	1	1	1	0.00029845	4.7	4.7	6.1	2365200	390000	722150	1253000	215020	35455	65650	113910	0	270280	0	1	0	1
C4LY68;C4M4T5;B1N5W6	C4LY68;C4M4T5	6;3;1	6;3;1	6;3;1		EHI_051720;EHI_193310	>tr|C4LY68|C4LY68_ENTHI Transporter, major facilitator family OS=Entamoeba histolytica GN=EHI_051720 PE=4 SV=1;>tr|C4M4T5|C4M4T5_ENTHI Transporter, major facilitator family OS=Entamoeba histolytica GN=EHI_193310 PE=4 SV=1	3	6	6	6	4	4	5	4	4	5	4	4	5	19.7	19.7	19.7	58.782	524	524;519;294	4	5	5	1.276E-16	12	12	15.8	13510000	2251500	6421400	4837000	844370	140720	401340	302310	2845100	2376700	1527500	1	3	3
C4M9H4;C4LY73	C4M9H4;C4LY73	3;3	3;3	3;3		EHI_105770;EHI_051790	>tr|C4M9H4|C4M9H4_ENTHI Putative uncharacterized protein OS=Entamoeba histolytica GN=EHI_105770 PE=4 SV=1;>tr|C4LY73|C4LY73_ENTHI Putative uncharacterized protein OS=Entamoeba histolytica GN=EHI_051790 PE=4 SV=1	2	3	3	3	3	3	3	3	3	3	3	3	3	20.6	20.6	20.6	19.511	165	165;165	4	4	4	1.2324E-14	20.6	20.6	20.6	62496000	12579000	29514000	20402000	6943900	1397700	3279400	2266900	11734000	10706000	11763000	2	3	2
C4LY76	C4LY76	1	1	1		EHI_051820	>tr|C4LY76|C4LY76_ENTHI Protein with RhoGEF and ArfGAP domains OS=Entamoeba histolytica GN=EHI_051820 PE=4 SV=1	1	1	1	1	0	0	1	0	0	1	0	0	1	1.4	1.4	1.4	114.15	989	989			1	0.011932	0	0	1.4	555950	0	0	555950	8423.5	0	0	8423.5	0	0	288220	0	0	1
Q7JN53;C4M760;C4LY85;O15575	Q7JN53;C4M760;C4LY85;O15575	4;4;4;2	4;4;4;2	4;4;4;2		EhUBI1;EHI_166800	>tr|Q7JN53|Q7JN53_ENTHI Ubiquitin (Fragment) OS=Entamoeba histolytica PE=2 SV=1;>tr|C4M760|C4M760_ENTHI Ubiquitin OS=Entamoeba histolytica GN=EhUBI1 PE=4 SV=1;>tr|C4LY85|C4LY85_ENTHI Ubiquitin, putative OS=Entamoeba histolytica GN=EHI_166800 PE=4 SV=1;>tr|	4	4	4	4	4	4	4	4	4	4	4	4	4	61.4	61.4	61.4	7.8499	70	70;77;97;62	5	6	7	4.1346E-33	61.4	61.4	61.4	383250000	33061000	204150000	146030000	95811000	8265300	51038000	36508000	55516000	56748000	71986000	4	3	5
C4LY96	C4LY96	6	2	2		EHI_166920	>tr|C4LY96|C4LY96_ENTHI Putative uncharacterized protein OS=Entamoeba histolytica GN=EHI_166920 PE=4 SV=1	1	6	2	2	4	2	4	1	1	2	1	1	2	7.8	2	2	130.91	1151	1151	1	1	2	1.3951E-16	4.3	1.3	4.8	1480100	191370	294260	994460	27409	3543.8	5449.3	18416	0	0	515560	0	1	1
C4M1Y0;C4LYA7;C4M712	C4M1Y0;C4LYA7;C4M712	4;4;3	4;4;3	4;4;3		EHI_164870;EHI_167050;EHI_189940	>tr|C4M1Y0|C4M1Y0_ENTHI 60S ribosomal protein L34, putative OS=Entamoeba histolytica GN=EHI_164870 PE=4 SV=1;>tr|C4LYA7|C4LYA7_ENTHI 60S ribosomal protein L34, putative OS=Entamoeba histolytica GN=EHI_167050 PE=4 SV=1;>tr|C4M712|C4M712_ENTHI 60S ribosomal	3	4	4	4	3	3	3	3	3	3	3	3	3	33.6	33.6	33.6	15.468	137	137;137;137	5	6	6	9.6694E-22	25.5	25.5	24.8	215170000	17622000	65809000	131740000	53792000	4405500	16452000	32934000	15832000	27600000	67116000	2	4	6
C4LYB3	C4LYB3	2	2	2		EHI_167130	>tr|C4LYB3|C4LYB3_ENTHI Filopodin, putative OS=Entamoeba histolytica GN=EHI_167130 PE=4 SV=1	1	2	2	2	0	2	0	0	2	0	0	2	0	1.2	1.2	1.2	180.43	1623	1623		2		0.00038643	0	1.2	0	1728400	0	1728400	0	23676	0	23676	0	0	646870	0	0	2	0
C4LYD0	C4LYD0	5	5	5		EHI_007930	>tr|C4LYD0|C4LYD0_ENTHI Putative uncharacterized protein OS=Entamoeba histolytica GN=EHI_007930 PE=4 SV=1	1	5	5	5	5	4	4	5	4	4	5	4	4	16.3	16.3	16.3	44.602	410	410	7	4	5	7.2343E-27	16.3	14.1	14.1	46992000	14079000	17908000	15005000	2237700	670420	852780	714520	11992000	8032800	7981300	5	2	3
C4LYD4	C4LYD4	6	6	6		EHI_007970	>tr|C4LYD4|C4LYD4_ENTHI Putative uncharacterized protein OS=Entamoeba histolytica GN=EHI_007970 PE=4 SV=1	1	6	6	6	6	6	4	6	6	4	6	6	4	14.9	14.9	14.9	72.282	623	623	6	6	4	7.4696E-37	14.9	14.9	8	33995000	8954600	17211000	7829200	1062300	279830	537850	244660	7594800	5880800	5979300	4	3	1
C4LYD9	C4LYD9	1	1	1		EHI_008030	>tr|C4LYD9|C4LYD9_ENTHI Phosphate transporter, putative OS=Entamoeba histolytica GN=EHI_008030 PE=4 SV=1	1	1	1	1	0	1	1	0	1	1	0	1	1	4.9	4.9	4.9	47.564	432	432		1	1	9.2764E-24	0	4.9	4.9	6675700	0	2252400	4423200	834460	0	281560	552900	0	0	2293100	0	1	1
C4LYE6	C4LYE6	8	8	8		EHI_008120	>tr|C4LYE6|C4LYE6_ENTHI Putative uncharacterized protein OS=Entamoeba histolytica GN=EHI_008120 PE=4 SV=1	1	8	8	8	7	8	7	7	8	7	7	8	7	26.1	26.1	26.1	36.86	329	329	9	10	8	1.2386E-36	23.1	26.1	23.7	154330000	35168000	82420000	36743000	12861000	2930700	6868300	3061900	37395000	30622000	17047000	8	5	2
C4LYF9;C4LTE3;O15595	C4LYF9;C4LTE3	14;13;1	14;13;1	3;2;0		EHI_093580	>tr|C4LYF9|C4LYF9_ENTHI 60S ribosomal protein L6, putative OS=Entamoeba histolytica GN=EHI_093580 PE=4 SV=1;>tr|C4LTE3|C4LTE3_ENTHI 60S ribosomal protein L6, putative OS=Entamoeba histolytica GN=EHI_045300 PE=4 SV=1	3	14	14	3	8	11	13	8	11	13	2	3	2	58.8	58.8	12.7	22.902	204	204;204;92	9	12	15	1.8132E-50	34.8	50.5	53.4	392380000	45027000	170260000	177090000	32698000	3752300	14188000	14758000	55999000	65580000	74219000	10	9	15
C4LYG5	C4LYG5	2	2	2		EHI_093740	>tr|C4LYG5|C4LYG5_ENTHI Putative uncharacterized protein OS=Entamoeba histolytica GN=EHI_093740 PE=4 SV=1	1	2	2	2	1	1	2	1	1	2	1	1	2	10	10	10	36.943	329	329	1	1	2	4.259E-07	3.3	3.3	10	4090300	326550	1339200	2424600	240610	19209	78774	142630	0	0	1257000	0	0	2
C4LYH6	C4LYH6	2	2	2		EHI_093850	>tr|C4LYH6|C4LYH6_ENTHI Viral A-type inclusion protein repeat, putative OS=Entamoeba histolytica GN=EHI_093850 PE=4 SV=1	1	2	2	2	2	2	2	2	2	2	2	2	2	2.3	2.3	2.3	166.33	1387	1387	2	2	2	7.739E-08	2.3	2.3	2.3	3123100	768800	1359000	995310	42205	10389	18365	13450	798400	495220	499810	1	1	1
C4LYH7;Q8I8X1	C4LYH7	3;1	3;1	3;1		EHI_093860	>tr|C4LYH7|C4LYH7_ENTHI MIT domain protein OS=Entamoeba histolytica GN=EHI_093860 PE=4 SV=1	2	3	3	3	0	2	2	0	2	2	0	2	2	7.7	7.7	7.7	75.87	671	671;473		2	2	4.0801E-10	0	5.4	4.8	4723600	0	1536400	3187300	157450	0	51212	106240	0	0	1652400	0	2	1
C4LYI1	C4LYI1	7	7	7		EHI_093900	>tr|C4LYI1|C4LYI1_ENTHI DEAD/DEAH box helicase, putative OS=Entamoeba histolytica GN=EHI_093900 PE=3 SV=1	1	7	7	7	6	7	5	6	7	5	6	7	5	17.9	17.9	17.9	44.04	391	391	6	7	5	8.2872E-23	15.9	17.9	12.8	35919000	3824100	21299000	10795000	1381500	147080	819210	415190	4275900	7344400	5771900	2	5	0
C4LYI2	C4LYI2	1	1	1	Histidine triad nucleotide-binding protein	EHI_093910	>tr|C4LYI2|C4LYI2_ENTHI Putative uncharacterized protein OS=Entamoeba histolytica GN=EHI_093910 PE=1 SV=1	1	1	1	1	0	1	0	0	1	0	0	1	0	12.4	12.4	12.4	12.701	113	113		1		0.0026872	0	12.4	0	1759000	0	1759000	0	251280	0	251280	0	0	658330	0	0	1	0
C4LYI6	C4LYI6	7	7	7		EHI_093950	>tr|C4LYI6|C4LYI6_ENTHI Glycosyltransferase, putative OS=Entamoeba histolytica GN=EHI_093950 PE=4 SV=1	1	7	7	7	6	7	6	6	7	6	6	7	6	20.2	20.2	20.2	50.846	445	445	6	9	6	1.134E-43	14.6	20.2	14.6	49207000	10670000	27050000	11487000	2236700	485000	1229600	522140	10536000	8134300	6656500	5	5	1
C4LYI8	C4LYI8	12	12	12		EHI_093970	>tr|C4LYI8|C4LYI8_ENTHI Putative uncharacterized protein OS=Entamoeba histolytica GN=EHI_093970 PE=4 SV=1	1	12	12	12	10	12	9	10	12	9	10	12	9	26.6	26.6	26.6	68.804	595	595	14	17	12	3.2266E-68	23	26.6	21.3	175780000	44031000	102680000	29066000	6510300	1630800	3803000	1076500	44813000	33866000	18171000	7	9	5
C4LYJ7	C4LYJ7	4	4	4		EHI_094100	>tr|C4LYJ7|C4LYJ7_ENTHI Galactokinase, putative OS=Entamoeba histolytica GN=EHI_094100 PE=3 SV=1	1	4	4	4	3	4	3	3	4	3	3	4	3	18.8	18.8	18.8	43.432	389	389	3	4	3	2.7553E-13	13.4	18.8	13.4	13744000	1663400	9736000	2344200	687180	83171	486800	117210	1405700	3439400	1677500	0	3	2
C4LYM0	C4LYM0	1	1	1		EHI_118720	>tr|C4LYM0|C4LYM0_ENTHI WD domain containing protein OS=Entamoeba histolytica GN=EHI_118720 PE=4 SV=1	1	1	1	1	0	0	1	0	0	1	0	0	1	5.8	5.8	5.8	35.722	327	327			1	6.0175E-13	0	0	5.8	1497800	0	0	1497800	99854	0	0	99854	0	0	776500	0	0	1
C4LYM3	C4LYM3	4	4	4		EHI_118750	>tr|C4LYM3|C4LYM3_ENTHI Putative uncharacterized protein OS=Entamoeba histolytica GN=EHI_118750 PE=4 SV=1	1	4	4	4	3	2	3	3	2	3	3	2	3	34.8	34.8	34.8	15.159	135	135	3	2	3	1.0334E-13	20.7	19.3	26.7	18107000	3154900	4913600	10039000	2263400	394370	614200	1254900	2088800	2300100	5809400	2	1	3
C4LYM9;C4M423;B1N5V3;B1N383;C4LTL5;C4LU62;C4LVK8;C4M6T0;C4LVF1;C4M700;C4LT25;C4M9R8;C4M980;C4M420	C4LYM9	5;2;1;1;1;1;1;1;1;1;1;1;1;1	5;2;1;1;1;1;1;1;1;1;1;1;1;1	4;1;0;0;0;0;0;0;0;0;0;0;0;0		EHI_118810	>tr|C4LYM9|C4LYM9_ENTHI Protein kinase domain containing protein OS=Entamoeba histolytica GN=EHI_118810 PE=4 SV=1	14	5	5	4	5	4	3	5	4	3	4	4	3	6.4	6.4	5.7	122.21	1070	1070;1070;227;1037;1041;1052;1054;1055;1055;1061;1062;1072;1087;1092	5	4	3	1.3843E-19	6.4	5.7	4.4	14590000	3795400	7953400	2840900	260530	67776	142020	50731	3081700	2999700	2163500	1	4	0
C4LYN0	C4LYN0	7	7	7		EHI_118820	>tr|C4LYN0|C4LYN0_ENTHI Putative uncharacterized protein OS=Entamoeba histolytica GN=EHI_118820 PE=4 SV=1	1	7	7	7	7	6	6	7	6	6	7	6	6	26.1	26.1	26.1	63.756	552	552	8	8	6	1.6563E-44	26.1	21.2	20.8	44777000	10796000	23994000	9987000	2035300	490720	1090600	453950	10632000	7307400	5613400	3	3	4
C4LYN2	C4LYN2	11	11	11		EHI_118840	>tr|C4LYN2|C4LYN2_ENTHI Fibrillarin, putative OS=Entamoeba histolytica GN=EHI_118840 PE=3 SV=1	1	11	11	11	7	7	11	7	7	11	7	7	11	42.6	42.6	42.6	32.486	305	305	7	7	14	6.1864E-76	33.8	29.5	42.6	121570000	6633800	51489000	63446000	7598000	414610	3218100	3965400	8065500	20331000	30400000	3	5	11
C4LYN6	C4LYN6	3	3	3		EHI_118880	>tr|C4LYN6|C4LYN6_ENTHI Oligosaccharyl transferase, putative OS=Entamoeba histolytica GN=EHI_118880 PE=4 SV=1	1	3	3	3	2	3	2	2	3	2	2	3	2	6.5	6.5	6.5	81.296	710	710	2	3	2	4.3734E-23	3.8	6.5	3.8	6585800	578430	2922600	3084800	219530	19281	97420	102830	757310	904820	1609400	1	2	1
Q24843;C4LYQ0;Q7JN17	Q24843;C4LYQ0;Q7JN17	7;7;6	7;7;6	6;6;5		K18;EHI_004370	>tr|Q24843|Q24843_ENTHI Antigen OS=Entamoeba histolytica GN=K18 PE=2 SV=1;>tr|C4LYQ0|C4LYQ0_ENTHI Putative uncharacterized protein OS=Entamoeba histolytica GN=EHI_004370 PE=4 SV=1;>tr|Q7JN17|Q7JN17_ENTHI Antigen (Fragment) OS=Entamoeba histolytica GN=K18 P	3	7	7	6	6	6	6	6	6	6	5	5	6	31	31	29	39.295	335	335;335;237	8	9	8	1.8131E-58	25.7	25.7	29	37525000	5645400	19659000	12220000	1705700	256610	893580	555480	6357400	7440600	5540500	4	5	3
C4LYR0	C4LYR0	4	4	4	Thioredoxin	EHI_004490	>tr|C4LYR0|C4LYR0_ENTHI Thioredoxin OS=Entamoeba histolytica GN=EHI_004490 PE=3 SV=1	1	4	4	4	4	4	4	4	4	4	4	4	4	57.3	57.3	57.3	11.632	103	103	5	5	5	2.3248E-39	57.3	57.3	57.3	42146000	7484600	25261000	9400800	8429200	1496900	5052200	1880200	7635200	10069000	4108000	3	4	2
Q5FZL6;C4LYS4	Q5FZL6;C4LYS4	18;18	18;18	18;18		NSF;EHI_004640	>tr|Q5FZL6|Q5FZL6_ENTHI N-ethylmaleimide-sensitive factor OS=Entamoeba histolytica GN=NSF PE=3 SV=1;>tr|C4LYS4|C4LYS4_ENTHI Vesicle-fusing ATPase, putative OS=Entamoeba histolytica GN=EHI_004640 PE=3 SV=1	2	18	18	18	14	16	16	14	16	16	14	16	16	33.1	33.1	33.1	82.46	734	734;736	15	17	18	4.984E-83	27	30	29.7	102440000	15046000	55263000	32127000	2134100	313460	1151300	669320	15703000	20032000	16650000	9	12	9
C4LYT1;B1N312	C4LYT1	4;1	4;1	4;1		EHI_010340	>tr|C4LYT1|C4LYT1_ENTHI Putative uncharacterized protein OS=Entamoeba histolytica GN=EHI_010340 PE=4 SV=1	2	4	4	4	4	3	3	4	3	3	4	3	3	10.1	10.1	10.1	64.06	554	554;164	4	3	3	3.5934E-15	10.1	9.9	4	36019000	9735500	17608000	8675500	2001100	540860	978230	481970	6321700	5477700	9023800	1	2	1
C4LYT2	C4LYT2	1	1	1		EHI_010350	>tr|C4LYT2|C4LYT2_ENTHI Putative uncharacterized protein OS=Entamoeba histolytica GN=EHI_010350 PE=4 SV=1	1	1	1	1	1	1	1	1	1	1	1	1	1	9	9	9	15.09	133	133	1	1	1	0.00044713	9	9	9	7967100	958240	3581300	3427600	7967100	958240	3581300	3427600	0	0	1777000	1	1	0
C4LYT8	C4LYT8	1	1	1		EHI_010510	>tr|C4LYT8|C4LYT8_ENTHI Putative uncharacterized protein OS=Entamoeba histolytica GN=EHI_010510 PE=4 SV=1	1	1	1	1	1	1	0	1	1	0	1	1	0	3.8	3.8	3.8	38.74	338	338	1	1		0.00012781	3.8	3.8	0	1854300	310240	1544100	0	132450	22160	110290	0	0	577900	0	0	1	0
C4LYU4	C4LYU4	3	3	3		EHI_010570	>tr|C4LYU4|C4LYU4_ENTHI Putative uncharacterized protein OS=Entamoeba histolytica GN=EHI_010570 PE=4 SV=1	1	3	3	3	2	3	3	2	3	3	2	3	3	12.9	12.9	12.9	33.329	287	287	2	3	3	1.2426E-19	7.7	12.9	12.9	7984000	1053000	3382600	3548400	499000	65815	211410	221770	0	1540700	1564800	0	2	1
C4LYV2	C4LYV2	8	4	3		EHI_010650	>tr|C4LYV2|C4LYV2_ENTHI 60S ribosomal protein L7, putative OS=Entamoeba histolytica GN=EHI_010650 PE=4 SV=1	1	8	4	3	7	6	6	3	3	2	3	3	1	39.6	19.1	16.1	25.73	230	230	3	3	2	1.2049E-31	36.5	33	33	24738000	4132900	16954000	3650800	2748600	459210	1883800	405640	4387100	6091200	0	2	1	1
C4LYV8	C4LYV8	5	5	5		EHI_010710	>tr|C4LYV8|C4LYV8_ENTHI Putative uncharacterized protein OS=Entamoeba histolytica GN=EHI_010710 PE=4 SV=1	1	5	5	5	5	5	5	5	5	5	5	5	5	18.4	18.4	18.4	46.332	423	423	6	6	5	1.7763E-31	18.4	18.4	18.4	48703000	10467000	25990000	12245000	2705700	581530	1443900	680280	11048000	8530100	6964700	6	5	5
C4LYW0	C4LYW0	1	1	1		EHI_010730	>tr|C4LYW0|C4LYW0_ENTHI Vacuolar sorting protein 26, putative OS=Entamoeba histolytica GN=EHI_010730 PE=4 SV=1	1	1	1	1	1	1	1	1	1	1	1	1	1	6	6	6	45.294	398	398	1	1	1	9.5801E-10	6	6	6	5413800	643700	2973300	1796800	300770	35761	165180	99820	0	0	931490	0	1	0
C4LYW9	C4LYW9	5	5	5		EHI_117850	>tr|C4LYW9|C4LYW9_ENTHI Putative uncharacterized protein OS=Entamoeba histolytica GN=EHI_117850 PE=4 SV=1	1	5	5	5	5	5	5	5	5	5	5	5	5	36.1	36.1	36.1	17.606	155	155	6	5	6	1.2599E-30	36.1	36.1	36.1	65822000	15011000	24225000	26586000	9403100	2144400	3460800	3798000	14754000	12338000	10768000	4	2	4
Q5NT12;C4LYX3;Q5NT13	Q5NT12;C4LYX3	5;5;1	5;5;1	5;5;1		EhRabP2;EHI_117890	>tr|Q5NT12|Q5NT12_ENTHI Small GTPase EhRabP2 (Fragment) OS=Entamoeba histolytica GN=EhRabP2 PE=3 SV=1;>tr|C4LYX3|C4LYX3_ENTHI Rab family GTPase OS=Entamoeba histolytica GN=EHI_117890 PE=3 SV=1	3	5	5	5	5	5	5	5	5	5	5	5	5	26.4	26.4	26.4	22.609	201	201;203;203	5	5	5	3.6063E-24	26.4	26.4	26.4	23645000	3951000	12457000	7237700	1688900	282210	889750	516980	3758400	4762500	3844300	2	2	3
Q1EQ30;C4LYY9	Q1EQ30;C4LYY9	3;3	3;3	3;3		EHI_118050	>tr|Q1EQ30|Q1EQ30_ENTHI Alpha2-COP OS=Entamoeba histolytica PE=4 SV=1;>tr|C4LYY9|C4LYY9_ENTHI Coatomer alpha subunit, putative OS=Entamoeba histolytica GN=EHI_118050 PE=4 SV=1	2	3	3	3	0	1	2	0	1	2	0	1	2	4.8	4.8	4.8	96.771	860	860;866		1	2	3.9926E-10	0	1.9	2.9	3995800	0	999490	2996400	67726	0	16941	50786	0	0	1553400	0	1	2
C4LYZ1	C4LYZ1	4	4	4		EHI_118070	>tr|C4LYZ1|C4LYZ1_ENTHI Putative uncharacterized protein OS=Entamoeba histolytica GN=EHI_118070 PE=4 SV=1	1	4	4	4	3	4	3	3	4	3	3	4	3	7.2	7.2	7.2	86.614	767	767	3	4	3	9.5526E-19	5.7	7.2	5.7	13103000	2893600	7857200	2352500	409480	90425	245540	73516	3306500	2161700	1585700	3	1	0
C4LYZ8	C4LYZ8	1	1	1		EHI_118140	>tr|C4LYZ8|C4LYZ8_ENTHI Putative uncharacterized protein OS=Entamoeba histolytica GN=EHI_118140 PE=4 SV=1	1	1	1	1	1	1	1	1	1	1	1	1	1	5.8	5.8	5.8	26.23	224	224	1	2	1	4.4283E-08	5.8	5.8	5.8	4196500	656300	2453200	1087000	699410	109380	408860	181170	0	0	563540	0	1	1
C4LZ08	C4LZ08	2	2	2		EHI_118260	>tr|C4LZ08|C4LZ08_ENTHI Diaphanous protein, homolog 1, putative OS=Entamoeba histolytica GN=EHI_118260 PE=4 SV=1	1	2	2	2	0	1	1	0	1	1	0	1	1	1.9	1.9	1.9	130.86	1176	1176		1	1	1.0867E-06	0	0.8	1.1	937860	0	673740	264120	14887	0	10694	4192.3	0	0	136930	0	1	1
C4LZ12	C4LZ12	8	8	8		EHI_009240	>tr|C4LZ12|C4LZ12_ENTHI Tyrosyl-tRNA synthetase, putative OS=Entamoeba histolytica GN=EHI_009240 PE=4 SV=1	1	8	8	8	8	7	3	8	7	3	8	7	3	28.5	28.5	28.5	41.86	369	369	8	7	3	1.1006E-36	28.5	23.8	12.2	23478000	9000700	11252000	3225100	1173900	450040	562610	161250	8378900	3950100	2555100	7	2	2
C4LZ19	C4LZ19	3	3	3		EHI_009410	>tr|C4LZ19|C4LZ19_ENTHI Putative uncharacterized protein OS=Entamoeba histolytica GN=EHI_009410 PE=4 SV=1	1	3	3	3	2	3	2	2	3	2	2	3	2	6.8	6.8	6.8	67.705	601	601	4	5	4	7.6313E-16	4.5	6.8	4.5	25873000	5135300	13083000	7654700	1176000	233420	594670	347940	5485000	4489100	4026000	3	3	0
C4M367;C4LZ42;P48151	C4M367;C4LZ42;P48151	9;9;8	9;9;8	9;9;8	40S ribosomal protein S18	EHI_086120;RPS18	>tr|C4M367|C4M367_ENTHI 40S ribosomal protein S18, putative OS=Entamoeba histolytica GN=EHI_086120 PE=3 SV=1;>tr|C4LZ42|C4LZ42_ENTHI 40S ribosomal protein S18, putative OS=Entamoeba histolytica GN=EHI_009680 PE=3 SV=1;>sp|P48151|RS18_ENTHI 40S ribosomal pr	3	9	9	9	6	8	9	6	8	9	6	8	9	45.5	45.5	45.5	16.314	143	143;155;155	8	10	11	9.5296E-45	41.3	45.5	45.5	419420000	49450000	168840000	201130000	46602000	5494400	18760000	22348000	54653000	60137000	100620000	5	7	11
O76753;C4LZ50;B1N321	O76753;C4LZ50;B1N321	8;8;4	8;8;4	8;8;4		abp2;EHI_104390;EHI_094030	>tr|O76753|O76753_ENTHI Actin binding protein (Fragment) OS=Entamoeba histolytica GN=abp2 PE=2 SV=1;>tr|C4LZ50|C4LZ50_ENTHI Actin binding protein, putative OS=Entamoeba histolytica GN=EHI_104390 PE=4 SV=1;>tr|B1N321|B1N321_ENTHI Actin binding protein, puta	3	8	8	8	8	8	5	8	8	5	8	8	5	24.2	24.2	24.2	64.096	587	587;590;248	8	10	5	5.2251E-52	24.2	24.2	10.6	41302000	11752000	26563000	2987000	1877400	534170	1207400	135770	11878000	6866600	2842300	3	7	2
C4LZ53	C4LZ53	1	1	1		EHI_104420	>tr|C4LZ53|C4LZ53_ENTHI Putative uncharacterized protein OS=Entamoeba histolytica GN=EHI_104420 PE=4 SV=1	1	1	1	1	0	1	0	0	1	0	0	1	0	5.6	5.6	5.6	31.822	284	284		1		0.0002344	0	5.6	0	1055500	0	1055500	0	117270	0	117270	0	0	395030	0	0	1	0
C4LZ54	C4LZ54	2	2	2		EHI_104430	>tr|C4LZ54|C4LZ54_ENTHI Putative uncharacterized protein OS=Entamoeba histolytica GN=EHI_104430 PE=4 SV=1	1	2	2	2	2	2	2	2	2	2	2	2	2	3.6	3.6	3.6	72.632	637	637	2	2	2	1.5547E-06	3.6	3.6	3.6	5875000	1148500	2152500	2574000	136630	26710	50058	59860	1145600	0	1337300	1	0	1
C4LZ56;B1N421	C4LZ56;B1N421	7;4	7;4	7;4		EHI_104450;EHI_083100	>tr|C4LZ56|C4LZ56_ENTHI Putative uncharacterized protein OS=Entamoeba histolytica GN=EHI_104450 PE=4 SV=1;>tr|B1N421|B1N421_ENTHI Putative uncharacterized protein OS=Entamoeba histolytica GN=EHI_083100 PE=4 SV=1	2	7	7	7	6	7	4	6	7	4	6	7	4	16	16	16	61.932	538	538;110	7	8	4	4.9906E-20	14.7	16	13	52716000	13033000	26130000	13552000	2108600	521320	1045200	542090	13268000	9153800	7417100	5	4	1
C4LZ57	C4LZ57	2	2	2			>tr|C4LZ57|C4LZ57_ENTHI Nonsense-mediated mRNA decay protein 3, putative OS=Entamoeba histolytica GN=EHI_083120 PE=4 SV=1	1	2	2	2	1	0	1	1	0	1	1	0	1	5.6	5.6	5.6	46.912	411	411	1		1	8.2812E-07	2.9	0	2.7	1427100	564410	0	862720	62049	24539	0	37510	0	0	447260	1	0	1
C4LZ67	C4LZ67	1	1	1		EHI_104580	>tr|C4LZ67|C4LZ67_ENTHI Putative uncharacterized protein OS=Entamoeba histolytica GN=EHI_104580 PE=4 SV=1	1	1	1	1	1	1	1	1	1	1	1	1	1	4.8	4.8	4.8	29.236	251	251	1	1	1	1.0115E-07	4.8	4.8	4.8	3818100	1020900	1869400	927750	347100	92809	169950	84341	0	0	480970	0	1	1
C4LZ69;C4M8P0	C4LZ69;C4M8P0	2;2	2;2	2;2		EHI_104600;EHI_053440	>tr|C4LZ69|C4LZ69_ENTHI 13 kDa ribonucleoprotein-associated protein, putative OS=Entamoeba histolytica GN=EHI_104600 PE=4 SV=1;>tr|C4M8P0|C4M8P0_ENTHI 13 kDa ribonucleoprotein-associated protein, putative OS=Entamoeba histolytica GN=EHI_053440 PE=4 SV=1	2	2	2	2	2	2	1	2	2	1	2	2	1	13.6	13.6	13.6	13.598	125	125;130	2	2	1	0.00019211	13.6	13.6	5.6	8384400	1007400	4207800	3169200	1048000	125920	525980	396150	1007700	1574600	0	0	2	0
C4LZ75	C4LZ75	5	5	5		EHI_104660	>tr|C4LZ75|C4LZ75_ENTHI 60S acidic ribosomal protein P1, putative OS=Entamoeba histolytica GN=EHI_104660 PE=4 SV=1	1	5	5	5	4	4	5	4	4	5	4	4	5	97.2	97.2	97.2	11.457	106	106	8	8	9	6.3931E-38	65.1	65.1	97.2	248510000	26760000	140440000	81308000	62127000	6690100	35110000	20327000	24137000	50486000	43324000	4	7	8
C4LZ82	C4LZ82	2	2	2		EHI_104740	>tr|C4LZ82|C4LZ82_ENTHI Putative uncharacterized protein OS=Entamoeba histolytica GN=EHI_104740 PE=4 SV=1	1	2	2	2	2	2	2	2	2	2	2	2	2	11.3	11.3	11.3	21.804	194	194	2	2	2	8.0161E-10	11.3	11.3	11.3	11313000	4645000	3012800	3655500	1028500	422270	273890	332320	5518200	1221700	927740	3	0	0
C4LZ87	C4LZ87	3	3	3		EHI_000240	>tr|C4LZ87|C4LZ87_ENTHI Guanine nucleotide-binding protein subunit beta, putative OS=Entamoeba histolytica GN=EHI_000240 PE=4 SV=1	1	3	3	3	0	2	1	0	2	1	0	2	1	14	14	14	38.972	351	351		2	1	5.1449E-19	0	11.1	2.8	5353800	0	3060900	2292900	486710	0	278260	208450	0	1145600	0	0	2	1
C4LZA2;C4LZU1	C4LZA2;C4LZU1	22;21	22;21	1;1		EHI_000510;EHI_194270	>tr|C4LZA2|C4LZA2_ENTHI 60S ribosomal protein L4, putative OS=Entamoeba histolytica GN=EHI_000510 PE=4 SV=1;>tr|C4LZU1|C4LZU1_ENTHI 60S ribosomal protein L4, putative OS=Entamoeba histolytica GN=EHI_194270 PE=4 SV=1	2	22	22	1	15	17	21	15	17	21	1	1	1	42.9	42.9	3.9	47.335	431	431;431	17	22	27	1.1493E-171	33.2	35.7	42.7	680940000	46420000	213280000	421240000	30952000	2110000	9694500	19147000	52254000	83694000	196780000	13	14	28
C4LZB0	C4LZB0	13	1	1	40S ribosomal protein S6	EHI_000590	>tr|C4LZB0|C4LZB0_ENTHI 40S ribosomal protein S6 OS=Entamoeba histolytica GN=EHI_000590 PE=3 SV=1	1	13	1	1	9	11	11	1	1	1	1	1	1	41.7	3.4	3.4	29.8	266	266	1	1	1	2.0039E-69	27.4	41.7	39.1	19996000	1894300	8067800	10034000	1999600	189430	806780	1003400	0	0	5201900	1	1	1
C4LZB2	C4LZB2	2	2	2		EHI_000610	>tr|C4LZB2|C4LZB2_ENTHI Nucleotide binding protein 2, putative OS=Entamoeba histolytica GN=EHI_000610 PE=4 SV=1	1	2	2	2	0	2	1	0	2	1	0	2	1	18.3	18.3	18.3	29.287	273	273		2	1	5.4961E-07	0	18.3	6.2	11758000	0	9256100	2502300	839880	0	661150	178740	0	3464200	0	0	2	0
C4LZB3	C4LZB3	1	1	1		EHI_000620	>tr|C4LZB3|C4LZB3_ENTHI Putative uncharacterized protein OS=Entamoeba histolytica GN=EHI_000620 PE=4 SV=1	1	1	1	1	0	1	1	0	1	1	0	1	1	7.2	7.2	7.2	28.819	250	250		1	1	0.0075048	0	7.2	7.2	461080	0	297740	163340	38423	0	24812	13611	0	0	84677	0	1	0
C4LZB9;C4M236	C4LZB9	3;1	3;1	3;1		EHI_000700	>tr|C4LZB9|C4LZB9_ENTHI Putative uncharacterized protein OS=Entamoeba histolytica GN=EHI_000700 PE=4 SV=1	2	3	3	3	1	2	2	1	2	2	1	2	2	7.5	7.5	7.5	68.934	598	598;601	1	2	2	6.425E-05	3.2	5.9	4.3	4716700	354040	2432300	1930400	168450	12644	86868	68942	0	910330	0	0	1	2
O15705;C4LZC2	O15705;C4LZC2	1;1	1;1	1;1		ehpfk;EHI_000730	>tr|O15705|O15705_ENTHI PPi-dependent phosphofructokinase OS=Entamoeba histolytica GN=ehpfk PE=2 SV=1;>tr|C4LZC2|C4LZC2_ENTHI Pyrophosphate-dependent phosphofructokinase OS=Entamoeba histolytica GN=EHI_000730 PE=4 SV=1	2	1	1	1	1	1	1	1	1	1	1	1	1	3.1	3.1	3.1	60.231	546	546;546	1	1	1	0.0074007	3.1	3.1	3.1	1048500	130690	643380	274430	38833	4840.3	23829	10164	0	0	142270	0	1	1
C4LZC8	C4LZC8	1	1	1		EHI_000790	>tr|C4LZC8|C4LZC8_ENTHI Putative uncharacterized protein OS=Entamoeba histolytica GN=EHI_000790 PE=4 SV=1	1	1	1	1	0	0	1	0	0	1	0	0	1	6	6	6	27.092	232	232			1	0.010583	0	0	6	129250	0	0	129250	10771	0	0	10771	0	0	67007	0	0	1
C4LZF3	C4LZF3	2	2	2		EHI_137920	>tr|C4LZF3|C4LZF3_ENTHI Putative uncharacterized protein OS=Entamoeba histolytica GN=EHI_137920 PE=4 SV=1	1	2	2	2	1	2	2	1	2	2	1	2	2	6	6	6	56.271	496	496	1	2	2	3.8274E-15	3	6	6	8079700	1124800	4120800	2834100	384750	53561	196230	134960	0	1543300	1468200	0	0	2
C4LZG6	C4LZG6	2	2	2		EHI_138060	>tr|C4LZG6|C4LZG6_ENTHI Putative uncharacterized protein OS=Entamoeba histolytica GN=EHI_138060 PE=4 SV=1	1	2	2	2	1	2	1	1	2	1	1	2	1	10.5	10.5	10.5	30.546	266	266	1	2	1	4.6732E-06	4.1	10.5	4.1	2391500	273670	1847100	270730	183960	21051	142090	20826	0	691310	0	0	2	0
C4LZG8	C4LZG8	5	5	5		EHI_138080	>tr|C4LZG8|C4LZG8_ENTHI Putative uncharacterized protein OS=Entamoeba histolytica GN=EHI_138080 PE=4 SV=1	1	5	5	5	5	5	5	5	5	5	5	5	5	27.6	27.6	27.6	23.374	203	203	6	6	6	1.5728E-21	27.6	27.6	27.6	34811000	6135800	17716000	10960000	3481100	613580	1771600	1096000	6319900	6489000	5639200	4	2	4
C4LZP2;C4LZG9	C4LZP2;C4LZG9	7;7	7;7	7;7			>tr|C4LZP2|C4LZP2_ENTHI 60S ribosomal protein L11, putative OS=Entamoeba histolytica GN=EHI_038580 PE=3 SV=1;>tr|C4LZG9|C4LZG9_ENTHI 60S ribosomal protein L11, putative OS=Entamoeba histolytica GN=EHI_124300 PE=3 SV=1	2	7	7	7	4	6	7	4	6	7	4	6	7	48.3	48.3	48.3	19.646	174	174;174	4	6	7	1.8543E-64	23.6	41.4	48.3	306120000	25371000	153710000	127030000	38265000	3171400	19214000	15879000	25070000	57634000	66054000	1	6	5
O15629;C4LZH1;O15623	O15629;C4LZH1;O15623	6;6;5	6;6;5	6;6;5			>tr|O15629|O15629_ENTHI Ribosomal protein L36 (Fragment) OS=Entamoeba histolytica PE=2 SV=1;>tr|C4LZH1|C4LZH1_ENTHI 60S ribosomal protein L36, putative OS=Entamoeba histolytica GN=EHI_124330 PE=4 SV=1;>tr|O15623|O15623_ENTHI Ribosomal protein L36 (Fragment	3	6	6	6	2	4	6	2	4	6	2	4	6	44.3	44.3	44.3	9.2187	79	79;104;103	2	4	6	1.5181E-20	22.8	34.2	44.3	97305000	9969100	46913000	40422000	16218000	1661500	7818900	6737100	13129000	8480900	26873000	1	1	5
C4LZI7	C4LZI7	2	2	2		EHI_124510	>tr|C4LZI7|C4LZI7_ENTHI Putative uncharacterized protein OS=Entamoeba histolytica GN=EHI_124510 PE=4 SV=1	1	2	2	2	1	1	2	1	1	2	1	1	2	7.9	7.9	7.9	22.894	202	202	1	1	3	1.3108E-09	7.4	7.4	7.9	3874000	167040	517430	3189500	352180	15185	47039	289960	0	0	1653500	0	1	3
C4LZI8	C4LZI8	2	2	2		EHI_124530	>tr|C4LZI8|C4LZI8_ENTHI HEAT repeat domain containing protein OS=Entamoeba histolytica GN=EHI_124530 PE=4 SV=1	1	2	2	2	0	1	1	0	1	1	0	1	1	10.4	10.4	10.4	34.272	308	308		1	1	0.00013821	0	6.8	3.6	807260	0	225520	581740	44848	0	12529	32319	0	84406	0	0	1	1
Q24807;C4LZJ5	Q24807;C4LZJ5	5;5	1;1	1;1		EhRAS2;EHI_124610	>tr|Q24807|Q24807_ENTHI Ras homologue 2 OS=Entamoeba histolytica GN=EhRAS2 PE=4 SV=1;>tr|C4LZJ5|C4LZJ5_ENTHI Ras family GTPase OS=Entamoeba histolytica GN=EHI_124610 PE=4 SV=1	2	5	1	1	2	4	5	0	0	1	0	0	1	39.4	7.4	7.4	22.615	203	203;203			1	2.2219E-40	14.8	32	39.4	4427700	0	0	4427700	402520	0	0	402520	0	0	2295500	0	0	1
C4LZM7	C4LZM7	6	6	6		EHI_175020	>tr|C4LZM7|C4LZM7_ENTHI Peptidase, putative OS=Entamoeba histolytica GN=EHI_175020 PE=4 SV=1	1	6	6	6	6	6	6	6	6	6	6	6	6	16.9	16.9	16.9	41.61	372	372	7	7	7	1.5454E-31	16.9	16.9	16.9	22807000	3675400	11266000	7865900	950290	153140	469400	327750	3223400	4468200	4278100	2	4	2
C4LZN4	C4LZN4	2	2	2		EHI_175090	>tr|C4LZN4|C4LZN4_ENTHI Ribosome biogenesis protein, putative OS=Entamoeba histolytica GN=EHI_175090 PE=4 SV=1	1	2	2	2	1	1	2	1	1	2	1	1	2	7.6	7.6	7.6	33.938	291	291	1	1	2	1.7481E-05	3.4	4.1	7.6	3355400	196050	809740	2349600	197380	11533	47632	138210	0	0	1218100	1	0	1
C4M7G9;C4LZS2;C4M123	C4M7G9;C4LZS2;C4M123	4;4;3	4;4;3	4;4;3		EHI_158550;EHI_039010;EHI_105180	>tr|C4M7G9|C4M7G9_ENTHI 40S ribosomal protein S26, putative OS=Entamoeba histolytica GN=EHI_158550 PE=4 SV=1;>tr|C4LZS2|C4LZS2_ENTHI 40S ribosomal protein S26, putative OS=Entamoeba histolytica GN=EHI_039010 PE=4 SV=1;>tr|C4M123|C4M123_ENTHI 40S ribosomal	3	4	4	4	3	4	4	3	4	4	3	4	4	29.9	29.9	29.9	16.415	144	144;144;144	4	5	5	1.7654E-32	21.5	29.9	29.9	119610000	8427100	33209000	77978000	19936000	1404500	5534800	12996000	10318000	12872000	38092000	2	3	4
C4LZT5	C4LZT5	1	1	1		EHI_194200	>tr|C4LZT5|C4LZT5_ENTHI Amino acid transporter, putative OS=Entamoeba histolytica GN=EHI_194200 PE=4 SV=1	1	1	1	1	1	1	1	1	1	1	1	1	1	2.6	2.6	2.6	59.758	537	537	1	1	1	0.004871	2.6	2.6	2.6	1725700	256260	756240	713150	123260	18304	54017	50940	0	0	369720	0	1	0
C4LZT8	C4LZT8	3	3	3		EHI_194240	>tr|C4LZT8|C4LZT8_ENTHI Putative uncharacterized protein OS=Entamoeba histolytica GN=EHI_194240 PE=4 SV=1	1	3	3	3	2	2	3	2	2	3	2	2	3	20.5	20.5	20.5	18.071	161	161	3	2	3	3.2818E-10	8.1	8.1	20.5	36585000	10246000	16479000	9860400	12195000	3415400	5493000	3286800	9059000	7354500	0	2	1	1
C4LZV3	C4LZV3	1	1	1		EHI_194400	>tr|C4LZV3|C4LZV3_ENTHI SNF7 family protein OS=Entamoeba histolytica GN=EHI_194400 PE=4 SV=1	1	1	1	1	0	0	1	0	0	1	0	0	1	6.9	6.9	6.9	28.072	246	246			1	3.3478E-07	0	0	6.9	574920	0	0	574920	52265	0	0	52265	0	0	298050	0	0	1
C4LZV8	C4LZV8	5	5	5	ATP-dependent (S)-NAD(P)H-hydrate dehydratase	EHI_194450	>sp|C4LZV8|NNRD_ENTHI ATP-dependent (S)-NAD(P)H-hydrate dehydratase OS=Entamoeba histolytica GN=EHI_194450 PE=3 SV=1	1	5	5	5	5	5	4	5	5	4	5	5	4	25.7	25.7	25.7	32.622	300	300	7	7	6	2.5256E-28	25.7	25.7	21.3	36648000	6863000	20802000	8982400	2155700	403710	1223700	528380	5248600	8207700	5849000	3	3	3
C4LZV9	C4LZV9	1	1	1		EHI_194470	>tr|C4LZV9|C4LZV9_ENTHI Putative uncharacterized protein OS=Entamoeba histolytica GN=EHI_194470 PE=4 SV=1	1	1	1	1	0	1	1	0	1	1	0	1	1	3.3	3.3	3.3	44.738	395	395		1	1	0.00050302	0	3.3	3.3	1307600	0	987180	320470	54485	0	41132	13353	0	0	166140	0	0	1
C4LZW6	C4LZW6	9	9	4		EHI_194550	>tr|C4LZW6|C4LZW6_ENTHI Putative uncharacterized protein OS=Entamoeba histolytica GN=EHI_194550 PE=4 SV=1	1	9	9	4	9	8	8	9	8	8	4	3	3	28.1	28.1	14.6	39.787	342	342	11	12	10	6.9901E-46	28.1	24.9	24.9	106870000	23210000	49107000	34550000	8220600	1785400	3777400	2657700	20095000	17442000	20943000	6	9	6
C4LZW9	C4LZW9	1	1	1		EHI_194580	>tr|C4LZW9|C4LZW9_ENTHI CAAX amino terminal protease family OS=Entamoeba histolytica GN=EHI_194580 PE=4 SV=1	1	1	1	1	0	0	1	0	0	1	0	0	1	6	6	6	32.353	283	283			1	4.9474E-07	0	0	6	1321400	0	0	1321400	132140	0	0	132140	0	0	685070	0	0	1
C4LZX1	C4LZX1	15	15	15		EHI_194600	>tr|C4LZX1|C4LZX1_ENTHI Molybdenum cofactor sulfurase putative OS=Entamoeba histolytica GN=EHI_194600 PE=3 SV=1	1	15	15	15	13	14	13	13	14	13	13	14	13	38	38	38	60.486	532	532	16	18	17	1.5164E-85	33.5	35.3	33.5	222380000	60103000	102740000	59540000	7942200	2146500	3669300	2126400	62398000	36670000	29457000	17	13	9
C4LZX9	C4LZX9	1	1	1		EHI_065630	>tr|C4LZX9|C4LZX9_ENTHI Putative uncharacterized protein OS=Entamoeba histolytica GN=EHI_065630 PE=4 SV=1	1	1	1	1	0	0	1	0	0	1	0	0	1	5	5	5	27.365	239	239			1	0.00097033	0	0	5	1765500	0	0	1765500	176550	0	0	176550	0	0	915290	0	0	1
C4LZY3	C4LZY3	16	16	16		EHI_065670	>tr|C4LZY3|C4LZY3_ENTHI Cation-transporting P-typeATPase, putative OS=Entamoeba histolytica GN=EHI_065670 PE=3 SV=1	1	16	16	16	12	14	13	12	14	13	12	14	13	19.4	19.4	19.4	125.83	1118	1118	12	16	14	5.4153E-69	13	18.1	15.1	65492000	7192000	34907000	23393000	1169500	128430	623340	417740	10166000	10306000	11913000	4	10	8
C4LZY7	C4LZY7	4	4	4		EHI_065710	>tr|C4LZY7|C4LZY7_ENTHI Putative uncharacterized protein OS=Entamoeba histolytica GN=EHI_065710 PE=4 SV=1	1	4	4	4	4	4	4	4	4	4	4	4	4	24.1	24.1	24.1	22.031	195	195	5	5	5	2.7814E-21	24.1	24.1	24.1	71098000	15663000	32892000	22543000	5469100	1204800	2530200	1734100	15413000	13101000	11146000	5	3	4
C4LZZ0;C4M919	C4LZZ0	4;1	4;1	4;1		EHI_065740	>tr|C4LZZ0|C4LZZ0_ENTHI 60S ribosomal protein L30, putative OS=Entamoeba histolytica GN=EHI_065740 PE=3 SV=1	2	4	4	4	3	4	4	3	4	4	3	4	4	39.4	39.4	39.4	11.594	109	109;109	4	5	5	8.4624E-29	22	39.4	39.4	87084000	16358000	51942000	18784000	17417000	3271500	10388000	3756800	18117000	19193000	8225200	3	3	3
C4LZZ9	C4LZZ9	1	1	1		EHI_065830	>tr|C4LZZ9|C4LZZ9_ENTHI Density-regulated protein, putative OS=Entamoeba histolytica GN=EHI_065830 PE=4 SV=1	1	1	1	1	0	0	1	0	0	1	0	0	1	6.1	6.1	6.1	18.34	163	163			1	0.00099394	0	0	6.1	591040	0	0	591040	65671	0	0	65671	0	0	306410	0	0	1
C4M012;B1N4T3	C4M012	9;4	9;4	9;4		EHI_134630	>tr|C4M012|C4M012_ENTHI DnaJ domain containing protein OS=Entamoeba histolytica GN=EHI_134630 PE=4 SV=1	2	9	9	9	4	7	5	4	7	5	4	7	5	17.5	17.5	17.5	83.908	719	719;382	4	7	5	5.9884E-26	8.5	13.6	9.7	20912000	3816000	12526000	4570400	633710	115640	379580	138500	3992700	3792400	3088500	2	5	4
C4M015	C4M015	1	1	1		EHI_134660	>tr|C4M015|C4M015_ENTHI Putative uncharacterized protein OS=Entamoeba histolytica GN=EHI_134660 PE=4 SV=1	1	1	1	1	1	1	0	1	1	0	1	1	0	3.3	3.3	3.3	41.713	359	359	1	1		9.2843E-07	3.3	3.3	0	2868500	431650	2436900	0	150980	22718	128260	0	0	912050	0	1	1	0
C4M016	C4M016	1	1	1		EHI_134670	>tr|C4M016|C4M016_ENTHI Putative uncharacterized protein OS=Entamoeba histolytica GN=EHI_134670 PE=4 SV=1	1	1	1	1	0	1	0	0	1	0	0	1	0	4.9	4.9	4.9	33.124	283	283		1		0.0045512	0	4.9	0	218790	0	218790	0	15628	0	15628	0	0	81886	0	0	1	0
C4M035	C4M035	2	2	2		EHI_021190	>tr|C4M035|C4M035_ENTHI Putative uncharacterized protein OS=Entamoeba histolytica GN=EHI_021190 PE=4 SV=1	1	2	2	2	1	1	2	1	1	2	1	1	2	6.8	6.8	6.8	39.4	336	336	1	1	2	1.4649E-05	3.3	3.3	6.8	2690800	385220	981870	1323700	192200	27516	70133	94548	0	0	686220	0	1	1
C4M051	C4M051	6	6	6		EHI_021360	>tr|C4M051|C4M051_ENTHI Putative uncharacterized protein OS=Entamoeba histolytica GN=EHI_021360 PE=4 SV=1	1	6	6	6	2	2	5	2	2	5	2	2	5	47.1	47.1	47.1	19.05	170	170	2	2	6	1.6376E-22	14.7	22.4	44.1	19471000	1317100	3440100	14714000	3245100	219510	573360	2452300	0	0	7627900	2	1	4
C4M059;C4LZQ8	C4M059;C4LZQ8	4;2	4;2	4;2		EHI_021450;EHI_038860	>tr|C4M059|C4M059_ENTHI 40S ribosomal protein S28, putative OS=Entamoeba histolytica GN=EHI_021450 PE=4 SV=1;>tr|C4LZQ8|C4LZQ8_ENTHI 40S ribosomal protein S28, putative OS=Entamoeba histolytica GN=EHI_038860 PE=4 SV=1	2	4	4	4	3	4	4	3	4	4	3	4	4	68.1	68.1	68.1	7.6868	69	69;69	3	4	4	1.2552E-23	39.1	68.1	68.1	107680000	4890000	37695000	65098000	26921000	1222500	9423600	16274000	3647000	11011000	38088000	1	3	3
C4M067	C4M067	14	14	14		EHI_021560	>tr|C4M067|C4M067_ENTHI Thioredoxin, putative OS=Entamoeba histolytica GN=EHI_021560 PE=4 SV=1	1	14	14	14	14	13	13	14	13	13	14	13	13	47.5	47.5	47.5	42.973	379	379	21	18	19	1.5162E-87	47.5	42.7	43.5	429620000	82585000	215610000	131430000	26851000	5161600	13475000	8214200	86812000	76180000	64413000	16	11	12
C4M081	C4M081	2	2	2		EHI_004860	>tr|C4M081|C4M081_ENTHI Ras family GTPase OS=Entamoeba histolytica GN=EHI_004860 PE=4 SV=1	1	2	2	2	1	2	2	1	2	2	1	2	2	10.4	10.4	10.4	20.697	183	183	1	2	2	5.0895E-08	6	10.4	10.4	8351800	740280	3542200	4069400	927980	82253	393570	452150	0	1614300	1821100	0	1	2
C4M083	C4M083	1	1	1		EHI_004880	>tr|C4M083|C4M083_ENTHI Putative uncharacterized protein OS=Entamoeba histolytica GN=EHI_004880 PE=3 SV=1	1	1	1	1	1	0	1	1	0	1	1	0	1	3.3	3.3	3.3	28.336	245	245	1		1	0.0072309	3.3	0	3.3	5874200	3221700	0	2652500	489520	268480	0	221040	0	0	1375100	0	0	2
C4M092	C4M092	4	4	4		EHI_004980	>tr|C4M092|C4M092_ENTHI Zinc finger protein, putative OS=Entamoeba histolytica GN=EHI_004980 PE=4 SV=1	1	4	4	4	2	3	2	2	3	2	2	3	2	15.3	15.3	15.3	32.897	275	275	2	3	2	2.0727E-15	10.5	11.3	11.6	8206900	1414100	2759300	4033500	911880	157120	306590	448170	0	1032700	0	0	2	2
C4M0A1	C4M0A1	1	1	1		EHI_005070	>tr|C4M0A1|C4M0A1_ENTHI Acetyltransferase, GNAT family OS=Entamoeba histolytica GN=EHI_005070 PE=4 SV=1	1	1	1	1	0	0	1	0	0	1	0	0	1	12.4	12.4	12.4	20.27	177	177			2	5.7482E-22	0	0	12.4	3813100	0	0	3813100	423670	0	0	423670	0	0	1976800	0	0	2
C4M0A4	C4M0A4	1	1	1		EHI_005100	>tr|C4M0A4|C4M0A4_ENTHI Eukaryotic translation initiation factor 2 alpha subunit, putative OS=Entamoeba histolytica GN=EHI_005100 PE=4 SV=1	1	1	1	1	0	1	1	0	1	1	0	1	1	5.4	5.4	5.4	33.505	299	299		3	2	0.00022761	0	5.4	5.4	1370100	0	766980	603080	80592	0	45117	35476	0	161650	316460	0	2	2
C4M0A5	C4M0A5	2	2	2		EHI_005120	>tr|C4M0A5|C4M0A5_ENTHI Putative uncharacterized protein OS=Entamoeba histolytica GN=EHI_005120 PE=4 SV=1	1	2	2	2	2	2	2	2	2	2	2	2	2	8.6	8.6	8.6	42.786	371	371	2	2	2	1.0406E-05	8.6	8.6	8.6	11245000	1143400	5679800	4421900	535480	54446	270470	210570	1319100	1808300	2434200	1	1	1
C4M0A8	C4M0A8	51	51	51		EHI_005150	>tr|C4M0A8|C4M0A8_ENTHI Putative uncharacterized protein OS=Entamoeba histolytica GN=EHI_005150 PE=4 SV=1	1	51	51	51	41	45	46	41	45	46	41	45	46	54.4	54.4	54.4	98.89	861	861	48	59	55	1.3307E-299	41.2	48	49.8	725080000	126390000	321250000	277450000	13944000	2430600	6177800	5335500	137180000	106420000	129840000	32	40	36
C4M0B9;C4MA43;C4M6Q6;C4M275	C4M0B9	4;1;1;1	3;0;0;0	3;0;0;0		EHI_064500	>tr|C4M0B9|C4M0B9_ENTHI Protein tyrosine kinase domain-containing protein OS=Entamoeba histolytica GN=EHI_064500 PE=4 SV=1	4	4	3	3	3	4	3	2	3	2	2	3	2	5.5	3.5	3.5	133.17	1191	1191;1198;1199;1204	2	3	2	6.4752E-16	4.2	5.5	4.1	13698000	1200900	8302600	4194700	232170	20354	140720	71096	2157500	2239500	2086000	2	0	2
C4M7H3;C4M0C6	C4M7H3;C4M0C6	4;4	4;4	2;2		EHI_111980;EHI_064570	>tr|C4M7H3|C4M7H3_ENTHI 40S ribosomal protein S15, putative OS=Entamoeba histolytica GN=EHI_111980 PE=3 SV=1;>tr|C4M0C6|C4M0C6_ENTHI 40S ribosomal protein S15, putative OS=Entamoeba histolytica GN=EHI_064570 PE=3 SV=1	2	4	4	2	1	2	4	1	2	4	0	1	2	38.9	38.9	25.7	16.368	144	144;144	1	2	5	5.0759E-18	11.8	16.7	38.9	16205000	268330	3116000	12821000	2700800	44722	519340	2136800	0	1988900	5823900	0	1	4
C4M0D4;B1N344	C4M0D4;B1N344	9;5	9;5	9;5		EHI_064680;EHI_000300	>tr|C4M0D4|C4M0D4_ENTHI Alpha-soluble NSF attachment protein, putative OS=Entamoeba histolytica GN=EHI_064680 PE=4 SV=1;>tr|B1N344|B1N344_ENTHI N-ethylmaleimide-sensitive factor attachment protein, alpha, putative OS=Entamoeba histolytica GN=EHI_000300 PE=	2	9	9	9	8	8	7	8	8	7	8	8	7	38.4	38.4	38.4	32.347	292	292;225	9	9	8	5.2988E-57	34.9	36	32.5	93363000	13888000	41573000	37902000	5186900	771580	2309600	2105600	14464000	15811000	18822000	4	6	5
C4M0E3	C4M0E3	3	3	3		EHI_006700	>tr|C4M0E3|C4M0E3_ENTHI Thioredoxin, putative OS=Entamoeba histolytica GN=EHI_006700 PE=4 SV=1	1	3	3	3	3	3	3	3	3	3	3	3	3	24	24	24	17.637	150	150	3	3	3	4.1568E-18	24	24	24	28393000	5462500	11938000	10992000	2581200	496590	1085300	999310	4696300	3730100	7202800	1	0	2
C4M0E4	C4M0E4	4	4	4		EHI_006710	>tr|C4M0E4|C4M0E4_ENTHI Putative uncharacterized protein OS=Entamoeba histolytica GN=EHI_006710 PE=4 SV=1	1	4	4	4	4	4	4	4	4	4	4	4	4	13.4	13.4	13.4	51.115	447	447	4	4	4	7.0814E-24	13.4	13.4	13.4	15856000	2939700	6724200	6192000	932700	172930	395540	364230	3247900	2344200	3074400	2	0	2
P42650;C4M0F4	P42650;C4M0F4	7;7	5;5	4;4	14-3-3 protein 3	EHI_006810	>sp|P42650|14333_ENTHI 14-3-3 protein 3 (Fragment) OS=Entamoeba histolytica PE=2 SV=1;>tr|C4M0F4|C4M0F4_ENTHI 14-3-3 protein 3 OS=Entamoeba histolytica GN=EHI_006810 PE=3 SV=1	2	7	5	4	6	6	6	5	5	4	4	4	4	35.2	26.7	23.3	27.055	236	236;240	6	6	5	7.8226E-47	30.9	30.9	31.8	55748000	7747300	29333000	18667000	3279300	455720	1725500	1098100	8630900	10058000	9615200	2	5	2
C4M0F6	C4M0F6	2	2	2		EHI_006830	>tr|C4M0F6|C4M0F6_ENTHI Putative uncharacterized protein OS=Entamoeba histolytica GN=EHI_006830 PE=4 SV=1	1	2	2	2	0	1	1	0	1	1	0	1	1	5.2	5.2	5.2	42.139	362	362		1	1	3.5294E-06	0	2.5	2.8	163160	0	0	163160	8157.9	0	0	8157.9	0	0	84586	0	0	1
C4M0G7	C4M0G7	4	4	4		EHI_006940	>tr|C4M0G7|C4M0G7_ENTHI Putative uncharacterized protein OS=Entamoeba histolytica GN=EHI_006940 PE=4 SV=1	1	4	4	4	3	2	4	3	2	4	3	2	4	12	12	12	41.208	368	368	4	3	5	5.1854E-26	7.6	5.7	12	62263000	11043000	26968000	24252000	5188600	920230	2247400	2021000	12443000	10647000	10619000	3	1	4
C4M0G9	C4M0G9	2	2	2		EHI_006960	>tr|C4M0G9|C4M0G9_ENTHI Putative uncharacterized protein OS=Entamoeba histolytica GN=EHI_006960 PE=4 SV=1	1	2	2	2	2	2	2	2	2	2	2	2	2	5.9	5.9	5.9	27.418	238	238	2	2	2	0.0040208	5.9	5.9	5.9	30280000	11300000	9296000	9683300	2329200	869260	715070	744870	10489000	0	5832000	1	0	1
C4M0H3	C4M0H3	1	1	1		EHI_007000	>tr|C4M0H3|C4M0H3_ENTHI Putative uncharacterized protein OS=Entamoeba histolytica GN=EHI_007000 PE=4 SV=1	1	1	1	1	1	1	0	1	1	0	1	1	0	3.6	3.6	3.6	51.256	468	468	1	1		5.9815E-05	3.6	3.6	0	5031600	1436600	3594900	0	251580	71831	179750	0	0	1345500	0	1	0	0
C4M0H4	C4M0H4	4	4	4		EHI_007010	>tr|C4M0H4|C4M0H4_ENTHI Putative uncharacterized protein OS=Entamoeba histolytica GN=EHI_007010 PE=4 SV=1	1	4	4	4	3	3	3	3	3	3	3	3	3	3	3	3	143.82	1235	1235	3	3	3	3.3825E-11	2.3	2.3	2.3	4918000	1309700	2038500	1569800	79322	21125	32879	25319	1308200	772390	805870	3	1	3
C4M0H5	C4M0H5	6	6	6		EHI_007020	>tr|C4M0H5|C4M0H5_ENTHI Putative uncharacterized protein OS=Entamoeba histolytica GN=EHI_007020 PE=4 SV=1	1	6	6	6	6	6	5	6	6	5	6	6	5	10.9	10.9	10.9	56.9	486	486	6	6	5	6.2945E-27	10.9	10.9	10.7	30366000	6106500	17850000	6410100	1446000	290790	849990	305240	6503200	6358200	3248800	5	3	1
O15635;O15570;C4M0H9	O15635;O15570;C4M0H9	2;2;2	2;2;2	2;2;2		cysteine synthase type II;EHI_024230	>tr|O15635|O15635_ENTHI Cysteine synthase A, putative OS=Entamoeba histolytica GN=cysteine synthase type II PE=4 SV=1;>tr|O15570|O15570_ENTHI Cysteine synthase OS=Entamoeba histolytica PE=1 SV=1;>tr|C4M0H9|C4M0H9_ENTHI Cysteine synthase A, putative OS=Enta	3	2	2	2	1	2	2	1	2	2	1	2	2	8.6	8.6	8.6	36.733	337	337;337;337	1	2	2	0.00013511	3	8.6	8.6	7809200	529350	4099500	3180300	520610	35290	273300	212020	0	1493600	1689400	0	0	2
C4M0I0	C4M0I0	11	11	11		EHI_024350	>tr|C4M0I0|C4M0I0_ENTHI Putative uncharacterized protein OS=Entamoeba histolytica GN=EHI_024350 PE=4 SV=1	1	11	11	11	6	11	9	6	11	9	6	11	9	28.3	28.3	28.3	68.982	604	604	6	14	11	5.8211E-75	15.1	28.3	21.9	90068000	3563300	45609000	40895000	3105800	122870	1572700	1410200	4126200	16645000	20669000	0	10	8
C4M0J1	C4M0J1	2	1	1		EHI_024490	>tr|C4M0J1|C4M0J1_ENTHI Putative uncharacterized protein OS=Entamoeba histolytica GN=EHI_024490 PE=4 SV=1	1	2	1	1	2	2	1	1	1	0	1	1	0	10	5.7	5.7	25.686	230	230	1	2		5.782E-13	10	10	4.3	3569500	951090	2618400	0	509930	135870	374060	0	0	979980	0	0	2	0
C4M0J5	C4M0J5	11	11	11		EHI_024530	>tr|C4M0J5|C4M0J5_ENTHI Putative uncharacterized protein OS=Entamoeba histolytica GN=EHI_024530 PE=4 SV=1	1	11	11	11	11	10	9	11	10	9	11	10	9	44.8	44.8	44.8	36.638	330	330	14	14	12	2.7676E-186	44.8	40.3	32.7	321800000	76402000	161570000	83832000	22986000	5457300	11541000	5988000	70043000	64010000	46280000	11	14	8
C4M0K1	C4M0K1	3	3	3		EHI_024590	>tr|C4M0K1|C4M0K1_ENTHI Sec7 domain protein OS=Entamoeba histolytica GN=EHI_024590 PE=4 SV=1	1	3	3	3	3	2	2	3	2	2	3	2	2	2.8	2.8	2.8	165.99	1445	1445	3	2	2	8.7303E-06	2.8	1.9	1.9	19194000	5702200	8980300	4511200	234070	69539	109520	55014	4326800	0	3714100	2	0	1
C4M0K6	C4M0K6	4	4	4		EHI_024640	>tr|C4M0K6|C4M0K6_ENTHI Leucine-rich repeat containing protein OS=Entamoeba histolytica GN=EHI_024640 PE=4 SV=1	1	4	4	4	3	1	2	3	1	2	3	1	2	10.6	10.6	10.6	56.289	508	508	3	1	2	1.9538E-07	8.3	4.9	7.3	5686500	2295400	1329600	2061600	236940	95641	55399	85898	2295400	0	0	3	0	1
C4M0P2	C4M0P2	3	3	3		EHI_008780	>tr|C4M0P2|C4M0P2_ENTHI Actin, putative OS=Entamoeba histolytica GN=EHI_008780 PE=3 SV=1	1	3	3	3	0	1	3	0	1	3	0	1	3	7.3	7.3	7.3	84.789	763	763		1	3	2.1585E-08	0	2.6	7.3	4770100	0	616620	4153400	110930	0	14340	96592	0	0	2153300	0	0	3
C4M0P6	C4M0P6	5	5	5		EHI_009800	>tr|C4M0P6|C4M0P6_ENTHI Phosphatidylserine synthase, putative OS=Entamoeba histolytica GN=EHI_009800 PE=4 SV=1	1	5	5	5	4	5	4	4	5	4	4	5	4	13.1	13.1	13.1	52.737	442	442	4	6	4	2.8913E-37	11.3	13.1	11.3	55183000	9715900	27973000	17494000	2399200	422430	1216200	760600	9475500	10360000	9418900	0	4	3
C4M0Q1	C4M0Q1	1	1	1		EHI_009860	>tr|C4M0Q1|C4M0Q1_ENTHI Putative uncharacterized protein OS=Entamoeba histolytica GN=EHI_009860 PE=4 SV=1	1	1	1	1	0	1	1	0	1	1	0	1	1	5.5	5.5	5.5	63.009	545	545		1	1	7.2392E-07	0	5.5	5.5	1608200	0	974740	633460	89345	0	54152	35192	0	0	328400	0	1	0
C4M0Q2;C4MAX2;C4M8Y8	C4M0Q2;C4MAX2;C4M8Y8	12;11;11	12;11;11	12;11;11	40S ribosomal protein S8	EHI_029350;EHI_086510	>tr|C4M0Q2|C4M0Q2_ENTHI 40S ribosomal protein S8 OS=Entamoeba histolytica GN=EHI_009870 PE=3 SV=1;>tr|C4MAX2|C4MAX2_ENTHI Putative uncharacterized protein OS=Entamoeba histolytica GN=EHI_029350 PE=4 SV=1;>tr|C4M8Y8|C4M8Y8_ENTHI 40S ribosomal protein S8 OS=	3	12	12	12	9	10	12	9	10	12	9	10	12	50.6	50.6	50.6	26.98	237	237;204;237	12	12	15	3.9438E-118	44.3	49.4	50.6	671460000	61009000	321280000	289180000	67146000	6100900	32128000	28918000	51893000	123530000	154640000	5	7	14
C4M0R5	C4M0R5	1	1	1		EHI_010010	>tr|C4M0R5|C4M0R5_ENTHI Putative uncharacterized protein OS=Entamoeba histolytica GN=EHI_010010 PE=4 SV=1	1	1	1	1	1	1	1	1	1	1	1	1	1	3.7	3.7	3.7	33.277	300	300	1	1	1	0.0067048	3.7	3.7	3.7	1470900	305520	679670	485710	98061	20368	45311	32381	0	0	251810	1	0	1
C4M0S1	C4M0S1	2	2	2		EHI_010070	>tr|C4M0S1|C4M0S1_ENTHI Xaa-Pro dipeptidase, putative OS=Entamoeba histolytica GN=EHI_010070 PE=3 SV=1	1	2	2	2	1	1	2	1	1	2	1	1	2	5.3	5.3	5.3	53.934	471	471	1	2	2	8.6613E-05	3	3	5.3	7716200	645900	2550000	4520400	266080	22272	87930	155870	0	0	2343500	1	1	1
C4M0T6	C4M0T6	3	3	3		EHI_100480	>tr|C4M0T6|C4M0T6_ENTHI MIR domain protein OS=Entamoeba histolytica GN=EHI_100480 PE=4 SV=1	1	3	3	3	2	2	2	2	2	2	2	2	2	15.2	15.2	15.2	23.449	211	211	2	2	2	1.4375E-10	9	9	9.5	15231000	2608900	8944700	3677600	2538500	434820	1490800	612930	3713300	2243400	0	1	1	1
C4M0U8	C4M0U8	4	4	4		EHI_100270	>tr|C4M0U8|C4M0U8_ENTHI Calmodulin, putative OS=Entamoeba histolytica GN=EHI_100270 PE=1 SV=1	1	4	4	4	4	4	4	4	4	4	4	4	4	29.1	29.1	29.1	17.236	151	151	4	4	4	2.9626E-24	29.1	29.1	29.1	22348000	5423200	11284000	5640600	2234800	542320	1128400	564060	5318900	4384700	2867200	1	4	2
C4M0V2	C4M0V2	18	18	18		EHI_100320	>tr|C4M0V2|C4M0V2_ENTHI Multidrug resistance protein, putative OS=Entamoeba histolytica GN=EHI_100320 PE=3 SV=1	1	18	18	18	13	13	17	13	13	17	13	13	17	15.3	15.3	15.3	181.51	1600	1600	14	14	19	1.6251E-145	10.8	10.4	14.8	81329000	14125000	36900000	30305000	1333300	231550	604910	496800	14718000	15623000	13305000	6	8	15
C4M0W6;B1N4X9	C4M0W6	20;1	20;1	20;1		EHI_015280	>tr|C4M0W6|C4M0W6_ENTHI UDP-glucose:glycoprotein glucosyltransferase, putative OS=Entamoeba histolytica GN=EHI_015280 PE=4 SV=1	2	20	20	20	15	15	16	15	15	16	15	15	16	17.2	17.2	17.2	150	1281	1281;98	15	15	16	5.2978E-77	12.8	13.7	14.5	38598000	7748000	20116000	10735000	521600	104700	271830	145060	8758200	7047600	5035800	10	9	5
C4M0W8;B1N457	C4M0W8;B1N457	5;3	5;3	5;3		EHI_015300;EHI_114810	>tr|C4M0W8|C4M0W8_ENTHI Putative uncharacterized protein OS=Entamoeba histolytica GN=EHI_015300 PE=4 SV=1;>tr|B1N457|B1N457_ENTHI Putative uncharacterized protein OS=Entamoeba histolytica GN=EHI_114810 PE=4 SV=1	2	5	5	5	3	4	1	3	4	1	3	4	1	25.7	25.7	25.7	36.445	319	319;159	3	4	1	1.1588E-11	12.5	22.9	6.3	7561100	2906100	4406500	248500	378050	145310	220320	12425	3270600	1284700	0	1	4	0
C4M0X4;B1N4V5	C4M0X4;B1N4V5	2;1	2;1	2;1		EHI_015360;EHI_048960	>tr|C4M0X4|C4M0X4_ENTHI Putative uncharacterized protein OS=Entamoeba histolytica GN=EHI_015360 PE=4 SV=1;>tr|B1N4V5|B1N4V5_ENTHI Putative uncharacterized protein OS=Entamoeba histolytica GN=EHI_048960 PE=4 SV=1	2	2	2	2	2	1	2	2	1	2	2	1	2	7.1	7.1	7.1	55.311	481	481;185	3	1	2	0.00013894	7.1	3.7	7.1	4422300	1984800	1013000	1424500	631760	283540	144710	203510	1376100	0	1347200	2	1	1
C4M0X6;Q05352;P20302;P20301	C4M0X6;Q05352;P20302	19;19;11;3	19;19;11;3	19;19;11;3	Antigenic protein P1	EHI_015380	>tr|C4M0X6|C4M0X6_ENTHI Immuno-dominant variable surface antigen OS=Entamoeba histolytica GN=EHI_015380 PE=4 SV=1;>tr|Q05352|Q05352_ENTHI Immuno-dominant variable surface antigen OS=Entamoeba histolytica PE=2 SV=1;>sp|P20302|APRP_ENTHI Antigenic protein P1	4	19	19	19	17	17	16	17	17	16	17	17	16	27	27	27	125.43	1113	1113;1114;639;640	21	21	20	5.4597E-122	25.1	24.9	23.2	168930000	49134000	68765000	51028000	3071400	893350	1250300	927780	47131000	24330000	29864000	17	11	10
Q8I890;Q95TD4;Q8I894;C4M4W4;C4M0Y0;Q8I892;Q8I891;Q8I893;P31021	Q8I890;Q95TD4;Q8I894;C4M4W4;C4M0Y0;Q8I892;Q8I891;Q8I893;P31021	10;10;10;10;10;9;8;7;5	10;10;10;10;10;9;8;7;5	10;10;10;10;10;9;8;7;5	Ras-like GTP-binding protein RHO1	Rho;EHI_029020;EHI_015440;RHO1	>tr|Q8I890|Q8I890_ENTHI Rho-like small GTPase OS=Entamoeba histolytica GN=Rho PE=2 SV=1;>tr|Q95TD4|Q95TD4_ENTHI Rho-like small GTPase OS=Entamoeba histolytica PE=3 SV=1;>tr|Q8I894|Q8I894_ENTHI Rho-like small GTPase OS=Entamoeba histolytica GN=Rho PE=2 SV=1	9	10	10	10	4	9	9	4	9	9	4	9	9	55.2	55.2	55.2	23.564	210	210;212;212;215;215;212;221;212;208	4	10	10	9.6787E-46	22.4	51	55.2	63956000	1035200	39461000	23459000	4263700	69011	2630700	1563900	2017300	15929000	10020000	0	6	7
C4M0Y3	C4M0Y3	3	3	3		EHI_134960	>tr|C4M0Y3|C4M0Y3_ENTHI S-phase kinase-associated protein 1A, putative OS=Entamoeba histolytica GN=EHI_134960 PE=4 SV=1	1	3	3	3	3	3	3	3	3	3	3	3	3	25.3	25.3	25.3	18.496	158	158	3	3	3	2.0297E-14	25.3	25.3	25.3	16953000	4694500	9166800	3091700	1883700	521610	1018500	343530	4818500	2818900	2090700	3	1	2
C4M0Z2;C4M7N8;C4M0P7	C4M0Z2;C4M7N8;C4M0P7	8;7;5	8;7;5	8;7;5		EHI_135060;EHI_037130;EHI_009810	>tr|C4M0Z2|C4M0Z2_ENTHI 40S ribosomal protein S17, putative OS=Entamoeba histolytica GN=EHI_135060 PE=3 SV=1;>tr|C4M7N8|C4M7N8_ENTHI 40S ribosomal protein S17, putative OS=Entamoeba histolytica GN=EHI_037130 PE=3 SV=1;>tr|C4M0P7|C4M0P7_ENTHI 40S ribosomal	3	8	8	8	5	6	8	5	6	8	5	6	8	50.4	50.4	50.4	13.591	117	117;117;117	5	6	8	1.4207E-43	32.5	38.5	50.4	99648000	7614200	26868000	65166000	14235000	1087700	3838300	9309400	9140100	7187000	35127000	3	2	7
C4M0Z5	C4M0Z5	9	9	9		EHI_135090	>tr|C4M0Z5|C4M0Z5_ENTHI Putative uncharacterized protein OS=Entamoeba histolytica GN=EHI_135090 PE=4 SV=1	1	9	9	9	7	9	8	7	9	8	7	9	8	29.2	29.2	29.2	41.97	367	367	8	10	8	1.8582E-66	21	29.2	26.7	212840000	47145000	135370000	30325000	21284000	4714500	13537000	3032500	40977000	43948000	28607000	7	10	4
C4M105	C4M105	5	5	5		EHI_135190	>tr|C4M105|C4M105_ENTHI Protein kinase, putative OS=Entamoeba histolytica GN=EHI_135190 PE=4 SV=1	1	5	5	5	4	5	4	4	5	4	4	5	4	7.8	7.8	7.8	100.79	895	895	4	5	4	1.9101E-35	5.3	7.8	6.6	20655000	3633200	12255000	4766500	590140	103810	350140	136190	4882800	3814500	1993700	2	3	2
C4M107;Q1EPY0	C4M107;Q1EPY0	8;5	8;5	8;5		EHI_135210	>tr|C4M107|C4M107_ENTHI Vacular protein sorting 33A, putative OS=Entamoeba histolytica GN=EHI_135210 PE=4 SV=1;>tr|Q1EPY0|Q1EPY0_ENTHI EhVps33 OS=Entamoeba histolytica PE=4 SV=1	2	8	8	8	6	6	5	6	6	5	6	6	5	12.6	12.6	12.6	113.38	995	995;661	6	6	5	4.3378E-31	8.7	9	8.2	19310000	3355000	8188100	7767300	378640	65785	160550	152300	3816300	3288800	3341200	1	4	3
C4M126	C4M126	3	3	3		EHI_105210	>tr|C4M126|C4M126_ENTHI Putative uncharacterized protein OS=Entamoeba histolytica GN=EHI_105210 PE=4 SV=1	1	3	3	3	3	3	3	3	3	3	3	3	3	15	15	15	37.758	333	333	3	3	3	1.3869E-17	15	15	15	14983000	4228300	7158300	3596200	624280	176180	298260	149840	3749400	3070900	1951500	2	1	2
C4M131;B1N3L7	C4M131;B1N3L7	18;14	18;14	11;7		EHI_105270;EHI_052870	>tr|C4M131|C4M131_ENTHI Receptor mediated endocytosis protein, putative OS=Entamoeba histolytica GN=EHI_105270 PE=4 SV=1;>tr|B1N3L7|B1N3L7_ENTHI ENTH domain protein, putative OS=Entamoeba histolytica GN=EHI_052870 PE=4 SV=1	2	18	18	11	15	16	15	15	16	15	11	9	11	42.2	42.2	28	57.634	507	507;507	17	18	18	1.409E-66	36.1	35.7	36.1	184940000	44356000	94326000	46260000	6377300	1529500	3252600	1595200	44309000	35630000	20796000	12	15	10
C4M144	C4M144	3	3	3		EHI_107030	>tr|C4M144|C4M144_ENTHI Putative uncharacterized protein OS=Entamoeba histolytica GN=EHI_107030 PE=4 SV=1	1	3	3	3	2	3	1	2	3	1	2	3	1	3.7	3.7	3.7	120.66	1041	1041	2	3	1	4.5852E-06	2.1	3.7	0.8	2639800	536530	1417500	685720	43996	8942.2	23625	11429	588720	478340	0	1	4	2
C4M146	C4M146	6	6	6		EHI_107050	>tr|C4M146|C4M146_ENTHI Putative uncharacterized protein OS=Entamoeba histolytica GN=EHI_107050 PE=4 SV=1	1	6	6	6	6	6	6	6	6	6	6	6	6	68	68	68	14.358	125	125	8	8	8	4.3411E-103	68	68	68	248870000	82001000	123880000	42991000	35553000	11714000	17697000	6141600	61777000	61798000	27077000	4	7	8
C4M154	C4M154	1	1	1		EHI_107130	>tr|C4M154|C4M154_ENTHI Putative uncharacterized protein OS=Entamoeba histolytica GN=EHI_107130 PE=4 SV=1	1	1	1	1	1	1	1	1	1	1	1	1	1	2.6	2.6	2.6	39.806	347	347	1	1	1	0.0070819	2.6	2.6	2.6	1723600	231400	363270	1128900	156690	21036	33025	102630	0	0	585260	0	1	0
C4M171	C4M171	3	3	3		EHI_107300	>tr|C4M171|C4M171_ENTHI Putative uncharacterized protein OS=Entamoeba histolytica GN=EHI_107300 PE=4 SV=1	1	3	3	3	3	2	3	3	2	3	3	2	3	15.2	15.2	15.2	33.896	296	296	3	2	4	5.6948E-06	15.2	10.5	15.2	5011000	1383400	1223400	2404100	334060	92230	81563	160270	1253600	672950	780090	2	2	1
C4M185	C4M185	6	6	6		EHI_188110	>tr|C4M185|C4M185_ENTHI Protein kinase, putative OS=Entamoeba histolytica GN=EHI_188110 PE=3 SV=1	1	6	6	6	6	5	4	6	5	4	6	5	4	6.9	6.9	6.9	107.71	951	951	6	5	4	2.6555E-14	6.9	5.6	3.8	16223000	5045400	7738900	3438400	377270	117330	179970	79963	4100100	3034600	2589700	3	4	1
C4M186	C4M186	1	1	1		EHI_188120	>tr|C4M186|C4M186_ENTHI Putative uncharacterized protein OS=Entamoeba histolytica GN=EHI_188120 PE=4 SV=1	1	1	1	1	1	1	1	1	1	1	1	1	1	7.8	7.8	7.8	18.805	167	167	1	1	1	0.0045905	7.8	7.8	7.8	14058000	3184100	10454000	420260	1405800	318410	1045400	42026	0	0	217870	1	1	0
C4M191	C4M191	7	2	2		EHI_188170	>tr|C4M191|C4M191_ENTHI Putative uncharacterized protein OS=Entamoeba histolytica GN=EHI_188170 PE=4 SV=1	1	7	2	2	6	7	7	1	2	2	1	2	2	23.5	8.3	8.3	35.523	302	302	1	2	2	1.1779E-34	20.2	23.5	23.5	17060000	4500400	8397000	4162500	1312300	346190	645920	320190	0	0	2157900	1	0	1
C4M192	C4M192	13	13	13	Phosphoglycerate kinase	EHI_188180	>tr|C4M192|C4M192_ENTHI Phosphoglycerate kinase OS=Entamoeba histolytica GN=EHI_188180 PE=3 SV=1	1	13	13	13	11	13	11	11	13	11	11	13	11	50.1	50.1	50.1	44.866	415	415	14	16	14	6.2992E-80	41.7	50.1	39	184270000	31587000	95815000	56870000	8774800	1504100	4562600	2708100	35120000	30208000	31603000	8	9	5
C4M1A5	C4M1A5	2	2	2		EHI_169820	>tr|C4M1A5|C4M1A5_ENTHI SNF7 family protein OS=Entamoeba histolytica GN=EHI_169820 PE=4 SV=1	1	2	2	2	1	1	2	1	1	2	1	1	2	9.8	9.8	9.8	23.803	204	204	1	2	2	1.247E-08	5.4	5.4	9.8	7772000	293860	696860	6781300	1295300	48976	116140	1130200	0	0	3515600	1	1	3
C4M1B3	C4M1B3	2	2	2		EHI_169900	>tr|C4M1B3|C4M1B3_ENTHI Putative uncharacterized protein OS=Entamoeba histolytica GN=EHI_169900 PE=4 SV=1	1	2	2	2	1	2	1	1	2	1	1	2	1	18.3	18.3	18.3	21.442	191	191	1	2	1	3.4893E-14	5.2	18.3	5.2	54887000	10332000	26093000	18461000	27443000	5166200	13047000	9230600	0	9765800	0	0	2	0
C4M1C2	C4M1C2	3	3	3		EHI_170000	>tr|C4M1C2|C4M1C2_ENTHI Putative uncharacterized protein OS=Entamoeba histolytica GN=EHI_170000 PE=4 SV=1	1	3	3	3	3	1	0	3	1	0	3	1	0	6.8	6.8	6.8	61.087	533	533	3	1		2.1058E-07	6.8	3	0	1785500	1485300	300190	0	66130	55011	11118	0	1485300	0	0	2	1	0
C4M1D2	C4M1D2	1	1	1		EHI_170100	>tr|C4M1D2|C4M1D2_ENTHI WD domain containing protein OS=Entamoeba histolytica GN=EHI_170100 PE=4 SV=1	1	1	1	1	0	0	1	0	0	1	0	0	1	3.5	3.5	3.5	54.751	486	486			1	2.5772E-05	0	0	3.5	1325400	0	0	1325400	53018	0	0	53018	0	0	687140	0	0	1
C4M1D3	C4M1D3	1	1	1		EHI_170110	>tr|C4M1D3|C4M1D3_ENTHI Putative uncharacterized protein OS=Entamoeba histolytica GN=EHI_170110 PE=4 SV=1	1	1	1	1	0	0	1	0	0	1	0	0	1	14.8	14.8	14.8	14.962	135	135			1	0.002466	0	0	14.8	560400	0	0	560400	186800	0	0	186800	0	0	290530	0	0	1
C4M1D4	C4M1D4	1	1	1		EHI_170120	>tr|C4M1D4|C4M1D4_ENTHI Putative uncharacterized protein OS=Entamoeba histolytica GN=EHI_170120 PE=4 SV=1	1	1	1	1	1	1	1	1	1	1	1	1	1	6.1	6.1	6.1	15.161	132	132	1	1	1	0.0026641	6.1	6.1	6.1	2368400	282720	974390	1111300	338350	40388	139200	158760	0	0	576140	0	1	0
C4M1E1;O15577	C4M1E1	6;2	6;2	6;2			>tr|C4M1E1|C4M1E1_ENTHI 60S ribosomal protein L12, putative OS=Entamoeba histolytica GN=EHI_030710 PE=3 SV=1	2	6	6	6	6	6	6	6	6	6	6	6	6	45.5	45.5	45.5	17.763	167	167;73	10	9	10	1.7016E-41	45.5	45.5	45.5	367020000	52205000	152050000	162760000	45878000	6525600	19006000	20345000	55860000	59130000	77947000	7	8	7
C4M1E4;C4LWQ8	C4M1E4;C4LWQ8	6;5	6;5	2;1		EHI_030750;EHI_198620	>tr|C4M1E4|C4M1E4_ENTHI Putative uncharacterized protein OS=Entamoeba histolytica GN=EHI_030750 PE=4 SV=1;>tr|C4LWQ8|C4LWQ8_ENTHI Putative uncharacterized protein OS=Entamoeba histolytica GN=EHI_198620 PE=4 SV=1	2	6	6	2	4	2	4	4	2	4	1	1	2	7.4	7.4	1.6	131.12	1153	1153;1153	4	2	4	3.1858E-18	4.6	1.6	4.3	8016900	1905700	1414800	4696400	135880	32301	23979	79600	1113400	973040	2783500	2	0	4
C4M1F1	C4M1F1	19	19	19		EHI_030830	>tr|C4M1F1|C4M1F1_ENTHI Plasma membrane calcium-transporting ATPase, putative OS=Entamoeba histolytica GN=EHI_030830 PE=3 SV=1	1	19	19	19	14	17	17	14	17	17	14	17	17	23.7	23.7	23.7	113.94	1026	1026	15	19	19	2.4669E-93	16.3	21.4	20.7	116830000	19963000	59287000	37577000	2246700	383900	1140100	722630	22717000	19984000	18154000	10	6	10
C4M1F9	C4M1F9	1	1	1		EHI_192280	>tr|C4M1F9|C4M1F9_ENTHI Putative uncharacterized protein OS=Entamoeba histolytica GN=EHI_192280 PE=4 SV=1	1	1	1	1	1	0	0	1	0	0	1	0	0	1.1	1.1	1.1	136.34	1177	1177	1			0.0040131	1.1	0	0	282810	282810	0	0	4221	4221	0	0	282810	0	0	1	0	0
C4M1H2	C4M1H2	2	2	2		EHI_192520	>tr|C4M1H2|C4M1H2_ENTHI Transcriptional coactivator, putative OS=Entamoeba histolytica GN=EHI_192520 PE=4 SV=1	1	2	2	2	2	2	2	2	2	2	2	2	2	14.6	14.6	14.6	18.055	151	151	2	2	2	1.2786E-13	14.6	14.6	14.6	13716000	1162400	5989000	6564700	2743200	232470	1197800	1312900	1286900	0	3278800	1	0	1
C4M1H6;C4LYK5;B1N3U6;B1N2L4	C4M1H6	11;3;2;2	11;3;2;2	11;3;2;2		EHI_192590	>tr|C4M1H6|C4M1H6_ENTHI Beta-amylase, putative OS=Entamoeba histolytica GN=EHI_192590 PE=3 SV=1	4	11	11	11	11	9	7	11	9	7	11	9	7	42.9	42.9	42.9	47.308	436	436;436;437;437	12	11	8	8.7643E-61	42.9	39.7	31	111580000	47723000	49069000	14791000	5313500	2272500	2336600	704330	46080000	17922000	8788300	8	5	3
C4M1I7	C4M1I7	3	3	3		EHI_001070	>tr|C4M1I7|C4M1I7_ENTHI LIM zinc finger domain containing protein OS=Entamoeba histolytica GN=EHI_001070 PE=4 SV=1	1	3	3	3	2	3	2	2	3	2	2	3	2	11.9	11.9	11.9	43.951	387	387	2	3	2	2.3539E-30	9.6	11.9	9.6	12759000	1114800	10122000	1521800	750520	65575	595430	89517	1009200	3943600	739340	1	3	0
C4M1J0	C4M1J0	10	10	10		EHI_001100	>tr|C4M1J0|C4M1J0_ENTHI Putative uncharacterized protein OS=Entamoeba histolytica GN=EHI_001100 PE=4 SV=1	1	10	10	10	10	9	9	10	9	9	10	9	9	29.9	29.9	29.9	54.893	489	489	11	10	10	2.4875E-89	29.9	26.4	26.4	107630000	30674000	50710000	26246000	4679600	1333700	2204800	1141200	30352000	18391000	14517000	8	6	4
C4M1J7	C4M1J7	5	5	5		EHI_084660	>tr|C4M1J7|C4M1J7_ENTHI Putative uncharacterized protein OS=Entamoeba histolytica GN=EHI_084660 PE=4 SV=1	1	5	5	5	3	5	3	3	5	3	3	5	3	4.9	4.9	4.9	122.49	1034	1034	3	5	3	1.9646E-14	3	4.9	3	7894900	1329400	4402800	2162700	202430	34087	112890	55453	1747500	1384400	966410	1	1	3
C4M1J9	C4M1J9	15	15	15		EHI_084680	>tr|C4M1J9|C4M1J9_ENTHI 4-alpha-glucanotransferase, putative OS=Entamoeba histolytica GN=EHI_084680 PE=4 SV=1	1	15	15	15	14	11	12	14	11	12	14	11	12	25	25	25	97.474	825	825	14	12	12	2.3797E-80	25	19.2	20.6	49068000	12293000	22460000	14315000	1044000	261560	477870	304580	10550000	8882200	8548800	10	7	4
C4M1L7	C4M1L7	8	5	5		EHI_133530	>tr|C4M1L7|C4M1L7_ENTHI Putative uncharacterized protein OS=Entamoeba histolytica GN=EHI_133530 PE=4 SV=1	1	8	5	5	5	6	8	2	3	5	2	3	5	11	7.1	7.1	71.592	616	616	2	3	5	8.6478E-36	7.8	9.3	11	18249000	3477100	7303100	7468900	760380	144880	304300	311200	3817700	3072500	3192300	1	0	5
C4M1M6	C4M1M6	15	15	15		EHI_133970	>tr|C4M1M6|C4M1M6_ENTHI Thioredoxin, putative OS=Entamoeba histolytica GN=EHI_133970 PE=4 SV=1	1	15	15	15	13	13	12	13	13	12	13	13	12	49.3	49.3	49.3	40.112	339	339	17	16	15	3.5733E-91	43.7	49	38.9	382970000	103580000	195730000	83663000	19148000	5178900	9786300	4183100	90805000	72578000	44601000	17	9	7
C4M1M8	C4M1M8	2	2	2		EHI_133990	>tr|C4M1M8|C4M1M8_ENTHI Putative uncharacterized protein OS=Entamoeba histolytica GN=EHI_133990 PE=4 SV=1	1	2	2	2	2	1	1	2	1	1	2	1	1	13.5	13.5	13.5	22.608	200	200	2	1	1	0.00041582	13.5	8.5	8.5	6217900	1033700	3789500	1394700	888270	147670	541360	199240	1033700	0	0	1	1	0
C4M1P6	C4M1P6	6	6	6		EHI_062700	>tr|C4M1P6|C4M1P6_ENTHI Glutaminyl-tRNA synthetase, putative OS=Entamoeba histolytica GN=EHI_062700 PE=3 SV=1	1	6	6	6	3	4	5	3	4	5	3	4	5	9.3	9.3	9.3	86.529	753	753	3	4	5	9.5401E-27	4.1	5	8	18543000	1247800	7166400	10129000	403120	27125	155790	220200	1214100	2335600	5631500	1	3	5
C4M1S8	C4M1S8	1	1	1		EHI_164470	>tr|C4M1S8|C4M1S8_ENTHI Putative uncharacterized protein OS=Entamoeba histolytica GN=EHI_164470 PE=4 SV=1	1	1	1	1	1	1	0	1	1	0	1	1	0	1.1	1.1	1.1	93.759	807	807	1	1		0.0061725	1.1	1.1	0	2339700	618880	1720800	0	63234	16726	46508	0	0	644030	0	0	1	0
C4M1U3	C4M1U3	4	4	4		EHI_027550	>tr|C4M1U3|C4M1U3_ENTHI Thioredoxin, putative OS=Entamoeba histolytica GN=EHI_027550 PE=4 SV=1	1	4	4	4	4	3	3	4	3	3	4	3	3	15	15	15	35.196	300	300	4	3	3	1.3481E-19	15	12.3	12.3	32194000	7710300	16626000	7857800	2012100	481890	1039100	491110	6815300	6619800	4571500	4	3	1
C4M1V6	C4M1V6	2	2	2		EHI_027700	>tr|C4M1V6|C4M1V6_ENTHI Molybdopterin cofactor sulfurase, putative OS=Entamoeba histolytica GN=EHI_027700 PE=3 SV=1	1	2	2	2	1	1	2	1	1	2	1	1	2	8	8	8	53.372	473	473	1	1	2	7.4273E-07	2.7	5.3	8	2912000	137970	1206600	1567400	116480	5519	48264	62695	0	0	812570	0	0	2
C4M1W9	C4M1W9	2	2	2		EHI_164760	>tr|C4M1W9|C4M1W9_ENTHI Putative uncharacterized protein OS=Entamoeba histolytica GN=EHI_164760 PE=4 SV=1	1	2	2	2	1	2	2	1	2	2	1	2	2	12.1	12.1	12.1	33.212	298	298	1	2	2	0.00035626	7	12.1	12.1	7326500	929950	3371400	3025100	457900	58122	210720	189070	0	1187200	1642900	0	1	1
C4M1X3	C4M1X3	19	19	19		cpbf1	>tr|C4M1X3|C4M1X3_ENTHI Cysteine protease binding protein family 1 OS=Entamoeba histolytica GN=cpbf1 PE=2 SV=1	1	19	19	19	16	19	15	16	19	15	16	19	15	32.5	32.5	32.5	100.72	904	904	20	24	18	1.7872E-121	26.9	32.5	24.7	487850000	131930000	250580000	105350000	12838000	3471700	6594200	2772300	106270000	92328000	59126000	14	19	9
Q1EQ19;C4M1X4;B1N4M4;B1N5U8	Q1EQ19;C4M1X4	21;21;4;2	21;21;4;2	21;21;4;2		EHI_164810	>tr|Q1EQ19|Q1EQ19_ENTHI Delta subunit (Fragment) OS=Entamoeba histolytica PE=4 SV=1;>tr|C4M1X4|C4M1X4_ENTHI Adapter-related protein complex 3 (AP-3) subunit, putative OS=Entamoeba histolytica GN=EHI_164810 PE=4 SV=1	4	21	21	21	16	15	17	16	15	17	16	15	17	30.2	30.2	30.2	114.22	1017	1017;1030;185;111	18	17	19	1.7764E-89	19.6	21.1	25.3	111460000	32244000	44718000	34501000	2229300	644870	894350	690020	35519000	18124000	13224000	8	9	13
C4M1X5	C4M1X5	1	1	1		EHI_164820	>tr|C4M1X5|C4M1X5_ENTHI Putative uncharacterized protein OS=Entamoeba histolytica GN=EHI_164820 PE=4 SV=1	1	1	1	1	1	1	1	1	1	1	1	1	1	0.6	0.6	0.6	142.36	1201	1201	1	1	1	0.0030738	0.6	0.6	0.6	7660600	2607600	3376200	1676800	132080	44958	58211	28910	0	0	869290	1	0	0
Q5NT35;C4M1Y3	Q5NT35;C4M1Y3	6;6	5;5	5;5		EhRabD2;EHI_164900	>tr|Q5NT35|Q5NT35_ENTHI Small GTPase EhRabD2 (Fragment) OS=Entamoeba histolytica GN=EhRabD2 PE=3 SV=1;>tr|C4M1Y3|C4M1Y3_ENTHI Rab family GTPase OS=Entamoeba histolytica GN=EHI_164900 PE=3 SV=1	2	6	5	5	5	4	5	4	4	5	4	4	5	32.8	29	29	20.504	183	183;264	4	4	5	1.0925E-22	27.3	23.5	29	20603000	4985400	8718900	6898400	1584800	383490	670690	530650	5140700	3403800	3280400	3	2	3
C4M1Y9	C4M1Y9	15	15	15		EHI_165070	>tr|C4M1Y9|C4M1Y9_ENTHI Short chain dehydrogenase family protein OS=Entamoeba histolytica GN=EHI_165070 PE=3 SV=1	1	15	15	15	14	14	14	14	14	14	14	14	14	57.9	57.9	57.9	36.669	323	323	16	17	17	5.3558E-116	53.9	53.9	57.9	290520000	62415000	161430000	66673000	19368000	4161000	10762000	4444800	65155000	61012000	31232000	15	12	9
C4M203	C4M203	3	3	3		EHI_165220	>tr|C4M203|C4M203_ENTHI Putative uncharacterized protein OS=Entamoeba histolytica GN=EHI_165220 PE=4 SV=1	1	3	3	3	3	1	2	3	1	2	3	1	2	4.7	4.7	4.7	103	898	898	3	1	2	2.3969E-09	4.7	1.6	2.4	2355900	720670	704330	930930	50126	15333	14986	19807	631730	0	571550	2	0	1
C4M213;B1N2Y0	C4M213;B1N2Y0	7;4	7;4	7;4		EHI_165350;EHI_014410	>tr|C4M213|C4M213_ENTHI Malate dehydrogenase, putative OS=Entamoeba histolytica GN=EHI_165350 PE=1 SV=1;>tr|B1N2Y0|B1N2Y0_ENTHI Malate dehydrogenase, putative OS=Entamoeba histolytica GN=EHI_014410 PE=4 SV=1	2	7	7	7	4	4	6	4	4	6	4	4	6	20.8	20.8	20.8	40.444	365	365;168	5	5	7	3.3015E-20	14.2	14.5	18.4	14045000	2701900	2611800	8731100	739200	142210	137460	459530	3217800	1240200	3747800	5	2	5
C4M215	C4M215	2	2	2		EHI_150120	>tr|C4M215|C4M215_ENTHI Putative uncharacterized protein OS=Entamoeba histolytica GN=EHI_150120 PE=4 SV=1	1	2	2	2	1	2	2	1	2	2	1	2	2	22.4	22.4	22.4	14.814	125	125	1	2	2	3.8539E-05	7.2	22.4	22.4	5621600	693150	3037500	1891000	936940	115530	506240	315170	0	1135700	981450	0	2	0
Q24803;C4M2R2;C4M230;B1N387;O15628	Q24803;C4M2R2;C4M230;B1N387	33;33;33;29;5	33;33;33;29;5	32;32;32;28;5	Aldehyde-alcohol dehydrogenase 2;Alcohol dehydrogenase;Acetaldehyde dehydrogenase	ADH2;EHI_160940;EHI_150490;EHI_024240	>sp|Q24803|ADH2_ENTHI Aldehyde-alcohol dehydrogenase 2 OS=Entamoeba histolytica GN=ADH2 PE=1 SV=1;>tr|C4M2R2|C4M2R2_ENTHI Alcohol dehydrogenase, putative OS=Entamoeba histolytica GN=EHI_160940 PE=4 SV=1;>tr|C4M230|C4M230_ENTHI Alcohol dehydrogenase, putati	5	33	33	32	32	31	31	32	31	31	31	30	30	48.4	48.4	47.6	95.658	870	870;870;870;829;172	40	41	41	1.5513E-188	48.4	46.3	43.6	524940000	93856000	217180000	213910000	12499000	2234700	5170900	5093100	94752000	77201000	109510000	18	30	27
C4M242	C4M242	2	2	2		EHI_169240	>tr|C4M242|C4M242_ENTHI Thioredoxin, putative OS=Entamoeba histolytica GN=EHI_169240 PE=4 SV=1	1	2	2	2	1	2	2	1	2	2	1	2	2	16	16	16	19.585	163	163	1	2	2	1.3374E-16	7.4	16	16	9795800	1410200	3646400	4739200	1088400	156690	405150	526580	0	1140700	2681000	1	1	1
C4M249;C4LW70	C4M249	3;1	3;1	3;1		EHI_169320	>tr|C4M249|C4M249_ENTHI Phosphatidylinositol3-kinaseTor2, putative OS=Entamoeba histolytica GN=EHI_169320 PE=4 SV=1	2	3	3	3	3	3	1	3	3	1	3	3	1	1.8	1.8	1.8	269.49	2342	2342;2526	3	3	1	7.89E-16	1.8	1.8	0.6	2086300	904000	983930	198330	17680	7661	8338.4	1680.8	856590	415660	0	3	1	0
C4M261	C4M261	7	7	7			>tr|C4M261|C4M261_ENTHI Skp1 protein, putative OS=Entamoeba histolytica GN=EHI_066770 PE=4 SV=1	1	7	7	7	7	7	6	7	7	6	7	7	6	53.8	53.8	53.8	18.226	158	158	7	7	6	2.0898E-38	53.8	53.8	48.7	42168000	5956100	23705000	12507000	3833500	541460	2155000	1137000	6517600	7508300	7286100	4	5	3
C4M292	C4M292	3	3	3		EHI_180430	>tr|C4M292|C4M292_ENTHI Rho family GTPase OS=Entamoeba histolytica GN=EHI_180430 PE=3 SV=1	1	3	3	3	3	3	2	3	3	2	3	3	2	17	17	17	21.644	194	194	3	3	2	6.3227E-10	17	17	10.3	9026000	2250700	4888500	1886700	1002900	250080	543170	209630	1951400	1499900	1607200	3	1	0
C4M295;B1N3T9	C4M295	7;3	7;3	7;3	Adenylyl cyclase-associated protein	EHI_136150	>tr|C4M295|C4M295_ENTHI Adenylyl cyclase-associated protein OS=Entamoeba histolytica GN=EHI_136150 PE=3 SV=1	2	7	7	7	4	6	6	4	6	6	4	6	6	21.3	21.3	21.3	53.215	478	478;162	5	7	7	9.4237E-31	11.3	18.4	16.3	41266000	3352900	16912000	21001000	1250500	101600	512480	636400	4060100	7410300	9099600	0	5	4
C4M296;F2VN92	C4M296;F2VN92	37;33	37;33	37;33		EHI_136160	>tr|C4M296|C4M296_ENTHI Calreticulin, putative OS=Entamoeba histolytica GN=EHI_136160 PE=3 SV=1;>tr|F2VN92|F2VN92_ENTHI Calreticulin (Fragment) OS=Entamoeba histolytica HM-1:IMSS PE=3 SV=1	2	37	37	37	36	36	32	36	36	32	36	36	32	81.2	81.2	81.2	45.08	389	389;357	54	55	49	7.4413E-251	81.2	81.2	81	5358000000	1508800000	2895500000	953720000	214320000	60350000	115820000	38149000	1499100000	1087500000	497630000	77	79	46
C4M298	C4M298	1	1	1		EHI_136180	>tr|C4M298|C4M298_ENTHI Proteasome regulatory subunit, putative OS=Entamoeba histolytica GN=EHI_136180 PE=4 SV=1	1	1	1	1	0	0	1	0	0	1	0	0	1	3.3	3.3	3.3	52.279	448	448			1	0.0071194	0	0	3.3	181360	0	0	181360	6717.1	0	0	6717.1	0	0	94022	0	0	1
C4M2A1	C4M2A1	8	8	8		EHI_136210	>tr|C4M2A1|C4M2A1_ENTHI Soluble NSF attachment protein gamma isoform, putative OS=Entamoeba histolytica GN=EHI_136210 PE=4 SV=1	1	8	8	8	6	5	6	6	5	6	6	5	6	29.4	29.4	29.4	40.824	360	360	7	6	7	7.8529E-34	21.9	17.8	21.4	19541000	5204300	7335200	7001900	849630	226280	318920	304430	4761500	3780900	3037100	4	2	5
C4M2A9	C4M2A9	7	7	7		EHI_136400	>tr|C4M2A9|C4M2A9_ENTHI Lecithin:cholesterol acyltransferase domain-containing protein OS=Entamoeba histolytica GN=EHI_136400 PE=4 SV=1	1	7	7	7	6	7	5	6	7	5	6	7	5	26.4	26.4	26.4	45.459	394	394	7	9	5	6.6084E-30	22.1	26.4	17	41064000	9553500	26224000	5285900	1711000	398060	1092700	220250	9577200	8188400	3163400	5	5	0
C4M2B0	C4M2B0	1	1	1		EHI_136410	>tr|C4M2B0|C4M2B0_ENTHI Putative uncharacterized protein OS=Entamoeba histolytica GN=EHI_136410 PE=4 SV=1	1	1	1	1	1	1	0	1	1	0	1	1	0	3.9	3.9	3.9	35.393	305	305	1	1		0.00079519	3.9	3.9	0	1278300	556500	721800	0	106520	46375	60150	0	0	270150	0	1	0	0
C4M2C4	C4M2C4	1	1	1		EHI_158050	>tr|C4M2C4|C4M2C4_ENTHI Hsc70-interacting protein, putative OS=Entamoeba histolytica GN=EHI_158050 PE=4 SV=1	1	1	1	1	1	0	0	1	0	0	1	0	0	2.2	2.2	2.2	40.13	359	359	1			0.0054853	2.2	0	0	345380	345380	0	0	20316	20316	0	0	345380	0	0	1	0	0
C4M2D1	C4M2D1	3	3	3		EHI_158120	>tr|C4M2D1|C4M2D1_ENTHI Putative uncharacterized protein OS=Entamoeba histolytica GN=EHI_158120 PE=4 SV=1	1	3	3	3	3	3	2	3	3	2	3	3	2	6.2	6.2	6.2	58.702	517	517	3	3	2	3.6487E-10	6.2	6.2	4.3	5685500	1741500	2392600	1551300	284270	87077	119630	77565	1307700	925810	1207700	1	0	2
C4M2E1	C4M2E1	4	4	4		EHI_158220	>tr|C4M2E1|C4M2E1_ENTHI Putative uncharacterized protein OS=Entamoeba histolytica GN=EHI_158220 PE=4 SV=1	1	4	4	4	0	1	3	0	1	3	0	1	3	16.4	16.4	16.4	42.193	371	371		1	3	4.1749E-11	0	3.8	12.7	5245000	0	486690	4758300	291390	0	27038	264350	0	0	2466800	0	1	3
C4M2E3;B1N502;C4LUY4	C4M2E3	19;9;1	19;9;1	19;9;1	3-ketoacyl-CoA synthase	EHI_158240	>tr|C4M2E3|C4M2E3_ENTHI 3-ketoacyl-CoA synthase OS=Entamoeba histolytica GN=EHI_158240 PE=3 SV=1	3	19	19	19	18	19	18	18	19	18	18	19	18	43.2	43.2	43.2	56.511	495	495;231;487	21	21	22	3.4051E-115	39.8	43.2	39.8	432070000	61552000	179380000	191130000	14899000	2122500	6185600	6590800	66477000	56757000	99762000	12	15	18
C4M2F0	C4M2F0	5	5	5		EHI_158310	>tr|C4M2F0|C4M2F0_ENTHI Putative uncharacterized protein OS=Entamoeba histolytica GN=EHI_158310 PE=4 SV=1	1	5	5	5	5	5	4	5	5	4	5	5	4	15.4	15.4	15.4	35.622	311	311	8	6	6	1.4791E-25	15.4	15.4	12.2	34053000	8942200	16173000	8937600	1792300	470640	851220	470400	7808200	6930600	4410300	5	3	0
C4M2G3	C4M2G3	1	1	1		EHI_040340	>tr|C4M2G3|C4M2G3_ENTHI Putative uncharacterized protein OS=Entamoeba histolytica GN=EHI_040340 PE=4 SV=1	1	1	1	1	0	1	1	0	1	1	0	1	1	4.4	4.4	4.4	24.063	205	205		1	1	0.00018994	0	4.4	4.4	5260000	0	2551800	2708100	1315000	0	637960	677030	0	0	1404000	0	1	0
C4M2G6	C4M2G6	1	1	1		EHI_040370	>tr|C4M2G6|C4M2G6_ENTHI Putative uncharacterized protein OS=Entamoeba histolytica GN=EHI_040370 PE=4 SV=1	1	1	1	1	0	0	1	0	0	1	0	0	1	9.9	9.9	9.9	14.637	121	121			1	2.3499E-06	0	0	9.9	910150	0	0	910150	182030	0	0	182030	0	0	471840	0	0	1
C4M2H3	C4M2H3	7	7	7		cpbf7	>tr|C4M2H3|C4M2H3_ENTHI Cysteine protease binding protein family 7 OS=Entamoeba histolytica GN=cpbf7 PE=2 SV=1	1	7	7	7	6	6	5	6	6	5	6	6	5	8.1	8.1	8.1	99.946	903	903	6	6	6	4.9089E-41	7.1	8	7	34663000	11047000	13207000	10409000	962870	306860	366860	289150	9792300	5703200	4620500	4	4	4
Q4GZL2;C4M2H5;O15625	Q4GZL2;C4M2H5;O15625	2;2;1	2;2;1	2;2;1	Amoebiasin-2	ICP2;EHI_040460	>sp|Q4GZL2|ICP2_ENTHI Amoebiasin-2 OS=Entamoeba histolytica GN=ICP2 PE=1 SV=1;>tr|C4M2H5|C4M2H5_ENTHI Cysteine protease inhibitor 2 (EhICP2) OS=Entamoeba histolytica GN=EHI_040460 PE=1 SV=1;>tr|O15625|O15625_ENTHI MRNA, partial cds. (Fragment) OS=Entamoeba	3	2	2	2	2	2	2	2	2	2	2	2	2	19.5	19.5	19.5	14	123	123;123;101	2	2	2	1.3097E-09	19.5	19.5	19.5	12351000	1376900	4250400	6723400	2058500	229480	708400	1120600	1308600	1380500	3764200	0	0	2
C4M2H9	C4M2H9	1	1	1		EHI_054480	>tr|C4M2H9|C4M2H9_ENTHI Putative uncharacterized protein OS=Entamoeba histolytica GN=EHI_054480 PE=4 SV=1	1	1	1	1	1	1	1	1	1	1	1	1	1	9.1	9.1	9.1	14.812	132	132	1	1	1	1.009E-07	9.1	9.1	9.1	21670000	1802700	7457800	12410000	10835000	901350	3728900	6204900	0	0	6433600	0	1	2
C4M2I3	C4M2I3	1	1	1		EHI_054520	>tr|C4M2I3|C4M2I3_ENTHI Putative uncharacterized protein OS=Entamoeba histolytica GN=EHI_054520 PE=4 SV=1	1	1	1	1	1	1	1	1	1	1	1	1	1	7.5	7.5	7.5	20.197	174	174	1	2	1	0.00014177	7.5	7.5	7.5	2667800	215590	1231500	1220700	533560	43117	246300	244140	0	460920	0	0	2	0
C4M2I4	C4M2I4	7	7	7		EHI_054530	>tr|C4M2I4|C4M2I4_ENTHI Serine carboxypeptidase (S28) family protein OS=Entamoeba histolytica GN=EHI_054530 PE=4 SV=1	1	7	7	7	6	6	6	6	6	6	6	6	6	19.1	19.1	19.1	53.075	466	466	7	7	6	6.2351E-79	16.3	16.3	15.7	43235000	10839000	25378000	7018600	2402000	602150	1409900	389920	10527000	8810700	4638100	2	5	2
C4M2J3	C4M2J3	7	7	2		EHI_054740	>tr|C4M2J3|C4M2J3_ENTHI 60S ribosomal protein L17, putative OS=Entamoeba histolytica GN=EHI_054740 PE=3 SV=1	1	7	7	2	5	6	6	5	6	6	1	1	2	35.8	35.8	11.7	19.823	179	179	7	8	8	4.9184E-54	28.5	29.1	35.2	220420000	19855000	85877000	114690000	27553000	2481900	10735000	14337000	23547000	27986000	59922000	2	7	6
C4M2K1;Q27642	C4M2K1;Q27642	21;17	21;17	11;9		EHI_054830	>tr|C4M2K1|C4M2K1_ENTHI Plasma membrane calcium-transporting ATPase, putative OS=Entamoeba histolytica GN=EHI_054830 PE=3 SV=1;>tr|Q27642|Q27642_ENTHI Putative plasma membrane calcium ion-transporting ATPase OS=Entamoeba histolytica PE=2 SV=2	2	21	21	11	17	17	17	17	17	17	8	7	8	26.5	26.5	17	120.63	1087	1087;1086	17	19	19	1.6744E-138	22.1	21.2	22	173960000	32138000	88359000	53467000	3345500	618050	1699200	1028200	32210000	34945000	24733000	9	13	12
C4M2K2	C4M2K2	1	1	1		EHI_054840	>tr|C4M2K2|C4M2K2_ENTHI Putative uncharacterized protein OS=Entamoeba histolytica GN=EHI_054840 PE=4 SV=1	1	1	1	1	0	1	0	0	1	0	0	1	0	3.4	3.4	3.4	63.92	558	558		1		0.0027857	0	3.4	0	1044400	0	1044400	0	31648	0	31648	0	0	390880	0	0	1	0
C4M2M6	C4M2M6	1	1	1		EHI_005910	>tr|C4M2M6|C4M2M6_ENTHI Rho guanine nucleotide exchange factor, putative OS=Entamoeba histolytica GN=EHI_005910 PE=4 SV=1	1	1	1	1	1	1	1	1	1	1	1	1	1	2.4	2.4	2.4	106.9	921	921	1	1	1	0.0002009	2.4	2.4	2.4	2249100	645840	979920	623370	38778	11135	16895	10748	0	0	323170	1	0	0
C4M2N1	C4M2N1	1	1	1		EHI_005960	>tr|C4M2N1|C4M2N1_ENTHI Putative uncharacterized protein OS=Entamoeba histolytica GN=EHI_005960 PE=4 SV=1	1	1	1	1	1	1	1	1	1	1	1	1	1	7.9	7.9	7.9	15.207	139	139	1	2	1	0.00022555	7.9	7.9	7.9	15594000	1968000	12986000	639900	1949200	246000	1623200	79987	0	0	331740	1	1	0
C4M2N2	C4M2N2	1	1	1		EHI_005970	>tr|C4M2N2|C4M2N2_ENTHI Putative uncharacterized protein OS=Entamoeba histolytica GN=EHI_005970 PE=4 SV=1	1	1	1	1	0	0	1	0	0	1	0	0	1	13.4	13.4	13.4	11.928	112	112			1	0.0024629	0	0	13.4	0	0	0	0	0	0	0	0	0	0	0	0	0	0
C4M6M6;C4M2N9	C4M6M6;C4M2N9	2;2	2;2	2;2	Serine/threonine-protein phosphatase	EHI_147500;EHI_006050	>tr|C4M6M6|C4M6M6_ENTHI Serine/threonine-protein phosphatase OS=Entamoeba histolytica GN=EHI_147500 PE=3 SV=1;>tr|C4M2N9|C4M2N9_ENTHI Serine/threonine-protein phosphatase OS=Entamoeba histolytica GN=EHI_006050 PE=3 SV=1	2	2	2	2	1	2	0	1	2	0	1	2	0	10.5	10.5	10.5	34.674	304	304;304	1	2		0.00047902	7.2	10.5	0	2019200	215400	1803800	0	134620	14360	120260	0	0	675120	0	0	2	0
C4M2P1	C4M2P1	2	2	2		EHI_006070	>tr|C4M2P1|C4M2P1_ENTHI Putative uncharacterized protein OS=Entamoeba histolytica GN=EHI_006070 PE=4 SV=1	1	2	2	2	0	1	2	0	1	2	0	1	2	12.1	12.1	12.1	26.107	223	223		1	2	2.5093E-06	0	3.1	12.1	6778600	0	518450	6260100	753170	0	57606	695570	0	0	3245400	0	1	2
C4M2P4	C4M2P4	1	1	1		EHI_006100	>tr|C4M2P4|C4M2P4_ENTHI Prenyl cysteine carboxyl methyltransferase, putative OS=Entamoeba histolytica GN=EHI_006100 PE=4 SV=1	1	1	1	1	0	1	1	0	1	1	0	1	1	5.7	5.7	5.7	28.605	246	246		1	1	8.0132E-05	0	5.7	5.7	2953900	0	1769400	1184500	492320	0	294900	197420	0	0	614100	0	1	0
C4M2Q1	C4M2Q1	6	6	6	Eukaryotic translation initiation factor 6	EIF6	>tr|C4M2Q1|C4M2Q1_ENTHI Eukaryotic translation initiation factor 6, putative OS=Entamoeba histolytica GN=EHI_006170 PE=3 SV=1	1	6	6	6	5	6	5	5	6	5	5	6	5	36	36	36	25.942	239	239	6	7	5	7.5112E-76	29.3	36	29.3	58115000	12283000	35285000	10547000	5811500	1228300	3528500	1054700	11518000	11983000	7456100	2	4	3
C4M2R6	C4M2R6	21	21	21		EHI_160980	>tr|C4M2R6|C4M2R6_ENTHI Putative uncharacterized protein OS=Entamoeba histolytica GN=EHI_160980 PE=4 SV=1	1	21	21	21	19	21	19	19	21	19	19	21	19	52	52	52	33.833	304	304	23	26	25	1.8903E-166	50.3	52	51.6	995450000	170520000	436090000	388840000	52392000	8974600	22952000	20466000	180380000	157280000	184930000	23	28	24
C4M2R9	C4M2R9	5	5	5		EHI_161020	>tr|C4M2R9|C4M2R9_ENTHI Putative uncharacterized protein OS=Entamoeba histolytica GN=EHI_161020 PE=4 SV=1	1	5	5	5	4	4	5	4	4	5	4	4	5	22.3	22.3	22.3	45.603	394	394	4	5	6	1.9192E-24	19.5	19.5	22.3	25254000	3462200	10625000	11167000	1262700	173110	531250	558340	4989700	4547900	3690300	1	3	3
Q9BLE3;C4M2S0	Q9BLE3;C4M2S0	7;7	7;7	7;7		EhRab11C;EHI_161030	>tr|Q9BLE3|Q9BLE3_ENTHI Small GTPase Rab11C OS=Entamoeba histolytica GN=EhRab11C PE=2 SV=1;>tr|C4M2S0|C4M2S0_ENTHI Rab family GTPase OS=Entamoeba histolytica GN=EHI_161030 PE=3 SV=1	2	7	7	7	5	5	7	5	5	7	5	5	7	36.8	36.8	36.8	23.877	212	212;212	5	5	7	4.848E-52	30.7	32.5	36.8	51397000	3493000	20200000	27705000	3426500	232870	1346600	1847000	3905100	8066300	13445000	0	3	8
C4M2S3	C4M2S3	4	4	4		EHI_161070	>tr|C4M2S3|C4M2S3_ENTHI Putative uncharacterized protein OS=Entamoeba histolytica GN=EHI_161070 PE=4 SV=1	1	4	4	4	4	4	4	4	4	4	4	4	4	25.6	25.6	25.6	23.858	211	211	4	4	4	6.1209E-16	25.6	25.6	25.6	27422000	5205000	15821000	6396400	2109400	400390	1217000	492030	4399000	5852200	4191000	0	4	1
C4M2S6	C4M2S6	1	1	1		EHI_076850	>tr|C4M2S6|C4M2S6_ENTHI Leucine-rich repeat containing protein OS=Entamoeba histolytica GN=EHI_076850 PE=4 SV=1	1	1	1	1	1	1	0	1	1	0	1	1	0	0.5	0.5	0.5	147.62	1290	1290	1	1		0.013755	0.5	0.5	0	4118500	710740	3407800	0	73545	12692	60853	0	0	1275400	0	0	1	0
C4M2S8	C4M2S8	10	10	10		EHI_076870	>tr|C4M2S8|C4M2S8_ENTHI Steroid 5-alpha reductase, putative OS=Entamoeba histolytica GN=EHI_076870 PE=4 SV=1	1	10	10	10	8	10	10	8	10	10	8	10	10	29.5	29.5	29.5	33.6	285	285	10	12	12	3.756E-51	22.1	29.5	29.5	611690000	90101000	266380000	255200000	55608000	8191000	24217000	23200000	73999000	101350000	144380000	8	14	17
C4M2T9	C4M2T9	6	6	2		EHI_188720	>tr|C4M2T9|C4M2T9_ENTHI Putative uncharacterized protein OS=Entamoeba histolytica GN=EHI_188720 PE=4 SV=1	1	6	6	2	4	6	5	4	6	5	1	2	2	20.1	20.1	8.9	33.618	293	293	4	6	5	5.4298E-19	12.3	20.1	16.4	24431000	3521700	12708000	8201000	1879300	270900	977580	630850	3251700	4630400	4647600	2	5	4
C4M2U9	C4M2U9	3	3	3		EHI_188820	>tr|C4M2U9|C4M2U9_ENTHI Putative uncharacterized protein OS=Entamoeba histolytica GN=EHI_188820 PE=4 SV=1	1	3	3	3	2	1	1	2	1	1	2	1	1	9.6	9.6	9.6	58.686	540	540	2	1	1	1.6641E-09	7.2	3.9	2.4	3215400	1486900	1264400	464150	123670	57188	48630	17852	1486900	0	0	1	1	1
C4M2V8	C4M2V8	6	3	3		EHI_188910	>tr|C4M2V8|C4M2V8_ENTHI Putative uncharacterized protein OS=Entamoeba histolytica GN=EHI_188910 PE=4 SV=1	1	6	3	3	1	3	5	0	1	2	0	1	2	4.4	1.8	1.8	238.85	2111	2111		1	2	1.4321E-27	0.5	2	3.9	1532000	0	426550	1105500	12767	0	3554.6	9212.4	0	0	573110	0	1	2
C4M2W3;C4LW06	C4M2W3;C4LW06	6;4	6;4	6;4	Histone H2A	EHI_188960;EHI_126210	>tr|C4M2W3|C4M2W3_ENTHI Histone H2A OS=Entamoeba histolytica GN=EHI_188960 PE=3 SV=1;>tr|C4LW06|C4LW06_ENTHI Histone H2A OS=Entamoeba histolytica GN=EHI_126210 PE=3 SV=1	2	6	6	6	4	4	6	4	4	6	4	4	6	40.9	40.9	40.9	17.648	159	159;159	4	4	6	8.6291E-33	28.9	30.8	40.9	54830000	8598100	23116000	23116000	6853700	1074800	2889500	2889500	8960200	8402900	11870000	3	1	6
C4M2W7	C4M2W7	4	4	4		EHI_048540	>tr|C4M2W7|C4M2W7_ENTHI Putative uncharacterized protein OS=Entamoeba histolytica GN=EHI_048540 PE=4 SV=1	1	4	4	4	4	3	1	4	3	1	4	3	1	5.9	5.9	5.9	111.94	973	973	4	3	1	3.0867E-13	5.9	4.6	2.2	6468900	2293600	3952000	223340	113490	40239	69334	3918.2	2228900	1543800	0	3	1	0
C4M2W9;C4LWT3	C4M2W9	5;1	5;1	5;1		EHI_048560	>tr|C4M2W9|C4M2W9_ENTHI Putative uncharacterized protein OS=Entamoeba histolytica GN=EHI_048560 PE=4 SV=1	2	5	5	5	4	4	3	4	4	3	4	4	3	37.7	37.7	37.7	19.253	175	175;174	4	4	3	6.7576E-23	30.9	30.9	21.7	31984000	6729500	11911000	13343000	3553800	747730	1323400	1482600	7152600	5126000	5826400	3	2	2
C4M2X1	C4M2X1	2	2	2		EHI_048580	>tr|C4M2X1|C4M2X1_ENTHI Putative uncharacterized protein OS=Entamoeba histolytica GN=EHI_048580 PE=4 SV=1	1	2	2	2	1	1	1	1	1	1	1	1	1	1.9	1.9	1.9	104.75	873	873	1	1	1	4.1056E-05	1	0.9	1	1012400	68983	447360	496020	28121	1916.2	12427	13778	0	0	257150	0	1	1
C4M2Y6	C4M2Y6	3	3	3		EHI_048730	>tr|C4M2Y6|C4M2Y6_ENTHI Putative uncharacterized protein OS=Entamoeba histolytica GN=EHI_048730 PE=4 SV=1	1	3	3	3	3	2	3	3	2	3	3	2	3	28.3	28.3	28.3	20.291	180	180	3	2	3	7.6121E-14	28.3	28.3	28.3	24935000	2934000	7533300	14467000	4987000	586800	1506700	2893500	2815400	2881600	7556900	1	1	2
C4M2Y7	C4M2Y7	2	2	2		EHI_048740	>tr|C4M2Y7|C4M2Y7_ENTHI Purine nucleoside phosphorylase, putative OS=Entamoeba histolytica GN=EHI_048740 PE=4 SV=1	1	2	2	2	1	2	2	1	2	2	1	2	2	9.1	9.1	9.1	35.129	320	320	1	2	2	5.9023E-08	5.6	9.1	9.1	6937400	424610	2528000	3984700	408080	24977	148710	234400	0	921550	2090400	0	0	2
C4M2Z1	C4M2Z1	13	13	13		EHI_074020	>tr|C4M2Z1|C4M2Z1_ENTHI Vacuolar proton ATPase subunit, putative OS=Entamoeba histolytica GN=EHI_074020 PE=4 SV=1	1	13	13	13	7	11	10	7	11	10	7	11	10	20.8	20.8	20.8	92.694	803	803	7	12	10	1.1503E-80	10	18.2	17.2	58983000	7576400	31082000	20325000	1902700	244400	1002600	655640	8617100	9061000	9698900	4	6	4
C4M310	C4M310	1	1	1			>tr|C4M310|C4M310_ENTHI Ubiquitin-conjugating enzyme family protein OS=Entamoeba histolytica GN=EHI_025230 PE=4 SV=1	1	1	1	1	0	0	1	0	0	1	0	0	1	9.9	9.9	9.9	17.361	152	152			1	2.0594E-10	0	0	9.9	1941700	0	0	1941700	277390	0	0	277390	0	0	1006600	0	0	1
C4M312	C4M312	1	1	1		EHI_025250	>tr|C4M312|C4M312_ENTHI Cation transporter, putative OS=Entamoeba histolytica GN=EHI_025250 PE=4 SV=1	1	1	1	1	0	1	0	0	1	0	0	1	0	4.5	4.5	4.5	35.495	314	314		1		0.004826	0	4.5	0	1569900	0	1569900	0	174430	0	174430	0	0	587540	0	0	1	0
P42648;C4M323	P42648;C4M323	3;3	1;1	1;1	14-3-3 protein 1	EHI_025360	>sp|P42648|14331_ENTHI 14-3-3 protein 1 OS=Entamoeba histolytica PE=3 SV=1;>tr|C4M323|C4M323_ENTHI 14-3-3 protein 1 OS=Entamoeba histolytica GN=EHI_025360 PE=3 SV=1	2	3	1	1	3	3	2	1	1	1	1	1	1	17.2	9.6	9.6	27.338	239	239;239	1	1	1	5.4743E-10	17.2	17.2	13.8	6628000	770810	3791800	2065500	389880	45342	223040	121500	0	0	1070800	0	1	0
C4M325	C4M325	2	2	2		EHI_025380	>tr|C4M325|C4M325_ENTHI Hypothetical membrane-spanning protein OS=Entamoeba histolytica GN=EHI_025380 PE=4 SV=1	1	2	2	2	1	2	0	1	2	0	1	2	0	4.3	4.3	4.3	48.758	421	421	1	2		0.0023424	1.9	4.3	0	1503100	214830	1288200	0	71574	10230	61344	0	0	482140	0	0	2	0
C4M334	C4M334	4	4	4		EHI_025470	>tr|C4M334|C4M334_ENTHI Putative uncharacterized protein OS=Entamoeba histolytica GN=EHI_025470 PE=4 SV=1	1	4	4	4	4	1	2	4	1	2	4	1	2	8.4	8.4	8.4	58.557	512	512	4	1	2	1.5245E-11	8.4	2.7	4.9	8009000	3154000	3150500	1704500	381380	150190	150020	81168	2881400	0	1156300	4	0	0
C4M342	C4M342	18	18	18		cpbf8	>tr|C4M342|C4M342_ENTHI Cysteine protease binding protein family 8 OS=Entamoeba histolytica GN=cpbf8 PE=2 SV=1	1	18	18	18	18	18	15	18	18	15	18	18	15	26.3	26.3	26.3	99.295	904	904	21	22	19	1.6753E-94	26.3	26.3	20.6	671580000	137290000	341630000	192660000	15263000	3120300	7764300	4378600	118700000	105250000	109110000	11	14	12
Q24810;C4M343	Q24810;C4M343	3;3	3;3	3;3	V-type proton ATPase 16 kDa proteolipid subunit	VMA3;EHI_059840	>sp|Q24810|VATL_ENTHI V-type proton ATPase 16 kDa proteolipid subunit OS=Entamoeba histolytica GN=VMA3 PE=3 SV=1;>tr|C4M343|C4M343_ENTHI V-type ATPase, C subunit, putative OS=Entamoeba histolytica GN=EHI_059840 PE=3 SV=1	2	3	3	3	3	3	3	3	3	3	3	3	3	31.6	31.6	31.6	18.131	177	177;177	4	4	4	2.8037E-48	31.6	31.6	31.6	155260000	41358000	70291000	43613000	31053000	8271700	14058000	8722600	40813000	27639000	21823000	2	4	3
C4M347	C4M347	1	1	1		EHI_059890	>tr|C4M347|C4M347_ENTHI Putative uncharacterized protein OS=Entamoeba histolytica GN=EHI_059890 PE=4 SV=1	1	1	1	1	1	1	1	1	1	1	1	1	1	4.6	4.6	4.6	38.136	324	324	2	1	1	0.008731	4.6	4.6	4.6	2720000	551660	1250700	917650	151110	30648	69482	50981	0	0	475730	1	1	0
C4M9X3;C4M359	C4M9X3;C4M359	3;3	3;3	3;3		EHI_179330;EHI_086040	>tr|C4M9X3|C4M9X3_ENTHI Protein phosphatase family protein OS=Entamoeba histolytica GN=EHI_179330 PE=3 SV=1;>tr|C4M359|C4M359_ENTHI Protein phosphatase, putative OS=Entamoeba histolytica GN=EHI_086040 PE=3 SV=1	2	3	3	3	3	3	3	3	3	3	3	3	3	11.7	11.7	11.7	31.581	282	282;282	3	3	3	4.237E-10	11.7	11.7	11.7	14282000	3309600	7319900	3652100	793420	183870	406660	202900	3712900	2222200	2007500	2	1	1
C4M373	C4M373	2	2	2		EHI_086180	>tr|C4M373|C4M373_ENTHI Membrane-bound O-acyltransferase (MBOAT ) family protein OS=Entamoeba histolytica GN=EHI_086180 PE=4 SV=1	1	2	2	2	1	2	2	1	2	2	1	2	2	4.5	4.5	4.5	57.362	487	487	1	2	2	0.0001044	2.9	4.5	4.5	3518400	232940	1212900	2072600	167540	11092	57757	98693	0	0	1074500	1	2	1
C4M378	C4M378	2	2	2		EHI_086230	>tr|C4M378|C4M378_ENTHI Putative uncharacterized protein OS=Entamoeba histolytica GN=EHI_086230 PE=4 SV=1	1	2	2	2	2	2	2	2	2	2	2	2	2	19.8	19.8	19.8	12.584	111	111	4	4	2	7.0452E-24	19.8	19.8	19.8	20905000	7217600	12323000	1364900	5226300	1804400	3080700	341210	7868600	3068500	1600100	4	2	0
C4M399	C4M399	8	8	8		EHI_106350	>tr|C4M399|C4M399_ENTHI Vacuolar ATP synthase subunit d, putative OS=Entamoeba histolytica GN=EHI_106350 PE=4 SV=1	1	8	8	8	7	8	7	7	8	7	7	8	7	36.1	36.1	36.1	40.29	352	352	8	8	7	4.2488E-42	31.8	36.1	31.8	86855000	20502000	49413000	16940000	4571300	1079000	2600700	891560	19854000	17095000	10829000	4	7	4
C4M3A6	C4M3A6	6	6	6		EHI_175270	>tr|C4M3A6|C4M3A6_ENTHI Putative uncharacterized protein OS=Entamoeba histolytica GN=EHI_175270 PE=4 SV=1	1	6	6	6	6	6	5	6	6	5	6	6	5	19.4	19.4	19.4	49.645	428	428	6	6	5	2.0868E-29	19.4	19.4	17.3	37156000	6120900	23938000	7096900	1769300	291470	1139900	337950	7433300	5871400	5454700	4	2	3
C4M3B2;Q24850;Q24851;C4M422	C4M3B2;Q24850;Q24851;C4M422	1;1;1;1	1;1;1;1	1;1;1;1		EHI_175450;pgp5;pgp1;EHI_114150	>tr|C4M3B2|C4M3B2_ENTHI P-glycoprotein-5 OS=Entamoeba histolytica GN=EHI_175450 PE=3 SV=1;>tr|Q24850|Q24850_ENTHI P-glycoprotein 5 OS=Entamoeba histolytica GN=pgp5 PE=3 SV=1;>tr|Q24851|Q24851_ENTHI P-glycoprotein-1 OS=Entamoeba histolytica GN=pgp1 PE=3 SV=	4	1	1	1	0	1	1	0	1	1	0	1	1	1.4	1.4	1.4	144.99	1296	1296;1301;1302;1302		1	1	0.00055062	0	1.4	1.4	1090100	0	473410	616670	17870	0	7760.8	10109	0	0	319700	0	0	1
C4M3D8	C4M3D8	2	2	2		EHI_095810	>tr|C4M3D8|C4M3D8_ENTHI Putative uncharacterized protein OS=Entamoeba histolytica GN=EHI_095810 PE=4 SV=1	1	2	2	2	0	2	1	0	2	1	0	2	1	10.5	10.5	10.5	36.443	323	323		2	1	5.3027E-05	0	10.5	4.3	2226300	0	1613800	612530	130960	0	94929	36031	0	603990	0	0	1	1
C4M740;C4M3E2	C4M740;C4M3E2	2;2	2;2	2;2		EHI_183430;EHI_095850	>tr|C4M740|C4M740_ENTHI Putative uncharacterized protein OS=Entamoeba histolytica GN=EHI_183430 PE=4 SV=1;>tr|C4M3E2|C4M3E2_ENTHI Putative uncharacterized protein OS=Entamoeba histolytica GN=EHI_095850 PE=4 SV=1	2	2	2	2	2	2	1	2	2	1	2	2	1	6.3	6.3	6.3	27.197	239	239;240	2	2	1	6.5858E-06	6.3	6.3	3.3	3658700	574410	2426400	657890	281440	44185	186650	50607	587250	895290	0	0	2	0
C4M3E6	C4M3E6	3	3	3	DNA-directed RNA polymerase	EHI_095890	>tr|C4M3E6|C4M3E6_ENTHI DNA-directed RNA polymerase OS=Entamoeba histolytica GN=EHI_095890 PE=3 SV=1	1	3	3	3	1	2	3	1	2	3	1	2	3	2.4	2.4	2.4	178.07	1570	1570	1	2	3	5.9952E-07	0.6	1.3	2.4	4102800	478840	1616000	2008000	48268	5633.4	19011	23623	0	0	1041000	1	1	2
C4M3F3	C4M3F3	13	13	4			>tr|C4M3F3|C4M3F3_ENTHI 60S ribosomal protein L13, putative OS=Entamoeba histolytica GN=EHI_017700 PE=4 SV=1	1	13	13	4	12	10	11	12	10	11	3	2	4	54.1	54.1	18	23.13	205	205	12	10	12	6.0053E-59	53.7	42.4	45.4	295770000	38701000	102190000	154880000	26888000	3518300	9289600	14080000	40501000	46923000	60415000	1	11	9
C4M3F8	C4M3F8	6	6	6		EHI_017750	>tr|C4M3F8|C4M3F8_ENTHI Putative uncharacterized protein OS=Entamoeba histolytica GN=EHI_017750 PE=4 SV=1	1	6	6	6	5	5	6	5	5	6	5	5	6	21.2	21.2	21.2	20.739	179	179	5	5	6	6.0861E-18	17.3	21.2	21.2	45822000	11157000	20138000	14527000	6546000	1593900	2876800	2075300	10572000	7908600	7744700	4	3	4
C4M3G6	C4M3G6	4	4	4		EHI_017610	>tr|C4M3G6|C4M3G6_ENTHI Putative uncharacterized protein OS=Entamoeba histolytica GN=EHI_017610 PE=4 SV=1	1	4	4	4	2	1	4	2	1	4	2	1	4	2	2	2	300.39	2566	2566	2	1	4	1.156E-09	1	0.5	2	4893600	1186500	1365000	2342100	32195	7806.2	8980.1	15408	1456800	0	943890	1	1	3
C4M3H7	C4M3H7	1	1	1		EHI_138350	>tr|C4M3H7|C4M3H7_ENTHI Putative uncharacterized protein OS=Entamoeba histolytica GN=EHI_138350 PE=4 SV=1	1	1	1	1	0	0	1	0	0	1	0	0	1	9.9	9.9	9.9	18.919	162	162			1	6.1971E-11	0	0	9.9	1536200	0	0	1536200	170690	0	0	170690	0	0	796410	0	0	1
C4M3I0;Q8WQT5;B1N5W3;B1N613	C4M3I0;Q8WQT5	29;26;8;6	27;24;8;6	27;24;8;6	Phosphorylase	EHI_138380	>tr|C4M3I0|C4M3I0_ENTHI Phosphorylase OS=Entamoeba histolytica GN=EHI_138380 PE=3 SV=1;>tr|Q8WQT5|Q8WQT5_ENTHI Phosphorylase OS=Entamoeba histolytica PE=2 SV=1	4	29	27	27	28	25	27	27	24	25	27	24	25	46.1	43.9	43.9	99.183	867	867;857;153;193	32	31	32	3.9326E-180	44.9	42.2	43.6	449750000	102010000	185900000	161840000	10970000	2488100	4534200	3947400	102420000	74893000	76963000	20	22	17
C4M3I8	C4M3I8	8	8	8		EHI_138460	>tr|C4M3I8|C4M3I8_ENTHI Papain family cysteine protease domain containing protein OS=Entamoeba histolytica GN=EHI_138460 PE=4 SV=1	1	8	8	8	6	7	7	6	7	7	6	7	7	15	15	15	65.517	572	572	6	7	7	7.2137E-41	11.5	13.6	12.9	37013000	9073600	18073000	9867100	1276300	312880	623190	340240	9375200	6699000	4878700	4	4	2
C4M3K3	C4M3K3	1	1	1		EHI_109840	>tr|C4M3K3|C4M3K3_ENTHI Ras family GTPase OS=Entamoeba histolytica GN=EHI_109840 PE=4 SV=1	1	1	1	1	0	0	1	0	0	1	0	0	1	7.4	7.4	7.4	21.389	190	190			1	0.0058966	0	0	7.4	258550	0	0	258550	25855	0	0	25855	0	0	134040	0	0	1
C4M3K9	C4M3K9	1	1	1	Profilin	EHI_109900	>tr|C4M3K9|C4M3K9_ENTHI Profilin OS=Entamoeba histolytica GN=EHI_109900 PE=3 SV=1	1	1	1	1	0	0	1	0	0	1	0	0	1	10.9	10.9	10.9	14.377	129	129			1	0.0041442	0	0	10.9	305270	0	0	305270	33919	0	0	33919	0	0	158260	0	0	1
C4M3L1	C4M3L1	12	12	12		EHI_109920	>tr|C4M3L1|C4M3L1_ENTHI Putative uncharacterized protein OS=Entamoeba histolytica GN=EHI_109920 PE=4 SV=1	1	12	12	12	9	10	12	9	10	12	9	10	12	40.8	40.8	40.8	52.68	497	497	10	12	13	2.2845E-59	30	31.4	40.8	128420000	24229000	66098000	38095000	7554200	1425200	3888100	2240900	21306000	20310000	16872000	4	10	6
C4M3L7	C4M3L7	3	3	3		EHI_109990	>tr|C4M3L7|C4M3L7_ENTHI Putative uncharacterized protein OS=Entamoeba histolytica GN=EHI_109990 PE=4 SV=1	1	3	3	3	3	2	1	3	2	1	3	2	1	14	14	14	27.054	236	236	3	2	2	1.9474E-09	14	9.3	5.5	19923000	7535200	9896900	2490400	1532500	579630	761300	191570	7079100	4160100	0	2	2	1
C4M3L8	C4M3L8	4	4	4		EHI_110000	>tr|C4M3L8|C4M3L8_ENTHI Putative uncharacterized protein OS=Entamoeba histolytica GN=EHI_110000 PE=4 SV=1	1	4	4	4	4	3	3	4	3	3	4	3	3	24.9	24.9	24.9	23.829	209	209	4	3	3	4.8464E-26	24.9	21.5	15.8	32351000	9518900	14531000	8301400	2022000	594930	908180	518840	8639600	6317800	0	3	2	1
C4M3N3	C4M3N3	5	5	5		EHI_140610	>tr|C4M3N3|C4M3N3_ENTHI Putative uncharacterized protein OS=Entamoeba histolytica GN=EHI_140610 PE=4 SV=1	1	5	5	5	4	5	4	4	5	4	4	5	4	9.9	9.9	9.9	69.832	614	614	4	5	4	2.3468E-18	7.5	9.9	7.8	9237700	1356800	5095900	2785100	401640	58990	221560	121090	1329000	1768400	1610500	1	4	1
C4M3N6	C4M3N6	1	1	1			>tr|C4M3N6|C4M3N6_ENTHI F-actin capping protein alpha subunit, putative OS=Entamoeba histolytica GN=EHI_033740 PE=4 SV=1	1	1	1	1	0	0	1	0	0	1	0	0	1	5.9	5.9	5.9	30.519	270	270			1	4.2901E-05	0	0	5.9	2019800	0	0	2019800	134650	0	0	134650	0	0	1047100	0	0	1
C4M3P4	C4M3P4	18	18	18		EHI_140720	>tr|C4M3P4|C4M3P4_ENTHI Myosin heavy chain OS=Entamoeba histolytica GN=EHI_140720 PE=4 SV=1	1	18	18	18	17	16	11	17	16	11	17	16	11	19.1	19.1	19.1	151.53	1312	1312	17	18	11	5.7404E-113	18.1	17	12.9	55966000	17572000	29113000	9280500	811100	254660	421930	134500	16072000	11280000	5700600	15	8	2
Q24841;C4MAR7;O96874;P19476;C4MA54;C4M8W7;C4M3Q0;C4M6Q4;C4MBP3;O96875;B1N5A8;B1N623;B1N5Y9;B1N5L9;Q9TYG3;A7LI75;Q24863	Q24841;C4MAR7;O96874;P19476;C4MA54;C4M8W7;C4M3Q0;C4M6Q4;C4MBP3;O96875;B1N5A8;B1N623;B1N5Y9;B1N5L9	11;11;11;11;11;11;11;11;11;10;10;9;8;6;5;3;2	11;11;11;11;11;11;11;11;11;10;10;9;8;6;5;3;2	11;11;11;11;11;11;11;11;11;10;10;9;8;6;5;3;2	Putative peroxiredoxin	EHI_001420;cbp-30;EHI_061980;EHI_114010;EHI_145840;EHI_201250;EHI_122310;EHI_123390;EHI_139570;EHI_121620;EHI_084260	>tr|Q24841|Q24841_ENTHI 30,000-Mr antigen (Fragment) OS=Entamoeba histolytica PE=2 SV=1;>tr|C4MAR7|C4MAR7_ENTHI Peroxiredoxin OS=Entamoeba histolytica GN=EHI_001420 PE=4 SV=1;>tr|O96874|O96874_ENTHI 30 kDa type I collagen binding protein (Fragment) OS=Enta	17	11	11	11	10	11	10	10	11	10	10	11	10	46.3	46.3	46.3	24.453	218	218;229;231;233;233;233;233;234;237;208;237;192;133;250;133;33;133	11	12	10	1.489E-40	46.3	46.3	41.3	210930000	34900000	135980000	40046000	17577000	2908400	11332000	3337200	38777000	41610000	26167000	11	9	8
C4M3Q5	C4M3Q5	7	7	7		EHI_146110	>tr|C4M3Q5|C4M3Q5_ENTHI Putative uncharacterized protein OS=Entamoeba histolytica GN=EHI_146110 PE=4 SV=1	1	7	7	7	4	5	6	4	5	6	4	5	6	17.9	17.9	17.9	42.811	397	397	4	5	6	5.4556E-22	13.4	15.6	15.6	15680000	2589800	6933900	6156000	746650	123320	330180	293140	3313700	2530600	2532000	3	2	2
C4M3R5	C4M3R5	1	1	1		EHI_052740	>tr|C4M3R5|C4M3R5_ENTHI Dynamin-like protein OS=Entamoeba histolytica GN=EHI_052740 PE=3 SV=1	1	1	1	1	0	1	1	0	1	1	0	1	1	3.2	3.2	3.2	74.596	663	663		1	1	1.6302E-09	0	3.2	3.2	1177600	0	731100	446520	31828	0	19759	12068	0	0	231490	0	1	0
C4M3R6	C4M3R6	1	1	1		EHI_052770	>tr|C4M3R6|C4M3R6_ENTHI Glucosidase II alpha subunit, putative OS=Entamoeba histolytica GN=EHI_052770 PE=4 SV=1	1	1	1	1	0	0	1	0	0	1	0	0	1	1.4	1.4	1.4	97.665	842	842			1	0.0031375	0	0	1.4	406140	0	0	406140	10154	0	0	10154	0	0	210560	0	0	1
C4M3R7	C4M3R7	2	1	1		EHI_052780	>tr|C4M3R7|C4M3R7_ENTHI TolA-like protein, putative OS=Entamoeba histolytica GN=EHI_052780 PE=4 SV=1	1	2	1	1	0	1	2	0	1	1	0	1	1	7.1	4.4	4.4	38.124	340	340		1	1	1.9159E-07	0	4.4	7.1	1204400	0	420190	784220	60221	0	21010	39211	0	0	406560	0	0	1
C4M3R9	C4M3R9	1	1	1		EHI_052800	>tr|C4M3R9|C4M3R9_ENTHI Protein kinase, putative OS=Entamoeba histolytica GN=EHI_052800 PE=4 SV=1	1	1	1	1	1	1	1	1	1	1	1	1	1	0.8	0.8	0.8	103.35	907	907	1	1	1	0.0091388	0.8	0.8	0.8	1542400	872670	669690	0	29101	16465	12636	0	0	250640	0	0	1	0
C4M3S5;Q24842;C4LZ45;C4M9V9;B1N486;C4M1G4;B1N5L0;B1N4N6;C4M8D4;B1N5W1;C4MBG4;B1N5J5;B1N5B9;B1N4F7;B1N5L3;B1N398;B1N5M8;B1N5L2	C4M3S5;Q24842;C4LZ45;C4M9V9;B1N486;C4M1G4	18;17;10;10;10;10;7;7;6;5;4;4;4;4;3;2;1;1	18;17;10;10;10;10;7;7;6;5;4;4;4;4;3;2;1;1	18;17;10;10;10;10;7;7;6;5;4;4;4;4;3;2;1;1		EHI_052860;Hsp70;EHI_104330;EHI_113410;EHI_188610;EHI_192440	>tr|C4M3S5|C4M3S5_ENTHI Heat shock protein 70, putative OS=Entamoeba histolytica GN=EHI_052860 PE=3 SV=1;>tr|Q24842|Q24842_ENTHI Heat shock protein 70, hsp70A2 OS=Entamoeba histolytica GN=Hsp70 PE=2 SV=1;>tr|C4LZ45|C4LZ45_ENTHI Heat shock protein70, hsp70A	18	18	18	18	15	12	15	15	12	15	15	12	15	33.1	33.1	33.1	71.54	656	656;656;599;637;637;665;447;462;312;269;116;295;325;387;162;220;113;141	19	17	19	2.0046E-109	25	24.5	32.6	123000000	28332000	54228000	40441000	3416700	786990	1506300	1123400	28983000	20437000	19833000	13	11	11
C4M3S9	C4M3S9	52	52	52		EHI_163480	>tr|C4M3S9|C4M3S9_ENTHI 90 kDa heat shock protein, putative OS=Entamoeba histolytica GN=EHI_163480 PE=3 SV=1	1	52	52	52	48	48	46	48	48	46	48	48	46	74.1	74.1	74.1	81.2	711	711	68	70	64	0	71	71.3	72.9	1666700000	439700000	924700000	302320000	37038000	9771000	20549000	6718200	435830000	344550000	148460000	56	66	26
C4M3T5	C4M3T5	8	8	8		EHI_163540	>tr|C4M3T5|C4M3T5_ENTHI B-keto acyl reductase, putative OS=Entamoeba histolytica GN=EHI_163540 PE=3 SV=1	1	8	8	8	7	8	6	7	8	6	7	8	6	28.5	28.5	28.5	36.568	319	319	8	9	7	1.7721E-62	25.7	28.5	22.3	225450000	48042000	116260000	61145000	22545000	4804200	11626000	6114500	47581000	49061000	26612000	7	8	5
C4M3T8	C4M3T8	5	5	5		EHI_163570	>tr|C4M3T8|C4M3T8_ENTHI Putative uncharacterized protein OS=Entamoeba histolytica GN=EHI_163570 PE=4 SV=1	1	5	5	5	5	4	5	5	4	5	5	4	5	16.1	16.1	16.1	43.398	380	380	5	4	5	1.2899E-36	16.1	14.7	16.1	61027000	8958900	32747000	19321000	3589800	526990	1926300	1136500	9036000	12381000	9815100	3	0	4
C4M3U0	C4M3U0	3	3	3		EHI_163590	>tr|C4M3U0|C4M3U0_ENTHI Putative uncharacterized protein OS=Entamoeba histolytica GN=EHI_163590 PE=4 SV=1	1	3	3	3	3	2	2	3	2	2	3	2	2	12	12	12	41.262	351	351	3	2	2	1.3775E-08	12	6.6	8.5	4994100	1530900	1448500	2014600	249710	76547	72427	100730	1251700	903490	962300	3	0	0
C4M3U1	C4M3U1	2	2	2		EHI_163600	>tr|C4M3U1|C4M3U1_ENTHI Putative uncharacterized protein OS=Entamoeba histolytica GN=EHI_163600 PE=4 SV=1	1	2	2	2	0	1	1	0	1	1	0	1	1	3.7	3.7	3.7	71.444	628	628		1	1	0.0013499	0	1.8	1.9	1500000	0	676300	823650	42856	0	19323	23533	0	253120	0	0	1	1
C4M3U4	C4M3U4	2	2	2		EHI_163640	>tr|C4M3U4|C4M3U4_ENTHI Putative uncharacterized protein OS=Entamoeba histolytica GN=EHI_163640 PE=4 SV=1	1	2	2	2	1	1	2	1	1	2	1	1	2	5.1	5.1	5.1	48.604	431	431	1	1	3	5.001E-06	2.1	2.1	5.1	3125100	313820	925820	1885500	130210	13076	38576	78563	0	0	636690	1	1	2
C4M3V4	C4M3V4	1	1	1		EHI_163740	>tr|C4M3V4|C4M3V4_ENTHI WD repeat protein OS=Entamoeba histolytica GN=EHI_163740 PE=4 SV=1	1	1	1	1	0	1	1	0	1	1	0	1	1	3	3	3	68.378	605	605		1	1	0.00054902	0	3	3	1906500	0	794800	1111700	73326	0	30569	42757	0	0	576320	0	1	0
C4M3V7	C4M3V7	3	3	3		EHI_016350	>tr|C4M3V7|C4M3V7_ENTHI Putative uncharacterized protein OS=Entamoeba histolytica GN=EHI_016350 PE=4 SV=1	1	3	3	3	1	2	3	1	2	3	1	2	3	12.2	12.2	12.2	38.371	329	329	1	2	3	4.6365E-22	3.3	7.9	12.2	12249000	442910	3438000	8367800	720520	26054	202240	492230	0	1612700	4012100	1	0	3
C4M3W1	C4M3W1	1	1	1		EHI_016390	>tr|C4M3W1|C4M3W1_ENTHI Putative uncharacterized protein OS=Entamoeba histolytica GN=EHI_016390 PE=4 SV=1	1	1	1	1	1	1	1	1	1	1	1	1	1	10.7	10.7	10.7	22.447	196	196	1	1	1	4.5181E-09	10.7	10.7	10.7	5430200	415880	2830100	2184300	603360	46209	314460	242700	0	0	1132400	0	1	0
C4M3W2	C4M3W2	1	1	1		EHI_016400	>tr|C4M3W2|C4M3W2_ENTHI Ras guanine nucleotide exchange factor, putative OS=Entamoeba histolytica GN=EHI_016400 PE=4 SV=1	1	1	1	1	1	1	0	1	1	0	1	1	0	0.8	0.8	0.8	99.309	874	874	1	1		0.0031458	0.8	0.8	0	2662100	1139600	1522600	0	53243	22792	30451	0	0	569840	0	1	0	0
C4M3X0	C4M3X0	11	1	1		EHI_016480	>tr|C4M3X0|C4M3X0_ENTHI Plasma membrane calcium-transporting ATPase, putative OS=Entamoeba histolytica GN=EHI_016480 PE=3 SV=1	1	11	1	1	10	11	10	1	1	1	1	1	1	12.8	1	1	119.13	1072	1072	1	1	1	3.8116E-73	12.1	12.8	11.8	2140000	617540	937080	585430	42801	12351	18742	11709	0	0	303500	0	1	0
C4M3X2;C4M4G2	C4M3X2	6;2	6;2	3;1		EHI_200560	>tr|C4M3X2|C4M3X2_ENTHI Putative uncharacterized protein OS=Entamoeba histolytica GN=EHI_200560 PE=4 SV=1	2	6	6	3	2	3	6	2	3	6	1	1	3	4.4	4.4	1.8	232.36	2044	2044;753	2	3	6	2.1783E-34	1.4	2.5	4.4	10839000	610070	3415500	6813000	96772	5447	30495	60830	1493100	1631400	2295900	0	2	5
C4M3Y2	C4M3Y2	2	2	2		EHI_200770	>tr|C4M3Y2|C4M3Y2_ENTHI Short chain dehydrogenase family protein OS=Entamoeba histolytica GN=EHI_200770 PE=4 SV=1	1	2	2	2	2	2	1	2	2	1	2	2	1	7.1	7.1	7.1	37.923	337	337	3	2	1	4.3377E-12	7.1	7.1	3.9	9129600	3215800	4551000	1362800	608640	214380	303400	90854	0	1703300	0	1	1	1
C4M3Y5	C4M3Y5	1	1	1		EHI_200800	>tr|C4M3Y5|C4M3Y5_ENTHI Putative uncharacterized protein OS=Entamoeba histolytica GN=EHI_200800 PE=4 SV=1	1	1	1	1	0	0	1	0	0	1	0	0	1	11.5	11.5	11.5	14.918	139	139			1	3.4312E-16	0	0	11.5	4745300	0	0	4745300	677900	0	0	677900	0	0	2460100	0	0	1
C4M3Y9	C4M3Y9	5	5	5		EHI_200840	>tr|C4M3Y9|C4M3Y9_ENTHI Signal recognition particle receptor alpha subunit, putative OS=Entamoeba histolytica GN=EHI_200840 PE=4 SV=1	1	5	5	5	2	4	3	2	4	3	2	4	3	13.7	13.7	13.7	54.149	488	488	2	4	3	1.0271E-17	7	9.4	7.6	12904000	1254700	6652000	4997700	444980	43265	229380	172340	0	2124900	2955700	1	3	1
C4M3Z2	C4M3Z2	3	3	3		EHI_185240	>tr|C4M3Z2|C4M3Z2_ENTHI Long-chain-fatty-acid--CoA ligase, putative OS=Entamoeba histolytica GN=EHI_185240 PE=4 SV=1	1	3	3	3	3	2	2	3	2	2	3	2	2	5.4	5.4	5.4	87.191	774	774	3	2	2	4.0566E-08	5.4	4.1	3.9	7120800	1971400	1548600	3600900	178020	49286	38714	90022	1705000	1031200	1681600	3	0	1
C4M3Z4	C4M3Z4	4	4	4		EHI_185260	>tr|C4M3Z4|C4M3Z4_ENTHI Putative uncharacterized protein OS=Entamoeba histolytica GN=EHI_185260 PE=4 SV=1	1	4	4	4	4	4	3	4	4	3	4	4	3	6.7	6.7	6.7	81.936	713	713	4	4	3	3.4917E-16	6.7	6.7	5.3	9395100	2122000	5253500	2019500	313170	70734	175120	67317	2050700	1901300	1183200	1	2	1
C4M3Z6	C4M3Z6	4	4	4		EHI_185280	>tr|C4M3Z6|C4M3Z6_ENTHI Phosphoglucomutase/phosphomannomutase family protein OS=Entamoeba histolytica GN=EHI_185280 PE=3 SV=1	1	4	4	4	3	4	3	3	4	3	3	4	3	10.3	10.3	10.3	66.65	594	594	3	4	3	1.3193E-16	9.1	10.3	6.9	11971000	2239100	6263400	3468200	352080	65855	184220	102000	2025400	1752800	2603100	2	2	1
C4M417	C4M417	5	5	5		EHI_195140	>tr|C4M417|C4M417_ENTHI Putative uncharacterized protein OS=Entamoeba histolytica GN=EHI_195140 PE=4 SV=1	1	5	5	5	4	4	5	4	4	5	4	4	5	32.2	32.2	32.2	17.666	152	152	6	5	7	6.3261E-54	30.9	30.9	32.2	111040000	8475500	43681000	58883000	18507000	1412600	7280100	9813900	13444000	27781000	14125000	2	4	7
C4M421	C4M421	2	2	2		EHI_114140	>tr|C4M421|C4M421_ENTHI Putative uncharacterized protein OS=Entamoeba histolytica GN=EHI_114140 PE=4 SV=1	1	2	2	2	1	2	0	1	2	0	1	2	0	11.7	11.7	11.7	17.606	154	154	1	3		7.0562E-05	5.8	11.7	0	3392300	488420	2903900	0	565380	81403	483980	0	0	1086800	0	0	3	0
C4M427	C4M427	2	2	2		EHI_114200	>tr|C4M427|C4M427_ENTHI Putative uncharacterized protein OS=Entamoeba histolytica GN=EHI_114200 PE=4 SV=1	1	2	2	2	1	2	0	1	2	0	1	2	0	4.9	4.9	4.9	60.379	526	526	1	2		0.00056151	2.5	4.9	0	802900	114980	687920	0	33454	4790.8	28663	0	0	257470	0	0	2	0
Q01958;C4M434;P36185;Q06964	Q01958;C4M434;P36185;Q06964	4;4;3;2	4;4;3;2	4;4;3;2	Histolysain;Cysteine proteinase ACP2;Cysteine proteinase 3	CPP2;ACP2;CPNP	>sp|Q01958|CPP2_ENTHI Cysteine proteinase 2 OS=Entamoeba histolytica GN=CPP2 PE=1 SV=1;>tr|C4M434|C4M434_ENTHI Cysteine proteinase 2 OS=Entamoeba histolytica GN=EHI_033710 PE=3 SV=1;>sp|P36185|ACP2_ENTHI Cysteine proteinase ACP2 (Fragment) OS=Entamoeba his	4	4	4	4	4	4	4	4	4	4	4	4	4	16.8	16.8	16.8	34.688	315	315;315;310;308	4	4	4	1.9538E-19	16.8	16.8	16.8	35063000	6236300	14315000	14512000	2062600	366840	842070	853640	7382200	5692000	6043100	3	3	1
C4M454	C4M454	1	1	1		EHI_030410	>tr|C4M454|C4M454_ENTHI Putative uncharacterized protein OS=Entamoeba histolytica GN=EHI_030410 PE=4 SV=1	1	1	1	1	0	0	1	0	0	1	0	0	1	5	5	5	39.817	343	343			1	6.5016E-05	0	0	5	1157800	0	0	1157800	64321	0	0	64321	0	0	600230	0	0	1
C4M466	C4M466	4	4	4		EHI_140170	>tr|C4M466|C4M466_ENTHI 40S ribosomal protein S20, putative OS=Entamoeba histolytica GN=EHI_140170 PE=4 SV=1	1	4	4	4	4	4	4	4	4	4	4	4	4	28.8	28.8	28.8	13.162	118	118	4	4	4	1.2504E-12	28.8	28.8	28.8	60218000	11348000	32006000	16864000	8602600	1621100	4572300	2409200	9832400	10913000	11324000	4	1	2
C4M474	C4M474	10	10	9		EHI_140260	>tr|C4M474|C4M474_ENTHI Copine, putative OS=Entamoeba histolytica GN=EHI_140260 PE=4 SV=1	1	10	10	9	10	8	5	10	8	5	9	7	4	74.7	74.7	72.2	30.658	277	277	12	10	6	2.4063E-58	74.7	61.4	32.9	125810000	34963000	67825000	23019000	9677400	2689500	5217300	1770700	30437000	23365000	16864000	10	4	2
C4M483	C4M483	6	6	6		EHI_140350	>tr|C4M483|C4M483_ENTHI G protein alpha subunit, putative OS=Entamoeba histolytica GN=EHI_140350 PE=4 SV=1	1	6	6	6	6	6	6	6	6	6	6	6	6	22.1	22.1	22.1	39.946	358	358	7	7	7	2.9023E-37	22.1	22.1	22.1	28686000	3864500	17584000	7237500	1366000	184020	837350	344640	4392200	6339000	3466500	2	7	2
C4M484	C4M484	1	1	1		EHI_140360	>tr|C4M484|C4M484_ENTHI Putative uncharacterized protein OS=Entamoeba histolytica GN=EHI_140360 PE=4 SV=1	1	1	1	1	0	0	1	0	0	1	0	0	1	1.4	1.4	1.4	125.32	1092	1092			1	0.00010603	0	0	1.4	527260	0	0	527260	9586.5	0	0	9586.5	0	0	273350	0	0	1
C4M487	C4M487	3	3	3		EHI_097870	>tr|C4M487|C4M487_ENTHI Putative uncharacterized protein OS=Entamoeba histolytica GN=EHI_097870 PE=4 SV=1	1	3	3	3	3	2	2	3	2	2	3	2	2	15.3	15.3	15.3	25.437	222	222	3	2	2	1.2828E-36	15.3	11.3	11.3	38490000	8729400	18662000	11098000	3207500	727450	1555200	924860	8638600	7245200	5583800	2	1	2
C4M497	C4M497	2	2	2		EHI_098000	>tr|C4M497|C4M497_ENTHI Putative uncharacterized protein OS=Entamoeba histolytica GN=EHI_098000 PE=4 SV=1	1	2	2	2	1	1	2	1	1	2	1	1	2	8.2	8.2	8.2	32.267	293	293	1	1	2	9.955E-18	5.1	5.1	8.2	13098000	2955400	5689600	4453400	1190800	268680	517240	404850	0	0	2308800	1	0	2
C4M4A8	C4M4A8	2	2	2		EHI_048170	>tr|C4M4A8|C4M4A8_ENTHI Protein transport protein SEC61 gamma subunit, putative OS=Entamoeba histolytica GN=EHI_048170 PE=4 SV=1	1	2	2	2	0	2	2	0	2	2	0	2	2	49.3	49.3	49.3	8.0024	69	69		3	3	3.0861E-21	0	49.3	49.3	15925000	0	5471100	10454000	5308400	0	1823700	3484700	0	2312600	5154700	0	1	2
C4M4B5	C4M4B5	4	4	4		EHI_048240	>tr|C4M4B5|C4M4B5_ENTHI Putative uncharacterized protein OS=Entamoeba histolytica GN=EHI_048240 PE=4 SV=1	1	4	4	4	4	4	3	4	4	3	4	4	3	21.3	21.3	21.3	19.99	169	169	5	4	3	2.0595E-34	21.3	21.3	21.3	38115000	10874000	18773000	8469100	4764400	1359200	2346600	1058600	9811700	6381000	6011300	4	3	4
C4M4D1;C4M247;C4MAJ8	C4M4D1;C4M247	3;2;1	3;2;1	3;2;1		EHI_156310;EHI_169300	>tr|C4M4D1|C4M4D1_ENTHI Ribonuclease, putative OS=Entamoeba histolytica GN=EHI_156310 PE=3 SV=1;>tr|C4M247|C4M247_ENTHI Ribonuclease, putative OS=Entamoeba histolytica GN=EHI_169300 PE=3 SV=1	3	3	3	3	3	3	3	3	3	3	3	3	3	10.8	10.8	10.8	27.808	251	251;251;248	4	4	4	4.5724E-10	10.8	10.8	10.8	22004000	5205600	9425500	7373300	1571700	371830	673250	526660	5196400	3532300	3827000	2	3	1
C4M4D2	C4M4D2	4	3	3		EHI_156320	>tr|C4M4D2|C4M4D2_ENTHI Long-chain-fatty-acid--CoA ligase, putative OS=Entamoeba histolytica GN=EHI_156320 PE=4 SV=1	1	4	3	3	2	2	2	2	2	1	2	2	1	7.6	6.1	6.1	77.081	683	683	2	2	1	3.4714E-11	3.2	4.4	2.9	3561500	652190	2264300	645040	114890	21038	73041	20808	0	847430	0	2	2	0
C4M4D3	C4M4D3	3	3	3		EHI_156330	>tr|C4M4D3|C4M4D3_ENTHI Putative uncharacterized protein OS=Entamoeba histolytica GN=EHI_156330 PE=4 SV=1	1	3	3	3	0	1	3	0	1	3	0	1	3	3.9	3.9	3.9	87.63	816	816		1	4	1.6754E-20	0	2.1	3.9	9391900	0	657410	8734500	626130	0	43828	582300	0	0	4528200	0	1	4
C4M4G0	C4M4G0	10	10	10		EHI_041950	>tr|C4M4G0|C4M4G0_ENTHI Vacuolar protein sorting 35, putative OS=Entamoeba histolytica GN=EHI_041950 PE=4 SV=1	1	10	10	10	8	7	6	8	7	6	8	7	6	16.9	16.9	16.9	85.142	746	746	8	7	6	2.8416E-34	13.4	12.3	9.9	23623000	7605200	8527200	7490400	674940	217290	243630	214010	6157500	3978700	4543600	5	4	3
P30840;C4M4G8	P30840;C4M4G8	2;2	2;2	2;2	Aldehyde dehydrogenase 1;Aldehyde dehydrogenase	ALDH1;EHI_042140	>sp|P30840|ALDH1_ENTHI Aldehyde dehydrogenase 1 OS=Entamoeba histolytica GN=ALDH1 PE=3 SV=1;>tr|C4M4G8|C4M4G8_ENTHI Aldehyde dehydrogenase OS=Entamoeba histolytica GN=EHI_042140 PE=3 SV=1	2	2	2	2	2	1	2	2	1	2	2	1	2	3.4	3.4	3.4	59.773	529	529;529	2	1	2	3.1713E-07	3.4	1.7	3.4	3135600	1314400	675860	1145400	116130	48680	25032	42421	1330500	0	577620	2	0	0
C4M4H1	C4M4H1	10	10	10		EHI_042170	>tr|C4M4H1|C4M4H1_ENTHI Aminoacyl-histidine dipeptidase, putative OS=Entamoeba histolytica GN=EHI_042170 PE=4 SV=1	1	10	10	10	5	8	10	5	8	10	5	8	10	24.2	24.2	24.2	56.919	516	516	5	8	10	3.0032E-30	8.1	20.3	24.2	32742000	3056900	15661000	14024000	1559200	145560	745780	667820	4602400	4472300	7114200	1	5	6
C4M4I1	C4M4I1	6	6	5		EHI_138750	>tr|C4M4I1|C4M4I1_ENTHI Tyrosine kinase, putative OS=Entamoeba histolytica GN=EHI_138750 PE=4 SV=1	1	6	6	5	3	6	4	3	6	4	3	5	4	6.3	6.3	5.7	124.18	1088	1088	3	6	4	1.5031E-28	3.8	6.3	4.5	28868000	4115900	17113000	7638800	481130	68598	285220	127310	4752300	5926100	3802500	1	3	3
C4M4I3;B1N3L3	C4M4I3;B1N3L3	9;5	9;5	5;2		EHI_138770;EHI_052610	>tr|C4M4I3|C4M4I3_ENTHI 60S acidic ribosomal protein P2, putative OS=Entamoeba histolytica GN=EHI_138770 PE=4 SV=1;>tr|B1N3L3|B1N3L3_ENTHI Putative uncharacterized protein OS=Entamoeba histolytica GN=EHI_052610 PE=4 SV=1	2	9	9	5	7	6	8	7	6	8	3	2	4	96.2	96.2	50.5	11.426	105	105;61	8	7	9	2.6124E-57	71.4	80	94.3	502340000	68365000	207230000	226740000	83724000	11394000	34539000	37790000	66411000	82087000	114980000	6	10	8
C4M4I6	C4M4I6	1	1	1		EHI_138950	>tr|C4M4I6|C4M4I6_ENTHI Putative uncharacterized protein OS=Entamoeba histolytica GN=EHI_138950 PE=4 SV=1	1	1	1	1	0	0	1	0	0	1	0	0	1	12.6	12.6	12.6	14.859	127	127			2	7.8053E-12	0	0	12.6	8935300	0	0	8935300	2233800	0	0	2233800	0	0	4632300	0	0	2
C4M4J1	C4M4J1	1	1	1		EHI_139010	>tr|C4M4J1|C4M4J1_ENTHI Putative uncharacterized protein OS=Entamoeba histolytica GN=EHI_139010 PE=4 SV=1	1	1	1	1	1	0	1	1	0	1	1	0	1	5.6	5.6	5.6	18.527	161	161	1		1	0.01307	5.6	0	5.6	1229000	391800	0	837240	307260	97949	0	209310	0	0	434050	1	0	1
C4M4J4	C4M4J4	4	4	4		EHI_139040	>tr|C4M4J4|C4M4J4_ENTHI Putative uncharacterized protein OS=Entamoeba histolytica GN=EHI_139040 PE=4 SV=1	1	4	4	4	2	2	4	2	2	4	2	2	4	10.2	10.2	10.2	56.113	492	492	2	2	4	1.1125E-13	4.1	4.1	10.2	14600000	2355400	5877200	6367700	811120	130850	326510	353760	2357400	2197600	0	1	1	2
C4M4K5	C4M4K5	1	1	1		EHI_031230	>tr|C4M4K5|C4M4K5_ENTHI Putative uncharacterized protein OS=Entamoeba histolytica GN=EHI_031230 PE=4 SV=1	1	1	1	1	1	1	1	1	1	1	1	1	1	1.9	1.9	1.9	56.003	486	486	1	1	1	0.00014377	1.9	1.9	1.9	1539800	185650	653520	700590	118440	14281	50271	53891	0	0	363200	0	0	1
C4M4K7	C4M4K7	2	2	2		EHI_031250	>tr|C4M4K7|C4M4K7_ENTHI Signal peptidase, putative OS=Entamoeba histolytica GN=EHI_031250 PE=4 SV=1	1	2	2	2	1	1	2	1	1	2	1	1	2	10.9	10.9	10.9	38.18	340	340	1	1	2	3.6097E-09	3.2	3.2	10.9	12386000	1520700	6181000	4684400	1126000	138250	561910	425850	0	0	2428500	1	1	3
C4M4L4	C4M4L4	2	2	2		EHI_031370	>tr|C4M4L4|C4M4L4_ENTHI Putative uncharacterized protein OS=Entamoeba histolytica GN=EHI_031370 PE=4 SV=1	1	2	2	2	1	2	2	1	2	2	1	2	2	3.4	3.4	3.4	117.93	1005	1005	1	2	2	5.7531E-06	2	3.4	3.4	2539400	179580	1423500	936330	48835	3453.5	27375	18006	0	532780	485400	0	0	2
C4M4L6	C4M4L6	1	1	1		EHI_031390	>tr|C4M4L6|C4M4L6_ENTHI Putative uncharacterized protein OS=Entamoeba histolytica GN=EHI_031390 PE=4 SV=1	1	1	1	1	1	1	1	1	1	1	1	1	1	4.8	4.8	4.8	19.543	168	168	1	1	1	0.0017989	4.8	4.8	4.8	3029100	456540	1047700	1524900	378640	57067	130960	190610	0	0	790530	0	0	1
C4M4M5;B1N2Z7	C4M4M5;B1N2Z7	2;1	2;1	2;1		EHI_189410;EHI_051580	>tr|C4M4M5|C4M4M5_ENTHI Putative uncharacterized protein OS=Entamoeba histolytica GN=EHI_189410 PE=4 SV=1;>tr|B1N2Z7|B1N2Z7_ENTHI Putative uncharacterized protein OS=Entamoeba histolytica GN=EHI_051580 PE=4 SV=1	2	2	2	2	1	1	2	1	1	2	1	1	2	3.6	3.6	3.6	76.336	664	664;184	1	1	2	8.8402E-15	2.1	2.1	3.6	6068200	278920	1683500	4105700	183880	8452.2	51016	124420	0	0	2128500	0	0	2
C4M4P4	C4M4P4	6	6	6		EHI_168340	>tr|C4M4P4|C4M4P4_ENTHI Actin-binding protein, cofilin/tropomyosin family OS=Entamoeba histolytica GN=EHI_168340 PE=4 SV=1	1	6	6	6	4	6	6	4	6	6	4	6	6	52.7	52.7	52.7	16.18	148	148	5	7	9	2.688E-41	28.4	52.7	52.7	143820000	7497700	56790000	79528000	15979000	833080	6310000	8836400	9964900	20765000	30761000	2	4	10
C4M4P9	C4M4P9	6	6	6		EHI_168390	>tr|C4M4P9|C4M4P9_ENTHI EF-hand calcium-binding domain containing protein OS=Entamoeba histolytica GN=EHI_168390 PE=4 SV=1	1	6	6	6	6	5	4	6	5	4	6	5	4	20.8	20.8	20.8	37.028	317	317	6	5	5	2.5631E-16	20.8	18.3	15.8	18859000	3795800	8773700	6289300	1047700	210880	487430	349410	3400000	3750000	2204900	5	2	2
C4M4S6	C4M4S6	5	5	5		EHI_095130	>tr|C4M4S6|C4M4S6_ENTHI Phosphatidylinositol 3-kinase, putative OS=Entamoeba histolytica GN=EHI_095130 PE=4 SV=1	1	5	5	5	4	4	5	4	4	5	4	4	5	6	6	6	129.73	1124	1124	4	4	5	3.8028E-19	4.9	4.3	6	7960800	1816300	3653900	2490600	128400	29295	58934	40171	1872800	1498400	1103800	3	3	3
Q5VM58;C4M4S8	Q5VM58;C4M4S8	3;3	3;3	3;3		MCF;EHI_095150	>tr|Q5VM58|Q5VM58_ENTHI Mitochondrial carrier family protein OS=Entamoeba histolytica GN=MCF PE=3 SV=1;>tr|C4M4S8|C4M4S8_ENTHI Mitochondrial carrier protein, putative OS=Entamoeba histolytica GN=EHI_095150 PE=3 SV=1	2	3	3	3	3	3	3	3	3	3	3	3	3	16.3	16.3	16.3	30.442	276	276;276	3	4	3	1.142E-12	16.3	16.3	16.3	14761000	2129400	6658200	5973600	922570	133090	416140	373350	2096400	1760700	2990600	3	1	1
C4M4T0	C4M4T0	11	11	11		EHI_095180	>tr|C4M4T0|C4M4T0_ENTHI Putative uncharacterized protein OS=Entamoeba histolytica GN=EHI_095180 PE=4 SV=1	1	11	11	11	6	9	8	6	9	8	6	9	8	42.8	42.8	42.8	33.674	306	306	6	9	8	1.8765E-69	21.6	33.3	31	51602000	8423300	21605000	21573000	3685900	601660	1543200	1540900	11335000	8872900	7485400	3	6	7
C4M4V9	C4M4V9	7	7	7		EHI_028950	>tr|C4M4V9|C4M4V9_ENTHI Chitobiosyldiphosphodolichol beta-mannosyltransferase, putative OS=Entamoeba histolytica GN=EHI_028950 PE=4 SV=1	1	7	7	7	6	6	6	6	6	6	6	6	6	18.5	18.5	18.5	49.502	427	427	7	8	8	8.3035E-28	14.1	14.1	16.4	49699000	8314700	26873000	14512000	2259100	377940	1221500	659630	7521200	9211600	9162700	5	5	4
C4M4W6	C4M4W6	2	2	2		EHI_029090	>tr|C4M4W6|C4M4W6_ENTHI Putative uncharacterized protein OS=Entamoeba histolytica GN=EHI_029090 PE=4 SV=1	1	2	2	2	2	2	2	2	2	2	2	2	2	10.6	10.6	10.6	28.78	245	245	2	2	2	4.9626E-11	10.6	10.6	10.6	2962500	622280	1935300	404950	423220	88898	276470	57849	664160	682440	0	1	1	0
C4M4X6	C4M4X6	4	4	4		EHI_119270	>tr|C4M4X6|C4M4X6_ENTHI Putative uncharacterized protein OS=Entamoeba histolytica GN=EHI_119270 PE=4 SV=1	1	4	4	4	4	3	2	4	3	2	4	3	2	14	14	14	51.931	451	451	4	3	2	2.2953E-15	14	12	8.4	11281000	3554600	5338000	2388400	470040	148110	222420	99517	3311900	1880800	1597900	4	1	1
C4M4Z9	C4M4Z9	2	2	2		EHI_035080	>tr|C4M4Z9|C4M4Z9_ENTHI WD domain containing protein OS=Entamoeba histolytica GN=EHI_035080 PE=4 SV=1	1	2	2	2	0	2	1	0	2	1	0	2	1	7.2	7.2	7.2	45.552	405	405		2	2	3.8621E-06	0	7.2	3.7	3706100	0	2206400	1499600	231630	0	137900	93726	0	825790	0	0	2	1
C4M507	C4M507	1	1	1		EHI_141000	>tr|C4M507|C4M507_ENTHI Transporter, major facilitator family OS=Entamoeba histolytica GN=EHI_141000 PE=4 SV=1	1	1	1	1	1	1	1	1	1	1	1	1	1	3.1	3.1	3.1	58.166	520	520	1	2	1	4.7863E-05	3.1	3.1	3.1	4847800	605320	2708200	1534300	346270	43237	193440	109590	0	1013600	0	0	2	1
C4M520	C4M520	7	7	6		EHI_127830	>tr|C4M520|C4M520_ENTHI Long-chain-fatty-acid--CoA ligase, putative OS=Entamoeba histolytica GN=EHI_127830 PE=4 SV=1	1	7	7	6	2	3	6	2	3	6	2	3	5	12.6	12.6	11.2	77.268	688	688	2	3	7	2.6323E-22	4.4	6.8	10.3	16689000	1530300	8104600	7054500	490870	45010	238370	207490	2488900	0	2030400	2	2	3
C4M525	C4M525	8	8	8	Peptidyl-prolyl cis-trans isomerase	EHI_128100	>tr|C4M525|C4M525_ENTHI Peptidyl-prolyl cis-trans isomerase OS=Entamoeba histolytica GN=EHI_128100 PE=3 SV=1	1	8	8	8	6	6	7	6	6	7	6	6	7	42.8	42.8	42.8	21.226	194	194	7	8	9	1.341E-34	32	32	42.8	92487000	20551000	43758000	28178000	7707200	1712600	3646500	2348100	20940000	14112000	14495000	3	4	6
Q9BLE5;C4M535	Q9BLE5;C4M535	1;1	1;1	1;1		EhRabH;EHI_128180	>tr|Q9BLE5|Q9BLE5_ENTHI Rab family GTPase OS=Entamoeba histolytica GN=EhRabH PE=2 SV=1;>tr|C4M535|C4M535_ENTHI Rab family GTPase OS=Entamoeba histolytica GN=EHI_128180 PE=3 SV=1	2	1	1	1	0	1	1	0	1	1	0	1	1	7.7	7.7	7.7	23.952	208	208;208		2	1	8.675E-05	0	7.7	7.7	7579600	0	5491600	2088000	631630	0	457630	174000	0	0	1082500	0	1	1
C4M538	C4M538	3	3	3		EHI_078230	>tr|C4M538|C4M538_ENTHI Phenylalanyl-tRNA synthetase alpha subunit, putative OS=Entamoeba histolytica GN=EHI_078230 PE=3 SV=1	1	3	3	3	2	2	3	2	2	3	2	2	3	11.8	11.8	11.8	55.898	493	493	2	2	3	2.2567E-11	6.9	6.9	11.8	9757400	2051800	3043500	4662200	325250	68392	101450	155410	2746100	0	1722700	1	0	2
C4M541	C4M541	4	4	4		EHI_078260	>tr|C4M541|C4M541_ENTHI HEAT repeat domain containing protein OS=Entamoeba histolytica GN=EHI_078260 PE=4 SV=1	1	4	4	4	2	3	4	2	3	4	2	3	4	2.1	2.1	2.1	237.81	2075	2075	2	3	4	1.0028E-11	1.4	1.8	2.1	10932000	1110500	5420700	4401100	91102	9253.9	45172	36676	0	2162100	2148300	0	2	2
C4M548	C4M548	6	6	6		EHI_078290	>tr|C4M548|C4M548_ENTHI Putative uncharacterized protein OS=Entamoeba histolytica GN=EHI_078290 PE=4 SV=1	1	6	6	6	4	5	5	4	5	5	4	5	5	16	16	16	56.979	500	500	4	5	5	5.6791E-21	8	10.8	14.6	29381000	6018700	16288000	7074100	1130000	231490	626480	272080	4496200	4381300	6904800	1	2	5
C4M550	C4M550	3	3	3		EHI_078310	>tr|C4M550|C4M550_ENTHI Putative uncharacterized protein OS=Entamoeba histolytica GN=EHI_078310 PE=4 SV=1	1	3	3	3	2	2	3	2	2	3	2	2	3	13.3	13.3	13.3	50.416	460	460	3	2	4	9.1739E-22	5.7	5.7	13.3	56621000	1534600	20320000	34766000	4718400	127880	1693400	2897200	1617600	8293400	16675000	2	3	5
C4M569	C4M569	13	13	5		EHI_111570	>tr|C4M569|C4M569_ENTHI 60S ribosomal protein L26, putative OS=Entamoeba histolytica GN=EHI_111570 PE=4 SV=1	1	13	13	5	12	11	13	12	11	13	4	4	5	46	46	23.9	23.889	213	213	13	12	15	1.5108E-43	37.1	37.1	46	310170000	32486000	110590000	167100000	31017000	3248600	11059000	16710000	33538000	43388000	83578000	1	9	16
C4M574	C4M574	8	8	1	40S ribosomal protein S12	EHI_111760	>tr|C4M574|C4M574_ENTHI 40S ribosomal protein S12 OS=Entamoeba histolytica GN=EHI_111760 PE=3 SV=1	1	8	8	1	7	8	7	7	8	7	0	1	1	51.5	51.5	13.6	14.81	132	132	9	10	8	4.9293E-28	37.9	51.5	43.2	110870000	16929000	66907000	27032000	13859000	2116100	8363300	3379000	16694000	22910000	16380000	4	11	3
C4M588	C4M588	1	1	1		EHI_154240	>tr|C4M588|C4M588_ENTHI Ras family GTPase OS=Entamoeba histolytica GN=EHI_154240 PE=4 SV=1	1	1	1	1	1	1	1	1	1	1	1	1	1	6.1	6.1	6.1	22.042	197	197	1	1	1	1.7197E-08	6.1	6.1	6.1	4707800	639440	2201900	1866500	523090	71049	244650	207390	0	0	967660	0	1	1
C4M5A0;O15599;O15585	C4M5A0	17;6;6	17;6;6	17;6;6	40S ribosomal protein SA		>tr|C4M5A0|C4M5A0_ENTHI 40S ribosomal protein SA, putative OS=Entamoeba histolytica GN=EHI_081410 PE=3 SV=1	3	17	17	17	6	16	17	6	16	17	6	16	17	65	65	65	28.595	254	254;172;173	8	20	21	2.0619E-170	34.6	59.1	65	603250000	59708000	303260000	240280000	43089000	4264800	21661000	17163000	80651000	93738000	120570000	5	16	19
C4M5A1	C4M5A1	4	4	4		EHI_081420	>tr|C4M5A1|C4M5A1_ENTHI Sec6 protein, putative OS=Entamoeba histolytica GN=EHI_081420 PE=4 SV=1	1	4	4	4	2	2	0	2	2	0	2	2	0	8.1	8.1	8.1	88.355	766	766	2	2		3.8466E-06	4.8	3.3	0	5238700	707460	4531300	0	111460	15052	96410	0	0	1695900	0	1	2	0
C4M5B3	C4M5B3	1	1	1		EHI_081280	>tr|C4M5B3|C4M5B3_ENTHI Rho guanine nucleotide exchange factor, putative OS=Entamoeba histolytica GN=EHI_081280 PE=4 SV=1	1	1	1	1	0	1	1	0	1	1	0	1	1	1.7	1.7	1.7	85.981	744	744		1	1	9.9743E-07	0	1.7	1.7	804160	0	99751	704410	22976	0	2850	20126	0	0	365180	0	0	1
C4M5B7	C4M5B7	3	3	3			>tr|C4M5B7|C4M5B7_ENTHI 40S ribosomal protein S23, putative OS=Entamoeba histolytica GN=EHI_020310 PE=3 SV=1	1	3	3	3	1	3	3	1	3	3	1	3	3	27	27	27	15.711	141	141	2	5	5	2.0125E-28	5	27	27	73382000	2087100	30080000	41214000	12230000	347850	5013400	6869100	6259700	15094000	12325000	0	6	7
C4M5C4;Q9NCC1	C4M5C4;Q9NCC1	19;14	19;14	19;14		EHI_121780;Ebp1	>tr|C4M5C4|C4M5C4_ENTHI Enhancer binding protein-1 OS=Entamoeba histolytica GN=EHI_121780 PE=4 SV=1;>tr|Q9NCC1|Q9NCC1_ENTHI Enhancer binding protein-1 OS=Entamoeba histolytica GN=Ebp1 PE=4 SV=1	2	19	19	19	13	16	19	13	16	19	13	16	19	61.4	61.4	61.4	35.285	306	306;247	15	17	23	3.2604E-95	40.8	50	61.4	657340000	68719000	227960000	360660000	38667000	4042300	13409000	21215000	69177000	97671000	164480000	6	8	23
C4M5D2	C4M5D2	4	4	4		EHI_121860	>tr|C4M5D2|C4M5D2_ENTHI Microsomal signal peptidase subunit, putative OS=Entamoeba histolytica GN=EHI_121860 PE=4 SV=1	1	4	4	4	3	4	4	3	4	4	3	4	4	27.4	27.4	27.4	19.535	168	168	3	5	5	2.9949E-23	22	27.4	27.4	26285000	4015400	10739000	11530000	3285600	501920	1342400	1441300	5191100	3695900	5125100	3	4	3
C4M5E8	C4M5E8	1	1	1		EHI_132040	>tr|C4M5E8|C4M5E8_ENTHI Putative uncharacterized protein OS=Entamoeba histolytica GN=EHI_132040 PE=4 SV=1	1	1	1	1	1	0	1	1	0	1	1	0	1	8.3	8.3	8.3	12.51	108	108	1		1	0.00021863	8.3	0	8.3	3142600	1272800	0	1869800	349180	141420	0	207750	0	0	969350	0	0	1
C4M5G9	C4M5G9	10	3	3		EHI_058330	>tr|C4M5G9|C4M5G9_ENTHI Galactose-inhibitable lectin, putative OS=Entamoeba histolytica GN=EHI_058330 PE=4 SV=1	1	10	3	3	9	9	10	2	2	3	2	2	3	35.4	14.4	14.4	31.626	271	271	2	2	3	4.8066E-57	31.7	31.7	35.4	13110000	1622300	6298300	5189400	771180	95432	370490	305260	1640300	2339300	0	1	1	1
C4M5I2	C4M5I2	5	5	5	3-ketoacyl-CoA synthase	EHI_111000	>tr|C4M5I2|C4M5I2_ENTHI 3-ketoacyl-CoA synthase OS=Entamoeba histolytica GN=EHI_111000 PE=3 SV=1	1	5	5	5	4	5	5	4	5	5	4	5	5	12.3	12.3	12.3	56.379	494	494	4	5	6	5.3884E-17	10.7	12.3	12.3	31140000	2860200	14071000	14209000	1197700	110010	541190	546510	3625500	5287700	5894200	2	2	3
C4M5I6	C4M5I6	3	3	3		EHI_111050	>tr|C4M5I6|C4M5I6_ENTHI Actin-like protein, putative OS=Entamoeba histolytica GN=EHI_111050 PE=3 SV=1	1	3	3	3	1	2	2	1	2	2	1	2	2	9	9	9	44.649	401	401	1	2	2	1.175E-07	2	5	6	3836800	330550	2137800	1368400	159860	13773	89076	57016	0	0	709410	0	2	2
C4M5I8	C4M5I8	1	1	1		EHI_001770	>tr|C4M5I8|C4M5I8_ENTHI Sodium/calcium exchanger protein, putative OS=Entamoeba histolytica GN=EHI_001770 PE=4 SV=1	1	1	1	1	1	1	1	1	1	1	1	1	1	1.9	1.9	1.9	57.025	513	513	1	1	1	0.0073304	1.9	1.9	1.9	732390	41431	295850	395110	73239	4143.1	29585	39511	0	0	204840	0	1	0
C4M5J7	C4M5J7	6	6	6		EHI_001830	>tr|C4M5J7|C4M5J7_ENTHI Putative uncharacterized protein OS=Entamoeba histolytica GN=EHI_001830 PE=4 SV=1	1	6	6	6	2	5	6	2	5	6	2	5	6	26	26	26	47.296	420	420	2	5	6	3.3074E-41	8.3	21.7	26	25008000	2303500	8567400	14138000	1316200	121240	450910	744080	3805900	3406900	5626400	1	0	5
C4M5J9	C4M5J9	1	1	1			>tr|C4M5J9|C4M5J9_ENTHI H/ACA ribonucleoprotein complex subunit 2-like protein, putative OS=Entamoeba histolytica GN=EHI_001850 PE=4 SV=1	1	1	1	1	1	1	0	1	1	0	1	1	0	19.4	19.4	19.4	15.512	139	139	1	1		1.1486E-18	19.4	19.4	0	10339000	3047400	7291400	0	2584700	761860	1822900	0	0	2728900	0	1	0	0
C4M5K9	C4M5K9	9	9	9		EHI_001950	>tr|C4M5K9|C4M5K9_ENTHI Heat shock protein 70 family OS=Entamoeba histolytica GN=EHI_001950 PE=3 SV=1	1	9	9	9	9	9	8	9	9	8	9	9	8	18.3	18.3	18.3	73.98	660	660	11	11	9	5.1565E-56	18.3	18.3	16.7	47665000	10278000	25326000	12061000	1444400	311460	767440	365490	10419000	7787300	7303000	6	9	6
C4M5M1	C4M5M1	2	2	2		EHI_122900	>tr|C4M5M1|C4M5M1_ENTHI Putative uncharacterized protein OS=Entamoeba histolytica GN=EHI_122900 PE=4 SV=1	1	2	2	2	1	1	2	1	1	2	1	1	2	2.7	2.7	2.7	74.054	619	619	1	2	2	4.9183E-10	1.1	1.1	2.7	7247900	1720500	3810700	1716700	362390	86027	190530	85835	0	1426200	0	0	2	1
C4M5M6;Q9XYQ0	C4M5M6;Q9XYQ0	7;6	7;6	7;6	Coronin	EHI_122800;abph	>tr|C4M5M6|C4M5M6_ENTHI Actin-binding protein, putative OS=Entamoeba histolytica GN=EHI_122800 PE=4 SV=1;>tr|Q9XYQ0|Q9XYQ0_ENTHI Actin-binding protein homolog OS=Entamoeba histolytica GN=abph PE=4 SV=1	2	7	7	7	5	4	6	5	4	6	5	4	6	6.6	6.6	6.6	186.88	1602	1602;1602	5	4	6	1.0925E-27	3.7	3.1	5.9	11972000	2018900	4917400	5035300	122160	20601	50177	51380	2054800	1983000	2431900	2	2	3
C4M5N2	C4M5N2	7	7	7		EHI_122740	>tr|C4M5N2|C4M5N2_ENTHI Nucleolar protein Nop56, putative OS=Entamoeba histolytica GN=EHI_122740 PE=4 SV=1	1	7	7	7	3	7	7	3	7	7	3	7	7	24.5	24.5	24.5	51.542	453	453	3	8	7	1.9652E-36	9.3	24.5	24.5	35538000	1652900	21309000	12576000	1366800	63575	819570	483700	4071600	7385700	4690600	0	5	4
C4M5P4	C4M5P4	4	4	4		EHI_040650	>tr|C4M5P4|C4M5P4_ENTHI Putative uncharacterized protein OS=Entamoeba histolytica GN=EHI_040650 PE=4 SV=1	1	4	4	4	4	4	2	4	4	2	4	4	2	3.7	3.7	3.7	138.9	1225	1225	4	4	2	4.9751E-16	3.7	3.7	2.5	10883000	2498800	7043600	1340800	167430	38443	108360	20627	1862700	1814400	2152900	0	3	1
O76321;C4M5Q7;C4M855;C4MA80	O76321;C4M5Q7	9;9;1;1	9;9;1;1	9;9;1;1	Rho-related protein racG	RACG;EHI_129750	>sp|O76321|RECG_ENTHI Rho-related protein racG OS=Entamoeba histolytica GN=RACG PE=3 SV=1;>tr|C4M5Q7|C4M5Q7_ENTHI Rho family GTPase OS=Entamoeba histolytica GN=EHI_129750 PE=3 SV=1	4	9	9	9	8	8	9	8	8	9	8	8	9	48.2	48.2	48.2	21.926	199	199;201;189;202	10	10	10	2.9582E-89	44.2	44.2	48.2	338200000	48195000	164160000	125840000	42274000	6024300	20520000	15730000	46002000	56952000	71919000	3	10	8
C4M5Q8	C4M5Q8	2	2	2		EHI_129770	>tr|C4M5Q8|C4M5Q8_ENTHI Eukaryotic translation initiation factor eIF-5 OS=Entamoeba histolytica GN=EHI_129770 PE=4 SV=1	1	2	2	2	2	1	1	2	1	1	2	1	1	5.4	5.4	5.4	40.541	349	349	2	1	1	0.00019139	5.4	2.9	2.9	1604000	505970	657260	440730	94351	29763	38662	25925	505970	0	0	2	1	0
C4M5S0	C4M5S0	4	4	4		EHI_070680	>tr|C4M5S0|C4M5S0_ENTHI Putative uncharacterized protein OS=Entamoeba histolytica GN=EHI_070680 PE=4 SV=1	1	4	4	4	4	4	3	4	4	3	4	4	3	10.9	10.9	10.9	56.447	497	497	4	4	3	9.5614E-33	10.9	10.9	8.2	20562000	5538900	8674400	6348500	893990	240820	377150	276020	4926000	2933100	4217500	3	2	1
C4M5T0	C4M5T0	8	1	1		EHI_070730	>tr|C4M5T0|C4M5T0_ENTHI Rho family GTPase OS=Entamoeba histolytica GN=EHI_070730 PE=3 SV=1	1	8	1	1	8	7	7	1	1	0	1	1	0	47.9	11.9	11.9	21.619	194	194	1	1		3.0399E-31	47.9	43.3	36.1	1511400	134370	1377000	0	137400	12215	125180	0	0	515370	0	0	1	0
C4M5U0	C4M5U0	2	2	2	Coronin	EHI_082080	>tr|C4M5U0|C4M5U0_ENTHI WD repeat protein OS=Entamoeba histolytica GN=EHI_082080 PE=4 SV=1	1	2	2	2	1	0	2	1	0	2	1	0	2	2.3	2.3	2.3	101.85	896	896	3		2	0.00090083	1.1	0	2.3	1707000	918370	0	788670	36320	19540	0	16780	0	0	408870	3	0	2
C4M5V0	C4M5V0	3	2	2	Thioredoxin	EHI_026340	>tr|C4M5V0|C4M5V0_ENTHI Thioredoxin OS=Entamoeba histolytica GN=EHI_026340 PE=3 SV=1	1	3	2	2	3	3	3	2	2	2	2	2	2	27.6	19.7	19.7	14.478	127	127	2	2	2	2.8701E-12	27.6	27.6	27.6	59950000	6121500	27442000	26387000	8564300	874500	3920300	3769500	7222000	11346000	11504000	1	2	2
C4M5V7	C4M5V7	2	2	2		EHI_026410	>tr|C4M5V7|C4M5V7_ENTHI 40S ribosomal protein S20, putative OS=Entamoeba histolytica GN=EHI_026410 PE=4 SV=1	1	2	2	2	2	2	2	2	2	2	2	2	2	15.3	15.3	15.3	13.234	118	118	3	2	2	3.0755E-05	15.3	15.3	15.3	28433000	5749400	15288000	7396000	4738800	958230	2547900	1232700	0	5215800	4340200	1	1	1
C4M5W4	C4M5W4	5	5	5		EHI_026440	>tr|C4M5W4|C4M5W4_ENTHI RNA recognition motif domain containing protein OS=Entamoeba histolytica GN=EHI_026440 PE=4 SV=1	1	5	5	5	1	4	4	1	4	4	1	4	4	20.9	20.9	20.9	28.723	239	239	1	4	4	1.3969E-13	5.9	18	17.6	19931000	768400	10270000	8893000	1423700	54886	733580	635210	0	4146800	4307300	0	3	3
C4M5Y9	C4M5Y9	11	11	11		EHI_137110	>tr|C4M5Y9|C4M5Y9_ENTHI Putative uncharacterized protein OS=Entamoeba histolytica GN=EHI_137110 PE=4 SV=1	1	11	11	11	10	10	10	10	10	10	10	10	10	69.2	69.2	69.2	30.488	273	273	12	12	13	6.1365E-122	66.7	66.7	66.7	180070000	35674000	81759000	62633000	10592000	2098500	4809400	3684300	34632000	30312000	33800000	7	10	12
C4M5Z2	C4M5Z2	3	3	3		EHI_181200	>tr|C4M5Z2|C4M5Z2_ENTHI Putative uncharacterized protein OS=Entamoeba histolytica GN=EHI_181200 PE=4 SV=1	1	3	3	3	3	2	2	3	2	2	3	2	2	10.6	10.6	10.6	32.544	282	282	3	2	2	2.6001E-06	10.6	7.1	7.1	5785600	1643000	2388700	1753800	321420	91279	132710	97433	1279300	1076800	1090100	1	2	1
C4M5Z3	C4M5Z3	3	3	3		EHI_181210	>tr|C4M5Z3|C4M5Z3_ENTHI Putative uncharacterized protein OS=Entamoeba histolytica GN=EHI_181210 PE=4 SV=1	1	3	3	3	0	2	2	0	2	2	0	2	2	7.3	7.3	7.3	76.948	659	659		3	2	5.0196E-06	0	3.5	6.1	2899000	0	1112000	1786900	76289	0	29264	47024	0	284230	0	0	2	2
C4M8K6;Q24814;C4M5Z7;Q24815;C4M468	C4M8K6;Q24814;C4M5Z7	6;6;6;1;1	6;6;6;1;1	6;6;6;1;1	Rho-related protein racA	EHI_197840;RACA;EHI_181250	>tr|C4M8K6|C4M8K6_ENTHI Rho family GTPase OS=Entamoeba histolytica GN=EHI_197840 PE=3 SV=1;>sp|Q24814|RACA_ENTHI Rho-related protein racA OS=Entamoeba histolytica GN=RACA PE=3 SV=1;>tr|C4M5Z7|C4M5Z7_ENTHI Rho family GTPase OS=Entamoeba histolytica GN=EHI_1	5	6	6	6	6	5	5	6	5	5	6	5	5	29.2	29.2	29.2	21.584	195	195;196;196;163;193	6	6	5	5.9667E-47	29.2	24.6	24.6	142190000	13122000	47948000	81116000	15798000	1458000	5327600	9012900	15336000	19579000	38205000	5	5	8
C4M602	C4M602	3	3	3		EHI_181140	>tr|C4M602|C4M602_ENTHI Putative uncharacterized protein OS=Entamoeba histolytica GN=EHI_181140 PE=4 SV=1	1	3	3	3	3	3	3	3	3	3	3	3	3	12.3	12.3	12.3	25.128	219	219	3	3	3	3.7451E-05	12.3	12.3	12.3	3954800	888440	1807900	1258500	304220	68341	139070	96809	917900	662680	636930	2	1	1
C4M606;B1N5R1	C4M606;B1N5R1	2;1	2;1	2;1		EHI_072010;EHI_037440	>tr|C4M606|C4M606_ENTHI Putative uncharacterized protein OS=Entamoeba histolytica GN=EHI_072010 PE=4 SV=1;>tr|B1N5R1|B1N5R1_ENTHI Putative uncharacterized protein OS=Entamoeba histolytica GN=EHI_037440 PE=4 SV=1	2	2	2	2	0	2	0	0	2	0	0	2	0	6.6	6.6	6.6	62.605	533	533;138		2		7.7748E-11	0	6.6	0	734890	0	734890	0	27218	0	27218	0	0	275040	0	0	2	0
C4M609	C4M609	17	17	2	40S ribosomal protein S3a		>tr|C4M609|C4M609_ENTHI 40S ribosomal protein S3a, putative OS=Entamoeba histolytica GN=EHI_065270 PE=4 SV=1	1	17	17	2	14	14	16	14	14	16	0	0	2	60.5	60.5	10.5	29.037	256	256	16	17	19	2.3015E-87	50	50	57	631760000	63857000	270000000	297910000	45126000	4561200	19286000	21279000	72977000	132780000	112180000	7	11	16
C4M611	C4M611	6	6	6		EHI_072060	>tr|C4M611|C4M611_ENTHI Putative uncharacterized protein OS=Entamoeba histolytica GN=EHI_072060 PE=4 SV=1	1	6	6	6	4	5	5	4	5	5	4	5	5	20.4	20.4	20.4	57.945	495	495	4	5	5	1.6315E-24	12.3	15.6	14.9	19836000	3303900	11220000	5312300	793440	132150	448790	212490	3509600	4061600	2685900	2	2	5
C4M619	C4M619	2	2	2		EHI_125160	>tr|C4M619|C4M619_ENTHI Guanine nucleotide exchange factor, putative OS=Entamoeba histolytica GN=EHI_125160 PE=4 SV=1	1	2	2	2	2	1	1	2	1	1	2	1	1	6.2	6.2	6.2	51.485	433	433	2	1	1	2.149E-05	6.2	3.2	3.2	1993700	834470	761550	397700	79749	33379	30462	15908	834470	0	0	1	0	1
C4M620	C4M620	3	3	3		EHI_125170	>tr|C4M620|C4M620_ENTHI DEAD/DEAH box helicase, putative OS=Entamoeba histolytica GN=EHI_125170 PE=4 SV=1	1	3	3	3	1	2	2	1	2	2	1	2	2	4	4	4	122.63	1062	1062	1	2	2	1.9775E-10	1.2	2.6	2.5	2207200	110740	780530	1315900	43279	2171.4	15304	25803	0	0	682220	0	2	1
C4M654	C4M654	1	1	1		EHI_180030	>tr|C4M654|C4M654_ENTHI Putative uncharacterized protein OS=Entamoeba histolytica GN=EHI_180030 PE=4 SV=1	1	1	1	1	0	0	1	0	0	1	0	0	1	2.8	2.8	2.8	62.608	540	540			1	0.0075485	0	0	2.8	156800	0	0	156800	5807.6	0	0	5807.6	0	0	81291	0	0	1
C4M655	C4M655	3	3	3		EHI_042870	>tr|C4M655|C4M655_ENTHI Cell surface protease gp63, putative OS=Entamoeba histolytica GN=EHI_042870 PE=4 SV=1	1	3	3	3	2	3	3	2	3	3	2	3	3	9.2	9.2	9.2	75.511	662	662	2	3	3	3.3229E-10	5.1	9.2	9.2	7450000	1128500	3727700	2593900	286540	43403	143370	99763	1417200	1295400	1155700	1	2	0
C4M660	C4M660	6	5	5		EHI_042920	>tr|C4M660|C4M660_ENTHI 60S acidic riboomal protein P1, putative OS=Entamoeba histolytica GN=EHI_042920 PE=4 SV=1	1	6	5	5	5	5	6	4	4	5	4	4	5	87.7	72.6	72.6	11.191	106	106	6	7	8	1.5427E-59	73.6	73.6	87.7	370310000	28390000	199360000	142560000	74062000	5677900	39871000	28513000	13004000	73944000	87846000	2	6	6
C4M661	C4M661	2	1	1		EHI_042930	>tr|C4M661|C4M661_ENTHI 60S acidic ribosomal protein P1, putative OS=Entamoeba histolytica GN=EHI_042930 PE=4 SV=1	1	2	1	1	1	2	2	0	1	1	0	1	1	36	21.6	21.6	11.944	111	111		1	1	2.9934E-19	14.4	36	36	8048300	0	4644100	3404200	2012100	0	1161000	851040	0	0	1764800	0	1	1
C4M672	C4M672	3	3	3	Serine/threonine-protein phosphatase	EHI_117570	>tr|C4M672|C4M672_ENTHI Serine/threonine-protein phosphatase OS=Entamoeba histolytica GN=EHI_117570 PE=3 SV=1	1	3	3	3	2	2	3	2	2	3	2	2	3	13.4	13.4	13.4	48.94	433	433	3	3	4	1.4494E-12	7.6	7.6	13.4	15667000	2565300	6488400	6613600	979210	160330	405530	413350	3122000	2691200	2609200	1	1	3
C4M684	C4M684	5	5	5		EHI_081630	>tr|C4M684|C4M684_ENTHI Putative uncharacterized protein OS=Entamoeba histolytica GN=EHI_081630 PE=4 SV=1	1	5	5	5	4	5	4	4	5	4	4	5	4	28	28	28	20.061	175	175	4	5	4	1.7545E-23	17.1	28	23.4	26021000	4916100	12805000	8299600	3717300	702300	1829400	1185700	5583100	4104600	4323800	4	2	3
C4M697	C4M697	1	1	1		EHI_081700	>tr|C4M697|C4M697_ENTHI Putative uncharacterized protein OS=Entamoeba histolytica GN=EHI_081700 PE=4 SV=1	1	1	1	1	1	1	1	1	1	1	1	1	1	3.7	3.7	3.7	28.001	246	246	1	1	1	0.0047679	3.7	3.7	3.7	3138100	605200	1551500	981350	627610	121040	310300	196270	0	0	508760	0	0	1
C4M6A5	C4M6A5	4	4	4		EHI_082540	>tr|C4M6A5|C4M6A5_ENTHI Putative uncharacterized protein OS=Entamoeba histolytica GN=EHI_082540 PE=4 SV=1	1	4	4	4	2	3	4	2	3	4	2	3	4	4.9	4.9	4.9	125.73	1124	1124	2	3	4	4.9623E-13	2	3.5	4.9	7490700	1976900	3381300	2132400	249690	65898	112710	71081	1906200	1586500	855330	0	3	2
C4M926;C4M6B2	C4M926;C4M6B2	4;4	4;4	4;4		EHI_121490;EHI_099190	>tr|C4M926|C4M926_ENTHI WD repeat protein OS=Entamoeba histolytica GN=EHI_121490 PE=4 SV=1;>tr|C4M6B2|C4M6B2_ENTHI WD repeat protein OS=Entamoeba histolytica GN=EHI_099190 PE=4 SV=1	2	4	4	4	1	3	3	1	3	3	1	3	3	14.2	14.2	14.2	36.681	332	332;332	1	3	3	1.7665E-17	4.5	11.7	9.6	7356700	456500	4312500	2587600	459790	28531	269530	161730	0	1521700	1433800	0	2	2
C4M6C3	C4M6C3	5	5	5		EHI_099350	>tr|C4M6C3|C4M6C3_ENTHI Putative uncharacterized protein OS=Entamoeba histolytica GN=EHI_099350 PE=4 SV=1	1	5	5	5	4	4	5	4	4	5	4	4	5	30.1	30.1	30.1	24.346	219	219	4	5	6	6.0575E-38	25.6	25.6	30.1	40884000	4329900	12344000	24210000	4542700	481100	1371600	2690000	5681500	5200300	10619000	1	0	5
C4M6D0	C4M6D0	1	1	1		EHI_142940	>tr|C4M6D0|C4M6D0_ENTHI TPR repeat protein OS=Entamoeba histolytica GN=EHI_142940 PE=4 SV=1	1	1	1	1	0	1	1	0	1	1	0	1	1	1.4	1.4	1.4	108.49	922	922		1	1	0.0011242	0	1.4	1.4	566580	0	223820	342750	10492	0	4144.9	6347.3	0	0	177690	0	0	1
C4M6D2	C4M6D2	4	4	4		EHI_142960	>tr|C4M6D2|C4M6D2_ENTHI Putative uncharacterized protein OS=Entamoeba histolytica GN=EHI_142960 PE=4 SV=1	1	4	4	4	1	2	4	1	2	4	1	2	4	12.9	12.9	12.9	60.57	518	518	1	2	4	7.3601E-12	1.9	5.6	12.9	7651400	353480	1011200	6286800	364350	16832	48152	299370	0	0	3259200	1	1	2
C4M6E4	C4M6E4	4	4	4		EHI_142740	>tr|C4M6E4|C4M6E4_ENTHI Putative uncharacterized protein OS=Entamoeba histolytica GN=EHI_142740 PE=4 SV=1	1	4	4	4	3	2	3	3	2	3	3	2	3	19.6	19.6	19.6	35.746	316	316	3	3	4	4.0794E-13	14.2	10.1	15.5	14204000	1715100	4842900	7646400	946960	114340	322860	509760	2111200	0	2665000	2	1	3
C4M6F8	C4M6F8	1	1	1		EHI_099780	>tr|C4M6F8|C4M6F8_ENTHI Putative uncharacterized protein OS=Entamoeba histolytica GN=EHI_099780 PE=4 SV=1	1	1	1	1	0	1	1	0	1	1	0	1	1	1.6	1.6	1.6	96.961	886	886		1	1	0.0041331	0	1.6	1.6	2018200	0	980730	1037500	41188	0	20015	21173	0	0	537860	0	0	1
C4M6F9;C4M7I6	C4M6F9;C4M7I6	2;2	2;2	2;2		EHI_099790;EHI_023840	>tr|C4M6F9|C4M6F9_ENTHI 60S ribosomal protein L38, putative OS=Entamoeba histolytica GN=EHI_099790 PE=3 SV=1;>tr|C4M7I6|C4M7I6_ENTHI 60S ribosomal protein L38, putative OS=Entamoeba histolytica GN=EHI_023840 PE=3 SV=1	2	2	2	2	1	2	2	1	2	2	1	2	2	11.9	11.9	11.9	9.5664	84	84;88	1	2	2	2.9759E-07	11.9	11.9	11.9	79240000	322270	23518000	55400000	19810000	80567	5879400	13850000	0	20059000	17463000	0	2	0
C4M6G1	C4M6G1	3	3	3		EHI_099810	>tr|C4M6G1|C4M6G1_ENTHI Exocyst complex component sec10, putative OS=Entamoeba histolytica GN=EHI_099810 PE=4 SV=1	1	3	3	3	1	2	2	1	2	2	1	2	2	6.6	6.6	6.6	86.735	744	744	1	2	2	1.8741E-08	2.2	3.5	5.2	11678000	1248300	8930500	1498700	284820	30446	217820	36555	0	3342400	0	0	1	2
C4M6G4	C4M6G4	2	2	2		EHI_099840	>tr|C4M6G4|C4M6G4_ENTHI Putative uncharacterized protein OS=Entamoeba histolytica GN=EHI_099840 PE=4 SV=1	1	2	2	2	1	2	1	1	2	1	1	2	1	9.5	9.5	9.5	29.282	253	253	1	2	1	1.3502E-06	3.6	9.5	3.6	7272500	488480	5344200	1439800	661140	44407	485840	130890	0	2000200	0	0	2	0
C4M6G9	C4M6G9	1	1	1		EHI_099750	>tr|C4M6G9|C4M6G9_ENTHI Putative uncharacterized protein OS=Entamoeba histolytica GN=EHI_099750 PE=4 SV=1	1	1	1	1	1	0	0	1	0	0	1	0	0	1.5	1.5	1.5	55.137	471	471	1			0.0082861	1.5	0	0	6427500	6427500	0	0	279460	279460	0	0	6427500	0	0	1	0	0
C4M6H3;B1N3H7	C4M6H3;B1N3H7	3;2	3;2	3;2		EHI_099700;EHI_161010	>tr|C4M6H3|C4M6H3_ENTHI NAD(FAD)-dependent dehydrogenase, putative OS=Entamoeba histolytica GN=EHI_099700 PE=4 SV=1;>tr|B1N3H7|B1N3H7_ENTHI Anaerobic glycerol-3-phosphate dehydrogenase subunit A, putative OS=Entamoeba histolytica GN=EHI_161010 PE=4 SV=1	2	3	3	3	1	2	3	1	2	3	1	2	3	4.4	4.4	4.4	116.19	1066	1066;573	1	2	3	6.7376E-07	0.9	3.5	4.4	4580300	217340	2063600	2299300	84820	4024.8	38216	42580	0	886120	1078300	0	0	3
C4M6H5	C4M6H5	3	3	3		EHI_099720	>tr|C4M6H5|C4M6H5_ENTHI Putative uncharacterized protein OS=Entamoeba histolytica GN=EHI_099720 PE=4 SV=1	1	3	3	3	2	3	2	2	3	2	2	3	2	24.6	24.6	24.6	13.926	126	126	2	3	2	7.7258E-09	18.3	24.6	18.3	17105000	1422200	13211000	2471800	2850800	237030	2201800	411960	2011100	3586500	2050300	2	2	1
C4M6H8	C4M6H8	1	1	1		EHI_173410	>tr|C4M6H8|C4M6H8_ENTHI Mucin-2, putative OS=Entamoeba histolytica GN=EHI_173410 PE=4 SV=1	1	1	1	1	1	1	1	1	1	1	1	1	1	2.9	2.9	2.9	58.742	551	551	1	2	1	1.9623E-16	2.9	2.9	2.9	4138700	742570	2721400	674680	295620	53041	194390	48192	0	0	349770	0	1	1
C4M6I1	C4M6I1	3	3	3		EHI_173440	>tr|C4M6I1|C4M6I1_ENTHI Putative uncharacterized protein OS=Entamoeba histolytica GN=EHI_173440 PE=4 SV=1	1	3	3	3	3	3	3	3	3	3	3	3	3	4.8	4.8	4.8	113.81	996	996	3	3	3	1.1753E-11	4.8	4.8	4.8	9371900	2141700	4807900	2422300	234300	53543	120200	60556	2070600	1930000	1196300	3	1	1
C4M6I6	C4M6I6	2	2	2		EHI_173470	>tr|C4M6I6|C4M6I6_ENTHI EF-hand calcium-binding domain containing protein OS=Entamoeba histolytica GN=EHI_173470 PE=4 SV=1	1	2	2	2	1	0	2	1	0	2	1	0	2	19.4	19.4	19.4	17.735	155	155	1		2	8.4321E-05	8.4	0	19.4	3128400	705800	0	2422600	347600	78422	0	269180	0	0	1255900	0	0	2
C4M6I7	C4M6I7	1	1	1		EHI_173480	>tr|C4M6I7|C4M6I7_ENTHI Putative uncharacterized protein OS=Entamoeba histolytica GN=EHI_173480 PE=4 SV=1	1	1	1	1	1	0	0	1	0	0	1	0	0	5.8	5.8	5.8	27.623	240	240	1			0.0019432	5.8	0	0	349550	349550	0	0	29129	29129	0	0	349550	0	0	1	0	0
C4M6J3	C4M6J3	5	5	5		EHI_060380	>tr|C4M6J3|C4M6J3_ENTHI Grainin, putative OS=Entamoeba histolytica GN=EHI_060380 PE=4 SV=1	1	5	5	5	4	3	2	4	3	2	4	3	2	22.8	22.8	22.8	25.152	215	215	4	3	2	4.2819E-14	17.2	16.3	10.7	21402000	6500300	9271500	5629800	1945600	590940	842870	511800	5808800	4161500	0	3	2	0
C4M6L0;Q964D1;Q5MAQ8	C4M6L0;Q964D1	5;4;1	3;2;1	3;2;1		EHI_065330;igl2	>tr|C4M6L0|C4M6L0_ENTHI Gal/GalNAc lectin subunit Igl2 OS=Entamoeba histolytica GN=EHI_065330 PE=4 SV=1;>tr|Q964D1|Q964D1_ENTHI Gal/GalNAc lectin Igl2 (Fragment) OS=Entamoeba histolytica GN=igl2 PE=2 SV=1	3	5	3	3	4	5	4	2	3	2	2	3	2	5.8	3.5	3.5	120.39	1105	1105;1074;336	2	3	2	8.5012E-32	4.3	5.8	4.3	45895000	10273000	22470000	13152000	728490	163060	356670	208760	11030000	7349800	7120800	3	3	1
O76754;C4M6L6	O76754;C4M6L6	2;2	2;2	2;2		Rhoxi;EHI_147570	>tr|O76754|O76754_ENTHI Rho GDP exchange inhibitor (Fragment) OS=Entamoeba histolytica GN=Rhoxi PE=2 SV=1;>tr|C4M6L6|C4M6L6_ENTHI Rho GDP exchange inhibitor, putative OS=Entamoeba histolytica GN=EHI_147570 PE=4 SV=1	2	2	2	2	2	2	2	2	2	2	2	2	2	16.7	16.7	16.7	19.334	168	168;175	2	2	2	8.5367E-05	16.7	16.7	16.7	9168600	1464800	4313300	3390500	833510	133170	392120	308230	1496700	1548800	1791400	1	1	2
C4M6L9	C4M6L9	2	2	2		EHI_147550	>tr|C4M6L9|C4M6L9_ENTHI Putative uncharacterized protein OS=Entamoeba histolytica GN=EHI_147550 PE=4 SV=1	1	2	2	2	2	2	2	2	2	2	2	2	2	9.6	9.6	9.6	30.505	270	270	2	2	2	3.9291E-10	9.6	9.6	9.6	6081100	821470	3295100	1964600	760140	102680	411880	245570	885410	1155700	1032000	0	2	0
C4M6M7	C4M6M7	1	1	1		EHI_147510	>tr|C4M6M7|C4M6M7_ENTHI Sodium/sulfate symporter, putative OS=Entamoeba histolytica GN=EHI_147510 PE=4 SV=1	1	1	1	1	0	0	1	0	0	1	0	0	1	1.4	1.4	1.4	86.827	784	784			1	0.00010185	0	0	1.4	712440	0	0	712440	20954	0	0	20954	0	0	369350	0	0	1
C4M6N0	C4M6N0	1	1	1		EHI_161870	>tr|C4M6N0|C4M6N0_ENTHI Putative uncharacterized protein OS=Entamoeba histolytica GN=EHI_161870 PE=4 SV=1	1	1	1	1	0	0	1	0	0	1	0	0	1	2.9	2.9	2.9	46.581	412	412			1	0.00061878	0	0	2.9	1205500	0	0	1205500	70913	0	0	70913	0	0	624970	0	0	1
C4M6N6	C4M6N6	2	2	2		EHI_161930	>tr|C4M6N6|C4M6N6_ENTHI Putative uncharacterized protein OS=Entamoeba histolytica GN=EHI_161930 PE=4 SV=1	1	2	2	2	0	0	2	0	0	2	0	0	2	15.2	15.2	15.2	31.904	283	283			2	0.0018714	0	0	15.2	2220800	0	0	2220800	2220800	0	0	2220800	0	0	1151300	0	0	2
C4M6P6	C4M6P6	3	2	2		EHI_171280	>tr|C4M6P6|C4M6P6_ENTHI Guanine nucleotide-binding protein subunit beta 2-like 1, putative OS=Entamoeba histolytica GN=EHI_171280 PE=4 SV=1	1	3	2	2	0	3	2	0	2	1	0	2	1	15.3	5.6	5.6	35.077	320	320		2	1	2.6936E-42	0	15.3	12.5	5114600	0	3851400	1263200	365330	0	275100	90231	0	1441400	0	0	1	1
C4M6P9;O15632;B1N4R6;O15592	C4M6P9;O15632	6;3;2;1	6;3;2;1	6;3;2;1		EHI_201200	>tr|C4M6P9|C4M6P9_ENTHI Leukocyte-endothelial cell adhesion molecule 3, putative OS=Entamoeba histolytica GN=EHI_201200 PE=4 SV=1;>tr|O15632|O15632_ENTHI MRNA, partial cds, Eh-EST190. (Fragment) OS=Entamoeba histolytica PE=2 SV=1	4	6	6	6	3	6	6	3	6	6	3	6	6	27.9	27.9	27.9	35.925	312	312;127;149;92	4	7	8	5.438E-41	14.7	27.9	27.9	45516000	6953700	23237000	15325000	2528700	386320	1291000	851390	8304800	8015800	7275000	3	5	6
C4M6R1	C4M6R1	2	1	1		EHI_088020	>tr|C4M6R1|C4M6R1_ENTHI Alcohol dehydrogenase, putative OS=Entamoeba histolytica GN=EHI_088020 PE=4 SV=1	1	2	1	1	2	1	1	1	1	1	1	1	1	8.1	5.8	5.8	42.573	382	382	1	1	1	4.7242E-06	8.1	5.8	5.8	5099200	1684700	2536400	878090	299950	99102	149200	51652	0	0	455220	0	1	0
C4M6R5	C4M6R5	1	1	1		EHI_088070	>tr|C4M6R5|C4M6R5_ENTHI Ribosomal RNA methyltransferase, putative OS=Entamoeba histolytica GN=EHI_088070 PE=3 SV=1	1	1	1	1	1	1	1	1	1	1	1	1	1	1.7	1.7	1.7	95.871	829	829	1	1	1	3.335E-10	1.7	1.7	1.7	1971000	138600	1209600	622860	42849	3013.1	26295	13540	0	0	322910	0	1	0
C4M6T7	C4M6T7	2	2	2		EHI_054230	>tr|C4M6T7|C4M6T7_ENTHI Proteasome regulatory subunit, putative OS=Entamoeba histolytica GN=EHI_054230 PE=4 SV=1	1	2	2	2	1	2	2	1	2	2	1	2	2	9.1	9.1	9.1	32.059	276	276	1	3	3	2.3976E-05	4.7	9.1	9.1	74320000	4486300	49022000	20812000	4128900	249240	2723400	1156200	0	11693000	7456600	0	3	1
C4M6U0	C4M6U0	8	8	8		EHI_054260	>tr|C4M6U0|C4M6U0_ENTHI Dolichol monophosphate mannose synthase, putative OS=Entamoeba histolytica GN=EHI_054260 PE=4 SV=1	1	8	8	8	7	7	8	7	7	8	7	7	8	25.5	25.5	25.5	38.873	353	353	7	8	10	5.1726E-49	19.8	25.2	25.5	169300000	23968000	78342000	66992000	13023000	1843700	6026300	5153200	26645000	27641000	29587000	5	9	8
C4M6U3;B1N586	C4M6U3	13;3	13;3	13;3	Protein SEY1 homolog 2	EHI_054180	>sp|C4M6U3|SEY12_ENTHI Protein SEY1 homolog 2 OS=Entamoeba histolytica GN=EHI_054180 PE=3 SV=1	2	13	13	13	10	10	9	10	10	9	10	10	9	17.3	17.3	17.3	96.599	825	825;243	10	10	9	2.7487E-60	13.9	12.5	12.5	39353000	9758600	18472000	11123000	787060	195170	369440	222450	9629300	6084500	6724500	8	6	7
C4M6V2	C4M6V2	1	1	1		EHI_170590	>tr|C4M6V2|C4M6V2_ENTHI Putative uncharacterized protein OS=Entamoeba histolytica GN=EHI_170590 PE=4 SV=1	1	1	1	1	1	1	1	1	1	1	1	1	1	10	10	10	21.436	190	190	1	1	1	0.0059539	10	10	10	2595500	330180	1081000	1184300	2595500	330180	1081000	1184300	0	0	613980	0	0	1
C4M6X1	C4M6X1	1	1	1		EHI_139460	>tr|C4M6X1|C4M6X1_ENTHI Nucleosome assembly protein, putative OS=Entamoeba histolytica GN=EHI_139460 PE=3 SV=1	1	1	1	1	1	1	1	1	1	1	1	1	1	6	6	6	40.239	348	348	1	1	1	7.7382E-06	6	6	6	3425800	298380	1621500	1505900	263530	22952	124730	115840	0	0	780710	0	1	0
C4M6Y8	C4M6Y8	1	1	1		EHI_056380	>tr|C4M6Y8|C4M6Y8_ENTHI Enhancer binding protein 2 (EBP2), putative OS=Entamoeba histolytica GN=EHI_056380 PE=4 SV=1	1	1	1	1	0	0	1	0	0	1	0	0	1	5	5	5	25.776	219	219			1	0.0014671	0	0	5	1521200	0	0	1521200	117010	0	0	117010	0	0	788610	0	0	1
C4M6Z0	C4M6Z0	4	4	4		EHI_056400	>tr|C4M6Z0|C4M6Z0_ENTHI Putative uncharacterized protein OS=Entamoeba histolytica GN=EHI_056400 PE=4 SV=1	1	4	4	4	3	3	2	3	3	2	3	3	2	9.4	9.4	9.4	53.22	459	459	3	3	2	1.1162E-14	5.9	7.4	5.4	14695000	2222400	9506300	2966500	1335900	202040	864210	269680	2538400	3241900	0	1	2	0
O02611;C4M6Z7;A0SZ84	O02611;C4M6Z7;A0SZ84	8;8;7	8;8;7	8;8;7	Triosephosphate isomerase	TPI;EHI_056480	>sp|O02611|TPIS_ENTHI Triosephosphate isomerase OS=Entamoeba histolytica GN=TPI PE=1 SV=2;>tr|C4M6Z7|C4M6Z7_ENTHI Triosephosphate isomerase OS=Entamoeba histolytica GN=EHI_056480 PE=3 SV=1;>tr|A0SZ84|A0SZ84_ENTHI Triosephosphate isomerase (Fragment) OS=Ent	3	8	8	8	7	7	8	7	7	8	7	7	8	45.6	45.6	45.6	27.935	261	261;261;226	7	7	9	5.4709E-75	39.8	39.8	45.6	62262000	12791000	26993000	22477000	3459000	710630	1499600	1248700	13351000	12033000	9162800	3	4	6
C4M703	C4M703	5	5	5		EHI_057830	>tr|C4M703|C4M703_ENTHI Putative uncharacterized protein OS=Entamoeba histolytica GN=EHI_057830 PE=4 SV=1	1	5	5	5	5	5	4	5	5	4	5	5	4	13.1	13.1	13.1	42.631	366	366	6	7	6	2.0985E-20	13.1	13.1	9.6	21805000	4403000	9138200	8263700	1362800	275190	571140	516480	4172000	3307300	4182200	4	5	4
C4M705	C4M705	5	5	5		EHI_057700	>tr|C4M705|C4M705_ENTHI Putative uncharacterized protein OS=Entamoeba histolytica GN=EHI_057700 PE=4 SV=1	1	5	5	5	4	5	5	4	5	5	4	5	5	13	13	13	43.924	399	399	6	7	7	1.4903E-51	11.3	13	13	166760000	11212000	80917000	74626000	15160000	1019300	7356100	6784200	11854000	31664000	36667000	2	7	7
C4M711	C4M711	4	4	4		EHI_189930	>tr|C4M711|C4M711_ENTHI Putative uncharacterized protein OS=Entamoeba histolytica GN=EHI_189930 PE=4 SV=1	1	4	4	4	3	4	3	3	4	3	3	4	3	24.3	24.3	24.3	25.169	222	222	3	4	3	1.6061E-18	21.2	24.3	21.2	6327000	806730	3432200	2088100	486690	62056	264010	160620	1070300	1122800	980760	0	3	1
C4M717;Q6AW66	C4M717;Q6AW66	5;5	4;4	4;4		EHI_189990;EhRAB7C	>tr|C4M717|C4M717_ENTHI Rab family GTPase OS=Entamoeba histolytica GN=EHI_189990 PE=3 SV=1;>tr|Q6AW66|Q6AW66_ENTHI EhRab7C protein OS=Entamoeba histolytica GN=EhRAB7C PE=3 SV=1	2	5	4	4	2	4	3	2	3	3	2	3	3	36.5	31.5	31.5	21.73	197	197;207	2	3	3	1.2329E-26	13.7	29.4	20.8	14091000	1763500	6627700	5700200	1084000	135650	509820	438470	2116200	2127800	0	1	2	1
C4M727	C4M727	9	9	2		EHI_183480	>tr|C4M727|C4M727_ENTHI 60S ribosomal protein L27, putative OS=Entamoeba histolytica GN=EHI_183480 PE=4 SV=1	1	9	9	2	8	9	9	8	9	9	2	2	2	59.7	59.7	14.4	15.758	139	139	9	9	11	2.9071E-101	59	59.7	59.7	275100000	35303000	112020000	127780000	30567000	3922500	12447000	14197000	26744000	37432000	79294000	4	5	8
C4M730	C4M730	11	11	11		EHI_183510	>tr|C4M730|C4M730_ENTHI Nuclear pore protein, putative OS=Entamoeba histolytica GN=EHI_183510 PE=4 SV=1	1	11	11	11	6	7	9	6	7	9	6	7	9	9.7	9.7	9.7	185.87	1701	1701	7	9	10	3.3327E-60	5.3	6.2	8.3	32567000	4326100	11771000	16470000	417520	55463	150900	211150	6627200	4074200	6390300	4	4	8
C4M754	C4M754	2	2	2		EHI_192140	>tr|C4M754|C4M754_ENTHI Putative uncharacterized protein OS=Entamoeba histolytica GN=EHI_192140 PE=4 SV=1	1	2	2	2	1	2	1	1	2	1	1	2	1	6.7	6.7	6.7	66.586	581	581	1	2	1	6.8443E-05	1.9	6.7	1.9	1978000	154310	1482200	341470	53460	4170.4	40060	9228.9	0	554750	0	0	2	1
C4M758	C4M758	5	5	5		EHI_083250	>tr|C4M758|C4M758_ENTHI Alpha-NAC protein, putative OS=Entamoeba histolytica GN=EHI_083250 PE=4 SV=1	1	5	5	5	5	5	5	5	5	5	5	5	5	32.4	32.4	32.4	24.341	219	219	7	7	7	3.1009E-23	32.4	32.4	32.4	114350000	23175000	60425000	30755000	7623700	1545000	4028300	2050300	25064000	21597000	15074000	3	5	4
C4M762	C4M762	2	1	1		EHI_083440	>tr|C4M762|C4M762_ENTHI Tyrosine kinase, putative OS=Entamoeba histolytica GN=EHI_083440 PE=4 SV=1	1	2	1	1	2	1	1	1	1	1	1	1	1	2.1	1.5	1.5	138.47	1228	1228	1	1	1	3.6486E-09	2.1	1.5	1.5	1960600	410850	940160	609560	34396	7207.9	16494	10694	0	0	316010	0	1	0
C4M770	C4M770	41	41	3		EHI_199590	>tr|C4M770|C4M770_ENTHI 70 kDa heat shock protein, putative OS=Entamoeba histolytica GN=EHI_199590 PE=3 SV=1	1	41	41	3	40	38	38	40	38	38	3	3	3	61.9	61.9	4.8	73.493	661	661	58	56	53	0	61.9	60.4	57.5	3425100000	846130000	1798000000	780950000	110490000	27295000	57999000	25192000	833440000	666090000	410860000	66	60	53
C4M779	C4M779	7	7	7		EHI_199660	>tr|C4M779|C4M779_ENTHI Putative uncharacterized protein OS=Entamoeba histolytica GN=EHI_199660 PE=4 SV=1	1	7	7	7	7	7	7	7	7	7	7	7	7	29	29	29	21.743	193	193	8	8	9	8.5095E-29	29	29	29	1050000000	150090000	478030000	421880000	210000000	30018000	95607000	84376000	124540000	172880000	236030000	3	4	11
C4M782	C4M782	2	2	2			>tr|C4M782|C4M782_ENTHI ARP2/3 complex 34 kDa subunit, putative OS=Entamoeba histolytica GN=EHI_091250 PE=4 SV=1	1	2	2	2	2	2	2	2	2	2	2	2	2	10.6	10.6	10.6	33.577	293	293	2	3	3	4.5973E-13	10.6	10.6	10.6	7171500	783850	2686100	3701600	358570	39192	134300	185080	843380	912360	1952400	0	2	4
C4M783	C4M783	6	6	6		EHI_044360	>tr|C4M783|C4M783_ENTHI Putative uncharacterized protein OS=Entamoeba histolytica GN=EHI_044360 PE=4 SV=1	1	6	6	6	5	5	5	5	5	5	5	5	5	33.6	33.6	33.6	29.779	262	262	5	5	5	2.7421E-15	23.3	30.5	23.3	25614000	5525300	14107000	5981700	1970300	425020	1085200	460130	5545100	6177500	2183700	3	2	1
C4M784	C4M784	10	10	10		EHI_044370	>tr|C4M784|C4M784_ENTHI Putative uncharacterized protein OS=Entamoeba histolytica GN=EHI_044370 PE=4 SV=1	1	10	10	10	10	10	9	10	10	9	10	10	9	20	20	20	77.569	681	681	11	11	10	4.7511E-50	20	20	19.8	111490000	28813000	58196000	24483000	3981900	1029000	2078400	874410	33201000	19524000	10562000	6	7	2
C4M7A5	C4M7A5	3	1	1		EHI_046690	>tr|C4M7A5|C4M7A5_ENTHI 40S ribosomal protein S15, putative OS=Entamoeba histolytica GN=EHI_046690 PE=3 SV=1	1	3	1	1	2	2	3	1	1	1	1	1	1	23.6	10.4	10.4	16.472	144	144	1	1	1	2.9206E-18	22.2	22.2	23.6	10711000	1587300	3593200	5530600	1785200	264550	598860	921760	0	0	2867200	0	1	1
C4M7A6	C4M7A6	1	1	1		EHI_055640	>tr|C4M7A6|C4M7A6_ENTHI Zinc finger protein, putative OS=Entamoeba histolytica GN=EHI_055640 PE=4 SV=1	1	1	1	1	1	1	1	1	1	1	1	1	1	3.8	3.8	3.8	45.814	391	391	1	1	1	4.1557E-07	3.8	3.8	3.8	1568800	214780	762790	591230	92282	12634	44870	34779	0	0	306510	0	1	0
C4M7B9	C4M7B9	1	1	1		EHI_055990	>tr|C4M7B9|C4M7B9_ENTHI SH2-protein kinase domain containing protein OS=Entamoeba histolytica GN=EHI_055990 PE=4 SV=1	1	1	1	1	1	1	1	1	1	1	1	1	1	3	3	3	55.615	495	495	1	1	1	0.0050425	3	3	3	2055200	381090	1117300	556770	89357	16569	48580	24207	0	0	288640	1	0	1
C4M7C6	C4M7C6	1	1	1		EHI_007350	>tr|C4M7C6|C4M7C6_ENTHI Putative uncharacterized protein OS=Entamoeba histolytica GN=EHI_007350 PE=4 SV=1	1	1	1	1	0	1	1	0	1	1	0	1	1	4.6	4.6	4.6	24.391	218	218		1	1	0.0092669	0	4.6	4.6	1126200	0	731820	394370	75079	0	48788	26291	0	0	204450	0	0	1
Q86M34;C4M7C8	Q86M34;C4M7C8	19;19	19;19	19;19	Beta-hexosaminidase subunit beta;Beta-hexosaminidase	HEXB;EHI_007330	>sp|Q86M34|HEXB_ENTHI Beta-hexosaminidase subunit beta OS=Entamoeba histolytica GN=HEXB PE=1 SV=1;>tr|C4M7C8|C4M7C8_ENTHI Beta-N-acetylhexosaminidase, beta subunit OS=Entamoeba histolytica GN=EHI_007330 PE=4 SV=1	2	19	19	19	17	19	16	17	19	16	17	19	16	34.7	34.7	34.7	64.371	565	565;565	21	20	18	1.0638E-102	34.5	34.7	26.2	387770000	119470000	203610000	64689000	13371000	4119500	7021000	2230700	95241000	72342000	34324000	14	17	10
C4M7D2	C4M7D2	1	1	1		EHI_011190	>tr|C4M7D2|C4M7D2_ENTHI Putative uncharacterized protein OS=Entamoeba histolytica GN=EHI_011190 PE=4 SV=1	1	1	1	1	0	0	1	0	0	1	0	0	1	2.7	2.7	2.7	54.058	477	477			1	0.0014607	0	0	2.7	592830	0	0	592830	22801	0	0	22801	0	0	307340	0	0	1
P31018;C4M7D4;O15601	P31018;C4M7D4	24;24;7	3;3;2	3;3;2	Elongation factor 1-alpha	EHI_011210	>sp|P31018|EF1A_ENTHI Elongation factor 1-alpha OS=Entamoeba histolytica PE=2 SV=1;>tr|C4M7D4|C4M7D4_ENTHI Elongation factor 1-alpha OS=Entamoeba histolytica GN=EHI_011210 PE=3 SV=1	3	24	3	3	22	23	24	2	3	3	2	3	3	60.7	13.5	13.5	47.263	430	430;442;157	2	3	5	5.6167E-176	54.4	60	60.7	376560000	14561000	96735000	265260000	13449000	520020	3454800	9473700	10145000	25297000	149830000	1	2	5
C4M7E3	C4M7E3	1	1	1		EHI_166360	>tr|C4M7E3|C4M7E3_ENTHI Putative uncharacterized protein OS=Entamoeba histolytica GN=EHI_166360 PE=4 SV=1	1	1	1	1	1	1	1	1	1	1	1	1	1	3.7	3.7	3.7	40.765	349	349	1	1	1	0.00018549	3.7	3.7	3.7	2993200	738750	1597600	656860	230250	56827	122890	50528	0	0	340530	1	0	0
C4M7F5	C4M7F5	2	1	1		EHI_166490	>tr|C4M7F5|C4M7F5_ENTHI Alcohol dehydrogenase, putative OS=Entamoeba histolytica GN=EHI_166490 PE=4 SV=1	1	2	1	1	2	2	2	1	1	1	1	1	1	5.5	3.8	3.8	46.614	419	419	1	1	1	7.0865E-06	5.5	5.5	5.5	2671700	775540	1281200	614930	133580	38777	64061	30747	0	0	318800	1	0	0
C4M7F6	C4M7F6	3	3	3		EHI_035970	>tr|C4M7F6|C4M7F6_ENTHI Mannose-P-dolichol utilization defect 1 protein homolog, putative OS=Entamoeba histolytica GN=EHI_035970 PE=4 SV=1	1	3	3	3	2	3	3	2	3	3	2	3	3	19.8	19.8	19.8	24.072	212	212	2	3	3	3.6854E-19	14.6	19.8	19.8	19272000	3205400	8299900	7766700	3854400	641070	1660000	1553300	2700900	3367900	4269400	1	2	2
C4M7F7	C4M7F7	4	4	4		EHI_035980	>tr|C4M7F7|C4M7F7_ENTHI Putative uncharacterized protein OS=Entamoeba histolytica GN=EHI_035980 PE=4 SV=1	1	4	4	4	3	4	2	3	4	2	3	4	2	5.4	5.4	5.4	102.7	875	875	3	4	2	2.918E-18	4.2	5.4	3	9938500	1825900	6200600	1912000	261540	48050	163170	50316	1790000	1715700	1632100	2	2	3
C4M7I1	C4M7I1	10	10	10		EHI_111990	>tr|C4M7I1|C4M7I1_ENTHI CXXC-rich protein OS=Entamoeba histolytica GN=EHI_111990 PE=4 SV=1	1	10	10	10	8	5	9	8	5	9	8	5	9	12.5	12.5	12.5	131.29	1179	1179	8	5	9	1.2339E-48	9.3	6.4	11.2	45221000	8817600	13662000	22742000	729380	142220	220350	366810	7960600	5618700	12142000	3	5	5
C4M7I9	C4M7I9	2	2	2		EHI_023870	>tr|C4M7I9|C4M7I9_ENTHI WD domain containing protein OS=Entamoeba histolytica GN=EHI_023870 PE=4 SV=1	1	2	2	2	1	2	0	1	2	0	1	2	0	3.9	3.9	3.9	78.956	696	696	1	2		7.0112E-08	2.3	3.9	0	2284900	435090	1849800	0	58588	11156	47431	0	0	692330	0	0	2	0
C4M7K9	C4M7K9	5	4	4	Thioredoxin	EHI_170420	>tr|C4M7K9|C4M7K9_ENTHI Thioredoxin OS=Entamoeba histolytica GN=EHI_170420 PE=3 SV=1	1	5	4	4	5	5	5	4	4	4	4	4	4	35.3	26.9	26.9	13.333	119	119	6	6	6	1.0749E-34	35.3	35.3	35.3	309410000	61399000	174740000	73279000	103140000	20466000	58245000	24426000	55212000	69135000	40441000	4	5	2
C4M7M1	C4M7M1	1	1	1		EHI_200080	>tr|C4M7M1|C4M7M1_ENTHI Purine nucleoside phosphorylase, putative OS=Entamoeba histolytica GN=EHI_200080 PE=4 SV=1	1	1	1	1	0	0	1	0	0	1	0	0	1	7.5	7.5	7.5	34.754	318	318			1	0.00083332	0	0	7.5	399210	0	0	399210	21011	0	0	21011	0	0	206960	0	0	1
C4M7M4	C4M7M4	3	3	3		EHI_200230	>tr|C4M7M4|C4M7M4_ENTHI Cell surface protease gp63, putative OS=Entamoeba histolytica GN=EHI_200230 PE=4 SV=1	1	3	3	3	3	3	3	3	3	3	3	3	3	7	7	7	71.563	643	643	3	3	3	3.4856E-25	7	7	7	22666000	5821800	12421000	4423600	985500	253120	540050	192330	5930800	4501900	2331100	3	3	2
C4M7M7	C4M7M7	2	2	2		EHI_200220	>tr|C4M7M7|C4M7M7_ENTHI Proteasome regulatory subunit, putative OS=Entamoeba histolytica GN=EHI_200220 PE=4 SV=1	1	2	2	2	0	2	0	0	2	0	0	2	0	26.5	26.5	26.5	19.589	170	170		2		3.5634E-05	0	26.5	0	1774300	0	1774300	0	253470	0	253470	0	0	664060	0	0	2	0
C4M7N9;C4M455;C4LXW0;C4M315	C4M7N9	6;2;2;2	5;1;1;1	5;1;1;1		EHI_037140	>tr|C4M7N9|C4M7N9_ENTHI Receptor protein kinase, putative OS=Entamoeba histolytica GN=EHI_037140 PE=4 SV=1	4	6	5	5	4	5	5	4	4	5	4	4	5	7.2	7.2	7.2	128.94	1150	1150;1100;1104;1124	5	5	5	5.2787E-18	5.8	5.8	7.2	12927000	2156400	6900400	3870500	235040	39206	125460	70372	2177000	2833400	1735100	2	2	3
C4M7P6	C4M7P6	2	2	2		EHI_091090	>tr|C4M7P6|C4M7P6_ENTHI Putative uncharacterized protein OS=Entamoeba histolytica GN=EHI_091090 PE=4 SV=1	1	2	2	2	0	1	2	0	1	2	0	1	2	12.9	12.9	12.9	22.718	201	201		1	2	4.6485E-06	0	6	12.9	8632100	0	2137700	6494500	784740	0	194330	590400	0	0	3366900	0	1	2
C4M7Q3	C4M7Q3	1	1	1		EHI_120870	>tr|C4M7Q3|C4M7Q3_ENTHI Putative uncharacterized protein OS=Entamoeba histolytica GN=EHI_120870 PE=4 SV=1	1	1	1	1	0	0	1	0	0	1	0	0	1	2.2	2.2	2.2	72.974	646	646			1	5.4344E-06	0	0	2.2	990900	0	0	990900	30027	0	0	30027	0	0	513710	0	0	1
C4M7S1	C4M7S1	11	11	11		EHI_079300	>tr|C4M7S1|C4M7S1_ENTHI Long-chain-fatty-acid--CoA ligase, putative OS=Entamoeba histolytica GN=EHI_079300 PE=4 SV=1	1	11	11	11	9	10	10	9	10	10	9	10	10	26.1	26.1	26.1	75.425	658	658	9	10	10	2.1493E-36	21.1	22.9	24.3	46192000	6801600	22567000	16823000	1490100	219410	727970	542690	9433500	8590000	5945800	2	7	5
C4M7U0;O15606;O15578;O15579	C4M7U0;O15606	16;11;2;1	16;11;2;1	16;11;2;1		EHI_020280	>tr|C4M7U0|C4M7U0_ENTHI 40S ribosomal protein S2, putative OS=Entamoeba histolytica GN=EHI_020280 PE=3 SV=1;>tr|O15606|O15606_ENTHI Ribosomal protein S2 (Fragment) OS=Entamoeba histolytica PE=2 SV=1	4	16	16	16	14	16	15	14	16	15	14	16	15	62.4	62.4	62.4	27.687	255	255;171;88;136	20	22	22	4.0448E-102	51.8	62.4	59.6	533510000	50781000	261120000	221610000	33344000	3173800	16320000	13851000	48331000	99303000	115290000	11	22	19
C4M7U2	C4M7U2	10	10	10	Ribosomal protein L15		>tr|C4M7U2|C4M7U2_ENTHI Ribosomal protein L15 OS=Entamoeba histolytica GN=EHI_020300 PE=3 SV=1	1	10	10	10	8	9	10	8	9	10	8	9	10	45.4	45.4	45.4	23.891	205	205	10	11	12	8.2501E-43	38.5	42	45.4	309530000	16295000	100330000	192910000	38692000	2036900	12542000	24113000	26272000	35802000	91780000	4	4	9
C4M7U7	C4M7U7	3	3	3		EHI_020350	>tr|C4M7U7|C4M7U7_ENTHI Putative uncharacterized protein OS=Entamoeba histolytica GN=EHI_020350 PE=4 SV=1	1	3	3	3	2	3	3	2	3	3	2	3	3	17.8	17.8	17.8	26.287	225	225	3	3	4	1.7255E-08	11.1	17.8	17.8	15400000	2549900	6664300	6185500	1540000	254990	666430	618550	2638200	2393600	2209700	1	2	1
C4M7V2	C4M7V2	1	1	1		EHI_020360	>tr|C4M7V2|C4M7V2_ENTHI Putative uncharacterized protein OS=Entamoeba histolytica GN=EHI_020360 PE=4 SV=1	1	1	1	1	1	1	1	1	1	1	1	1	1	2.7	2.7	2.7	30.18	264	264	1	1	1	0.0031637	2.7	2.7	2.7	950430	190430	363670	396330	59402	11902	22729	24771	0	0	205470	1	1	1
C4M7V5	C4M7V5	3	3	3		EHI_029540	>tr|C4M7V5|C4M7V5_ENTHI Dolychil-diphosphooligosaccharide--protein glycosyltransferase subunit, putative OS=Entamoeba histolytica GN=EHI_029540 PE=4 SV=1	1	3	3	3	2	2	3	2	2	3	2	2	3	11.6	11.6	11.6	47.995	423	423	2	2	3	2.9557E-24	6.9	6.9	11.6	9526600	1670600	4114400	3741700	501400	87924	216550	196930	2024700	1754300	1371300	2	1	2
C4M7W8	C4M7W8	2	2	2		EHI_047770	>tr|C4M7W8|C4M7W8_ENTHI Putative uncharacterized protein OS=Entamoeba histolytica GN=EHI_047770 PE=4 SV=1	1	2	2	2	1	1	2	1	1	2	1	1	2	15.5	15.5	15.5	35.728	296	296	1	1	2	4.0258E-05	4.7	4.7	15.5	2366400	214130	385560	1766700	147900	13383	24098	110420	0	0	915930	1	1	1
C4M7X1	C4M7X1	9	9	9		EHI_047800	>tr|C4M7X1|C4M7X1_ENTHI Putative uncharacterized protein OS=Entamoeba histolytica GN=EHI_047800 PE=4 SV=1	1	9	9	9	8	7	8	8	7	8	8	7	8	28.3	28.3	28.3	34.017	304	304	9	8	9	6.0497E-53	23.7	21.1	23	133270000	27822000	45396000	60053000	8884700	1854800	3026400	4003500	26670000	17474000	31801000	5	3	7
C4M7X2	C4M7X2	1	1	1	Lysine--tRNA ligase	EHI_047810	>tr|C4M7X2|C4M7X2_ENTHI Lysyl-tRNA synthetase OS=Entamoeba histolytica GN=EHI_047810 PE=3 SV=1	1	1	1	1	0	1	1	0	1	1	0	1	1	0.9	0.9	0.9	86.533	769	769		1	1	0.0045861	0	0.9	0.9	315950	0	0	315950	7180.7	0	0	7180.7	0	0	163800	0	0	1
C4M7Y2	C4M7Y2	4	4	4		EHI_119540	>tr|C4M7Y2|C4M7Y2_ENTHI Eukaryotic translation elongation factor 1 gamma, putative OS=Entamoeba histolytica GN=EHI_119540 PE=4 SV=1	1	4	4	4	2	4	3	2	4	3	2	4	3	35.3	35.3	35.3	18.125	156	156	2	4	3	1.5236E-10	21.2	35.3	26.3	22409000	2170000	13630000	6608700	2489900	241110	1514400	734300	0	3859500	4667900	1	1	2
C4M7Y3	C4M7Y3	1	1	1		EHI_119550	>tr|C4M7Y3|C4M7Y3_ENTHI CCR4/NOT transcription complex subunit 3, putative OS=Entamoeba histolytica GN=EHI_119550 PE=4 SV=1	1	1	1	1	1	0	0	1	0	0	1	0	0	1.5	1.5	1.5	56.87	482	482	1			0.0099921	1.5	0	0	7814500	7814500	0	0	312580	312580	0	0	7814500	0	0	1	0	0
C4M7Y8	C4M7Y8	2	1	1		EHI_119580	>tr|C4M7Y8|C4M7Y8_ENTHI Alpha-amylase, putative OS=Entamoeba histolytica GN=EHI_119580 PE=4 SV=1	1	2	1	1	2	2	1	1	1	0	1	1	0	8.1	3.4	3.4	50.025	445	445	1	1		0.00011704	8.1	8.1	4.7	1173000	361930	811090	0	53319	16451	36868	0	0	303560	0	0	1	0
C4M7Z2	C4M7Z2	6	6	6		EHI_167710	>tr|C4M7Z2|C4M7Z2_ENTHI Putative uncharacterized protein OS=Entamoeba histolytica GN=EHI_167710 PE=4 SV=1	1	6	6	6	6	5	6	6	5	6	6	5	6	11.4	11.4	11.4	104.05	919	919	6	5	6	1.0162E-20	11.4	9.8	11.4	18515000	4806500	7431400	6277400	440840	114440	176940	149460	4403300	3920700	2518200	2	3	2
C4M7Z8	C4M7Z8	5	5	5		EHI_167660	>tr|C4M7Z8|C4M7Z8_ENTHI Putative uncharacterized protein OS=Entamoeba histolytica GN=EHI_167660 PE=4 SV=1	1	5	5	5	5	3	4	5	3	4	5	3	4	9.6	9.6	9.6	74.219	649	649	6	3	4	2.4426E-24	9.6	6.2	8.3	10885000	3278900	3202000	4404100	362830	109300	106730	146800	2092500	1807200	1994200	4	0	2
C4M816	C4M816	1	1	1		EHI_143550	>tr|C4M816|C4M816_ENTHI Putative uncharacterized protein OS=Entamoeba histolytica GN=EHI_143550 PE=4 SV=1	1	1	1	1	1	1	1	1	1	1	1	1	1	2.3	2.3	2.3	70.532	607	607	1	1	1	8.6832E-07	2.3	2.3	2.3	4100300	423970	2202600	1473800	146440	15142	78664	52635	0	0	764050	0	1	0
C4M828	C4M828	4	4	4		EHI_002130	>tr|C4M828|C4M828_ENTHI Phenylalanyl-tRNA synthetase beta subunit, putative OS=Entamoeba histolytica GN=EHI_002130 PE=4 SV=1	1	4	4	4	3	1	3	3	1	3	3	1	3	6.6	6.6	6.6	64.799	574	574	3	1	3	1.3977E-10	5.2	1.7	4.9	7905100	2040600	1009700	4854800	255000	65827	32571	156610	2191600	0	2365900	1	0	3
C4M835	C4M835	1	1	1		EHI_108710	>tr|C4M835|C4M835_ENTHI Putative uncharacterized protein OS=Entamoeba histolytica GN=EHI_108710 PE=4 SV=1	1	1	1	1	0	1	0	0	1	0	0	1	0	6.6	6.6	6.6	15.791	137	137		1		0.0061614	0	6.6	0	838370	0	838370	0	104800	0	104800	0	0	313770	0	0	1	0
C4M837	C4M837	1	1	1		EHI_108730	>tr|C4M837|C4M837_ENTHI Putative uncharacterized protein OS=Entamoeba histolytica GN=EHI_108730 PE=4 SV=1	1	1	1	1	0	0	1	0	0	1	0	0	1	1.2	1.2	1.2	77.599	671	671			1	0.0016132	0	0	1.2	348060	0	0	348060	8701.6	0	0	8701.6	0	0	180450	0	0	1
C4MAD5;C4M859	C4MAD5;C4M859	2;2	2;2	2;2		EHI_080880;EHI_052040	>tr|C4MAD5|C4MAD5_ENTHI Putative uncharacterized protein OS=Entamoeba histolytica GN=EHI_080880 PE=4 SV=1;>tr|C4M859|C4M859_ENTHI Putative uncharacterized protein OS=Entamoeba histolytica GN=EHI_052040 PE=4 SV=1	2	2	2	2	0	2	2	0	2	2	0	2	2	21.5	21.5	21.5	23.022	200	200;202		2	2	1.5722E-24	0	21.5	21.5	13841000	0	8268600	5572700	2306900	0	1378100	928780	0	2913300	3070400	0	2	2
C4M882	C4M882	4	4	4		EHI_098800	>tr|C4M882|C4M882_ENTHI Putative uncharacterized protein OS=Entamoeba histolytica GN=EHI_098800 PE=4 SV=1	1	4	4	4	3	2	4	3	2	4	3	2	4	13.2	13.2	13.2	40.964	365	365	3	2	4	4.2309E-11	10.1	3.6	13.2	5976700	1086000	1493100	3397700	259860	47216	64916	147730	894320	987010	1524900	1	1	2
C4M883	C4M883	2	2	2		EHI_098810	>tr|C4M883|C4M883_ENTHI Ribosome biogenesis regulatory protein, putative OS=Entamoeba histolytica GN=EHI_098810 PE=4 SV=1	1	2	2	2	1	2	2	1	2	2	1	2	2	6.2	6.2	6.2	29.292	258	258	1	2	2	4.363E-05	2.7	6.2	6.2	4720500	293140	2372300	2055100	393380	24428	197690	171260	0	0	1065400	1	1	1
C4M896	C4M896	3	3	3		EHI_019090	>tr|C4M896|C4M896_ENTHI Putative uncharacterized protein OS=Entamoeba histolytica GN=EHI_019090 PE=4 SV=1	1	3	3	3	1	2	3	1	2	3	1	2	3	12.2	12.2	12.2	41.785	352	352	1	2	3	4.7325E-17	2.3	9.1	12.2	8776300	717770	4118000	3940600	1097000	89721	514750	492580	0	1874700	1709500	0	2	2
C4M8B0;Q24805;B1N4V4	C4M8B0;Q24805;B1N4V4	13;12;8	13;12;8	5;5;0		EHI_058090;EhRAP2;EHI_049030	>tr|C4M8B0|C4M8B0_ENTHI Ras family GTPase OS=Entamoeba histolytica GN=EHI_058090 PE=4 SV=1;>tr|Q24805|Q24805_ENTHI Rap homologue 2 OS=Entamoeba histolytica GN=EhRAP2 PE=4 SV=1;>tr|B1N4V4|B1N4V4_ENTHI Ras-like protein 3, putative OS=Entamoeba histolytica GN	3	13	13	5	12	13	13	12	13	13	5	5	5	69	69	22.3	20.536	184	184;184;170	17	21	18	5.6459E-160	68.5	69	69	624910000	111800000	278500000	234620000	52076000	9316300	23208000	19552000	108470000	103200000	122440000	14	18	17
C4M8B5	C4M8B5	45	45	45		EHI_101240	>tr|C4M8B5|C4M8B5_ENTHI Putative uncharacterized protein OS=Entamoeba histolytica GN=EHI_101240 PE=4 SV=1	1	45	45	45	36	40	42	36	40	42	36	40	42	57.5	57.5	57.5	95.613	843	843	42	50	50	4.4084E-235	47.1	48.4	54.2	944950000	103320000	389030000	452600000	19285000	2108600	7939500	9236700	115520000	145000000	215740000	21	29	44
C4M8B8	C4M8B8	5	5	4		EHI_101280	>tr|C4M8B8|C4M8B8_ENTHI Protein tyrosine kinase domain-containing protein OS=Entamoeba histolytica GN=EHI_101280 PE=4 SV=1	1	5	5	4	4	5	3	4	5	3	3	4	2	7.5	7.5	5.6	133.91	1196	1196	5	6	4	1.3393E-23	5.7	7.5	4.2	27110000	5780600	17609000	3720000	444420	94765	288670	60983	5828100	6057600	2413900	3	3	1
C4M8C0	C4M8C0	16	16	16		EHI_188590	>tr|C4M8C0|C4M8C0_ENTHI Long-chain-fatty-acid--CoA ligase, putative OS=Entamoeba histolytica GN=EHI_188590 PE=4 SV=1	1	16	16	16	10	15	14	10	15	14	10	15	14	29	29	29	73.434	648	648	10	17	14	1.5831E-77	16.5	27.2	25.2	148910000	25245000	67760000	55902000	5134700	870530	2336600	1927600	28856000	23559000	25670000	6	10	9
C4M8C2;B1N5J0;B1N503;C4M7W2	C4M8C2;B1N5J0;B1N503;C4M7W2	2;1;1;1	2;1;1;1	2;1;1;1		EHI_039190;EHI_157010;EHI_107560;EHI_029620	>tr|C4M8C2|C4M8C2_ENTHI Aldose reductase, putative OS=Entamoeba histolytica GN=EHI_039190 PE=4 SV=1;>tr|B1N5J0|B1N5J0_ENTHI Alcohol dehydrogenase, putative (Fragment) OS=Entamoeba histolytica GN=EHI_157010 PE=4 SV=1;>tr|B1N503|B1N503_ENTHI Alcohol dehydrog	4	2	2	2	0	1	2	0	1	2	0	1	2	11.8	11.8	11.8	34.99	305	305;158;187;305		1	2	1.9967E-14	0	6.6	11.8	3718300	0	590250	3128100	218730	0	34720	184010	0	0	1621700	0	1	1
C4M8C7	C4M8C7	5	5	5		EHI_039350	>tr|C4M8C7|C4M8C7_ENTHI S phingosine-1-phosphate lyase 1, putative OS=Entamoeba histolytica GN=EHI_039350 PE=3 SV=1	1	5	5	5	0	4	4	0	4	4	0	4	4	11.5	11.5	11.5	57.666	514	514		4	4	3.8251E-13	0	8.2	9.9	11327000	0	4972200	6354600	404530	0	177580	226950	0	1981900	3173400	0	2	3
C4M8C8;C4LV55	C4M8C8	4;1	4;1	4;1		EHI_039480	>tr|C4M8C8|C4M8C8_ENTHI Rho guanine nucleotide exchange factor, putative OS=Entamoeba histolytica GN=EHI_039480 PE=4 SV=1	2	4	4	4	3	4	3	3	4	3	3	4	3	5.4	5.4	5.4	95.96	835	835;732	3	4	3	1.4086E-11	3.8	5.4	3.8	8778300	999160	5315300	2463800	214110	24370	129640	60094	1368600	1583400	1313900	1	4	1
C4M8E1	C4M8E1	9	9	9		EHI_115300	>tr|C4M8E1|C4M8E1_ENTHI Centromere/microtubule binding protein cbf5, putative OS=Entamoeba histolytica GN=EHI_115300 PE=4 SV=1	1	9	9	9	4	8	7	4	8	7	4	8	7	29.3	29.3	29.3	54.117	484	484	5	9	9	1.5813E-31	13	27.1	24.4	72957000	5040800	29804000	38113000	2806100	193880	1146300	1465900	6791400	11342000	17820000	2	3	7
C4M8E3	C4M8E3	1	1	1		EHI_115320	>tr|C4M8E3|C4M8E3_ENTHI Amino acid transporter, putative OS=Entamoeba histolytica GN=EHI_115320 PE=4 SV=1	1	1	1	1	0	0	1	0	0	1	0	0	1	3.6	3.6	3.6	46.456	421	421			1	5.4661E-05	0	0	3.6	2126300	0	0	2126300	354380	0	0	354380	0	0	1102300	0	0	1
C4M8F5	C4M8F5	2	2	2		EHI_036520	>tr|C4M8F5|C4M8F5_ENTHI Importin beta, putative OS=Entamoeba histolytica GN=EHI_036520 PE=4 SV=1	1	2	2	2	1	1	2	1	1	2	1	1	2	2.6	2.6	2.6	94.527	843	843	1	1	2	0.0015038	1.3	1.3	2.6	8276600	1916100	2967500	3393000	223690	51788	80202	91703	0	0	1759000	1	0	1
C4M8F6	C4M8F6	1	1	1		EHI_036530	>tr|C4M8F6|C4M8F6_ENTHI 40S ribosomal protein S27a, putative OS=Entamoeba histolytica GN=EHI_036530 PE=4 SV=1	1	1	1	1	0	1	1	0	1	1	0	1	1	10.1	10.1	10.1	15.198	139	139		1	1	0.0008224	0	10.1	10.1	6561400	0	908510	5652900	1312300	0	181700	1130600	0	0	2930600	0	0	1
C4M8M3;B1N444	C4M8M3;B1N444	11;9	2;2	2;2		EHI_200090	>tr|C4M8M3|C4M8M3_ENTHI 60S ribosomal protein L16-B, putative OS=Entamoeba histolytica GN=EHI_095610 PE=4 SV=1;>tr|B1N444|B1N444_ENTHI Ribosomal protein L13A, putative OS=Entamoeba histolytica GN=EHI_200090 PE=4 SV=1	2	11	2	2	11	10	9	2	2	2	2	2	2	51	14.4	14.4	22.78	202	202;148	2	2	2	1.429E-55	51	47.5	42.1	36596000	4339600	13455000	18801000	3659600	433960	1345500	1880100	0	4419500	10364000	0	1	2
C4M8M7	C4M8M7	9	9	9		EHI_114320	>tr|C4M8M7|C4M8M7_ENTHI Putative uncharacterized protein OS=Entamoeba histolytica GN=EHI_114320 PE=4 SV=1	1	9	9	9	9	9	9	9	9	9	9	9	9	26.5	26.5	26.5	63.371	550	550	9	11	9	9.1096E-77	26.5	26.5	26.5	106240000	25499000	54940000	25803000	4249700	1020000	2197600	1032100	25162000	16302000	14304000	7	6	6
C4M8N5	C4M8N5	3	3	3		EHI_077530	>tr|C4M8N5|C4M8N5_ENTHI Putative uncharacterized protein OS=Entamoeba histolytica GN=EHI_077530 PE=4 SV=1	1	3	3	3	3	3	3	3	3	3	3	3	3	22.3	22.3	22.3	23.074	206	206	4	4	3	4.5758E-60	22.3	22.3	22.3	85985000	28527000	34460000	22998000	9553900	3169700	3828900	2555300	19815000	12952000	11698000	3	4	3
C4M8Q0	C4M8Q0	1	1	1		EHI_132370	>tr|C4M8Q0|C4M8Q0_ENTHI Ccaat-box-binding transcription factor, putative OS=Entamoeba histolytica GN=EHI_132370 PE=4 SV=1	1	1	1	1	0	1	0	0	1	0	0	1	0	1.5	1.5	1.5	83.629	718	718		1		0.0013432	0	1.5	0	1385200	0	1385200	0	36453	0	36453	0	0	518440	0	0	1	0
C4M8R5	C4M8R5	6	6	6		EHI_181530	>tr|C4M8R5|C4M8R5_ENTHI Putative uncharacterized protein OS=Entamoeba histolytica GN=EHI_181530 PE=4 SV=1	1	6	6	6	4	5	5	4	5	5	4	5	5	10	10	10	94.263	806	806	4	6	5	1.3097E-17	7.4	8.1	8.1	11828000	1278200	6310900	4239200	275080	29725	146770	98587	1576700	2458200	1803000	3	5	4
C4M8R8;C4LVT2;O15616	C4M8R8;C4LVT2	12;11;4	12;11;4	12;11;4		EHI_181560;EHI_187150	>tr|C4M8R8|C4M8R8_ENTHI 60S ribosomal protein L13, putative OS=Entamoeba histolytica GN=EHI_181560 PE=4 SV=1;>tr|C4LVT2|C4LVT2_ENTHI 60S ribosomal protein L13, putative OS=Entamoeba histolytica GN=EHI_187150 PE=4 SV=1	3	12	12	12	9	10	11	9	10	11	9	10	11	30.2	30.2	30.2	32.945	291	291;291;138	12	13	14	2.4498E-41	23.7	26.1	27.1	213160000	23281000	65092000	124790000	16397000	1790900	5007100	9599100	21799000	23796000	61885000	4	8	16
C4M8S6	C4M8S6	13	13	13		EHI_146950	>tr|C4M8S6|C4M8S6_ENTHI Acid phosphatase, putative OS=Entamoeba histolytica GN=EHI_146950 PE=4 SV=1	1	13	13	13	12	12	9	12	12	9	12	12	9	34	34	34	49.338	418	418	13	13	10	2.2403E-79	32.5	32.1	25.1	101450000	28198000	52341000	20915000	4227300	1174900	2180900	871440	25776000	20572000	12283000	10	10	6
C4M8T2	C4M8T2	20	20	20		EHI_147010	>tr|C4M8T2|C4M8T2_ENTHI Long-chain-fatty-acid--CoA ligase, putative OS=Entamoeba histolytica GN=EHI_147010 PE=4 SV=1	1	20	20	20	18	18	17	18	18	17	18	18	17	36.7	36.7	36.7	77.3	682	682	22	21	20	9.167E-92	28.3	30.8	31.7	267720000	51734000	126100000	89886000	8636200	1668800	4067800	2899500	52004000	45647000	46778000	15	17	12
C4M8U0	C4M8U0	2	2	2		EHI_143820	>tr|C4M8U0|C4M8U0_ENTHI Putative uncharacterized protein OS=Entamoeba histolytica GN=EHI_143820 PE=4 SV=1	1	2	2	2	0	0	2	0	0	2	0	0	2	1.3	1.3	1.3	216.1	1897	1897			2	4.4347E-11	0	0	1.3	980900	0	0	980900	10218	0	0	10218	0	0	508530	0	0	1
C4M8V1	C4M8V1	2	2	2		EHI_169700	>tr|C4M8V1|C4M8V1_ENTHI Cysteinyl-tRNA synthetase, putative OS=Entamoeba histolytica GN=EHI_169700 PE=3 SV=1	1	2	2	2	2	2	2	2	2	2	2	2	2	3.3	3.3	3.3	80.198	701	701	3	3	3	1.2607E-06	3.3	3.3	3.3	31941000	4188800	12081000	15672000	887260	116360	335580	435330	5781600	5919100	5134300	3	1	0
C4M8V2;Q24832	C4M8V2	5;1	5;1	5;1		EHI_169580	>tr|C4M8V2|C4M8V2_ENTHI Nucleoside transporter, putative OS=Entamoeba histolytica GN=EHI_169580 PE=4 SV=1	2	5	5	5	5	5	5	5	5	5	5	5	5	13.7	13.7	13.7	42.764	379	379;396	6	5	5	3.7649E-34	13.7	13.7	13.7	32266000	9138900	13839000	9288200	5377700	1523200	2306500	1548000	8985500	4689300	4788100	6	3	3
C4M8V7	C4M8V7	2	2	2		EHI_113910	>tr|C4M8V7|C4M8V7_ENTHI Putative uncharacterized protein OS=Entamoeba histolytica GN=EHI_113910 PE=4 SV=1	1	2	2	2	2	1	2	2	1	2	2	1	2	22.9	22.9	22.9	18.301	157	157	3	2	3	1.0557E-07	22.9	15.3	22.9	13664000	1792000	7194500	4677200	1952000	256010	1027800	668170	2008700	2957000	1943800	0	1	2
C4M8W1	C4M8W1	1	1	1		EHI_113950	>tr|C4M8W1|C4M8W1_ENTHI Putative uncharacterized protein OS=Entamoeba histolytica GN=EHI_113950 PE=4 SV=1	1	1	1	1	1	1	1	1	1	1	1	1	1	24.2	24.2	24.2	35.757	310	310	1	1	1	9.582E-05	24.2	24.2	24.2	5974000	1073900	1835300	3064900	746750	134230	229410	383110	0	0	1588900	0	0	1
C4M8W3	C4M8W3	7	7	7		EHI_113970	>tr|C4M8W3|C4M8W3_ENTHI Glycerophosphoryl diester phosphodiesterase, putative OS=Entamoeba histolytica GN=EHI_113970 PE=4 SV=1	1	7	7	7	4	3	6	4	3	6	4	3	6	20	20	20	43.575	380	380	4	3	7	1.5564E-53	11.8	9.5	17.6	32845000	6109100	11473000	15263000	2526600	469930	882510	1174100	6503000	5212400	6600500	2	1	5
C4M8X0	C4M8X0	10	10	10		EHI_120590	>tr|C4M8X0|C4M8X0_ENTHI Putative uncharacterized protein OS=Entamoeba histolytica GN=EHI_120590 PE=4 SV=1	1	10	10	10	10	9	6	10	9	6	10	9	6	20	20	20	86.873	765	765	10	9	6	6.0587E-55	20	19	10.6	87801000	22757000	49902000	15142000	2660600	689610	1512200	458850	20557000	18615000	10111000	7	4	4
C4M8Y6	C4M8Y6	2	2	2		EHI_086380	>tr|C4M8Y6|C4M8Y6_ENTHI Putative uncharacterized protein OS=Entamoeba histolytica GN=EHI_086380 PE=4 SV=1	1	2	2	2	1	2	1	1	2	1	1	2	1	7.8	7.8	7.8	34.922	309	309	2	2	2	1.6453E-09	5.2	7.8	5.2	13824000	2445800	5561800	5816900	2304100	407630	926960	969480	2427400	0	3034100	1	1	1
C4M907	C4M907	1	1	1	Serine/threonine-protein phosphatase	EHI_147720	>tr|C4M907|C4M907_ENTHI Serine/threonine-protein phosphatase OS=Entamoeba histolytica GN=EHI_147720 PE=3 SV=1	1	1	1	1	1	1	1	1	1	1	1	1	1	4.6	4.6	4.6	34.75	304	304	1	1	1	9.1107E-14	4.6	4.6	4.6	3197300	430160	1530800	1236300	177630	23898	85047	68685	0	0	640940	0	0	1
C4M916	C4M916	4	3	3		EHI_192760	>tr|C4M916|C4M916_ENTHI Copine, putative OS=Entamoeba histolytica GN=EHI_192760 PE=4 SV=1	1	4	3	3	3	3	4	2	2	3	2	2	3	21.6	19	19	30.344	273	273	3	3	4	2.6258E-11	18.7	18.7	21.6	11450000	2585400	5186800	3677800	673530	152080	305110	216340	2836800	2099800	1496700	0	2	3
C4M917	C4M917	1	1	1		EHI_192780	>tr|C4M917|C4M917_ENTHI Putative uncharacterized protein OS=Entamoeba histolytica GN=EHI_192780 PE=4 SV=1	1	1	1	1	0	1	1	0	1	1	0	1	1	7.3	7.3	7.3	25.926	220	220		1	1	9.5099E-08	0	7.3	7.3	3220400	0	1403300	1817100	402550	0	175410	227140	0	0	942050	0	0	1
C4M930	C4M930	2	2	2		EHI_097470	>tr|C4M930|C4M930_ENTHI HEAT repeat domain containing protein OS=Entamoeba histolytica GN=EHI_097470 PE=4 SV=1	1	2	2	2	0	2	0	0	2	0	0	2	0	3	3	3	118.06	1055	1055		2		4.2204E-06	0	3	0	803110	0	803110	0	17847	0	17847	0	0	300580	0	0	2	0
C4M934	C4M934	6	6	6		EHI_097630	>tr|C4M934|C4M934_ENTHI Putative uncharacterized protein OS=Entamoeba histolytica GN=EHI_097630 PE=4 SV=1	1	6	6	6	3	5	6	3	5	6	3	5	6	19.4	19.4	19.4	59.372	509	509	3	5	6	1.2645E-20	11	18.1	19.4	33842000	1907000	11275000	20660000	1410100	79458	469800	860840	2113800	4439000	10285000	1	4	4
C4M942	C4M942	2	2	2	Peptidyl-prolyl cis-trans isomerase	EHI_083580	>tr|C4M942|C4M942_ENTHI Peptidyl-prolyl cis-trans isomerase OS=Entamoeba histolytica GN=EHI_083580 PE=3 SV=1	1	2	2	2	2	2	2	2	2	2	2	2	2	14.1	14.1	14.1	22.195	199	199	2	2	2	5.5915E-06	14.1	14.1	14.1	12882000	3256800	5731000	3893800	1431300	361870	636780	432650	3549700	2129700	1741000	1	1	1
C4M943	C4M943	2	2	2	Coronin	EHI_083590	>tr|C4M943|C4M943_ENTHI Coronin, putative OS=Entamoeba histolytica GN=EHI_083590 PE=4 SV=1	1	2	2	2	1	0	2	1	0	2	1	0	2	12	12	12	48.09	433	433	1		2	6.822E-35	6	0	12	15685000	836020	0	14849000	712940	38001	0	674940	0	0	7697900	0	0	2
C4M944	C4M944	2	2	2		EHI_083600	>tr|C4M944|C4M944_ENTHI Putative uncharacterized protein OS=Entamoeba histolytica GN=EHI_083600 PE=4 SV=1	1	2	2	2	1	1	2	1	1	2	1	1	2	14.2	14.2	14.2	23.613	212	212	1	1	2	3.6192E-16	7.5	7.5	14.2	26889000	1503100	14240000	11146000	8962800	501030	4746500	3715300	0	0	5778300	1	0	2
C4M946	C4M946	5	5	5		EHI_083620	>tr|C4M946|C4M946_ENTHI Putative uncharacterized protein OS=Entamoeba histolytica GN=EHI_083620 PE=4 SV=1	1	5	5	5	4	5	5	4	5	5	4	5	5	3.6	3.6	3.6	185.07	1653	1653	4	5	5	2.8071E-13	2.8	3.6	3.6	7681000	1947700	3230500	2502900	101070	25627	42506	32932	2339900	1062800	1051500	4	2	1
C4M982	C4M982	12	12	12		EHI_124880	>tr|C4M982|C4M982_ENTHI Inorganic pyrophosphatase, putative OS=Entamoeba histolytica GN=EHI_124880 PE=4 SV=1	1	12	12	12	5	11	10	5	11	10	5	11	10	64.3	64.3	64.3	27.581	244	244	5	11	11	1.6996E-74	25	61.1	51.6	114090000	7913300	46395000	59781000	9507500	659440	3866300	4981800	10574000	15200000	30495000	1	4	9
C4M985	C4M985	2	2	2		EHI_119910	>tr|C4M985|C4M985_ENTHI Lipid phosphate phosphatase, putative OS=Entamoeba histolytica GN=EHI_119910 PE=4 SV=1	1	2	2	2	2	2	1	2	2	1	2	2	1	7.2	7.2	7.2	27.851	250	250	2	2	1	2.553E-06	7.2	7.2	4	7321900	2196000	4301500	824290	915230	274500	537690	103040	0	1609900	0	0	1	1
C4M989	C4M989	3	3	3		EHI_119950	>tr|C4M989|C4M989_ENTHI Leucine-rich repeat containing protein OS=Entamoeba histolytica GN=EHI_119950 PE=4 SV=1	1	3	3	3	2	3	3	2	3	3	2	3	3	12.3	12.3	12.3	40.518	351	351	3	4	4	7.9024E-19	9.7	12.3	12.3	21751000	5190200	11856000	4705100	1035800	247150	564570	224050	4325300	4512200	3229200	1	3	2
C4M992	C4M992	1	1	1		EHI_075690	>tr|C4M992|C4M992_ENTHI Putative uncharacterized protein OS=Entamoeba histolytica GN=EHI_075690 PE=4 SV=1	1	1	1	1	0	0	1	0	0	1	0	0	1	6.4	6.4	6.4	23.953	218	218			1	1.2195E-05	0	0	6.4	948470	0	0	948470	118560	0	0	118560	0	0	491710	0	0	1
C4M998	C4M998	2	2	2		EHI_075660	>tr|C4M998|C4M998_ENTHI CAAX prenyl protease, putative OS=Entamoeba histolytica GN=EHI_075660 PE=3 SV=1	1	2	2	2	1	1	2	1	1	2	1	1	2	9.6	9.6	9.6	48.607	416	416	1	1	2	7.3009E-39	6	6	9.6	7762500	1713600	2855400	3193500	431250	95202	158630	177420	0	0	1655600	0	0	2
C4M9B0	C4M9B0	12	1	1		EHI_193080	>tr|C4M9B0|C4M9B0_ENTHI 60S ribosomal protein L9, putative OS=Entamoeba histolytica GN=EHI_193080 PE=4 SV=1	1	12	1	1	9	10	12	1	1	1	1	1	1	57.9	9.1	9.1	22.287	197	197	1	1	1	2.2468E-119	51.8	52.3	57.9	12910000	2686900	5213300	5009700	1075800	223910	434440	417480	0	0	2597200	1	1	0
C4M9B1	C4M9B1	7	7	7		EHI_193090	>tr|C4M9B1|C4M9B1_ENTHI Putative uncharacterized protein OS=Entamoeba histolytica GN=EHI_193090 PE=4 SV=1	1	7	7	7	5	7	4	5	7	4	5	7	4	20.6	20.6	20.6	64.807	563	563	7	8	5	2.278E-36	15.6	20.6	10.8	21869000	3214200	14683000	3971800	754110	110840	506310	136960	3274000	4544200	2341100	3	5	2
Q5NT29;C4M9B9	Q5NT29;C4M9B9	1;1	1;1	1;1		EhRab2A;EHI_146320	>tr|Q5NT29|Q5NT29_ENTHI Small GTPase EhRab2A (Fragment) OS=Entamoeba histolytica GN=EhRab2A PE=3 SV=1;>tr|C4M9B9|C4M9B9_ENTHI Protein kinase, putative OS=Entamoeba histolytica GN=EHI_146320 PE=3 SV=1	2	1	1	1	0	1	1	0	1	1	0	1	1	5.2	5.2	5.2	23.992	212	212;784		1	1	0.00086895	0	5.2	5.2	426100	0	231170	194930	32777	0	17782	14995	0	0	101060	0	0	1
C4M9C4	C4M9C4	9	2	2		EHI_146370	>tr|C4M9C4|C4M9C4_ENTHI 60S ribosomal protein L27, putative OS=Entamoeba histolytica GN=EHI_146370 PE=4 SV=1	1	9	2	2	8	9	9	2	2	2	2	2	2	59.7	14.4	14.4	15.718	139	139	2	2	2	1.3062E-98	59	59.7	59.7	41997000	6151000	24494000	11352000	4666300	683450	2721600	1261300	6141100	9177300	0	1	1	0
C4M9D1	C4M9D1	5	5	5		EHI_149860	>tr|C4M9D1|C4M9D1_ENTHI Putative uncharacterized protein OS=Entamoeba histolytica GN=EHI_149860 PE=3 SV=1	1	5	5	5	4	5	3	4	5	3	4	5	3	8.7	8.7	8.7	75.756	691	691	4	5	3	5.1024E-19	7.2	8.7	6.1	9995600	2445600	4821300	2728700	277650	67934	133920	75797	2184200	2124200	1356300	3	3	3
C4M9E1	C4M9E1	1	1	1		EHI_091530	>tr|C4M9E1|C4M9E1_ENTHI BAR/SH3 domain containing protein OS=Entamoeba histolytica GN=EHI_091530 PE=4 SV=1	1	1	1	1	1	0	1	1	0	1	1	0	1	4.5	4.5	4.5	37.855	334	334	1		1	0.00017214	4.5	0	4.5	1139200	728110	0	411100	54248	34672	0	19576	0	0	213130	1	0	0
C4M9F2	C4M9F2	1	1	1		EHI_074780	>tr|C4M9F2|C4M9F2_ENTHI Protein kinase domain containing protein OS=Entamoeba histolytica GN=EHI_074780 PE=4 SV=1	1	1	1	1	1	1	0	1	1	0	1	1	0	2.4	2.4	2.4	38.145	335	335	1	1		0.0027908	2.4	2.4	0	551910	103010	448890	0	29048	5421.6	23626	0	0	168010	0	0	1	0
C4M9F4	C4M9F4	6	6	2			>tr|C4M9F4|C4M9F4_ENTHI 40S ribosomal protein S25, putative OS=Entamoeba histolytica GN=EHI_074800 PE=4 SV=1	1	6	6	2	3	4	5	3	4	5	0	0	2	37.2	37.2	10.9	14.758	137	137	3	4	5	6.9403E-20	19	26.3	29.9	174190000	20231000	77460000	76496000	29031000	3371800	12910000	12749000	25070000	24201000	39609000	1	1	6
C4M9F8	C4M9F8	13	2	2		EHI_067520	>tr|C4M9F8|C4M9F8_ENTHI 60S ribosomal protein L6, putative OS=Entamoeba histolytica GN=EHI_067520 PE=4 SV=1	1	13	2	2	8	10	13	2	2	2	2	2	2	60.8	14.7	14.7	22.916	204	204	2	2	2	1.614E-55	42.2	52.5	60.8	20993000	701510	5485500	14806000	1749400	58459	457120	1233800	1379600	2922000	6128700	0	2	2
C4M9F9;C4LZ32	C4M9F9	13;1	13;1	7;0		EHI_067530	>tr|C4M9F9|C4M9F9_ENTHI 40S ribosomal protein S7, putative OS=Entamoeba histolytica GN=EHI_067530 PE=4 SV=1	2	13	13	7	10	9	11	10	9	11	5	5	5	52.7	52.7	24.4	21.955	201	201;1416	11	11	12	1.106E-49	37.3	32.8	48.3	362230000	29179000	149200000	183840000	32930000	2652600	13564000	16713000	32576000	57528000	83545000	6	7	13
C4M9H6	C4M9H6	3	3	3		EHI_105790	>tr|C4M9H6|C4M9H6_ENTHI Nucleolar complex protein 2 homolog, putative OS=Entamoeba histolytica GN=EHI_105790 PE=4 SV=1	1	3	3	3	2	3	2	2	3	2	2	3	2	10.6	10.6	10.6	58.306	508	508	2	3	2	1.437E-06	8.5	10.6	8.5	4385000	387940	2587500	1409600	146170	12931	86251	46986	509160	498090	1079900	0	2	2
C4M9I2	C4M9I2	7	7	7		EHI_187770	>tr|C4M9I2|C4M9I2_ENTHI SH3 domain protein OS=Entamoeba histolytica GN=EHI_187770 PE=4 SV=1	1	7	7	7	7	6	6	7	6	6	7	6	6	14.8	14.8	14.8	40.219	359	359	7	7	7	1.6169E-25	14.8	14.5	14.5	62468000	15365000	20015000	27088000	3287800	808680	1053400	1425700	12849000	8314900	15735000	3	5	3
C4M9I6	C4M9I6	2	2	2		EHI_187760	>tr|C4M9I6|C4M9I6_ENTHI Putative uncharacterized protein OS=Entamoeba histolytica GN=EHI_187760 PE=4 SV=1	1	2	2	2	2	2	1	2	2	1	2	2	1	8.7	8.7	8.7	26.419	241	241	2	3	1	0.00084462	8.7	8.7	3.3	3613400	1054700	2237900	320800	258100	75335	159850	22914	1013400	700260	0	2	1	1
C4M9J1	C4M9J1	4	4	4		EHI_011550	>tr|C4M9J1|C4M9J1_ENTHI Putative uncharacterized protein OS=Entamoeba histolytica GN=EHI_011550 PE=4 SV=1	1	4	4	4	4	1	3	4	1	3	4	1	3	8.8	8.8	8.8	69.969	615	615	4	1	3	1.4525E-16	8.8	1.3	6.8	7555900	1750700	116520	5688600	343450	79579	5296.4	258570	1172800	0	3527000	2	0	2
C4M9J5	C4M9J5	1	1	1		EHI_107790	>tr|C4M9J5|C4M9J5_ENTHI Putative uncharacterized protein OS=Entamoeba histolytica GN=EHI_107790 PE=4 SV=1	1	1	1	1	1	1	0	1	1	0	1	1	0	7.2	7.2	7.2	22.15	195	195	1	1		3.9989E-05	7.2	7.2	0	1897800	615640	1282100	0	379550	123130	256420	0	0	479860	0	1	0	0
C4M9L9	C4M9L9	2	2	2		EHI_112800	>tr|C4M9L9|C4M9L9_ENTHI Putative uncharacterized protein OS=Entamoeba histolytica GN=EHI_112800 PE=4 SV=1	1	2	2	2	0	2	1	0	2	1	0	2	1	27.4	27.4	27.4	18.198	164	164		2	1	0.0013257	0	27.4	18.9	8271700	0	6209900	2061800	689310	0	517490	171820	0	2324100	0	0	1	1
C4M9M2	C4M9M2	3	3	3		EHI_112830	>tr|C4M9M2|C4M9M2_ENTHI Putative uncharacterized protein OS=Entamoeba histolytica GN=EHI_112830 PE=4 SV=1	1	3	3	3	1	1	3	1	1	3	1	1	3	32.2	32.2	32.2	23.172	202	202	1	1	3	8.0157E-18	12.4	12.4	32.2	20845000	1554400	7310500	11980000	4169000	310880	1462100	2396100	0	0	6210900	0	1	2
C4M9M4	C4M9M4	1	1	1		EHI_112850	>tr|C4M9M4|C4M9M4_ENTHI Putative uncharacterized protein OS=Entamoeba histolytica GN=EHI_112850 PE=4 SV=1	1	1	1	1	1	1	0	1	1	0	1	1	0	2	2	2	45.15	396	396	1	1		0.001601	2	2	0	782200	310810	471390	0	27936	11100	16835	0	0	176430	0	1	0	0
C4M9M6	C4M9M6	10	10	10	3-ketoacyl-CoA synthase	EHI_112870	>tr|C4M9M6|C4M9M6_ENTHI 3-ketoacyl-CoA synthase OS=Entamoeba histolytica GN=EHI_112870 PE=3 SV=1	1	10	10	10	9	9	10	9	9	10	9	9	10	25.9	25.9	25.9	53.723	478	478	11	12	11	5.8029E-51	21.3	24.3	25.9	57191000	13228000	28772000	15192000	2383000	551160	1198800	632990	13696000	9758900	8416900	9	7	5
C4M9P1	C4M9P1	3	3	3		EHI_080730	>tr|C4M9P1|C4M9P1_ENTHI Hemolysin-3, putative OS=Entamoeba histolytica GN=EHI_080730 PE=4 SV=1	1	3	3	3	2	2	3	2	2	3	2	2	3	9.4	9.4	9.4	32.14	277	277	2	2	3	4.2343E-19	5.1	9.4	9.4	7762700	845130	3317200	3600400	970330	105640	414650	450040	950020	1722700	1280400	0	2	3
C4M9P2	C4M9P2	2	2	2		EHI_080740	>tr|C4M9P2|C4M9P2_ENTHI Filopodin, putative OS=Entamoeba histolytica GN=EHI_080740 PE=4 SV=1	1	2	2	2	2	2	1	2	2	1	2	2	1	1.6	1.6	1.6	151.87	1356	1356	2	2	1	1.9578E-05	1.6	1.6	0.9	4888300	2022000	2121200	745040	63484	26260	27548	9675.9	1965500	850430	0	2	0	0
C4M9R2	C4M9R2	2	2	2		EHI_196400	>tr|C4M9R2|C4M9R2_ENTHI Putative uncharacterized protein OS=Entamoeba histolytica GN=EHI_196400 PE=4 SV=1	1	2	2	2	2	2	2	2	2	2	2	2	2	3.7	3.7	3.7	68.198	597	597	2	2	2	2.3553E-09	3.7	3.7	3.7	9375200	1965300	4158200	3251800	446440	93585	198010	154850	1910800	1539000	1757600	1	2	0
C4M9S3	C4M9S3	1	1	1		EHI_135450	>tr|C4M9S3|C4M9S3_ENTHI Rho family GTPase OS=Entamoeba histolytica GN=EHI_135450 PE=3 SV=1	1	1	1	1	0	1	0	0	1	0	0	1	0	8	8	8	22.418	199	199		1		0.00017019	0	8	0	2361000	0	2361000	0	196750	0	196750	0	0	883630	0	0	1	0
O96907;C4M9S5;O15630	O96907;C4M9S5	3;3;1	3;3;1	3;3;1	Adenylate kinase	EHI_135470	>sp|O96907|KAD_ENTHI Adenylate kinase OS=Entamoeba histolytica PE=3 SV=1;>tr|C4M9S5|C4M9S5_ENTHI Adenylate kinase OS=Entamoeba histolytica GN=EHI_135470 PE=3 SV=1	3	3	3	3	2	2	2	2	2	2	2	2	2	28	28	28	21.102	193	193;193;138	2	2	2	9.1688E-12	21.2	21.2	17.6	9705700	1580800	3696100	4428900	808810	131730	308010	369070	0	1383300	0	2	2	2
C4M9S8	C4M9S8	1	1	1		EHI_056630	>tr|C4M9S8|C4M9S8_ENTHI Lipid phosphate phosphatase, putative OS=Entamoeba histolytica GN=EHI_056630 PE=4 SV=1	1	1	1	1	1	0	1	1	0	1	1	0	1	2.2	2.2	2.2	46.551	402	402	1		1	0.00013203	2.2	0	2.2	804330	220960	0	583380	50271	13810	0	36461	0	0	302440	0	0	1
C4M9T6	C4M9T6	2	2	2		EHI_190430	>tr|C4M9T6|C4M9T6_ENTHI Putative uncharacterized protein OS=Entamoeba histolytica GN=EHI_190430 PE=4 SV=1	1	2	2	2	1	2	1	1	2	1	1	2	1	1.6	1.6	1.6	163.02	1407	1407	1	2	1	0.00080391	1	1.6	1	1216400	90088	1028900	97427	17629	1305.6	14912	1412	0	385090	0	0	2	0
C4M9X9	C4M9X9	1	1	1		EHI_179390	>tr|C4M9X9|C4M9X9_ENTHI Translation initiation factor, putative OS=Entamoeba histolytica GN=EHI_179390 PE=4 SV=1	1	1	1	1	1	0	1	1	0	1	1	0	1	16.4	16.4	16.4	12.359	110	110	1		1	0.0030667	16.4	0	16.4	1179400	223930	0	955440	168480	31990	0	136490	0	0	495330	0	0	1
C4MA07;Q5NT45	C4MA07;Q5NT45	4;3	4;3	4;3		EHI_146510;EhRab1B	>tr|C4MA07|C4MA07_ENTHI Rab family GTPase OS=Entamoeba histolytica GN=EHI_146510 PE=3 SV=1;>tr|Q5NT45|Q5NT45_ENTHI Small GTPase EhRab1B (Fragment) OS=Entamoeba histolytica GN=EhRab1B PE=3 SV=1	2	4	4	4	1	4	2	1	4	2	1	4	2	27.1	27.1	27.1	22.353	199	199;185	1	6	3	3.6946E-28	4.5	27.1	13.1	24008000	139800	21262000	2606200	2000600	11650	1771800	217190	0	5827900	3358900	0	4	3
C4MA08	C4MA08	5	5	5		EHI_146520	>tr|C4MA08|C4MA08_ENTHI HEAT repeat domain containing protein OS=Entamoeba histolytica GN=EHI_146520 PE=4 SV=1	1	5	5	5	3	3	5	3	3	5	3	3	5	9.2	9.2	9.2	81.403	715	715	3	3	5	5.6188E-13	4.9	4.9	9.2	15393000	1836500	4426600	9130000	366500	43726	105400	217380	2868400	2448100	2910000	2	0	3
C4MA09	C4MA09	9	9	4		EHI_146530	>tr|C4MA09|C4MA09_ENTHI 60S ribosomal protein L7, putative OS=Entamoeba histolytica GN=EHI_146530 PE=4 SV=1	1	9	9	4	8	8	9	8	8	9	3	4	4	40	40	13	25.721	230	230	13	12	12	6.8558E-49	37	36.5	40	228700000	26467000	104030000	98207000	25412000	2940800	11559000	10912000	25161000	35418000	55494000	6	8	12
C4MA21	C4MA21	1	1	1		EHI_039590	>tr|C4MA21|C4MA21_ENTHI Putative uncharacterized protein OS=Entamoeba histolytica GN=EHI_039590 PE=4 SV=1	1	1	1	1	1	1	1	1	1	1	1	1	1	3.9	3.9	3.9	57.909	483	483	1	1	1	0.010557	3.9	3.9	3.9	10787000	677060	4160900	5949500	770530	48362	297200	424960	0	0	3084400	0	0	1
C4MA40	C4MA40	1	1	1		EHI_180770	>tr|C4MA40|C4MA40_ENTHI Putative uncharacterized protein OS=Entamoeba histolytica GN=EHI_180770 PE=4 SV=1	1	1	1	1	1	1	1	1	1	1	1	1	1	3.7	3.7	3.7	33.574	295	295	1	1	1	1.117E-05	3.7	3.7	3.7	2702400	742730	919320	1040400	168900	46420	57458	65024	0	0	539360	0	1	0
C4MA47	C4MA47	2	2	2		EHI_019630	>tr|C4MA47|C4MA47_ENTHI Putative uncharacterized protein OS=Entamoeba histolytica GN=EHI_019630 PE=4 SV=1	1	2	2	2	1	2	1	1	2	1	1	2	1	8.1	8.1	8.1	22.958	209	209	1	2	1	0.0011242	4.3	8.1	4.3	4079200	522100	2641500	915660	313790	40161	203190	70435	0	988620	0	0	2	0
C4MA60	C4MA60	12	12	12		EHI_069950	>tr|C4MA60|C4MA60_ENTHI C2 domain containing protein OS=Entamoeba histolytica GN=EHI_069950 PE=4 SV=1	1	12	12	12	11	12	11	11	12	11	11	12	11	47.5	47.5	47.5	36.66	322	322	11	15	11	9.8337E-61	37	47.5	42.9	108870000	17559000	64310000	27000000	6804400	1097500	4019400	1687500	18804000	20256000	15388000	7	11	6
C4MA64	C4MA64	1	1	1		EHI_069990	>tr|C4MA64|C4MA64_ENTHI Zinc transporter, putative OS=Entamoeba histolytica GN=EHI_069990 PE=4 SV=1	1	1	1	1	0	1	1	0	1	1	0	1	1	2.1	2.1	2.1	49.488	439	439		1	1	0.0074078	0	2.1	2.1	1954000	0	1117900	836110	122130	0	69869	52257	0	0	433460	0	0	1
C4MA84	C4MA84	10	10	10		EHI_067260	>tr|C4MA84|C4MA84_ENTHI Putative uncharacterized protein OS=Entamoeba histolytica GN=EHI_067260 PE=4 SV=1	1	10	10	10	6	7	9	6	7	9	6	7	9	36.6	36.6	36.6	47.197	399	399	6	7	9	2.2094E-67	24.8	27.8	33.6	46394000	9937500	15133000	21323000	2577400	552080	840730	1184600	12000000	5235200	9420600	4	2	6
C4MA86	C4MA86	1	1	1		EHI_039820	>tr|C4MA86|C4MA86_ENTHI Putative uncharacterized protein OS=Entamoeba histolytica GN=EHI_039820 PE=4 SV=1	1	1	1	1	1	1	1	1	1	1	1	1	1	1.6	1.6	1.6	57.144	490	490	1	1	1	0.0016037	1.6	1.6	1.6	4677100	1008200	2736100	932790	292320	63011	171010	58299	0	0	483580	1	1	0
C4MA90	C4MA90	12	12	12		EHI_039860	>tr|C4MA90|C4MA90_ENTHI Putative uncharacterized protein OS=Entamoeba histolytica GN=EHI_039860 PE=4 SV=1	1	12	12	12	12	12	11	12	12	11	12	12	11	33.8	33.8	33.8	48.814	420	420	15	17	15	3.058E-89	33.8	33.8	30.7	225950000	46813000	126180000	52963000	9824100	2035400	5486000	2302700	46293000	42096000	26665000	8	12	5
C4MA96	C4MA96	3	3	3		EHI_198330	>tr|C4MA96|C4MA96_ENTHI Ras family GTPase OS=Entamoeba histolytica GN=EHI_198330 PE=4 SV=1	1	3	3	3	1	1	3	1	1	3	1	1	3	20.3	20.3	20.3	22.84	207	207	1	1	3	1.4233E-12	9.7	9.7	20.3	6043300	274110	2278600	3490600	431660	19579	162760	249330	0	0	1809600	0	1	2
C4MAB3	C4MAB3	3	3	3	DNA-directed RNA polymerase	EHI_186020	>tr|C4MAB3|C4MAB3_ENTHI DNA-directed RNA polymerase OS=Entamoeba histolytica GN=EHI_186020 PE=3 SV=1	1	3	3	3	0	0	3	0	0	3	0	0	3	3	3	3	125.04	1106	1106			3	3.9642E-07	0	0	3	1439300	0	0	1439300	30624	0	0	30624	0	0	746180	0	0	3
C4MAC2	C4MAC2	1	1	1		EHI_011390	>tr|C4MAC2|C4MAC2_ENTHI Rho guanine nucleotide exchange factor, putative OS=Entamoeba histolytica GN=EHI_011390 PE=4 SV=1	1	1	1	1	0	1	0	0	1	0	0	1	0	3.2	3.2	3.2	73.203	624	624		1		3.0841E-06	0	3.2	0	280140	0	280140	0	10775	0	10775	0	0	104850	0	0	1	0
C4MAC9;O15600;O15581;O15584;O15580	C4MAC9	24;7;6;5;2	24;7;6;5;2	3;0;0;3;0	Elongation factor 1-alpha		>tr|C4MAC9|C4MAC9_ENTHI Elongation factor 1-alpha OS=Entamoeba histolytica GN=EHI_052400 PE=3 SV=1	5	24	24	3	22	23	24	22	23	24	2	3	3	59	59	13.1	48.421	442	442;176;124;166;75	36	39	52	3.2435E-202	53.2	58.4	59	4542500000	581440000	1693800000	2267300000	156640000	20050000	58405000	78183000	496110000	638510000	1213800000	29	31	62
C4MAF8	C4MAF8	4	4	4		EHI_167290	>tr|C4MAF8|C4MAF8_ENTHI Leucine rich repeat / protein phosphatase 2C domain containing protein OS=Entamoeba histolytica GN=EHI_167290 PE=3 SV=1	1	4	4	4	3	2	3	3	2	3	3	2	3	5.1	5.1	5.1	96.245	861	861	3	2	3	3.1672E-11	4.1	2.9	3.9	7478700	2383300	2504700	2590700	182410	58129	61091	63187	1927100	1431100	1305700	1	0	3
C4MAF9;Q9UAB5	C4MAF9;Q9UAB5	16;13	15;12	13;10		EHI_167300;grainin 1	>tr|C4MAF9|C4MAF9_ENTHI Grainin 1 OS=Entamoeba histolytica GN=EHI_167300 PE=4 SV=1;>tr|Q9UAB5|Q9UAB5_ENTHI Grainin 1 OS=Entamoeba histolytica GN=grainin 1 PE=2 SV=1	2	16	15	13	15	16	16	14	15	15	12	13	13	77.7	74	66.5	24.285	215	215;215	20	25	22	7.4438E-129	72.1	77.7	77.7	1788300000	344970000	851510000	591850000	137560000	26536000	65501000	45527000	334430000	335420000	296810000	19	38	20
C4MAI1	C4MAI1	4	4	4		EHI_196530	>tr|C4MAI1|C4MAI1_ENTHI Ras family GTPase OS=Entamoeba histolytica GN=EHI_196530 PE=4 SV=1	1	4	4	4	3	4	3	3	4	3	3	4	3	34.9	34.9	34.9	23.824	212	212	3	4	3	1.1005E-28	22.2	34.9	30.7	38056000	3142400	16257000	18657000	2927400	241720	1250600	1435100	2792900	4481200	11625000	1	3	3
C4MAK2	C4MAK2	17	17	17		EHI_017000	>tr|C4MAK2|C4MAK2_ENTHI Putative uncharacterized protein OS=Entamoeba histolytica GN=EHI_017000 PE=4 SV=1	1	17	17	17	13	13	15	13	13	15	13	13	15	33.4	33.4	33.4	65.392	563	563	16	17	18	3.9594E-97	31.1	29.5	33.2	130470000	27043000	65031000	38395000	5218700	1081700	2601200	1535800	27175000	25524000	18587000	6	9	11
C4MAK5	C4MAK5	1	1	1	Eukaryotic translation initiation factor 3 subunit G	EHI_017030	>tr|C4MAK5|C4MAK5_ENTHI Eukaryotic translation initiation factor 3 subunit G OS=Entamoeba histolytica GN=EHI_017030 PE=3 SV=1	1	1	1	1	1	0	1	1	0	1	1	0	1	4.3	4.3	4.3	26.494	232	232	1		1	0.00016426	4.3	0	4.3	1523100	402470	0	1120600	101540	26831	0	74707	0	0	580950	0	0	1
C4MAN1	C4MAN1	8	8	8		EHI_020080	>tr|C4MAN1|C4MAN1_ENTHI Putative uncharacterized protein OS=Entamoeba histolytica GN=EHI_020080 PE=4 SV=1	1	8	8	8	5	4	7	5	4	7	5	4	7	25.2	25.2	25.2	32.001	270	270	6	5	8	1.4684E-37	21.9	18.1	25.2	58492000	11502000	21824000	25166000	3249600	638990	1212500	1398100	13224000	9209600	10283000	4	3	4
C4MAN6	C4MAN6	8	8	8		EHI_016130	>tr|C4MAN6|C4MAN6_ENTHI Putative uncharacterized protein OS=Entamoeba histolytica GN=EHI_016130 PE=4 SV=1	1	8	8	8	5	6	4	5	6	4	5	6	4	21.4	21.4	21.4	55.93	510	510	5	6	4	2.0237E-28	13.9	16.9	9.2	31209000	4532700	18262000	8414300	1200400	174340	702400	323630	3038900	4727200	7963800	2	3	2
C4MAP0	C4MAP0	4	4	4		EHI_162540	>tr|C4MAP0|C4MAP0_ENTHI Vacuolar protein sorting 26 OS=Entamoeba histolytica GN=EHI_162540 PE=4 SV=1	1	4	4	4	3	4	3	3	4	3	3	4	3	10.4	10.4	10.4	55.911	471	471	3	4	3	5.0987E-23	7.9	10.4	7.9	27566000	3622400	17761000	6182800	1312700	172490	845770	294420	4848100	5244500	3382500	2	1	1
C4MAP1	C4MAP1	1	1	1		EHI_162550	>tr|C4MAP1|C4MAP1_ENTHI Vesicular integral membrane protein VIP36, putative OS=Entamoeba histolytica GN=EHI_162550 PE=4 SV=1	1	1	1	1	0	1	0	0	1	0	0	1	0	4.1	4.1	4.1	47.002	410	410		1		0.00022359	0	4.1	0	679820	0	679820	0	35780	0	35780	0	0	254430	0	0	1	0
C4MAR5	C4MAR5	1	1	1		EHI_001400	>tr|C4MAR5|C4MAR5_ENTHI RAD23 protein, putative OS=Entamoeba histolytica GN=EHI_001400 PE=4 SV=1	1	1	1	1	1	1	1	1	1	1	1	1	1	7	7	7	34.716	314	314	1	1	1	0.0025819	7	7	7	3643400	967240	1734900	941230	303610	80603	144570	78436	0	0	487960	0	0	1
C4MAS3	C4MAS3	2	2	2		EHI_049060	>tr|C4MAS3|C4MAS3_ENTHI Putative uncharacterized protein OS=Entamoeba histolytica GN=EHI_049060 PE=4 SV=1	1	2	2	2	2	2	2	2	2	2	2	2	2	21.1	21.1	21.1	13.492	123	123	2	2	2	7.1256E-09	21.1	21.1	21.1	13479000	1292000	4595500	7591100	3369700	323000	1148900	1897800	0	1586500	4068900	0	2	1
C4MAT9	C4MAT9	15	15	12		EHI_022130	>tr|C4MAT9|C4MAT9_ENTHI Putative uncharacterized protein OS=Entamoeba histolytica GN=EHI_022130 PE=4 SV=1	1	15	15	12	13	13	14	13	13	14	10	10	11	19.1	19.1	15.2	70.706	613	613	17	16	17	2.3267E-59	16.3	16	17.6	191060000	31383000	75361000	84314000	7076200	1162300	2791100	3122700	35486000	27242000	40281000	8	5	16
C4MAU7	C4MAU7	2	2	2		EHI_132880	>tr|C4MAU7|C4MAU7_ENTHI Eukaryotic translation initiation factor 2 gamma subunit, putative OS=Entamoeba histolytica GN=EHI_132880 PE=4 SV=1	1	2	2	2	0	2	1	0	2	1	0	2	1	9.8	9.8	9.8	51.275	470	470		2	1	1.7958E-05	0	9.8	6.2	2420500	0	1471500	949070	115260	0	70069	45194	0	550720	0	0	1	1
C4MAW3	C4MAW3	11	11	11		EHI_183900	>tr|C4MAW3|C4MAW3_ENTHI SnoRNA binding protein, putative OS=Entamoeba histolytica GN=EHI_183900 PE=4 SV=1	1	11	11	11	9	11	8	9	11	8	9	11	8	23.5	23.5	23.5	56.533	503	503	9	12	10	1.0849E-51	19.5	23.5	16.3	42331000	3515400	24648000	14168000	1693300	140620	985930	566710	3278800	7910800	8743300	2	10	6
C4MAX4	C4MAX4	1	1	1		EHI_029370	>tr|C4MAX4|C4MAX4_ENTHI Vacuolar ATP synthase proteolipid subunit, putative OS=Entamoeba histolytica GN=EHI_029370 PE=3 SV=1	1	1	1	1	1	1	1	1	1	1	1	1	1	6.9	6.9	6.9	18.373	173	173	1	1	1	0.00017491	6.9	6.9	6.9	5972200	1331000	3213000	1428200	1493000	332750	803250	357040	0	0	740400	1	2	2
C4MAX8	C4MAX8	4	4	1		EHI_025700	>tr|C4MAX8|C4MAX8_ENTHI Serine-threonine-isoleucine rich protein, putative OS=Entamoeba histolytica GN=EHI_025700 PE=4 SV=1	1	4	4	1	3	3	3	3	3	3	0	1	1	2.4	2.4	0.4	287.59	2600	2600	3	3	3	1.0451E-09	2	1.8	1.8	9349200	2526300	3961600	2861300	75397	20374	31948	23075	2293400	1557200	1641800	2	0	2
C4MAY3	C4MAY3	1	1	1		EHI_167480	>tr|C4MAY3|C4MAY3_ENTHI Putative uncharacterized protein OS=Entamoeba histolytica GN=EHI_167480 PE=4 SV=1	1	1	1	1	1	1	0	1	1	0	1	1	0	12.4	12.4	12.4	14.663	129	129	1	1		1.3311E-05	12.4	12.4	0	2876900	396510	2480400	0	410990	56645	354350	0	0	928340	0	0	1	0
C4MAZ9	C4MAZ9	7	7	7		EHI_176820	>tr|C4MAZ9|C4MAZ9_ENTHI N-acetylmuraminidase, putative OS=Entamoeba histolytica GN=EHI_176820 PE=4 SV=1	1	7	7	7	6	7	5	6	7	5	6	7	5	47	47	47	24.049	215	215	8	10	7	8.2009E-41	35.3	47	29.8	93127000	25234000	46053000	21840000	9312700	2523400	4605300	2184000	22678000	14521000	10697000	5	7	2
C4MB14	C4MB14	4	4	4		EHI_156670	>tr|C4MB14|C4MB14_ENTHI Serine/threonine-protein kinase 3, putative OS=Entamoeba histolytica GN=EHI_156670 PE=4 SV=1	1	4	4	4	3	2	3	3	2	3	3	2	3	17.5	17.5	17.5	39.962	354	354	3	2	3	3.8354E-10	11.3	9	12.4	6738400	2105100	2104200	2529100	306290	95688	95644	114960	0	903710	1195000	2	1	1
C4MB19	C4MB19	7	7	7		EHI_025090	>tr|C4MB19|C4MB19_ENTHI Long-chain-fatty-acid--CoA ligase, putative OS=Entamoeba histolytica GN=EHI_025090 PE=4 SV=1	1	7	7	7	4	5	5	4	5	5	4	5	5	14.2	14.2	14.2	78.691	683	683	4	6	6	1.5341E-31	7.6	9.2	11.1	20491000	2018300	10063000	8410700	640360	63071	314450	262830	3317600	3194600	3632500	2	5	5
P49230;C4MB21;Q76N78	P49230;C4MB21;Q76N78	5;5;4	5;5;4	5;5;4	Profilin	EHI_176140	>sp|P49230|PROF_ENTHI Profilin OS=Entamoeba histolytica PE=1 SV=1;>tr|C4MB21|C4MB21_ENTHI Profilin OS=Entamoeba histolytica GN=EHI_176140 PE=3 SV=1;>tr|Q76N78|Q76N78_ENTHI Profilin (Fragment) OS=Entamoeba histolytica PE=2 SV=1	3	5	5	5	4	4	5	4	4	5	4	4	5	27.7	27.7	27.7	13.237	130	130;130;110	5	5	6	1.2012E-20	27.7	27.7	27.7	127600000	25153000	51827000	50617000	25520000	5030700	10365000	10123000	28174000	20121000	22497000	4	6	5
C4MB25	C4MB25	1	1	1	Sodium/hydrogen exchanger	EHI_176180	>tr|C4MB25|C4MB25_ENTHI Sodium/hydrogen exchanger OS=Entamoeba histolytica GN=EHI_176180 PE=3 SV=1	1	1	1	1	0	0	1	0	0	1	0	0	1	3.3	3.3	3.3	66.919	604	604			1	1.7526E-06	0	0	3.3	726690	0	0	726690	60558	0	0	60558	0	0	376740	0	0	1
C4MB34	C4MB34	2	2	2		EHI_146790	>tr|C4MB34|C4MB34_ENTHI Putative uncharacterized protein OS=Entamoeba histolytica GN=EHI_146790 PE=4 SV=1	1	2	2	2	2	1	2	2	1	2	2	1	2	7.7	7.7	7.7	54.572	457	457	2	1	2	1.2441E-23	7.7	3.9	7.7	6278700	1467100	2023100	2788500	298980	69860	96338	132790	1418900	0	1493800	1	1	1
Q5XWD1;C4MB38	Q5XWD1;C4MB38	28;28	28;28	27;27		PDI;EHI_071590	>tr|Q5XWD1|Q5XWD1_ENTHI Protein disulfide isomerase OS=Entamoeba histolytica GN=PDI PE=2 SV=1;>tr|C4MB38|C4MB38_ENTHI Protein disulfide isomerase, putative OS=Entamoeba histolytica GN=EHI_071590 PE=3 SV=1	2	28	28	27	25	28	26	25	28	26	24	27	25	63.2	63.2	57.3	38.05	337	337;368	41	42	40	2.9581E-228	57.9	63.2	58.5	2988300000	814910000	1401700000	771710000	175780000	47936000	82452000	45395000	813600000	509110000	408660000	41	46	37
C4MB46	C4MB46	4	4	4		EHI_042720	>tr|C4MB46|C4MB46_ENTHI 60S ribosomal protein L35, putative OS=Entamoeba histolytica GN=EHI_042720 PE=3 SV=1	1	4	4	4	4	4	4	4	4	4	4	4	4	21.4	21.4	21.4	12.909	112	112	6	5	6	1.534E-16	21.4	21.4	21.4	70162000	6919100	20243000	43000000	17540000	1729800	5060600	10750000	5647600	10453000	20600000	2	2	6
O61123;C4MB71	O61123;C4MB71	1;1	1;1	1;1		EHI_198010	>tr|O61123|O61123_ENTHI 19S cap proteasome S2 subunit OS=Entamoeba histolytica PE=2 SV=1;>tr|C4MB71|C4MB71_ENTHI 19S cap proteasome S2 subunit OS=Entamoeba histolytica GN=EHI_198010 PE=4 SV=1	2	1	1	1	0	1	1	0	1	1	0	1	1	1.4	1.4	1.4	92.005	843	843;843		1	1	0.00075252	0	1.4	1.4	811330	0	561350	249980	18029	0	12474	5555.1	0	0	129600	0	1	0
C4MB90	C4MB90	1	1	1		EHI_093330	>tr|C4MB90|C4MB90_ENTHI Helix-turn-helix protein, putative OS=Entamoeba histolytica GN=EHI_093330 PE=4 SV=1	1	1	1	1	1	0	1	1	0	1	1	0	1	12	12	12	13.936	125	125	1		2	9.2889E-06	12	0	12	6386200	479760	0	5906500	1064400	79960	0	984410	0	0	3062100	0	0	2
C4MBB0	C4MBB0	1	1	1		EHI_002670	>tr|C4MBB0|C4MBB0_ENTHI Putative uncharacterized protein OS=Entamoeba histolytica GN=EHI_002670 PE=4 SV=1	1	1	1	1	1	1	1	1	1	1	1	1	1	5.4	5.4	5.4	19.503	203	203	1	1	1	0.00015715	5.4	5.4	5.4	16483000	3538300	10312000	2632800	4120700	884570	2577900	658210	0	0	1364900	1	1	0
C4MBC6	C4MBC6	1	1	1		EHI_066300	>tr|C4MBC6|C4MBC6_ENTHI Putative uncharacterized protein OS=Entamoeba histolytica GN=EHI_066300 PE=4 SV=1	1	1	1	1	1	1	1	1	1	1	1	1	1	1.9	1.9	1.9	64.639	571	571	1	1	1	1.0257E-05	1.9	1.9	1.9	2992500	327100	1198500	1466900	119700	13084	47940	58677	0	0	760490	0	0	1
C4MBD7	C4MBD7	1	1	1		EHI_053830	>tr|C4MBD7|C4MBD7_ENTHI La ribonucleoprotein, putative OS=Entamoeba histolytica GN=EHI_053830 PE=4 SV=1	1	1	1	1	1	1	0	1	1	0	1	1	0	4.6	4.6	4.6	40.081	347	347	1	1		1.7023E-05	4.6	4.6	0	1528700	288630	1240100	0	95545	18039	77505	0	0	464120	0	0	1	0
C4MBD9	C4MBD9	1	1	1		EHI_053850	>tr|C4MBD9|C4MBD9_ENTHI Putative uncharacterized protein OS=Entamoeba histolytica GN=EHI_053850 PE=4 SV=1	1	1	1	1	1	1	1	1	1	1	1	1	1	2.9	2.9	2.9	76.402	652	652	1	1	1	0.00059386	2.9	2.9	2.9	1133900	196950	626680	310320	31498	5470.7	17408	8620.1	0	0	160880	0	0	1
Q9GSV7;C4MBE2;O15583	Q9GSV7;C4MBE2;O15583	8;8;6	8;8;6	7;7;5		URE3-BP;EHI_060740	>tr|Q9GSV7|Q9GSV7_ENTHI URE3-BP sequence specific DNA binding protein OS=Entamoeba histolytica GN=URE3-BP PE=1 SV=1;>tr|C4MBE2|C4MBE2_ENTHI EF-hand calcium-binding domain containing protein OS=Entamoeba histolytica GN=EHI_060740 PE=1 SV=1;>tr|O15583|O15583	3	8	8	7	7	8	8	7	8	8	6	7	7	49.5	49.5	45.9	25.748	220	220;227;171	9	10	9	6.3265E-91	40.9	49.5	49.5	323260000	27101000	155530000	140630000	26938000	2258400	12961000	11719000	24444000	64951000	68030000	3	11	9
C4MBF1	C4MBF1	1	1	1		EHI_165770	>tr|C4MBF1|C4MBF1_ENTHI Putative uncharacterized protein OS=Entamoeba histolytica GN=EHI_165770 PE=4 SV=1	1	1	1	1	1	1	1	1	1	1	1	1	1	5.8	5.8	5.8	23.35	208	208	1	1	1	6.8948E-05	5.8	5.8	5.8	2803100	345460	1407700	1050000	233590	28788	117310	87496	0	0	544330	0	0	1
C4MBF5	C4MBF5	5	5	5		EHI_161640	>tr|C4MBF5|C4MBF5_ENTHI Putative uncharacterized protein OS=Entamoeba histolytica GN=EHI_161640 PE=4 SV=1	1	5	5	5	4	5	3	4	5	3	4	5	3	24.9	24.9	24.9	38.804	342	342	5	6	4	4.9169E-44	16.4	24.9	13.2	81120000	16962000	40939000	23220000	8112000	1696200	4093900	2322000	17683000	13374000	13264000	5	4	3
C4MBF6;E5RSJ4	C4MBF6;E5RSJ4	4;4	4;4	4;4		EHI_161650;cpbf3	>tr|C4MBF6|C4MBF6_ENTHI Putative uncharacterized protein OS=Entamoeba histolytica GN=EHI_161650 PE=4 SV=1;>tr|E5RSJ4|E5RSJ4_ENTHI Cysteine protease binding protein family 3 OS=Entamoeba histolytica GN=cpbf3 PE=2 SV=1	2	4	4	4	2	3	3	2	3	3	2	3	3	6.3	6.3	6.3	95.919	859	859;888	2	4	3	8.2536E-15	2.4	5	5	11157000	989690	7568600	2599100	259470	23016	176010	60445	0	1921700	1807100	1	3	2
C4MBH5	C4MBH5	2	2	2		EHI_073180	>tr|C4MBH5|C4MBH5_ENTHI Zinc finger domain containing protein OS=Entamoeba histolytica GN=EHI_073180 PE=4 SV=1	1	2	2	2	2	2	1	2	2	1	2	2	1	15.7	15.7	15.7	11.746	102	102	2	2	1	7.2847E-05	15.7	15.7	7.8	4404200	882350	2221800	1300100	880850	176470	444360	260020	898430	815470	0	1	1	0
C4MBI6	C4MBI6	2	2	2		EHI_106670	>tr|C4MBI6|C4MBI6_ENTHI Calcineurin B subunit, putative OS=Entamoeba histolytica GN=EHI_106670 PE=4 SV=1	1	2	2	2	1	1	2	1	1	2	1	1	2	15.6	15.6	15.6	20.62	179	179	1	1	2	9.563E-09	3.9	3.9	15.6	2180600	314460	511900	1354300	218060	31446	51190	135430	0	0	702090	0	0	2
C4MBJ7	C4MBJ7	16	16	15		EHI_163260	>tr|C4MBJ7|C4MBJ7_ENTHI Copine, putative OS=Entamoeba histolytica GN=EHI_163260 PE=4 SV=1	1	16	16	15	14	15	11	14	15	11	13	14	10	82.8	82.8	78.6	28.833	262	262	18	18	14	1.9251E-145	82.4	82.4	51.1	392220000	86433000	201120000	104670000	26148000	5762200	13408000	6977700	79893000	77068000	58538000	14	15	13
C4MBJ8	C4MBJ8	3	3	2		EHI_163240	>tr|C4MBJ8|C4MBJ8_ENTHI Putative uncharacterized protein OS=Entamoeba histolytica GN=EHI_163240 PE=4 SV=1	1	3	3	2	3	3	2	3	3	2	2	2	1	20.4	20.4	16.1	25.851	230	230	3	4	2	6.3614E-20	20.4	20.4	10	37521000	8374900	23798000	5348300	4690100	1046900	2974700	668540	8270300	9177700	2606300	2	4	1
C4MBK8	C4MBK8	1	1	1		EHI_160220	>tr|C4MBK8|C4MBK8_ENTHI Putative uncharacterized protein OS=Entamoeba histolytica GN=EHI_160220 PE=4 SV=1	1	1	1	1	0	1	1	0	1	1	0	1	1	2.1	2.1	2.1	54.869	472	472		1	1	0.0039039	0	2.1	2.1	1222900	0	765130	457800	58235	0	36435	21800	0	0	237330	0	1	0
C4MBQ9;B1N572;B1N4R2;C4MBS8;B1N590;C4M8T5;B1N5Q3;C4MAY0;B1N5D5;C4M9S0;B1N5Z6;C4MBI2;C4M975;C4M9Z3;C4MAD7;C4MAG1;B1N5P3;C4M5S2;C4MAU4;C4MB89;C4MAA7;C4M9V8	C4MBQ9	5;2;2;2;2;2;2;2;2;2;2;2;2;2;2;2;2;2;2;2;1;1	5;2;2;2;2;2;2;2;2;2;2;2;2;2;2;2;2;2;2;2;1;1	5;2;2;2;2;2;2;2;2;2;2;2;2;2;2;2;2;2;2;2;1;1		EHI_015120	>tr|C4MBQ9|C4MBQ9_ENTHI Leucine rich repeat protein, BspA family OS=Entamoeba histolytica GN=EHI_015120 PE=4 SV=1	22	5	5	5	3	3	5	3	3	5	3	3	5	12.5	12.5	12.5	38.565	335	335;136;155;157;160;175;175;198;233;237;259;295;354;355;405;448;452;484;492;635;283;492	3	3	5	5.3956E-16	7.2	7.2	12.5	15467000	2615200	5300100	7551300	909800	153830	311770	444200	3089800	2363200	3060600	2	1	4
O15611;Q07592;Q0ECW6;P21138;C4MBR8	O15611;Q07592;Q0ECW6;P21138;C4MBR8	3;3;3;3;3	3;3;3;3;3	3;3;3;3;3	Serine-rich 25 kDa antigen protein	K2;SREHP;EHI_116360	>tr|O15611|O15611_ENTHI Serine rich 25 kD antigen protein (Fragment) OS=Entamoeba histolytica PE=2 SV=1;>tr|Q07592|Q07592_ENTHI K2 protein (Fragment) OS=Entamoeba histolytica PE=2 SV=1;>tr|Q0ECW6|Q0ECW6_ENTHI Serine-rich protein OS=Entamoeba histolytica GN	5	3	3	3	3	3	3	3	3	3	3	3	3	9.9	9.9	9.9	17.29	161	161;194;221;233;233	4	3	3	5.2006E-12	9.9	9.9	9.9	12296000	2419800	4857700	5018400	945840	186140	373670	386030	2433600	1684600	2577900	2	2	0
CON__A2I7N1;CON__A2I7N0	CON__A2I7N1;CON__A2I7N0	3;2	1;1	1;1			>A2I7N1 TREMBL:A2I7N1 (Bos taurus) SERPINA3-5;>A2I7N0 TREMBL:A2I7N0;Q28922;Q3ZEJ6 (Bos taurus) SERPINA3-4	2	3	1	1	3	3	3	1	1	1	1	1	1	7.1	2.9	2.9	46.397	411	411;411	1	1	1	3.1204E-13	7.1	7.1	7.1	2323100	581840	1478200	263110	116160	29092	73909	13155	0	0	136400	1	1	0
CON__A2I7N3	CON__A2I7N3	6	6	1			>A2I7N3 TREMBL:A2I7N3;Q27984 (Bos taurus) SERPINA3-7	1	6	6	1	6	5	4	6	5	4	1	1	1	16.5	16.5	2.2	46.941	417	417	7	6	5	6.6315E-27	16.5	12.7	10.6	52211000	19213000	28692000	4306500	2900600	1067400	1594000	239250	19073000	10817000	2293500	8	4	1
CON__ENSEMBL:ENSBTAP00000007350;CON__P01030	CON__ENSEMBL:ENSBTAP00000007350;CON__P01030	2;1	2;1	2;1			>ENSEMBL:ENSBTAP00000007350 (Bos taurus) similar to Complement C4-A precursor;>P01030 SWISS-PROT:P01030 (Bos taurus) similar to Complement C4-A precursor	2	2	2	2	1	2	2	1	2	2	1	2	2	2	2	2	192.99	1742	1742;1741	1	2	2	1.0045E-07	1.1	2	2	6013300	939040	3693400	1380900	68333	10671	41970	15692	0	1411600	686610	0	2	0
CON__ENSEMBL:ENSBTAP00000014147	CON__ENSEMBL:ENSBTAP00000014147	5	4	4			>ENSEMBL:ENSBTAP00000014147 (Bos taurus) 12 kDa protein	1	5	4	4	5	3	3	4	2	2	4	2	2	53.1	53.1	53.1	11.756	113	113	5	2	3	3.9172E-51	53.1	27.4	27.4	150890000	41320000	53801000	55773000	25149000	6886700	8966900	9295500	35477000	22676000	32218000	3	2	4
CON__ENSEMBL:ENSBTAP00000024146	CON__ENSEMBL:ENSBTAP00000024146	37	37	37			>ENSEMBL:ENSBTAP00000024146 (Bos taurus) similar to alpha-2-macroglobulin isoform 1	1	37	37	37	29	35	32	29	35	32	29	35	32	36.7	36.7	36.7	164.34	1477	1477	31	40	38	8.1898E-260	29.8	35.1	31.5	497310000	71269000	308250000	117790000	6630800	950250	4109900	1570600	65017000	126770000	54456000	11	41	19
CON__ENSEMBL:ENSBTAP00000024462	CON__ENSEMBL:ENSBTAP00000024462	14	14	5			>ENSEMBL:ENSBTAP00000024462 (Bos taurus) 47 kDa protein	1	14	14	5	12	14	12	12	14	12	4	5	3	42.2	42.2	22.4	46.543	419	419	18	22	20	2.8491E-100	31.5	42.2	29.1	1509600000	316320000	721230000	472040000	79452000	16649000	37959000	24844000	330730000	274640000	225520000	26	28	20
CON__ENSEMBL:ENSBTAP00000024466	CON__ENSEMBL:ENSBTAP00000024466	12	3	3			>ENSEMBL:ENSBTAP00000024466 (Bos taurus) 44 kDa protein	1	12	3	3	11	12	10	3	3	1	3	3	1	43.6	21.2	21.2	43.9	401	401	3	3	1	1.1951E-89	43.6	43.6	33.7	55442000	17990000	34104000	3348200	3261300	1058200	2006100	196950	17595000	13158000	0	0	2	1
CON__ENSEMBL:ENSBTAP00000031360	CON__ENSEMBL:ENSBTAP00000031360	2	2	2			>ENSEMBL:ENSBTAP00000031360 (Bos taurus) 55 kDa protein	1	2	2	2	2	2	1	2	2	1	2	2	1	11.4	11.4	11.4	54.678	491	491	3	3	2	4.9059E-06	11.4	11.4	9.2	18272000	3192400	12262000	2817400	630050	110080	422820	97152	3443300	4196700	1602200	3	3	0
CON__ENSEMBL:ENSBTAP00000031900	CON__ENSEMBL:ENSBTAP00000031900	6	6	6			>ENSEMBL:ENSBTAP00000031900 (Bos taurus) 121 kDa protein	1	6	6	6	6	6	6	6	6	6	6	6	6	8.9	8.9	8.9	121.45	1064	1064	6	6	6	5.7515E-19	8.9	8.9	8.9	34892000	3196500	14906000	16789000	684150	62676	292270	329200	5121000	5239800	7118400	0	3	4
CON__ENSEMBL:ENSBTAP00000034412	CON__ENSEMBL:ENSBTAP00000034412	4	4	4			>ENSEMBL:ENSBTAP00000034412 (Bos taurus) similar to C4b-binding protein alpha chain	1	4	4	4	4	4	3	4	4	3	4	4	3	16.6	16.6	16.6	22.336	199	199	4	5	3	2.3048E-20	16.6	16.6	13.1	43964000	9824300	28943000	5196400	3381900	755720	2226400	399730	10680000	9063700	3100300	2	3	1
CON__ENSEMBL:ENSBTAP00000037665	CON__ENSEMBL:ENSBTAP00000037665	1	1	1			>ENSEMBL:ENSBTAP00000037665 (Bos taurus) similar to Pregnancy zone protein, partial	1	1	1	1	1	1	1	1	1	1	1	1	1	3.8	3.8	3.8	65.19	578	578	1	1	1	0.00023498	3.8	3.8	3.8	1466700	205830	1041100	219830	52384	7351.2	37181	7851.1	0	0	113970	0	1	0
CON__P00761	CON__P00761	4	4	4			>P00761 SWISS-PROT:P00761|TRYP_PIG Trypsin - Sus scrofa (Pig).	1	4	4	4	4	4	4	4	4	4	4	4	4	25.1	25.1	25.1	24.409	231	231	7	6	6	6.1308E-66	25.1	25.1	25.1	1214100000	382480000	440620000	390950000	110370000	34771000	40056000	35541000	388640000	163530000	196880000	6	7	6
CON__P02070;CON__Q3SX09	CON__P02070;CON__Q3SX09	2;1	2;1	2;1			>P02070 SWISS-PROT:P02070 (Bos taurus) Hemoglobin subunit beta;>Q3SX09 TREMBL:Q3SX09 (Bos taurus) similar to HBG protein	2	2	2	2	1	2	1	1	2	1	1	2	1	16.6	16.6	16.6	15.954	145	145;201	1	2	1	3.1913E-10	8.3	16.6	8.3	7876600	408740	6901500	566330	716050	37158	627410	51484	0	2583000	0	1	2	0
CON__P02769;CON__P02768-1	CON__P02769	28;3	28;3	28;3			>P02769 SWISS-PROT:P02769 (Bos taurus) Bovine serum albumin precursor	2	28	28	28	27	28	19	27	28	19	27	28	19	50.2	50.2	50.2	69.293	607	607;609	38	39	28	1.7137E-199	46.8	50.2	32	2127800000	602180000	1034100000	491520000	53196000	15055000	25853000	12288000	596990000	383970000	261980000	36	36	15
CON__P04264	CON__P04264	3	2	2			>P04264 SWISS-PROT:P04264 Tax_Id=9606 Gene_Symbol=KRT1 Keratin, type II cytoskeletal 1	1	3	2	2	1	3	1	0	2	0	0	2	0	5.7	3.9	3.9	66.017	644	644		2		8.7253E-47	1.9	5.7	1.9	6884600	0	6884600	0	222080	0	222080	0	0	2576700	0	0	2	0
CON__P13645;CON__Q7Z3Z0;CON__Q7Z3Y8;CON__Q148H6;CON__Q7Z3Y7;CON__P02535-1	CON__P13645	4;1;1;1;1;1	4;1;1;1;1;1	4;1;1;1;1;1			>P13645 SWISS-PROT:P13645 Tax_Id=9606 Gene_Symbol=KRT10 Keratin, type I cytoskeletal 10	6	4	4	4	0	4	0	0	4	0	0	4	0	9.8	9.8	9.8	59.51	593	593;450;459;464;486;570		4		6.8145E-14	0	9.8	0	10752000	0	10752000	0	413550	0	413550	0	0	4024200	0	0	4	0
CON__P15497	CON__P15497	8	8	8			>P15497 SWISS-PROT:P15497 (Bos taurus) Apolipoprotein A-I precursor	1	8	8	8	6	8	4	6	8	4	6	8	4	32.8	32.8	32.8	30.276	265	265	6	9	4	1.0663E-36	25.3	32.8	14.7	73596000	7376000	61287000	4933100	4329200	433880	3605100	290180	7201000	21202000	4468200	2	7	2
CON__P34955	CON__P34955	7	7	7			>P34955 SWISS-PROT:P34955 (Bos taurus) Alpha-1-antiproteinase precursor	1	7	7	7	7	5	5	7	5	5	7	5	5	19.5	19.5	19.5	46.103	416	416	8	6	6	1.0487E-33	19.5	13.9	14.4	38786000	11370000	20609000	6807900	1847000	541420	981360	324190	10937000	7653500	4021500	5	5	1
CON__P35527	CON__P35527	1	1	1			>P35527 SWISS-PROT:P35527 Tax_Id=9606 Gene_Symbol=KRT9 Keratin, type I cytoskeletal 9	1	1	1	1	1	1	1	1	1	1	1	1	1	3.7	3.7	3.7	62.129	623	623	1	1	1	0.0010178	3.7	3.7	3.7	1188100	128050	745640	314380	45695	4925	28678	12092	0	0	162980	0	1	0
CON__P35908;CON__Q9R0H5;CON__Q6NXH9;CON__Q6IFZ6;CON__Q7Z794;CON__ENSEMBL:ENSBTAP00000038253	CON__P35908	4;1;1;1;1;1	4;1;1;1;1;1	3;0;0;0;0;0			>P35908 SWISS-PROT:P35908 Tax_Id=9606 Gene_Symbol=KRT2 Keratin, type II cytoskeletal 2 epidermal	6	4	4	3	1	4	1	1	4	1	0	3	0	8.7	8.7	6.8	65.865	645	645;524;539;572;578;606	1	4	1	2.2063E-19	1.9	8.7	1.9	17643000	657060	16145000	840630	452370	16848	413970	21554	0	6042500	0	0	4	0
CON__Q05B55	CON__Q05B55	5	5	5			>Q05B55 TREMBL:Q05B55 (Bos taurus) Similar to Ig kappa chain C region	1	5	5	5	3	3	5	3	3	5	3	3	5	20.4	20.4	20.4	26.59	240	240	4	4	7	1.9211E-34	17.1	17.1	20.4	81456000	12694000	42116000	26646000	7405100	1154000	3828700	2422400	18637000	13152000	10160000	2	4	4
CON__Q29443;CON__Q0IIK2	CON__Q29443;CON__Q0IIK2	8;8	8;8	8;8			>Q29443 SWISS-PROT:Q29443 Serotransferrin - Bos taurus (Bovine).;>Q0IIK2 TREMBL:Q0IIK2 (Bos taurus) Transferrin	2	8	8	8	8	7	8	8	7	8	8	7	8	16.8	16.8	16.8	75.829	685	685;704	8	7	9	9.0604E-50	16.8	15	16.8	88515000	19488000	35906000	33121000	2058500	453210	835030	770250	18555000	15327000	13377000	5	5	3
CON__Q1RMK2	CON__Q1RMK2	14	14	14			>Q1RMK2 TREMBL:Q1RMK2 (Bos taurus) IGHM protein	1	14	14	14	13	14	11	13	14	11	13	14	11	38.9	38.9	38.9	65.056	597	597	21	19	15	1.834E-105	34.8	38.9	26.6	1450500000	351000000	776450000	323010000	50016000	12104000	26774000	11138000	312750000	277740000	186350000	24	26	23
CON__Q1RMN8	CON__Q1RMN8	9	9	8			>Q1RMN8 TREMBL:Q1RMN8 (Bos taurus) Similar to Immunoglobulin lambda-like polypeptide 1	1	9	9	8	8	8	9	8	8	9	7	7	8	44.4	44.4	44.4	24.536	234	234	12	12	13	1.7686E-77	40.6	40.6	44.4	914810000	224730000	453380000	236700000	101650000	24970000	50376000	26299000	242490000	204100000	63481000	25	22	11
CON__Q2KIT0	CON__Q2KIT0	2	2	2			>Q2KIT0 TREMBL:Q2KIT0 (Bos taurus) Similar to collagen, type X, alpha 1	1	2	2	2	2	0	2	2	0	2	2	0	2	17.3	17.3	17.3	20.646	191	191	2		2	0.0045375	17.3	0	17.3	3360000	935120	0	2424800	305450	85011	0	220440	1044100	0	1148100	1	0	1
CON__Q2UVX4	CON__Q2UVX4	14	14	14			>Q2UVX4 SWISS-PROT:Q2UVX4 (Bos taurus) Complement C3 precursor	1	14	14	14	6	12	9	6	12	9	6	12	9	11.4	11.4	11.4	187.37	1662	1662	6	13	10	7.469E-59	4.9	9.4	7.3	46825000	4025500	31252000	11548000	472980	40661	315670	116640	6963500	9483800	5261300	3	10	8
CON__Q3MHN2	CON__Q3MHN2	1	1	1			>Q3MHN2 SWISS-PROT:Q3MHN2 (Bos taurus) Complement component C9 precursor	1	1	1	1	1	1	1	1	1	1	1	1	1	2	2	2	61.998	548	548	1	1	1	0.00028623	2	2	2	5570600	1048500	1482900	3039300	206320	38833	54921	112570	0	0	1575600	0	1	0
CON__Q3SZR3	CON__Q3SZR3	3	3	3			>Q3SZR3 SWISS-PROT:Q3SZR3 (Bos taurus) Alpha-1-acid glycoprotein precursor	1	3	3	3	3	3	3	3	3	3	3	3	3	15.3	15.3	15.3	23.182	202	202	3	3	3	5.5752E-11	15.3	15.3	15.3	11027000	3644200	5671300	1711800	918950	303680	472610	142650	3246200	2591500	816490	2	3	0
CON__Q3T052	CON__Q3T052	3	3	3			>Q3T052 TREMBL:Q3T052;Q5EA67 (Bos taurus) Inter-alpha (Globulin) inhibitor H4	1	3	3	3	1	3	1	1	3	1	1	3	1	6	6	6	101.51	916	916	1	3	1	2.6173E-14	1.4	6	1.4	8320300	1054100	5726600	1539600	193490	24515	133180	35804	0	2143300	0	1	3	0
CON__Q3ZBS7	CON__Q3ZBS7	1	1	1			>Q3ZBS7 TREMBL:Q3ZBS7 (Bos taurus) Vitronectin	1	1	1	1	0	1	0	0	1	0	0	1	0	3.9	3.9	3.9	54.099	484	484		1		1.7817E-06	0	3.9	0	1524800	0	1524800	0	89691	0	89691	0	0	570660	0	0	1	0
CON__Q9TTE1	CON__Q9TTE1	5	4	3			>Q9TTE1 SWISS-PROT:Q9TTE1 (Bos taurus) Endopin-1 precursor	1	5	4	3	4	5	3	3	4	2	2	3	1	17.5	15.6	13.4	46.203	411	411	4	4	2	2.2052E-26	12.4	17.5	7.8	21641000	7228600	11460000	2952600	1273000	425210	674130	173680	6583800	4933900	0	4	4	1
O15593	O15593	6	1	1			>tr|O15593|O15593_ENTHI Actin (Fragment) OS=Entamoeba histolytica PE=2 SV=1	1	6	1	1	2	5	6	0	1	1	0	1	1	50.8	13.6	13.6	13.069	118	118		1	1	1.2712E-70	17.8	41.5	50.8	20763000	0	6892600	13870000	2595400	0	861570	1733800	0	0	7190800	0	1	1
O15729	O15729	3	3	3	Peptidyl-prolyl cis-trans isomerase	CYP1	>tr|O15729|O15729_ENTHI Peptidyl-prolyl cis-trans isomerase OS=Entamoeba histolytica GN=CYP1 PE=2 SV=1	1	3	3	3	1	3	2	1	3	2	1	3	2	24.6	24.6	24.6	18.139	167	167	1	3	3	6.0197E-18	7.2	24.6	15.6	33460000	4356000	11274000	17830000	3346000	435600	1127400	1783000	0	2538100	10925000	1	1	4
O15782;Q24830	O15782	3;1	3;1	3;1		cpn60	>tr|O15782|O15782_ENTHI Chaperonin 1 60 kDa OS=Entamoeba histolytica GN=cpn60 PE=3 SV=1	2	3	3	3	2	3	3	2	3	3	2	3	3	11.6	11.6	11.6	56.839	536	536;366	2	4	4	4.3214E-08	6.5	11.6	11.6	26048000	3232100	15356000	7460000	704000	87354	415030	201620	2947800	3525000	2620100	1	3	1
O77164	O77164	39	1	1		BiP	>tr|O77164|O77164_ENTHI 70 kDa heat shock protein Hsp70-Bip OS=Entamoeba histolytica GN=BiP PE=3 SV=1	1	39	1	1	38	36	36	1	1	1	1	1	1	58.9	1.8	1.8	73.545	661	661	1	1	1	0	58.9	57.3	54.5	135890000	31399000	76681000	27810000	4383500	1012900	2473600	897090	0	0	14417000	0	0	1
P23502;Q7JN45	P23502;Q7JN45	25;15	2;2	1;1	170 kDa surface lectin	CEL-170/4;gEh-170	>sp|P23502|SL17_ENTHI 170 kDa surface lectin OS=Entamoeba histolytica GN=CEL-170/4 PE=1 SV=2;>tr|Q7JN45|Q7JN45_ENTHI Surface lectin (Fragment) OS=Entamoeba histolytica GN=gEh-170 PE=4 SV=1	2	25	2	1	21	22	23	2	2	1	1	1	0	27.1	1.6	0.5	144.41	1285	1285;363	2	2	1	3.3103E-209	21.2	23.1	25.7	43558000	12983000	21132000	9443800	604980	180320	293490	131160	0	7908800	0	0	1	1
P32022;B1N3C7	P32022;B1N3C7	22;21	10;9	1;0	Galactose-inhibitable lectin 170 kDa subunit	EHI_133900	>sp|P32022|GIL1_ENTHI Galactose-inhibitable lectin 170 kDa subunit OS=Entamoeba histolytica PE=1 SV=2;>tr|B1N3C7|B1N3C7_ENTHI Galactose-inhibitable lectin 170 kDa subunit, putative OS=Entamoeba histolytica GN=EHI_133900 PE=4 SV=1	2	22	10	1	21	22	22	10	10	10	1	1	1	20.4	9.9	1.6	143.58	1278	1278;1293	14	15	14	1.3052E-197	19.6	20.4	20.4	356810000	78008000	180030000	98768000	5171100	1130500	2609200	1431400	82078000	56632000	46536000	6	9	9
P90545	P90545	11	11	1		abp1	>tr|P90545|P90545_ENTHI EhABP OS=Entamoeba histolytica GN=abp1 PE=4 SV=1	1	11	11	1	10	8	7	10	8	7	1	0	0	19.6	19.6	1.3	95.576	858	858	10	8	7	5.0056E-43	17.8	16.3	13.8	46198000	12664000	21255000	12279000	1319900	361820	607290	350830	11814000	7648000	7522500	6	4	5
Q01957;C4M307	Q01957;C4M307	5;4	5;4	5;4	Cysteine proteinase 1	CPP1;EHI_074180	>sp|Q01957|CPP1_ENTHI Cysteine proteinase 1 OS=Entamoeba histolytica GN=CPP1 PE=1 SV=1;>tr|C4M307|C4M307_ENTHI Cysteine proteinase 1, putative OS=Entamoeba histolytica GN=EHI_074180 PE=3 SV=1	2	5	5	5	4	4	4	4	4	4	4	4	4	20.3	20.3	20.3	35.056	315	315;315	4	4	4	1.1652E-25	13	17.1	17.1	20713000	5622500	8111300	6979600	1294600	351400	506960	436230	6023200	3338800	2914600	4	3	3
Q1EPY3;REV__C4LSL8	Q1EPY3	6;1	6;1	6;1		EHI_093130	>tr|Q1EPY3|Q1EPY3_ENTHI EhSec1 (Fragment) OS=Entamoeba histolytica GN=EHI_093130 PE=4 SV=1	2	6	6	6	2	4	4	2	4	4	2	4	4	12.4	12.4	12.4	70.002	612	612;1308	2	4	4	7.0155E-19	3.8	9.3	9.6	8999200	770720	4284900	3943500	281220	24085	133900	123230	0	1615900	2032200	1	2	3
Q1EPY4	Q1EPY4	1	1	1		EHI_168380	>tr|Q1EPY4|Q1EPY4_ENTHI V-SNARE protein VampH (Fragment) OS=Entamoeba histolytica GN=EHI_168380 PE=4 SV=1	1	1	1	1	0	1	0	0	1	0	0	1	0	5.6	5.6	5.6	28.979	252	252		1		0.0043031	0	5.6	0	2217100	0	2217100	0	184760	0	184760	0	0	829800	0	0	1	0
Q1EPY7	Q1EPY7	1	1	1		EHI_022910	>tr|Q1EPY7|Q1EPY7_ENTHI Longin-type vesicle-associated membrane protein, putative (Fragment) OS=Entamoeba histolytica GN=EHI_022910 PE=4 SV=1	1	1	1	1	0	0	1	0	0	1	0	0	1	7.9	7.9	7.9	26.207	228	228			1	2.1783E-06	0	0	7.9	625980	0	0	625980	62598	0	0	62598	0	0	324530	0	0	1
Q1EPZ5	Q1EPZ5	2	2	2		EHI_107040	>tr|Q1EPZ5|Q1EPZ5_ENTHI EhSyntaxin I (Fragment) OS=Entamoeba histolytica GN=EHI_107040 PE=4 SV=1	1	2	2	2	2	1	1	2	1	1	2	1	1	8.4	8.4	8.4	31.772	275	275	3	3	2	0.00019455	8.4	3.3	3.3	3229900	906930	1438800	884160	248450	69764	110680	68012	696460	647390	527670	1	1	2
Q1EPZ8	Q1EPZ8	2	2	2		EHI_155680	>tr|Q1EPZ8|Q1EPZ8_ENTHI EhSyntaxin F (Fragment) OS=Entamoeba histolytica GN=EHI_155680 PE=4 SV=1	1	2	2	2	0	0	2	0	0	2	0	0	2	25.4	25.4	25.4	14.025	126	126			2	2.1529E-08	0	0	25.4	4849400	0	0	4849400	969890	0	0	969890	0	0	2514100	0	0	2
Q1EPZ9	Q1EPZ9	3	3	3		EHI_106240	>tr|Q1EPZ9|Q1EPZ9_ENTHI EhSyntaxin E (Fragment) OS=Entamoeba histolytica GN=EHI_106240 PE=4 SV=1	1	3	3	3	2	2	3	2	2	3	2	2	3	44.9	44.9	44.9	14.847	127	127	2	2	4	2.177E-21	39.4	36.2	44.9	13768000	1064200	3920800	8783400	2294700	177370	653470	1463900	1555300	1687100	3842800	1	0	3
Q1EQ00	Q1EQ00	1	1	1		EHI_156430	>tr|Q1EQ00|Q1EQ00_ENTHI EhSyntaxin D2 OS=Entamoeba histolytica GN=EHI_156430 PE=4 SV=1	1	1	1	1	1	1	1	1	1	1	1	1	1	8.8	8.8	8.8	13.451	114	114	1	1	1	1.9022E-05	8.8	8.8	8.8	3449800	488530	1313100	1648200	574970	81421	218840	274710	0	0	854490	1	0	1
Q1EQ03	Q1EQ03	4	4	4		EHI_021410	>tr|Q1EQ03|Q1EQ03_ENTHI EhSyntaxin B OS=Entamoeba histolytica GN=EHI_021410 PE=4 SV=1	1	4	4	4	0	2	4	0	2	4	0	2	4	31	31	31	25.817	232	232		2	4	1.3465E-46	0	15.5	31	30658000	0	9148800	21509000	3406500	0	1016500	2389900	0	4154900	10420000	0	1	3
Q1EQ05;C4LT43	Q1EQ05;C4LT43	3;2	3;2	3;2		EHI_164320;EHI_148750	>tr|Q1EQ05|Q1EQ05_ENTHI EhSyntaxin 16 (Fragment) OS=Entamoeba histolytica GN=EHI_164320 PE=4 SV=1;>tr|C4LT43|C4LT43_ENTHI Syntaxin, putative OS=Entamoeba histolytica GN=EHI_148750 PE=4 SV=1	2	3	3	3	2	3	3	2	3	3	2	3	3	13.3	13.3	13.3	32.135	278	278;278	2	3	3	1.6539E-20	10.8	13.3	13.3	23336000	2826000	6864000	13646000	2121400	256910	624000	1240500	2694000	2801400	6973800	0	1	3
Q1EQ09	Q1EQ09	5	5	5		EHI_139030	>tr|Q1EQ09|Q1EQ09_ENTHI EhSyntaxin 1A (Fragment) OS=Entamoeba histolytica GN=EHI_139030 PE=4 SV=1	1	5	5	5	4	5	4	4	5	4	4	5	4	19.7	19.7	19.7	34.52	304	304	4	6	4	7.3326E-21	14.8	19.7	14.8	10473000	1653600	5512500	3306800	476040	75161	250570	150310	1795800	1589900	1802600	3	2	2
Q1EQ11	Q1EQ11	2	2	2		EHI_103550	>tr|Q1EQ11|Q1EQ11_ENTHI Clathrin adaptor complex small chain, putative OS=Entamoeba histolytica GN=EHI_103550 PE=4 SV=1	1	2	2	2	1	2	2	1	2	2	1	2	2	20.9	20.9	20.9	18.749	163	163	1	2	2	3.8483E-08	6.1	20.9	20.9	10735000	4118800	4168000	2447700	1341800	514850	521010	305960	0	0	1269000	1	1	0
Q1EQ15	Q1EQ15	6	6	6		EHI_099240	>tr|Q1EQ15|Q1EQ15_ENTHI Clathrin-adaptor medium chain, putative (Fragment) OS=Entamoeba histolytica GN=EHI_099240 PE=4 SV=1	1	6	6	6	5	5	6	5	5	6	5	5	6	16.4	16.4	16.4	48.03	426	426	6	6	8	3.6121E-35	13.8	13.8	16.4	54934000	16438000	23139000	15357000	2497000	747200	1051800	698060	15888000	8160900	7922800	4	2	5
Q1EQ17;B1N4M5	Q1EQ17;B1N4M5	4;2	4;2	4;2		EHI_124460;EHI_089880	>tr|Q1EQ17|Q1EQ17_ENTHI AP-1 complex subunit mu-2, putative OS=Entamoeba histolytica GN=EHI_124460 PE=4 SV=1;>tr|B1N4M5|B1N4M5_ENTHI AP-1 complex subunit mu-2, putative OS=Entamoeba histolytica GN=EHI_089880 PE=4 SV=1	2	4	4	4	4	2	3	4	2	3	4	2	3	10.3	10.3	10.3	49.733	427	427;320	4	2	3	6.6415E-16	10.3	5.4	7.3	8660700	3628900	2412100	2619700	393670	164950	109640	119080	3877600	979080	1033100	3	0	0
Q1EQ22	Q1EQ22	3	3	3		EHI_045710	>tr|Q1EQ22|Q1EQ22_ENTHI AP-2 complex protein, putative OS=Entamoeba histolytica GN=EHI_045710 PE=4 SV=1	1	3	3	3	3	2	2	3	2	2	3	2	2	5.2	5.2	5.2	109.19	961	961	3	2	2	3.6584E-13	5.2	3.4	4.3	4080600	992280	1562900	1525400	86821	21112	33254	32455	0	0	790800	0	2	1
Q1EQ27	Q1EQ27	7	7	7		EHI_023600	>tr|Q1EQ27|Q1EQ27_ENTHI Adaptor protein (AP) family protein OS=Entamoeba histolytica GN=EHI_023600 PE=4 SV=1	1	7	7	7	6	7	3	6	7	3	6	7	3	17.7	17.7	17.7	80.915	724	724	7	10	4	4.1059E-27	15.1	17.7	7.2	25395000	4162700	16604000	4628300	686350	112510	448750	125090	4192400	4223700	3447500	3	6	2
Q1EQ28	Q1EQ28	20	20	20			>tr|Q1EQ28|Q1EQ28_ENTHI Clathrin heavy chain (Fragment) OS=Entamoeba histolytica PE=4 SV=1	1	20	20	20	13	19	14	13	19	14	13	19	14	14.7	14.7	14.7	183.73	1622	1622	15	22	15	1.9035E-80	11.7	14.7	9.4	66300000	9972800	41516000	14811000	744940	112050	466470	166410	9626400	14170000	8747600	7	13	6
Q1EQ29;B1N4U4;C4M9U2	Q1EQ29	11;3;1	11;3;1	11;3;1		EHI_004590	>tr|Q1EQ29|Q1EQ29_ENTHI Beta prime-COP OS=Entamoeba histolytica GN=EHI_004590 PE=4 SV=1	3	11	11	11	10	8	6	10	8	6	10	8	6	15.1	15.1	15.1	91.245	800	800;147;337	12	9	7	2.8155E-36	12.9	12.1	8.4	58466000	16188000	30366000	11912000	1328800	367910	690130	270730	11769000	11921000	7712400	7	7	4
Q1EQ31	Q1EQ31	11	11	11		EHI_088090	>tr|Q1EQ31|Q1EQ31_ENTHI Alpha1-COP OS=Entamoeba histolytica GN=EHI_088090 PE=4 SV=1	1	11	11	11	7	6	9	7	6	9	7	6	9	19.5	19.5	19.5	90.218	795	795	7	6	10	1.3719E-28	9.8	9.3	17.1	26929000	4028800	11029000	11872000	549580	82219	225070	242290	4927000	4293400	5090700	5	2	5
Q1EQ32;C4M5L6	Q1EQ32;C4M5L6	2;1	2;1	2;1		EHI_122850	>tr|Q1EQ32|Q1EQ32_ENTHI Zeta-COP OS=Entamoeba histolytica PE=4 SV=1;>tr|C4M5L6|C4M5L6_ENTHI Putative uncharacterized protein OS=Entamoeba histolytica GN=EHI_122850 PE=4 SV=1	2	2	2	2	1	2	1	1	2	1	1	2	1	8.5	8.5	8.5	19.718	177	177;185	1	2	1	2.1595E-05	4.5	8.5	4.5	5934800	1351900	3557300	1025500	659420	150220	395260	113950	0	1331400	0	1	1	0
Q1EQ33;Q27651;C4LVK3	Q1EQ33;Q27651;C4LVK3	2;1;1	2;1;1	2;1;1		EHI_126990;Eh/PPi-PFK;EHI_103590	>tr|Q1EQ33|Q1EQ33_ENTHI Delta2-COP (Fragment) OS=Entamoeba histolytica GN=EHI_126990 PE=4 SV=1;>tr|Q27651|Q27651_ENTHI Pyrophosphate--fructose-6-phosphate 1-phosphotransferase OS=Entamoeba histolytica GN=Eh/PPi-PFK PE=2 SV=1;>tr|C4LVK3|C4LVK3_ENTHI Phospho	3	2	2	2	1	2	2	1	2	2	1	2	2	3.6	3.6	3.6	57.478	504	504;436;436	2	2	2	2.7638E-05	2.2	3.6	3.6	3914100	702840	1419600	1791700	177920	31947	64529	81439	0	520130	940030	1	1	1
Q1EQ34	Q1EQ34	3	3	3			>tr|Q1EQ34|Q1EQ34_ENTHI Delta1-COP OS=Entamoeba histolytica PE=4 SV=1	1	3	3	3	1	2	3	1	2	3	1	2	3	8.5	8.5	8.5	50.718	458	458	1	2	3	1.7414E-09	4.1	8.5	8.5	5109400	178350	1912900	3018100	300550	10491	112520	177540	0	764710	1515900	0	1	3
Q1EQ35	Q1EQ35	4	4	4	Coatomer subunit gamma	EHI_012500	>tr|Q1EQ35|Q1EQ35_ENTHI Coatomer subunit gamma OS=Entamoeba histolytica GN=EHI_012500 PE=3 SV=1	1	4	4	4	1	1	2	1	1	2	1	1	2	5.4	5.4	5.4	97.184	848	848	1	1	2	1.6501E-13	1.2	1.5	2.7	1348900	188240	0	1160600	29975	4183	0	25792	0	0	601710	1	0	2
Q1EQ36	Q1EQ36	7	7	7	Coatomer subunit gamma	EHI_040700	>tr|Q1EQ36|Q1EQ36_ENTHI Coatomer subunit gamma OS=Entamoeba histolytica GN=EHI_040700 PE=3 SV=1	1	7	7	7	4	7	5	4	7	5	4	7	5	9.4	9.4	9.4	95.402	844	844	4	7	5	4.218E-23	6.4	9.4	7.6	30941000	4514600	17383000	9043400	618810	90292	347650	180870	5767200	5739300	4202200	2	4	3
Q1EQ38;Q1EQ37;B1N3Z7;B1N3Z8	Q1EQ38;Q1EQ37	11;7;3;1	11;7;3;1	11;7;3;1	Coatomer subunit beta	EHI_088220	>tr|Q1EQ38|Q1EQ38_ENTHI Coatomer subunit beta (Fragment) OS=Entamoeba histolytica GN=EHI_088220 PE=3 SV=1;>tr|Q1EQ37|Q1EQ37_ENTHI Beta3-COP OS=Entamoeba histolytica PE=4 SV=1	4	11	11	11	9	8	9	9	8	9	9	8	9	17.8	17.8	17.8	103.54	910	910;692;406;120	9	8	11	2.0847E-60	15.6	14.7	12.9	24805000	5024800	10004000	9776100	551220	111660	222320	217250	5772100	4633700	3431500	5	6	6
Q1EQ39	Q1EQ39	4	4	4	Coatomer subunit beta	EHI_027720	>tr|Q1EQ39|Q1EQ39_ENTHI Coatomer subunit beta OS=Entamoeba histolytica GN=EHI_027720 PE=3 SV=1	1	4	4	4	1	4	2	1	4	2	1	4	2	8.7	8.7	8.7	94.791	843	843	1	4	2	8.7408E-31	2.3	8.7	4.9	6488100	190630	4632900	1664500	147460	4332.5	105290	37829	0	1793400	803430	0	4	0
Q1EQ40	Q1EQ40	4	4	4		EHI_038590	>tr|Q1EQ40|Q1EQ40_ENTHI EhEmp24D (Fragment) OS=Entamoeba histolytica GN=EHI_038590 PE=3 SV=1	1	4	4	4	3	3	3	3	3	3	3	3	3	25.9	25.9	25.9	22.326	193	193	3	3	3	9.505E-40	19.2	20.7	19.2	88494000	21656000	41862000	24975000	8849400	2165600	4186200	2497500	23221000	15983000	11067000	2	2	1
Q1EQ41	Q1EQ41	4	4	4		EHI_023070	>tr|Q1EQ41|Q1EQ41_ENTHI EhEmp24C OS=Entamoeba histolytica GN=EHI_023070 PE=3 SV=1	1	4	4	4	3	4	4	3	4	4	3	4	4	27.3	27.3	27.3	25.317	216	216	3	5	4	1.2985E-15	18.5	27.3	27.3	22673000	3263600	14568000	4841300	2061200	296690	1324400	440120	3200700	3809500	2713300	0	3	2
Q1EQ43	Q1EQ43	1	1	1		EHI_058320	>tr|Q1EQ43|Q1EQ43_ENTHI EhEmp24A OS=Entamoeba histolytica GN=EHI_058320 PE=3 SV=1	1	1	1	1	1	1	1	1	1	1	1	1	1	5.8	5.8	5.8	23.518	208	208	1	1	1	0.00019565	5.8	5.8	5.8	13062000	2468100	5568400	5026000	1451400	274240	618710	558440	0	0	2605600	0	1	1
Q1EQ46	Q1EQ46	5	5	5		EHI_048310	>tr|Q1EQ46|Q1EQ46_ENTHI EhSec24C OS=Entamoeba histolytica GN=EHI_048310 PE=4 SV=1	1	5	5	5	3	2	5	3	2	5	3	2	5	8.4	8.4	8.4	98.035	876	876	3	2	5	5.0399E-15	5.9	3.9	8.4	10511000	1141400	1793700	7576200	284090	30850	48477	204760	1438000	1594200	2708300	1	0	4
Q1EQ50	Q1EQ50	4	4	4		EHI_008730	>tr|Q1EQ50|Q1EQ50_ENTHI EhSec23A OS=Entamoeba histolytica GN=EHI_008730 PE=4 SV=1	1	4	4	4	1	2	3	1	2	3	1	2	3	8.6	8.6	8.6	81.358	721	721	1	2	3	2.1792E-24	1.8	4.4	6.8	7136200	577280	1847000	4711900	192870	15602	49919	127350	0	0	2442800	0	1	3
Q1EQ51	Q1EQ51	14	14	14		EHI_103410	>tr|Q1EQ51|Q1EQ51_ENTHI EhSec31 OS=Entamoeba histolytica GN=EHI_103410 PE=4 SV=1	1	14	14	14	9	10	13	9	10	13	9	10	13	17.6	17.6	17.6	111.43	998	998	9	10	13	2.3969E-75	10.3	12.6	16.5	53983000	5597900	23635000	24750000	1124600	116620	492400	515620	7139700	11832000	8302800	3	10	8
Q1EQ52	Q1EQ52	3	3	3		EHI_001050	>tr|Q1EQ52|Q1EQ52_ENTHI EhSec13 (Fragment) OS=Entamoeba histolytica GN=EHI_001050 PE=4 SV=1	1	3	3	3	2	2	3	2	2	3	2	2	3	18.4	18.4	18.4	29.492	261	261	2	2	3	9.8348E-14	10	10	18.4	19440000	2706900	9561700	7171600	1296000	180460	637450	478110	0	4607200	2689300	0	1	2
Q1EQ57;Q1EQ58;C4LXK8	Q1EQ57;Q1EQ58	4;2;1	4;2;1	4;2;1		EHI_194500	>tr|Q1EQ57|Q1EQ57_ENTHI ADP-ribosylation factor, putative OS=Entamoeba histolytica GN=EHI_194500 PE=3 SV=1;>tr|Q1EQ58|Q1EQ58_ENTHI Small GTPase ArfB1 OS=Entamoeba histolytica PE=4 SV=1	3	4	4	4	3	4	4	3	4	4	3	4	4	20.1	20.1	20.1	20.7	179	179;183;171	3	4	4	2.8233E-12	15.6	20.1	20.1	17736000	3320000	7279300	7136700	1478000	276660	606610	594730	3408300	2771200	3564700	1	3	1
Q24801;P37213;B1N2H6;B1N2H5	Q24801;P37213	15;13;3;1	15;13;3;1	15;13;3;1	Pyruvate, phosphate dikinase	EHI_009530;PPDK	>tr|Q24801|Q24801_ENTHI Pyruvate phosphate dikinase OS=Entamoeba histolytica GN=EHI_009530 PE=4 SV=1;>sp|P37213|PPDK_ENTHI Pyruvate, phosphate dikinase OS=Entamoeba histolytica GN=PPDK PE=3 SV=1	4	15	15	15	11	13	14	11	13	14	11	13	14	24.7	24.7	24.7	97.898	885	885;885;246;140	12	16	15	1.9432E-134	18.8	21.8	23.3	111440000	14819000	41644000	54979000	2185100	290570	816550	1078000	18021000	12473000	27591000	4	9	13
Q24802	Q24802	11	11	11		EHI_043010	>tr|Q24802|Q24802_ENTHI HM-1-IMSS putative vacuolar proton-transporting ATPase catalytic subunit OS=Entamoeba histolytica GN=EHI_043010 PE=3 SV=1	1	11	11	11	9	8	9	9	8	9	9	8	9	25.4	25.4	25.4	67.068	607	607	9	8	10	1.0607E-36	17.3	17.1	21.1	40708000	8017100	17857000	14834000	1130800	222700	496040	412040	8135200	7128700	7126800	6	2	7
Q24804	Q24804	9	1	1		EhRAP1	>tr|Q24804|Q24804_ENTHI Rap homologue 1 OS=Entamoeba histolytica GN=EhRAP1 PE=4 SV=1	1	9	1	1	7	9	9	0	1	1	0	1	1	54.9	8.2	8.2	20.559	184	184		1	1	6.7131E-125	46.2	54.9	54.9	5427900	0	1800400	3627500	452330	0	150040	302290	0	0	1880600	0	0	1	+
Q24806	Q24806	5	5	1		Ehras1	>tr|Q24806|Q24806_ENTHI Ras family GTPase OS=Entamoeba histolytica GN=Ehras1 PE=4 SV=1	1	5	5	1	3	5	5	3	5	5	1	1	1	39.5	39.5	7.8	22.75	205	205	3	6	5	5.0528E-52	22.4	39.5	39.5	77291000	8346600	30028000	38916000	6440900	695550	2502400	3243000	8765100	11488000	19507000	3	8	7
Q24809;B1N2J5	Q24809	31;7	31;7	23;2		EhPGP6	>tr|Q24809|Q24809_ENTHI P-glycoprotein 6 OS=Entamoeba histolytica GN=EhPGP6 PE=3 SV=1	2	31	31	23	24	29	31	24	29	31	17	21	23	30.5	30.5	20.1	142.56	1282	1282;451	29	38	40	9.2367E-179	23.2	29.9	30.5	534720000	88734000	242740000	203240000	8765900	1454700	3979400	3331800	112740000	91635000	80099000	17	27	34
Q24816	Q24816	8	8	0	Rho-related protein racC	RACC	>sp|Q24816|RACC_ENTHI Rho-related protein racC OS=Entamoeba histolytica GN=RACC PE=3 SV=1	1	8	8	0	8	7	7	8	7	7	0	0	0	43.3	43.3	0	21.595	194	194	8	8	8	3.0436E-37	43.3	38.7	36.1	103480000	11273000	50716000	41495000	9407600	1024800	4610500	3772300	10086000	14200000	20962000	2	2	7
Q24818;C4LTX6;Q24860	Q24818;C4LTX6;Q24860	29;28;24	29;28;24	29;28;24		pfo1;EHI_051060	>tr|Q24818|Q24818_ENTHI Pyruvate:ferredoxin oxidoreductase OS=Entamoeba histolytica GN=pfo1 PE=4 SV=2;>tr|C4LTX6|C4LTX6_ENTHI Pyruvate:ferredoxin oxidoreductase OS=Entamoeba histolytica GN=EHI_051060 PE=4 SV=1;>tr|Q24860|Q24860_ENTHI Pyruvate oxidoreductas	3	29	29	29	25	26	28	25	26	28	25	26	28	30.1	30.1	30.1	127.64	1162	1162;1162;1165	29	30	36	3.5707E-158	26.6	27.4	30.1	329980000	59747000	121980000	148250000	5999700	1086300	2217900	2695500	59136000	49082000	70250000	13	25	22
Q24835;Q8MZT8;Q8MZT7;Q8MZT9	Q24835	21;10;10;9	2;1;1;1	0;0;0;0		hgl3	>tr|Q24835|Q24835_ENTHI Galactose-specific adhesin 170kD subunit OS=Entamoeba histolytica GN=hgl3 PE=4 SV=1	4	21	2	0	19	20	21	1	1	2	0	0	0	19	2.6	0	145.18	1292	1292;352;352;352	1	1	2	1.5498E-165	17.3	18.1	19	15433000	2787000	7500900	5144800	214340	38708	104180	71455	0	0	2667200	1	0	2
Q24844	Q24844	2	1	1		K18	>tr|Q24844|Q24844_ENTHI Antigen (Fragment) OS=Entamoeba histolytica GN=K18 PE=4 SV=1	1	2	1	1	2	2	1	1	1	1	1	1	1	8.4	5.5	5.5	28.398	237	237	1	1	1	8.1387E-06	8.4	8.4	5.5	2618300	600670	1361200	656390	154020	35334	80071	38611	0	0	340290	1	1	1
Q24858;Q24813	Q24858;Q24813	42;38	42;38	7;7		EHI_014030	>tr|Q24858|Q24858_ENTHI NAD(P) transhydrogenase subunit alpha, putative OS=Entamoeba histolytica GN=EHI_014030 PE=4 SV=2;>tr|Q24813|Q24813_ENTHI Nicotinamide nucleotide transhydrogenase OS=Entamoeba histolytica PE=2 SV=1	2	42	42	7	37	38	41	37	38	41	7	6	7	45.5	45.5	7.6	117.63	1083	1083;1084	42	47	52	4.6381E-300	37.3	43	44.9	1284500000	157560000	523800000	603190000	27331000	3352200	11145000	12834000	161660000	219100000	283840000	25	29	30
Q27648;Q27647;G5EKK7;G5EKK6	Q27648;Q27647;G5EKK7;G5EKK6	2;2;1;1	2;2;1;1	2;2;1;1		HXK2;HXK1;HXK-2;HXK-1	>tr|Q27648|Q27648_ENTHI Hexokinase OS=Entamoeba histolytica GN=HXK2 PE=2 SV=1;>tr|Q27647|Q27647_ENTHI Hexokinase OS=Entamoeba histolytica GN=HXK1 PE=2 SV=1;>tr|G5EKK7|G5EKK7_ENTHI Hexokinase (Fragment) OS=Entamoeba histolytica GN=HXK-2 PE=3 SV=1;>tr|G5EKK6	4	2	2	2	1	2	1	1	2	1	1	2	1	5.8	5.8	5.8	49.419	445	445;445;431;431	1	2	1	0.00015297	2.7	5.8	2.7	2737500	207390	2530100	0	101390	7681.3	93707	0	0	946920	0	1	2	0
Q4QT07	Q4QT07	3	3	1			>tr|Q4QT07|Q4QT07_ENTHI Rab GTPase OS=Entamoeba histolytica PE=3 SV=1	1	3	3	1	3	3	3	3	3	3	1	1	1	19.8	19.8	5.7	21.38	192	192	3	3	3	1.2777E-17	19.8	19.8	19.8	29150000	2939200	11000000	15211000	2082100	209940	785710	1086500	4918900	4045500	5977300	1	1	3
Q4VSM4;B1N337	Q4VSM4	10;3	10;3	10;3		EHI_189850	>tr|Q4VSM4|Q4VSM4_ENTHI V-type ATPase, B subunit, putative OS=Entamoeba histolytica GN=EHI_189850 PE=3 SV=1	2	10	10	10	5	6	9	5	6	9	5	6	9	27.4	27.4	27.4	55.343	496	496;168	6	7	9	4.6636E-63	11.5	16.1	24.4	45536000	6832300	15535000	23168000	1821400	273290	621400	926730	8194200	7572500	8890900	3	2	9
Q5EHP7	Q5EHP7	8	8	8		EHI_025100	>tr|Q5EHP7|Q5EHP7_ENTHI G protein-coupled receptor 1 OS=Entamoeba histolytica GN=EHI_025100 PE=2 SV=1	1	8	8	8	3	8	6	3	8	6	3	8	6	17.9	17.9	17.9	56.93	491	491	4	9	8	4.6087E-40	5.9	17.9	11.8	48086000	4592900	24405000	19088000	2530800	241730	1284500	1004600	8699500	5896000	8285000	2	3	5
Q5FZP2;C4M1H4;C4LVP2	Q5FZP2;C4M1H4;C4LVP2	2;1;1	2;1;1	2;1;1		EHI_148280;EHI_192540;EHI_186750	>tr|Q5FZP2|Q5FZP2_ENTHI p21-activated kinase OS=Entamoeba histolytica GN=EHI_148280 PE=2 SV=1;>tr|C4M1H4|C4M1H4_ENTHI Protein kinase, putative OS=Entamoeba histolytica GN=EHI_192540 PE=4 SV=1;>tr|C4LVP2|C4LVP2_ENTHI Protein kinase, putative OS=Entamoeba hi	3	2	2	2	0	1	2	0	1	2	0	1	2	4.7	4.7	4.7	53.023	467	467;421;422		1	2	0.00026075	0	3	4.7	2088400	0	786750	1301600	74586	0	28098	46487	0	0	674810	0	1	1
Q5NSY1	Q5NSY1	1	1	1		EhRabX35	>tr|Q5NSY1|Q5NSY1_ENTHI Rab family GTPase (Fragment) OS=Entamoeba histolytica GN=EhRabX35 PE=4 SV=1	1	1	1	1	1	1	1	1	1	1	1	1	1	5.2	5.2	5.2	21.929	194	194	1	1	1	0.0040048	5.2	5.2	5.2	1524000	80129	664980	778930	127000	6677.5	55415	64911	0	0	403820	0	1	0
Q5NSY5	Q5NSY5	6	6	6		EhRabX31	>tr|Q5NSY5|Q5NSY5_ENTHI Rab family GTPase (Fragment) OS=Entamoeba histolytica GN=EhRabX31 PE=3 SV=1	1	6	6	6	5	5	6	5	5	6	5	5	6	44	44	44	21.262	193	193	6	6	8	1.8513E-40	38.3	38.3	44	117220000	13075000	55434000	48713000	9768400	1089600	4619500	4059400	12970000	22362000	23570000	3	5	9
Q5NSZ2	Q5NSZ2	1	1	1		EhRabX24	>tr|Q5NSZ2|Q5NSZ2_ENTHI Rab family GTPase (Fragment) OS=Entamoeba histolytica GN=EhRabX24 PE=3 SV=1	1	1	1	1	0	0	1	0	0	1	0	0	1	5.4	5.4	5.4	22.435	202	202			1	0.0003441	0	0	5.4	833590	0	0	833590	52099	0	0	52099	0	0	432160	0	0	1
Q5NSZ9	Q5NSZ9	8	8	8		EhRabX17	>tr|Q5NSZ9|Q5NSZ9_ENTHI Rab family GTPase (Fragment) OS=Entamoeba histolytica GN=EhRabX17 PE=4 SV=1	1	8	8	8	8	7	6	8	7	6	8	7	6	48.5	48.5	48.5	22.207	200	200	10	10	9	8.7508E-52	48.5	44	27	118680000	20518000	63353000	34810000	13187000	2279800	7039300	3867800	19031000	26820000	14819000	7	4	4
Q5NT03	Q5NT03	2	2	2		EhRabX13	>tr|Q5NT03|Q5NT03_ENTHI Rab family GTPase (Fragment) OS=Entamoeba histolytica GN=EhRabX13 PE=3 SV=1	1	2	2	2	1	1	2	1	1	2	1	1	2	9.7	9.7	9.7	23.085	207	207	1	1	2	3.303E-07	3.4	3.4	9.7	4201100	72689	605440	3523000	300080	5192.1	43245	251640	0	0	1826400	0	0	2
Q5NT05	Q5NT05	14	14	14		EhRabX11	>tr|Q5NT05|Q5NT05_ENTHI Rab family GTPase (Fragment) OS=Entamoeba histolytica GN=EhRabX11 PE=3 SV=1	1	14	14	14	13	14	14	13	14	14	13	14	14	66.5	66.5	66.5	23.379	209	209	14	17	18	5.4991E-55	61.2	66.5	66.5	329420000	49716000	174660000	105040000	23530000	3551100	12476000	7503000	59759000	59722000	48923000	6	13	7
Q5NT06	Q5NT06	2	2	2		EhRabX10	>tr|Q5NT06|Q5NT06_ENTHI Rab family GTPase (Fragment) OS=Entamoeba histolytica GN=EhRabX10 PE=4 SV=1	1	2	2	2	2	2	0	2	2	0	2	2	0	12.8	12.8	12.8	21.448	188	188	2	2		3.7114E-06	12.8	12.8	0	4321900	1224300	3097600	0	432190	122430	309760	0	1784200	599400	0	2	1	0
Q5NT09	Q5NT09	1	1	1		EhRabX7	>tr|Q5NT09|Q5NT09_ENTHI Rab family GTPase (Fragment) OS=Entamoeba histolytica GN=EhRabX7 PE=4 SV=1	1	1	1	1	0	1	1	0	1	1	0	1	1	6.1	6.1	6.1	22.116	196	196		1	1	2.9564E-08	0	6.1	6.1	4017700	0	1564500	2453200	334810	0	130370	204440	0	0	1271800	0	0	1
Q5NT16	Q5NT16	2	2	2		EhRabM2	>tr|Q5NT16|Q5NT16_ENTHI Rab family GTPase (Fragment) OS=Entamoeba histolytica GN=EhRabM2 PE=3 SV=1	1	2	2	2	0	2	1	0	2	1	0	2	1	15.3	15.3	15.3	22.953	203	203		2	1	0.00042294	0	15.3	4.4	1670200	0	1291700	378590	119300	0	92261	27042	0	483420	0	0	1	1
Q5NT17	Q5NT17	2	2	2		EhRabM1	>tr|Q5NT17|Q5NT17_ENTHI Rab family GTPase (Fragment) OS=Entamoeba histolytica GN=EhRabM1 PE=3 SV=1	1	2	2	2	0	1	2	0	1	2	0	1	2	15.6	15.6	15.6	23.832	211	211		1	2	3.5846E-07	0	8.1	15.6	3699900	0	638520	3061400	246660	0	42568	204100	0	0	1587100	0	0	2
Q5NT23	Q5NT23	4	4	4		EhRabK1	>tr|Q5NT23|Q5NT23_ENTHI Rab family GTPase (Fragment) OS=Entamoeba histolytica GN=EhRabK1 PE=3 SV=1	1	4	4	4	3	4	4	3	4	4	3	4	4	31.6	31.6	31.6	24.495	212	212	4	6	5	6.084E-48	19.3	31.6	31.6	54307000	4684500	32870000	16753000	3394200	292780	2054400	1047000	4689200	10164000	8063700	1	5	3
Q5NT27	Q5NT27	10	10	3		EhRab2C	>tr|Q5NT27|Q5NT27_ENTHI Rab family GTPase (Fragment) OS=Entamoeba histolytica GN=EhRab2C PE=3 SV=1	1	10	10	3	6	8	10	6	8	10	2	1	3	52.8	52.8	18.2	25.978	231	231	7	9	10	1.0265E-74	36.8	43.3	52.8	165810000	12443000	98145000	55223000	9753600	731930	5773300	3248400	12309000	34287000	31208000	3	7	10
Q5NT28	Q5NT28	9	2	2		EhRab2B	>tr|Q5NT28|Q5NT28_ENTHI Rab family GTPase (Fragment) OS=Entamoeba histolytica GN=EhRab2B PE=3 SV=1	1	9	2	2	4	9	9	0	2	2	0	2	2	53.5	16	16	23.78	213	213		3	2	1.0788E-55	24.4	53.5	53.5	25502000	0	17701000	7800200	1700100	0	1180100	520010	0	3906900	6762000	0	2	1
Q5NT33	Q5NT33	1	1	1		EhRabF3	>tr|Q5NT33|Q5NT33_ENTHI Rab family GTPase (Fragment) OS=Entamoeba histolytica GN=EhRabF3 PE=3 SV=1	1	1	1	1	1	1	0	1	1	0	1	1	0	15.3	15.3	15.3	21.064	190	190	1	1		4.8417E-07	15.3	15.3	0	2409000	670650	1738300	0	172070	47903	124170	0	0	650600	0	0	1	0
Q8I8X4;Q5NT37	Q8I8X4;Q5NT37	1;1	1;1	1;1		EhRabC7	>tr|Q8I8X4|Q8I8X4_ENTHI Putative GTPase OS=Entamoeba histolytica PE=3 SV=1;>tr|Q5NT37|Q5NT37_ENTHI Rab family GTPase (Fragment) OS=Entamoeba histolytica GN=EhRabC7 PE=3 SV=1	2	1	1	1	0	1	1	0	1	1	0	1	1	6.9	6.9	6.9	21.198	189	189;195		1	1	0.0015567	0	6.9	6.9	3045300	0	1515500	1529800	234250	0	116580	117680	0	0	793100	0	1	0
Q5NT39	Q5NT39	1	1	1		EhRabC5	>tr|Q5NT39|Q5NT39_ENTHI Rab family GTPase (Fragment) OS=Entamoeba histolytica GN=EhRabC5 PE=3 SV=1	1	1	1	1	1	1	1	1	1	1	1	1	1	5.4	5.4	5.4	23.328	203	203	1	1	1	3.2774E-07	5.4	5.4	5.4	6934600	460660	4823600	1650400	533430	35436	371040	126950	0	0	855610	0	1	0
Q5NT41	Q5NT41	10	10	10		EhRabC3	>tr|Q5NT41|Q5NT41_ENTHI Rab family GTPase (Fragment) OS=Entamoeba histolytica GN=EhRabC3 PE=3 SV=1	1	10	10	10	8	10	9	8	10	9	8	10	9	58.7	58.7	58.7	22.631	208	208	9	12	10	3.2996E-84	49	58.7	54.3	243390000	27498000	140790000	75105000	16226000	1833200	9385900	5007000	23449000	52282000	43396000	4	8	8
Q5NT42	Q5NT42	8	7	7		EhRab11D	>tr|Q5NT42|Q5NT42_ENTHI Rab family GTPase (Fragment) OS=Entamoeba histolytica GN=EhRab11D PE=3 SV=1	1	8	7	7	8	6	8	7	5	7	7	5	7	39	35.2	35.2	24.251	213	213	7	6	7	4.8635E-26	39	31.9	39	37665000	6224300	17508000	13933000	2354100	389020	1094200	870840	5889000	5433500	7256400	4	3	3
Q5NT44	Q5NT44	1	1	1		EhRab7I	>tr|Q5NT44|Q5NT44_ENTHI Small GTP binding protein Rab7, putative (Fragment) OS=Entamoeba histolytica GN=EhRab7I PE=3 SV=1	1	1	1	1	0	1	0	0	1	0	0	1	0	6.9	6.9	6.9	23.144	204	204		1		0.0057127	0	6.9	0	679880	0	679880	0	42493	0	42493	0	0	254460	0	0	1	0
Q5XWC1;C4M1T1;C4LUZ7	Q5XWC1;C4M1T1	10;6;3	10;6;3	10;6;3		EHI_164500	>tr|Q5XWC1|Q5XWC1_ENTHI Sec61 alpha subunit OS=Entamoeba histolytica PE=3 SV=1;>tr|C4M1T1|C4M1T1_ENTHI Sec61 alpha subunit, putative OS=Entamoeba histolytica GN=EHI_164500 PE=3 SV=1	3	10	10	10	7	9	9	7	9	9	7	9	9	24.1	24.1	24.1	51.903	473	473;344;81	9	15	13	3.8694E-60	19.9	19.9	24.1	166460000	16917000	93258000	56287000	11890000	1208300	6661300	4020500	15292000	28665000	29715000	4	14	13
Q6AW59;Q5NT38	Q6AW59;Q5NT38	2;1	2;1	2;1		EhRABC2;EhRabC6	>tr|Q6AW59|Q6AW59_ENTHI EhRabC2 protein OS=Entamoeba histolytica GN=EhRABC2 PE=3 SV=1;>tr|Q5NT38|Q5NT38_ENTHI Rab family GTPase (Fragment) OS=Entamoeba histolytica GN=EhRabC6 PE=3 SV=1	2	2	2	2	2	2	2	2	2	2	2	2	2	14.1	14.1	14.1	23.324	206	206;194	2	2	2	1.0557E-16	14.1	14.1	14.1	168360000	40993000	80444000	46920000	14030000	3416100	6703600	3910000	28933000	32006000	34486000	1	1	3
Q6AW60;O15785	Q6AW60;O15785	11;10	8;7	8;7		EhRAB11A;Rab11	>tr|Q6AW60|Q6AW60_ENTHI EhRab11A protein OS=Entamoeba histolytica GN=EhRAB11A PE=3 SV=1;>tr|O15785|O15785_ENTHI GTP-binding protein (Fragment) OS=Entamoeba histolytica GN=Rab11 PE=2 SV=1	2	11	8	8	11	10	10	8	7	7	8	7	7	66.2	52.2	52.2	23.287	207	207;206	10	10	9	7.5851E-64	66.2	61.4	61.4	148160000	24794000	74543000	48820000	9877100	1652900	4969500	3254600	27104000	24955000	25408000	6	10	5
Q6AW62	Q6AW62	1	1	1		EhRAB7G	>tr|Q6AW62|Q6AW62_ENTHI EhRab7G protein OS=Entamoeba histolytica GN=EhRAB7G PE=3 SV=1	1	1	1	1	1	1	1	1	1	1	1	1	1	7.4	7.4	7.4	21.129	190	190	1	1	1	2.9462E-07	7.4	7.4	7.4	7014100	1420100	3440500	2153400	701410	142010	344050	215340	0	0	1116400	0	1	1
Q6AW64	Q6AW64	9	9	8		EhRAB7E	>tr|Q6AW64|Q6AW64_ENTHI EhRab7E protein OS=Entamoeba histolytica GN=EhRAB7E PE=3 SV=1	1	9	9	8	6	9	7	6	9	7	6	8	7	59.9	59.9	55.1	22.65	207	207	8	11	8	3.7766E-63	37.7	59.9	44.9	88244000	12450000	34769000	41026000	6788000	957680	2674500	3155800	12908000	13913000	19910000	3	8	5
Q6AW65	Q6AW65	8	8	8		EhRAB7D	>tr|Q6AW65|Q6AW65_ENTHI EhRab7D protein OS=Entamoeba histolytica GN=EhRAB7D PE=3 SV=1	1	8	8	8	6	7	8	6	7	8	6	7	8	57.8	57.8	57.8	22.904	204	204	6	7	9	1.698E-42	57.8	57.8	57.8	80816000	4263700	37505000	39047000	6216600	327970	2885000	3003600	4939300	13971000	19634000	1	3	7
Q6AW67	Q6AW67	5	5	5		EhRAB7B	>tr|Q6AW67|Q6AW67_ENTHI EhRab7B protein OS=Entamoeba histolytica GN=EhRAB7B PE=3 SV=1	1	5	5	5	3	5	3	3	5	3	3	5	3	33.8	33.8	33.8	23.141	207	207	3	5	3	8.2227E-19	19.8	33.8	19.8	40066000	6425200	21375000	12267000	2671100	428350	1425000	817770	6070800	8272500	6441100	1	4	2
Q6RCM0	Q6RCM0	4	4	4	DNA topoisomerase 2	EHI_120640	>tr|Q6RCM0|Q6RCM0_ENTHI DNA topoisomerase 2 OS=Entamoeba histolytica GN=EHI_120640 PE=3 SV=1	1	4	4	4	3	3	3	3	3	3	3	3	3	4.7	4.7	4.7	155.44	1349	1349	3	3	3	1.9025E-27	3.6	3.6	3.5	5649600	1123600	2480100	2045900	89676	17834	39367	32475	1111300	920320	1080800	1	2	2
Q86FX3;Q6SCK6	Q86FX3;Q6SCK6	2;2	2;2	2;2		EHI_073650	>tr|Q86FX3|Q86FX3_ENTHI Putative MAP kinase (Fragment) OS=Entamoeba histolytica PE=4 SV=1;>tr|Q6SCK6|Q6SCK6_ENTHI Mitogen-activated protein kinase OS=Entamoeba histolytica GN=EHI_073650 PE=2 SV=1	2	2	2	2	0	0	2	0	0	2	0	0	2	14.5	14.5	14.5	19.248	172	172;352			2	2.1778E-08	0	0	14.5	1260700	0	0	1260700	114610	0	0	114610	0	0	653590	0	0	1
Q6Y0Y5;B1N3Q4;REV__C4M4V5	Q6Y0Y5	10;3;1	10;3;1	10;3;1		Vps35-1	>tr|Q6Y0Y5|Q6Y0Y5_ENTHI Vacuolar protein sorting 35 OS=Entamoeba histolytica GN=Vps35-1 PE=4 SV=2	3	10	10	10	7	8	6	7	8	6	7	8	6	18.6	18.6	18.6	87.16	757	757;175;1182	7	8	6	8.8699E-38	12.7	15.6	11.8	27874000	8764200	11853000	7256700	648230	203820	275650	168760	9801700	2927000	4233800	5	5	3
Q769I7	Q769I7	1	1	1		EhnifS	>tr|Q769I7|Q769I7_ENTHI Cysteine desulfurase, putative OS=Entamoeba histolytica GN=EhnifS PE=2 SV=1	1	1	1	1	0	1	0	0	1	0	0	1	0	4.1	4.1	4.1	42.808	390	390		1		0.0050659	0	4.1	0	473830	0	473830	0	29615	0	29615	0	0	177340	0	0	1	0
Q7Z0T4	Q7Z0T4	4	4	4		SYBL2	>tr|Q7Z0T4|Q7Z0T4_ENTHI Longin-type vesicle-associated membrane protein, putative OS=Entamoeba histolytica GN=SYBL2 PE=4 SV=1	1	4	4	4	1	2	4	1	2	4	1	2	4	18.7	18.7	18.7	25.984	230	230	1	2	5	2.8452E-10	4.8	8.7	18.7	6905000	343650	4016400	2544900	690500	34365	401640	254490	0	0	1319400	1	1	2
Q8MU40;Q86R89	Q8MU40;Q86R89	3;3	3;3	3;3		EHI_049620	>tr|Q8MU40|Q8MU40_ENTHI Fe-S cluster assembly protein NifU, putative OS=Entamoeba histolytica GN=EHI_049620 PE=4 SV=1;>tr|Q86R89|Q86R89_ENTHI NifU OS=Entamoeba histolytica PE=2 SV=1	2	3	3	3	3	2	1	3	2	1	3	2	1	10.1	10.1	10.1	38.92	348	348;348	3	2	1	3.7681E-13	10.1	6.9	4	10401000	2001900	6414300	1984500	472760	90997	291560	90202	2001900	0	0	2	1	1
Q86S07	Q86S07	1	1	1	Malate dehydrogenase	Mdh2	>tr|Q86S07|Q86S07_ENTHI Malate dehydrogenase OS=Entamoeba histolytica GN=Mdh2 PE=3 SV=1	1	1	1	1	0	1	1	0	1	1	0	1	1	4.9	4.9	4.9	36.107	329	329		1	1	3.6409E-11	0	4.9	4.9	1758900	0	864800	894150	117260	0	57654	59610	0	0	463550	0	0	1
Q95030;Q06FF7;Q06FF8	Q95030;Q06FF7;Q06FF8	6;5;4	6;5;4	6;5;4		CP5	>tr|Q95030|Q95030_ENTHI Cysteine proteinase OS=Entamoeba histolytica GN=CP5 PE=3 SV=2;>tr|Q06FF7|Q06FF7_ENTHI Cysteine proteinase 5 (Fragment) OS=Entamoeba histolytica PE=3 SV=1;>tr|Q06FF8|Q06FF8_ENTHI Cysteine proteinase 5 (Fragment) OS=Entamoeba histolyt	3	6	6	6	4	4	5	4	4	5	4	4	5	22.3	22.3	22.3	34.759	318	318;289;284	5	6	6	7.1363E-41	17.9	15.4	17.6	86717000	5790700	16524000	64403000	5101000	340630	971980	3788400	4603200	4485200	35390000	2	3	13
Q963D1;Q95W88	Q963D1;Q95W88	5;4	5;4	5;4		rab8	>tr|Q963D1|Q963D1_ENTHI Rab family GTPase OS=Entamoeba histolytica GN=rab8 PE=2 SV=1;>tr|Q95W88|Q95W88_ENTHI Small GTP-binding protein Rab8 (Fragment) OS=Entamoeba histolytica GN=rab8 PE=3 SV=1	2	5	5	5	5	5	5	5	5	5	5	5	5	33.2	33.2	33.2	22.272	199	199;145	5	5	5	1.0015E-34	33.2	33.2	33.2	94325000	16882000	39804000	37639000	7860400	1406800	3317000	3136600	16655000	14157000	20480000	3	4	5
Q964D2	Q964D2	9	9	7		igl1	>tr|Q964D2|Q964D2_ENTHI Gal/GalNAc lectin Igl1 OS=Entamoeba histolytica GN=igl1 PE=2 SV=1	1	9	9	7	8	8	6	8	8	6	6	6	4	8.9	8.9	6.6	119.51	1101	1101	9	9	7	4.0939E-32	8.2	7.4	5.4	238780000	51109000	90678000	96989000	3979600	851810	1511300	1616500	51309000	33189000	50831000	7	4	4
Q9BI08	Q9BI08	1	1	1		vsp	>tr|Q9BI08|Q9BI08_ENTHI Putative vacuolar sorting protein OS=Entamoeba histolytica GN=vsp PE=4 SV=1	1	1	1	1	1	1	1	1	1	1	1	1	1	7.6	7.6	7.6	20.781	185	185	1	1	1	1.9741E-05	7.6	7.6	7.6	1305100	215700	469520	619880	163140	26962	58690	77486	0	0	321360	0	0	1
Q9BLE4	Q9BLE4	16	16	13		EhRab11B	>tr|Q9BLE4|Q9BLE4_ENTHI Small GTPase Rab11B OS=Entamoeba histolytica GN=EhRab11B PE=2 SV=1	1	16	16	13	15	16	15	15	16	15	12	13	12	69.2	69.2	55.5	23.786	211	211	18	19	17	2.3967E-83	68.7	69.2	68.7	311260000	49126000	133260000	128870000	18309000	2889800	7838900	7580500	50867000	53008000	61935000	9	12	10
Q9BLE6	Q9BLE6	1	1	1		EhRabF5	>tr|Q9BLE6|Q9BLE6_ENTHI Rab family GTPase OS=Entamoeba histolytica GN=EhRabF5 PE=2 SV=1	1	1	1	1	0	1	1	0	1	1	0	1	1	8.2	8.2	8.2	21.281	196	196		1	1	1.4228E-07	0	8.2	8.2	2174700	0	888030	1286600	155330	0	63431	91902	0	0	667020	0	0	1
Q9NHW8;Q9BLE8;O15608	Q9NHW8;Q9BLE8;O15608	9;9;8	8;8;7	8;8;7		Rab7;EhRab7A	>tr|Q9NHW8|Q9NHW8_ENTHI Rab7-like GTPase (Fragment) OS=Entamoeba histolytica GN=Rab7 PE=2 SV=1;>tr|Q9BLE8|Q9BLE8_ENTHI Small GTPase Rab7A OS=Entamoeba histolytica GN=EhRab7A PE=2 SV=1;>tr|O15608|O15608_ENTHI Ras-related protein RAB7 (Fragment) OS=Entamoeba	3	9	8	8	7	9	8	7	8	8	7	8	8	54.4	49.5	49.5	22.789	206	206;206;169	8	10	9	1.7516E-53	39.3	54.4	49.5	102410000	9796400	46803000	45809000	7877600	753570	3600300	3523700	10221000	15191000	25650000	3	2	6
Q9BLE9	Q9BLE9	2	2	2		EhRab5	>tr|Q9BLE9|Q9BLE9_ENTHI Rab family GTPase OS=Entamoeba histolytica GN=EhRab5 PE=3 SV=1	1	2	2	2	1	2	1	1	2	1	1	2	1	12.8	12.8	12.8	21.868	195	195	1	2	1	1.074E-08	7.2	12.8	7.2	10591000	786790	6747200	3057100	814700	60522	519010	235160	0	2525200	0	0	1	1
Q9BLF2	Q9BLF2	8	8	8		EhRabC1	>tr|Q9BLF2|Q9BLF2_ENTHI Rab family GTPase OS=Entamoeba histolytica GN=EhRabC1 PE=2 SV=1	1	8	8	8	8	7	8	8	7	8	8	7	8	61.3	61.3	61.3	22.429	204	204	8	7	8	9.6078E-58	61.3	55.9	61.3	112950000	14799000	48892000	49257000	8688300	1138400	3760900	3789000	15425000	17880000	25329000	1	2	9
Q9BLF3	Q9BLF3	12	12	12		EhRab1A	>tr|Q9BLF3|Q9BLF3_ENTHI Rab family GTPase OS=Entamoeba histolytica GN=EhRab1A PE=2 SV=1	1	12	12	12	10	11	10	10	11	10	10	11	10	59.5	59.5	59.5	22.896	205	205	12	15	15	2.0959E-61	50.7	59	55.6	368640000	28652000	158870000	181110000	26331000	2046600	11348000	12937000	35829000	65017000	81066000	3	14	9
Q9NDI3	Q9NDI3	3	1	1		rabB	>tr|Q9NDI3|Q9NDI3_ENTHI Rab B GTPase OS=Entamoeba histolytica GN=rabB PE=3 SV=1	1	3	1	1	3	3	3	1	1	1	1	1	1	20.3	6.2	6.2	21.378	192	192	1	2	2	6.4599E-18	20.3	20.3	20.3	14688000	870220	9700900	4117100	1129900	66940	746220	316700	0	3626600	2138500	1	2	0
Q9NH04;B1N2J0;G5EKL5	Q9NH04;B1N2J0;G5EKL5	15;14;13	15;14;13	15;14;13	Malic enzyme	EHI_044970;EHI_050330;ME	>tr|Q9NH04|Q9NH04_ENTHI Malic enzyme OS=Entamoeba histolytica GN=EHI_044970 PE=1 SV=1;>tr|B1N2J0|B1N2J0_ENTHI Malic enzyme OS=Entamoeba histolytica GN=EHI_050330 PE=3 SV=1;>tr|G5EKL5|G5EKL5_ENTHI Malic enzyme (Fragment) OS=Entamoeba histolytica GN=ME PE=3	3	15	15	15	13	14	14	13	14	14	13	14	14	46.8	46.8	46.8	53.319	487	487;487;467	16	16	16	5.7135E-106	44.8	46.8	44.6	199890000	44603000	105590000	49703000	7995800	1784100	4223500	1988100	40783000	35622000	32548000	9	8	8
Q9NJW1;B1N3T3	Q9NJW1;B1N3T3	18;10	18;10	17;10		grainin 2;EHI_111720	>tr|Q9NJW1|Q9NJW1_ENTHI Grainin 2 OS=Entamoeba histolytica GN=grainin 2 PE=2 SV=1;>tr|B1N3T3|B1N3T3_ENTHI Grainin 2 OS=Entamoeba histolytica GN=EHI_111720 PE=4 SV=1	2	18	18	17	17	18	17	17	18	17	16	17	16	67.6	67.6	63.8	24.065	213	213;126	24	29	23	1.0897E-130	67.6	67.6	67.6	1809100000	381360000	835460000	592270000	150760000	31780000	69622000	49355000	387930000	296300000	316070000	24	35	25
Q9U3Z8;C4M1S5;C4M1S6	Q9U3Z8;C4M1S5;C4M1S6	17;14;14	17;14;14	17;14;14		ALP;EHI_164430;EHI_164440	>tr|Q9U3Z8|Q9U3Z8_ENTHI Actinin-like protein (Fragment) OS=Entamoeba histolytica GN=ALP PE=2 SV=1;>tr|C4M1S5|C4M1S5_ENTHI Actinin-like protein, putative OS=Entamoeba histolytica GN=EHI_164430 PE=4 SV=1;>tr|C4M1S6|C4M1S6_ENTHI Actinin-like protein, putative	3	17	17	17	13	14	16	13	14	16	13	14	16	41.3	41.3	41.3	63.038	537	537;458;522	14	16	17	2.1857E-102	30	35.2	38	189080000	38859000	92716000	57502000	7272200	1494600	3566000	2211600	49875000	32440000	21055000	9	13	7
Q9U593;B1N629;B1N5R5	Q9U593	10;4;1	10;4;1	10;4;1		dpp	>tr|Q9U593|Q9U593_ENTHI Dipeptidyl-peptidase OS=Entamoeba histolytica GN=dpp PE=2 SV=1	3	10	10	10	9	10	9	9	10	9	9	10	9	21.1	21.1	21.1	76.529	665	665;243;127	11	12	11	3.8667E-84	20.5	21.1	18.8	97158000	22988000	47303000	26867000	4224300	999470	2056700	1168100	23876000	16725000	14020000	8	4	4
Q9U7F6	Q9U7F6	8	8	8		adh112	>tr|Q9U7F6|Q9U7F6_ENTHI Adhesin OS=Entamoeba histolytica GN=adh112 PE=4 SV=1	1	8	8	8	6	6	5	6	6	5	6	6	5	15.6	15.6	15.6	78.127	687	687	6	6	5	7.5997E-44	14	12.8	11.9	32545000	4512400	14307000	13725000	774880	107440	340650	326800	3705600	5246800	8030400	3	4	4
Q9Y088	Q9Y088	4	3	3		atpase	>tr|Q9Y088|Q9Y088_ENTHI Cation transporting ATPase OS=Entamoeba histolytica GN=atpase PE=4 SV=1	1	4	3	3	1	2	3	1	1	2	1	1	2	3.5	2.2	2.2	120.96	1057	1057	1	1	2	3.9805E-09	0.8	2.1	2.7	1545300	262530	487090	795660	28096	4773.3	8856.1	14467	0	0	412490	0	1	2
REV__B1N476;REV__C4M9P6;REV__C4M9P9	REV__B1N476;REV__C4M9P6;REV__C4M9P9	2;1;1	2;1;1	2;1;1			>tr|B1N476|B1N476_ENTHI Putative uncharacterized protein OS=Entamoeba histolytica GN=EHI_020970 PE=4 SV=1;>tr|C4M9P6|C4M9P6_ENTHI Putative uncharacterized protein OS=Entamoeba histolytica GN=EHI_095320 PE=4 SV=1;>tr|C4M9P9|C4M9P9_ENTHI Putative uncharacter	3	2	2	2	1	2	1	1	2	1	1	2	1	0	0	0	39.39	342	342;464;477	1	4	1	0.0032712	0	0	0	16274000	4564800	10997000	711830	NaN	NaN	NaN	NaN	0	2057900	0	0	2	0		+
REV__Q07569;REV__C4LU72	REV__Q07569;REV__C4LU72	1;1	1;1	1;1			>tr|Q07569|Q07569_ENTHI Myosin heavy chain OS=Entamoeba histolytica GN=mhcA PE=4 SV=2;>tr|C4LU72|C4LU72_ENTHI Myosin heavy chain OS=Entamoeba histolytica GN=EHI_110180 PE=4 SV=1	2	1	1	1	1	1	1	1	1	1	1	1	1	0	0	0	245.22	2139	2139;2151	2	1	1	0.0031533	0	0	0	2479100	1527500	546390	405240	NaN	NaN	NaN	NaN	0	0	210090	1	0	0		+
REV__C4LWD0	REV__C4LWD0	1	1	1			>tr|C4LWD0|C4LWD0_ENTHI Protein kinase domain containing protein OS=Entamoeba histolytica GN=EHI_096170 PE=4 SV=1	1	1	1	1	1	1	1	1	1	1	1	1	1	0	0	0	65.488	557	557	2	1	1	0.00080978	0	0	0	17648000	14067000	2799700	781100	NaN	NaN	NaN	NaN	0	0	404940	1	0	0		+
REV__C4LX12	REV__C4LX12	1	1	1			>tr|C4LX12|C4LX12_ENTHI Protein kinase domain containing protein OS=Entamoeba histolytica GN=EHI_127410 PE=3 SV=1	1	1	1	1	1	1	1	1	1	1	1	1	1	0	0	0	58.754	519	519	1	2	2	0.0036455	0	0	0	8732600	1064000	3850700	3817900	NaN	NaN	NaN	NaN	0	0	989660	0	1	1		+
REV__C4LXJ6	REV__C4LXJ6	1	1	1			>tr|C4LXJ6|C4LXJ6_ENTHI Putative uncharacterized protein OS=Entamoeba histolytica GN=EHI_073310 PE=4 SV=1	1	1	1	1	1	0	1	1	0	1	1	0	1	0	0	0	71.222	615	615	1		2	0.0044764	0	0	0	25653000	267930	0	25385000	NaN	NaN	NaN	NaN	0	0	6580200	0	0	1		+
REV__C4M294	REV__C4M294	1	1	1			>tr|C4M294|C4M294_ENTHI Structural maintenance of chromosomes protein OS=Entamoeba histolytica GN=EHI_180450 PE=4 SV=1	1	1	1	1	1	0	0	1	0	0	1	0	0	0	0	0	119.84	1023	1023	1			0.013998	0	0	0	11878000	11878000	0	0	NaN	NaN	NaN	NaN	11878000	0	0	1	0	0		+
REV__C4M3G2	REV__C4M3G2	1	1	1			>tr|C4M3G2|C4M3G2_ENTHI Putative uncharacterized protein OS=Entamoeba histolytica GN=EHI_017570 PE=4 SV=1	1	1	1	1	1	1	1	1	1	1	1	1	1	0	0	0	24.908	218	218	2	2	2	0.0083485	0	0	0	7313900	1955700	2844100	2514100	NaN	NaN	NaN	NaN	0	0	651690	1	1	1		+
REV__C4M486	REV__C4M486	1	1	1			>tr|C4M486|C4M486_ENTHI Putative uncharacterized protein OS=Entamoeba histolytica GN=EHI_097860 PE=4 SV=1	1	1	1	1	1	1	0	1	1	0	1	1	0	0	0	0	26.087	224	224	2	1		0.0056677	0	0	0	5804300	3822400	1981900	0	NaN	NaN	NaN	NaN	0	741770	0	1	0	0		+
REV__C4M4N4	REV__C4M4N4	1	1	1			>tr|C4M4N4|C4M4N4_ENTHI Calponin homology domain protein, putative OS=Entamoeba histolytica GN=EHI_189500 PE=4 SV=1	1	1	1	1	1	1	1	1	1	1	1	1	1	0	0	0	116.8	986	986	3	4	2	0.013104	0	0	0	17567000	2387900	13677000	1502000	NaN	NaN	NaN	NaN	1481700	4202500	0	1	1	1		+
REV__C4M543	REV__C4M543	1	1	1			>tr|C4M543|C4M543_ENTHI Protein kinase domain containing protein OS=Entamoeba histolytica GN=EHI_078170 PE=4 SV=1	1	1	1	1	1	1	1	1	1	1	1	1	1	0	0	0	219.86	1894	1894	2	1	1	0.009012	0	0	0	3708100	1865300	829690	1013100	NaN	NaN	NaN	NaN	0	0	525210	1	0	0		+
REV__Q5U8N1	REV__Q5U8N1	1	1	1			>tr|Q5U8N1|Q5U8N1_ENTHI Histone acetyltransferase, putative OS=Entamoeba histolytica GN=EHI_142000 PE=4 SV=1	1	1	1	1	1	1	0	1	1	0	1	1	0	0	0	0	48.49	414	414	1	2		0.0048309	0	0	0	6497900	1420500	5077400	0	NaN	NaN	NaN	NaN	0	950150	0	0	1	0		+
[truncated: 10 more columns]
