# Supplementary material for: Data set for the proteomics analysis of the endomembrane system from the unicellular Entamoeba histolytica
Source: Data Brief. 2014 Sep 3;1:29–36. doi: 10.1016/j.dib.2014.08.007 (PMC4459567; doi:10.1016/j.dib.2014.08.007)
Supplement: Supplementary file 2 — Supplementary data [file mmc2.zip › Maxquant Supplemental folder/summary.txt]

Summary																																															
Perdomo et al., 2014. Data in brief associated to Journal of Proteomics																																															
Raw file	Instrument	Tune file	Enzyme	Enzyme mode	Enzyme first search	Enzyme mode first search	Use enzyme first search	Variable modifications	Variable modifications first search	Use variable modifications first search	Multiplicity	Max. missed cleavages	Labels0	LC-MS run type	Time-dependent recalibration	MS	MS/MS	MS/MS Submitted	MS/MS Submitted (SIL)	MS/MS Submitted (ISO)	MS/MS Submitted (PEAK)	MS/MS on Polymers	MS/MS Identified	MS/MS Identified (SIL)	MS/MS Identified (ISO)	MS/MS Identified (PEAK)	MS/MS Identified [%]	MS/MS Identified (SIL) [%]	MS/MS Identified (ISO) [%]	MS/MS Identified (PEAK) [%]	Peptide Sequences Identified	Peaks	Peaks Sequenced	Peaks Sequenced [%]	Peaks Repeatedly Sequenced	Peaks Repeatedly Sequenced [%]	Isotope Patterns	Isotope Patterns Sequenced	Isotope Patterns Sequenced (z>1)	Isotope Patterns Sequenced [%]	Isotope Patterns Sequenced (z>1) [%]	Isotope Patterns Repeatedly Sequenced	Isotope Patterns Repeatedly Sequenced [%]	Recalibrated	Av. Absolute Mass Deviation	Mass Standard Deviation	Label free norm param
2013-05-10_GAG_Top10HCD_HM1_GJ178	LTQ Orbitrap XL	CMSF_NSI_25-March2013	Trypsin/P	Specific			False	"Acetyl (Protein N-term);Oxidation (M)"		False	1	2		Standard		9187	16453	23062	9844	0	13218	0	2940	2901	0	39	12.75	29.47	NaN	0.3	2587	1299968	13304	1.02	909	6.83	80420	8413	8131	10.46	14.29	1072	12.74	+	0.51484	0.77776	
2013-05-10_GAG_Top10HCD_HM1_GJ179	LTQ Orbitrap XL	CMSF_NSI_25-March2013	Trypsin/P	Specific			False	"Acetyl (Protein N-term);Oxidation (M)"		False	1	2		Standard		8097	17322	23127	11517	0	11610	0	3814	3767	0	47	16.49	32.71	NaN	0.4	3251	1287612	14338	1.11	1133	7.9	93227	9579	9216	10.27	13.53	1375	14.35	+	0.55964	0.82984	
2013-05-10_GAG_Top10HCD_HM1_GJ180	LTQ Orbitrap XL	CMSF_NSI_25-March2013	Trypsin/P	Specific			False	"Acetyl (Protein N-term);Oxidation (M)"		False	1	2		Standard		8655	16856	23356	10356	0	13000	0	3873	3817	0	56	16.58	36.86	NaN	0.43	3333	1336391	13730	1.03	990	7.21	88367	8785	8473	9.94	13.24	1172	13.34	+	0.53107	0.80166	
vesicle1																															2587																
vesicle2																															3251																
vesicle3																															3333																
Total																25939	50631	69545	31717	0	37828	0	10627	10485	0	142	15.28	33.06	NaN	0.38	5948	3923971					262014	26777	25820	10.22	13.66	3619	13.52		0.53664	0.80522	
